# Supplementary material for: Diversity and Expression of Bacterial Metacaspases in an Aquatic Ecosystem
Source: Front Microbiol. 2016 Jul 6;7:1043. doi: 10.3389/fmicb.2016.01043 (PMC4933709; doi:10.3389/fmicb.2016.01043)
Supplement: Supplementary file 1 [file Table1.XLS]

## Sheet: TableS1
Supplementary Table 1
Full list of the metacaspase and recA sequences identified in the three different datasets covered by the current study. The datasets are the Baltic Sea metatranscriptome (Phase I and III), the 2011 Askö time series metagenomes (Phase II) and the 2009 Baltic Sea transect metagenomes (Phase I). The e-value column contains the domain independent e-value obtained for the metacaspase or RecA domain i…

## Sheet: metacaspases_metatranscriptome
MetacaspaseId	SeqId	eVal	DomArch	TaxidPplacer	LowestPplacer	TaxidBlastp	LowestBlastp
M01	contig_628671_2348_3379_+	1e-08	metacaspase	861299	Gemmatimonadetes bacterium KBS708	234267	Solibacter usitatus Ellin6076
M02	contig_182995_1_667_-	9.7e-35	metacaspase	522306	Candidatus Accumulibacter phosphatis clade IIA str. UW-1	903818	Holophaga foetida DSM 6591
M03	contig_184521_1_388_-	1.2e-17	metacaspase	522306	Candidatus Accumulibacter phosphatis clade IIA str. UW-1	903818	Holophaga foetida DSM 6591
M04	contig_301364_1_329_+	3.6e-17	metacaspase	2	Bacteria	903818	Holophaga foetida DSM 6591
M05	contig_684144_1_640_-	1.3e-34	metacaspase	522306	Candidatus Accumulibacter phosphatis clade IIA str. UW-1	903818	Holophaga foetida DSM 6591
M06	contig_149751_1_716_+	2.2e-30	Peptidase_C14	1108050	Rhizoctonia solani AG-1 IB	71861	Scrippsiella trochoidea, Strain CCMP3099
M07	contig_134130_214_514_-	4.5e-12	metacaspase	200666	Sphingobacteriales	398720	Leeuwenhoekiella blandensis MED217
M08	contig_100721_1_755_-	1.1e-15	metacaspase	68336	Bacteroidetes/Chlorobi group	643867	Marivirga tractuosa DSM 4126
M09	contig_325722_1_787_-	3.4e-26	metacaspase	131567	cellular organisms	313606	Microscilla marina ATCC 23134
M10	contig_643536_2755_3129_-	1.3e-07	metacaspase	68336	Bacteroidetes/Chlorobi group	313598	Polaribacter sp. MED152
M11	contig_666923_1_850_+	9.6e-41	metacaspase	171549	Bacteroidales	1002367	Prevotella stercorea DSM 18206
M12	contig_45392_1_291_+	5.8e-06	metacaspase	131567	cellular organisms	1130347	candidate division WWE1 bacterium JGI 0000014-H19
M13	contig_304868_193_571_-	2e-15	metacaspase	342108	Magnetospirillum magneticum AMB-1	1046975	candidate division KSB1 bacterium SCGC AAA255-C20
M14	contig_347812_1_474_+	1.2e-20	metacaspase	2	Bacteria	1046975	candidate division KSB1 bacterium SCGC AAA255-C20
M15	contig_223208_1_370_+	2.7e-16	metacaspase	46234	Anabaena sp. 90	46234	Anabaena sp. 90
M16	contig_414246_80_1927_-	9.8e-28	metacaspase|oTMHi	46234	Anabaena sp. 90	46234	Anabaena sp. 90
M17	contig_429493_155_1956_+	4.5e-39	metacaspase|FGE-sulfatase	1163	Anabaena	46234	Anabaena sp. 90
M18	contig_430178_1_1731_+	1.3e-17	metacaspase|PBP_like_2	46234	Anabaena sp. 90	46234	Anabaena sp. 90
M19*	contig_435252_3048_4877_-	2.7e-27	metacaspase|oTMHi	46234	Anabaena sp. 90	46234	Anabaena sp. 90
M19*	contig_691130_3048_4877_-	2.7e-27	metacaspase|oTMHi	46234	Anabaena sp. 90	46234	Anabaena sp. 90
M20	contig_458225_3490_3918_+	1.3e-19	metacaspase	46234	Anabaena sp. 90	46234	Anabaena sp. 90
M21	contig_503219_157_2274_+	1.7e-23	metacaspase	46234	Anabaena sp. 90	46234	Anabaena sp. 90
M22	contig_625109_2306_4450_-	4.9e-22	metacaspase	46234	Anabaena sp. 90	46234	Anabaena sp. 90
M23	contig_625110_1_964_-	4.6e-26	metacaspase	46234	Anabaena sp. 90	46234	Anabaena sp. 90
M24*	contig_688194_1458_2975_+	2.5e-30	metacaspase|FGE-sulfatase	46234	Anabaena sp. 90	46234	Anabaena sp. 90
M24*	contig_710257_2693_4210_-	2.5e-30	metacaspase|FGE-sulfatase	46234	Anabaena sp. 90	46234	Anabaena sp. 90
M25	contig_399287_540_1341_+	1.4e-31	metacaspase	65393	Cyanothece sp. PCC 7424	163908	Anabaena sp. PCC 7108
M26	contig_405719_59_540_+	8.9e-25	metacaspase	2	Bacteria	376219	Arthrospira sp. PCC 8005
M27	contig_585422_1_757_-	1.9e-32	metacaspase	1173022	Crinalium epipsammum PCC 9333	1173022	Crinalium epipsammum PCC 9333
M28	contig_673592_5806_8251_+	1.7e-39	metacaspase|FGE-sulfatase	1170562	Calothrix sp. PCC 6303	1173023	Fischerella sp. PCC 9431
M29	contig_414101_1_499_+	5.2e-26	metacaspase	1117	Cyanobacteria	643473	Microchaete sp. PCC 7126
M30	contig_585417_1_868_-	4e-32	metacaspase	449447	Microcystis aeruginosa NIES-843	449447	Microcystis aeruginosa NIES-843
M31	contig_404259_89_891_+	5.9e-43	metacaspase	313624	Nodularia spumigena CCY9414	313624	Nodularia spumigena CCY9414
M32	contig_429203_1639_3749_+	4.4e-27	metacaspase	313624	Nodularia spumigena CCY9414	313624	Nodularia spumigena CCY9414
M33	contig_432495_218_1428_+	1.8e-27	metacaspase|oTMHi	313624	Nodularia spumigena CCY9414	313624	Nodularia spumigena CCY9414
M34	contig_421292_477_1691_-	4.2e-41	metacaspase	63737	Nostoc punctiforme PCC 73102	28072	Nostoc sp. PCC 7524
M35	contig_545121_404_1628_+	3.1e-40	metacaspase|iTMHo	1117	Cyanobacteria	28072	Nostoc sp. PCC 7524
M36	contig_142256_179_689_+	9.7e-08	metacaspase	2	Bacteria	699266	Marinimicrobia bacterium SCGC AAA003-E22
M37	contig_340678_1_500_+	2e-12	metacaspase	439235	Desulfatibacillum alkenivorans AK-01	910028	candidate division BRC1 bacterium SCGC AAA252-M09
M38	contig_302776_1_433_-	9.8e-23	metacaspase	374	Bradyrhizobium	384765	Labrenzia aggregata IAM 12614
M39*	contig_329869_1_215_+	5e-07	metacaspase	342108	Magnetospirillum magneticum AMB-1	342108	Magnetospirillum magneticum AMB-1
M39*	contig_678521_761_975_-	5e-07	metacaspase	342108	Magnetospirillum magneticum AMB-1	342108	Magnetospirillum magneticum AMB-1
M40	contig_67698_1_612_-	6e-30	metacaspase	1224	Proteobacteria	347834	Rhizobium etli CFN 42
M41	contig_240637_1_336_-	3.3e-11	metacaspase	342108	Magnetospirillum magneticum AMB-1	909943	SAR116 cluster alpha proteobacterium HIMB100
M42	contig_319252_1_335_+	2.5e-11	metacaspase	342108	Magnetospirillum magneticum AMB-1	909943	SAR116 cluster alpha proteobacterium HIMB100
M43	contig_52000_1_346_+	3.1e-14	metacaspase	342108	Magnetospirillum magneticum AMB-1	909943	SAR116 cluster alpha proteobacterium HIMB100
M44	contig_53160_1_212_-	1.9e-05	metacaspase	342108	Magnetospirillum magneticum AMB-1	909943	SAR116 cluster alpha proteobacterium HIMB100
M45	contig_706700_437_1228_+	2.4e-36	metacaspase	342108	Magnetospirillum magneticum AMB-1	909943	SAR116 cluster alpha proteobacterium HIMB100
M46	contig_259912_1_1349_+	3.4e-19	metacaspase|YEATS	651182	Desulfobacula toluolica Tol2	88274	delta proteobacterium NaphS2
M47	contig_128021_1_888_+	1.1e-40	MORN|metacaspase	1224	Proteobacteria	96561	Desulfococcus oleovorans Hxd3
M48	contig_117906_1_460_+	4.7e-22	metacaspase	1224	Proteobacteria	1121451	Desulfovibrio hydrothermalis AM13 = DSM 14728
M49	contig_194658_1_444_-	4.2e-21	metacaspase	2	Bacteria	526222	Desulfovibrio salexigens DSM 2638
M50	contig_229968_1_793_+	1.7e-37	metacaspase	2	Bacteria	526222	Desulfovibrio salexigens DSM 2638
M51	contig_424120_1_1855_+	2e-06	metacaspase|metacaspase	41297	Sphingomonadaceae	629695	Gymnochlora sp. CCMP2014
M52	contig_192333_1_1141_+	7.4e-27	Sel1|Sel1|Sel1|metacaspase	1262737	Bacteroides sp. CAG:189	439483	Campylobacterales bacterium GD 1
M53	contig_309571_149_1471_+	6.4e-30	metacaspase	33083	Dictyosteliida	439483	Campylobacterales bacterium GD 1
M54	contig_329053_279_890_-	2.1e-23	metacaspase	131567	cellular organisms	439483	Campylobacterales bacterium GD 1
M55	contig_357378_1_1584_+	1.8e-29	DUF1566|metacaspase	33083	Dictyosteliida	439483	Campylobacterales bacterium GD 1
M56	contig_60307_1174_1404_+	8.6e-12	metacaspase	131567	cellular organisms	439483	Campylobacterales bacterium GD 1
M57	contig_631893_263_1877_-	4.4e-29	DUF1566|metacaspase	33083	Dictyosteliida	439483	Campylobacterales bacterium GD 1
M58	contig_352046_1701_1986_-	2.4e-11	metacaspase	869209	Treponema succinifaciens DSM 2489	1177931	Thiovulum sp. ES
M59	contig_538306_2952_3757_+	1.7e-38	metacaspase	543	Enterobacteriaceae	1249634	Serratia marcescens FGI94
M60	contig_323544_151_660_-	1.1e-26	Peptidase_C14	35128	Thalassiosira pseudonana	35127	Thalassiosira sp., Strain NH16
M61	contig_551702_78_959_+	4.5e-24	metacaspase	200795	Chloroflexi	342587	Karlodinium micrum
M62	contig_566640_1_1658_+	5.5e-48	EF-hand_1|EF-hand_7|Peptidase_C14	131567	cellular organisms	342587	Karlodinium micrum
M63	contig_387876_78_258_-	0.0002	metacaspase	89374	Saprospiraceae	760192	Haliscomenobacter hydrossis DSM 1100
M64	contig_568400_1_633_-	0.00026	metacaspase	2	Bacteria	886293	Singulisphaera acidiphila DSM 18658
*These sequences are identical although they belong to different contigs

## Sheet: recA_2011
SeqId	eVal	DomArch	TaxidPplacer	LowestPplacer	TaxidApis	LowestApis	SampleDate	SizeFraction
GS824_3p0.contig-116000143_1_162_plus	2.3e-07	RecA	29	Myxococcales			17 August	3p0
GS822_0p8.contig-341_5837_6601_plus	3.5e-27	RecA	131567	cellular organisms	469616	Fusobacterium mortiferum ATCC 9817	3 August	0p8
GS824_0p8.contig-827000301_1_198_plus	2.8e-31	RecA	1118	Chroococcales	1129	Synechococcus	17 August	0p8
GS820_0p1.contig-680000346_1_174_minus	2.7e-26	RecA	126	Planctomycetaceae	1265738	Rhodopirellula maiorica SM1	20 July	0p1
GS824_3p0.contig-1694000212_1_148_minus	9e-26	RecA	45401	Hyphomicrobiaceae	41297	Sphingomonadaceae	17 August	3p0
GS824_0p1.contig-300000243_1_562_minus	3.1e-16	RecA	2759	Eukaryota	2335	Thermotoga	17 August	0p1
GS815_viral.contig-157000149_1499_2488_plus	8.6e-07	RecA	1262919	Prevotella sp. CAG:1092	1009421	Verrucomicrobia bacterium SCGC AAA164-P11	14 June	viral
GS822_0p1.contig-751000363_68_225_plus	2.5e-13	RecA	1236	Gammaproteobacteria	383631	Methylophilales bacterium HTCC2181	3 August	0p1
GS824_0p1.contig-3673000004_1_101_plus	6.1e-16	RecA	1224	Proteobacteria	1278244	Enterovibrio sp. CAIM 600	17 August	0p1
GS820_0p8.contig-2104000065_1_159_plus	1e-12	RecA	131567	cellular organisms	1234595	alpha proteobacterium JLT2015	20 July	0p8
GS820_0p8.contig-6447000038_1_108_minus	6.7e-08	RecA	131567	cellular organisms			20 July	0p8
GS832_0p8.contig-2770000108_1_109_minus	1.8e-15	RecA	1117	Cyanobacteria	39717	Paulinella chromatophora	30 August	0p8
GS820_0p8.contig-9254000187_1_100_minus	1.7e-15	RecA	31989	Rhodobacteraceae	31989	Rhodobacteraceae	20 July	0p8
GS824_0p1.contig-3373000238_1_776_plus	9.8e-18	RecA	329380	unclassified T4-like viruses	1	root	17 August	0p1
GS832_3p0.contig-1224000186_1_189_minus	9.7e-30	RecA	203682	Planctomycetes	1142394	Phycisphaera mikurensis (strain NBRC 102666 / KCTC 22515 / FYK2301M01)	30 August	3p0
GS817_0p1.contig-1229000360_1_105_plus	2.4e-10	RecA	134623	Opitutaceae	452637	Opitutus terrae (strain DSM 11246 / PB90-1)	29 June	0p1
GS824_3p0.contig-1283000425_1_181_plus	9.3e-28	RecA	768507	Cytophagales	212695	uncultured Flavobacteriia bacterium	17 August	3p0
GS832_0p8.contig-4000025_1952_3034_plus	2.3e-154	RecA	414999	Opitutae	583355	Coraliomargarita akajimensis (strain DSM 45221 / IAM 15411 / JCM 23193 / KCTC 12865)	30 August	0p8
GS824_0p1.contig-2032000200_1_305_minus	1.5e-37	RecA	2037	Actinomycetales	533267	Actinopolymorpha alba	17 August	0p1
GS824_0p1.contig-2414000140_1_123_minus	2.3e-20	RecA	768507	Cytophagales	768507	Cytophagales	17 August	0p1
GS824_viral.contig-279000273_1_353_minus	1.5e-19	RecA	2093	Mycoplasma	357278	Lactobacillus parabrevis	17 August	viral
GS824_0p8.contig-5058000246_1_100_plus	2.3e-13	RecA	2	Bacteria	59737	Rathayibacter iranicus	17 August	0p8
GS822_0p1.contig-623000474_14_207_minus	1.3e-07	RecA	2	Bacteria	1207063	Oceanibaculum indicum P24	3 August	0p1
GS832_0p8.contig-1378000263_1_617_minus	4.5e-08	RecA	10662	Myoviridae	1141136	Cronobacter phage vB_CsaM_GAP32	30 August	0p8
GS822_0p1.contig-3262000313_1_107_minus	3.2e-14	RecA	2037	Actinomycetales	85007	Corynebacterineae	3 August	0p1
GS824_0p8.contig-43000004_429_885_plus	1.4e-08	RecA	10662	Myoviridae	1141136	Cronobacter phage vB_CsaM_GAP32	17 August	0p8
GS822_0p8.contig-3627000325_1_100_plus	4.7e-09	RecA	768507	Cytophagales			3 August	0p8
GS817_0p8.contig-504_7435_8514_plus	4.6e-18	RecA	10662	Myoviridae	1141136	Cronobacter phage vB_CsaM_GAP32	29 June	0p8
GS822_3p0.contig-1702000223_1_100_plus	8.3e-10	RecA	126	Planctomycetaceae	314230	Blastopirellula marina DSM 3645	3 August	3p0
GS815_0p8.contig-1116000039_1_219_minus	4e-40	RecA	54526	SAR11 cluster	1002672	Pelagibacter sp. (strain IMCC9063)	14 June	0p8
GS824_0p8.contig-2885000136_1_124_minus	3.2e-11	RecA	2037	Actinomycetales	743718	Isoptericola variabilis (strain 225)	17 August	0p8
GS824_viral.contig-616000023_1_311_plus	3.8e-08	RecA	329380	unclassified T4-like viruses	196896	unclassified Myoviridae	17 August	viral
GS824_0p8.contig-1171000044_14237_15235_minus	6.7e-21	RecA	329380	unclassified T4-like viruses	444860	Synechococcus phage S-SM2	17 August	0p8
GS824_0p1.contig-168000461_1_387_plus	8.1e-73	RecA	135622	Alteromonadales	135622	Alteromonadales	17 August	0p1
GS817_0p1.contig-706000423_1_114_minus	1.6e-16	RecA	1224	Proteobacteria	101571	Burkholderia ubonensis	29 June	0p1
GS832_3p0.contig-1599000277_1_114_plus	5.1e-19	RecA	1385	Bacillales	186817	Bacillaceae	30 August	3p0
GS822_0p1.contig-4000201_5656_6792_minus	1.6e-68	RecA	1262919	Prevotella sp. CAG:1092	1234595	alpha proteobacterium JLT2015	3 August	0p1
GS820_0p8.contig-3275000304_1_139_minus	9.2e-13	RecA	2037	Actinomycetales	78537	unclassified Actinobacteria (miscellaneous)	20 July	0p8
GS822_0p1.contig-4500000381_1_100_plus	5.6e-09	RecA	131567	cellular organisms			3 August	0p1
GS824_0p1.contig-142000418_142_418_minus	1.2e-12	RecA	131567	cellular organisms	29389	Streptococcus alactolyticus	17 August	0p1
GS822_0p1.contig-542000284_1_217_minus	6.3e-39	RecA	80864	Comamonadaceae	665874	Limnohabitans	3 August	0p1
GS815_0p1.contig-438000135_1_167_minus	1.8e-23	RecA	506	Alcaligenaceae	222	Achromobacter	14 June	0p1
GS832_0p8.contig-411000041_1_256_minus	2.9e-45	RecA	49546	Flavobacteriaceae	49546	Flavobacteriaceae	30 August	0p8
GS820_0p8.contig-7312000283_1_101_minus	4.1e-12	RecA	200644	Flavobacteriales	49546	Flavobacteriaceae	20 July	0p8
GS832_0p1.contig-516000164_1_231_minus	1.2e-36	RecA	74201	Verrucomicrobia	497964	Chthoniobacter flavus Ellin428	30 August	0p1
GS817_0p8.contig-2694000220_1_131_plus	5.9e-14	RecA	2037	Actinomycetales	252394	Actinoalloteichus spitiensis	29 June	0p8
GS822_0p1.contig-435000381_1_236_plus	2.9e-18	RecA	1	root	410659	mine drainage metagenome	3 August	0p1
GS824_3p0.contig-54000061_228_506_minus	1.3e-13	RecA	131567	cellular organisms	204441	Rhodospirillales	17 August	3p0
GS820_0p8.contig-4651000392_1_123_minus	3.3e-14	RecA	2037	Actinomycetales	1851	Saccharomonospora	20 July	0p8
GS822_0p1.contig-3619000249_1_105_minus	3e-14	RecA	1839	Nocardioides	222534	Frankia sp. BMG5.12	3 August	0p1
GS832_0p8.contig-2566000480_1_183_minus	2.3e-27	RecA	49546	Flavobacteriaceae	49546	Flavobacteriaceae	30 August	0p8
GS822_0p1.contig-76000362_23279_24328_plus	1.6e-170	RecA	72274	Pseudomonadales	1208365	SAR86 cluster bacterium SAR86E	3 August	0p1
GS832_0p1.contig-1645000306_1_136_minus	4.4e-07	RecA	200644	Flavobacteriales	487797	Flavobacteria bacterium MS024-3C	30 August	0p1
GS815_0p1.contig-324000482_1_171_plus	1.8e-29	RecA	1760	Actinobacteria	182639	Kribbella	14 June	0p1
GS822_3p0.contig-24000424_1_241_minus	3.9e-07	RecA	10662	Myoviridae			3 August	3p0
GS832_0p8.contig-335000032_1_580_plus	6.2e-08	RecA	2	Bacteria	1141136	Cronobacter phage vB_CsaM_GAP32	30 August	0p8
GS824_0p1.contig-921000134_1_184_plus	5.7e-13	RecA	246874	Cryomorphaceae	755732	Fluviicola taffensis (strain DSM 16823 / RW262 / RW262)	17 August	0p1
GS832_viral.contig-20000390_1_313_minus	3.6e-20	RecA	131567	cellular organisms	1236	Gammaproteobacteria	30 August	viral
GS832_0p1.contig-3048000205_348_1178_minus	2.1e-135	RecA	85006	Micrococcineae	932044	actinobacterium SCGC AAA278-O22	30 August	0p1
GS822_0p1.contig-3071000287_1_277_plus	8.4e-31	RecA	126	Planctomycetaceae	530564	Pirellula staleyi (strain ATCC 27377 / DSM 6068 / ICPB 4128)	3 August	0p1
GS824_0p1.contig-3751000090_1_100_plus	1.1e-13	RecA	206379	Nitrosomonadaceae			17 August	0p1
GS815_0p8.contig-1594000023_1_142_plus	8.6e-23	RecA	2	Bacteria	356	Rhizobiales	14 June	0p8
GS824_0p1.contig-3123000411_1_107_minus	9.1e-13	RecA	49546	Flavobacteriaceae	84374	environmental samples	17 August	0p1
GS817_0p1.contig-1284000502_1_151_plus	4.8e-24	RecA	1760	Actinobacteria	410659	mine drainage metagenome	29 June	0p1
GS824_3p0.contig-534000268_1_415_minus	1.2e-10	RecA	329380	unclassified T4-like viruses	1	root	17 August	3p0
GS817_0p8.contig-60000106_1_1025_minus	2.2e-15	RecA	10662	Myoviridae	1141136	Cronobacter phage vB_CsaM_GAP32	29 June	0p8
GS832_0p8.contig-3589000194_17451_18587_plus	2.9e-171	RecA	54526	SAR11 cluster	2	Bacteria	30 August	0p8
GS832_0p1.contig-669000341_1_197_plus	4.5e-29	RecA	49546	Flavobacteriaceae	49546	Flavobacteriaceae	30 August	0p1
GS820_0p8.contig-2043000428_1_159_minus	5.2e-24	RecA	768507	Cytophagales	346377	Echinicola pacifica	20 July	0p8
GS820_0p1.contig-1903000282_1_113_plus	1.5e-15	RecA	976	Bacteroidetes	752140	Pedobacter arcticus	20 July	0p1
GS832_0p1.contig-455000355_13_522_minus	2.3e-30	RecA	131567	cellular organisms	1257	Peptostreptococcus	30 August	0p1
GS824_0p8.contig-3328000297_1_117_minus	4.6e-13	RecA	768507	Cytophagales	200667	Flammeovirgaceae	17 August	0p8
GS820_0p8.contig-318000152_1_341_plus	4.1e-53	RecA	134623	Opitutaceae	278955	unclassified Opitutaceae	20 July	0p8
GS832_0p8.contig-1389000185_1_151_minus	2.3e-24	RecA	28211	Alphaproteobacteria	7	Azorhizobium caulinodans	30 August	0p8
GS822_0p8.contig-1627000081_1_121_minus	3.9e-18	RecA	28211	Alphaproteobacteria	28211	Alphaproteobacteria	3 August	0p8
GS832_0p1.contig-3148000280_1_103_plus	1.3e-07	RecA	80840	Burkholderiales	28216	Betaproteobacteria	30 August	0p1
GS822_3p0.contig-178000081_1_143_plus	2.3e-23	RecA	976	Bacteroidetes	752140	Pedobacter arcticus	3 August	3p0
GS832_0p1.contig-127000059_1_292_plus	2e-26	RecA	976	Bacteroidetes	29549	Rhodothermus marinus	30 August	0p1
GS832_0p1.contig-46000499_1_705_minus	1.7e-06	RecA	1262919	Prevotella sp. CAG:1092	1009421	Verrucomicrobia bacterium SCGC AAA164-P11	30 August	0p1
GS820_viral.contig-760000228_1_101_plus	2.4e-06	RecA	51290	Chlamydiae/Verrucomicrobia group			20 July	viral
GS824_0p1.contig-2043000034_1_134_minus	2.6e-17	RecA	1236	Gammaproteobacteria	247633	marine gamma proteobacterium HTCC2143	17 August	0p1
GS832_0p8.contig-74000085_1_213_plus	5.8e-21	RecA	976	Bacteroidetes	762903	Pedobacter saltans (strain ATCC 51119 / DSM 12145 / JCM 21818 / LMG 10337 / NBRC 100064 / NCIMB 13643)	30 August	0p8
GS820_viral.contig-46000038_52_845_plus	4e-07	RecA	1262919	Prevotella sp. CAG:1092	1009421	Verrucomicrobia bacterium SCGC AAA164-P11	20 July	viral
GS832_0p1.contig-1688000379_1_137_minus	5.6e-21	RecA	31989	Rhodobacteraceae	290400	Jannaschia sp. (strain CCS1)	30 August	0p1
GS815_0p1.contig-370000041_131_310_plus	1.2e-14	RecA	49546	Flavobacteriaceae	49546	Flavobacteriaceae	14 June	0p1
GS824_0p1.contig-2241000249_118_1179_plus	6e-172	RecA	54526	SAR11 cluster	744985	alpha proteobacterium HIMB59	17 August	0p1
GS824_0p1.contig-2632000506_1_117_minus	2.4e-13	RecA	2037	Actinomycetales			17 August	0p1
GS832_0p8.contig-13000238_1514_2860_minus	4.4e-139	RecA	70447	Ostreococcus	70448	Ostreococcus tauri	30 August	0p8
GS832_0p8.contig-1340000081_1_152_minus	4.1e-21	RecA	126	Planctomycetaceae	530564	Pirellula staleyi (strain ATCC 27377 / DSM 6068 / ICPB 4128)	30 August	0p8
GS820_0p8.contig-454000226_1_326_minus	4.4e-57	RecA	126	Planctomycetaceae	1265738	Rhodopirellula maiorica SM1	20 July	0p8
GS832_viral.contig-1156000494_1_193_minus	4.2e-15	RecA	716546	leotiomyceta	1046987	candidate division OD1 bacterium SCGC AAA011-A09	30 August	viral
GS820_3p0.contig-1614000193_1_101_minus	1.8e-15	RecA	33634	Stramenopiles	1	root	20 July	3p0
GS817_0p1.contig-407000239_1_151_plus	1.1e-23	RecA	1280	Staphylococcus aureus	904763	Staphylococcus aureus subsp. aureus 21318	29 June	0p1
GS815_0p1.contig-290000296_1_168_minus	2.3e-13	RecA	768507	Cytophagales	346377	Echinicola pacifica	14 June	0p1
GS822_0p8.contig-1297000359_1_166_minus	2e-09	RecA	131567	cellular organisms	1321371	Holospora undulata HU1	3 August	0p8
GS820_3p0.contig-686000001_1_259_plus	9.7e-47	RecA	1118	Chroococcales	39717	Paulinella chromatophora	20 July	3p0
GS817_0p1.contig-579000054_1_193_plus	4.6e-10	RecA	2037	Actinomycetales	932044	actinobacterium SCGC AAA278-O22	29 June	0p1
GS832_0p1.contig-451000344_1_239_minus	2.1e-19	RecA	237	Flavobacterium	117743	Flavobacteriia	30 August	0p1
GS815_0p1.contig-715000037_1_123_minus	3.8e-16	RecA	28211	Alphaproteobacteria	1009708	alpha proteobacterium SCGC AAA536-G10	14 June	0p1
GS824_3p0.contig-2803000211_1_100_minus	7.1e-12	RecA	2	Bacteria	210	Helicobacter pylori	17 August	3p0
GS832_3p0.contig-36000223_1_442_minus	6.5e-12	RecA	131567	cellular organisms	397291	Lachnospiraceae bacterium A4	30 August	3p0
GS822_0p1.contig-309000413_65_332_plus	8.3e-38	RecA	1236	Gammaproteobacteria	410659	mine drainage metagenome	3 August	0p1
GS822_0p1.contig-561000420_1_214_plus	1.9e-08	RecA	2759	Eukaryota	1990	Actinomadura atramentaria	3 August	0p1
GS815_0p1.contig-6000359_593_1678_minus	2.6e-170	RecA	85006	Micrococcineae	932044	actinobacterium SCGC AAA278-O22	14 June	0p1
GS832_3p0.contig-728000080_1_154_plus	1.5e-21	RecA	49546	Flavobacteriaceae	49546	Flavobacteriaceae	30 August	3p0
GS832_0p8.contig-2000160_4_1017_minus	4.2e-16	RecA	329380	unclassified T4-like viruses	555387	Synechococcus phage S-RSM4	30 August	0p8
GS817_3p0.contig-1581000309_1_195_minus	1.3e-31	RecA	1385	Bacillales	33986	Exiguobacterium	29 June	3p0
GS817_viral.contig-277000343_1_152_plus	2e-11	RecA	1239	Firmicutes			29 June	viral
GS824_0p8.contig-4532000318_1_105_minus	1.2e-14	RecA	1117	Cyanobacteria	69042	Synechococcus sp. WH 5701	17 August	0p8
GS832_0p8.contig-2979000063_1_106_plus	2.2e-19	RecA	2	Bacteria	780	Rickettsia	30 August	0p8
GS824_0p1.contig-185000279_1_427_minus	7.3e-27	RecA	131567	cellular organisms	49186	Marinobacterium stanieri	17 August	0p1
GS832_0p8.contig-286000071_1_321_minus	1.4e-43	RecA	33090	Viridiplantae	32049	Synechococcus sp. (strain ATCC 27264 / PCC 7002 / PR-6)	30 August	0p8
GS822_0p1.contig-1753000108_1_139_minus	1.5e-19	RecA	28216	Betaproteobacteria	77133	uncultured bacterium	3 August	0p1
GS824_3p0.contig-526000390_1_151_minus	5e-09	RecA	1	root			17 August	3p0
GS817_viral.contig-146000438_1_587_plus	5.3e-09	RecA	329380	unclassified T4-like viruses	444860	Synechococcus phage S-SM2	29 June	viral
GS824_0p8.contig-935000085_22_188_minus	2.6e-09	RecA	200644	Flavobacteriales	755732	Fluviicola taffensis (strain DSM 16823 / RW262 / RW262)	17 August	0p8
GS832_0p1.contig-3626000221_29561_30562_plus	5.6e-20	RecA	329380	unclassified T4-like viruses	444860	Synechococcus phage S-SM2	30 August	0p1
GS820_0p1.contig-2744000022_4427_5515_minus	5.4e-171	RecA	85006	Micrococcineae	932044	actinobacterium SCGC AAA278-O22	20 July	0p1
GS820_0p8.contig-5799000081_1_112_plus	7e-11	RecA	49546	Flavobacteriaceae	49546	Flavobacteriaceae	20 July	0p8
GS820_0p8.contig-555000222_446_1510_minus	2.5e-159	RecA	1118	Chroococcales	180281	Cyanobium sp. PCC 7001	20 July	0p8
GS820_3p0.contig-2901000235_1_100_plus	2.8e-12	RecA	1162	Nostocaceae	1161	Nostocales	20 July	3p0
GS824_viral.contig-158000128_1_482_plus	2.8e-24	RecA	1	root	941058	Bacillus phage SP10	17 August	viral
GS824_0p8.contig-2127000424_1_142_plus	4.2e-21	RecA	80840	Burkholderiales	52972	Polaromonas	17 August	0p8
GS815_0p8.contig-2171000379_1_119_minus	1.2e-17	RecA	976	Bacteroidetes			14 June	0p8
GS817_viral.contig-1227000240_1_115_plus	4.7e-10	RecA	286	Pseudomonas	359110	Pseudomonas extremaustralis	29 June	viral
GS832_0p8.contig-424000015_1_316_plus	1.3e-07	RecA	2	Bacteria	1141136	Cronobacter phage vB_CsaM_GAP32	30 August	0p8
GS824_0p8.contig-108000430_1_425_minus	9e-64	RecA	33090	Viridiplantae	41875	Bathycoccus prasinos	17 August	0p8
GS815_viral.contig-1425000439_1_100_plus	2e-10	RecA	2	Bacteria			14 June	viral
GS820_0p8.contig-2816000462_1_147_plus	3.4e-20	RecA	32008	Burkholderia	383631	Methylophilales bacterium HTCC2181	20 July	0p8
GS817_0p8.contig-2691000033_1_114_plus	8.2e-16	RecA	2	Bacteria	1262774	Clostridium sp. CAG:127	29 June	0p8
GS822_0p8.contig-2058000328_1_209_minus	2.1e-37	RecA	2037	Actinomycetales	78537	unclassified Actinobacteria (miscellaneous)	3 August	0p8
GS817_0p1.contig-15000207_510_688_plus	2e-12	RecA	1236	Gammaproteobacteria	359110	Pseudomonas extremaustralis	29 June	0p1
GS820_0p8.contig-2507000469_1_236_plus	7e-24	RecA	38832	Micromonas	296587	Micromonas sp. (strain RCC299 / NOUM17)	20 July	0p8
GS832_0p8.contig-2743000234_8199_9002_plus	1.5e-08	RecA	10662	Myoviridae	1141136	Cronobacter phage vB_CsaM_GAP32	30 August	0p8
GS824_0p1.contig-536000358_1_199_minus	6.3e-26	RecA	119060	Burkholderiaceae	395494	Gallionella capsiferriformans (strain ES-2)	17 August	0p1
GS832_0p8.contig-384000416_1_284_minus	2.5e-24	RecA	2759	Eukaryota	1061	Rhodobacter capsulatus	30 August	0p8
GS817_0p1.contig-203000062_1_884_plus	1.3e-17	RecA	131567	cellular organisms	1141136	Cronobacter phage vB_CsaM_GAP32	29 June	0p1
GS824_0p8.contig-2684000158_1_130_plus	1.2e-14	RecA	74201	Verrucomicrobia	1009415	Verrucomicrobia bacterium SCGC AAA164-E04	17 August	0p8
GS824_0p8.contig-45000373_1_266_plus	3.8e-23	RecA	286	Pseudomonas	314287	gamma proteobacterium HTCC2207	17 August	0p8
GS824_0p1.contig-3078000158_1_315_minus	5.5e-15	RecA	2	Bacteria	135083	Selenomonas noxia	17 August	0p1
GS824_0p8.contig-4655000223_1_101_minus	9.3e-15	RecA	28216	Betaproteobacteria	662	Vibrio	17 August	0p8
GS820_0p1.contig-1324000093_1_134_plus	1e-15	RecA	976	Bacteroidetes	487797	Flavobacteria bacterium MS024-3C	20 July	0p1
GS822_0p1.contig-3842000073_1_102_minus	2.3e-13	RecA	28216	Betaproteobacteria	928	Thiomonas perometabolis	3 August	0p1
GS832_0p8.contig-3467000265_1_100_plus	1.1e-13	RecA	204441	Rhodospirillales			30 August	0p8
GS817_0p8.contig-771000420_1_125_plus	4.8e-22	RecA	469	Acinetobacter	471881	Proteus penneri ATCC 35198	29 June	0p8
GS832_3p0.contig-202000170_1_250_plus	1.2e-08	RecA	1	root	77133	uncultured bacterium	30 August	3p0
GS820_viral.contig-153000508_1_376_plus	2e-17	RecA	1262919	Prevotella sp. CAG:1092	2330	Halanaerobium	20 July	viral
GS815_0p1.contig-1637000148_10639_11646_minus	7.5e-169	RecA	49546	Flavobacteriaceae	487797	Flavobacteria bacterium MS024-3C	14 June	0p1
GS820_0p1.contig-1314000217_1_134_plus	2.3e-21	RecA	131567	cellular organisms	28049	Acidothermus cellulolyticus	20 July	0p1
GS832_viral.contig-1217000187_335_1324_minus	8.6e-07	RecA	1262919	Prevotella sp. CAG:1092	1009421	Verrucomicrobia bacterium SCGC AAA164-P11	30 August	viral
GS822_0p1.contig-470000494_1_236_minus	2.8e-08	RecA	131567	cellular organisms	404589	Anaeromyxobacter sp. (strain Fw109-5)	3 August	0p1
GS824_0p1.contig-452000084_1_261_minus	6.9e-34	RecA	2037	Actinomycetales	78537	unclassified Actinobacteria (miscellaneous)	17 August	0p1
GS832_0p1.contig-1474000119_1_145_plus	2.6e-18	RecA	80840	Burkholderiales			30 August	0p1
GS824_0p1.contig-77000007_2301_3305_plus	5.1e-55	RecA	1054147	Dictyostelium fasciculatum SH3	207954	Neptuniibacter caesariensis	17 August	0p1
GS820_0p8.contig-5161000159_1_118_minus	3.2e-18	RecA	2	Bacteria	1224	Proteobacteria	20 July	0p8
GS815_3p0.contig-1652000280_1_101_plus	2e-13	RecA	976	Bacteroidetes	200644	Flavobacteriales	14 June	3p0
GS820_3p0.contig-1592000263_1_127_plus	2.9e-14	RecA	1117	Cyanobacteria	1173021	cyanobacterium PCC 7702	20 July	3p0
GS832_0p8.contig-62000221_6749_7816_minus	4.7e-17	RecA	329380	unclassified T4-like viruses	555387	Synechococcus phage S-RSM4	30 August	0p8
GS832_0p1.contig-2267000295_1_121_minus	1.8e-06	RecA	1	root			30 August	0p1
GS824_3p0.contig-1881000329_1_145_plus	1.7e-25	RecA	198251	Candidatus Pelagibacter	684719	alpha proteobacterium HIMB114	17 August	3p0
GS832_0p8.contig-3480000339_1_100_minus	5.9e-15	RecA	2	Bacteria	976	Bacteroidetes	30 August	0p8
GS817_0p1.contig-286000213_266_419_minus	4.5e-12	RecA	976	Bacteroidetes	487797	Flavobacteria bacterium MS024-3C	29 June	0p1
GS822_0p1.contig-3761000029_1_102_plus	3.1e-13	RecA	74201	Verrucomicrobia	497964	Chthoniobacter flavus Ellin428	3 August	0p1
GS824_3p0.contig-2903000290_1_100_plus	2.7e-13	RecA	2	Bacteria	64702	Propionibacterium cyclohexanicum	17 August	3p0
GS820_0p1.contig-66000278_183_1316_plus	5.5e-149	RecA	74201	Verrucomicrobia	239934	Akkermansia	20 July	0p1
GS832_0p8.contig-2634000481_1_112_plus	1.1e-15	RecA	237	Flavobacterium	200644	Flavobacteriales	30 August	0p8
GS832_0p1.contig-3255000097_1_101_minus	3.7e-07	RecA	2	Bacteria			30 August	0p1
GS815_viral.contig-168_2297_3367_plus	6.9e-07	RecA	1262919	Prevotella sp. CAG:1092	1009421	Verrucomicrobia bacterium SCGC AAA164-P11	14 June	viral
GS832_0p1.contig-3300000407_1_101_plus	3.1e-10	RecA	452637	Opitutus terrae PB90-1	452637	Opitutus terrae (strain DSM 11246 / PB90-1)	30 August	0p1
GS824_3p0.contig-3486000093_1_100_minus	2.8e-11	RecA	49546	Flavobacteriaceae	1041826	Flavobacterium columnare (strain ATCC 49512 / CIP 103533 / TG 44/87)	17 August	3p0
GS817_0p8.contig-1409000433_1_147_minus	5.9e-09	RecA	976	Bacteroidetes	1231626	Cardinium endosymbiont cEper1 of Encarsia pergandiella	29 June	0p8
GS822_0p8.contig-3063000144_1_100_plus	1.3e-11	RecA	204441	Rhodospirillales	1085	Rhodospirillum rubrum	3 August	0p8
GS832_0p1.contig-13000093_2976_3980_minus	2.8e-20	RecA	329380	unclassified T4-like viruses	444860	Synechococcus phage S-SM2	30 August	0p1
GS822_0p1.contig-4344000487_1_100_plus	1.3e-13	RecA	1224	Proteobacteria	40323	Stenotrophomonas	3 August	0p1
GS817_0p8.contig-462000067_1_143_minus	8.6e-19	RecA	976	Bacteroidetes	755732	Fluviicola taffensis (strain DSM 16823 / RW262 / RW262)	29 June	0p8
GS824_0p1.contig-4083000014_2569_3690_minus	8.6e-167	RecA	84994	Acidimicrobiaceae	1229780	Candidatus Microthrix parvicella RN1	17 August	0p1
GS820_0p8.contig-124000212_1_633_minus	8.7e-11	RecA	329380	unclassified T4-like viruses	10239	Viruses	20 July	0p8
GS822_viral.contig-202000237_1_598_minus	1.6e-06	RecA	1262919	Prevotella sp. CAG:1092	1009421	Verrucomicrobia bacterium SCGC AAA164-P11	3 August	viral
GS824_0p8.contig-4900000368_1198_1562_plus	5.4e-08	RecA	10662	Myoviridae	1147094	Enterobacteria phage vB_KleM-RaK2	17 August	0p8
GS815_3p0.contig-321000169_1_231_plus	7e-18	RecA	10662	Myoviridae	28114	Porphyromonas levii	14 June	3p0
GS824_0p1.contig-95000434_1_479_minus	1.5e-70	RecA	2	Bacteria	1235835	Anaerotruncus sp. G3(2012)	17 August	0p1
GS832_3p0.contig-2937000046_1_423_plus	2.1e-17	RecA	131567	cellular organisms	179	Leptospirillum	30 August	3p0
GS820_0p8.contig-10146000284_21629_22699_plus	4.8e-13	RecA	1198136	Tevenvirinae	227470	Aeromonas phage Aeh1	20 July	0p8
GS832_0p1.contig-350_35278_36255_minus	2e-28	RecA	864702	Oscillatoriales cyanobacterium JSC-12	1191523	Melioribacter roseus (strain P3M)	30 August	0p1
GS824_3p0.contig-3208000084_1_100_minus	5e-13	RecA	976	Bacteroidetes	694427	Paludibacter propionicigenes (strain DSM 17365 / JCM 13257 / WB4)	17 August	3p0
GS820_0p8.contig-4309000261_1_126_minus	2.1e-15	RecA	2	Bacteria	320771	Pedosphaera parvula Ellin514	20 July	0p8
GS815_0p1.contig-610000302_1_107_plus	2.9e-10	RecA	85023	Microbacteriaceae	1081644	Candidatus Aquiluna sp. IMCC13023	14 June	0p1
GS832_0p8.contig-2066000349_1_126_minus	1.2e-15	RecA	2	Bacteria	1262690	Acinetobacter sp. CAG:196	30 August	0p8
GS817_0p1.contig-1299000001_1_127_plus	6.9e-14	RecA	976	Bacteroidetes			29 June	0p1
GS820_0p1.contig-800000145_1_165_minus	1.8e-13	RecA	2	Bacteria	146784	Bacteriovorax	20 July	0p1
GS832_0p8.contig-92000257_1_515_plus	1.9e-90	RecA	32033	Xanthomonadaceae	540746	Rudaea cellulosilytica	30 August	0p8
GS824_3p0.contig-1542000484_782_1318_minus	8.3e-58	RecA	1118	Chroococcales	180281	Cyanobium sp. PCC 7001	17 August	3p0
GS824_0p1.contig-388000249_1_413_minus	1.3e-75	RecA	200644	Flavobacteriales	926562	Owenweeksia hongkongensis (strain DSM 17368 / JCM 12287 / NRRL B-23963)	17 August	0p1
GS817_0p1.contig-36000110_1_1156_plus	4.2e-173	RecA	2037	Actinomycetales	78537	unclassified Actinobacteria (miscellaneous)	29 June	0p1
GS822_0p1.contig-2802000217_54_1199_plus	5.3e-175	RecA	80840	Burkholderiales	391597	Limnobacter sp. MED105	3 August	0p1
GS822_0p1.contig-1242000127_1_157_minus	1.3e-15	RecA	2	Bacteria	608538	Hydrogenobacter thermophilus (strain DSM 6534 / IAM 12695 / TK-6)	3 August	0p1
GS817_viral.contig-22000410_1_193_plus	2.9e-13	RecA	131567	cellular organisms	36853	Desulfitobacterium	29 June	viral
GS822_0p1.contig-19000385_3433_4461_minus	3.9e-11	RecA	1198136	Tevenvirinae	926067	Aeromonas phage PX29	3 August	0p1
GS815_0p8.contig-1801000407_1_109_plus	5.8e-16	RecA	32033	Xanthomonadaceae	32033	Xanthomonadaceae	14 June	0p8
GS815_0p8.contig-637000008_1_121_minus	1.3e-19	RecA	53246	Pseudoalteromonas	662	Vibrio	14 June	0p8
GS824_0p8.contig-177000259_1_419_minus	4.5e-74	RecA	126	Planctomycetaceae	1265738	Rhodopirellula maiorica SM1	17 August	0p8
GS815_viral.contig-541000056_1_128_plus	1.5e-20	RecA	76892	Caulobacteraceae	28211	Alphaproteobacteria	14 June	viral
GS820_0p8.contig-8637000335_1_100_minus	5.9e-07	RecA	2037	Actinomycetales	533267	Actinopolymorpha alba	20 July	0p8
GS822_0p1.contig-426000473_1_238_plus	4.4e-15	RecA	131567	cellular organisms	207954	Neptuniibacter caesariensis	3 August	0p1
GS824_0p8.contig-3371000442_1_118_plus	8.1e-13	RecA	82117	unclassified Alphaproteobacteria	488538	Puniceispirillum marinum (strain IMCC1322)	17 August	0p8
GS817_0p8.contig-2082000016_1_100_minus	1.3e-12	RecA	1117	Cyanobacteria	69042	Synechococcus sp. WH 5701	29 June	0p8
GS832_3p0.contig-56000297_2490_3599_plus	5.3e-14	RecA	329380	unclassified T4-like viruses	35237	dsDNA viruses, no RNA stage	30 August	3p0
GS824_0p1.contig-90000098_1_543_plus	4.8e-18	RecA	2759	Eukaryota	501496	Porphyromonas bennonis	17 August	0p1
GS822_0p1.contig-483_12399_13487_plus	5.4e-171	RecA	85006	Micrococcineae	932044	actinobacterium SCGC AAA278-O22	3 August	0p1
GS824_0p1.contig-1501000073_1_157_minus	5.1e-23	RecA	246874	Cryomorphaceae	755732	Fluviicola taffensis (strain DSM 16823 / RW262 / RW262)	17 August	0p1
GS824_3p0.contig-906000314_1_133_minus	2.7e-07	RecA	2	Bacteria	1990	Actinomadura atramentaria	17 August	3p0
GS815_0p1.contig-687000085_1_270_plus	2.6e-29	RecA	2037	Actinomycetales	78537	unclassified Actinobacteria (miscellaneous)	14 June	0p1
GS822_0p8.contig-3000364_392_1459_minus	2.3e-19	RecA	10662	Myoviridae	1141136	Cronobacter phage vB_CsaM_GAP32	3 August	0p8
GS832_0p8.contig-662000067_1_207_plus	1.1e-19	RecA	2037	Actinomycetales	78537	unclassified Actinobacteria (miscellaneous)	30 August	0p8
GS824_0p1.contig-1108000355_1_173_plus	4.5e-12	RecA	1236	Gammaproteobacteria	437507	Robiginitomaculum antarcticum	17 August	0p1
GS824_viral.contig-289000272_1_386_minus	2e-07	RecA	2	Bacteria	1009421	Verrucomicrobia bacterium SCGC AAA164-P11	17 August	viral
GS822_viral.contig-22000309_1_969_plus	1.5e-17	RecA	329380	unclassified T4-like viruses	444860	Synechococcus phage S-SM2	3 August	viral
GS820_0p8.contig-3386000326_1_139_plus	5.7e-16	RecA	28216	Betaproteobacteria	314607	beta proteobacterium KB13	20 July	0p8
GS822_viral.contig-356000197_1_145_minus	2.9e-14	RecA	1262919	Prevotella sp. CAG:1092	36853	Desulfitobacterium	3 August	viral
GS832_viral.contig-618000416_1_141_minus	3.4e-20	RecA	2	Bacteria	696127	Midichloria mitochondrii (strain IricVA)	30 August	viral
GS822_0p1.contig-38000338_1_614_plus	5.2e-07	RecA	1198136	Tevenvirinae	10239	Viruses	3 August	0p1
GS817_0p8.contig-2110000093_1_159_plus	3.2e-14	RecA	31989	Rhodobacteraceae	1123069	Rubellimicrobium thermophilum DSM 16684	29 June	0p8
GS824_0p1.contig-1340000313_1_159_minus	5.2e-27	RecA	204441	Rhodospirillales	356	Rhizobiales	17 August	0p1
GS824_0p1.contig-17000290_1_1071_plus	5.6e-18	RecA	10662	Myoviridae	1141136	Cronobacter phage vB_CsaM_GAP32	17 August	0p1
GS817_0p1.contig-510000072_1_199_minus	1.8e-21	RecA	1762	Mycobacteriaceae	1762	Mycobacteriaceae	29 June	0p1
GS817_0p8.contig-57000365_1_337_minus	1e-47	RecA	246874	Cryomorphaceae	755732	Fluviicola taffensis (strain DSM 16823 / RW262 / RW262)	29 June	0p8
GS815_0p1.contig-184000491_1_694_minus	2e-113	RecA	49546	Flavobacteriaceae	393060	Mesoflavibacter zeaxanthinifaciens	14 June	0p1
GS824_0p1.contig-2417000504_1_122_plus	4.9e-17	RecA	84994	Acidimicrobiaceae	525909	Acidimicrobium ferrooxidans (strain DSM 10331 / JCM 15462 / NBRC 103882 / ICP)	17 August	0p1
GS820_3p0.contig-74000298_1_223_plus	1.3e-31	RecA	976	Bacteroidetes	84566	Sphingobacteriaceae	20 July	3p0
GS822_0p8.contig-1649000129_1_121_minus	3.5e-19	RecA	2	Bacteria	638920	Sphingomonas sp. SS04-1	3 August	0p8
GS832_0p8.contig-749000504_1_193_minus	5.7e-31	RecA	506	Alcaligenaceae	293638	Burkholderia sp. R15821	30 August	0p8
GS832_3p0.contig-135000099_1187_2257_plus	2.8e-12	RecA	329380	unclassified T4-like viruses	227470	Aeromonas phage Aeh1	30 August	3p0
GS817_0p1.contig-205000427_1_570_minus	4.8e-108	RecA	84994	Acidimicrobiaceae	1313172	Ilumatobacter coccineum YM16-304	29 June	0p1
GS822_0p1.contig-3267000386_1_110_plus	9.1e-16	RecA	506	Alcaligenaceae	293638	Burkholderia sp. R15821	3 August	0p1
GS815_viral.contig-872000399_1_224_plus	6.2e-27	RecA	286	Pseudomonas	359110	Pseudomonas extremaustralis	14 June	viral
GS824_3p0.contig-282_1_521_plus	5.1e-16	RecA	131567	cellular organisms	644284	Arcanobacterium haemolyticum (strain ATCC 9345 / DSM 20595 / NBRC 15585 / NCTC 8452 / 11018)	17 August	3p0
GS820_0p8.contig-224000147_58_1194_plus	3.4e-174	RecA	198251	Candidatus Pelagibacter	1002672	Pelagibacter sp. (strain IMCC9063)	20 July	0p8
GS822_0p8.contig-202000113_1_241_minus	1.8e-27	RecA	1236	Gammaproteobacteria	287	Pseudomonas aeruginosa	3 August	0p8
GS820_0p1.contig-676000047_1_172_minus	6e-27	RecA	768507	Cytophagales	346377	Echinicola pacifica	20 July	0p1
GS824_3p0.contig-1813000022_1_185_minus	3e-30	RecA	246874	Cryomorphaceae	755732	Fluviicola taffensis (strain DSM 16823 / RW262 / RW262)	17 August	3p0
GS824_3p0.contig-55000439_1_319_plus	1.3e-48	RecA	1129	Synechococcus	1129	Synechococcus	17 August	3p0
GS822_0p1.contig-98000306_1_392_plus	3.2e-71	RecA	28216	Betaproteobacteria	314607	beta proteobacterium KB13	3 August	0p1
GS832_0p1.contig-109000117_132_454_plus	1.1e-40	RecA	2037	Actinomycetales	2013	Nocardiopsis	30 August	0p1
GS822_0p1.contig-826000443_1_183_minus	1.9e-23	RecA	2037	Actinomycetales	932044	actinobacterium SCGC AAA278-O22	3 August	0p1
GS822_0p8.contig-372000007_1256_2163_plus	6e-22	RecA	329380	unclassified T4-like viruses	445686	Synechococcus phage S-SSM7	3 August	0p8
GS824_0p1.contig-2245000487_1_127_minus	2.3e-11	RecA	131567	cellular organisms	35800	Nitrospina	17 August	0p1
GS820_0p1.contig-523000137_1_197_minus	1.5e-34	RecA	32011	Methylophilaceae	32008	Burkholderia	20 July	0p1
GS832_0p8.contig-424_9406_10383_minus	2e-28	RecA	864702	Oscillatoriales cyanobacterium JSC-12	1191523	Melioribacter roseus (strain P3M)	30 August	0p8
GS817_0p8.contig-11000410_1_321_minus	8.2e-08	RecA	10662	Myoviridae	1141136	Cronobacter phage vB_CsaM_GAP32	29 June	0p8
GS820_0p8.contig-2526000175_1_194_plus	1.7e-30	RecA	49546	Flavobacteriaceae	487797	Flavobacteria bacterium MS024-3C	20 July	0p8
GS820_0p8.contig-927000265_1_211_plus	2.6e-30	RecA	13792	Mamiellales	436017	Ostreococcus lucimarinus (strain CCE9901)	20 July	0p8
GS817_0p1.contig-844000306_1_188_plus	7e-08	RecA	131567	cellular organisms			29 June	0p1
GS824_0p1.contig-2665000158_1_137_plus	7.1e-22	RecA	2037	Actinomycetales	2037	Actinomycetales	17 August	0p1
GS824_0p8.contig-4532000272_1_113_plus	1.9e-17	RecA	1129	Synechococcus	1219	Prochlorococcus marinus	17 August	0p8
GS820_viral.contig-187000461_1_163_minus	6.2e-07	RecA	131567	cellular organisms			20 July	viral
GS824_0p1.contig-2437000214_1_640_minus	1.5e-119	RecA	32033	Xanthomonadaceae	135622	Alteromonadales	17 August	0p1
GS832_0p1.contig-2127000028_1_188_minus	2.4e-15	RecA	2037	Actinomycetales	78537	unclassified Actinobacteria (miscellaneous)	30 August	0p1
GS822_0p1.contig-3283000282_1_147_minus	1.7e-21	RecA	54526	SAR11 cluster	744985	alpha proteobacterium HIMB59	3 August	0p1
GS824_0p1.contig-69000246_1159_1956_minus	7.2e-14	RecA	329380	unclassified T4-like viruses	1	root	17 August	0p1
GS824_0p1.contig-505000365_1_231_plus	1.3e-38	RecA	54526	SAR11 cluster	2	Bacteria	17 August	0p1
GS832_3p0.contig-1291000068_1_120_minus	1.5e-10	RecA	1129	Synechococcus	1129	Synechococcus	30 August	3p0
GS832_0p1.contig-2178000231_1_122_plus	7.9e-18	RecA	1239	Firmicutes	1263023	Firmicutes bacterium CAG:449	30 August	0p1
GS817_0p1.contig-1580000189_1_157_plus	8.1e-25	RecA	506	Alcaligenaceae	293638	Burkholderia sp. R15821	29 June	0p1
GS832_0p8.contig-1257000345_1_161_plus	1.4e-24	RecA	1760	Actinobacteria	33882	Microbacterium	30 August	0p8
GS824_0p8.contig-904000255_1_190_minus	2e-30	RecA	2037	Actinomycetales	2034	Curtobacterium	17 August	0p8
GS832_0p1.contig-3025000325_1_694_plus	5.8e-128	RecA	84994	Acidimicrobiaceae	1313172	Ilumatobacter coccineum YM16-304	30 August	0p1
GS824_0p8.contig-841000217_1_199_plus	1.1e-25	RecA	1762	Mycobacteriaceae	85007	Corynebacterineae	17 August	0p8
GS822_0p1.contig-2089000230_1_342_plus	1.8e-07	RecA	131567	cellular organisms			3 August	0p1
GS832_3p0.contig-48000421_2529_3632_plus	9.2e-19	RecA	10662	Myoviridae	1141136	Cronobacter phage vB_CsaM_GAP32	30 August	3p0
GS832_0p1.contig-317000094_1_288_plus	1.2e-53	RecA	2037	Actinomycetales	85023	Microbacteriaceae	30 August	0p1
GS824_0p8.contig-4328000438_1_157_plus	1.5e-24	RecA	563798	Cyclobacteriaceae	768507	Cytophagales	17 August	0p8
GS820_0p1.contig-325000390_1_186_minus	1.5e-20	RecA	1236	Gammaproteobacteria	383631	Methylophilales bacterium HTCC2181	20 July	0p1
GS824_0p1.contig-669000430_1_217_minus	3.6e-13	RecA	131567	cellular organisms	479434	Sphaerobacter thermophilus (strain DSM 20745 / S 6022)	17 August	0p1
GS824_3p0.contig-3102000207_1_192_minus	8.8e-28	RecA	246874	Cryomorphaceae	755732	Fluviicola taffensis (strain DSM 16823 / RW262 / RW262)	17 August	3p0
GS824_0p8.contig-1925000289_68_517_minus	1.4e-68	RecA	49546	Flavobacteriaceae	487797	Flavobacteria bacterium MS024-3C	17 August	0p8
GS822_0p8.contig-465000177_1_172_minus	4.1e-29	RecA	1224	Proteobacteria	383631	Methylophilales bacterium HTCC2181	3 August	0p8
GS822_3p0.contig-154000120_1_145_plus	5.7e-19	RecA	74201	Verrucomicrobia	497964	Chthoniobacter flavus Ellin428	3 August	3p0
GS820_0p1.contig-171000227_3_1067_minus	2.2e-172	RecA	85006	Micrococcineae	1081644	Candidatus Aquiluna sp. IMCC13023	20 July	0p1
GS832_0p8.contig-318000046_1_562_minus	1.7e-32	RecA	131567	cellular organisms	550540	Ferrimonas balearica (strain DSM 9799 / CCM 4581 / PAT)	30 August	0p8
GS824_0p1.contig-3147000174_1_108_minus	7e-10	RecA	134623	Opitutaceae	278955	unclassified Opitutaceae	17 August	0p1
GS820_0p8.contig-5442000040_1_183_plus	2.2e-25	RecA	49546	Flavobacteriaceae	1041826	Flavobacterium columnare (strain ATCC 49512 / CIP 103533 / TG 44/87)	20 July	0p8
GS820_0p1.contig-60000373_1_358_plus	3.7e-43	RecA	80864	Comamonadaceae	665874	Limnohabitans	20 July	0p1
GS820_0p8.contig-915000138_1_207_minus	5.9e-19	RecA	131567	cellular organisms	155680	Streptococcus entericus	20 July	0p8
GS824_3p0.contig-67000470_1_346_plus	7.8e-15	RecA	10662	Myoviridae	200644	Flavobacteriales	17 August	3p0
GS832_0p8.contig-812000112_1_260_minus	6.8e-39	RecA	74201	Verrucomicrobia	497964	Chthoniobacter flavus Ellin428	30 August	0p8
GS822_0p1.contig-2735000157_1_118_plus	1.2e-09	RecA	131567	cellular organisms			3 August	0p1
GS824_3p0.contig-2400000170_1_100_minus	1.7e-06	RecA	237	Flavobacterium	237	Flavobacterium	17 August	3p0
GS824_0p1.contig-1427000316_1_153_minus	4e-10	RecA	131567	cellular organisms	702438	Prevotella oulorum F0390	17 August	0p1
GS832_0p8.contig-3425000432_1_100_plus	1.9e-14	RecA	54526	SAR11 cluster	744985	alpha proteobacterium HIMB59	30 August	0p8
GS820_3p0.contig-724000423_1_135_plus	1.6e-20	RecA	976	Bacteroidetes	49546	Flavobacteriaceae	20 July	3p0
GS832_0p8.contig-3613000304_1_358_minus	5.4e-40	RecA	131567	cellular organisms	1173025	Geitlerinema sp. PCC 7407	30 August	0p8
GS832_3p0.contig-448000335_1_278_minus	2.3e-08	RecA	131567	cellular organisms	1141136	Cronobacter phage vB_CsaM_GAP32	30 August	3p0
GS824_0p1.contig-2877000032_1_111_plus	5.7e-13	RecA	976	Bacteroidetes	29549	Rhodothermus marinus	17 August	0p1
GS820_0p8.contig-8617000183_1_100_minus	8.6e-13	RecA	2037	Actinomycetales	85023	Microbacteriaceae	20 July	0p8
GS817_0p1.contig-674000385_1_136_minus	3.5e-12	RecA	1760	Actinobacteria	1229780	Candidatus Microthrix parvicella RN1	29 June	0p1
GS815_viral.contig-108000285_51_969_plus	2.5e-90	RecA	262768	Onion yellows phytoplasma OY-M	1150600	Arcticibacter svalbardensis MN12-7	14 June	viral
GS820_0p8.contig-886000112_1_210_minus	2.1e-31	RecA	134623	Opitutaceae	452637	Opitutus terrae (strain DSM 11246 / PB90-1)	20 July	0p8
GS822_0p1.contig-3850000456_1_101_minus	1.4e-14	RecA	54526	SAR11 cluster	227290	Rhizobium/Agrobacterium group	3 August	0p1
GS824_0p1.contig-4207000202_1514_2608_minus	2.1e-173	RecA	2037	Actinomycetales	78537	unclassified Actinobacteria (miscellaneous)	17 August	0p1
GS832_3p0.contig-1415000333_1_117_minus	6.8e-18	RecA	49546	Flavobacteriaceae	237	Flavobacterium	30 August	3p0
GS820_0p1.contig-404000480_1_216_minus	9e-35	RecA	85003	Actinobacteridae	78537	unclassified Actinobacteria (miscellaneous)	20 July	0p1
GS822_0p8.contig-3719000400_1_100_plus	2.9e-13	RecA	1224	Proteobacteria	35798	Nitrosospira	3 August	0p8
GS817_0p8.contig-1561000294_1_117_minus	7.4e-18	RecA	31989	Rhodobacteraceae	31989	Rhodobacteraceae	29 June	0p8
GS822_0p1.contig-3391000235_417_1472_minus	1.7e-13	RecA	329380	unclassified T4-like viruses	227470	Aeromonas phage Aeh1	3 August	0p1
GS820_0p1.contig-1482000422_1_128_plus	1.8e-15	RecA	768507	Cytophagales	346377	Echinicola pacifica	20 July	0p1
GS817_0p1.contig-102000438_1_284_plus	4.9e-50	RecA	246874	Cryomorphaceae	926562	Owenweeksia hongkongensis (strain DSM 17368 / JCM 12287 / NRRL B-23963)	29 June	0p1
GS824_0p8.contig-115000395_115_440_minus	1e-40	RecA	49546	Flavobacteriaceae	49546	Flavobacteriaceae	17 August	0p8
GS824_0p8.contig-25000055_86_1141_plus	6.2e-19	RecA	10662	Myoviridae	1141136	Cronobacter phage vB_CsaM_GAP32	17 August	0p8
GS815_0p1.contig-588000384_1_115_plus	7.4e-16	RecA	131567	cellular organisms	7	Azorhizobium caulinodans	14 June	0p1
GS822_0p1.contig-463000179_1_360_plus	2e-15	RecA	131567	cellular organisms	525897	Desulfomicrobium baculatum (strain DSM 4028 / VKM B-1378)	3 August	0p1
GS832_3p0.contig-166000396_1008_2087_plus	4.7e-17	RecA	10662	Myoviridae	1141136	Cronobacter phage vB_CsaM_GAP32	30 August	3p0
GS822_0p8.contig-1989000484_1_632_minus	1.5e-09	RecA	5654	Trypanosomatidae	1141136	Cronobacter phage vB_CsaM_GAP32	3 August	0p8
GS824_0p8.contig-1996000427_85_1173_minus	4.3e-19	RecA	10662	Myoviridae	1141136	Cronobacter phage vB_CsaM_GAP32	17 August	0p8
GS824_3p0.contig-2847000056_1_100_plus	1.3e-10	RecA	200644	Flavobacteriales	926562	Owenweeksia hongkongensis (strain DSM 17368 / JCM 12287 / NRRL B-23963)	17 August	3p0
GS822_0p1.contig-3160000089_1_215_plus	2.2e-31	RecA	28216	Betaproteobacteria	383631	Methylophilales bacterium HTCC2181	3 August	0p1
GS822_0p1.contig-2217000021_1_170_minus	1.7e-23	RecA	198251	Candidatus Pelagibacter	1002672	Pelagibacter sp. (strain IMCC9063)	3 August	0p1
GS824_3p0.contig-1202000507_1_164_plus	3.6e-22	RecA	414999	Opitutae	417295	unclassified Verrucomicrobia (miscellaneous)	17 August	3p0
GS832_0p8.contig-1265000162_562_1707_minus	5.3e-175	RecA	80840	Burkholderiales	391597	Limnobacter sp. MED105	30 August	0p8
GS820_0p1.contig-1282000058_1_134_minus	2.5e-23	RecA	80840	Burkholderiales	780	Rickettsia	20 July	0p1
GS832_0p1.contig-1651000152_1_137_minus	1.2e-17	RecA	2	Bacteria	365349	Pelosinus fermentans	30 August	0p1
GS820_0p8.contig-2675000031_1_150_plus	6.1e-21	RecA	1117	Cyanobacteria	613199	Prochlorococcus sp. W8	20 July	0p8
GS832_0p1.contig-269000375_1_647_minus	9.1e-33	RecA	2759	Eukaryota	1990	Actinomadura atramentaria	30 August	0p1
GS824_0p1.contig-1924000088_1_206_minus	2.5e-13	RecA	131567	cellular organisms	585502	Prevotella bergensis DSM 17361	17 August	0p1
GS832_0p1.contig-418000352_1_239_minus	8.2e-39	RecA	135622	Alteromonadales	740709	Idiomarina xiamenensis 10-D-4	30 August	0p1
GS832_0p1.contig-124000463_8743_9756_plus	2e-16	RecA	329380	unclassified T4-like viruses	555387	Synechococcus phage S-RSM4	30 August	0p1
GS824_0p8.contig-7_34682_35692_plus	5.1e-19	RecA	329380	unclassified T4-like viruses	444860	Synechococcus phage S-SM2	17 August	0p8
GS822_0p1.contig-1441000160_1674_2768_plus	8.4e-170	RecA	84994	Acidimicrobiaceae	1229780	Candidatus Microthrix parvicella RN1	3 August	0p1
GS832_0p8.contig-3312000185_1_100_plus	4.1e-11	RecA	1236	Gammaproteobacteria			30 August	0p8
GS815_0p8.contig-1985000005_1_125_plus	3e-19	RecA	49546	Flavobacteriaceae	49546	Flavobacteriaceae	14 June	0p8
GS820_0p8.contig-770000317_1_422_minus	1e-65	RecA	976	Bacteroidetes	487797	Flavobacteria bacterium MS024-3C	20 July	0p8
GS832_3p0.contig-2234000322_1_100_plus	7.1e-10	RecA	84994	Acidimicrobiaceae	410659	mine drainage metagenome	30 August	3p0
GS824_0p8.contig-1178000502_1_170_minus	7.7e-28	RecA	28211	Alphaproteobacteria	488538	Puniceispirillum marinum (strain IMCC1322)	17 August	0p8
GS817_0p8.contig-465000033_1_203_plus	4.2e-31	RecA	1118	Chroococcales	292564	Cyanobium gracile (strain ATCC 27147 / PCC 6307)	29 June	0p8
GS832_3p0.contig-177000474_1_622_minus	5.2e-10	RecA	10663	T4likevirus	1357423	Sinorhizobium phage phiM12	30 August	3p0
GS817_0p1.contig-1628000037_1_151_plus	3.2e-25	RecA	246874	Cryomorphaceae	755732	Fluviicola taffensis (strain DSM 16823 / RW262 / RW262)	29 June	0p1
GS832_viral.contig-544000158_1_149_plus	4.3e-07	RecA	10662	Myoviridae			30 August	viral
GS817_0p8.contig-1134000130_1_426_minus	6.5e-74	RecA	89373	Cytophagaceae	313606	Microscilla marina ATCC 23134	29 June	0p8
GS832_0p8.contig-542000047_8789_9703_plus	2.6e-31	RecA	864702	Oscillatoriales cyanobacterium JSC-12	29549	Rhodothermus marinus	30 August	0p8
GS822_0p1.contig-1284000222_1_182_plus	8.3e-25	RecA	85023	Microbacteriaceae	28447	Clavibacter michiganensis	3 August	0p1
GS817_0p1.contig-63000408_1095_1661_minus	9.6e-11	RecA	329380	unclassified T4-like viruses	1283076	Pelagibacter phage HTVC008M	29 June	0p1
GS832_0p1.contig-555000275_1_359_plus	1.1e-59	RecA	85012	Streptosporangineae	590998	Cellulomonas fimi (strain ATCC 484 / DSM 20113 / JCM 1341 / NBRC 15513 / NCIMB 8980 / NCTC 7547)	30 August	0p1
GS815_viral.contig-1559000372_1_100_plus	1.2e-13	RecA	49546	Flavobacteriaceae	700598	Niastella koreensis (strain DSM 17620 / KACC 11465 / GR20-10)	14 June	viral
GS824_viral.contig-16000219_1_433_minus	8e-08	RecA	1262919	Prevotella sp. CAG:1092	1009421	Verrucomicrobia bacterium SCGC AAA164-P11	17 August	viral
GS820_0p1.contig-1006000189_1_710_plus	8e-09	RecA	329380	unclassified T4-like viruses	1	root	20 July	0p1
GS824_0p8.contig-3192000355_1_121_plus	1.9e-14	RecA	563835	Chitinophagaceae	398037	Segetibacter koreensis	17 August	0p8
GS832_0p8.contig-1740000141_1_136_minus	9.1e-23	RecA	54526	SAR11 cluster	744985	alpha proteobacterium HIMB59	30 August	0p8
GS832_0p8.contig-3041000302_1_104_minus	1.8e-12	RecA	563798	Cyclobacteriaceae	346377	Echinicola pacifica	30 August	0p8
GS820_0p8.contig-5083000482_1_119_plus	1.8e-17	RecA	31989	Rhodobacteraceae			20 July	0p8
GS817_0p8.contig-1911000468_1_102_minus	9.3e-09	RecA	1224	Proteobacteria	395494	Gallionella capsiferriformans (strain ES-2)	29 June	0p8
GS822_0p1.contig-1974000086_1_134_plus	1e-12	RecA	47928	environmental samples			3 August	0p1
GS822_0p1.contig-2186000083_1_129_plus	2.2e-14	RecA	1760	Actinobacteria			3 August	0p1
GS832_0p8.contig-310000000_1_225_plus	6.9e-11	RecA	2880	Ectocarpus siliculosus	13687	Sphingomonas	30 August	0p8
GS824_3p0.contig-11000043_1_498_plus	5.8e-08	RecA	329380	unclassified T4-like viruses	1	root	17 August	3p0
GS815_0p1.contig-1333000135_1_100_plus	2.3e-06	RecA	2759	Eukaryota			14 June	0p1
GS815_0p1.contig-56000063_1027_2031_minus	2.4e-18	RecA	329380	unclassified T4-like viruses	444860	Synechococcus phage S-SM2	14 June	0p1
GS822_3p0.contig-80000245_1_155_minus	4.8e-27	RecA	28211	Alphaproteobacteria	41297	Sphingomonadaceae	3 August	3p0
GS820_0p1.contig-1909000460_1942_3063_plus	2.2e-70	RecA	1262919	Prevotella sp. CAG:1092	641146	Scardovia inopinata F0304	20 July	0p1
GS824_0p1.contig-3525000237_2298_3007_minus	8e-09	RecA	329380	unclassified T4-like viruses	1	root	17 August	0p1
GS824_3p0.contig-386_12255_13187_plus	5e-18	RecA	329380	unclassified T4-like viruses	929832	Cyanophage P-RSM6	17 August	3p0
GS817_0p1.contig-806000066_119_249_plus	7.7e-09	RecA	28216	Betaproteobacteria	314607	beta proteobacterium KB13	29 June	0p1
GS832_0p1.contig-2849000088_1_106_minus	3.4e-10	RecA	274493	Chlorobium/Pelodictyon group			30 August	0p1
GS824_0p1.contig-1872000196_1_136_plus	4.9e-20	RecA	2	Bacteria	287535	Balneola vulgaris	17 August	0p1
GS822_0p1.contig-837000313_1_179_plus	5e-21	RecA	2037	Actinomycetales	471853	Beutenbergia cavernae (strain ATCC BAA-8 / DSM 12333 / NBRC 16432)	3 August	0p1
GS822_0p1.contig-165000242_746_1816_plus	2.2e-12	RecA	329380	unclassified T4-like viruses	227470	Aeromonas phage Aeh1	3 August	0p1
GS824_0p8.contig-1590000269_1_176_plus	3.7e-09	RecA	2	Bacteria	73918	Thermaerobacter	17 August	0p8
GS824_0p1.contig-2889000456_1_394_plus	3.8e-07	RecA	131567	cellular organisms	1141136	Cronobacter phage vB_CsaM_GAP32	17 August	0p1
GS824_0p8.contig-3771000409_1_112_plus	1.1e-12	RecA	84994	Acidimicrobiaceae	410659	mine drainage metagenome	17 August	0p8
GS822_0p1.contig-1447000310_1_213_plus	8.5e-07	RecA	131567	cellular organisms	1141136	Cronobacter phage vB_CsaM_GAP32	3 August	0p1
GS824_0p8.contig-317000313_1_419_minus	3.9e-07	RecA	2	Bacteria	1009421	Verrucomicrobia bacterium SCGC AAA164-P11	17 August	0p8
GS824_3p0.contig-1445000500_1_237_plus	1.1e-12	RecA	1262919	Prevotella sp. CAG:1092	146919	Salinibacter ruber	17 August	3p0
GS817_0p8.contig-980000038_1_114_minus	1.1e-08	RecA	67819	Armatimonadetes			29 June	0p8
GS824_0p8.contig-1117000204_1_178_plus	1.5e-21	RecA	976	Bacteroidetes	96561	Desulfococcus oleovorans (strain DSM 6200 / Hxd3)	17 August	0p8
GS817_viral.contig-829000044_1_231_plus	7.2e-08	RecA	10662	Myoviridae			29 June	viral
GS832_3p0.contig-968000376_1_139_minus	4.5e-21	RecA	49546	Flavobacteriaceae	49546	Flavobacteriaceae	30 August	3p0
GS820_0p8.contig-593000384_1_300_minus	7.5e-29	RecA	1760	Actinobacteria	1760	Actinobacteria	20 July	0p8
GS824_0p1.contig-4111000311_1_100_plus	5.9e-15	RecA	329726	Acaryochloris marina MBIC11017	310037	Acaryochloris sp. CCMEE 5410	17 August	0p1
GS820_0p1.contig-437000322_1_204_plus	1.3e-14	RecA	2	Bacteria	247490	planctomycete KSU-1	20 July	0p1
GS832_0p1.contig-1429000008_1_222_minus	2.3e-39	RecA	1760	Actinobacteria	31943	Brevibacterium iodinum	30 August	0p1
GS822_0p1.contig-1290000499_1_153_plus	6.7e-24	RecA	54526	SAR11 cluster	1131276	alpha proteobacterium SCGC AB-629-G21	3 August	0p1
GS832_3p0.contig-1385000152_1510_1891_plus	3e-20	RecA	1	root	543311	Parvimonas	30 August	3p0
GS822_0p8.contig-2607000460_1_101_minus	4e-12	RecA	2	Bacteria	907348	Treponema saccharophilum DSM 2985	3 August	0p8
GS820_0p8.contig-7293000495_1_101_minus	2.3e-08	RecA	563798	Cyclobacteriaceae	563798	Cyclobacteriaceae	20 July	0p8
GS820_0p8.contig-354000304_1_520_plus	6e-61	RecA	80840	Burkholderiales	395495	Leptothrix cholodnii (strain ATCC 51168 / LMG 8142 / SP-6)	20 July	0p8
GS822_0p1.contig-1447000281_1_151_plus	2.3e-07	RecA	134623	Opitutaceae	278955	unclassified Opitutaceae	3 August	0p1
GS820_0p1.contig-581000452_1_181_minus	8.1e-27	RecA	49546	Flavobacteriaceae	487797	Flavobacteria bacterium MS024-3C	20 July	0p1
GS832_0p1.contig-470000254_1_238_minus	1.9e-06	RecA	131567	cellular organisms	1990	Actinomadura atramentaria	30 August	0p1
GS832_0p8.contig-13000377_17_835_plus	6.9e-133	RecA	84994	Acidimicrobiaceae	1229780	Candidatus Microthrix parvicella RN1	30 August	0p8
GS832_3p0.contig-489_143_1060_plus	1.3e-27	RecA	864702	Oscillatoriales cyanobacterium JSC-12	483423	Estrella lausannensis	30 August	3p0
GS832_0p1.contig-2118000452_1_122_minus	7.9e-13	RecA	54526	SAR11 cluster	77133	uncultured bacterium	30 August	0p1
GS832_0p1.contig-44000348_6276_7367_minus	6.1e-173	RecA	2037	Actinomycetales	78537	unclassified Actinobacteria (miscellaneous)	30 August	0p1
GS832_3p0.contig-29000138_7155_8207_plus	8.4e-14	RecA	329380	unclassified T4-like viruses	329380	unclassified T4-like viruses	30 August	3p0
GS820_0p8.contig-539000099_1_761_minus	7e-136	RecA	84994	Acidimicrobiaceae	1229780	Candidatus Microthrix parvicella RN1	20 July	0p8
GS832_3p0.contig-245000041_1_211_minus	7.8e-10	RecA	1262919	Prevotella sp. CAG:1092	879305	Anaerococcus prevotii ACS-065-V-Col13	30 August	3p0
GS832_0p8.contig-265000483_1_329_minus	4.9e-50	RecA	200666	Sphingobacteriales	398037	Segetibacter koreensis	30 August	0p8
GS832_3p0.contig-1309000105_13920_14924_minus	3.3e-21	RecA	329380	unclassified T4-like viruses	444860	Synechococcus phage S-SM2	30 August	3p0
GS815_3p0.contig-1773000341_1_142_plus	3e-07	RecA	1129	Synechococcus	180281	Cyanobium sp. PCC 7001	14 June	3p0
GS824_0p8.contig-905000112_75_366_plus	1.9e-44	RecA	314285	Congregibacter litoralis KT71	876044	gamma proteobacterium IMCC3088	17 August	0p8
GS820_0p1.contig-2578000246_1_100_minus	6.5e-11	RecA	131567	cellular organisms	868864	Desulfurobacterium thermolithotrophum (strain DSM 11699 / BSA)	20 July	0p1
GS832_0p8.contig-1363000310_1_656_plus	4.6e-10	RecA	329380	unclassified T4-like viruses	1	root	30 August	0p8
GS822_3p0.contig-4000206_1_297_plus	1.3e-47	RecA	1161	Nostocales	1161	Nostocales	3 August	3p0
GS820_0p8.contig-5534000480_1_115_minus	6.1e-17	RecA	1117	Cyanobacteria			20 July	0p8
GS822_0p1.contig-435000403_1_240_plus	5.6e-37	RecA	80864	Comamonadaceae	665874	Limnohabitans	3 August	0p1
GS832_3p0.contig-2186000179_1_100_minus	9.3e-14	RecA	203491	Fusobacteriales	526218	Sebaldella termitidis (strain ATCC 33386 / NCTC 11300)	30 August	3p0
GS822_0p1.contig-1180000152_1_159_minus	3.2e-12	RecA	2037	Actinomycetales	1654	Actinomyces	3 August	0p1
GS832_0p1.contig-52000362_281_581_plus	6.5e-41	RecA	28221	Deltaproteobacteria	287535	Balneola vulgaris	30 August	0p1
GS820_0p1.contig-1584000095_1_246_plus	2.2e-08	RecA	131567	cellular organisms	1141136	Cronobacter phage vB_CsaM_GAP32	20 July	0p1
GS815_viral.contig-153000344_1_276_plus	1.9e-24	RecA	131567	cellular organisms	435	Acetobacter aceti	14 June	viral
GS822_0p1.contig-885000310_1_177_minus	4.8e-21	RecA	1129	Synechococcus	69042	Synechococcus sp. WH 5701	3 August	0p1
GS824_0p1.contig-1877000051_1_201_minus	3.5e-34	RecA	2037	Actinomycetales	1081644	Candidatus Aquiluna sp. IMCC13023	17 August	0p1
GS822_0p1.contig-3362000464_90_602_minus	4.9e-09	RecA	2	Bacteria	1141136	Cronobacter phage vB_CsaM_GAP32	3 August	0p1
GS817_3p0.contig-10000348_1_502_minus	1.2e-69	RecA	1163	Anabaena	1161	Nostocales	29 June	3p0
GS822_0p8.contig-473000056_1_173_plus	2.3e-26	RecA	2037	Actinomycetales	1210046	Janibacter hoylei PVAS-1	3 August	0p8
GS824_0p1.contig-3178000101_2898_3827_plus	7.3e-165	RecA	54526	SAR11 cluster	744985	alpha proteobacterium HIMB59	17 August	0p1
GS832_0p1.contig-3155000297_1_101_minus	2.2e-14	RecA	2	Bacteria	77133	uncultured bacterium	30 August	0p1
GS832_0p8.contig-559000338_419_875_minus	4.2e-39	RecA	131567	cellular organisms	1262698	Alistipes sp. CAG:831	30 August	0p8
GS822_0p8.contig-667000345_1_179_plus	6.7e-12	RecA	2759	Eukaryota	395961	Cyanothece sp. (strain PCC 7425 / ATCC 29141)	3 August	0p8
GS822_0p1.contig-2378000074_1_351_plus	2.2e-06	RecA	2	Bacteria	1009421	Verrucomicrobia bacterium SCGC AAA164-P11	3 August	0p1
GS820_viral.contig-36000364_1_581_plus	7.2e-10	RecA	329380	unclassified T4-like viruses	329380	unclassified T4-like viruses	20 July	viral
GS824_0p8.contig-2955000173_1_985_plus	9e-67	RecA	1262919	Prevotella sp. CAG:1092	908338	Peptoniphilus harei ACS-146-V-Sch2b	17 August	0p8
GS824_0p8.contig-1340000224_1_167_plus	4.3e-29	RecA	468	Moraxellaceae	469	Acinetobacter	17 August	0p8
GS820_0p1.contig-2791000167_1_100_minus	1e-12	RecA	49546	Flavobacteriaceae	926559	Joostella marina DSM 19592	20 July	0p1
GS832_0p1.contig-3349000065_1_100_plus	2.5e-10	RecA	976	Bacteroidetes	558415	Marinilabiliaceae	30 August	0p1
GS832_0p1.contig-2062000485_1_122_minus	2.7e-16	RecA	28211	Alphaproteobacteria	13687	Sphingomonas	30 August	0p1
GS820_0p8.contig-9241000178_1_100_plus	1.6e-11	RecA	1224	Proteobacteria	13687	Sphingomonas	20 July	0p8
GS832_3p0.contig-2062000228_1_101_plus	6.5e-09	RecA	131567	cellular organisms			30 August	3p0
GS822_0p1.contig-207000276_13_313_minus	1.1e-08	RecA	2	Bacteria	1129	Synechococcus	3 August	0p1
GS824_0p8.contig-1412000238_1945_2991_minus	5.3e-16	RecA	329380	unclassified T4-like viruses	35237	dsDNA viruses, no RNA stage	17 August	0p8
GS817_0p8.contig-15000221_219_403_plus	9.3e-17	RecA	49546	Flavobacteriaceae	487797	Flavobacteria bacterium MS024-3C	29 June	0p8
GS832_0p1.contig-554000265_1_222_plus	3.1e-18	RecA	1	root	1678	Bifidobacterium	30 August	0p1
GS824_0p8.contig-375000237_1_335_minus	3.9e-56	RecA	246874	Cryomorphaceae	755732	Fluviicola taffensis (strain DSM 16823 / RW262 / RW262)	17 August	0p8
GS820_3p0.contig-2329000052_1_100_plus	3.3e-15	RecA	246874	Cryomorphaceae	1246	Leuconostoc lactis	20 July	3p0
GS824_0p1.contig-837000264_1_354_minus	2.9e-43	RecA	31989	Rhodobacteraceae	290400	Jannaschia sp. (strain CCS1)	17 August	0p1
GS817_0p1.contig-900000099_1_152_minus	7.3e-24	RecA	2037	Actinomycetales	85023	Microbacteriaceae	29 June	0p1
GS832_viral.contig-861000043_2984_4054_plus	6.9e-07	RecA	1262919	Prevotella sp. CAG:1092	1009421	Verrucomicrobia bacterium SCGC AAA164-P11	30 August	viral
GS820_0p8.contig-3232000382_1_140_minus	4.8e-21	RecA	246874	Cryomorphaceae	755732	Fluviicola taffensis (strain DSM 16823 / RW262 / RW262)	20 July	0p8
GS822_0p1.contig-2687000143_1_118_plus	1.6e-14	RecA	85006	Micrococcineae	932044	actinobacterium SCGC AAA278-O22	3 August	0p1
GS822_0p8.contig-3998000138_1_100_minus	8.2e-13	RecA	1236	Gammaproteobacteria	1224	Proteobacteria	3 August	0p8
GS817_0p8.contig-2010000186_1_100_minus	3.2e-13	RecA	768507	Cytophagales			29 June	0p8
GS824_0p8.contig-1769000233_1_150_plus	1.3e-20	RecA	28211	Alphaproteobacteria	41295	Rhodospirillaceae	17 August	0p8
GS832_0p8.contig-907000190_1_305_plus	7e-26	RecA	31989	Rhodobacteraceae	290400	Jannaschia sp. (strain CCS1)	30 August	0p8
GS832_0p1.contig-59000074_17499_18503_minus	9.3e-20	RecA	329380	unclassified T4-like viruses	444860	Synechococcus phage S-SM2	30 August	0p1
GS832_0p8.contig-568000094_608_1291_minus	5.2e-12	RecA	329380	unclassified T4-like viruses	444860	Synechococcus phage S-SM2	30 August	0p8
GS824_0p1.contig-1900000031_1_138_minus	1e-12	RecA	85013	Frankineae	203523	Longispora albida	17 August	0p1
GS817_0p8.contig-2657000177_1_134_minus	2.5e-22	RecA	28216	Betaproteobacteria	283	Comamonas	29 June	0p8
GS820_0p1.contig-1026000446_5_149_minus	5.2e-11	RecA	976	Bacteroidetes	838	Prevotella	20 July	0p1
GS832_0p8.contig-1223000074_1_311_plus	1.5e-50	RecA	563798	Cyclobacteriaceae	346377	Echinicola pacifica	30 August	0p8
GS824_0p8.contig-4375000234_1_105_plus	3.4e-14	RecA	203682	Planctomycetes	1142394	Phycisphaera mikurensis (strain NBRC 102666 / KCTC 22515 / FYK2301M01)	17 August	0p8
GS815_0p1.contig-50000436_1_520_minus	3.9e-95	RecA	49546	Flavobacteriaceae	117743	Flavobacteriia	14 June	0p1
GS820_0p8.contig-4419000382_1_178_minus	2.3e-21	RecA	1129	Synechococcus	1129	Synechococcus	20 July	0p8
GS824_3p0.contig-1205000470_1_119_plus	4.3e-08	RecA	131567	cellular organisms			17 August	3p0
GS832_0p1.contig-453_23724_24677_plus	2.9e-51	RecA	33194	Bipolaris	1990	Actinomadura atramentaria	30 August	0p1
GS820_0p1.contig-2567000012_1_100_plus	2e-07	RecA	28211	Alphaproteobacteria	754501	Microvirga sp. WSM3557	20 July	0p1
GS824_0p1.contig-1278000126_1_342_plus	1.2e-14	RecA	131567	cellular organisms	941058	Bacillus phage SP10	17 August	0p1
GS832_3p0.contig-1099000285_1_132_plus	2.2e-07	RecA	1	root	1150626	Phaeospirillum molischianum DSM 120	30 August	3p0
GS822_0p1.contig-53000220_1_577_plus	1.6e-11	RecA	329380	unclassified T4-like viruses	1283076	Pelagibacter phage HTVC008M	3 August	0p1
GS824_3p0.contig-886000226_1_165_plus	1.8e-19	RecA	976	Bacteroidetes	976	Bacteroidetes	17 August	3p0
GS815_0p1.contig-154000052_1_172_plus	2.6e-08	RecA	74201	Verrucomicrobia	497964	Chthoniobacter flavus Ellin428	14 June	0p1
GS815_0p8.contig-1728000255_1_175_plus	3.3e-07	RecA	131567	cellular organisms	1990	Actinomadura atramentaria	14 June	0p8
GS824_3p0.contig-3290000244_1_100_plus	8.3e-10	RecA	31989	Rhodobacteraceae	1130912	Sphingomonas sp. 038	17 August	3p0
GS817_viral.contig-546000315_1_224_plus	3.4e-12	RecA	131567	cellular organisms	433	Acetobacteraceae	29 June	viral
GS824_0p1.contig-64000204_1_294_plus	6.4e-27	RecA	2037	Actinomycetales	590998	Cellulomonas fimi (strain ATCC 484 / DSM 20113 / JCM 1341 / NBRC 15513 / NCIMB 8980 / NCTC 7547)	17 August	0p1
GS817_0p1.contig-137000431_1_184_minus	2.7e-23	RecA	2037	Actinomycetales	533267	Actinopolymorpha alba	29 June	0p1
GS832_0p1.contig-109000168_1_452_plus	4.6e-22	RecA	2	Bacteria	49546	Flavobacteriaceae	30 August	0p1
GS817_0p8.contig-961000029_1_113_plus	1.2e-11	RecA	976	Bacteroidetes	558415	Marinilabiliaceae	29 June	0p8
GS815_viral.contig-806000157_1_102_minus	2.5e-07	RecA	2	Bacteria			14 June	viral
GS832_0p8.contig-299000399_1_268_plus	1.7e-26	RecA	563798	Cyclobacteriaceae	346377	Echinicola pacifica	30 August	0p8
GS832_0p8.contig-2419000454_1_116_minus	2.2e-09	RecA	2093	Mycoplasma	272633	Mycoplasma penetrans (strain HF-2)	30 August	0p8
GS815_0p8.contig-1397000114_1_142_minus	3.7e-21	RecA	28216	Betaproteobacteria	928	Thiomonas perometabolis	14 June	0p8
GS820_0p8.contig-993000014_1_204_plus	1e-15	RecA	246874	Cryomorphaceae	755732	Fluviicola taffensis (strain DSM 16823 / RW262 / RW262)	20 July	0p8
GS832_0p8.contig-3022000038_1_105_plus	2e-13	RecA	3041	Chlorophyta	70448	Ostreococcus tauri	30 August	0p8
GS820_0p8.contig-4211000476_1_86_minus	2.3e-08	RecA	2335	Thermotoga			20 July	0p8
GS815_0p1.contig-694000029_1_102_plus	9.2e-12	RecA	80840	Burkholderiales	52972	Polaromonas	14 June	0p1
GS815_0p1.contig-713000402_1_263_plus	2e-45	RecA	2	Bacteria	29405	Microlunatus phosphovorus	14 June	0p1
GS832_0p1.contig-2629000342_1_111_minus	5.3e-08	RecA	2	Bacteria			30 August	0p1
GS832_3p0.contig-558000472_1_522_plus	1.4e-19	RecA	131567	cellular organisms	1117379	Bacillus bataviensis LMG 21833	30 August	3p0
GS817_0p1.contig-277000504_1_147_minus	1.6e-21	RecA	85013	Frankineae	2037	Actinomycetales	29 June	0p1
GS820_0p8.contig-2929000273_1_489_plus	2.6e-07	RecA	329380	unclassified T4-like viruses	444860	Synechococcus phage S-SM2	20 July	0p8
GS824_0p1.contig-1250000212_1_163_plus	1.3e-27	RecA	237	Flavobacterium	200644	Flavobacteriales	17 August	0p1
GS832_0p8.contig-159000376_1_378_plus	3.7e-45	RecA	3041	Chlorophyta	296587	Micromonas sp. (strain RCC299 / NOUM17)	30 August	0p8
GS820_0p1.contig-225000069_1_258_plus	7.9e-21	RecA	1760	Actinobacteria	410659	mine drainage metagenome	20 July	0p1
GS824_0p1.contig-915000382_1_185_minus	2.3e-31	RecA	118884	unclassified Gammaproteobacteria	470	Acinetobacter baumannii	17 August	0p1
GS832_0p8.contig-124000346_247_458_plus	5.2e-24	RecA	2	Bacteria	29549	Rhodothermus marinus	30 August	0p8
GS832_0p1.contig-178000074_97_361_plus	1.5e-13	RecA	1	root	1990	Actinomadura atramentaria	30 August	0p1
GS822_0p1.contig-102000167_97_441_minus	3.6e-11	RecA	131567	cellular organisms	1990	Actinomadura atramentaria	3 August	0p1
GS824_0p1.contig-404000342_3992_4524_plus	3.6e-08	RecA	10662	Myoviridae	1141136	Cronobacter phage vB_CsaM_GAP32	17 August	0p1
GS832_0p1.contig-112000082_1_432_plus	7.2e-29	RecA	2759	Eukaryota	387092	Nitratiruptor sp. (strain SB155-2)	30 August	0p1
GS817_0p1.contig-1232000065_1_135_minus	6.4e-21	RecA	2	Bacteria	344747	Planctomyces maris DSM 8797	29 June	0p1
GS820_0p1.contig-2607000183_1_100_plus	4.2e-09	RecA	1760	Actinobacteria	525909	Acidimicrobium ferrooxidans (strain DSM 10331 / JCM 15462 / NBRC 103882 / ICP)	20 July	0p1
GS817_3p0.contig-180000490_1_147_minus	2.2e-18	RecA	976	Bacteroidetes	200644	Flavobacteriales	29 June	3p0
GS815_0p1.contig-130000142_1_240_minus	1.7e-34	RecA	1117	Cyanobacteria	1129	Synechococcus	14 June	0p1
GS822_0p8.contig-3180000106_1_100_plus	1.1e-12	RecA	1760	Actinobacteria	1033736	Brevibacterium sp. JC43	3 August	0p8
GS824_0p8.contig-4289000253_1_163_plus	1.3e-13	RecA	563798	Cyclobacteriaceae	1237149	Fulvivirga imtechensis AK7	17 August	0p8
GS832_0p8.contig-393000064_1_238_plus	5.5e-26	RecA	49546	Flavobacteriaceae	49546	Flavobacteriaceae	30 August	0p8
GS824_0p8.contig-1824000263_1_148_minus	3.9e-10	RecA	2	Bacteria	1130798	Lactobacillus mucosae LM1	17 August	0p8
GS822_3p0.contig-1320000046_1_100_plus	6.8e-13	RecA	54526	SAR11 cluster	1002672	Pelagibacter sp. (strain IMCC9063)	3 August	3p0
GS824_0p1.contig-344000335_1_291_minus	1.5e-18	RecA	131567	cellular organisms	1990	Actinomadura atramentaria	17 August	0p1
GS822_0p1.contig-2340000202_1_125_plus	5.2e-16	RecA	506	Alcaligenaceae	293638	Burkholderia sp. R15821	3 August	0p1
GS824_0p1.contig-1901000118_1651_2676_minus	1e-18	RecA	329380	unclassified T4-like viruses	1283076	Pelagibacter phage HTVC008M	17 August	0p1
GS832_3p0.contig-51000083_2762_3766_plus	2.2e-55	RecA	864702	Oscillatoriales cyanobacterium JSC-12	48073	Microbulbifer	30 August	3p0
GS820_3p0.contig-1816000237_1_225_minus	6.4e-39	RecA	85006	Micrococcineae	932044	actinobacterium SCGC AAA278-O22	20 July	3p0
GS824_0p8.contig-791000290_1_312_plus	7.3e-09	RecA	1	root	784	Orientia tsutsugamushi	17 August	0p8
GS822_0p1.contig-2690000234_1_278_plus	1.6e-37	RecA	2037	Actinomycetales	78537	unclassified Actinobacteria (miscellaneous)	3 August	0p1
GS824_0p1.contig-101000434_4194_5270_minus	3.8e-15	RecA	1198136	Tevenvirinae	227470	Aeromonas phage Aeh1	17 August	0p1
GS822_0p1.contig-706000423_1_209_minus	1.5e-12	RecA	131567	cellular organisms			3 August	0p1
GS820_0p1.contig-2855000292_1_100_minus	3.9e-12	RecA	976	Bacteroidetes	1150600	Arcticibacter svalbardensis MN12-7	20 July	0p1
GS832_0p1.contig-2297000416_1_640_plus	6.5e-12	RecA	329380	unclassified T4-like viruses	10662	Myoviridae	30 August	0p1
GS820_0p8.contig-3078000362_111_1174_plus	3.1e-161	RecA	1129	Synechococcus	180281	Cyanobium sp. PCC 7001	20 July	0p8
GS832_0p8.contig-1672000268_1_356_minus	4.8e-07	RecA	2	Bacteria	1009421	Verrucomicrobia bacterium SCGC AAA164-P11	30 August	0p8
GS824_0p8.contig-5429000233_6309_7346_plus	4.8e-07	RecA	329380	unclassified T4-like viruses	555387	Synechococcus phage S-RSM4	17 August	0p8
GS832_3p0.contig-1506000092_1_203_minus	2.2e-19	RecA	49546	Flavobacteriaceae	200644	Flavobacteriales	30 August	3p0
GS820_0p8.contig-8162000024_1_100_minus	8.8e-14	RecA	2037	Actinomycetales	28049	Acidothermus cellulolyticus	20 July	0p8
GS824_0p1.contig-554000025_1_233_plus	1.2e-43	RecA	85006	Micrococcineae	932044	actinobacterium SCGC AAA278-O22	17 August	0p1
GS832_0p1.contig-291000167_2092_3165_minus	3.8e-19	RecA	10662	Myoviridae	1141136	Cronobacter phage vB_CsaM_GAP32	30 August	0p1
GS822_viral.contig-13000150_114_395_plus	3.1e-07	RecA	2093	Mycoplasma			3 August	viral
GS815_0p1.contig-478000421_1_416_minus	3e-36	RecA	2037	Actinomycetales	78537	unclassified Actinobacteria (miscellaneous)	14 June	0p1
GS817_0p1.contig-1664000317_1_126_plus	7.8e-18	RecA	31989	Rhodobacteraceae	31989	Rhodobacteraceae	29 June	0p1
GS822_0p1.contig-444000144_1_200_minus	1.5e-17	RecA	1760	Actinobacteria	1229780	Candidatus Microthrix parvicella RN1	3 August	0p1
GS817_0p1.contig-302000370_1_166_plus	1.1e-25	RecA	80864	Comamonadaceae	667019	Curvibacter putative symbiont of Hydra magnipapillata	29 June	0p1
GS824_3p0.contig-2792000134_1_100_plus	1.5e-13	RecA	2	Bacteria			17 August	3p0
GS822_0p1.contig-33000113_1_506_plus	2.2e-14	RecA	864702	Oscillatoriales cyanobacterium JSC-12	2335	Thermotoga	3 August	0p1
GS832_3p0.contig-42000408_606_1613_plus	1.5e-137	RecA	391295	Streptococcus suis 05ZYH33	555079	Thermosediminibacter oceani (strain ATCC BAA-1034 / DSM 16646 / JW/IW-1228P)	30 August	3p0
GS822_0p8.contig-1225000377_1_133_plus	3.4e-18	RecA	1236	Gammaproteobacteria			3 August	0p8
GS824_0p1.contig-2510000420_1_119_plus	9.6e-14	RecA	80840	Burkholderiales			17 August	0p1
GS832_3p0.contig-916000309_1_427_minus	4.1e-48	RecA	49546	Flavobacteriaceae	200644	Flavobacteriales	30 August	3p0
GS817_0p1.contig-852000019_703_1019_plus	5.5e-38	RecA	198251	Candidatus Pelagibacter	1002672	Pelagibacter sp. (strain IMCC9063)	29 June	0p1
GS817_0p1.contig-1855000475_1_103_plus	1e-12	RecA	85013	Frankineae	2037	Actinomycetales	29 June	0p1
GS817_0p8.contig-145000335_1_224_minus	1.2e-37	RecA	49546	Flavobacteriaceae	49546	Flavobacteriaceae	29 June	0p8
GS824_3p0.contig-2220000456_1_100_minus	1.7e-09	RecA	237	Flavobacterium	1041826	Flavobacterium columnare (strain ATCC 49512 / CIP 103533 / TG 44/87)	17 August	3p0
GS817_viral.contig-907000488_1_148_minus	2.6e-08	RecA	131567	cellular organisms			29 June	viral
GS832_0p1.contig-1433000278_1_352_plus	1.1e-13	RecA	1054147	Dictyostelium fasciculatum SH3	81	Hyphomicrobium	30 August	0p1
GS824_3p0.contig-722000464_19_140_plus	1.6e-06	RecA	204441	Rhodospirillales	84647	Candidatus Odyssella thessalonicensis	17 August	3p0
GS824_0p1.contig-2969000485_294_1267_plus	8.5e-16	RecA	329380	unclassified T4-like viruses	227470	Aeromonas phage Aeh1	17 August	0p1
GS824_0p1.contig-2000378_7938_8870_minus	5e-18	RecA	329380	unclassified T4-like viruses	929832	Cyanophage P-RSM6	17 August	0p1
GS824_0p1.contig-261000477_2059_3117_minus	6e-15	RecA	10663	T4likevirus	329380	unclassified T4-like viruses	17 August	0p1
GS824_0p1.contig-1625000201_1_146_plus	1.3e-22	RecA	2	Bacteria	77643	Mycobacterium tuberculosis complex	17 August	0p1
GS824_3p0.contig-130000137_1_356_minus	3.8e-08	RecA	10662	Myoviridae	1147094	Enterobacteria phage vB_KleM-RaK2	17 August	3p0
GS832_0p1.contig-1119000451_1_159_minus	2.2e-13	RecA	2	Bacteria	655183	Lactobacillus casei group	30 August	0p1
GS822_0p1.contig-1549000489_1_146_plus	2.3e-23	RecA	2037	Actinomycetales	78537	unclassified Actinobacteria (miscellaneous)	3 August	0p1
GS822_0p1.contig-93000076_1_493_plus	7.4e-09	RecA	1262919	Prevotella sp. CAG:1092	1009421	Verrucomicrobia bacterium SCGC AAA164-P11	3 August	0p1
GS822_0p1.contig-2011000070_1_406_plus	4e-24	RecA	131567	cellular organisms	525897	Desulfomicrobium baculatum (strain DSM 4028 / VKM B-1378)	3 August	0p1
GS820_0p8.contig-425000017_1_545_plus	1.6e-107	RecA	49546	Flavobacteriaceae	487797	Flavobacteria bacterium MS024-3C	20 July	0p8
GS832_0p8.contig-791000363_1_192_plus	3.2e-26	RecA	2	Bacteria	848	Fusobacterium	30 August	0p8
GS822_0p1.contig-818000426_1_320_plus	9.7e-07	RecA	1262919	Prevotella sp. CAG:1092	1009421	Verrucomicrobia bacterium SCGC AAA164-P11	3 August	0p1
GS832_0p8.contig-855000017_1_188_minus	3.4e-33	RecA	41297	Sphingomonadaceae	638920	Sphingomonas sp. SS04-1	30 August	0p8
GS822_0p8.contig-2632000131_1_101_minus	9.1e-09	RecA	766	Rickettsiales	651660	Paenisporosarcina	3 August	0p8
GS832_3p0.contig-56000359_1_327_plus	1.7e-57	RecA	49546	Flavobacteriaceae	1042376	Flavobacteriaceae bacterium S85	30 August	3p0
GS824_0p1.contig-355000490_1_677_plus	2e-51	RecA	1262919	Prevotella sp. CAG:1092	1262690	Acinetobacter sp. CAG:196	17 August	0p1
GS820_0p8.contig-197000128_1_447_plus	4.7e-71	RecA	38832	Micromonas	564608	Micromonas pusilla (strain CCMP1545)	20 July	0p8
GS832_0p8.contig-1607000394_1_141_minus	1.5e-20	RecA	28211	Alphaproteobacteria	1130912	Sphingomonas sp. 038	30 August	0p8
GS815_viral.contig-148000271_1_182_minus	2.2e-29	RecA	49546	Flavobacteriaceae	237	Flavobacterium	14 June	viral
GS815_0p1.contig-1092000386_1_100_minus	6.3e-12	RecA	2	Bacteria	410659	mine drainage metagenome	14 June	0p1
GS820_0p1.contig-2426000050_1_102_plus	2.7e-13	RecA	1060	Rhodobacter	13687	Sphingomonas	20 July	0p1
GS832_0p8.contig-2638000235_1_112_plus	4.6e-10	RecA	1236	Gammaproteobacteria	876044	gamma proteobacterium IMCC3088	30 August	0p8
GS832_0p8.contig-465000143_1_250_minus	2.9e-45	RecA	49546	Flavobacteriaceae	49546	Flavobacteriaceae	30 August	0p8
GS824_0p8.contig-3516000057_1_115_plus	2.2e-17	RecA	2	Bacteria	361055	Rubritalea marina	17 August	0p8
GS817_0p1.contig-86000342_425_588_plus	6e-11	RecA	49546	Flavobacteriaceae	1016	Capnocytophaga	29 June	0p1
GS822_0p1.contig-3616000088_1_218_plus	1.7e-06	RecA	2	Bacteria	1009421	Verrucomicrobia bacterium SCGC AAA164-P11	3 August	0p1
GS824_0p8.contig-91000035_93_506_plus	3.4e-64	RecA	49546	Flavobacteriaceae	487797	Flavobacteria bacterium MS024-3C	17 August	0p8
GS832_3p0.contig-13000081_1_799_minus	9.2e-26	RecA	1262919	Prevotella sp. CAG:1092	469616	Fusobacterium mortiferum ATCC 9817	30 August	3p0
GS824_0p1.contig-3783000425_1_100_minus	9.9e-09	RecA	203682	Planctomycetes			17 August	0p1
GS824_0p8.contig-4633000399_1_103_minus	8.9e-15	RecA	2	Bacteria	29549	Rhodothermus marinus	17 August	0p8
GS832_3p0.contig-2786000499_1_100_minus	2.3e-10	RecA	2037	Actinomycetales	33882	Microbacterium	30 August	3p0
GS822_0p8.contig-2703000234_778_1400_plus	1.2e-107	RecA	1236	Gammaproteobacteria	1208365	SAR86 cluster bacterium SAR86E	3 August	0p8
GS824_3p0.contig-1364000388_1_110_plus	2.3e-09	RecA	49546	Flavobacteriaceae	237	Flavobacterium	17 August	3p0
GS820_0p1.contig-654000363_1_331_plus	3.2e-59	RecA	49546	Flavobacteriaceae	49546	Flavobacteriaceae	20 July	0p1
GS832_3p0.contig-63000504_1_354_minus	6.9e-61	RecA	54526	SAR11 cluster	2	Bacteria	30 August	3p0
GS820_0p8.contig-8221000485_1_100_plus	4.3e-12	RecA	768507	Cytophagales	89373	Cytophagaceae	20 July	0p8
GS832_0p1.contig-641000231_1656_2131_minus	1.1e-08	RecA	329380	unclassified T4-like viruses	444860	Synechococcus phage S-SM2	30 August	0p1
GS822_0p1.contig-6000297_11575_12744_minus	5.1e-08	RecA	2759	Eukaryota	743650	uncultured organism MedDCM-OCT-S09-C426	3 August	0p1
GS832_3p0.contig-28000405_1_316_minus	8.8e-12	RecA	1	root	1990	Actinomadura atramentaria	30 August	3p0
GS824_0p8.contig-138_35279_36346_plus	2.3e-19	RecA	10662	Myoviridae	1141136	Cronobacter phage vB_CsaM_GAP32	17 August	0p8
GS832_3p0.contig-47000206_1_415_minus	1e-08	RecA	2759	Eukaryota			30 August	3p0
GS832_3p0.contig-1175000373_1_127_plus	4.4e-12	RecA	131567	cellular organisms	913241	Salmonella enterica subsp. enterica serovar Alachua str. R6-377	30 August	3p0
GS815_0p1.contig-646000509_1_155_minus	1.9e-21	RecA	74201	Verrucomicrobia	497964	Chthoniobacter flavus Ellin428	14 June	0p1
GS832_0p1.contig-2353000229_1_414_plus	7.1e-07	RecA	329380	unclassified T4-like viruses	1283076	Pelagibacter phage HTVC008M	30 August	0p1
GS822_0p1.contig-70_4201_5277_plus	1.5e-171	RecA	85023	Microbacteriaceae	85006	Micrococcineae	3 August	0p1
GS832_0p8.contig-2614000179_1_242_minus	1.4e-07	RecA	131567	cellular organisms			30 August	0p8
GS815_0p1.contig-640000451_1_161_plus	8e-27	RecA	85006	Micrococcineae	932044	actinobacterium SCGC AAA278-O22	14 June	0p1
GS822_0p1.contig-19000508_1577_2581_plus	1.4e-19	RecA	329380	unclassified T4-like viruses	1	root	3 August	0p1
GS822_0p1.contig-1301000080_1_153_plus	6.9e-25	RecA	2	Bacteria	40982	Desulfuromonas palmitatis	3 August	0p1
GS815_3p0.contig-441_230_679_plus	3.3e-68	RecA	768507	Cytophagales	313606	Microscilla marina ATCC 23134	14 June	3p0
GS820_0p8.contig-5250000358_1_116_minus	9.8e-16	RecA	28211	Alphaproteobacteria	1229491	Rhizobium lupini HPC(L)	20 July	0p8
GS832_3p0.contig-1295000165_1_128_plus	4.6e-07	RecA	2759	Eukaryota			30 August	3p0
GS832_0p8.contig-454000386_1_234_plus	5.3e-31	RecA	85007	Corynebacterineae	77643	Mycobacterium tuberculosis complex	30 August	0p8
GS820_viral.contig-385000055_354_888_plus	2.2e-07	RecA	1262919	Prevotella sp. CAG:1092	1009421	Verrucomicrobia bacterium SCGC AAA164-P11	20 July	viral
GS820_0p1.contig-1139000497_1_146_plus	2.3e-06	RecA	131567	cellular organisms			20 July	0p1
GS817_0p1.contig-692000402_207_742_plus	5e-08	RecA	329380	unclassified T4-like viruses	444860	Synechococcus phage S-SM2	29 June	0p1
GS832_0p1.contig-1919000064_1_129_plus	8.3e-20	RecA	49546	Flavobacteriaceae	487797	Flavobacteria bacterium MS024-3C	30 August	0p1
GS832_0p1.contig-1154000247_1_159_plus	1.8e-26	RecA	131567	cellular organisms	638920	Sphingomonas sp. SS04-1	30 August	0p1
GS824_0p1.contig-2436000380_1_525_plus	8.7e-09	RecA	329380	unclassified T4-like viruses	444860	Synechococcus phage S-SM2	17 August	0p1
GS832_0p8.contig-714000302_1_198_minus	2e-06	RecA	49546	Flavobacteriaceae			30 August	0p8
GS822_0p1.contig-2869000023_1_616_plus	1.4e-121	RecA	54526	SAR11 cluster	1002672	Pelagibacter sp. (strain IMCC9063)	3 August	0p1
GS832_0p1.contig-2399000422_1_299_plus	2.9e-19	RecA	1	root	77133	uncultured bacterium	30 August	0p1
GS832_0p1.contig-358000390_1_301_minus	8.1e-51	RecA	2147	Acholeplasma	2148	Acholeplasma laidlawii	30 August	0p1
GS822_0p8.contig-2627000338_1_101_minus	7.5e-12	RecA	2	Bacteria	936375	Mogibacterium sp. CM50	3 August	0p8
GS832_0p8.contig-3725000190_8545_9387_minus	5.9e-12	RecA	329380	unclassified T4-like viruses	35237	dsDNA viruses, no RNA stage	30 August	0p8
GS832_0p1.contig-143000035_1_645_plus	8.5e-37	RecA	131567	cellular organisms	1257	Peptostreptococcus	30 August	0p1
GS820_3p0.contig-680000255_1_136_minus	9.2e-19	RecA	976	Bacteroidetes	1041826	Flavobacterium columnare (strain ATCC 49512 / CIP 103533 / TG 44/87)	20 July	3p0
GS832_3p0.contig-2813000091_1_100_minus	9e-07	RecA	1129	Synechococcus	1129	Synechococcus	30 August	3p0
GS832_0p1.contig-3156000008_1_102_minus	1.8e-12	RecA	1236	Gammaproteobacteria	870187	Thiothrix nivea DSM 5205	30 August	0p1
GS824_0p8.contig-3143000273_1_121_plus	5.5e-17	RecA	1117	Cyanobacteria	1129	Synechococcus	17 August	0p8
GS817_viral.contig-18000005_1_436_minus	4.4e-81	RecA	237	Flavobacterium	237	Flavobacterium	29 June	viral
GS824_0p1.contig-109000071_1_558_plus	6.2e-10	RecA	329380	unclassified T4-like viruses	1283076	Pelagibacter phage HTVC008M	17 August	0p1
GS820_0p1.contig-340000236_194_635_minus	5.5e-07	RecA	329380	unclassified T4-like viruses	1283076	Pelagibacter phage HTVC008M	20 July	0p1
GS822_0p8.contig-244000071_1_204_minus	1.5e-31	RecA	80840	Burkholderiales	665874	Limnohabitans	3 August	0p8
GS822_0p8.contig-1059000024_1_142_minus	8.1e-21	RecA	976	Bacteroidetes	28049	Acidothermus cellulolyticus	3 August	0p8
GS820_0p1.contig-1881000234_1_114_plus	1.4e-17	RecA	2037	Actinomycetales	78537	unclassified Actinobacteria (miscellaneous)	20 July	0p1
GS815_0p8.contig-29000293_1_239_minus	1.3e-32	RecA	3041	Chlorophyta	41875	Bathycoccus prasinos	14 June	0p8
GS822_0p1.contig-715000343_1_195_plus	5.7e-12	RecA	131567	cellular organisms	1990	Actinomadura atramentaria	3 August	0p1
GS820_0p1.contig-1507000404_1324_2469_plus	4.3e-175	RecA	198251	Candidatus Pelagibacter	1002672	Pelagibacter sp. (strain IMCC9063)	20 July	0p1
GS824_0p1.contig-1393000378_1_156_minus	1.3e-24	RecA	2	Bacteria	287535	Balneola vulgaris	17 August	0p1
GS822_0p8.contig-60000266_2433_3506_minus	3.7e-170	RecA	314285	Congregibacter litoralis KT71	876044	gamma proteobacterium IMCC3088	3 August	0p8
GS824_3p0.contig-2997000495_1_100_minus	2.9e-16	RecA	1236	Gammaproteobacteria	736	Haemophilus paraphrohaemolyticus	17 August	3p0
GS822_0p1.contig-178000011_3853_4878_plus	7.5e-19	RecA	329380	unclassified T4-like viruses	1283076	Pelagibacter phage HTVC008M	3 August	0p1
GS817_0p1.contig-1725000479_1_140_plus	9.7e-23	RecA	28211	Alphaproteobacteria	13687	Sphingomonas	29 June	0p1
GS824_0p1.contig-2120000474_1_130_minus	1.8e-17	RecA	28216	Betaproteobacteria	32008	Burkholderia	17 August	0p1
GS832_0p1.contig-150_15684_16691_plus	7.5e-169	RecA	49546	Flavobacteriaceae	487797	Flavobacteria bacterium MS024-3C	30 August	0p1
GS832_0p1.contig-2000261_1_749_minus	1.2e-14	RecA	329380	unclassified T4-like viruses	35237	dsDNA viruses, no RNA stage	30 August	0p1
GS820_0p8.contig-8401000163_1_100_plus	6.2e-09	RecA	1268	Micrococcaceae			20 July	0p8
GS820_0p8.contig-13000354_512_1345_minus	6.3e-12	RecA	2759	Eukaryota	1141136	Cronobacter phage vB_CsaM_GAP32	20 July	0p8
GS817_0p8.contig-2452000377_1_101_plus	2.3e-12	RecA	452637	Opitutus terrae PB90-1	452637	Opitutus terrae (strain DSM 11246 / PB90-1)	29 June	0p8
GS817_0p8.contig-1275000365_141_258_plus	8.1e-07	RecA	85006	Micrococcineae	1081644	Candidatus Aquiluna sp. IMCC13023	29 June	0p8
GS820_0p1.contig-2378000423_1_102_plus	7e-12	RecA	54526	SAR11 cluster	744985	alpha proteobacterium HIMB59	20 July	0p1
GS822_viral.contig-46000089_4699_5769_minus	6.9e-07	RecA	1262919	Prevotella sp. CAG:1092	1009421	Verrucomicrobia bacterium SCGC AAA164-P11	3 August	viral
GS822_0p1.contig-2662000464_1_119_plus	3.6e-17	RecA	2037	Actinomycetales	78537	unclassified Actinobacteria (miscellaneous)	3 August	0p1
GS820_0p8.contig-7491000139_1_101_minus	3.8e-10	RecA	200666	Sphingobacteriales			20 July	0p8
GS815_0p1.contig-406000317_1_366_plus	6e-50	RecA	84994	Acidimicrobiaceae	1229780	Candidatus Microthrix parvicella RN1	14 June	0p1
GS832_3p0.contig-1020000014_1_136_plus	1.5e-21	RecA	49546	Flavobacteriaceae	313590	Dokdonia donghaensis MED134	30 August	3p0
GS824_0p1.contig-157000273_1_400_plus	2.9e-65	RecA	2037	Actinomycetales	2037	Actinomycetales	17 August	0p1
GS824_0p8.contig-1184000176_1_171_plus	8.9e-13	RecA	131567	cellular organisms	913241	Salmonella enterica subsp. enterica serovar Alachua str. R6-377	17 August	0p8
GS824_0p8.contig-143000208_1_793_plus	1.1e-131	RecA	135621	Pseudomonadaceae	314287	gamma proteobacterium HTCC2207	17 August	0p8
GS832_3p0.contig-34000281_1_680_plus	1.8e-11	RecA	329380	unclassified T4-like viruses	1283076	Pelagibacter phage HTVC008M	30 August	3p0
GS815_0p8.contig-740000233_1_165_minus	4.8e-24	RecA	2759	Eukaryota	638920	Sphingomonas sp. SS04-1	14 June	0p8
GS824_0p1.contig-646000334_1_376_plus	1e-28	RecA	2093	Mycoplasma	978	Cytophaga	17 August	0p1
GS824_3p0.contig-768000009_1_139_plus	1.2e-21	RecA	33986	Exiguobacterium	33986	Exiguobacterium	17 August	3p0
GS820_3p0.contig-2524000404_1_100_plus	2.2e-12	RecA	3041	Chlorophyta	296587	Micromonas sp. (strain RCC299 / NOUM17)	20 July	3p0
GS822_0p1.contig-106000050_1_1045_minus	3.2e-63	RecA	2	Bacteria	351607	Acidothermus cellulolyticus (strain ATCC 43068 / 11B)	3 August	0p1
GS824_0p8.contig-551000111_1_237_minus	2.8e-43	RecA	976	Bacteroidetes	558415	Marinilabiliaceae	17 August	0p8
GS832_3p0.contig-130000288_1_392_minus	5.4e-07	RecA	131567	cellular organisms			30 August	3p0
GS820_0p8.contig-86000309_1_586_minus	4.5e-57	RecA	3041	Chlorophyta	296587	Micromonas sp. (strain RCC299 / NOUM17)	20 July	0p8
GS822_viral.contig-197000487_1_322_minus	1.7e-30	RecA	262768	Onion yellows phytoplasma OY-M	46255	Weissella	3 August	viral
GS832_0p8.contig-220000432_1_441_minus	5.4e-23	RecA	1	root	543311	Parvimonas	30 August	0p8
GS832_0p8.contig-722000013_3168_4247_minus	9.9e-19	RecA	2759	Eukaryota	1141136	Cronobacter phage vB_CsaM_GAP32	30 August	0p8
GS832_0p1.contig-506000493_1_109_minus	5.7e-07	RecA	1224	Proteobacteria	48073	Microbulbifer	30 August	0p1
GS832_0p1.contig-434000134_1_867_plus	9.3e-57	RecA	1262919	Prevotella sp. CAG:1092	867902	Ornithobacterium rhinotracheale (strain ATCC 51463 / DSM 15997 / CCUG 23171 / LMG 9086)	30 August	0p1
GS832_3p0.contig-3013000110_6172_7173_minus	2e-165	RecA	1228997	Riemerella anatipestifer RA-CH-1	200644	Flavobacteriales	30 August	3p0
GS822_0p1.contig-235000097_1_295_plus	6.5e-50	RecA	1236	Gammaproteobacteria	135622	Alteromonadales	3 August	0p1
GS824_0p8.contig-347000236_1_386_plus	8.7e-73	RecA	49546	Flavobacteriaceae	1042376	Flavobacteriaceae bacterium S85	17 August	0p8
GS832_viral.contig-1406000235_334_1437_minus	1.2e-18	RecA	10662	Myoviridae	1141136	Cronobacter phage vB_CsaM_GAP32	30 August	viral
GS820_0p8.contig-1892000096_1_218_plus	2.5e-31	RecA	54526	SAR11 cluster	198252	Pelagibacter ubique	20 July	0p8
GS822_0p1.contig-3000078_6422_7516_plus	2e-169	RecA	84994	Acidimicrobiaceae	1229780	Candidatus Microthrix parvicella RN1	3 August	0p1
GS820_0p1.contig-391000103_1_210_minus	2.7e-32	RecA	85023	Microbacteriaceae	28447	Clavibacter michiganensis	20 July	0p1
GS832_3p0.contig-197000012_1_638_minus	2.4e-11	RecA	329380	unclassified T4-like viruses	445686	Synechococcus phage S-SSM7	30 August	3p0
GS820_0p8.contig-4954000488_1_610_minus	3.1e-08	RecA	10662	Myoviridae	1141136	Cronobacter phage vB_CsaM_GAP32	20 July	0p8
GS817_0p1.contig-956000385_1_208_minus	2e-06	RecA	10662	Myoviridae	1141136	Cronobacter phage vB_CsaM_GAP32	29 June	0p1
GS832_3p0.contig-1748000056_15836_16867_plus	3.3e-17	RecA	329380	unclassified T4-like viruses	238854	Synechococcus phage S-PM2	30 August	3p0
GS817_0p8.contig-7000295_204_606_minus	5.8e-08	RecA	131567	cellular organisms	1141136	Cronobacter phage vB_CsaM_GAP32	29 June	0p8
GS832_0p1.contig-26000338_17683_18738_minus	3.1e-172	RecA	32011	Methylophilaceae	314607	beta proteobacterium KB13	30 August	0p1
GS832_0p8.contig-30000197_98_1108_plus	3.7e-21	RecA	329380	unclassified T4-like viruses	444860	Synechococcus phage S-SM2	30 August	0p8
GS820_0p1.contig-151_5297_6364_minus	9.4e-23	RecA	329380	unclassified T4-like viruses	1283076	Pelagibacter phage HTVC008M	20 July	0p1
GS832_3p0.contig-811000184_1_166_plus	1.5e-27	RecA	203682	Planctomycetes	642	Aeromonas	30 August	3p0
GS815_3p0.contig-561000047_1_280_plus	6.6e-08	RecA	131567	cellular organisms			14 June	3p0
GS832_3p0.contig-1197000028_1_130_minus	3.2e-17	RecA	976	Bacteroidetes	212695	uncultured Flavobacteriia bacterium	30 August	3p0
GS824_0p8.contig-3757000337_1_112_minus	3.9e-15	RecA	1236	Gammaproteobacteria			17 August	0p8
GS815_0p1.contig-854000240_1_216_minus	1.4e-29	RecA	2037	Actinomycetales	932044	actinobacterium SCGC AAA278-O22	14 June	0p1
GS832_3p0.contig-698000347_1_157_plus	1.4e-21	RecA	2037	Actinomycetales	78537	unclassified Actinobacteria (miscellaneous)	30 August	3p0
GS832_3p0.contig-1660000488_1_111_minus	2.1e-17	RecA	2037	Actinomycetales	253839	Streptomyces sp. C	30 August	3p0
GS832_0p8.contig-219000302_1_382_plus	8e-07	RecA	131567	cellular organisms	1141136	Cronobacter phage vB_CsaM_GAP32	30 August	0p8
GS824_0p8.contig-679000155_1_267_minus	5.6e-24	RecA	2	Bacteria	410659	mine drainage metagenome	17 August	0p8
GS822_0p1.contig-1000373_21160_22167_minus	7.5e-169	RecA	49546	Flavobacteriaceae	487797	Flavobacteria bacterium MS024-3C	3 August	0p1
GS815_viral.contig-583000323_1_515_minus	2e-07	RecA	329380	unclassified T4-like viruses	444860	Synechococcus phage S-SM2	14 June	viral
GS824_0p8.contig-8000040_368_1417_minus	1.6e-170	RecA	72274	Pseudomonadales	1208365	SAR86 cluster bacterium SAR86E	17 August	0p8
GS824_3p0.contig-678000416_1_144_minus	1.3e-23	RecA	49546	Flavobacteriaceae	1042376	Flavobacteriaceae bacterium S85	17 August	3p0
GS815_0p1.contig-2000060_213_1304_plus	9.1e-172	RecA	85006	Micrococcineae	932044	actinobacterium SCGC AAA278-O22	14 June	0p1
GS832_0p8.contig-3010000112_1_190_minus	2.7e-11	RecA	716546	leotiomyceta	379066	Gemmatimonas aurantiaca (strain T-27 / DSM 14586 / JCM 11422 / NBRC 100505)	30 August	0p8
GS832_0p8.contig-1806000245_1_134_minus	3.6e-15	RecA	54526	SAR11 cluster	1002672	Pelagibacter sp. (strain IMCC9063)	30 August	0p8
GS822_0p1.contig-924000116_1_335_plus	6.2e-31	RecA	2	Bacteria	56	Sorangium cellulosum	3 August	0p1
GS822_0p1.contig-2099000244_1_136_plus	1.7e-14	RecA	186802	Clostridiales			3 August	0p1
GS817_0p1.contig-40000264_498_1112_minus	4.2e-08	RecA	131567	cellular organisms	1141136	Cronobacter phage vB_CsaM_GAP32	29 June	0p1
GS822_0p1.contig-2070000147_1_143_minus	8.9e-08	RecA	2	Bacteria	404589	Anaeromyxobacter sp. (strain Fw109-5)	3 August	0p1
GS815_0p1.contig-530000474_1_163_minus	1.3e-27	RecA	2037	Actinomycetales	932044	actinobacterium SCGC AAA278-O22	14 June	0p1
GS824_0p1.contig-3696000195_1_101_plus	1e-12	RecA	2037	Actinomycetales	78537	unclassified Actinobacteria (miscellaneous)	17 August	0p1
GS832_0p8.contig-2757000114_1_110_minus	1.3e-12	RecA	1224	Proteobacteria	35798	Nitrosospira	30 August	0p8
GS824_0p8.contig-12000359_1_875_minus	2e-15	RecA	329380	unclassified T4-like viruses	35237	dsDNA viruses, no RNA stage	17 August	0p8
GS820_0p1.contig-274000323_164_654_minus	1e-08	RecA	131567	cellular organisms	1141136	Cronobacter phage vB_CsaM_GAP32	20 July	0p1
GS822_0p8.contig-1923000451_1_110_plus	4.6e-09	RecA	85023	Microbacteriaceae	1760	Actinobacteria	3 August	0p8
GS822_0p1.contig-1358000085_1_155_plus	4.2e-13	RecA	131567	cellular organisms	1191523	Melioribacter roseus (strain P3M)	3 August	0p1
GS832_0p8.contig-1219000190_85_472_plus	5.9e-08	RecA	10662	Myoviridae	1273738	Escherichia phage PBECO 4	30 August	0p8
GS832_0p1.contig-19000013_56_872_plus	7.3e-13	RecA	329380	unclassified T4-like viruses	1283076	Pelagibacter phage HTVC008M	30 August	0p1
GS832_0p8.contig-23000231_11875_12891_plus	1.8e-60	RecA	864702	Oscillatoriales cyanobacterium JSC-12	1990	Actinomadura atramentaria	30 August	0p8
GS832_viral.contig-480_88588_92078_plus	1.2e-13	DNA_pol_B_exo1|DNA_pol_B|RecA	329380	unclassified T4-like viruses	196896	unclassified Myoviridae	30 August	viral
GS824_0p1.contig-1066000377_760_1863_minus	1.3e-18	RecA	10662	Myoviridae	1141136	Cronobacter phage vB_CsaM_GAP32	17 August	0p1
GS822_0p8.contig-1383000336_1_129_minus	6.6e-17	RecA	200644	Flavobacteriales	926562	Owenweeksia hongkongensis (strain DSM 17368 / JCM 12287 / NRRL B-23963)	3 August	0p8
GS822_0p8.contig-1833000193_1_218_plus	2.9e-34	RecA	74201	Verrucomicrobia	2736	Verrucomicrobium spinosum	3 August	0p8
GS822_0p1.contig-15000213_1_585_minus	7.1e-96	RecA	768507	Cytophagales	768507	Cytophagales	3 August	0p1
GS832_0p1.contig-2880000306_1_840_plus	1.6e-136	RecA	84994	Acidimicrobiaceae	1229780	Candidatus Microthrix parvicella RN1	30 August	0p1
GS824_0p1.contig-2584000232_1_121_plus	5.6e-18	RecA	2037	Actinomycetales	78537	unclassified Actinobacteria (miscellaneous)	17 August	0p1
GS824_0p1.contig-3074000108_1_109_plus	3.7e-16	RecA	1236	Gammaproteobacteria			17 August	0p1
GS824_0p8.contig-5320000487_1_100_plus	1.4e-07	RecA	49546	Flavobacteriaceae	237	Flavobacterium	17 August	0p8
GS824_0p1.contig-767000476_167_1240_minus	3.7e-170	RecA	314285	Congregibacter litoralis KT71	876044	gamma proteobacterium IMCC3088	17 August	0p1
GS832_viral.contig-1332000059_1_102_plus	6.4e-13	RecA	2	Bacteria	511745	Methylacidiphilum	30 August	viral
GS832_0p8.contig-499000476_1_582_minus	2.9e-90	RecA	13792	Mamiellales	296587	Micromonas sp. (strain RCC299 / NOUM17)	30 August	0p8
GS832_0p8.contig-3028000316_1_105_minus	3.9e-14	RecA	49546	Flavobacteriaceae	83612	Psychroflexus	30 August	0p8
GS832_0p8.contig-686000062_187_416_plus	3.7e-07	RecA	1	root			30 August	0p8
GS832_0p8.contig-779000033_1_972_minus	1.4e-165	RecA	246874	Cryomorphaceae	926562	Owenweeksia hongkongensis (strain DSM 17368 / JCM 12287 / NRRL B-23963)	30 August	0p8
GS822_0p1.contig-51000058_1_601_plus	1.1e-07	RecA	5654	Trypanosomatidae	1141136	Cronobacter phage vB_CsaM_GAP32	3 August	0p1
GS822_0p1.contig-3957000256_1_139_minus	8.5e-22	RecA	2037	Actinomycetales	182639	Kribbella	3 August	0p1
GS817_0p1.contig-1558000254_1_145_minus	7.1e-21	RecA	2	Bacteria	178214	Facklamia hominis	29 June	0p1
GS820_viral.contig-1124000161_1_100_plus	1.7e-14	RecA	2	Bacteria	890382	Albugo laibachii Nc14	20 July	viral
GS824_0p1.contig-2818000190_1_267_minus	2.2e-40	RecA	84994	Acidimicrobiaceae	1229780	Candidatus Microthrix parvicella RN1	17 August	0p1
GS822_0p1.contig-858000427_1_181_plus	6.4e-07	RecA	131567	cellular organisms	1141136	Cronobacter phage vB_CsaM_GAP32	3 August	0p1
GS817_0p1.contig-346000487_1_166_plus	9.1e-19	RecA	976	Bacteroidetes	49546	Flavobacteriaceae	29 June	0p1
GS824_3p0.contig-3571000487_1_100_plus	1.3e-13	RecA	246874	Cryomorphaceae	926562	Owenweeksia hongkongensis (strain DSM 17368 / JCM 12287 / NRRL B-23963)	17 August	3p0
GS822_0p8.contig-871000255_1_148_plus	4.2e-18	RecA	74201	Verrucomicrobia	1134055	Verrucomicrobium sp. 3C	3 August	0p8
GS817_0p8.contig-1862000344_1_131_minus	3.6e-15	RecA	28216	Betaproteobacteria	28216	Betaproteobacteria	29 June	0p8
GS822_viral.contig-84000274_1_955_minus	1.1e-11	RecA	864702	Oscillatoriales cyanobacterium JSC-12	204457	Sphingomonadales	3 August	viral
GS822_0p8.contig-34000236_1_387_plus	9.4e-47	RecA	414999	Opitutae	1262865	Coraliomargarita sp. CAG:312	3 August	0p8
GS815_0p1.contig-70000022_2473_3105_minus	3.9e-08	RecA	131567	cellular organisms	1141136	Cronobacter phage vB_CsaM_GAP32	14 June	0p1
GS832_0p1.contig-3793000078_5006_6010_minus	3.2e-50	RecA	864702	Oscillatoriales cyanobacterium JSC-12	48073	Microbulbifer	30 August	0p1
GS820_0p1.contig-92000054_472_1560_plus	5.7e-90	RecA	262768	Onion yellows phytoplasma OY-M	761193	Runella slithyformis (strain ATCC 29530 / DSM 19594 / LMG 11500 / NCIMB 11436 / LSU 4)	20 July	0p1
GS822_0p8.contig-510000403_1_167_minus	1.2e-25	RecA	768507	Cytophagales	346377	Echinicola pacifica	3 August	0p8
GS832_0p8.contig-876000112_1_185_minus	1.7e-29	RecA	768507	Cytophagales	976	Bacteroidetes	30 August	0p8
GS820_0p1.contig-2247000406_1_105_plus	8.4e-17	RecA	80864	Comamonadaceae	80864	Comamonadaceae	20 July	0p1
GS820_0p8.contig-1913000252_1_163_minus	3.6e-27	RecA	2	Bacteria	40982	Desulfuromonas palmitatis	20 July	0p8
GS822_3p0.contig-2127000154_1_100_minus	3e-11	RecA	171549	Bacteroidales			3 August	3p0
GS820_0p1.contig-138000281_30876_32012_minus	6.9e-174	RecA	80840	Burkholderiales	395495	Leptothrix cholodnii (strain ATCC 51168 / LMG 8142 / SP-6)	20 July	0p1
GS817_viral.contig-533000488_1_251_minus	2.6e-20	RecA	131567	cellular organisms	41297	Sphingomonadaceae	29 June	viral
GS832_0p1.contig-51000410_1_674_minus	2.2e-113	RecA	28221	Deltaproteobacteria	1144342	Herbaspirillum sp. YR522	30 August	0p1
GS824_0p8.contig-4451000368_1_104_minus	2.4e-14	RecA	2	Bacteria	410659	mine drainage metagenome	17 August	0p8
GS832_0p1.contig-3178000199_1_101_minus	1.2e-07	RecA	49546	Flavobacteriaceae			30 August	0p1
GS822_0p1.contig-1097000357_1_168_plus	8.6e-15	RecA	2	Bacteria	545697	Clostridium celatum DSM 1785	3 August	0p1
GS832_0p1.contig-548000409_1_223_plus	4e-31	RecA	2	Bacteria	186817	Bacillaceae	30 August	0p1
GS824_0p8.contig-4381000327_1_104_plus	6.4e-14	RecA	28211	Alphaproteobacteria	407	Methylobacterium	17 August	0p8
GS832_3p0.contig-2405000090_1_100_plus	4.6e-13	RecA	203682	Planctomycetes			30 August	3p0
GS822_0p1.contig-1041000069_1139_2233_minus	2.1e-173	RecA	2037	Actinomycetales	78537	unclassified Actinobacteria (miscellaneous)	3 August	0p1
GS822_0p1.contig-879000402_1_452_plus	1.1e-28	RecA	131567	cellular organisms	543	Enterobacteriaceae	3 August	0p1
GS824_0p1.contig-3189000210_1_107_plus	1.9e-15	RecA	2037	Actinomycetales	182639	Kribbella	17 August	0p1
GS815_0p1.contig-644000101_1_192_minus	3.6e-31	RecA	2037	Actinomycetales	1883	Streptomyces	14 June	0p1
GS832_viral.contig-140000365_1_262_minus	3e-25	RecA	1262919	Prevotella sp. CAG:1092	36853	Desulfitobacterium	30 August	viral
GS817_0p1.contig-266000076_1_172_minus	2.1e-22	RecA	32033	Xanthomonadaceae	32033	Xanthomonadaceae	29 June	0p1
GS820_0p1.contig-210000071_1_192_plus	1.7e-09	RecA	134623	Opitutaceae	278955	unclassified Opitutaceae	20 July	0p1
GS822_0p1.contig-116000168_1_421_minus	4.9e-29	RecA	716546	leotiomyceta	56	Sorangium cellulosum	3 August	0p1
GS815_0p8.contig-1001000081_1_180_minus	2.6e-12	RecA	31989	Rhodobacteraceae	31989	Rhodobacteraceae	14 June	0p8
GS822_0p8.contig-1679000364_1_119_minus	1e-06	RecA	131567	cellular organisms			3 August	0p8
GS815_viral.contig-915000453_1_154_plus	9e-10	RecA	131567	cellular organisms			14 June	viral
GS817_3p0.contig-988000039_1_100_minus	5.4e-14	RecA	49546	Flavobacteriaceae	1041826	Flavobacterium columnare (strain ATCC 49512 / CIP 103533 / TG 44/87)	29 June	3p0
GS820_0p1.contig-78000494_360_1490_plus	1.3e-12	RecA	864702	Oscillatoriales cyanobacterium JSC-12	743650	uncultured organism MedDCM-OCT-S09-C426	20 July	0p1
GS817_viral.contig-14000352_556_1560_minus	2.4e-18	RecA	329380	unclassified T4-like viruses	444860	Synechococcus phage S-SM2	29 June	viral
GS832_0p1.contig-2072000452_1_124_plus	1.8e-06	RecA	2	Bacteria			30 August	0p1
GS822_0p1.contig-352000080_1_863_plus	7.8e-160	RecA	2037	Actinomycetales	78537	unclassified Actinobacteria (miscellaneous)	3 August	0p1
GS832_0p8.contig-903000416_1_188_minus	4.5e-31	RecA	49546	Flavobacteriaceae	49546	Flavobacteriaceae	30 August	0p8
GS824_3p0.contig-139000443_1_322_plus	2e-12	RecA	864702	Oscillatoriales cyanobacterium JSC-12	1262688	Acidaminococcus sp. CAG:917	17 August	3p0
GS815_0p1.contig-5000428_1_716_minus	1.9e-127	RecA	85006	Micrococcineae	1081644	Candidatus Aquiluna sp. IMCC13023	14 June	0p1
GS822_0p1.contig-1373000451_1_187_minus	7.6e-29	RecA	1760	Actinobacteria	410659	mine drainage metagenome	3 August	0p1
GS824_0p1.contig-230000273_1_345_minus	7.9e-61	RecA	976	Bacteroidetes	929562	Emticicia oligotrophica (strain DSM 17448 / GPTSA100-15)	17 August	0p1
GS820_0p8.contig-3405000186_1_138_minus	6.5e-15	RecA	134623	Opitutaceae	278955	unclassified Opitutaceae	20 July	0p8
GS824_0p1.contig-3623000454_1_101_plus	4.5e-09	RecA	49546	Flavobacteriaceae	237	Flavobacterium	17 August	0p1
GS820_0p8.contig-6810000405_1_106_plus	6.7e-07	RecA	563835	Chitinophagaceae	700598	Niastella koreensis (strain DSM 17620 / KACC 11465 / GR20-10)	20 July	0p8
GS817_0p1.contig-76000086_1_201_plus	6.3e-15	RecA	131567	cellular organisms	471881	Proteus penneri ATCC 35198	29 June	0p1
GS824_0p8.contig-1036000268_1_519_plus	2.5e-07	RecA	329380	unclassified T4-like viruses	10239	Viruses	17 August	0p8
GS824_0p1.contig-1620000412_1_268_minus	1e-17	RecA	74201	Verrucomicrobia	278955	unclassified Opitutaceae	17 August	0p1
GS820_0p8.contig-7636000254_175_1082_plus	1.6e-18	RecA	10662	Myoviridae	1141136	Cronobacter phage vB_CsaM_GAP32	20 July	0p8
GS822_viral.contig-87000302_1_546_minus	1.2e-21	RecA	1	root	941058	Bacillus phage SP10	3 August	viral
GS822_0p1.contig-1956000331_1_135_plus	4.4e-19	RecA	2	Bacteria	81426	unclassified Bradyrhizobiaceae	3 August	0p1
GS820_0p8.contig-2500000019_1_184_plus	1.3e-18	RecA	1117	Cyanobacteria	1129	Synechococcus	20 July	0p8
GS815_viral.contig-1618000370_1_100_plus	5.5e-10	RecA	2	Bacteria	1262734	Bacteroides sp. CAG:1060	14 June	viral
GS824_0p1.contig-797000438_1_445_plus	2.1e-68	RecA	49546	Flavobacteriaceae	49546	Flavobacteriaceae	17 August	0p1
GS832_3p0.contig-960000460_1_141_minus	3.1e-22	RecA	76892	Caulobacteraceae	1007511	Sphingobium sp. 301	30 August	3p0
GS815_0p1.contig-613000055_1_460_plus	2.4e-07	RecA	10662	Myoviridae	1273738	Escherichia phage PBECO 4	14 June	0p1
GS820_0p1.contig-336000096_1_234_minus	3.5e-40	RecA	2037	Actinomycetales	182639	Kribbella	20 July	0p1
GS832_0p8.contig-521000067_1_281_plus	5.6e-08	RecA	131567	cellular organisms	1147094	Enterobacteria phage vB_KleM-RaK2	30 August	0p8
GS832_0p1.contig-523000257_1940_2992_plus	4.1e-19	RecA	10662	Myoviridae	1141136	Cronobacter phage vB_CsaM_GAP32	30 August	0p1
GS832_0p8.contig-1567000474_15_335_minus	2.7e-07	RecA	131567	cellular organisms			30 August	0p8
GS815_viral.contig-181000465_1_172_minus	3.9e-27	RecA	49546	Flavobacteriaceae	1041826	Flavobacterium columnare (strain ATCC 49512 / CIP 103533 / TG 44/87)	14 June	viral
GS820_0p1.contig-445000132_1_241_minus	7.8e-08	RecA	2	Bacteria			20 July	0p1
GS822_0p1.contig-2475000440_1_274_plus	2.2e-20	RecA	84994	Acidimicrobiaceae	1229780	Candidatus Microthrix parvicella RN1	3 August	0p1
GS817_0p1.contig-1735000510_1_137_plus	2.1e-16	RecA	1236	Gammaproteobacteria			29 June	0p1
GS820_0p8.contig-8947000087_1_100_plus	1.3e-12	RecA	68336	Bacteroidetes/Chlorobi group			20 July	0p8
GS815_0p1.contig-475000226_1_127_minus	5.4e-19	RecA	28211	Alphaproteobacteria	168934	Thalassospira	14 June	0p1
GS815_0p8.contig-196000153_1_155_plus	2.9e-24	RecA	2880	Ectocarpus siliculosus	40982	Desulfuromonas palmitatis	14 June	0p8
GS824_3p0.contig-228000016_44_455_plus	7.5e-21	RecA	10662	Myoviridae	1262927	Prevotella sp. CAG:485	17 August	3p0
GS815_0p1.contig-111000060_1_321_plus	1.3e-45	RecA	84994	Acidimicrobiaceae	1229780	Candidatus Microthrix parvicella RN1	14 June	0p1
GS820_0p1.contig-629000234_1_179_plus	1.2e-27	RecA	80840	Burkholderiales	32008	Burkholderia	20 July	0p1
GS820_3p0.contig-24000255_1_324_plus	3.2e-18	RecA	2759	Eukaryota	848	Fusobacterium	20 July	3p0
GS817_0p8.contig-2000494_3281_4351_minus	8.3e-12	RecA	329380	unclassified T4-like viruses	329380	unclassified T4-like viruses	29 June	0p8
GS824_3p0.contig-3266000372_1_100_minus	2.1e-11	RecA	442430	Coraliomargarita	583355	Coraliomargarita akajimensis (strain DSM 45221 / IAM 15411 / JCM 23193 / KCTC 12865)	17 August	3p0
GS820_0p8.contig-7003000231_1_103_plus	1e-14	RecA	766	Rickettsiales	780	Rickettsia	20 July	0p8
GS824_0p1.contig-1850000437_67_499_plus	3e-22	RecA	1	root	1219	Prochlorococcus marinus	17 August	0p1
GS832_0p1.contig-213000269_1206_2279_plus	2.1e-06	RecA	1262919	Prevotella sp. CAG:1092	1009421	Verrucomicrobia bacterium SCGC AAA164-P11	30 August	0p1
GS820_0p8.contig-2253000213_1_227_plus	1.3e-32	RecA	1236	Gammaproteobacteria	314287	gamma proteobacterium HTCC2207	20 July	0p8
GS815_0p1.contig-593000007_1_185_plus	5.3e-25	RecA	84995	Rubrobacteridae	469383	Conexibacter woesei (strain DSM 14684 / JCM 11494 / NBRC 100937 / ID131577)	14 June	0p1
GS824_0p8.contig-18000137_1926_2858_plus	5e-18	RecA	329380	unclassified T4-like viruses	929832	Cyanophage P-RSM6	17 August	0p8
GS820_0p8.contig-8262000367_1_100_minus	7.1e-15	RecA	2	Bacteria	1009415	Verrucomicrobia bacterium SCGC AAA164-E04	20 July	0p8
GS824_0p8.contig-3834000366_1_112_plus	1.9e-10	RecA	74201	Verrucomicrobia			17 August	0p8
GS832_0p1.contig-2603000212_1_113_minus	5e-13	RecA	126	Planctomycetaceae			30 August	0p1
GS832_3p0.contig-1912000345_1_573_minus	5.6e-08	RecA	10662	Myoviridae	1141136	Cronobacter phage vB_CsaM_GAP32	30 August	3p0
GS817_0p1.contig-682000386_1_417_minus	1.9e-67	RecA	2037	Actinomycetales	85007	Corynebacterineae	29 June	0p1
GS832_0p1.contig-609000085_1_207_plus	3.1e-25	RecA	414999	Opitutae	278955	unclassified Opitutaceae	30 August	0p1
GS822_0p8.contig-3315000075_1_100_plus	1.7e-06	RecA	54526	SAR11 cluster	1002672	Pelagibacter sp. (strain IMCC9063)	3 August	0p8
GS820_0p1.contig-2444000305_1_415_plus	4.4e-71	RecA	74201	Verrucomicrobia	361055	Rubritalea marina	20 July	0p1
GS824_0p1.contig-53000495_1_545_plus	3.3e-15	RecA	131567	cellular organisms	1301	Streptococcus	17 August	0p1
GS824_viral.contig-77000326_1_428_minus	4e-08	RecA	1262919	Prevotella sp. CAG:1092	1009421	Verrucomicrobia bacterium SCGC AAA164-P11	17 August	viral
GS820_0p1.contig-74000356_5639_6736_minus	1.5e-15	RecA	1262919	Prevotella sp. CAG:1092	1141136	Cronobacter phage vB_CsaM_GAP32	20 July	0p1
GS820_3p0.contig-579000392_59_778_plus	9.9e-11	RecA	329380	unclassified T4-like viruses	1	root	20 July	3p0
GS820_0p1.contig-2876000393_15534_16469_minus	5.7e-29	RecA	2759	Eukaryota	1301	Streptococcus	20 July	0p1
GS822_0p1.contig-747000186_1_195_minus	2.3e-06	RecA	1262919	Prevotella sp. CAG:1092	1009421	Verrucomicrobia bacterium SCGC AAA164-P11	3 August	0p1
GS832_0p1.contig-1726000179_1_134_minus	1.9e-06	RecA	131567	cellular organisms			30 August	0p1
GS824_viral.contig-414000251_1_124_plus	3.5e-09	RecA	2759	Eukaryota			17 August	viral
GS824_0p1.contig-37000357_1_660_plus	1.2e-101	RecA	2037	Actinomycetales	2037	Actinomycetales	17 August	0p1
GS822_0p1.contig-1817000162_1_140_plus	4.6e-18	RecA	31989	Rhodobacteraceae	314265	Pelagibaca bermudensis HTCC2601	3 August	0p1
GS820_3p0.contig-3075000051_1_100_minus	7.9e-13	RecA	1224	Proteobacteria	1208365	SAR86 cluster bacterium SAR86E	20 July	3p0
GS832_3p0.contig-1459000293_1_118_minus	2.8e-11	RecA	13792	Mamiellales	70448	Ostreococcus tauri	30 August	3p0
GS824_0p8.contig-230000355_1_444_plus	8.3e-67	RecA	49546	Flavobacteriaceae	487797	Flavobacteria bacterium MS024-3C	17 August	0p8
GS817_0p8.contig-697000125_1_178_minus	1.1e-24	RecA	126	Planctomycetaceae	360056	Schlesneria paludicola	29 June	0p8
GS832_0p1.contig-3509000281_1_501_plus	6.7e-19	RecA	131567	cellular organisms	1117379	Bacillus bataviensis LMG 21833	30 August	0p1
GS820_0p8.contig-346000474_59_292_minus	1.1e-23	RecA	200644	Flavobacteriales	487797	Flavobacteria bacterium MS024-3C	20 July	0p8
GS822_0p8.contig-1032000154_1_142_plus	6.5e-09	RecA	976	Bacteroidetes	1262916	Porphyromonas sp. CAG:1061	3 August	0p8
GS832_0p8.contig-239000049_1_526_minus	2.1e-11	RecA	329380	unclassified T4-like viruses	1283076	Pelagibacter phage HTVC008M	30 August	0p8
GS820_0p1.contig-2069000028_841_1995_plus	3.5e-67	RecA	2	Bacteria	146784	Bacteriovorax	20 July	0p1
GS824_0p1.contig-16000237_4892_6034_minus	2.5e-172	RecA	80864	Comamonadaceae	365044	Polaromonas naphthalenivorans (strain CJ2)	17 August	0p1
GS820_0p1.contig-1223000463_1_350_plus	1.5e-19	RecA	131567	cellular organisms	379066	Gemmatimonas aurantiaca (strain T-27 / DSM 14586 / JCM 11422 / NBRC 100505)	20 July	0p1
GS824_3p0.contig-874000095_1_212_minus	6e-09	RecA	131567	cellular organisms	1990	Actinomadura atramentaria	17 August	3p0
GS832_0p1.contig-3787000037_11436_12443_minus	1.5e-22	RecA	329380	unclassified T4-like viruses	444860	Synechococcus phage S-SM2	30 August	0p1
GS817_0p1.contig-1126000466_1_115_minus	2e-16	RecA	49546	Flavobacteriaceae			29 June	0p1
GS832_3p0.contig-276000432_1_873_plus	3.3e-20	RecA	329380	unclassified T4-like viruses	444860	Synechococcus phage S-SM2	30 August	3p0
GS824_0p1.contig-681000467_4718_5719_minus	4.7e-22	RecA	329380	unclassified T4-like viruses	444860	Synechococcus phage S-SM2	17 August	0p1
GS822_0p1.contig-2026000356_1_350_plus	1.6e-12	RecA	131567	cellular organisms	2051	Mobiluncus curtisii	3 August	0p1
GS822_0p1.contig-1007000264_1_201_plus	1.2e-06	RecA	10662	Myoviridae	1141136	Cronobacter phage vB_CsaM_GAP32	3 August	0p1
GS820_0p8.contig-10353000189_10330_11532_minus	5.9e-160	RecA	1118	Chroococcales	292564	Cyanobium gracile (strain ATCC 27147 / PCC 6307)	20 July	0p8
GS822_0p8.contig-516000243_1_169_minus	2.5e-25	RecA	85003	Actinobacteridae	78537	unclassified Actinobacteria (miscellaneous)	3 August	0p8
GS832_0p1.contig-757000329_1_880_minus	3.8e-17	RecA	329380	unclassified T4-like viruses	444860	Synechococcus phage S-SM2	30 August	0p1
GS832_0p1.contig-5000031_2099_2742_plus	5.7e-09	RecA	329380	unclassified T4-like viruses	1283076	Pelagibacter phage HTVC008M	30 August	0p1
GS832_0p8.contig-2644000068_1_114_plus	8.7e-17	RecA	74201	Verrucomicrobia	497964	Chthoniobacter flavus Ellin428	30 August	0p8
GS822_0p8.contig-1638000465_1_121_plus	1.9e-16	RecA	134623	Opitutaceae	452637	Opitutus terrae (strain DSM 11246 / PB90-1)	3 August	0p8
GS832_3p0.contig-1491000471_1_113_plus	4.1e-18	RecA	2	Bacteria	470	Acinetobacter baumannii	30 August	3p0
GS824_0p8.contig-4013000225_1_108_minus	1.3e-11	RecA	84995	Rubrobacteridae	1009415	Verrucomicrobia bacterium SCGC AAA164-E04	17 August	0p8
GS820_0p1.contig-270000280_3004_4002_minus	4.5e-168	RecA	1228997	Riemerella anatipestifer RA-CH-1	49546	Flavobacteriaceae	20 July	0p1
GS824_0p1.contig-2632000330_1_117_minus	1.8e-12	RecA	54526	SAR11 cluster	2	Bacteria	17 August	0p1
GS822_0p1.contig-69000217_1_647_plus	5.3e-21	RecA	1262919	Prevotella sp. CAG:1092	592031	Eubacterium saphenum ATCC 49989	3 August	0p1
GS824_0p1.contig-3000464_5599_6281_plus	1.7e-08	RecA	10662	Myoviridae	1141136	Cronobacter phage vB_CsaM_GAP32	17 August	0p1
GS815_0p1.contig-1293000387_1_100_minus	1.7e-12	RecA	356	Rhizobiales	356	Rhizobiales	14 June	0p1
GS815_0p8.contig-1129000381_1_101_plus	7.6e-14	RecA	2037	Actinomycetales	1081644	Candidatus Aquiluna sp. IMCC13023	14 June	0p8
GS824_0p1.contig-3823000260_1_100_plus	7.2e-08	RecA	131567	cellular organisms			17 August	0p1
GS832_0p1.contig-1326000470_1_151_minus	7.4e-13	RecA	2037	Actinomycetales	2013	Nocardiopsis	30 August	0p1
GS832_0p1.contig-16000133_242_836_minus	2.2e-10	RecA	131567	cellular organisms	762967	Sutterella parvirubra YIT 11816	30 August	0p1
GS832_0p1.contig-309000097_1_292_plus	3.7e-43	RecA	452637	Opitutus terrae PB90-1	452637	Opitutus terrae (strain DSM 11246 / PB90-1)	30 August	0p1
GS832_0p8.contig-466000240_1_245_plus	2.2e-44	RecA	1760	Actinobacteria	410659	mine drainage metagenome	30 August	0p8
GS832_0p8.contig-3577000005_1_100_plus	1e-10	RecA	414999	Opitutae	452637	Opitutus terrae (strain DSM 11246 / PB90-1)	30 August	0p8
GS824_0p8.contig-3601000060_1_113_plus	5.9e-16	RecA	85006	Micrococcineae	78537	unclassified Actinobacteria (miscellaneous)	17 August	0p8
GS824_0p8.contig-4000491_33271_34188_plus	2.5e-29	RecA	864702	Oscillatoriales cyanobacterium JSC-12	1191523	Melioribacter roseus (strain P3M)	17 August	0p8
GS820_0p8.contig-4077000037_1_128_minus	1.8e-15	RecA	329726	Acaryochloris marina MBIC11017	310037	Acaryochloris sp. CCMEE 5410	20 July	0p8
GS822_0p1.contig-67000245_1_807_plus	1.8e-08	RecA	1262919	Prevotella sp. CAG:1092	795359	Thermodesulfobacterium sp. (strain OPB45)	3 August	0p1
GS822_0p1.contig-16000060_690_1763_minus	2.7e-07	RecA	1262919	Prevotella sp. CAG:1092	1009421	Verrucomicrobia bacterium SCGC AAA164-P11	3 August	0p1
GS817_0p1.contig-1738000042_1_147_plus	4.4e-22	RecA	2037	Actinomycetales	182639	Kribbella	29 June	0p1
GS832_0p8.contig-2041000428_1_126_minus	1.6e-14	RecA	1117	Cyanobacteria	180281	Cyanobium sp. PCC 7001	30 August	0p8
GS822_0p1.contig-3123000041_1_112_plus	9.2e-11	RecA	74201	Verrucomicrobia	361055	Rubritalea marina	3 August	0p1
GS832_0p1.contig-151000141_263_540_plus	1.6e-07	RecA	2	Bacteria			30 August	0p1
GS822_0p1.contig-532000337_1_222_minus	2.4e-14	RecA	131567	cellular organisms	1173676	Photorhabdus sp. Caborca	3 August	0p1
GS832_3p0.contig-132000360_2898_3929_plus	1.3e-166	RecA	246874	Cryomorphaceae	755732	Fluviicola taffensis (strain DSM 16823 / RW262 / RW262)	30 August	3p0
GS824_3p0.contig-648000200_1_211_plus	5e-18	RecA	2836	Bacillariophyta	159749	Thalassiosira oceanica	17 August	3p0
GS815_0p1.contig-15000348_1_437_minus	5.3e-63	RecA	74201	Verrucomicrobia	361055	Rubritalea marina	14 June	0p1
GS824_0p1.contig-2746000212_1_115_plus	1.1e-14	RecA	2037	Actinomycetales	85007	Corynebacterineae	17 August	0p1
GS817_0p1.contig-350000068_1_307_plus	1.7e-57	RecA	2037	Actinomycetales	182639	Kribbella	29 June	0p1
GS822_0p1.contig-569000008_1_217_plus	3.1e-09	RecA	2	Bacteria	101020	Fragaria vesca subsp. vesca	3 August	0p1
GS832_3p0.contig-275000130_1_212_plus	2e-10	RecA	1262919	Prevotella sp. CAG:1092	120831	Dyadobacter	30 August	3p0
GS824_0p1.contig-2479000435_1_121_plus	9.1e-17	RecA	1236	Gammaproteobacteria	314287	gamma proteobacterium HTCC2207	17 August	0p1
GS832_0p8.contig-532000254_1_230_minus	8.8e-33	RecA	131567	cellular organisms	445932	Elusimicrobium minutum (strain Pei191)	30 August	0p8
GS824_3p0.contig-268000462_1_465_plus	4.9e-15	RecA	864702	Oscillatoriales cyanobacterium JSC-12	762967	Sutterella parvirubra YIT 11816	17 August	3p0
GS824_0p8.contig-1870000194_1_147_minus	3.6e-11	RecA	126	Planctomycetaceae	314230	Blastopirellula marina DSM 3645	17 August	0p8
GS815_3p0.contig-1202000495_1_100_plus	3e-13	RecA	1224	Proteobacteria	410659	mine drainage metagenome	14 June	3p0
GS822_0p1.contig-3874000504_1_101_minus	1.2e-06	RecA	131567	cellular organisms			3 August	0p1
GS824_0p1.contig-2585000217_1_120_plus	3.1e-15	RecA	1224	Proteobacteria	314608	Shewanella benthica KT99	17 August	0p1
GS832_0p8.contig-2116000274_1_342_plus	4.3e-07	RecA	131567	cellular organisms	1147094	Enterobacteria phage vB_KleM-RaK2	30 August	0p8
GS820_viral.contig-87000084_1_357_minus	5.8e-08	RecA	1262919	Prevotella sp. CAG:1092	1009421	Verrucomicrobia bacterium SCGC AAA164-P11	20 July	viral
GS832_0p8.contig-839000053_1_190_plus	1.9e-28	RecA	414999	Opitutae	452637	Opitutus terrae (strain DSM 11246 / PB90-1)	30 August	0p8
GS824_viral.contig-4000369_1_628_plus	4.7e-08	RecA	131567	cellular organisms	743650	uncultured organism MedDCM-OCT-S09-C426	17 August	viral
GS817_0p1.contig-600000483_1_455_minus	1.4e-68	RecA	2037	Actinomycetales	78537	unclassified Actinobacteria (miscellaneous)	29 June	0p1
GS817_0p1.contig-359000357_1_140_plus	3.7e-21	RecA	28216	Betaproteobacteria	928	Thiomonas perometabolis	29 June	0p1
GS824_0p1.contig-4064000408_1_100_plus	5.4e-13	RecA	2037	Actinomycetales	2037	Actinomycetales	17 August	0p1
GS824_0p1.contig-848000141_1_193_minus	3.4e-09	RecA	1262919	Prevotella sp. CAG:1092			17 August	0p1
GS824_0p8.contig-1986000468_1_891_minus	2.5e-20	RecA	329380	unclassified T4-like viruses	444860	Synechococcus phage S-SM2	17 August	0p8
GS822_0p1.contig-2565000483_1_140_plus	3.3e-16	RecA	2	Bacteria	910038	unclassified candidate division OP8	3 August	0p1
GS824_0p8.contig-2308000235_1_138_plus	2.6e-15	RecA	3041	Chlorophyta	564608	Micromonas pusilla (strain CCMP1545)	17 August	0p8
GS832_0p1.contig-1843000226_1_129_minus	8.4e-17	RecA	452637	Opitutus terrae PB90-1	452637	Opitutus terrae (strain DSM 11246 / PB90-1)	30 August	0p1
GS832_0p1.contig-163000055_3082_4134_minus	7.6e-16	RecA	10663	T4likevirus	227470	Aeromonas phage Aeh1	30 August	0p1
GS832_0p1.contig-3541000116_1_734_minus	1.2e-35	RecA	864702	Oscillatoriales cyanobacterium JSC-12	651666	Neptuniibacter sp. antisso-13	30 August	0p1
GS822_3p0.contig-2228000226_1_105_plus	6.9e-13	RecA	2	Bacteria	1266370	Nitrospina gracilis 3/211	3 August	3p0
GS832_viral.contig-1454000110_70_491_minus	1.9e-11	RecA	131567	cellular organisms	592031	Eubacterium saphenum ATCC 49989	30 August	viral
GS820_0p1.contig-33000502_1_223_minus	4.7e-19	RecA	2037	Actinomycetales	932044	actinobacterium SCGC AAA278-O22	20 July	0p1
GS820_0p8.contig-5624000281_1_113_plus	4.4e-11	RecA	2	Bacteria	410659	mine drainage metagenome	20 July	0p8
GS824_3p0.contig-2887000115_1_100_minus	1e-06	RecA	543	Enterobacteriaceae			17 August	3p0
GS832_0p8.contig-270000497_86_378_minus	1.8e-41	RecA	33090	Viridiplantae	927677	Synechocystis sp. PCC 7509	30 August	0p8
GS815_0p8.contig-1868000000_1_100_plus	3.3e-07	RecA	38832	Micromonas	296587	Micromonas sp. (strain RCC299 / NOUM17)	14 June	0p8
GS824_0p8.contig-435000253_1_462_minus	3.9e-11	RecA	329380	unclassified T4-like viruses	1	root	17 August	0p8
GS817_0p1.contig-1369000097_1_130_plus	4.7e-18	RecA	976	Bacteroidetes	752140	Pedobacter arcticus	29 June	0p1
GS824_0p1.contig-3115000245_1_109_minus	1.9e-15	RecA	976	Bacteroidetes	760192	Haliscomenobacter hydrossis (strain ATCC 27775 / DSM 1100 / LMG 10767 / O)	17 August	0p1
GS820_0p1.contig-81000090_1_567_minus	3.5e-07	RecA	329380	unclassified T4-like viruses	445686	Synechococcus phage S-SSM7	20 July	0p1
GS822_viral.contig-268000020_69_856_plus	1.6e-06	RecA	1262919	Prevotella sp. CAG:1092	1009421	Verrucomicrobia bacterium SCGC AAA164-P11	3 August	viral
GS832_0p1.contig-1966000369_1_221_minus	3.4e-37	RecA	2037	Actinomycetales	1883	Streptomyces	30 August	0p1
GS815_0p1.contig-719000311_1_163_minus	2.9e-17	RecA	2037	Actinomycetales	78537	unclassified Actinobacteria (miscellaneous)	14 June	0p1
GS822_0p1.contig-3891000336_1_102_plus	2e-09	RecA	2037	Actinomycetales	33882	Microbacterium	3 August	0p1
GS832_0p1.contig-1368000388_1_146_plus	7.6e-21	RecA	1224	Proteobacteria	1036778	Bosea sp. LMG 26379	30 August	0p1
GS832_0p1.contig-53000305_203_1210_plus	2.2e-21	RecA	329380	unclassified T4-like viruses	1	root	30 August	0p1
GS832_3p0.contig-1420000418_1_119_minus	7.5e-18	RecA	49546	Flavobacteriaceae	200644	Flavobacteriales	30 August	3p0
GS820_0p1.contig-678000214_1_172_minus	7.1e-18	RecA	74201	Verrucomicrobia	239934	Akkermansia	20 July	0p1
GS817_0p1.contig-212000318_1_373_plus	4.5e-61	RecA	74201	Verrucomicrobia	497964	Chthoniobacter flavus Ellin428	29 June	0p1
GS832_0p1.contig-232000179_1_684_plus	1e-13	RecA	329380	unclassified T4-like viruses	536444	Cyanophage P-RSM1	30 August	0p1
GS824_3p0.contig-849000338_717_1733_minus	1.6e-16	RecA	329380	unclassified T4-like viruses	1	root	17 August	3p0
GS824_0p8.contig-29000095_39_1163_plus	1.5e-18	RecA	10662	Myoviridae	1141136	Cronobacter phage vB_CsaM_GAP32	17 August	0p8
GS817_viral.contig-1157000485_1_121_minus	1.6e-06	RecA	131567	cellular organisms			29 June	viral
GS815_0p1.contig-330000388_1_162_minus	3.2e-26	RecA	198251	Candidatus Pelagibacter	1002672	Pelagibacter sp. (strain IMCC9063)	14 June	0p1
GS817_0p1.contig-1520000007_1_125_plus	3.9e-17	RecA	1760	Actinobacteria	410659	mine drainage metagenome	29 June	0p1
GS832_0p1.contig-3169000441_1879_2975_plus	1.4e-166	RecA	49546	Flavobacteriaceae	49546	Flavobacteriaceae	30 August	0p1
GS815_0p1.contig-1684000300_5123_6340_plus	1.1e-171	RecA	198251	Candidatus Pelagibacter	198252	Pelagibacter ubique	14 June	0p1
GS822_0p1.contig-3682000425_1_105_plus	6.2e-11	RecA	442430	Coraliomargarita	1262865	Coraliomargarita sp. CAG:312	3 August	0p1
GS824_0p1.contig-908000437_1_226_minus	3.6e-39	RecA	28211	Alphaproteobacteria	41295	Rhodospirillaceae	17 August	0p1
GS820_0p1.contig-1530000171_1_406_minus	4.8e-72	RecA	80840	Burkholderiales	507	Alcaligenes	20 July	0p1
GS824_3p0.contig-583000170_1_770_plus	5.7e-14	RecA	329380	unclassified T4-like viruses	1	root	17 August	3p0
GS815_0p1.contig-292000450_1_186_plus	9.5e-31	RecA	976	Bacteroidetes	49546	Flavobacteriaceae	14 June	0p1
GS832_0p8.contig-1235000226_1_158_plus	2.6e-24	RecA	28211	Alphaproteobacteria	7	Azorhizobium caulinodans	30 August	0p8
GS832_0p1.contig-220000153_6079_7146_plus	2e-16	RecA	329380	unclassified T4-like viruses	1357423	Sinorhizobium phage phiM12	30 August	0p1
GS832_0p8.contig-1232000397_1_159_minus	1.3e-22	RecA	85023	Microbacteriaceae	1760	Actinobacteria	30 August	0p8
GS832_0p1.contig-3446000160_1_100_minus	2e-11	RecA	28211	Alphaproteobacteria	373638	Bartonella tamiae	30 August	0p1
GS824_3p0.contig-2926000309_1_100_plus	3.6e-15	RecA	200666	Sphingobacteriales	408170	human gut metagenome	17 August	3p0
GS817_0p1.contig-6000432_1236_2324_plus	3.4e-176	RecA	1236	Gammaproteobacteria	452627	Amphritea japonica	29 June	0p1
GS832_viral.contig-507000133_1_151_plus	3.5e-09	RecA	1	root	1137134	Lactococcus lactis subsp. lactis A12	30 August	viral
GS822_0p8.contig-3512000436_1_100_plus	2.7e-09	RecA	74201	Verrucomicrobia	2736	Verrucomicrobium spinosum	3 August	0p8
GS832_0p1.contig-913000235_7372_8231_plus	7.1e-41	RecA	864702	Oscillatoriales cyanobacterium JSC-12	420402	Marinobacterium rhizophilum	30 August	0p1
GS832_3p0.contig-6000168_1_612_plus	3.2e-35	RecA	2759	Eukaryota	1990	Actinomadura atramentaria	30 August	3p0
GS832_3p0.contig-4000037_651_1601_plus	3e-10	RecA	1262919	Prevotella sp. CAG:1092	838	Prevotella	30 August	3p0
GS824_0p1.contig-1131000212_1_738_minus	8.4e-139	RecA	2037	Actinomycetales	78537	unclassified Actinobacteria (miscellaneous)	17 August	0p1
GS832_0p1.contig-2901000002_1_106_plus	4.1e-15	RecA	2037	Actinomycetales	78537	unclassified Actinobacteria (miscellaneous)	30 August	0p1
GS824_0p1.contig-1500000141_1_152_minus	1.5e-06	RecA	2	Bacteria	1045009	Citricoccus sp. CH26A	17 August	0p1
GS832_0p1.contig-7000242_2955_3297_minus	9.6e-13	RecA	864702	Oscillatoriales cyanobacterium JSC-12	1123069	Rubellimicrobium thermophilum DSM 16684	30 August	0p1
GS822_0p8.contig-1692000388_1_174_plus	5.1e-12	RecA	1117	Cyanobacteria	1129	Synechococcus	3 August	0p8
GS820_0p8.contig-5513000028_1_114_minus	8.6e-16	RecA	126	Planctomycetaceae	575540	Isosphaera pallida (strain ATCC 43644 / DSM 9630 / IS1B)	20 July	0p8
GS832_0p1.contig-1392000413_1_148_minus	3.2e-13	RecA	49546	Flavobacteriaceae	926559	Joostella marina DSM 19592	30 August	0p1
GS824_3p0.contig-1991000381_1_100_plus	5.7e-16	RecA	2	Bacteria	49546	Flavobacteriaceae	17 August	3p0
GS822_0p1.contig-1976000357_1_133_plus	2.1e-21	RecA	1236	Gammaproteobacteria	444	Legionellaceae	3 August	0p1
GS820_3p0.contig-59000124_1_266_minus	2.6e-14	RecA	131567	cellular organisms	195250	Synechococcus sp. PCC 7336	20 July	3p0
GS824_0p1.contig-1095000456_1_197_plus	7.2e-31	RecA	2	Bacteria	1089553	Thermacetogenium phaeum (strain ATCC BAA-254 / DSM 12270 / PB)	17 August	0p1
GS815_3p0.contig-50000459_1_551_plus	6.5e-103	RecA	237	Flavobacterium	200644	Flavobacteriales	14 June	3p0
GS832_0p1.contig-2073000299_1_125_plus	1e-14	RecA	49546	Flavobacteriaceae	49546	Flavobacteriaceae	30 August	0p1
GS822_viral.contig-475000387_1_350_plus	1.8e-19	RecA	1	root	941058	Bacillus phage SP10	3 August	viral
GS824_3p0.contig-248000312_1_289_plus	3.6e-07	RecA	2759	Eukaryota			17 August	3p0
GS817_0p8.contig-2222000022_1_172_minus	2.2e-24	RecA	49546	Flavobacteriaceae	1262734	Bacteroides sp. CAG:1060	29 June	0p8
GS824_0p8.contig-3513000120_1_197_minus	1.4e-28	RecA	126	Planctomycetaceae	373903	Halothermothrix orenii (strain H 168 / OCM 544 / DSM 9562)	17 August	0p8
GS817_0p1.contig-181000415_159_290_plus	4.4e-07	RecA	28256	Halomonadaceae	751994	gamma proteobacterium HIMB30	29 June	0p1
GS817_0p8.contig-2657000085_1_122_plus	6.5e-16	RecA	237	Flavobacterium	200644	Flavobacteriales	29 June	0p8
GS815_0p1.contig-1000276_1_435_plus	8.3e-55	RecA	2037	Actinomycetales	78537	unclassified Actinobacteria (miscellaneous)	14 June	0p1
GS824_0p1.contig-3000392_1_1222_plus	8e-09	RecA	10662	Myoviridae	35237	dsDNA viruses, no RNA stage	17 August	0p1
GS832_0p1.contig-1908000075_5653_6804_plus	1.4e-171	RecA	198251	Candidatus Pelagibacter	2	Bacteria	30 August	0p1
GS815_3p0.contig-1936000105_1_118_minus	1.5e-17	RecA	13792	Mamiellales	436017	Ostreococcus lucimarinus (strain CCE9901)	14 June	3p0
GS815_0p1.contig-1398000490_1_100_plus	1.4e-09	RecA	2037	Actinomycetales	188626	Dermacoccus sp. Ellin185	14 June	0p1
GS824_0p1.contig-4194000103_1_100_minus	1.1e-08	RecA	1301	Streptococcus			17 August	0p1
GS824_3p0.contig-12000405_157_782_plus	5.6e-104	RecA	246874	Cryomorphaceae	755732	Fluviicola taffensis (strain DSM 16823 / RW262 / RW262)	17 August	3p0
GS815_0p1.contig-661000049_1_108_plus	7.8e-13	RecA	506	Alcaligenaceae	293638	Burkholderia sp. R15821	14 June	0p1
GS815_0p8.contig-1198000299_1_136_plus	7.3e-19	RecA	85006	Micrococcineae	2037	Actinomycetales	14 June	0p8
GS832_0p1.contig-110000164_145_430_plus	1.6e-41	RecA	84995	Rubrobacteridae	48073	Microbulbifer	30 August	0p1
GS817_0p1.contig-4000300_351_1411_plus	2.6e-174	RecA	198251	Candidatus Pelagibacter	1002672	Pelagibacter sp. (strain IMCC9063)	29 June	0p1
GS824_0p8.contig-3149000484_1_320_minus	3.5e-34	RecA	74201	Verrucomicrobia	2736	Verrucomicrobium spinosum	17 August	0p8
GS832_0p1.contig-1997000286_1_126_minus	2.2e-19	RecA	1236	Gammaproteobacteria			30 August	0p1
GS832_0p1.contig-2303000490_1_134_minus	4.2e-15	RecA	49546	Flavobacteriaceae	487797	Flavobacteria bacterium MS024-3C	30 August	0p1
GS815_0p1.contig-906000217_1_144_minus	5.8e-19	RecA	85007	Corynebacterineae	85007	Corynebacterineae	14 June	0p1
GS824_0p1.contig-1628000331_1_401_minus	5.4e-61	RecA	49546	Flavobacteriaceae	49546	Flavobacteriaceae	17 August	0p1
GS824_3p0.contig-3365000106_1_100_plus	9.5e-11	RecA	89373	Cytophagaceae	323449	Pontibacter	17 August	3p0
GS832_0p1.contig-882000138_1_178_plus	2.6e-15	RecA	131567	cellular organisms	361055	Rubritalea marina	30 August	0p1
GS820_0p1.contig-7000360_1_154_plus	2.9e-10	RecA	976	Bacteroidetes	119644	Hymenobacter aerophilus	20 July	0p1
GS824_0p8.contig-284000015_1_579_minus	4.8e-84	RecA	204457	Sphingomonadales	627192	Sphingobium sp. SYK-6	17 August	0p8
GS822_0p1.contig-403000394_1_243_minus	1.1e-08	RecA	1	root			3 August	0p1
GS824_0p1.contig-1769000270_1_506_minus	2.4e-06	RecA	10662	Myoviridae	1141136	Cronobacter phage vB_CsaM_GAP32	17 August	0p1
GS822_0p8.contig-3626000289_1_100_plus	7.2e-15	RecA	33986	Exiguobacterium	33986	Exiguobacterium	3 August	0p8
GS824_0p8.contig-3780000501_1_112_plus	5e-08	RecA	131567	cellular organisms			17 August	0p8
GS822_0p1.contig-96000388_5096_6034_minus	4e-14	RecA	1198136	Tevenvirinae	227470	Aeromonas phage Aeh1	3 August	0p1
GS824_viral.contig-67000195_1_265_minus	1.5e-10	RecA	329380	unclassified T4-like viruses	555387	Synechococcus phage S-RSM4	17 August	viral
GS832_0p8.contig-2317000017_1_120_plus	6.3e-10	RecA	49546	Flavobacteriaceae	200644	Flavobacteriales	30 August	0p8
GS820_0p8.contig-3230000507_1_602_plus	1.7e-09	RecA	329380	unclassified T4-like viruses	268746	Prochlorococcus phage P-SSM2	20 July	0p8
GS832_0p1.contig-2848000226_1_356_minus	1.1e-07	RecA	1262919	Prevotella sp. CAG:1092	1009421	Verrucomicrobia bacterium SCGC AAA164-P11	30 August	0p1
GS824_0p1.contig-1510000427_1_282_minus	1.9e-27	RecA	2	Bacteria	77133	uncultured bacterium	17 August	0p1
GS832_0p1.contig-472000008_1_416_minus	2e-06	RecA	1262919	Prevotella sp. CAG:1092	1009421	Verrucomicrobia bacterium SCGC AAA164-P11	30 August	0p1
GS832_0p1.contig-3660000054_11673_12701_minus	9.9e-15	RecA	329380	unclassified T4-like viruses	35237	dsDNA viruses, no RNA stage	30 August	0p1
GS815_0p8.contig-3000366_1_666_plus	4.5e-96	RecA	1236	Gammaproteobacteria	452627	Amphritea japonica	14 June	0p8
GS817_0p1.contig-363000284_1_136_plus	7.6e-17	RecA	28211	Alphaproteobacteria	131567	cellular organisms	29 June	0p1
GS815_0p1.contig-262000015_1_292_plus	1.8e-07	RecA	10662	Myoviridae	1273738	Escherichia phage PBECO 4	14 June	0p1
GS822_viral.contig-228000184_1_243_minus	8.9e-13	RecA	2	Bacteria	749907	sediment metagenome	3 August	viral
GS824_3p0.contig-885000251_1_133_minus	2.8e-19	RecA	1118	Chroococcales	1129	Synechococcus	17 August	3p0
GS820_0p8.contig-5317000446_1_143_minus	4.2e-18	RecA	2037	Actinomycetales	78537	unclassified Actinobacteria (miscellaneous)	20 July	0p8
GS817_3p0.contig-1061000475_1_100_plus	6.1e-07	RecA	28216	Betaproteobacteria			29 June	3p0
GS824_0p8.contig-106000274_1_563_minus	9.4e-09	RecA	329380	unclassified T4-like viruses	10239	Viruses	17 August	0p8
GS820_0p8.contig-4796000035_1_121_plus	3e-14	RecA	2037	Actinomycetales	2034	Curtobacterium	20 July	0p8
GS822_0p8.contig-393000429_1_306_plus	1.6e-30	RecA	28216	Betaproteobacteria	1	root	3 August	0p8
GS820_0p8.contig-2110000347_1_160_minus	4.5e-27	RecA	80864	Comamonadaceae	283	Comamonas	20 July	0p8
GS832_0p1.contig-1221000274_1_157_plus	2.4e-11	RecA	2093	Mycoplasma	340071	Criblamydia sequanensis	30 August	0p1
GS822_0p8.contig-3134000170_1_100_minus	2.3e-11	RecA	2	Bacteria	361055	Rubritalea marina	3 August	0p8
GS832_0p1.contig-3168000008_1_103_minus	2.6e-15	RecA	246874	Cryomorphaceae	470	Acinetobacter baumannii	30 August	0p1
GS824_0p1.contig-4083000018_8184_9320_plus	6.9e-174	RecA	80840	Burkholderiales	395495	Leptothrix cholodnii (strain ATCC 51168 / LMG 8142 / SP-6)	17 August	0p1
GS815_0p8.contig-1953000400_1_142_plus	5.6e-19	RecA	119060	Burkholderiaceae	28216	Betaproteobacteria	14 June	0p8
GS815_viral.contig-752000098_1_480_plus	2.4e-08	RecA	329380	unclassified T4-like viruses	1	root	14 June	viral
GS832_3p0.contig-54000317_1_536_minus	8.6e-17	RecA	131567	cellular organisms	168657	Hydrogenobaculum	30 August	3p0
GS824_0p8.contig-4837000051_1_558_plus	2.9e-09	RecA	329380	unclassified T4-like viruses	444860	Synechococcus phage S-SM2	17 August	0p8
GS824_0p1.contig-3349000403_1_106_plus	3e-10	RecA	1760	Actinobacteria	78537	unclassified Actinobacteria (miscellaneous)	17 August	0p1
GS820_0p1.contig-2613000009_1_100_minus	6.9e-12	RecA	74201	Verrucomicrobia	497964	Chthoniobacter flavus Ellin428	20 July	0p1
GS832_3p0.contig-538000343_1_566_plus	6.9e-16	RecA	1262919	Prevotella sp. CAG:1092	525904	Thermobaculum terrenum (strain ATCC BAA-798 / YNP1)	30 August	3p0
GS817_0p1.contig-831000152_66_332_plus	3e-36	RecA	84994	Acidimicrobiaceae	1229780	Candidatus Microthrix parvicella RN1	29 June	0p1
GS832_0p1.contig-3690000345_3100_4161_plus	6e-172	RecA	54526	SAR11 cluster	744985	alpha proteobacterium HIMB59	30 August	0p1
GS822_0p8.contig-960000044_1_366_minus	4.8e-62	RecA	1118	Chroococcales	69042	Synechococcus sp. WH 5701	3 August	0p8
GS820_0p8.contig-2000333_594_1682_plus	3.4e-176	RecA	1236	Gammaproteobacteria	452627	Amphritea japonica	20 July	0p8
GS822_0p8.contig-3458000273_1_100_minus	6.9e-16	RecA	31989	Rhodobacteraceae	31989	Rhodobacteraceae	3 August	0p8
GS824_3p0.contig-3501000385_2700_3704_plus	1.5e-54	RecA	1054147	Dictyostelium fasciculatum SH3	207954	Neptuniibacter caesariensis	17 August	3p0
GS817_0p8.contig-934000003_1_114_plus	2.1e-17	RecA	976	Bacteroidetes	755732	Fluviicola taffensis (strain DSM 16823 / RW262 / RW262)	29 June	0p8
GS832_0p8.contig-1082000013_3020_4021_minus	1.2e-20	RecA	329380	unclassified T4-like viruses	1	root	30 August	0p8
GS832_3p0.contig-25000138_2850_3615_minus	6.7e-11	RecA	329380	unclassified T4-like viruses	35237	dsDNA viruses, no RNA stage	30 August	3p0
GS820_0p1.contig-2256000091_1_196_plus	1.9e-31	RecA	2	Bacteria	1504	Clostridium septicum	20 July	0p1
GS822_0p1.contig-29000126_23493_24593_minus	1.4e-170	RecA	84994	Acidimicrobiaceae	1229780	Candidatus Microthrix parvicella RN1	3 August	0p1
GS815_viral.contig-16000287_1_379_minus	5.8e-07	RecA	1262919	Prevotella sp. CAG:1092	1009421	Verrucomicrobia bacterium SCGC AAA164-P11	14 June	viral
GS822_0p8.contig-2010000341_1_111_minus	2.1e-14	RecA	1117	Cyanobacteria			3 August	0p8
GS822_0p1.contig-4159000108_1_100_plus	7.6e-11	RecA	85009	Propionibacterineae	888439	Actinomyces neuii BVS029A5	3 August	0p1
GS822_0p8.contig-1745000156_1_117_minus	1.2e-17	RecA	31989	Rhodobacteraceae	31989	Rhodobacteraceae	3 August	0p8
GS822_0p1.contig-1383000388_1_153_minus	2.8e-09	RecA	131567	cellular organisms			3 August	0p1
GS820_0p8.contig-440000421_1_544_plus	2.3e-08	RecA	2	Bacteria	1141136	Cronobacter phage vB_CsaM_GAP32	20 July	0p8
GS815_3p0.contig-375000064_1_184_minus	3.3e-32	RecA	54526	SAR11 cluster	198252	Pelagibacter ubique	14 June	3p0
GS832_0p1.contig-1463000335_1_351_minus	1.5e-25	RecA	131567	cellular organisms	435	Acetobacter aceti	30 August	0p1
GS815_0p8.contig-333000257_1_145_minus	3.7e-23	RecA	198251	Candidatus Pelagibacter	1002672	Pelagibacter sp. (strain IMCC9063)	14 June	0p8
GS822_0p1.contig-646000358_2976_4100_minus	4.1e-69	RecA	909768	Acinetobacter calcoaceticus/baumannii complex	1257	Peptostreptococcus	3 August	0p1
GS824_0p8.contig-389000154_1_264_minus	1.7e-15	RecA	976	Bacteroidetes	313606	Microscilla marina ATCC 23134	17 August	0p8
GS824_0p8.contig-3000101_2107_3138_minus	2.5e-15	RecA	329380	unclassified T4-like viruses	238854	Synechococcus phage S-PM2	17 August	0p8
GS820_0p8.contig-6838000350_1_104_plus	4.2e-11	RecA	3041	Chlorophyta	296587	Micromonas sp. (strain RCC299 / NOUM17)	20 July	0p8
GS820_0p1.contig-668000500_1_196_plus	3.1e-28	RecA	2	Bacteria	1229780	Candidatus Microthrix parvicella RN1	20 July	0p1
GS824_3p0.contig-1662000144_1_330_plus	1.5e-08	RecA	2	Bacteria	1141136	Cronobacter phage vB_CsaM_GAP32	17 August	3p0
GS820_0p8.contig-4697000054_1_122_plus	4.1e-15	RecA	2	Bacteria	253839	Streptomyces sp. C	20 July	0p8
GS815_3p0.contig-468000073_1_156_minus	2.7e-21	RecA	976	Bacteroidetes	212695	uncultured Flavobacteriia bacterium	14 June	3p0
GS832_0p8.contig-45000011_1_677_minus	2.2e-110	RecA	84994	Acidimicrobiaceae	1313172	Ilumatobacter coccineum YM16-304	30 August	0p8
GS832_0p1.contig-104000376_4173_5231_plus	6e-15	RecA	10663	T4likevirus	329380	unclassified T4-like viruses	30 August	0p1
GS824_viral.contig-387000155_1_142_minus	2.3e-07	RecA	1437197	Petrosaviidae			17 August	viral
GS832_0p1.contig-388000434_46_1062_plus	2.7e-60	RecA	131567	cellular organisms	1990	Actinomadura atramentaria	30 August	0p1
GS824_0p1.contig-1936000414_1852_2859_plus	3.4e-21	RecA	329380	unclassified T4-like viruses	444860	Synechococcus phage S-SM2	17 August	0p1
GS822_0p1.contig-71000064_1_454_plus	1.4e-28	RecA	1054147	Dictyostelium fasciculatum SH3	1990	Actinomadura atramentaria	3 August	0p1
GS832_0p1.contig-1149000097_1_650_minus	2.1e-08	RecA	329380	unclassified T4-like viruses	445686	Synechococcus phage S-SSM7	30 August	0p1
GS822_0p1.contig-1000000111_1_333_plus	3.5e-28	RecA	54526	SAR11 cluster	1002672	Pelagibacter sp. (strain IMCC9063)	3 August	0p1
GS817_0p8.contig-1446000290_1_101_minus	6.2e-14	RecA	563835	Chitinophagaceae	379899	Niabella	29 June	0p8
GS832_viral.contig-28000350_1_964_minus	3.4e-22	RecA	10662	Myoviridae	35237	dsDNA viruses, no RNA stage	30 August	viral
GS832_0p8.contig-139000445_1_430_minus	5.4e-79	RecA	976	Bacteroidetes	29549	Rhodothermus marinus	30 August	0p8
GS815_0p8.contig-1119000497_1_101_plus	2.6e-08	RecA	28211	Alphaproteobacteria	771870	Sordaria macrospora (strain ATCC MYA-333 / DSM 997 / K(L3346) / K-hell)	14 June	0p8
GS832_3p0.contig-852000198_1_146_plus	4.7e-07	RecA	131567	cellular organisms			30 August	3p0
GS824_0p1.contig-447000001_1_302_minus	2.3e-18	RecA	2	Bacteria	2742	Marinobacter	17 August	0p1
GS817_0p1.contig-525000004_3038_4120_minus	2.3e-154	RecA	414999	Opitutae	583355	Coraliomargarita akajimensis (strain DSM 45221 / IAM 15411 / JCM 23193 / KCTC 12865)	29 June	0p1
GS824_0p8.contig-783000208_1_204_minus	3.4e-25	RecA	80840	Burkholderiales	28067	Rubrivivax	17 August	0p8
GS822_0p1.contig-2120000435_2174_3310_plus	3.6e-170	RecA	85006	Micrococcineae	932044	actinobacterium SCGC AAA278-O22	3 August	0p1
GS820_0p8.contig-9530000309_1_100_plus	1.2e-09	RecA	1236	Gammaproteobacteria	1123865	SAR86 cluster bacterium SAR86D	20 July	0p8
GS832_viral.contig-29000302_1781_2950_minus	1e-62	RecA	1262919	Prevotella sp. CAG:1092	146784	Bacteriovorax	30 August	viral
GS815_0p1.contig-209000377_1_442_plus	3.4e-84	RecA	2037	Actinomycetales	2037	Actinomycetales	14 June	0p1
GS832_0p1.contig-2477000261_1_400_plus	6.3e-68	RecA	2037	Actinomycetales	932044	actinobacterium SCGC AAA278-O22	30 August	0p1
GS817_0p1.contig-256000341_1_465_plus	1.9e-07	RecA	329380	unclassified T4-like viruses	10239	Viruses	29 June	0p1
GS824_0p1.contig-369000509_1_443_plus	2e-07	RecA	10662	Myoviridae	1141136	Cronobacter phage vB_CsaM_GAP32	17 August	0p1
GS815_0p8.contig-36000397_1_635_minus	2.3e-109	RecA	89373	Cytophagaceae	313606	Microscilla marina ATCC 23134	14 June	0p8
GS817_0p8.contig-3161000397_1_100_minus	8.5e-15	RecA	356	Rhizobiales	528	Ochrobactrum	29 June	0p8
GS824_0p8.contig-131000432_1_410_minus	1.5e-09	RecA	2	Bacteria	1141136	Cronobacter phage vB_CsaM_GAP32	17 August	0p8
GS820_0p8.contig-5916000011_1_111_minus	1.8e-06	RecA	134623	Opitutaceae	278955	unclassified Opitutaceae	20 July	0p8
GS820_0p1.contig-2386000176_1_171_minus	2.9e-31	RecA	31989	Rhodobacteraceae	31989	Rhodobacteraceae	20 July	0p1
GS820_0p8.contig-1147000068_1_195_minus	8.8e-33	RecA	85003	Actinobacteridae	78537	unclassified Actinobacteria (miscellaneous)	20 July	0p8
GS832_0p1.contig-218000489_1_474_plus	7.4e-93	RecA	32011	Methylophilaceae	383631	Methylophilales bacterium HTCC2181	30 August	0p1
GS824_0p1.contig-852000071_305_1309_minus	3.2e-19	RecA	329380	unclassified T4-like viruses	444860	Synechococcus phage S-SM2	17 August	0p1
GS832_0p1.contig-146000388_1_352_minus	1.4e-12	RecA	2	Bacteria	1168065	gamma proteobacterium BDW918	30 August	0p1
GS832_3p0.contig-148000047_1_251_plus	2.2e-07	RecA	131567	cellular organisms			30 August	3p0
GS824_viral.contig-341000283_1_482_plus	1e-06	RecA	1262919	Prevotella sp. CAG:1092	1009421	Verrucomicrobia bacterium SCGC AAA164-P11	17 August	viral
GS832_3p0.contig-1760000314_1_915_plus	2.2e-20	RecA	329380	unclassified T4-like viruses	1	root	30 August	3p0
GS824_3p0.contig-212000457_807_1859_plus	8.4e-14	RecA	329380	unclassified T4-like viruses	329380	unclassified T4-like viruses	17 August	3p0
GS832_0p1.contig-1827000177_1_201_plus	2e-28	RecA	131567	cellular organisms	408170	human gut metagenome	30 August	0p1
GS832_0p1.contig-3666000469_42278_43285_minus	2.9e-166	RecA	49546	Flavobacteriaceae	487797	Flavobacteria bacterium MS024-3C	30 August	0p1
GS824_0p1.contig-590000329_1_165_plus	2.8e-13	RecA	976	Bacteroidetes	200644	Flavobacteriales	17 August	0p1
GS815_0p1.contig-188_7803_8891_minus	3.4e-176	RecA	1236	Gammaproteobacteria	452627	Amphritea japonica	14 June	0p1
GS824_0p8.contig-38000091_1_641_minus	4.7e-23	RecA	2759	Eukaryota	2335	Thermotoga	17 August	0p8
GS822_0p1.contig-1508000145_1_845_plus	8.8e-17	RecA	329380	unclassified T4-like viruses	1	root	3 August	0p1
GS824_0p1.contig-1593000120_1_179_plus	2.3e-11	RecA	2	Bacteria	1263029	Firmicutes bacterium CAG:552	17 August	0p1
GS832_0p8.contig-1775000292_1_136_plus	3.8e-17	RecA	31989	Rhodobacteraceae	1231392	Oceaniovalibus guishaninsula JLT2003	30 August	0p8
GS832_0p1.contig-2061000450_1_124_minus	1.2e-18	RecA	1224	Proteobacteria	544868	Marichromatium sp. JA121	30 August	0p1
GS824_0p8.contig-2613000304_1_132_plus	1.8e-08	RecA	131567	cellular organisms	395961	Cyanothece sp. (strain PCC 7425 / ATCC 29141)	17 August	0p8
GS824_0p8.contig-4039000279_1_108_plus	6.5e-11	RecA	131567	cellular organisms	391625	Plesiocystis pacifica SIR-1	17 August	0p8
GS824_0p8.contig-213000309_3235_4239_plus	2.4e-18	RecA	329380	unclassified T4-like viruses	444860	Synechococcus phage S-SM2	17 August	0p8
GS832_0p1.contig-864000436_1_179_minus	1.2e-28	RecA	768507	Cytophagales	346377	Echinicola pacifica	30 August	0p1
GS817_0p1.contig-976000492_1_192_plus	6.1e-13	RecA	134623	Opitutaceae	278955	unclassified Opitutaceae	29 June	0p1
GS832_0p1.contig-1030000207_1_201_plus	1.5e-11	RecA	131567	cellular organisms	688269	Thermotoga thermarum DSM 5069	30 August	0p1
GS820_0p8.contig-1823000343_1_168_minus	8.9e-10	RecA	2037	Actinomycetales	78537	unclassified Actinobacteria (miscellaneous)	20 July	0p8
GS832_3p0.contig-386_1_845_plus	4.2e-28	RecA	2759	Eukaryota	762967	Sutterella parvirubra YIT 11816	30 August	3p0
GS817_0p8.contig-1475000157_86_240_minus	2.9e-10	RecA	976	Bacteroidetes	119644	Hymenobacter aerophilus	29 June	0p8
GS824_0p8.contig-130000007_1_404_plus	4.2e-43	RecA	126	Planctomycetaceae	530564	Pirellula staleyi (strain ATCC 27377 / DSM 6068 / ICPB 4128)	17 August	0p8
GS815_0p8.contig-574000407_1_287_minus	5.2e-45	RecA	85006	Micrococcineae	932044	actinobacterium SCGC AAA278-O22	14 June	0p8
GS820_0p1.contig-2842000061_7099_7554_plus	4.8e-10	RecA	329380	unclassified T4-like viruses	1	root	20 July	0p1
GS832_0p8.contig-700000114_1_136_minus	3.4e-08	RecA	1760	Actinobacteria	304767	Dehalobacter sp. E1	30 August	0p8
GS832_0p1.contig-713000414_421_738_plus	2.4e-45	RecA	80864	Comamonadaceae	196015	Caldimonas manganoxidans	30 August	0p1
GS822_0p1.contig-4035000485_1_101_minus	4e-14	RecA	28211	Alphaproteobacteria			3 August	0p1
GS822_0p8.contig-3303000074_129_433_minus	1.2e-26	RecA	126	Planctomycetaceae	265488	Rhodopirellula	3 August	0p8
GS822_0p1.contig-79000250_1_348_minus	1.7e-08	RecA	10662	Myoviridae	1273738	Escherichia phage PBECO 4	3 August	0p1
GS822_3p0.contig-822000110_1_134_plus	1e-17	RecA	442430	Coraliomargarita	583355	Coraliomargarita akajimensis (strain DSM 45221 / IAM 15411 / JCM 23193 / KCTC 12865)	3 August	3p0
GS832_3p0.contig-1684000128_1_111_plus	8.4e-13	RecA	2037	Actinomycetales	2037	Actinomycetales	30 August	3p0
GS822_0p1.contig-1845000116_6_136_minus	3.4e-08	RecA	49546	Flavobacteriaceae	200644	Flavobacteriales	3 August	0p1
GS832_0p1.contig-2870000440_1_321_minus	2.7e-20	RecA	131567	cellular organisms	780	Rickettsia	30 August	0p1
GS815_3p0.contig-1338000249_1_100_minus	7.7e-13	RecA	85003	Actinobacteridae	78537	unclassified Actinobacteria (miscellaneous)	14 June	3p0
GS822_0p8.contig-1328000301_1_131_minus	2.5e-19	RecA	28216	Betaproteobacteria	32011	Methylophilaceae	3 August	0p8
GS815_0p8.contig-81000323_1_377_minus	9.9e-62	RecA	1236	Gammaproteobacteria	48073	Microbulbifer	14 June	0p8
GS824_0p8.contig-4375000068_251_1255_plus	9.8e-21	RecA	329380	unclassified T4-like viruses	445686	Synechococcus phage S-SSM7	17 August	0p8
GS820_0p1.contig-489000201_1_200_minus	1.3e-27	RecA	49546	Flavobacteriaceae	49546	Flavobacteriaceae	20 July	0p1
GS820_0p1.contig-1608000420_1_122_plus	1.1e-17	RecA	2	Bacteria	1036778	Bosea sp. LMG 26379	20 July	0p1
GS832_0p1.contig-462000419_346_619_plus	3.2e-32	RecA	2037	Actinomycetales	932044	actinobacterium SCGC AAA278-O22	30 August	0p1
GS824_0p8.contig-1317000158_1_169_plus	1.4e-25	RecA	49546	Flavobacteriaceae	976	Bacteroidetes	17 August	0p8
GS815_0p1.contig-767000473_1_205_plus	6.6e-32	RecA	119066	unclassified Betaproteobacteria	28216	Betaproteobacteria	14 June	0p1
GS824_0p1.contig-1096000156_1_171_plus	5.7e-26	RecA	264732	Moorella thermoacetica ATCC 39073	756272	Planctomyces brasiliensis (strain ATCC 49424 / DSM 5305 / JCM 21570 / NBRC 103401 / IFAM 1448)	17 August	0p1
GS824_0p8.contig-2503000483_142_1212_minus	2.8e-12	RecA	329380	unclassified T4-like viruses	227470	Aeromonas phage Aeh1	17 August	0p8
GS822_3p0.contig-351000055_1_124_minus	3.4e-11	RecA	69657	Hyphomonadaceae	1085	Rhodospirillum rubrum	3 August	3p0
GS832_3p0.contig-1000505_22250_23266_minus	5.3e-32	RecA	2759	Eukaryota	1191523	Melioribacter roseus (strain P3M)	30 August	3p0
GS824_0p1.contig-668000423_34_210_minus	1.2e-16	RecA	768507	Cytophagales	1237149	Fulvivirga imtechensis AK7	17 August	0p1
GS832_3p0.contig-2961000334_13443_14240_plus	4.5e-15	RecA	329380	unclassified T4-like viruses	444860	Synechococcus phage S-SM2	30 August	3p0
GS832_3p0.contig-1887000077_1_103_plus	1.3e-07	RecA	2	Bacteria			30 August	3p0
GS832_0p8.contig-2452000184_1_116_plus	1.7e-16	RecA	33090	Viridiplantae	837	Porphyromonas gingivalis	30 August	0p8
GS832_0p1.contig-613000255_1_216_plus	4e-36	RecA	2037	Actinomycetales	2034	Curtobacterium	30 August	0p1
GS817_0p8.contig-373000272_1_151_minus	1e-10	RecA	51290	Chlamydiae/Verrucomicrobia group	77133	uncultured bacterium	29 June	0p8
GS815_viral.contig-1637000443_1_100_minus	1.8e-09	RecA	171549	Bacteroidales	171549	Bacteroidales	14 June	viral
GS820_0p1.contig-1315000376_1_134_plus	6.6e-19	RecA	28211	Alphaproteobacteria	435	Acetobacter aceti	20 July	0p1
GS824_0p8.contig-3825000228_1_111_plus	1.3e-12	RecA	976	Bacteroidetes	1041826	Flavobacterium columnare (strain ATCC 49512 / CIP 103533 / TG 44/87)	17 August	0p8
GS832_0p1.contig-3670000335_1_100_plus	4.4e-11	RecA	49546	Flavobacteriaceae	117743	Flavobacteriia	30 August	0p1
GS832_0p1.contig-744000344_2710_3126_minus	5.8e-07	RecA	329380	unclassified T4-like viruses	351708	Synechococcus phage S-CBM2	30 August	0p1
GS832_0p1.contig-350000176_1_506_plus	2.1e-30	RecA	1262919	Prevotella sp. CAG:1092	941058	Bacillus phage SP10	30 August	0p1
GS822_0p8.contig-362000484_1_221_minus	1.5e-12	RecA	131567	cellular organisms	1990	Actinomadura atramentaria	3 August	0p8
GS832_0p8.contig-1242000062_1_161_plus	7.7e-08	RecA	204441	Rhodospirillales	1082931	Pelagibacterium halotolerans (strain JCM 15775 / CGMCC 1.7692 / B2)	30 August	0p8
GS822_0p8.contig-4213000431_26191_27270_plus	2.3e-15	RecA	10662	Myoviridae	1141136	Cronobacter phage vB_CsaM_GAP32	3 August	0p8
GS824_3p0.contig-3370000135_1_100_minus	1.9e-12	RecA	1163	Anabaena	1118	Chroococcales	17 August	3p0
GS824_3p0.contig-695000209_351_1454_plus	1e-18	RecA	10662	Myoviridae	1141136	Cronobacter phage vB_CsaM_GAP32	17 August	3p0
GS832_3p0.contig-2881000413_1_100_minus	4.6e-14	RecA	49546	Flavobacteriaceae	200644	Flavobacteriales	30 August	3p0
GS820_0p1.contig-2257000283_1_105_minus	3.1e-14	RecA	2	Bacteria	485913	Ktedonobacter racemifer DSM 44963	20 July	0p1
GS822_0p1.contig-1415000081_1_152_plus	2.6e-06	RecA	2	Bacteria			3 August	0p1
GS832_0p1.contig-885000390_1_171_minus	4.6e-29	RecA	1760	Actinobacteria	1313172	Ilumatobacter coccineum YM16-304	30 August	0p1
GS820_0p1.contig-2113000434_1_260_plus	6.9e-17	RecA	10662	Myoviridae	714313	Lactobacillus sanfranciscensis (strain TMW 1.1304)	20 July	0p1
GS832_viral.contig-1047000055_1_116_plus	1.1e-07	RecA	1224	Proteobacteria			30 August	viral
GS832_0p1.contig-3121000087_1_191_minus	6.7e-28	RecA	563835	Chitinophagaceae	700598	Niastella koreensis (strain DSM 17620 / KACC 11465 / GR20-10)	30 August	0p1
GS820_0p1.contig-56000113_1_614_minus	3.3e-101	RecA	84994	Acidimicrobiaceae	1313172	Ilumatobacter coccineum YM16-304	20 July	0p1
GS824_0p1.contig-786000039_1_197_minus	2.4e-32	RecA	1236	Gammaproteobacteria	1131289	zeta proteobacterium SCGC AB-604-B04	17 August	0p1
GS832_0p1.contig-480000085_1_227_minus	4.6e-17	RecA	131567	cellular organisms	320771	Pedosphaera parvula Ellin514	30 August	0p1
GS822_0p1.contig-2291000290_1_124_minus	1.2e-09	RecA	137	Spirochaetaceae			3 August	0p1
GS824_3p0.contig-3218000215_1_100_minus	2.4e-08	RecA	976	Bacteroidetes	1230341	Salimicrobium sp. MJ3	17 August	3p0
GS820_0p8.contig-7151000316_1_101_plus	1.4e-14	RecA	59619	environmental samples	638920	Sphingomonas sp. SS04-1	20 July	0p8
GS817_0p1.contig-155000264_1_164_plus	7.5e-23	RecA	246874	Cryomorphaceae	755732	Fluviicola taffensis (strain DSM 16823 / RW262 / RW262)	29 June	0p1
GS820_0p1.contig-2463000199_1_101_minus	9.1e-07	RecA	2	Bacteria			20 July	0p1
GS820_0p8.contig-3059000140_1_144_plus	2.4e-21	RecA	31989	Rhodobacteraceae	31989	Rhodobacteraceae	20 July	0p8
GS824_3p0.contig-3413000432_24_100_plus	8.9e-11	RecA	2	Bacteria			17 August	3p0
GS832_0p1.contig-30000105_2393_3469_plus	2.6e-08	RecA	1262919	Prevotella sp. CAG:1092	1009421	Verrucomicrobia bacterium SCGC AAA164-P11	30 August	0p1
GS820_0p8.contig-5689000192_55_1059_minus	2.2e-18	RecA	329380	unclassified T4-like viruses	444860	Synechococcus phage S-SM2	20 July	0p8
GS832_viral.contig-9000098_1_490_minus	1.9e-74	RecA	237	Flavobacterium	237	Flavobacterium	30 August	viral
GS824_0p8.contig-5053000088_9844_10932_minus	5.4e-19	RecA	10662	Myoviridae	1141136	Cronobacter phage vB_CsaM_GAP32	17 August	0p8
GS820_0p8.contig-9666000249_1_100_minus	2e-14	RecA	2037	Actinomycetales	1663	Arthrobacter	20 July	0p8
GS824_3p0.contig-171000481_1_184_plus	2e-07	RecA	2759	Eukaryota			17 August	3p0
GS820_3p0.contig-2879000335_1_100_minus	4.7e-09	RecA	90627	Gallionellaceae	395494	Gallionella capsiferriformans (strain ES-2)	20 July	3p0
GS822_0p1.contig-2940000204_1_117_minus	5.9e-14	RecA	84994	Acidimicrobiaceae	410659	mine drainage metagenome	3 August	0p1
GS832_3p0.contig-304000508_1_207_minus	2.1e-12	RecA	1262919	Prevotella sp. CAG:1092	29397	Lactobacillus delbrueckii subsp. lactis	30 August	3p0
GS824_0p1.contig-706000306_1_211_plus	2e-07	RecA	131567	cellular organisms			17 August	0p1
GS824_0p1.contig-2023000310_2416_2696_plus	1.6e-29	RecA	1760	Actinobacteria	1229780	Candidatus Microthrix parvicella RN1	17 August	0p1
GS820_0p1.contig-1818000305_1_114_minus	1.1e-18	RecA	2	Bacteria	642	Aeromonas	20 July	0p1
GS822_0p1.contig-3728000364_1_104_plus	7.2e-10	RecA	976	Bacteroidetes			3 August	0p1
GS824_0p1.contig-124000025_3027_3389_minus	1.8e-12	RecA	131567	cellular organisms	2051	Mobiluncus curtisii	17 August	0p1
GS817_3p0.contig-819000380_1_183_minus	4.5e-18	RecA	976	Bacteroidetes	212695	uncultured Flavobacteriia bacterium	29 June	3p0
GS822_0p1.contig-351000314_6494_7519_minus	2.8e-20	RecA	329380	unclassified T4-like viruses	1283076	Pelagibacter phage HTVC008M	3 August	0p1
GS824_3p0.contig-2580000230_1_100_plus	9.6e-10	RecA	49546	Flavobacteriaceae	1262734	Bacteroides sp. CAG:1060	17 August	3p0
GS832_viral.contig-1919000470_1_100_plus	1.1e-07	RecA	131567	cellular organisms			30 August	viral
GS832_0p8.contig-826000222_1_770_minus	1.7e-15	RecA	329380	unclassified T4-like viruses	1	root	30 August	0p8
GS824_0p8.contig-114000023_1157_2016_plus	7.1e-41	RecA	864702	Oscillatoriales cyanobacterium JSC-12	420402	Marinobacterium rhizophilum	17 August	0p8
GS817_0p1.contig-1712000400_1_129_plus	1.8e-18	RecA	563835	Chitinophagaceae	379899	Niabella	29 June	0p1
GS817_viral.contig-335000094_1_380_plus	1.1e-52	RecA	237	Flavobacterium	1041826	Flavobacterium columnare (strain ATCC 49512 / CIP 103533 / TG 44/87)	29 June	viral
GS815_viral.contig-400000419_190_839_plus	6.6e-07	RecA	2	Bacteria	1009421	Verrucomicrobia bacterium SCGC AAA164-P11	14 June	viral
GS824_0p8.contig-2000117_7503_8531_plus	9.9e-15	RecA	329380	unclassified T4-like viruses	35237	dsDNA viruses, no RNA stage	17 August	0p8
GS824_3p0.contig-31000428_1_470_plus	5.3e-42	RecA	1129	Synechococcus	180281	Cyanobium sp. PCC 7001	17 August	3p0
GS820_0p8.contig-8609000496_1_100_plus	4.2e-08	RecA	795748	Ignavibacteriales			20 July	0p8
GS817_0p1.contig-104000001_1_288_minus	9.6e-45	RecA	246874	Cryomorphaceae	755732	Fluviicola taffensis (strain DSM 16823 / RW262 / RW262)	29 June	0p1
GS817_0p1.contig-16000370_1248_2384_minus	2.9e-171	RecA	54526	SAR11 cluster	2	Bacteria	29 June	0p1
GS820_0p8.contig-22000258_4712_5791_minus	9.9e-19	RecA	2759	Eukaryota	1141136	Cronobacter phage vB_CsaM_GAP32	20 July	0p8
GS822_0p1.contig-3082000326_1_149_minus	1.1e-21	RecA	2	Bacteria	445932	Elusimicrobium minutum (strain Pei191)	3 August	0p1
GS824_0p1.contig-3469000126_1_104_minus	2.9e-07	RecA	84995	Rubrobacteridae	469383	Conexibacter woesei (strain DSM 14684 / JCM 11494 / NBRC 100937 / ID131577)	17 August	0p1
GS820_0p8.contig-9121000009_1_100_minus	4.1e-13	RecA	80840	Burkholderiales	665874	Limnohabitans	20 July	0p8
GS817_3p0.contig-1648000132_1_102_minus	3.1e-13	RecA	200666	Sphingobacteriales	700598	Niastella koreensis (strain DSM 17620 / KACC 11465 / GR20-10)	29 June	3p0
GS824_0p8.contig-2038000191_1_143_minus	1.2e-15	RecA	2037	Actinomycetales	222534	Frankia sp. BMG5.12	17 August	0p8
GS815_3p0.contig-586000237_1_194_minus	3.3e-25	RecA	74201	Verrucomicrobia	361055	Rubritalea marina	14 June	3p0
GS822_0p1.contig-641000058_464_987_plus	1.3e-07	RecA	329380	unclassified T4-like viruses	445686	Synechococcus phage S-SSM7	3 August	0p1
GS820_0p1.contig-1088000285_1_146_plus	2.1e-22	RecA	29	Myxococcales	35832	Bilophila	20 July	0p1
GS832_0p8.contig-253000278_1_342_minus	1.4e-20	RecA	131567	cellular organisms	1990	Actinomadura atramentaria	30 August	0p8
GS824_3p0.contig-2754000141_1_100_plus	5.4e-13	RecA	1236	Gammaproteobacteria	544868	Marichromatium sp. JA121	17 August	3p0
GS817_0p1.contig-1502000136_1_240_plus	1.4e-20	RecA	2037	Actinomycetales	1854	Frankia	29 June	0p1
GS822_0p1.contig-2689000032_77_481_minus	8.7e-21	RecA	2	Bacteria	53633	Sulfobacillus acidophilus	3 August	0p1
GS832_0p8.contig-553000405_1_221_minus	1.1e-34	RecA	135622	Alteromonadales	740709	Idiomarina xiamenensis 10-D-4	30 August	0p8
GS820_0p8.contig-6348000342_1_411_plus	6.5e-29	RecA	1118	Chroococcales	180281	Cyanobium sp. PCC 7001	20 July	0p8
GS832_viral.contig-36000296_1_1078_plus	6.5e-66	RecA	2	Bacteria	1229780	Candidatus Microthrix parvicella RN1	30 August	viral
GS824_3p0.contig-1594000490_1_279_minus	2.1e-10	RecA	5654	Trypanosomatidae	941058	Bacillus phage SP10	17 August	3p0
GS832_0p1.contig-160000427_76_372_minus	8e-30	RecA	74201	Verrucomicrobia	497964	Chthoniobacter flavus Ellin428	30 August	0p1
GS824_0p8.contig-4299000052_1_104_plus	6.9e-11	RecA	134623	Opitutaceae	382464	Verrucomicrobiae bacterium DG1235	17 August	0p8
GS832_0p1.contig-243000189_1_470_plus	2.5e-08	RecA	2759	Eukaryota			30 August	0p1
GS820_0p1.contig-142000005_16_312_minus	3.8e-38	RecA	49546	Flavobacteriaceae	200644	Flavobacteriales	20 July	0p1
GS822_0p1.contig-3304000182_1_108_plus	1.3e-15	RecA	2037	Actinomycetales			3 August	0p1
GS822_0p1.contig-4110000096_1_100_minus	1.4e-13	RecA	69277	Phyllobacteriaceae	28211	Alphaproteobacteria	3 August	0p1
GS824_0p1.contig-4087000321_5288_6379_plus	7.4e-15	RecA	864702	Oscillatoriales cyanobacterium JSC-12	204457	Sphingomonadales	17 August	0p1
GS815_0p1.contig-1236000185_1_199_minus	1.1e-21	RecA	28256	Halomonadaceae	751994	gamma proteobacterium HIMB30	14 June	0p1
GS817_0p1.contig-218000439_1_270_plus	2.9e-08	RecA	1224	Proteobacteria			29 June	0p1
GS832_0p1.contig-286000158_1_289_minus	7.8e-19	RecA	131567	cellular organisms	497964	Chthoniobacter flavus Ellin428	30 August	0p1
GS820_3p0.contig-3444000186_3557_4627_plus	2.2e-12	RecA	329380	unclassified T4-like viruses	227470	Aeromonas phage Aeh1	20 July	3p0
GS824_0p8.contig-1351000493_1_230_plus	3.8e-34	RecA	126	Planctomycetaceae	360056	Schlesneria paludicola	17 August	0p8
GS822_0p8.contig-2332000122_1_102_minus	1.8e-06	RecA	2	Bacteria			3 August	0p8
GS824_viral.contig-130000507_1_169_plus	1.4e-18	RecA	2	Bacteria	36853	Desulfitobacterium	17 August	viral
GS824_0p8.contig-878000124_1_193_minus	3.6e-32	RecA	2037	Actinomycetales	85007	Corynebacterineae	17 August	0p8
GS832_0p8.contig-3623000181_16906_17940_minus	2.8e-15	RecA	10663	T4likevirus	10662	Myoviridae	30 August	0p8
GS815_0p1.contig-414000071_1_199_minus	3.6e-32	RecA	506	Alcaligenaceae	293638	Burkholderia sp. R15821	14 June	0p1
GS832_0p1.contig-2748000047_1_109_minus	1e-09	RecA	2	Bacteria			30 August	0p1
GS832_0p8.contig-56000399_1_420_minus	3.8e-64	RecA	246874	Cryomorphaceae	755732	Fluviicola taffensis (strain DSM 16823 / RW262 / RW262)	30 August	0p8
GS822_3p0.contig-1232000078_1_153_plus	1.7e-25	RecA	246874	Cryomorphaceae	926562	Owenweeksia hongkongensis (strain DSM 17368 / JCM 12287 / NRRL B-23963)	3 August	3p0
GS820_0p8.contig-3298000047_1_188_minus	1.3e-27	RecA	204457	Sphingomonadales	392499	Sphingomonas wittichii (strain RW1 / DSM 6014 / JCM 10273)	20 July	0p8
GS824_viral.contig-108000072_1_243_plus	8.7e-35	RecA	2	Bacteria	155042	Geobacter grbiciae	17 August	viral
GS822_0p1.contig-4398000471_1_100_plus	1.9e-14	RecA	2	Bacteria	78537	unclassified Actinobacteria (miscellaneous)	3 August	0p1
GS832_0p8.contig-19000384_2867_3874_plus	2.9e-166	RecA	49546	Flavobacteriaceae	487797	Flavobacteria bacterium MS024-3C	30 August	0p8
GS824_0p1.contig-2928000008_1_112_minus	9e-13	RecA	31989	Rhodobacteraceae			17 August	0p1
GS822_0p1.contig-241000383_2611_3579_minus	2.1e-14	RecA	10663	T4likevirus	10662	Myoviridae	3 August	0p1
GS824_0p8.contig-353000429_138_544_plus	2.5e-61	RecA	246874	Cryomorphaceae	755732	Fluviicola taffensis (strain DSM 16823 / RW262 / RW262)	17 August	0p8
GS832_0p1.contig-3396000244_1_100_minus	2.6e-16	RecA	200644	Flavobacteriales	200644	Flavobacteriales	30 August	0p1
GS817_0p8.contig-437000251_1_173_plus	2.8e-26	RecA	1060	Rhodobacter	77133	uncultured bacterium	29 June	0p8
GS820_3p0.contig-2490000216_1_100_minus	6.4e-15	RecA	2	Bacteria	28116	Bacteroides ovatus	20 July	3p0
GS832_3p0.contig-267000001_1_891_plus	8.3e-21	RecA	329380	unclassified T4-like viruses	444860	Synechococcus phage S-SM2	30 August	3p0
GS822_0p1.contig-1389000321_1_196_minus	4.9e-26	RecA	976	Bacteroidetes	77133	uncultured bacterium	3 August	0p1
GS832_3p0.contig-1803000439_1_108_plus	3.1e-07	RecA	74201	Verrucomicrobia	1134055	Verrucomicrobium sp. 3C	30 August	3p0
GS817_3p0.contig-256000155_1_290_minus	3e-48	RecA	49546	Flavobacteriaceae	1041826	Flavobacterium columnare (strain ATCC 49512 / CIP 103533 / TG 44/87)	29 June	3p0
GS824_0p1.contig-1067000211_1_190_plus	9.9e-13	RecA	131567	cellular organisms	1112230	Chlamydia psittaci 84-8471/1	17 August	0p1
GS832_0p8.contig-910000267_1976_3043_minus	2.5e-159	RecA	1118	Chroococcales	180281	Cyanobium sp. PCC 7001	30 August	0p8
GS822_0p8.contig-2558000393_1_101_minus	6.4e-13	RecA	976	Bacteroidetes	49546	Flavobacteriaceae	3 August	0p8
GS822_0p1.contig-2009000317_1_134_minus	3.2e-12	RecA	134623	Opitutaceae	278955	unclassified Opitutaceae	3 August	0p1
GS817_0p1.contig-24000369_1_185_plus	9.3e-07	RecA	2	Bacteria	383631	Methylophilales bacterium HTCC2181	29 June	0p1
GS832_3p0.contig-69000298_1406_2203_plus	3.9e-12	RecA	329380	unclassified T4-like viruses	444860	Synechococcus phage S-SM2	30 August	3p0
GS820_3p0.contig-2055000402_1_100_plus	8.7e-15	RecA	246874	Cryomorphaceae	408170	human gut metagenome	20 July	3p0
GS832_3p0.contig-62000338_1489_2568_plus	4.9e-19	RecA	10662	Myoviridae	1141136	Cronobacter phage vB_CsaM_GAP32	30 August	3p0
GS832_0p1.contig-2378000330_1_124_plus	5.1e-18	RecA	1760	Actinobacteria	1313172	Ilumatobacter coccineum YM16-304	30 August	0p1
GS815_0p8.contig-272000165_1_174_plus	1.8e-31	RecA	1236	Gammaproteobacteria	286	Pseudomonas	14 June	0p8
GS822_0p8.contig-2284000165_1_104_minus	7.6e-16	RecA	2	Bacteria	215222	Gluconacetobacter sp. DST GL_03	3 August	0p8
GS822_0p1.contig-1357000415_1_153_minus	1.9e-09	RecA	2	Bacteria			3 August	0p1
GS824_0p1.contig-2193000114_1_342_plus	2.4e-60	RecA	2037	Actinomycetales	478801	Kytococcus sedentarius (strain ATCC 14392 / DSM 20547 / CCM 314 / 541)	17 August	0p1
GS822_0p1.contig-3403000428_1_387_minus	1.4e-08	RecA	329380	unclassified T4-like viruses	1	root	3 August	0p1
GS817_0p8.contig-466000056_1_146_minus	3.9e-08	RecA	131567	cellular organisms			29 June	0p8
GS824_0p1.contig-100000274_570_1154_minus	1.9e-85	RecA	84994	Acidimicrobiaceae	1229780	Candidatus Microthrix parvicella RN1	17 August	0p1
GS822_0p1.contig-15000363_889_1415_minus	7.1e-74	RecA	28216	Betaproteobacteria	314607	beta proteobacterium KB13	3 August	0p1
GS820_3p0.contig-2832000489_1_145_minus	4.5e-22	RecA	1129	Synechococcus	180281	Cyanobium sp. PCC 7001	20 July	3p0
GS832_0p8.contig-3274000041_1_358_minus	8.8e-09	RecA	329380	unclassified T4-like viruses	1	root	30 August	0p8
GS824_0p1.contig-308000411_1_372_plus	8.4e-69	RecA	84994	Acidimicrobiaceae	1313172	Ilumatobacter coccineum YM16-304	17 August	0p1
GS820_viral.contig-1083000052_1_100_plus	1.8e-06	RecA	502025	Haliangium ochraceum DSM 14365			20 July	viral
GS815_3p0.contig-274000419_1_131_minus	5.8e-08	RecA	49546	Flavobacteriaceae	117743	Flavobacteriia	14 June	3p0
GS824_0p1.contig-975000200_1_182_plus	5.7e-27	RecA	134623	Opitutaceae	278955	unclassified Opitutaceae	17 August	0p1
GS824_3p0.contig-2706000011_1_100_plus	1.2e-11	RecA	816	Bacteroides	49546	Flavobacteriaceae	17 August	3p0
GS832_0p1.contig-1456000398_1_170_plus	1.3e-25	RecA	2037	Actinomycetales	85023	Microbacteriaceae	30 August	0p1
GS822_0p1.contig-4424000093_1_100_plus	8.4e-12	RecA	1219	Prochlorococcus marinus			3 August	0p1
GS824_3p0.contig-2069000098_1_107_minus	2.4e-13	RecA	89373	Cytophagaceae	70995	Lewinella cohaerens	17 August	3p0
GS824_0p8.contig-4573000271_1_102_minus	3.1e-08	RecA	1760	Actinobacteria	410659	mine drainage metagenome	17 August	0p8
GS824_0p1.contig-1000071_24779_25786_plus	1.3e-168	RecA	49546	Flavobacteriaceae	117743	Flavobacteriia	17 August	0p1
GS824_0p1.contig-2723000226_1_116_minus	4.3e-17	RecA	2	Bacteria	932044	actinobacterium SCGC AAA278-O22	17 August	0p1
GS820_0p8.contig-1179000206_1_1015_plus	2.7e-18	RecA	1262919	Prevotella sp. CAG:1092	1141136	Cronobacter phage vB_CsaM_GAP32	20 July	0p8
GS824_0p1.contig-361000390_1_902_plus	2.2e-60	RecA	1262919	Prevotella sp. CAG:1092	626940	Phascolarctobacterium succinatutens	17 August	0p1
GS824_0p8.contig-2898000284_1_126_plus	6.3e-14	RecA	74201	Verrucomicrobia	361055	Rubritalea marina	17 August	0p8
GS822_0p1.contig-1341000332_1_255_plus	9.5e-08	RecA	131567	cellular organisms			3 August	0p1
GS832_0p1.contig-291000238_112_681_minus	1.2e-07	RecA	131567	cellular organisms	997872	Atopobium minutum 10063974	30 August	0p1
GS832_0p1.contig-906000012_622_1356_plus	4.3e-15	RecA	329380	unclassified T4-like viruses	445686	Synechococcus phage S-SSM7	30 August	0p1
GS832_3p0.contig-98000232_1_251_minus	1.1e-06	RecA	186802	Clostridiales			30 August	3p0
GS822_viral.contig-583000313_1_116_plus	1.5e-08	RecA	716546	leotiomyceta			3 August	viral
GS817_0p1.contig-572000497_1_198_plus	1.7e-17	RecA	2037	Actinomycetales	78537	unclassified Actinobacteria (miscellaneous)	29 June	0p1
GS832_3p0.contig-66000054_1_484_plus	1.5e-83	RecA	976	Bacteroidetes	1231626	Cardinium endosymbiont cEper1 of Encarsia pergandiella	30 August	3p0
GS822_0p8.contig-8_1_360_plus	4.1e-38	RecA	1236	Gammaproteobacteria	1208365	SAR86 cluster bacterium SAR86E	3 August	0p8
GS815_0p8.contig-2094000142_1_100_plus	1.7e-14	RecA	1236	Gammaproteobacteria	314287	gamma proteobacterium HTCC2207	14 June	0p8
GS815_viral.contig-14000329_1091_2167_plus	3.8e-15	RecA	1198136	Tevenvirinae	227470	Aeromonas phage Aeh1	14 June	viral
GS832_0p1.contig-614000020_111_256_minus	4.6e-12	RecA	976	Bacteroidetes	186803	Lachnospiraceae	30 August	0p1
GS832_0p8.contig-3130000115_1_103_minus	5.4e-08	RecA	85006	Micrococcineae	1760	Actinobacteria	30 August	0p8
GS822_0p1.contig-4689000336_765_1865_minus	1.2e-169	RecA	84994	Acidimicrobiaceae	1229780	Candidatus Microthrix parvicella RN1	3 August	0p1
GS832_0p1.contig-2016000454_1_126_plus	1.7e-18	RecA	80864	Comamonadaceae	283	Comamonas	30 August	0p1
GS822_0p1.contig-351000154_1_259_minus	8.2e-35	RecA	2037	Actinomycetales	1081644	Candidatus Aquiluna sp. IMCC13023	3 August	0p1
GS815_0p8.contig-760000079_1_330_minus	1.1e-07	RecA	2	Bacteria	1141136	Cronobacter phage vB_CsaM_GAP32	14 June	0p8
GS817_0p1.contig-195000235_1_157_minus	3.4e-24	RecA	80840	Burkholderiales	293638	Burkholderia sp. R15821	29 June	0p1
GS820_0p8.contig-2291000488_1_163_plus	1.6e-13	RecA	131567	cellular organisms	1131284	zeta proteobacterium SCGC AB-137-C09	20 July	0p8
GS832_0p1.contig-2837000025_1_107_plus	4.8e-09	RecA	2	Bacteria			30 August	0p1
GS832_0p8.contig-1426000160_1_294_plus	5.5e-42	RecA	452637	Opitutus terrae PB90-1	278955	unclassified Opitutaceae	30 August	0p8
GS820_viral.contig-137000046_2285_2996_plus	7.7e-14	RecA	329380	unclassified T4-like viruses	536444	Cyanophage P-RSM1	20 July	viral
GS817_viral.contig-356000088_1_128_minus	2.9e-07	RecA	131567	cellular organisms			29 June	viral
GS832_viral.contig-1300000343_1_402_plus	2.6e-07	RecA	131567	cellular organisms	1141136	Cronobacter phage vB_CsaM_GAP32	30 August	viral
GS832_0p8.contig-2475000221_1361_2389_plus	1.8e-20	RecA	329380	unclassified T4-like viruses	444860	Synechococcus phage S-SM2	30 August	0p8
GS817_0p8.contig-599000252_1_401_plus	5e-48	RecA	1236	Gammaproteobacteria	1208365	SAR86 cluster bacterium SAR86E	29 June	0p8
GS832_0p1.contig-12000216_25778_26809_plus	2.8e-15	RecA	329380	unclassified T4-like viruses	238854	Synechococcus phage S-PM2	30 August	0p1
GS832_3p0.contig-813000086_1_146_minus	4.5e-22	RecA	200666	Sphingobacteriales	1008	Saprospira grandis	30 August	3p0
GS817_0p1.contig-163000177_1_243_plus	2.5e-17	RecA	442430	Coraliomargarita	583355	Coraliomargarita akajimensis (strain DSM 45221 / IAM 15411 / JCM 23193 / KCTC 12865)	29 June	0p1
GS824_0p1.contig-2255000397_1_558_minus	1.3e-10	RecA	329380	unclassified T4-like viruses	444860	Synechococcus phage S-SM2	17 August	0p1
GS820_0p1.contig-1656000006_1_122_plus	6.7e-17	RecA	314285	Congregibacter litoralis KT71	314285	Congregibacter litoralis KT71	20 July	0p1
GS824_0p1.contig-4178000273_1_3007_plus	9.1e-14	DNA_pol_B_exo1|DNA_pol_B|RecA	329380	unclassified T4-like viruses	196896	unclassified Myoviridae	17 August	0p1
GS822_0p1.contig-3397000082_1_185_plus	3.9e-17	RecA	2	Bacteria	146784	Bacteriovorax	3 August	0p1
GS822_0p1.contig-664000291_1_203_plus	3.8e-07	RecA	329380	unclassified T4-like viruses	754037	Synechococcus phage S-CAM1	3 August	0p1
GS822_0p8.contig-2289000295_1_106_plus	8.3e-09	RecA	131567	cellular organisms			3 August	0p8
GS822_0p8.contig-1140000129_1_140_minus	1.1e-17	RecA	126	Planctomycetaceae	1265738	Rhodopirellula maiorica SM1	3 August	0p8
GS832_0p8.contig-1219000240_1_257_plus	2.4e-21	RecA	2	Bacteria	1263029	Firmicutes bacterium CAG:552	30 August	0p8
GS832_0p8.contig-3030000077_1_104_minus	2e-11	RecA	32064	Chloroflexales	349161	Desulfotomaculum reducens (strain MI-1)	30 August	0p8
GS820_0p1.contig-1852000368_1_113_minus	9.3e-16	RecA	768507	Cytophagales	119644	Hymenobacter aerophilus	20 July	0p1
GS822_0p1.contig-1882000481_1_138_plus	7.8e-14	RecA	414999	Opitutae	583355	Coraliomargarita akajimensis (strain DSM 45221 / IAM 15411 / JCM 23193 / KCTC 12865)	3 August	0p1
GS815_0p1.contig-1564000499_1_100_minus	2.8e-12	RecA	54526	SAR11 cluster	1016804	Microvirga sp. WSM3693	14 June	0p1
GS822_0p1.contig-241000346_1_218_plus	2.7e-17	RecA	32033	Xanthomonadaceae	410659	mine drainage metagenome	3 August	0p1
GS822_0p1.contig-981000246_1_174_plus	3.8e-20	RecA	2037	Actinomycetales	78537	unclassified Actinobacteria (miscellaneous)	3 August	0p1
GS832_0p1.contig-1994000383_1_128_minus	2.2e-15	RecA	976	Bacteroidetes	29549	Rhodothermus marinus	30 August	0p1
GS817_viral.contig-597000230_1_252_minus	2.4e-07	RecA	2	Bacteria	1009421	Verrucomicrobia bacterium SCGC AAA164-P11	29 June	viral
GS817_0p8.contig-2435000203_1_188_plus	1.9e-32	RecA	85006	Micrococcineae	59737	Rathayibacter iranicus	29 June	0p8
GS820_0p1.contig-342_1_363_plus	2.5e-06	RecA	131567	cellular organisms	1141136	Cronobacter phage vB_CsaM_GAP32	20 July	0p1
GS824_0p8.contig-3209000293_1_121_minus	9.4e-15	RecA	1236	Gammaproteobacteria	247633	marine gamma proteobacterium HTCC2143	17 August	0p8
GS832_0p8.contig-1424000173_1_152_minus	2.3e-09	RecA	131567	cellular organisms	47928	environmental samples	30 August	0p8
GS824_0p8.contig-3225000340_1_121_plus	2.3e-17	RecA	85023	Microbacteriaceae	85023	Microbacteriaceae	17 August	0p8
GS817_0p8.contig-3008000164_1_110_plus	1.3e-15	RecA	28211	Alphaproteobacteria	41297	Sphingomonadaceae	29 June	0p8
GS824_0p1.contig-196000043_1_337_plus	5.2e-58	RecA	2037	Actinomycetales	85007	Corynebacterineae	17 August	0p1
GS822_0p1.contig-2122000248_198_1199_plus	1.4e-17	RecA	329380	unclassified T4-like viruses	444860	Synechococcus phage S-SM2	3 August	0p1
GS824_3p0.contig-397000055_1_435_minus	4.2e-10	RecA	329380	unclassified T4-like viruses	1283076	Pelagibacter phage HTVC008M	17 August	3p0
GS832_0p8.contig-3558000347_169049_170119_minus	8.7e-17	RecA	10662	Myoviridae	1141136	Cronobacter phage vB_CsaM_GAP32	30 August	0p8
GS822_0p8.contig-4088000490_21310_22380_plus	4.8e-13	RecA	1198136	Tevenvirinae	227470	Aeromonas phage Aeh1	3 August	0p8
GS824_0p1.contig-2990000139_1_639_plus	8.3e-109	RecA	1228997	Riemerella anatipestifer RA-CH-1	926562	Owenweeksia hongkongensis (strain DSM 17368 / JCM 12287 / NRRL B-23963)	17 August	0p1
GS817_0p8.contig-1338000407_1_101_minus	9.6e-13	RecA	54526	SAR11 cluster	1002672	Pelagibacter sp. (strain IMCC9063)	29 June	0p8
GS817_0p1.contig-1287000258_1_125_plus	1.3e-18	RecA	28211	Alphaproteobacteria	168934	Thalassospira	29 June	0p1
GS832_viral.contig-860000316_1_208_minus	5.6e-19	RecA	131567	cellular organisms	1263025	Firmicutes bacterium CAG:466	30 August	viral
GS815_0p1.contig-853000234_1_188_plus	1.1e-26	RecA	84995	Rubrobacteridae	469383	Conexibacter woesei (strain DSM 14684 / JCM 11494 / NBRC 100937 / ID131577)	14 June	0p1
GS824_0p1.contig-3966000303_1_100_minus	4.6e-16	RecA	2037	Actinomycetales			17 August	0p1
GS824_0p8.contig-3762000229_1_112_plus	3e-09	RecA	38832	Micromonas	564608	Micromonas pusilla (strain CCMP1545)	17 August	0p8
GS815_0p1.contig-52000022_169_1245_plus	7e-15	RecA	1198136	Tevenvirinae	227470	Aeromonas phage Aeh1	14 June	0p1
GS822_viral.contig-323000255_1_649_minus	2e-64	RecA	2	Bacteria	119644	Hymenobacter aerophilus	3 August	viral
GS815_3p0.contig-1774000106_1_152_minus	2.3e-24	RecA	976	Bacteroidetes	28115	Porphyromonas macacae	14 June	3p0
GS824_0p8.contig-542000299_1_236_minus	2.9e-41	RecA	80864	Comamonadaceae	665874	Limnohabitans	17 August	0p8
GS822_0p8.contig-2760000431_1_101_plus	8.1e-09	RecA	13687	Sphingomonas	771870	Sordaria macrospora (strain ATCC MYA-333 / DSM 997 / K(L3346) / K-hell)	3 August	0p8
GS817_0p8.contig-1956000347_1_100_minus	5.7e-10	RecA	976	Bacteroidetes	49546	Flavobacteriaceae	29 June	0p8
GS820_0p8.contig-9369000318_1_100_minus	1e-13	RecA	1236	Gammaproteobacteria	28253	Marinomonas	20 July	0p8
GS817_0p8.contig-1150000075_1_181_plus	1.1e-15	RecA	54526	SAR11 cluster	1131276	alpha proteobacterium SCGC AB-629-G21	29 June	0p8
GS832_0p8.contig-3706000484_49073_50152_minus	4.7e-17	RecA	10662	Myoviridae	1141136	Cronobacter phage vB_CsaM_GAP32	30 August	0p8
GS822_3p0.contig-1038000485_1_172_minus	5.8e-28	RecA	85006	Micrococcineae	1663	Arthrobacter	3 August	3p0
GS824_3p0.contig-2633000460_1_100_minus	1.6e-16	RecA	85006	Micrococcineae	253839	Streptomyces sp. C	17 August	3p0
GS832_0p8.contig-289000174_1_312_plus	6.6e-15	RecA	131567	cellular organisms	1990	Actinomadura atramentaria	30 August	0p8
GS824_0p1.contig-2452000062_1_122_minus	1.7e-15	RecA	85003	Actinobacteridae	932044	actinobacterium SCGC AAA278-O22	17 August	0p1
GS820_0p8.contig-296000250_516_875_plus	5.2e-57	RecA	314285	Congregibacter litoralis KT71	876044	gamma proteobacterium IMCC3088	20 July	0p8
GS820_3p0.contig-201000507_1_451_minus	2.8e-08	RecA	1198136	Tevenvirinae	10239	Viruses	20 July	3p0
GS815_0p8.contig-59000100_1_200_minus	6.3e-19	RecA	80864	Comamonadaceae	887062	Hylemonella gracilis ATCC 19624	14 June	0p8
GS832_viral.contig-442000425_1_360_minus	2e-07	RecA	1262919	Prevotella sp. CAG:1092	1009421	Verrucomicrobia bacterium SCGC AAA164-P11	30 August	viral
GS824_0p8.contig-2224000157_1_138_minus	7.4e-18	RecA	2037	Actinomycetales	1883	Streptomyces	17 August	0p8
GS832_0p1.contig-134000485_18265_19290_minus	2.8e-20	RecA	329380	unclassified T4-like viruses	1283076	Pelagibacter phage HTVC008M	30 August	0p1
GS820_0p1.contig-1056000383_1_154_plus	5.2e-24	RecA	28216	Betaproteobacteria	314607	beta proteobacterium KB13	20 July	0p1
GS815_0p1.contig-1000354_1661_2755_plus	2.1e-173	RecA	2037	Actinomycetales	78537	unclassified Actinobacteria (miscellaneous)	14 June	0p1
GS832_0p1.contig-3235000190_1_189_plus	2.6e-16	RecA	131567	cellular organisms	1267534	Acidobacteriaceae bacterium KBS 89	30 August	0p1
GS824_viral.contig-451000173_1_118_plus	2.2e-07	RecA	131567	cellular organisms			17 August	viral
GS820_0p8.contig-2706000247_11_149_minus	3.9e-11	RecA	49546	Flavobacteriaceae	926559	Joostella marina DSM 19592	20 July	0p8
GS824_0p1.contig-580000398_1_220_plus	2.6e-11	RecA	2	Bacteria	77133	uncultured bacterium	17 August	0p1
GS815_0p1.contig-70000415_1_283_plus	6.3e-44	RecA	83676	Nocardiopsaceae	2037	Actinomycetales	14 June	0p1
GS832_0p1.contig-28000413_1_439_plus	7.5e-65	RecA	200666	Sphingobacteriales	398037	Segetibacter koreensis	30 August	0p1
GS817_0p8.contig-620000353_1_139_plus	3.7e-16	RecA	38832	Micromonas	564608	Micromonas pusilla (strain CCMP1545)	29 June	0p8
GS832_0p1.contig-3041000223_1_166_plus	4.4e-19	RecA	85023	Microbacteriaceae	85023	Microbacteriaceae	30 August	0p1
GS824_0p1.contig-5000011_1_319_plus	7e-32	RecA	2037	Actinomycetales	932044	actinobacterium SCGC AAA278-O22	17 August	0p1
GS832_viral.contig-3000481_6489_7454_minus	2.2e-12	RecA	10663	T4likevirus	329380	unclassified T4-like viruses	30 August	viral
GS824_0p1.contig-926000456_1_188_minus	2.1e-34	RecA	1236	Gammaproteobacteria	77133	uncultured bacterium	17 August	0p1
GS817_0p1.contig-718000267_1_193_minus	2.8e-10	RecA	51290	Chlamydiae/Verrucomicrobia group	417295	unclassified Verrucomicrobia (miscellaneous)	29 June	0p1
GS832_0p1.contig-5000205_31284_32126_plus	5.9e-12	RecA	329380	unclassified T4-like viruses	35237	dsDNA viruses, no RNA stage	30 August	0p1
GS832_0p1.contig-1963000095_1_872_minus	3.3e-18	RecA	329380	unclassified T4-like viruses	444860	Synechococcus phage S-SM2	30 August	0p1
GS817_0p1.contig-404000421_1_131_minus	4.2e-16	RecA	506	Alcaligenaceae	222	Achromobacter	29 June	0p1
GS824_0p1.contig-8000377_3493_4593_plus	1.4e-170	RecA	84994	Acidimicrobiaceae	1229780	Candidatus Microthrix parvicella RN1	17 August	0p1
GS817_0p8.contig-3082000440_1_100_plus	2.4e-06	RecA	563835	Chitinophagaceae	700598	Niastella koreensis (strain DSM 17620 / KACC 11465 / GR20-10)	29 June	0p8
GS824_0p8.contig-2040000040_1_145_plus	1.1e-20	RecA	2037	Actinomycetales	85007	Corynebacterineae	17 August	0p8
GS824_0p1.contig-112000457_582_833_plus	1.8e-34	RecA	80840	Burkholderiales	665874	Limnohabitans	17 August	0p1
GS817_0p8.contig-1476000016_1_136_plus	8.1e-22	RecA	469	Acinetobacter	469	Acinetobacter	29 June	0p8
GS824_0p1.contig-859000252_1_190_minus	1.6e-24	RecA	976	Bacteroidetes	96561	Desulfococcus oleovorans (strain DSM 6200 / Hxd3)	17 August	0p1
GS824_0p8.contig-611000107_1_226_minus	9.2e-08	RecA	131567	cellular organisms			17 August	0p8
GS832_3p0.contig-1036000460_127_1086_minus	1.1e-16	RecA	10662	Myoviridae	1141136	Cronobacter phage vB_CsaM_GAP32	30 August	3p0
GS824_3p0.contig-893000052_1_150_minus	1.3e-07	RecA	2	Bacteria			17 August	3p0
GS822_0p1.contig-152000107_1_607_minus	1.1e-09	RecA	10662	Myoviridae	35237	dsDNA viruses, no RNA stage	3 August	0p1
GS822_0p8.contig-127000255_191_1312_plus	1.7e-69	RecA	1262919	Prevotella sp. CAG:1092	883158	Prevotella micans F0438	3 August	0p8
GS832_0p8.contig-253000369_1_375_minus	1.3e-16	RecA	2	Bacteria	398037	Segetibacter koreensis	30 August	0p8
GS822_0p1.contig-59000189_358_558_plus	3.2e-11	RecA	414999	Opitutae	583355	Coraliomargarita akajimensis (strain DSM 45221 / IAM 15411 / JCM 23193 / KCTC 12865)	3 August	0p1
GS832_0p1.contig-1113000353_1_164_minus	1.2e-25	RecA	186814	Thermoanaerobacteraceae	379	Rhizobium	30 August	0p1
GS820_0p1.contig-2911000267_9492_10586_minus	2.1e-173	RecA	2037	Actinomycetales	78537	unclassified Actinobacteria (miscellaneous)	20 July	0p1
GS832_0p1.contig-2639000221_1_110_minus	1.9e-13	RecA	1743	Propionibacterium	1171373	Propionibacterium acidipropionici (strain ATCC 4875 / DSM 20272 / JCM 6432 / NBRC 12425 / NCIMB 8070)	30 August	0p1
GS832_0p8.contig-3038000497_1_270_minus	3e-07	RecA	131567	cellular organisms	1141136	Cronobacter phage vB_CsaM_GAP32	30 August	0p8
GS817_0p8.contig-1486000346_1_255_plus	8.5e-37	RecA	442430	Coraliomargarita	1262865	Coraliomargarita sp. CAG:312	29 June	0p8
GS822_0p1.contig-733000480_1_475_minus	8.9e-11	RecA	329380	unclassified T4-like viruses	1283076	Pelagibacter phage HTVC008M	3 August	0p1
GS832_0p1.contig-207000433_1_388_minus	2.3e-68	RecA	85006	Micrococcineae	932044	actinobacterium SCGC AAA278-O22	30 August	0p1
GS824_0p1.contig-494000079_93_559_plus	1.5e-77	RecA	80864	Comamonadaceae	665874	Limnohabitans	17 August	0p1
GS832_3p0.contig-73000189_1536_4963_plus	1.3e-19	DNA_pol_B_exo1|DNA_pol_B|RecA	329380	unclassified T4-like viruses	444860	Synechococcus phage S-SM2	30 August	3p0
GS824_3p0.contig-643000038_1_180_plus	2.1e-26	RecA	49546	Flavobacteriaceae	237	Flavobacterium	17 August	3p0
GS817_0p1.contig-451000363_411_689_minus	4.4e-23	RecA	1760	Actinobacteria	1229780	Candidatus Microthrix parvicella RN1	29 June	0p1
GS832_0p8.contig-3268000323_1_101_plus	1.8e-13	RecA	2	Bacteria	932044	actinobacterium SCGC AAA278-O22	30 August	0p8
GS820_0p8.contig-3182000284_1_140_plus	1.1e-11	RecA	70447	Ostreococcus	70448	Ostreococcus tauri	20 July	0p8
GS822_0p1.contig-2736000152_1_257_minus	3.3e-26	RecA	198251	Candidatus Pelagibacter	1002672	Pelagibacter sp. (strain IMCC9063)	3 August	0p1
GS832_0p1.contig-1767000141_1_202_plus	1.4e-36	RecA	2037	Actinomycetales	2037	Actinomycetales	30 August	0p1
GS817_viral.contig-669000497_1_135_minus	1.4e-08	RecA	131567	cellular organisms			29 June	viral
GS820_0p1.contig-400000290_1_212_minus	2.3e-35	RecA	2037	Actinomycetales	1883	Streptomyces	20 July	0p1
GS822_0p8.contig-62000448_1_351_plus	3.2e-61	RecA	200644	Flavobacteriales	976	Bacteroidetes	3 August	0p8
GS822_0p8.contig-178000307_1_550_plus	9.9e-10	RecA	2759	Eukaryota	1037410	Mycoplasma columbinum SF7	3 August	0p8
GS820_0p1.contig-1129000398_70_1224_minus	1.7e-175	RecA	13687	Sphingomonas	204457	Sphingomonadales	20 July	0p1
GS817_0p1.contig-12000331_1_321_plus	3.3e-61	RecA	85006	Micrococcineae	78537	unclassified Actinobacteria (miscellaneous)	29 June	0p1
GS820_0p8.contig-9522000399_1_100_minus	6.5e-16	RecA	2	Bacteria	1142394	Phycisphaera mikurensis (strain NBRC 102666 / KCTC 22515 / FYK2301M01)	20 July	0p8
GS824_3p0.contig-1124000094_1_120_plus	2.5e-06	RecA	2	Bacteria			17 August	3p0
GS822_0p1.contig-4093000472_1_100_minus	1.2e-06	RecA	2	Bacteria			3 August	0p1
GS824_0p1.contig-1880000345_1_857_minus	5.7e-13	RecA	10663	T4likevirus	329380	unclassified T4-like viruses	17 August	0p1
GS815_0p8.contig-1065000199_1_262_plus	5.4e-44	RecA	200644	Flavobacteriales	49546	Flavobacteriaceae	14 June	0p8
GS832_3p0.contig-791000169_1_151_plus	2e-07	RecA	131567	cellular organisms	1990	Actinomadura atramentaria	30 August	3p0
GS832_0p8.contig-984000211_1_617_plus	2.9e-13	RecA	329380	unclassified T4-like viruses	1	root	30 August	0p8
GS817_0p8.contig-1937000482_1_100_plus	8.5e-15	RecA	2	Bacteria	1148	Synechocystis sp. PCC 6803	29 June	0p8
GS832_0p8.contig-3355000334_1_100_plus	5.3e-12	RecA	2037	Actinomycetales	33906	Actinopolyspora mortivallis	30 August	0p8
GS832_0p1.contig-99000116_29821_30611_plus	1.5e-134	RecA	85006	Micrococcineae	78537	unclassified Actinobacteria (miscellaneous)	30 August	0p1
GS824_0p8.contig-1487000393_1_164_minus	3.7e-25	RecA	80840	Burkholderiales	80864	Comamonadaceae	17 August	0p8
GS815_3p0.contig-1268000221_1_164_minus	1.2e-20	RecA	442430	Coraliomargarita	1262865	Coraliomargarita sp. CAG:312	14 June	3p0
GS822_0p1.contig-1606000359_1_143_plus	3.8e-19	RecA	85009	Propionibacterineae	77643	Mycobacterium tuberculosis complex	3 August	0p1
GS824_0p1.contig-2954000008_1_112_plus	2e-12	RecA	134623	Opitutaceae	278955	unclassified Opitutaceae	17 August	0p1
GS817_0p8.contig-2307000031_1_162_plus	3.9e-25	RecA	286	Pseudomonas	286	Pseudomonas	29 June	0p8
GS824_0p1.contig-861000437_1_192_plus	1.8e-08	RecA	1	root	941058	Bacillus phage SP10	17 August	0p1
GS824_0p8.contig-1741000189_1_153_plus	4.7e-17	RecA	452637	Opitutus terrae PB90-1	452637	Opitutus terrae (strain DSM 11246 / PB90-1)	17 August	0p8
GS824_0p8.contig-1250000021_1_170_minus	6.7e-27	RecA	314285	Congregibacter litoralis KT71	876044	gamma proteobacterium IMCC3088	17 August	0p8
GS832_0p1.contig-463000316_379_1443_minus	2.2e-172	RecA	85006	Micrococcineae	1081644	Candidatus Aquiluna sp. IMCC13023	30 August	0p1
GS822_0p1.contig-4000148_9425_10519_plus	1.5e-172	RecA	85006	Micrococcineae	78537	unclassified Actinobacteria (miscellaneous)	3 August	0p1
GS824_0p1.contig-2305000207_1_127_plus	8.8e-17	RecA	976	Bacteroidetes	1278244	Enterovibrio sp. CAIM 600	17 August	0p1
GS824_0p1.contig-1158000392_1_298_plus	2.1e-08	RecA	131567	cellular organisms	1141136	Cronobacter phage vB_CsaM_GAP32	17 August	0p1
GS824_0p1.contig-3399000108_1_104_plus	5.2e-10	RecA	80840	Burkholderiales	395495	Leptothrix cholodnii (strain ATCC 51168 / LMG 8142 / SP-6)	17 August	0p1
GS820_0p8.contig-7725000404_1_101_minus	2.1e-13	RecA	204455	Rhodobacterales	41297	Sphingomonadaceae	20 July	0p8
GS822_0p8.contig-2962000095_1_100_plus	1.5e-06	RecA	49546	Flavobacteriaceae	83612	Psychroflexus	3 August	0p8
GS820_0p8.contig-2078000249_1_159_plus	2.7e-27	RecA	49546	Flavobacteriaceae	49546	Flavobacteriaceae	20 July	0p8
GS822_0p1.contig-3487000021_1_230_plus	7.9e-41	RecA	85006	Micrococcineae	932044	actinobacterium SCGC AAA278-O22	3 August	0p1
GS817_0p8.contig-524000437_1_140_minus	3.1e-18	RecA	31989	Rhodobacteraceae	13687	Sphingomonas	29 June	0p8
GS820_0p1.contig-1567000181_1_151_minus	8.8e-24	RecA	28211	Alphaproteobacteria	379	Rhizobium	20 July	0p1
GS832_0p1.contig-1358000015_1_366_plus	2.1e-13	RecA	1054147	Dictyostelium fasciculatum SH3	59619	environmental samples	30 August	0p1
GS817_0p8.contig-606000142_1354_2499_minus	5.3e-175	RecA	80840	Burkholderiales	391597	Limnobacter sp. MED105	29 June	0p8
GS822_0p1.contig-475000076_1_454_plus	2.6e-45	RecA	74201	Verrucomicrobia	497964	Chthoniobacter flavus Ellin428	3 August	0p1
GS817_3p0.contig-190000204_1_151_plus	1.6e-13	RecA	74201	Verrucomicrobia	361055	Rubritalea marina	29 June	3p0
GS832_3p0.contig-2805000432_1_100_plus	1.7e-12	RecA	2	Bacteria	40982	Desulfuromonas palmitatis	30 August	3p0
GS832_0p8.contig-1129000088_1_746_plus	2.1e-09	RecA	2759	Eukaryota	1141136	Cronobacter phage vB_CsaM_GAP32	30 August	0p8
GS824_0p1.contig-2399000214_1_124_minus	2.3e-08	RecA	74201	Verrucomicrobia	239934	Akkermansia	17 August	0p1
GS824_0p8.contig-3513000451_1_116_minus	6.9e-17	RecA	1760	Actinobacteria	566461	Streptomyces ghanaensis ATCC 14672	17 August	0p8
GS824_3p0.contig-2582000292_1_100_plus	9.5e-15	RecA	139043	environmental samples	77133	uncultured bacterium	17 August	3p0
GS832_0p8.contig-1492000035_2200_3218_plus	2.1e-159	RecA	1118	Chroococcales	180281	Cyanobium sp. PCC 7001	30 August	0p8
GS822_0p1.contig-3021000290_1_187_minus	8.5e-07	RecA	2759	Eukaryota			3 August	0p1
GS824_0p8.contig-675000323_1_217_plus	2.5e-34	RecA	28211	Alphaproteobacteria	356	Rhizobiales	17 August	0p8
GS832_0p1.contig-2488000240_1_223_minus	1.3e-38	RecA	2037	Actinomycetales	78537	unclassified Actinobacteria (miscellaneous)	30 August	0p1
GS824_0p1.contig-92000090_1_465_plus	2.2e-06	RecA	329380	unclassified T4-like viruses	10239	Viruses	17 August	0p1
GS832_3p0.contig-699000223_1_761_plus	8.1e-14	RecA	329380	unclassified T4-like viruses	444860	Synechococcus phage S-SM2	30 August	3p0
GS824_0p8.contig-4471000461_1_104_minus	4.2e-13	RecA	2	Bacteria	314608	Shewanella benthica KT99	17 August	0p8
GS815_0p1.contig-19000104_1_167_minus	3e-11	RecA	49546	Flavobacteriaceae	544644	Butyricimonas synergistica	14 June	0p1
GS824_0p8.contig-4249000268_1_106_plus	2.6e-11	RecA	85023	Microbacteriaceae	28447	Clavibacter michiganensis	17 August	0p8
GS832_0p8.contig-42000416_1091_2242_plus	1.4e-171	RecA	198251	Candidatus Pelagibacter	2	Bacteria	30 August	0p8
GS822_0p1.contig-491000420_859_1385_plus	1.2e-26	RecA	2	Bacteria	402650	Actinomycetospora chiangmaiensis	3 August	0p1
GS832_0p8.contig-1879000366_1_132_minus	4.9e-17	RecA	2	Bacteria	1016804	Microvirga sp. WSM3693	30 August	0p8
GS817_3p0.contig-1492000055_1_127_plus	1.6e-14	RecA	1117	Cyanobacteria	180281	Cyanobium sp. PCC 7001	29 June	3p0
GS822_0p1.contig-2447000315_1_122_minus	1e-13	RecA	28211	Alphaproteobacteria	771870	Sordaria macrospora (strain ATCC MYA-333 / DSM 997 / K(L3346) / K-hell)	3 August	0p1
GS815_3p0.contig-1623000170_1_100_plus	7.6e-18	RecA	1224	Proteobacteria	471881	Proteus penneri ATCC 35198	14 June	3p0
GS817_0p8.contig-3000186_382_1307_plus	6.4e-144	RecA	414999	Opitutae	583355	Coraliomargarita akajimensis (strain DSM 45221 / IAM 15411 / JCM 23193 / KCTC 12865)	29 June	0p8
GS832_3p0.contig-53000112_2685_3348_minus	2.1e-107	RecA	246874	Cryomorphaceae	755732	Fluviicola taffensis (strain DSM 16823 / RW262 / RW262)	30 August	3p0
GS817_0p8.contig-150000295_1_571_minus	1.4e-41	RecA	131567	cellular organisms	626940	Phascolarctobacterium succinatutens	29 June	0p8
GS822_viral.contig-67000346_1_217_plus	9.7e-08	RecA	2	Bacteria	1150626	Phaeospirillum molischianum DSM 120	3 August	viral
GS820_0p8.contig-3660000303_1_233_plus	6.4e-26	RecA	126	Planctomycetaceae	314230	Blastopirellula marina DSM 3645	20 July	0p8
GS822_0p1.contig-4225000472_1_100_plus	3.3e-13	RecA	2	Bacteria	525246	Actinomyces urogenitalis DSM 15434	3 August	0p1
GS820_0p8.contig-28000151_4086_5027_minus	1.3e-17	RecA	10662	Myoviridae	1141136	Cronobacter phage vB_CsaM_GAP32	20 July	0p8
GS817_0p1.contig-3000152_2093_3310_plus	1.1e-171	RecA	198251	Candidatus Pelagibacter	198252	Pelagibacter ubique	29 June	0p1
GS824_0p8.contig-980000023_1_188_plus	1.7e-23	RecA	246874	Cryomorphaceae	755732	Fluviicola taffensis (strain DSM 16823 / RW262 / RW262)	17 August	0p8
GS824_3p0.contig-1778000112_1_101_plus	6.1e-17	RecA	816	Bacteroides	471881	Proteus penneri ATCC 35198	17 August	3p0
GS824_0p1.contig-3471000271_1_104_minus	1.8e-12	RecA	1760	Actinobacteria	410659	mine drainage metagenome	17 August	0p1
GS832_0p1.contig-886000296_1_174_minus	8.7e-07	RecA	131567	cellular organisms			30 August	0p1
GS822_0p1.contig-2029000418_1_132_minus	4.5e-22	RecA	2037	Actinomycetales	31943	Brevibacterium iodinum	3 August	0p1
GS824_0p1.contig-178000369_1_235_minus	2.7e-29	RecA	49546	Flavobacteriaceae	926559	Joostella marina DSM 19592	17 August	0p1
GS832_0p1.contig-898000335_1_178_plus	2.5e-07	RecA	2	Bacteria			30 August	0p1
GS824_3p0.contig-1737000510_1_156_minus	2.2e-25	RecA	976	Bacteroidetes	84566	Sphingobacteriaceae	17 August	3p0
GS832_0p1.contig-1135000198_1_159_plus	3e-22	RecA	84994	Acidimicrobiaceae	410659	mine drainage metagenome	30 August	0p1
GS815_0p1.contig-1183000202_1_202_minus	2.3e-33	RecA	2	Bacteria	1046985	candidate division OD1 bacterium SCGC AAA011-A08	14 June	0p1
GS824_0p8.contig-4959000306_1_100_plus	6.6e-09	RecA	131567	cellular organisms			17 August	0p8
GS832_0p1.contig-105_1354_2114_minus	1.3e-117	RecA	1236	Gammaproteobacteria	452627	Amphritea japonica	30 August	0p1
GS832_0p8.contig-1636000294_1_141_plus	5e-07	RecA	482	Neisseria			30 August	0p8
GS820_0p8.contig-7215000053_1_101_plus	7.4e-16	RecA	2	Bacteria	1150	Oscillatoriales	20 July	0p8
GS822_0p1.contig-523000214_1_219_minus	1.4e-07	RecA	131567	cellular organisms			3 August	0p1
GS820_0p1.contig-352000100_1_227_plus	4.1e-37	RecA	976	Bacteroidetes	84566	Sphingobacteriaceae	20 July	0p1
GS832_0p8.contig-3224000299_1_102_minus	4.4e-11	RecA	28216	Betaproteobacteria	914	Nitrosomonas	30 August	0p8
GS832_viral.contig-94000075_30_1100_minus	4.5e-17	RecA	329380	unclassified T4-like viruses	196896	unclassified Myoviridae	30 August	viral
GS824_0p1.contig-96000275_1_605_plus	2e-06	RecA	10662	Myoviridae	1141136	Cronobacter phage vB_CsaM_GAP32	17 August	0p1
GS824_0p8.contig-2306000095_1_136_minus	1.1e-19	RecA	246874	Cryomorphaceae	408170	human gut metagenome	17 August	0p8
GS832_0p1.contig-8000463_18293_19327_plus	2.6e-20	RecA	329380	unclassified T4-like viruses	1283076	Pelagibacter phage HTVC008M	30 August	0p1
GS822_0p1.contig-2029000247_1_132_plus	1.8e-21	RecA	54526	SAR11 cluster	198252	Pelagibacter ubique	3 August	0p1
GS820_3p0.contig-479000023_1_170_minus	6.4e-13	RecA	131567	cellular organisms	1112230	Chlamydia psittaci 84-8471/1	20 July	3p0
GS832_viral.contig-505000171_1_605_plus	9.8e-41	RecA	1262919	Prevotella sp. CAG:1092	941058	Bacillus phage SP10	30 August	viral
GS832_3p0.contig-1567000434_1_114_minus	1.8e-16	RecA	1485	Clostridium			30 August	3p0
GS817_3p0.contig-385000338_1_186_plus	7.9e-25	RecA	1117	Cyanobacteria	251229	Chroococcidiopsis thermalis PCC 7203	29 June	3p0
GS820_0p8.contig-9698000206_1_100_plus	1.2e-13	RecA	32033	Xanthomonadaceae	32033	Xanthomonadaceae	20 July	0p8
GS822_0p1.contig-93000037_1_431_plus	7.9e-08	RecA	1262919	Prevotella sp. CAG:1092	1009421	Verrucomicrobia bacterium SCGC AAA164-P11	3 August	0p1
GS817_0p1.contig-1439000377_1_144_plus	2.2e-19	RecA	137	Spirochaetaceae	37817	Desulfuromusa	29 June	0p1
GS815_3p0.contig-10000452_1_426_plus	1.3e-06	RecA	1224	Proteobacteria	1141136	Cronobacter phage vB_CsaM_GAP32	14 June	3p0
GS815_0p8.contig-1039000137_1_154_minus	1.4e-24	RecA	85006	Micrococcineae	1663	Arthrobacter	14 June	0p8
GS832_3p0.contig-561000428_1_804_minus	3e-14	RecA	1198136	Tevenvirinae	227470	Aeromonas phage Aeh1	30 August	3p0
GS824_0p8.contig-2462000351_1_136_plus	5.2e-12	RecA	33986	Exiguobacterium	33986	Exiguobacterium	17 August	0p8
GS815_0p8.contig-38000474_1_265_minus	8.9e-33	RecA	1060	Rhodobacter	371731	Rhodobacter sp. SW2	14 June	0p8
GS824_0p8.contig-1960000082_140_742_minus	1.8e-10	RecA	329380	unclassified T4-like viruses	444860	Synechococcus phage S-SM2	17 August	0p8
GS820_3p0.contig-2788000088_1_100_plus	8.6e-11	RecA	89373	Cytophagaceae	1150600	Arcticibacter svalbardensis MN12-7	20 July	3p0
GS824_0p8.contig-7000067_813_1883_plus	8.3e-12	RecA	329380	unclassified T4-like viruses	329380	unclassified T4-like viruses	17 August	0p8
GS824_0p1.contig-178000117_1_357_plus	1.6e-40	RecA	2037	Actinomycetales	2013	Nocardiopsis	17 August	0p1
GS832_0p8.contig-23000191_1278_2315_plus	3.8e-35	RecA	864702	Oscillatoriales cyanobacterium JSC-12	501496	Porphyromonas bennonis	30 August	0p8
GS822_0p1.contig-4547000402_1_902_plus	8.1e-30	RecA	2759	Eukaryota	762967	Sutterella parvirubra YIT 11816	3 August	0p1
GS822_0p1.contig-3393000139_1_108_minus	3.4e-11	RecA	506	Alcaligenaceae	222	Achromobacter	3 August	0p1
GS832_viral.contig-395000093_1_896_minus	8.9e-16	RecA	329380	unclassified T4-like viruses	1	root	30 August	viral
GS824_3p0.contig-959000196_220_486_plus	5.9e-13	RecA	1236	Gammaproteobacteria	550540	Ferrimonas balearica (strain DSM 9799 / CCM 4581 / PAT)	17 August	3p0
GS832_0p1.contig-516000458_1_1016_plus	6.3e-66	RecA	2	Bacteria	1234595	alpha proteobacterium JLT2015	30 August	0p1
GS815_0p8.contig-477000410_1_276_minus	8.1e-49	RecA	80840	Burkholderiales	1150462	Janthinobacterium sp. 100-p12_9	14 June	0p8
GS817_0p8.contig-22000219_1_339_minus	2.1e-62	RecA	768507	Cytophagales	200667	Flammeovirgaceae	29 June	0p8
GS822_0p1.contig-4612000207_1_100_minus	6.2e-13	RecA	32033	Xanthomonadaceae	1208365	SAR86 cluster bacterium SAR86E	3 August	0p1
GS832_0p1.contig-2791000113_1_109_minus	2.8e-14	RecA	49546	Flavobacteriaceae	117743	Flavobacteriia	30 August	0p1
GS822_0p1.contig-3666000484_235_796_minus	2.5e-75	RecA	85023	Microbacteriaceae	85006	Micrococcineae	3 August	0p1
GS824_0p8.contig-2067000483_1_143_plus	1.1e-15	RecA	32033	Xanthomonadaceae	2371	Xylella fastidiosa	17 August	0p8
GS832_0p1.contig-1281000013_1_209_minus	2.1e-36	RecA	2037	Actinomycetales	28056	Micromonosporaceae	30 August	0p1
GS832_0p8.contig-860000071_1_941_minus	4.2e-19	RecA	329380	unclassified T4-like viruses	444860	Synechococcus phage S-SM2	30 August	0p8
GS832_0p8.contig-1233000411_1_163_minus	8.5e-13	RecA	1760	Actinobacteria	1229780	Candidatus Microthrix parvicella RN1	30 August	0p8
GS817_0p8.contig-486000369_1_143_minus	8.2e-25	RecA	1224	Proteobacteria	638300	Cardiobacterium hominis ATCC 15826	29 June	0p8
GS822_viral.contig-64000031_152_376_plus	3.3e-08	RecA	135622	Alteromonadales			3 August	viral
GS832_0p8.contig-3536000259_1_100_plus	1.6e-15	RecA	2	Bacteria	1181271	Acetobacteraceae bacterium M1MS02	30 August	0p8
GS832_0p1.contig-345000075_1_286_plus	2.6e-16	RecA	1224	Proteobacteria	1267534	Acidobacteriaceae bacterium KBS 89	30 August	0p1
GS832_viral.contig-45000037_1_630_plus	6.9e-12	RecA	329380	unclassified T4-like viruses	1283076	Pelagibacter phage HTVC008M	30 August	viral
GS820_0p8.contig-938000126_1_1059_minus	1.6e-68	RecA	1262919	Prevotella sp. CAG:1092	186802	Clostridiales	20 July	0p8
GS822_0p1.contig-404000171_1_238_plus	4.3e-43	RecA	54526	SAR11 cluster	1002672	Pelagibacter sp. (strain IMCC9063)	3 August	0p1
GS822_0p1.contig-332000348_1_1009_minus	2.6e-06	RecA	1262919	Prevotella sp. CAG:1092	1009421	Verrucomicrobia bacterium SCGC AAA164-P11	3 August	0p1
GS832_0p1.contig-391000142_1_513_plus	3.2e-08	RecA	2759	Eukaryota	1034808	Mycoplasma anatis 1340	30 August	0p1
GS832_3p0.contig-2942000457_1_563_plus	6.6e-20	RecA	2759	Eukaryota	1262857	Coprobacillus sp. CAG:826	30 August	3p0
GS832_0p1.contig-1616000493_1_137_plus	8.1e-12	RecA	131567	cellular organisms	330214	Candidatus Nitrospira defluvii	30 August	0p1
GS822_0p1.contig-3706000227_1_104_minus	2.2e-11	RecA	2	Bacteria	204434	Acidobacteriaceae	3 August	0p1
GS822_3p0.contig-1576000200_1_221_plus	2.1e-38	RecA	1118	Chroococcales	1129	Synechococcus	3 August	3p0
GS822_0p1.contig-238000141_1090_2118_plus	1.7e-22	RecA	329380	unclassified T4-like viruses	444860	Synechococcus phage S-SM2	3 August	0p1
GS832_0p1.contig-62000280_10602_11615_minus	9.8e-14	RecA	329380	unclassified T4-like viruses	35237	dsDNA viruses, no RNA stage	30 August	0p1
GS832_0p8.contig-2275000426_1_120_minus	1.9e-15	RecA	28211	Alphaproteobacteria	314265	Pelagibaca bermudensis HTCC2601	30 August	0p8
GS822_0p8.contig-2656000167_1_101_minus	1.7e-16	RecA	2	Bacteria	356	Rhizobiales	3 August	0p8
GS832_0p1.contig-471000320_1_226_minus	4.6e-09	RecA	10662	Myoviridae			30 August	0p1
GS822_0p8.contig-375000367_1_149_minus	4.4e-07	RecA	31989	Rhodobacteraceae	290400	Jannaschia sp. (strain CCS1)	3 August	0p8
GS832_0p1.contig-3546000404_1_100_plus	1.4e-12	RecA	80864	Comamonadaceae	93222	Pandoraea sputorum	30 August	0p1
GS822_0p8.contig-3829000367_1_100_plus	2e-14	RecA	1236	Gammaproteobacteria	351	Azotobacter group	3 August	0p8
GS822_viral.contig-1036000494_1_100_minus	3.5e-07	RecA	2	Bacteria			3 August	viral
GS832_0p1.contig-3536000138_1_100_plus	8.7e-16	RecA	2	Bacteria	1769	Mycobacterium leprae	30 August	0p1
GS824_0p1.contig-3733000216_1_101_minus	1.3e-09	RecA	976	Bacteroidetes			17 August	0p1
GS817_viral.contig-311000478_1_377_minus	3e-19	RecA	131567	cellular organisms	941058	Bacillus phage SP10	29 June	viral
GS817_0p1.contig-746000392_1_302_plus	6.7e-34	RecA	563798	Cyclobacteriaceae	1237149	Fulvivirga imtechensis AK7	29 June	0p1
GS817_0p8.contig-2730000441_1_100_minus	5.8e-11	RecA	1239	Firmicutes	55080	Brevibacillus	29 June	0p8
GS817_0p1.contig-24000254_1_749_minus	3.2e-10	RecA	10663	T4likevirus	12353	Enterobacteria phage RB69	29 June	0p1
GS832_viral.contig-621000077_48_1076_plus	1.5e-19	RecA	329380	unclassified T4-like viruses	444860	Synechococcus phage S-SM2	30 August	viral
GS832_viral.contig-11000475_2583_3641_minus	6e-15	RecA	10663	T4likevirus	329380	unclassified T4-like viruses	30 August	viral
GS822_0p1.contig-128000224_1_756_plus	8.1e-14	RecA	329380	unclassified T4-like viruses	1283076	Pelagibacter phage HTVC008M	3 August	0p1
GS824_3p0.contig-249000062_1_247_minus	6e-36	RecA	2037	Actinomycetales	253839	Streptomyces sp. C	17 August	3p0
GS832_0p8.contig-341000015_1_443_plus	5.5e-65	RecA	49546	Flavobacteriaceae	487797	Flavobacteria bacterium MS024-3C	30 August	0p8
GS822_0p1.contig-2217000474_1_128_plus	9.2e-11	RecA	768507	Cytophagales	1237149	Fulvivirga imtechensis AK7	3 August	0p1
GS817_0p8.contig-1394000176_1_133_minus	8.6e-15	RecA	286	Pseudomonas	314287	gamma proteobacterium HTCC2207	29 June	0p8
GS832_viral.contig-1762000054_1_100_plus	6.5e-10	RecA	976	Bacteroidetes			30 August	viral
GS817_0p1.contig-1306000187_1_102_plus	6.9e-13	RecA	28211	Alphaproteobacteria	1130912	Sphingomonas sp. 038	29 June	0p1
GS832_0p8.contig-220000105_1_315_plus	5.3e-38	RecA	74201	Verrucomicrobia	361055	Rubritalea marina	30 August	0p8
GS820_0p1.contig-1997000272_1_111_plus	1.3e-13	RecA	976	Bacteroidetes	1262930	Prevotella sp. CAG:5226	20 July	0p1
GS824_0p1.contig-2778000069_1_115_minus	1.8e-09	RecA	2	Bacteria	506534	Rheinheimera sp. A13L	17 August	0p1
GS832_0p1.contig-1618000235_1_118_minus	1.7e-07	RecA	1236	Gammaproteobacteria	125627	Thiothrix flexilis	30 August	0p1
GS824_0p8.contig-498000200_1267_2334_plus	2e-16	RecA	329380	unclassified T4-like viruses	1357423	Sinorhizobium phage phiM12	17 August	0p8
GS822_0p8.contig-50000148_1_536_plus	1e-07	RecA	329380	unclassified T4-like viruses	926067	Aeromonas phage PX29	3 August	0p8
GS832_3p0.contig-128000115_17_342_minus	6.3e-07	RecA	131567	cellular organisms	1141136	Cronobacter phage vB_CsaM_GAP32	30 August	3p0
GS820_0p8.contig-428000504_4893_5945_plus	4.3e-14	RecA	329380	unclassified T4-like viruses	329380	unclassified T4-like viruses	20 July	0p8
GS832_0p8.contig-2201000475_1_121_minus	6.4e-12	RecA	2037	Actinomycetales	272240	Pseudoclavibacter faecalis	30 August	0p8
GS824_0p8.contig-5034000201_1_100_plus	4e-13	RecA	563798	Cyclobacteriaceae	313606	Microscilla marina ATCC 23134	17 August	0p8
GS824_0p1.contig-3402000065_1_103_minus	3.8e-13	RecA	563835	Chitinophagaceae	700598	Niastella koreensis (strain DSM 17620 / KACC 11465 / GR20-10)	17 August	0p1
GS832_0p1.contig-1621000405_1_544_minus	9.2e-78	RecA	578833	Pseudomonas stutzeri subgroup	1262689	Acidiphilium sp. CAG:727	30 August	0p1
GS832_0p8.contig-901000493_1_183_plus	5.3e-30	RecA	433	Acetobacteraceae	1217720	Roseomonas sp. B5	30 August	0p8
GS832_0p1.contig-2348000228_1_428_minus	1.2e-06	RecA	2	Bacteria	1009421	Verrucomicrobia bacterium SCGC AAA164-P11	30 August	0p1
GS820_0p1.contig-4000091_886_2022_minus	1.6e-68	RecA	1262919	Prevotella sp. CAG:1092	1234595	alpha proteobacterium JLT2015	20 July	0p1
GS820_3p0.contig-319000242_540_861_minus	5e-14	RecA	131567	cellular organisms	1262955	Ruminococcus sp. CAG:353	20 July	3p0
GS832_0p1.contig-2797000370_1_107_minus	4.1e-17	RecA	2	Bacteria	736	Haemophilus paraphrohaemolyticus	30 August	0p1
GS817_0p1.contig-461000464_1_336_minus	6.8e-07	RecA	1262919	Prevotella sp. CAG:1092	1009421	Verrucomicrobia bacterium SCGC AAA164-P11	29 June	0p1
GS822_0p1.contig-2893000415_1_115_minus	6.2e-12	RecA	131567	cellular organisms			3 August	0p1
GS822_0p8.contig-2400000470_1_101_minus	7.5e-16	RecA	976	Bacteroidetes	117743	Flavobacteriia	3 August	0p8
GS824_0p1.contig-354000367_15_277_minus	6.3e-15	RecA	1236	Gammaproteobacteria	452627	Amphritea japonica	17 August	0p1
GS824_0p8.contig-74000099_593_1600_plus	4.7e-137	RecA	391295	Streptococcus suis 05ZYH33	555079	Thermosediminibacter oceani (strain ATCC BAA-1034 / DSM 16646 / JW/IW-1228P)	17 August	0p8
GS832_0p8.contig-691000328_728_1741_plus	5.7e-16	RecA	329380	unclassified T4-like viruses	555387	Synechococcus phage S-RSM4	30 August	0p8
GS832_0p1.contig-661000212_1_828_plus	3.8e-13	RecA	329380	unclassified T4-like viruses	1283076	Pelagibacter phage HTVC008M	30 August	0p1
GS832_0p1.contig-2310000435_1_120_minus	1.2e-10	RecA	134623	Opitutaceae	278955	unclassified Opitutaceae	30 August	0p1
GS822_0p1.contig-591000500_1_204_minus	2.9e-32	RecA	2	Bacteria	186802	Clostridiales	3 August	0p1
GS832_0p1.contig-97000293_1_491_minus	5.2e-08	RecA	1262919	Prevotella sp. CAG:1092	1009421	Verrucomicrobia bacterium SCGC AAA164-P11	30 August	0p1
GS824_0p8.contig-127000285_1_417_plus	9.3e-78	RecA	135622	Alteromonadales	135622	Alteromonadales	17 August	0p8
GS824_viral.contig-919000020_1_100_minus	2.9e-07	RecA	2	Bacteria			17 August	viral
GS822_0p1.contig-2591000403_1_493_plus	9e-88	RecA	74201	Verrucomicrobia	361055	Rubritalea marina	3 August	0p1
GS832_viral.contig-1459000008_1_101_plus	6.5e-12	RecA	2	Bacteria	608538	Hydrogenobacter thermophilus (strain DSM 6534 / IAM 12695 / TK-6)	30 August	viral
GS815_0p8.contig-1283000160_1_142_minus	2.8e-22	RecA	2037	Actinomycetales	77643	Mycobacterium tuberculosis complex	14 June	0p8
GS832_0p8.contig-664000468_1_206_minus	2.8e-33	RecA	85006	Micrococcineae	932044	actinobacterium SCGC AAA278-O22	30 August	0p8
GS832_0p8.contig-3214000298_1_661_plus	9.6e-20	RecA	1262919	Prevotella sp. CAG:1092	168657	Hydrogenobaculum	30 August	0p8
GS832_0p8.contig-3502000222_1_100_minus	2.6e-11	RecA	84994	Acidimicrobiaceae	410659	mine drainage metagenome	30 August	0p8
GS832_3p0.contig-78000332_1_572_minus	7.8e-09	RecA	329380	unclassified T4-like viruses	1	root	30 August	3p0
GS824_3p0.contig-833000209_1_481_plus	2.6e-72	RecA	414999	Opitutae	583355	Coraliomargarita akajimensis (strain DSM 45221 / IAM 15411 / JCM 23193 / KCTC 12865)	17 August	3p0
GS817_0p8.contig-2277000143_1_100_plus	8.3e-13	RecA	80840	Burkholderiales			29 June	0p8
GS820_0p8.contig-7148000127_1_130_plus	2.8e-22	RecA	2	Bacteria	408170	human gut metagenome	20 July	0p8
GS820_0p1.contig-344000483_349_1422_plus	3.7e-170	RecA	314285	Congregibacter litoralis KT71	876044	gamma proteobacterium IMCC3088	20 July	0p1
GS820_0p8.contig-1949000025_1_210_minus	4.7e-31	RecA	2037	Actinomycetales	932044	actinobacterium SCGC AAA278-O22	20 July	0p8
GS832_0p1.contig-22000072_722_1250_minus	5.5e-77	RecA	286	Pseudomonas	314287	gamma proteobacterium HTCC2207	30 August	0p1
GS820_0p8.contig-616000340_1_237_minus	1.2e-20	RecA	2	Bacteria	320771	Pedosphaera parvula Ellin514	20 July	0p8
GS832_0p1.contig-391_22899_24173_minus	2.6e-172	RecA	85006	Micrococcineae	78537	unclassified Actinobacteria (miscellaneous)	30 August	0p1
GS832_0p1.contig-1607000184_1_138_minus	5.3e-16	RecA	1760	Actinobacteria	410659	mine drainage metagenome	30 August	0p1
GS824_0p8.contig-2035000047_1_1068_plus	1.4e-68	RecA	1262919	Prevotella sp. CAG:1092	186802	Clostridiales	17 August	0p8
GS824_0p1.contig-2188000097_1_130_minus	1.9e-13	RecA	28211	Alphaproteobacteria	13687	Sphingomonas	17 August	0p1
GS824_0p8.contig-1271000421_1_403_plus	1.2e-37	RecA	34085	Riemerella anatipestifer	294710	Proteiniphilum acetatigenes	17 August	0p8
GS824_3p0.contig-244000469_1_173_minus	5e-22	RecA	976	Bacteroidetes	1237149	Fulvivirga imtechensis AK7	17 August	3p0
GS824_0p1.contig-2381000351_1_124_plus	4e-14	RecA	1117	Cyanobacteria	292564	Cyanobium gracile (strain ATCC 27147 / PCC 6307)	17 August	0p1
GS824_0p1.contig-804000218_1_201_plus	4.5e-36	RecA	356	Rhizobiales	13687	Sphingomonas	17 August	0p1
GS815_0p8.contig-311000035_1_162_minus	1.8e-25	RecA	1228997	Riemerella anatipestifer RA-CH-1	49546	Flavobacteriaceae	14 June	0p8
GS817_3p0.contig-1505000111_1_103_plus	1.5e-11	RecA	49546	Flavobacteriaceae	313606	Microscilla marina ATCC 23134	29 June	3p0
GS832_viral.contig-1227000186_1_194_plus	1.5e-08	RecA	286	Pseudomonas	359110	Pseudomonas extremaustralis	30 August	viral
GS832_0p8.contig-3625000408_30065_31267_minus	5.9e-160	RecA	1118	Chroococcales	292564	Cyanobium gracile (strain ATCC 27147 / PCC 6307)	30 August	0p8
GS820_0p1.contig-857000322_1_159_minus	7.1e-10	RecA	2	Bacteria			20 July	0p1
GS824_0p1.contig-3758000257_1_100_plus	8.3e-14	RecA	1236	Gammaproteobacteria	445	Legionella	17 August	0p1
GS822_0p1.contig-2785000369_1_116_minus	1.4e-11	RecA	2037	Actinomycetales			3 August	0p1
GS824_0p1.contig-2327000253_1_158_minus	1.9e-22	RecA	976	Bacteroidetes	528	Ochrobactrum	17 August	0p1
GS815_0p8.contig-1811000296_1_105_plus	1.8e-08	RecA	1129	Synechococcus	69042	Synechococcus sp. WH 5701	14 June	0p8
GS832_0p1.contig-581000322_1_207_plus	3.3e-11	RecA	131567	cellular organisms	580340	Thermovirga lienii (strain ATCC BAA-1197 / DSM 17291 / Cas60314)	30 August	0p1
GS832_0p8.contig-1973000205_1_340_minus	2.2e-06	RecA	131567	cellular organisms	1009421	Verrucomicrobia bacterium SCGC AAA164-P11	30 August	0p8
GS815_0p1.contig-647000460_1_151_plus	1.1e-09	RecA	2	Bacteria			14 June	0p1
GS832_0p8.contig-847000204_1_749_minus	3.7e-130	RecA	976	Bacteroidetes	1150600	Arcticibacter svalbardensis MN12-7	30 August	0p8
GS815_0p1.contig-703000101_1_144_minus	2.8e-09	RecA	131567	cellular organisms			14 June	0p1
GS832_3p0.contig-677000486_1_157_minus	2.2e-26	RecA	1224	Proteobacteria	314607	beta proteobacterium KB13	30 August	3p0
GS822_0p8.contig-144000074_3199_4287_minus	3.4e-176	RecA	1236	Gammaproteobacteria	452627	Amphritea japonica	3 August	0p8
GS824_0p1.contig-1268000140_1_161_minus	6.2e-25	RecA	28216	Betaproteobacteria	914	Nitrosomonas	17 August	0p1
GS824_0p1.contig-4050000350_1_100_minus	1.2e-12	RecA	49546	Flavobacteriaceae	487797	Flavobacteria bacterium MS024-3C	17 August	0p1
GS822_0p1.contig-423000494_1_244_plus	1.1e-16	RecA	1	root	77133	uncultured bacterium	3 August	0p1
GS822_0p8.contig-105000340_1_266_minus	1.1e-29	RecA	768507	Cytophagales	768507	Cytophagales	3 August	0p8
GS832_0p1.contig-2219000490_1_168_plus	5.2e-10	RecA	716546	leotiomyceta			30 August	0p1
GS822_0p1.contig-1758000093_1097_2182_minus	3.2e-175	RecA	198251	Candidatus Pelagibacter	1002672	Pelagibacter sp. (strain IMCC9063)	3 August	0p1
GS820_0p1.contig-23000114_158_1213_plus	3.1e-172	RecA	32011	Methylophilaceae	314607	beta proteobacterium KB13	20 July	0p1
GS815_0p1.contig-1517000236_1_100_minus	5.2e-16	RecA	85007	Corynebacterineae	1716	Corynebacterium	14 June	0p1
GS832_0p1.contig-359000281_1_464_minus	6.3e-55	RecA	85006	Micrococcineae	1081644	Candidatus Aquiluna sp. IMCC13023	30 August	0p1
GS822_0p8.contig-29000009_1_683_plus	3.2e-11	RecA	2759	Eukaryota	1141136	Cronobacter phage vB_CsaM_GAP32	3 August	0p8
GS832_3p0.contig-2198000128_1_101_minus	1.1e-09	RecA	85023	Microbacteriaceae	85006	Micrococcineae	30 August	3p0
GS822_0p1.contig-194000278_1836_2732_minus	1.6e-149	RecA	85006	Micrococcineae	1081644	Candidatus Aquiluna sp. IMCC13023	3 August	0p1
GS832_0p8.contig-1620000214_1_141_plus	9.1e-14	RecA	74201	Verrucomicrobia	497964	Chthoniobacter flavus Ellin428	30 August	0p8
GS815_0p8.contig-1033000444_1_179_plus	5.1e-29	RecA	1854	Frankia	85007	Corynebacterineae	14 June	0p8
GS832_3p0.contig-1711000140_1_107_plus	1.4e-16	RecA	246874	Cryomorphaceae	755732	Fluviicola taffensis (strain DSM 16823 / RW262 / RW262)	30 August	3p0
GS815_0p1.contig-1404000391_1_100_minus	2.2e-09	RecA	74201	Verrucomicrobia	497964	Chthoniobacter flavus Ellin428	14 June	0p1
GS815_0p8.contig-1996000383_1_100_plus	1.8e-10	RecA	41297	Sphingomonadaceae			14 June	0p8
GS832_0p8.contig-653000081_92_207_plus	2.9e-07	RecA	1236	Gammaproteobacteria	410659	mine drainage metagenome	30 August	0p8
GS832_0p1.contig-48000242_1_413_minus	5.7e-64	RecA	84994	Acidimicrobiaceae	1313172	Ilumatobacter coccineum YM16-304	30 August	0p1
GS824_0p1.contig-1380000163_1_225_plus	3.9e-07	RecA	54526	SAR11 cluster	1002672	Pelagibacter sp. (strain IMCC9063)	17 August	0p1
GS832_0p1.contig-314000259_1_275_minus	5.1e-46	RecA	1117	Cyanobacteria	1129	Synechococcus	30 August	0p1
GS817_0p8.contig-949000029_1_203_plus	3.5e-24	RecA	13792	Mamiellales	436017	Ostreococcus lucimarinus (strain CCE9901)	29 June	0p8
GS820_0p8.contig-1731000252_1_168_plus	3.6e-12	RecA	131567	cellular organisms	1129897	Nitrolancetus hollandicus Lb	20 July	0p8
GS824_0p8.contig-1475000440_1_161_plus	2.4e-26	RecA	49546	Flavobacteriaceae	313590	Dokdonia donghaensis MED134	17 August	0p8
GS815_0p8.contig-1995000207_1_144_minus	6.8e-21	RecA	52972	Polaromonas	365044	Polaromonas naphthalenivorans (strain CJ2)	14 June	0p8
GS822_0p1.contig-2800000260_1_116_minus	9.4e-13	RecA	2037	Actinomycetales	2034	Curtobacterium	3 August	0p1
GS824_0p8.contig-2715000323_1_129_plus	2.7e-17	RecA	2037	Actinomycetales	2037	Actinomycetales	17 August	0p8
GS815_0p8.contig-900000297_1_374_plus	2.1e-06	RecA	1224	Proteobacteria	1141136	Cronobacter phage vB_CsaM_GAP32	14 June	0p8
GS824_0p1.contig-3781000481_1_173_minus	2.6e-23	RecA	2037	Actinomycetales	1081644	Candidatus Aquiluna sp. IMCC13023	17 August	0p1
GS815_0p8.contig-2228000171_1_129_plus	2.6e-13	RecA	80840	Burkholderiales	665874	Limnohabitans	14 June	0p8
GS832_0p8.contig-3150000298_1_602_plus	4.7e-09	RecA	329380	unclassified T4-like viruses	35237	dsDNA viruses, no RNA stage	30 August	0p8
GS815_0p1.contig-1260000204_1_100_minus	1.7e-12	RecA	28216	Betaproteobacteria	32011	Methylophilaceae	14 June	0p1
GS820_0p1.contig-87000093_45_426_plus	1.5e-60	RecA	2037	Actinomycetales	1988	Actinomadura	20 July	0p1
GS824_3p0.contig-75000186_1_473_plus	1.9e-62	RecA	131567	cellular organisms	1262689	Acidiphilium sp. CAG:727	17 August	3p0
GS820_0p1.contig-1595000280_1_123_minus	2.5e-06	RecA	976	Bacteroidetes	755732	Fluviicola taffensis (strain DSM 16823 / RW262 / RW262)	20 July	0p1
GS822_0p1.contig-4417000258_1_100_minus	7.6e-13	RecA	1224	Proteobacteria	68287	Mesorhizobium	3 August	0p1
GS832_3p0.contig-254000321_1_690_minus	1.8e-13	RecA	329380	unclassified T4-like viruses	1	root	30 August	3p0
GS820_0p1.contig-2826000260_1931_2989_minus	6e-15	RecA	10663	T4likevirus	329380	unclassified T4-like viruses	20 July	0p1
GS820_0p8.contig-6974000162_1_153_minus	2.5e-21	RecA	1118	Chroococcales	69042	Synechococcus sp. WH 5701	20 July	0p8
GS832_0p1.contig-676000104_972_1982_minus	3.7e-21	RecA	329380	unclassified T4-like viruses	444860	Synechococcus phage S-SM2	30 August	0p1
GS815_0p1.contig-233000282_1_154_plus	8e-15	RecA	119066	unclassified Betaproteobacteria	28216	Betaproteobacteria	14 June	0p1
GS822_0p1.contig-305000134_1_452_plus	5.6e-54	RecA	414999	Opitutae	1262865	Coraliomargarita sp. CAG:312	3 August	0p1
GS832_0p1.contig-1000429_84556_85671_minus	8.9e-30	RecA	864702	Oscillatoriales cyanobacterium JSC-12	286	Pseudomonas	30 August	0p1
GS824_0p8.contig-1491000201_1_164_minus	7.6e-19	RecA	134623	Opitutaceae	278955	unclassified Opitutaceae	17 August	0p8
GS824_0p1.contig-834000376_1_179_minus	3.6e-13	RecA	49546	Flavobacteriaceae	487797	Flavobacteria bacterium MS024-3C	17 August	0p1
GS824_3p0.contig-1342000460_1013_1382_plus	1.8e-06	RecA	2	Bacteria	1009421	Verrucomicrobia bacterium SCGC AAA164-P11	17 August	3p0
GS822_0p1.contig-916000098_1_207_plus	1.4e-32	RecA	49546	Flavobacteriaceae	976	Bacteroidetes	3 August	0p1
GS832_0p8.contig-1259000316_1_157_plus	3.3e-07	RecA	131567	cellular organisms			30 August	0p8
GS815_3p0.contig-91000447_1_655_minus	3.2e-97	RecA	1118	Chroococcales	292564	Cyanobium gracile (strain ATCC 27147 / PCC 6307)	14 June	3p0
GS817_0p1.contig-1482000488_1_100_minus	3.1e-10	RecA	49546	Flavobacteriaceae	49546	Flavobacteriaceae	29 June	0p1
GS820_0p1.contig-2309000076_1_102_plus	1.5e-17	RecA	286	Pseudomonas	410659	mine drainage metagenome	20 July	0p1
GS822_0p1.contig-2471000426_1_952_minus	2.1e-167	RecA	314285	Congregibacter litoralis KT71	876044	gamma proteobacterium IMCC3088	3 August	0p1
GS824_3p0.contig-184000201_1_181_plus	2.1e-09	RecA	131567	cellular organisms	1301	Streptococcus	17 August	3p0
GS824_0p8.contig-5377000228_1_100_plus	2.5e-14	RecA	1236	Gammaproteobacteria	1278244	Enterovibrio sp. CAIM 600	17 August	0p8
GS824_3p0.contig-4000491_52_597_plus	2.1e-06	RecA	2	Bacteria	1009421	Verrucomicrobia bacterium SCGC AAA164-P11	17 August	3p0
GS824_0p1.contig-189000358_1_261_minus	1.5e-13	RecA	135622	Alteromonadales	550540	Ferrimonas balearica (strain DSM 9799 / CCM 4581 / PAT)	17 August	0p1
GS832_0p1.contig-595000005_950_1957_plus	3.4e-21	RecA	329380	unclassified T4-like viruses	444860	Synechococcus phage S-SM2	30 August	0p1
GS832_0p8.contig-2723000417_1_110_plus	1.2e-12	RecA	2037	Actinomycetales	2037	Actinomycetales	30 August	0p8
GS832_viral.contig-942000312_1_159_minus	5.7e-12	RecA	29547	Epsilonproteobacteria	670	Vibrio parahaemolyticus	30 August	viral
GS817_0p8.contig-15000157_1555_1697_plus	1.5e-15	RecA	1129	Synechococcus	180281	Cyanobium sp. PCC 7001	29 June	0p8
GS815_0p8.contig-1330000147_1_100_plus	2.1e-13	RecA	28211	Alphaproteobacteria	642	Aeromonas	14 June	0p8
GS824_0p1.contig-292000186_1_494_plus	3e-75	RecA	578833	Pseudomonas stutzeri subgroup	445932	Elusimicrobium minutum (strain Pei191)	17 August	0p1
GS820_0p1.contig-1202000269_1_138_minus	1.4e-18	RecA	91061	Bacilli	1599	Lactobacillus sakei	20 July	0p1
GS817_3p0.contig-1493000482_1_100_minus	3.6e-08	RecA	1129	Synechococcus	69042	Synechococcus sp. WH 5701	29 June	3p0
GS832_viral.contig-12000276_1_531_plus	4.2e-11	RecA	329380	unclassified T4-like viruses	555387	Synechococcus phage S-RSM4	30 August	viral
GS822_0p1.contig-244000014_1_291_minus	3.2e-09	RecA	131567	cellular organisms			3 August	0p1
GS822_0p8.contig-89000162_1_363_plus	2.1e-06	RecA	10662	Myoviridae	1141136	Cronobacter phage vB_CsaM_GAP32	3 August	0p8
GS824_0p1.contig-32000325_1_620_minus	3.2e-09	RecA	329380	unclassified T4-like viruses	1	root	17 August	0p1
GS822_0p1.contig-2131000301_1_129_plus	6.8e-22	RecA	85006	Micrococcineae	932044	actinobacterium SCGC AAA278-O22	3 August	0p1
GS822_0p1.contig-2967000089_1_811_plus	2.1e-11	RecA	10663	T4likevirus	1357423	Sinorhizobium phage phiM12	3 August	0p1
GS820_0p8.contig-7445000037_1_117_plus	6.8e-12	RecA	13792	Mamiellales	296587	Micromonas sp. (strain RCC299 / NOUM17)	20 July	0p8
GS820_0p1.contig-936000274_1_154_plus	4.7e-23	RecA	1760	Actinobacteria	2037	Actinomycetales	20 July	0p1
GS824_3p0.contig-525000494_509_1633_plus	4.1e-69	RecA	909768	Acinetobacter calcoaceticus/baumannii complex	1257	Peptostreptococcus	17 August	3p0
GS815_0p8.contig-199000400_1_152_minus	5.4e-13	RecA	1760	Actinobacteria	1229780	Candidatus Microthrix parvicella RN1	14 June	0p8
GS820_0p8.contig-7215000147_1_102_minus	4.8e-12	RecA	1224	Proteobacteria	40323	Stenotrophomonas	20 July	0p8
GS832_3p0.contig-458000505_1_177_minus	6.4e-24	RecA	49546	Flavobacteriaceae	926562	Owenweeksia hongkongensis (strain DSM 17368 / JCM 12287 / NRRL B-23963)	30 August	3p0
GS832_3p0.contig-5000288_3733_3900_minus	1.6e-08	RecA	39947	Oryza sativa Japonica Group	44000	Caldicellulosiruptor	30 August	3p0
GS822_3p0.contig-118000431_1_220_minus	1.9e-17	RecA	1117	Cyanobacteria	1129	Synechococcus	3 August	3p0
GS820_0p1.contig-443000306_1_472_minus	4.6e-08	RecA	329380	unclassified T4-like viruses	444860	Synechococcus phage S-SM2	20 July	0p1
GS832_3p0.contig-325000271_1_259_plus	1.2e-39	RecA	1301283	Oscillatoriophycideae	292564	Cyanobium gracile (strain ATCC 27147 / PCC 6307)	30 August	3p0
GS824_0p1.contig-136000071_235_417_minus	3.3e-08	RecA	134623	Opitutaceae	278955	unclassified Opitutaceae	17 August	0p1
GS817_0p8.contig-33000446_888_1396_plus	1.3e-82	RecA	31989	Rhodobacteraceae	1060	Rhodobacter	29 June	0p8
GS824_3p0.contig-3215000214_1_100_minus	2.9e-09	RecA	49546	Flavobacteriaceae			17 August	3p0
GS832_0p1.contig-3735000353_1943_2968_plus	1e-18	RecA	329380	unclassified T4-like viruses	1283076	Pelagibacter phage HTVC008M	30 August	0p1
GS815_3p0.contig-1657000216_1_153_minus	4.9e-23	RecA	200666	Sphingobacteriales	1008	Saprospira grandis	14 June	3p0
GS822_0p1.contig-26000269_1_883_minus	4.4e-89	RecA	262768	Onion yellows phytoplasma OY-M	1150600	Arcticibacter svalbardensis MN12-7	3 August	0p1
GS822_0p8.contig-613000067_1_164_plus	8.8e-18	RecA	126	Planctomycetaceae	530564	Pirellula staleyi (strain ATCC 27377 / DSM 6068 / ICPB 4128)	3 August	0p8
GS822_viral.contig-1259000052_10182_11336_minus	3.5e-67	RecA	2	Bacteria	146784	Bacteriovorax	3 August	viral
GS822_0p8.contig-2188000446_1_106_minus	1e-06	RecA	2092	Mycoplasmataceae			3 August	0p8
GS832_0p1.contig-2664000138_1_111_minus	1.9e-08	RecA	134623	Opitutaceae	278955	unclassified Opitutaceae	30 August	0p1
GS824_0p8.contig-4812000014_1_100_minus	1.6e-12	RecA	134623	Opitutaceae			17 August	0p8
GS817_0p1.contig-59000409_1400_1728_plus	3.5e-41	RecA	198251	Candidatus Pelagibacter	1002672	Pelagibacter sp. (strain IMCC9063)	29 June	0p1
GS832_0p1.contig-753000200_1_192_minus	6.4e-08	RecA	10662	Myoviridae			30 August	0p1
GS824_0p1.contig-567000184_1_1001_minus	5e-14	RecA	864702	Oscillatoriales cyanobacterium JSC-12	743650	uncultured organism MedDCM-OCT-S09-C426	17 August	0p1
GS820_0p1.contig-2368000105_1_101_minus	4.2e-14	RecA	28211	Alphaproteobacteria	684719	alpha proteobacterium HIMB114	20 July	0p1
GS824_0p1.contig-2491000250_1_668_plus	9.8e-14	RecA	329380	unclassified T4-like viruses	1	root	17 August	0p1
GS820_0p1.contig-428000055_1_202_minus	2.8e-23	RecA	49546	Flavobacteriaceae	200644	Flavobacteriales	20 July	0p1
GS832_0p1.contig-50000132_5478_6572_minus	1.6e-15	RecA	1262919	Prevotella sp. CAG:1092	1141136	Cronobacter phage vB_CsaM_GAP32	30 August	0p1
GS820_0p1.contig-912000192_1_155_plus	1.7e-23	RecA	28216	Betaproteobacteria	32008	Burkholderia	20 July	0p1
GS820_0p8.contig-1733000010_1_168_minus	9.1e-26	RecA	134623	Opitutaceae	452637	Opitutus terrae (strain DSM 11246 / PB90-1)	20 July	0p8
GS824_3p0.contig-1356000023_1_202_minus	1.6e-31	RecA	171551	Porphyromonadaceae	1150600	Arcticibacter svalbardensis MN12-7	17 August	3p0
GS815_0p8.contig-2061000047_1_151_plus	6.2e-11	RecA	1883	Streptomyces	78537	unclassified Actinobacteria (miscellaneous)	14 June	0p8
GS815_3p0.contig-945000031_1_113_minus	3.7e-15	RecA	54526	SAR11 cluster	684719	alpha proteobacterium HIMB114	14 June	3p0
GS832_0p8.contig-1283000110_1_157_minus	6.1e-20	RecA	31989	Rhodobacteraceae	28211	Alphaproteobacteria	30 August	0p8
GS820_0p1.contig-600000121_1_186_minus	3.1e-09	RecA	1760	Actinobacteria	349221	Micavibrio aeruginosavorus	20 July	0p1
GS832_0p1.contig-619000381_1_206_plus	3.1e-37	RecA	28211	Alphaproteobacteria	13687	Sphingomonas	30 August	0p1
GS832_3p0.contig-1325000452_34_330_minus	7.4e-08	RecA	131567	cellular organisms			30 August	3p0
GS815_0p1.contig-26000195_311_549_minus	9e-28	RecA	200666	Sphingobacteriales	117743	Flavobacteriia	14 June	0p1
GS824_3p0.contig-496000493_1_264_minus	2.5e-51	RecA	497	Psychrobacter	497	Psychrobacter	17 August	3p0
GS815_0p1.contig-702000231_1_399_minus	4.4e-25	RecA	2759	Eukaryota	1046987	candidate division OD1 bacterium SCGC AAA011-A09	14 June	0p1
GS820_0p1.contig-122000109_1_361_plus	3e-15	RecA	131567	cellular organisms	408170	human gut metagenome	20 July	0p1
GS815_0p1.contig-530000484_1_257_minus	5.8e-24	RecA	74201	Verrucomicrobia	239934	Akkermansia	14 June	0p1
GS824_0p1.contig-879000054_1_190_minus	4.1e-29	RecA	1236	Gammaproteobacteria	745014	gamma proteobacterium HIMB55	17 August	0p1
GS832_0p1.contig-3571000215_1_100_plus	1.6e-08	RecA	1236	Gammaproteobacteria	1262663	Pseudomonas aeruginosa VRFPA01	30 August	0p1
GS832_0p8.contig-2921000002_1_107_plus	7.9e-15	RecA	1760	Actinobacteria	1229780	Candidatus Microthrix parvicella RN1	30 August	0p8
GS822_0p1.contig-2482000166_1_719_minus	7.6e-07	RecA	2	Bacteria	1009421	Verrucomicrobia bacterium SCGC AAA164-P11	3 August	0p1
GS832_0p8.contig-681000501_1_233_plus	3.7e-25	RecA	1760	Actinobacteria	410659	mine drainage metagenome	30 August	0p8
GS824_0p8.contig-5489000478_11879_12883_plus	4.3e-21	RecA	329380	unclassified T4-like viruses	1	root	17 August	0p8
GS832_0p8.contig-411000061_1_477_plus	1.2e-62	RecA	74201	Verrucomicrobia	2736	Verrucomicrobium spinosum	30 August	0p8
GS822_viral.contig-862000500_1_159_minus	2.2e-06	RecA	2	Bacteria			3 August	viral
GS822_0p1.contig-3331000294_1_803_minus	8.8e-16	RecA	329380	unclassified T4-like viruses	1	root	3 August	0p1
GS824_3p0.contig-3162000049_1_100_minus	1.8e-11	RecA	414999	Opitutae	382464	Verrucomicrobiae bacterium DG1235	17 August	3p0
GS824_0p1.contig-2639000066_1_120_minus	4.7e-08	RecA	131567	cellular organisms			17 August	0p1
GS822_0p8.contig-159000270_1_802_minus	1.3e-16	RecA	2759	Eukaryota	1141136	Cronobacter phage vB_CsaM_GAP32	3 August	0p8
GS820_3p0.contig-341000293_1_159_minus	1.2e-24	RecA	246874	Cryomorphaceae	755732	Fluviicola taffensis (strain DSM 16823 / RW262 / RW262)	20 July	3p0
GS832_3p0.contig-101000466_1_309_plus	2e-07	RecA	2759	Eukaryota			30 August	3p0
GS832_3p0.contig-2564000069_1_100_minus	1.7e-16	RecA	76892	Caulobacteraceae	1007511	Sphingobium sp. 301	30 August	3p0
GS832_3p0.contig-2366000351_1_100_minus	7.1e-10	RecA	414999	Opitutae	417295	unclassified Verrucomicrobia (miscellaneous)	30 August	3p0
GS824_0p1.contig-1980000257_1_133_minus	2.1e-18	RecA	28211	Alphaproteobacteria	1229491	Rhizobium lupini HPC(L)	17 August	0p1
GS817_0p8.contig-1836000443_1_100_minus	2.3e-12	RecA	85006	Micrococcineae	932044	actinobacterium SCGC AAA278-O22	29 June	0p8
GS820_0p8.contig-6688000008_1_106_plus	9.2e-15	RecA	31989	Rhodobacteraceae	31989	Rhodobacteraceae	20 July	0p8
GS817_0p1.contig-180000267_1_310_plus	2.9e-52	RecA	80840	Burkholderiales	305976	Pusillimonas	29 June	0p1
GS817_0p1.contig-62000119_1_299_plus	7.4e-26	RecA	2037	Actinomycetales	78537	unclassified Actinobacteria (miscellaneous)	29 June	0p1
GS832_0p8.contig-3788000423_17302_18381_plus	1.7e-18	RecA	10662	Myoviridae	1141136	Cronobacter phage vB_CsaM_GAP32	30 August	0p8
GS822_0p8.contig-1582000050_1_121_plus	2.1e-14	RecA	89373	Cytophagaceae	356	Rhizobiales	3 August	0p8
GS832_0p8.contig-2267000452_1_122_plus	7.2e-17	RecA	2	Bacteria	410659	mine drainage metagenome	30 August	0p8
GS824_0p8.contig-765000045_1_212_plus	4.2e-20	RecA	33634	Stramenopiles	203124	Trichodesmium erythraeum (strain IMS101)	17 August	0p8
GS817_0p1.contig-911000499_1_180_minus	4.3e-28	RecA	28211	Alphaproteobacteria	7	Azorhizobium caulinodans	29 June	0p1
GS815_0p1.contig-28000468_484_1119_plus	3.2e-99	RecA	2037	Actinomycetales	78537	unclassified Actinobacteria (miscellaneous)	14 June	0p1
GS822_0p1.contig-56000267_1_725_plus	2.6e-14	RecA	1262919	Prevotella sp. CAG:1092	35237	dsDNA viruses, no RNA stage	3 August	0p1
GS822_0p1.contig-3410000102_1_107_minus	1.4e-11	RecA	74201	Verrucomicrobia	2736	Verrucomicrobium spinosum	3 August	0p1
GS815_0p8.contig-2240000329_1_194_minus	1.1e-31	RecA	84994	Acidimicrobiaceae	410659	mine drainage metagenome	14 June	0p8
GS820_0p1.contig-1840000120_1_117_minus	1.8e-10	RecA	2	Bacteria	497964	Chthoniobacter flavus Ellin428	20 July	0p1
GS817_0p1.contig-1000086_60_1004_plus	3.7e-17	RecA	10662	Myoviridae	1141136	Cronobacter phage vB_CsaM_GAP32	29 June	0p1
GS832_viral.contig-38000415_787_1232_plus	9.9e-20	RecA	1	root	941058	Bacillus phage SP10	30 August	viral
GS820_0p1.contig-182000244_4165_5172_plus	1.8e-166	RecA	49546	Flavobacteriaceae	487797	Flavobacteria bacterium MS024-3C	20 July	0p1
GS822_0p8.contig-2009000162_1_110_minus	5.1e-11	RecA	414999	Opitutae	583355	Coraliomargarita akajimensis (strain DSM 45221 / IAM 15411 / JCM 23193 / KCTC 12865)	3 August	0p8
GS824_0p8.contig-67000460_1_500_minus	4.4e-25	RecA	1	root	1262690	Acinetobacter sp. CAG:196	17 August	0p8
GS832_0p8.contig-3659000210_11410_12438_plus	9.9e-15	RecA	329380	unclassified T4-like viruses	35237	dsDNA viruses, no RNA stage	30 August	0p8
GS822_0p1.contig-399000329_51_291_minus	1.9e-18	RecA	2037	Actinomycetales	222534	Frankia sp. BMG5.12	3 August	0p1
GS832_0p1.contig-244000189_1_322_plus	2.4e-31	RecA	74201	Verrucomicrobia	361055	Rubritalea marina	30 August	0p1
GS832_0p1.contig-1911000158_1_133_minus	1.1e-21	RecA	2	Bacteria	1279	Staphylococcus	30 August	0p1
GS832_0p1.contig-1855000169_1_131_minus	7.7e-07	RecA	765912	Thioflavicoccus mobilis 8321			30 August	0p1
GS832_3p0.contig-8000382_2509_3624_minus	2.9e-71	RecA	1262919	Prevotella sp. CAG:1092	1262916	Porphyromonas sp. CAG:1061	30 August	3p0
GS832_0p8.contig-51000310_30180_31292_minus	1.1e-160	RecA	1117	Cyanobacteria	1129	Synechococcus	30 August	0p8
GS815_3p0.contig-564000132_1_186_plus	3e-26	RecA	246874	Cryomorphaceae	755732	Fluviicola taffensis (strain DSM 16823 / RW262 / RW262)	14 June	3p0
GS822_0p1.contig-2539000120_1_206_minus	1.1e-27	RecA	1762	Mycobacteriaceae	1762	Mycobacteriaceae	3 August	0p1
GS815_0p1.contig-614000323_1_183_plus	4.3e-25	RecA	2037	Actinomycetales	78537	unclassified Actinobacteria (miscellaneous)	14 June	0p1
GS820_0p8.contig-5905000407_1_113_minus	1.1e-14	RecA	976	Bacteroidetes			20 July	0p8
GS815_0p8.contig-778000123_1_321_plus	2.5e-44	RecA	976	Bacteroidetes	117743	Flavobacteriia	14 June	0p8
GS832_viral.contig-1318000478_1_528_plus	4.3e-08	RecA	329380	unclassified T4-like viruses	444860	Synechococcus phage S-SM2	30 August	viral
GS824_0p1.contig-4074000488_9164_9580_plus	5.8e-07	RecA	329380	unclassified T4-like viruses	351708	Synechococcus phage S-CBM2	17 August	0p1
GS824_0p1.contig-3830000183_1_100_plus	1.9e-07	RecA	2037	Actinomycetales	78537	unclassified Actinobacteria (miscellaneous)	17 August	0p1
GS824_3p0.contig-920000034_1_134_minus	5.4e-20	RecA	54526	SAR11 cluster	198252	Pelagibacter ubique	17 August	3p0
GS822_viral.contig-120000150_1_469_plus	5.6e-22	RecA	1262919	Prevotella sp. CAG:1092	1191699	Bacillus sp. ZYK	3 August	viral
GS822_0p8.contig-1592000098_1_121_minus	4.7e-16	RecA	1118	Chroococcales	180281	Cyanobium sp. PCC 7001	3 August	0p8
GS820_0p8.contig-6580000510_1_107_minus	1.1e-10	RecA	49546	Flavobacteriaceae			20 July	0p8
GS822_0p1.contig-160000008_1_351_plus	7.9e-55	RecA	54526	SAR11 cluster	1002672	Pelagibacter sp. (strain IMCC9063)	3 August	0p1
GS817_3p0.contig-1588000148_1_158_minus	2.4e-22	RecA	80840	Burkholderiales	188058	uncultured Burkholderia sp.	29 June	3p0
GS832_0p1.contig-41000044_1_828_minus	1e-13	RecA	329380	unclassified T4-like viruses	10662	Myoviridae	30 August	0p1
GS822_0p1.contig-1035000481_1_168_minus	1.9e-06	RecA	85006	Micrococcineae	85021	Intrasporangiaceae	3 August	0p1
GS815_0p1.contig-220000300_1_172_plus	1.1e-22	RecA	506	Alcaligenaceae	222	Achromobacter	14 June	0p1
GS824_0p1.contig-109000171_1_919_plus	2.5e-11	RecA	329380	unclassified T4-like viruses	227470	Aeromonas phage Aeh1	17 August	0p1
GS822_0p1.contig-3260000155_1_111_minus	1.6e-08	RecA	563798	Cyclobacteriaceae			3 August	0p1
GS832_0p8.contig-567000156_1_228_minus	4e-41	RecA	246874	Cryomorphaceae	755732	Fluviicola taffensis (strain DSM 16823 / RW262 / RW262)	30 August	0p8
GS817_0p1.contig-560000022_80_346_plus	5.1e-35	RecA	1760	Actinobacteria	1313172	Ilumatobacter coccineum YM16-304	29 June	0p1
GS817_0p8.contig-2655000395_1_150_minus	1.9e-26	RecA	2037	Actinomycetales	31943	Brevibacterium iodinum	29 June	0p8
GS832_0p8.contig-1118000101_1_225_plus	2.3e-30	RecA	200644	Flavobacteriales	49546	Flavobacteriaceae	30 August	0p8
GS820_0p8.contig-273000385_1_803_minus	1.5e-16	RecA	329380	unclassified T4-like viruses	1	root	20 July	0p8
GS824_3p0.contig-183000232_1_187_minus	2.7e-09	RecA	1262919	Prevotella sp. CAG:1092			17 August	3p0
GS832_3p0.contig-278000036_1_211_minus	2e-32	RecA	356	Rhizobiales	7	Azorhizobium caulinodans	30 August	3p0
GS832_0p8.contig-251000247_9743_10744_plus	8.6e-166	RecA	1228997	Riemerella anatipestifer RA-CH-1	200644	Flavobacteriales	30 August	0p8
GS824_0p1.contig-685000405_1_240_minus	1.2e-36	RecA	1236	Gammaproteobacteria	314607	beta proteobacterium KB13	17 August	0p1
GS832_3p0.contig-18000143_338_1363_minus	0.0005	RecA	2759	Eukaryota	1191523	Melioribacter roseus (strain P3M)	30 August	3p0
GS815_0p8.contig-45000176_1_194_plus	2.1e-30	RecA	1129	Synechococcus	316278	Synechococcus sp. (strain RCC307)	14 June	0p8
GS820_0p1.contig-2018000355_1_311_plus	2.3e-13	RecA	2	Bacteria	56	Sorangium cellulosum	20 July	0p1
GS820_0p1.contig-634000348_1_177_minus	1.6e-18	RecA	2	Bacteria	410659	mine drainage metagenome	20 July	0p1
GS832_viral.contig-598000153_1138_1608_minus	8.4e-08	RecA	329380	unclassified T4-like viruses	1	root	30 August	viral
GS815_0p1.contig-8000372_1_413_minus	1.1e-68	RecA	54526	SAR11 cluster	2	Bacteria	14 June	0p1
GS822_0p8.contig-647000325_1_161_minus	3.2e-25	RecA	1760	Actinobacteria	525909	Acidimicrobium ferrooxidans (strain DSM 10331 / JCM 15462 / NBRC 103882 / ICP)	3 August	0p8
GS832_0p1.contig-625000156_640_1653_minus	4.9e-16	RecA	329380	unclassified T4-like viruses	555387	Synechococcus phage S-RSM4	30 August	0p1
GS815_0p1.contig-32000239_1_837_minus	1e-16	RecA	329380	unclassified T4-like viruses	1	root	14 June	0p1
GS824_0p1.contig-4227000335_10200_11402_minus	5.9e-160	RecA	1118	Chroococcales	292564	Cyanobium gracile (strain ATCC 27147 / PCC 6307)	17 August	0p1
GS817_0p1.contig-62000358_1_191_plus	5.9e-14	RecA	131567	cellular organisms	262	Francisella	29 June	0p1
GS820_0p1.contig-889000097_1_155_minus	7.8e-12	RecA	1236	Gammaproteobacteria	2742	Marinobacter	20 July	0p1
GS832_0p1.contig-26000278_1_965_minus	8.6e-162	RecA	2037	Actinomycetales	78537	unclassified Actinobacteria (miscellaneous)	30 August	0p1
GS822_0p1.contig-296000260_352_1359_plus	1.8e-167	RecA	49546	Flavobacteriaceae	487797	Flavobacteria bacterium MS024-3C	3 August	0p1
GS832_viral.contig-902000008_1_187_minus	6.6e-14	RecA	131567	cellular organisms	395961	Cyanothece sp. (strain PCC 7425 / ATCC 29141)	30 August	viral
GS815_0p8.contig-2253000136_1_137_plus	7.1e-20	RecA	198251	Candidatus Pelagibacter	1002672	Pelagibacter sp. (strain IMCC9063)	14 June	0p8
GS824_0p1.contig-423000280_1_246_plus	6.2e-44	RecA	2037	Actinomycetales	78537	unclassified Actinobacteria (miscellaneous)	17 August	0p1
GS824_3p0.contig-767000087_1_217_plus	4.7e-13	RecA	131567	cellular organisms	1212549	Pseudomonas stutzeri B1SMN1	17 August	3p0
GS824_0p8.contig-5533000434_37927_39039_minus	1.1e-160	RecA	1117	Cyanobacteria	1129	Synechococcus	17 August	0p8
GS817_0p8.contig-3265000213_1_100_plus	6.2e-13	RecA	80864	Comamonadaceae			29 June	0p8
GS824_0p1.contig-2318000441_1_936_plus	1.7e-156	RecA	84994	Acidimicrobiaceae	1229780	Candidatus Microthrix parvicella RN1	17 August	0p1
GS820_0p8.contig-89000220_1_492_plus	5.2e-08	RecA	10662	Myoviridae	1141136	Cronobacter phage vB_CsaM_GAP32	20 July	0p8
GS820_0p8.contig-32000007_343_1143_plus	2.6e-08	RecA	1198136	Tevenvirinae	227470	Aeromonas phage Aeh1	20 July	0p8
GS822_0p1.contig-518000385_1_352_minus	1.8e-06	RecA	131567	cellular organisms	1141136	Cronobacter phage vB_CsaM_GAP32	3 August	0p1
GS832_0p8.contig-454000389_1_242_minus	2.4e-38	RecA	82117	unclassified Alphaproteobacteria	488538	Puniceispirillum marinum (strain IMCC1322)	30 August	0p8
GS824_3p0.contig-974000483_1_437_plus	1.7e-06	RecA	329380	unclassified T4-like viruses	445686	Synechococcus phage S-SSM7	17 August	3p0
GS832_0p8.contig-1000431_325_1296_minus	5e-32	RecA	864702	Oscillatoriales cyanobacterium JSC-12	2714	Aquifex pyrophilus	30 August	0p8
GS824_3p0.contig-450000206_1_162_plus	4.4e-21	RecA	74201	Verrucomicrobia	497964	Chthoniobacter flavus Ellin428	17 August	3p0
GS832_0p8.contig-1754000231_1_135_plus	7.4e-16	RecA	74201	Verrucomicrobia	320771	Pedosphaera parvula Ellin514	30 August	0p8
GS824_3p0.contig-102000017_1_421_plus	3.5e-68	RecA	1301283	Oscillatoriophycideae	927668	Pseudanabaena biceps PCC 7429	17 August	3p0
GS832_0p1.contig-930000367_160_638_plus	1.6e-21	RecA	1	root	1263025	Firmicutes bacterium CAG:466	30 August	0p1
GS832_viral.contig-59000228_1_422_minus	1.7e-09	RecA	1262919	Prevotella sp. CAG:1092	1009421	Verrucomicrobia bacterium SCGC AAA164-P11	30 August	viral
GS832_0p1.contig-1928000063_1_137_minus	1.7e-15	RecA	2037	Actinomycetales	1835	Saccharopolyspora	30 August	0p1
GS822_0p8.contig-1488000323_6_126_plus	4.3e-19	RecA	198251	Candidatus Pelagibacter	1002672	Pelagibacter sp. (strain IMCC9063)	3 August	0p8
GS820_0p8.contig-203000087_1_328_plus	2.3e-07	RecA	329380	unclassified T4-like viruses	196896	unclassified Myoviridae	20 July	0p8
GS820_0p1.contig-1000285_6380_7441_plus	2.2e-40	RecA	864702	Oscillatoriales cyanobacterium JSC-12	204669	Koribacter versatilis (strain Ellin345)	20 July	0p1
GS817_0p8.contig-58000245_1_241_minus	6.9e-18	RecA	134623	Opitutaceae	278955	unclassified Opitutaceae	29 June	0p8
GS832_3p0.contig-4000468_4379_5419_plus	3.2e-19	RecA	329380	unclassified T4-like viruses	35237	dsDNA viruses, no RNA stage	30 August	3p0
GS815_viral.contig-149000399_567_1084_plus	3.6e-07	RecA	1262919	Prevotella sp. CAG:1092	1009421	Verrucomicrobia bacterium SCGC AAA164-P11	14 June	viral
GS817_0p1.contig-90000207_19_456_plus	5.4e-69	RecA	28216	Betaproteobacteria	391597	Limnobacter sp. MED105	29 June	0p1
GS820_0p1.contig-616000430_1_181_plus	7.2e-28	RecA	80864	Comamonadaceae	887062	Hylemonella gracilis ATCC 19624	20 July	0p1
GS832_0p1.contig-100000364_115_545_plus	1.7e-51	RecA	2037	Actinomycetales	78537	unclassified Actinobacteria (miscellaneous)	30 August	0p1
GS824_0p1.contig-3238000107_51_608_plus	4.8e-07	RecA	10662	Myoviridae	1141136	Cronobacter phage vB_CsaM_GAP32	17 August	0p1
GS822_0p1.contig-387000307_1_239_minus	2.5e-38	RecA	85012	Streptosporangineae	182639	Kribbella	3 August	0p1
GS820_0p1.contig-780000304_1_163_minus	1.9e-09	RecA	356	Rhizobiales	356	Rhizobiales	20 July	0p1
GS832_0p1.contig-2186000372_1_123_minus	1.4e-21	RecA	2037	Actinomycetales	280871	Mycobacterium llatzerense	30 August	0p1
GS824_0p1.contig-793000212_1_198_minus	1.7e-17	RecA	976	Bacteroidetes	487797	Flavobacteria bacterium MS024-3C	17 August	0p1
GS832_3p0.contig-91000460_410_1411_plus	2.1e-20	RecA	329380	unclassified T4-like viruses	1	root	30 August	3p0
GS817_0p1.contig-1175000207_1_131_plus	5.3e-14	RecA	54526	SAR11 cluster	1002672	Pelagibacter sp. (strain IMCC9063)	29 June	0p1
GS822_0p1.contig-3719000354_14_102_plus	6.9e-12	RecA	914	Nitrosomonas	383631	Methylophilales bacterium HTCC2181	3 August	0p1
GS832_3p0.contig-2996000167_4041_5072_plus	2.8e-15	RecA	329380	unclassified T4-like viruses	238854	Synechococcus phage S-PM2	30 August	3p0
GS832_0p1.contig-2921000196_1_129_plus	3.4e-08	RecA	2	Bacteria			30 August	0p1
GS820_3p0.contig-3306000137_1_100_plus	1.4e-09	RecA	976	Bacteroidetes	49546	Flavobacteriaceae	20 July	3p0
GS817_0p1.contig-6000400_1_605_minus	2.9e-103	RecA	1236	Gammaproteobacteria	1208365	SAR86 cluster bacterium SAR86E	29 June	0p1
GS822_0p1.contig-2574000185_1_120_minus	1.3e-18	RecA	2	Bacteria	470	Acinetobacter baumannii	3 August	0p1
GS822_0p1.contig-3584000199_1_105_minus	8.4e-17	RecA	2037	Actinomycetales	2037	Actinomycetales	3 August	0p1
GS820_0p8.contig-4200000502_1_128_plus	1.2e-12	RecA	74201	Verrucomicrobia	497964	Chthoniobacter flavus Ellin428	20 July	0p8
GS817_0p8.contig-3235000412_1_100_minus	3.5e-13	RecA	976	Bacteroidetes	558415	Marinilabiliaceae	29 June	0p8
GS832_0p1.contig-2117000397_1_213_minus	2.6e-37	RecA	2037	Actinomycetales	1883	Streptomyces	30 August	0p1
GS824_3p0.contig-915000367_1_128_plus	1.5e-15	RecA	976	Bacteroidetes	212695	uncultured Flavobacteriia bacterium	17 August	3p0
GS815_0p1.contig-836000091_1_644_plus	4.9e-38	RecA	131567	cellular organisms	883158	Prevotella micans F0438	14 June	0p1
GS824_0p1.contig-1281000266_1_159_minus	6.9e-18	RecA	2	Bacteria	287535	Balneola vulgaris	17 August	0p1
GS824_0p8.contig-3303000153_1_119_minus	3.4e-16	RecA	2	Bacteria	1131282	zeta proteobacterium SCGC AB-133-G06	17 August	0p8
GS820_0p8.contig-1845000181_1_542_plus	2.1e-73	RecA	74201	Verrucomicrobia	497964	Chthoniobacter flavus Ellin428	20 July	0p8
GS817_0p8.contig-448000144_2152_3240_plus	4.3e-19	RecA	10662	Myoviridae	1141136	Cronobacter phage vB_CsaM_GAP32	29 June	0p8
GS817_0p8.contig-696000101_1_130_minus	2e-19	RecA	1117	Cyanobacteria	613199	Prochlorococcus sp. W8	29 June	0p8
GS817_0p8.contig-44000330_1_219_plus	2.8e-39	RecA	49546	Flavobacteriaceae	487797	Flavobacteria bacterium MS024-3C	29 June	0p8
GS822_0p1.contig-1943000402_1_133_plus	5.9e-16	RecA	80840	Burkholderiales	665874	Limnohabitans	3 August	0p1
GS832_0p8.contig-2577000079_1_117_minus	1.3e-12	RecA	49546	Flavobacteriaceae	1041826	Flavobacterium columnare (strain ATCC 49512 / CIP 103533 / TG 44/87)	30 August	0p8
GS820_0p8.contig-162000376_28_438_minus	2.8e-12	RecA	1262919	Prevotella sp. CAG:1092	906968	Treponema brennaborense (strain DSM 12168 / CIP 105900 / DD5/3)	20 July	0p8
GS820_0p8.contig-135000128_14277_15311_minus	3.1e-166	RecA	976	Bacteroidetes	1237149	Fulvivirga imtechensis AK7	20 July	0p8
GS822_0p1.contig-665000389_1_566_minus	1e-07	RecA	329380	unclassified T4-like viruses	12353	Enterobacteria phage RB69	3 August	0p1
GS820_0p8.contig-2282000018_1_158_plus	1.5e-25	RecA	31989	Rhodobacteraceae	31989	Rhodobacteraceae	20 July	0p8
GS832_0p8.contig-2894000418_1_109_minus	2.5e-14	RecA	31989	Rhodobacteraceae			30 August	0p8
GS832_0p8.contig-61000097_297_711_minus	1e-08	RecA	131567	cellular organisms	1273738	Escherichia phage PBECO 4	30 August	0p8
GS817_viral.contig-536000027_1_246_minus	2.9e-17	RecA	2093	Mycoplasma	456828	candidate division WWE1	29 June	viral
GS822_0p1.contig-3060000448_803_1416_plus	2.4e-11	RecA	329380	unclassified T4-like viruses	268746	Prochlorococcus phage P-SSM2	3 August	0p1
GS824_0p1.contig-184000316_1_537_minus	1.8e-96	RecA	563798	Cyclobacteriaceae	346377	Echinicola pacifica	17 August	0p1
GS820_0p8.contig-2324000113_1_518_plus	5.7e-11	RecA	329380	unclassified T4-like viruses	268746	Prochlorococcus phage P-SSM2	20 July	0p8
GS820_0p1.contig-161000240_1_310_plus	2.3e-23	RecA	131567	cellular organisms	77133	uncultured bacterium	20 July	0p1
GS820_0p1.contig-313000260_20_261_plus	1.7e-43	RecA	506	Alcaligenaceae	293638	Burkholderia sp. R15821	20 July	0p1
GS815_0p1.contig-951000325_1_203_plus	1e-29	RecA	80864	Comamonadaceae	665874	Limnohabitans	14 June	0p1
GS832_0p1.contig-1041000359_1_167_minus	3.1e-09	RecA	2880	Ectocarpus siliculosus	1263020	Firmicutes bacterium CAG:345	30 August	0p1
GS817_0p8.contig-149000101_1_498_plus	1.3e-32	RecA	1262919	Prevotella sp. CAG:1092	883158	Prevotella micans F0438	29 June	0p8
GS822_viral.contig-228000103_1_394_minus	1.8e-11	RecA	864702	Oscillatoriales cyanobacterium JSC-12	552811	Dehalogenimonas lykanthroporepellens (strain ATCC BAA-1523 / JCM 15061 / BL-DC-9)	3 August	viral
GS824_viral.contig-1046000045_1_194_plus	1.7e-09	RecA	442430	Coraliomargarita	1263003	Firmicutes bacterium CAG:129	17 August	viral
GS832_0p1.contig-22000210_1_834_plus	3.7e-14	RecA	10663	T4likevirus	227470	Aeromonas phage Aeh1	30 August	0p1
GS820_0p1.contig-218000309_1_264_minus	6.5e-35	RecA	85007	Corynebacterineae	77643	Mycobacterium tuberculosis complex	20 July	0p1
GS832_3p0.contig-3009000002_9352_10353_plus	4.7e-22	RecA	329380	unclassified T4-like viruses	444860	Synechococcus phage S-SM2	30 August	3p0
GS832_0p1.contig-12000403_610_906_plus	1.1e-42	RecA	28216	Betaproteobacteria	383631	Methylophilales bacterium HTCC2181	30 August	0p1
GS820_0p1.contig-1575000019_1_126_plus	9.5e-18	RecA	2037	Actinomycetales	576927	Brevibacterium massiliense	20 July	0p1
GS817_0p1.contig-1258000287_1_160_plus	1.6e-23	RecA	768507	Cytophagales	768507	Cytophagales	29 June	0p1
GS824_3p0.contig-1449000206_1_169_minus	3.7e-13	RecA	2	Bacteria	2714	Aquifex pyrophilus	17 August	3p0
GS824_3p0.contig-1818000310_1_234_minus	8.5e-14	RecA	1	root	1262916	Porphyromonas sp. CAG:1061	17 August	3p0
GS817_0p8.contig-162000208_1_510_minus	2.3e-11	RecA	329380	unclassified T4-like viruses	445686	Synechococcus phage S-SSM7	29 June	0p8
GS817_0p1.contig-1140000023_1_151_plus	3.5e-22	RecA	2	Bacteria	32011	Methylophilaceae	29 June	0p1
GS822_viral.contig-266000334_1_854_minus	9.9e-09	RecA	2	Bacteria	1009421	Verrucomicrobia bacterium SCGC AAA164-P11	3 August	viral
GS832_3p0.contig-1000290_1745_2803_plus	2.6e-18	RecA	329380	unclassified T4-like viruses	1	root	30 August	3p0
GS820_0p8.contig-7965000304_1_100_plus	3.3e-14	RecA	2037	Actinomycetales			20 July	0p8
GS817_0p8.contig-37000212_1_265_plus	4.4e-25	RecA	84994	Acidimicrobiaceae	1229780	Candidatus Microthrix parvicella RN1	29 June	0p8
GS820_0p1.contig-658000091_1_180_minus	5.1e-13	RecA	131567	cellular organisms	838	Prevotella	20 July	0p1
GS822_0p1.contig-2690000178_1_119_minus	1.1e-11	RecA	1760	Actinobacteria	1313172	Ilumatobacter coccineum YM16-304	3 August	0p1
GS824_3p0.contig-829000321_1_135_minus	2.8e-22	RecA	171549	Bacteroidales	1036778	Bosea sp. LMG 26379	17 August	3p0
GS824_3p0.contig-456000105_1_231_minus	1.7e-06	RecA	2	Bacteria			17 August	3p0
GS820_3p0.contig-2956000205_1_100_minus	5.5e-07	RecA	76892	Caulobacteraceae	1120227	Streptomyces coelicoflavus ZG0656	20 July	3p0
GS820_0p1.contig-1422000292_1_184_minus	8.4e-30	RecA	1236	Gammaproteobacteria	314276	Idiomarina baltica OS145	20 July	0p1
GS822_0p1.contig-31000139_2728_3427_plus	3.2e-10	RecA	329380	unclassified T4-like viruses	35237	dsDNA viruses, no RNA stage	3 August	0p1
GS832_0p8.contig-3420000004_1_101_minus	1.4e-06	RecA	131567	cellular organisms			30 August	0p8
GS822_0p8.contig-502000031_1_834_minus	3.2e-16	RecA	329380	unclassified T4-like viruses	1	root	3 August	0p8
GS820_0p8.contig-2040000242_1_160_minus	8.7e-25	RecA	67572	Psychromonas	314608	Shewanella benthica KT99	20 July	0p8
GS824_3p0.contig-107000043_1_648_plus	7.3e-39	RecA	2759	Eukaryota	410659	mine drainage metagenome	17 August	3p0
GS822_0p1.contig-310000217_1_270_plus	3e-34	RecA	49546	Flavobacteriaceae	487797	Flavobacteria bacterium MS024-3C	3 August	0p1
GS832_0p8.contig-1338000197_1_470_plus	9.8e-08	RecA	329380	unclassified T4-like viruses	1	root	30 August	0p8
GS815_0p1.contig-40000439_1_511_plus	2.9e-91	RecA	49546	Flavobacteriaceae	976	Bacteroidetes	14 June	0p1
GS832_0p8.contig-3679000208_2658_3725_plus	2e-16	RecA	329380	unclassified T4-like viruses	1357423	Sinorhizobium phage phiM12	30 August	0p8
GS817_0p1.contig-1481000086_1_208_plus	2.7e-13	RecA	1	root	941058	Bacillus phage SP10	29 June	0p1
GS822_0p1.contig-1989000460_1_133_minus	2.6e-08	RecA	28256	Halomonadaceae			3 August	0p1
GS817_0p8.contig-1669000261_1_187_plus	1.6e-21	RecA	28216	Betaproteobacteria	28216	Betaproteobacteria	29 June	0p8
GS822_0p8.contig-49000395_1_584_plus	3.8e-11	RecA	329380	unclassified T4-like viruses	1	root	3 August	0p8
GS832_3p0.contig-2753000077_1_100_plus	2.4e-08	RecA	2	Bacteria			30 August	3p0
GS820_0p1.contig-378000226_1_347_plus	8.1e-59	RecA	134623	Opitutaceae	382464	Verrucomicrobiae bacterium DG1235	20 July	0p1
GS832_viral.contig-1355000119_1_104_minus	4.6e-08	RecA	2	Bacteria			30 August	viral
GS832_0p8.contig-2708000284_100_798_plus	3.3e-08	RecA	10662	Myoviridae	1141136	Cronobacter phage vB_CsaM_GAP32	30 August	0p8
GS815_0p8.contig-2416000036_1_114_plus	5e-09	RecA	3041	Chlorophyta	41875	Bathycoccus prasinos	14 June	0p8
GS832_3p0.contig-1387000428_1_116_minus	1.2e-15	RecA	85003	Actinobacteridae	78537	unclassified Actinobacteria (miscellaneous)	30 August	3p0
GS832_0p8.contig-747000389_1_466_plus	2.3e-41	RecA	84994	Acidimicrobiaceae	410659	mine drainage metagenome	30 August	0p8
GS822_0p8.contig-2916000076_1_100_plus	6.5e-13	RecA	131567	cellular organisms	313606	Microscilla marina ATCC 23134	3 August	0p8
GS832_0p1.contig-3059000455_1_148_plus	1.5e-07	RecA	2	Bacteria			30 August	0p1
GS832_0p1.contig-1927000108_1_129_minus	5.5e-19	RecA	28211	Alphaproteobacteria	1130912	Sphingomonas sp. 038	30 August	0p1
GS832_0p1.contig-173000151_1_561_plus	2.6e-10	RecA	329380	unclassified T4-like viruses	444860	Synechococcus phage S-SM2	30 August	0p1
GS820_0p8.contig-5969000336_1_111_plus	8.5e-13	RecA	49546	Flavobacteriaceae	49546	Flavobacteriaceae	20 July	0p8
GS822_0p1.contig-2403000189_1_123_minus	1.7e-15	RecA	85007	Corynebacterineae			3 August	0p1
GS832_0p8.contig-97000245_1_618_minus	5.2e-08	RecA	329380	unclassified T4-like viruses	10239	Viruses	30 August	0p8
GS824_3p0.contig-725000398_225_527_minus	1.2e-06	RecA	131567	cellular organisms			17 August	3p0
GS820_viral.contig-612000218_1_454_plus	3.7e-36	RecA	131567	cellular organisms	538948	environmental samples	20 July	viral
GS832_viral.contig-47000326_1_299_plus	4.8e-10	RecA	2	Bacteria	35237	dsDNA viruses, no RNA stage	30 August	viral
GS815_0p8.contig-794000474_1_115_plus	8.5e-10	RecA	1117	Cyanobacteria	69042	Synechococcus sp. WH 5701	14 June	0p8
GS824_0p1.contig-3917000464_2919_3887_minus	2.1e-14	RecA	10663	T4likevirus	10662	Myoviridae	17 August	0p1
GS822_3p0.contig-2168000013_1_100_plus	1.2e-08	RecA	85006	Micrococcineae	43668	Brachybacterium	3 August	3p0
GS824_0p8.contig-3032000116_1_122_plus	2.3e-11	RecA	200666	Sphingobacteriales	485918	Chitinophaga pinensis (strain ATCC 43595 / DSM 2588 / NCIB 11800 / UQM 2034)	17 August	0p8
GS820_0p1.contig-843000359_1_162_plus	1.2e-26	RecA	204441	Rhodospirillales	13687	Sphingomonas	20 July	0p1
GS820_3p0.contig-1866000310_1_218_minus	6.4e-09	RecA	2037	Actinomycetales	78537	unclassified Actinobacteria (miscellaneous)	20 July	3p0
GS822_viral.contig-691000145_1_287_minus	1.3e-06	RecA	1262919	Prevotella sp. CAG:1092	1009421	Verrucomicrobia bacterium SCGC AAA164-P11	3 August	viral
GS824_0p8.contig-50000441_1_370_plus	7.2e-09	RecA	131567	cellular organisms	1141136	Cronobacter phage vB_CsaM_GAP32	17 August	0p8
GS817_0p1.contig-747000082_1_155_plus	5e-19	RecA	200666	Sphingobacteriales	49546	Flavobacteriaceae	29 June	0p1
GS832_viral.contig-646000243_1_990_plus	4.7e-19	RecA	329380	unclassified T4-like viruses	444860	Synechococcus phage S-SM2	30 August	viral
GS820_0p8.contig-84000030_4842_5912_plus	8.3e-12	RecA	329380	unclassified T4-like viruses	329380	unclassified T4-like viruses	20 July	0p8
GS832_0p1.contig-277000223_1_606_plus	2.1e-91	RecA	32011	Methylophilaceae	314607	beta proteobacterium KB13	30 August	0p1
GS824_0p8.contig-1089000312_1_179_minus	1.8e-30	RecA	49546	Flavobacteriaceae	976	Bacteroidetes	17 August	0p8
GS817_0p8.contig-1172000447_1_138_minus	6.4e-19	RecA	49546	Flavobacteriaceae	393060	Mesoflavibacter zeaxanthinifaciens	29 June	0p8
GS824_0p1.contig-29000478_1_255_plus	2e-12	RecA	131567	cellular organisms	123214	Persephonella marina (strain DSM 14350 / EX-H1)	17 August	0p1
GS824_0p8.contig-2338000210_1_137_plus	3.3e-12	RecA	131567	cellular organisms			17 August	0p8
GS832_0p1.contig-2561000018_1_114_plus	3.8e-14	RecA	80840	Burkholderiales	283	Comamonas	30 August	0p1
GS820_0p1.contig-1574000500_1_167_plus	9.2e-08	RecA	80864	Comamonadaceae	52972	Polaromonas	20 July	0p1
GS832_0p1.contig-1996000300_15629_15960_plus	3.4e-39	RecA	1760	Actinobacteria	1229780	Candidatus Microthrix parvicella RN1	30 August	0p1
GS832_0p1.contig-2184000346_1_127_minus	8.7e-18	RecA	1760	Actinobacteria	1883	Streptomyces	30 August	0p1
GS832_3p0.contig-540000245_1_168_minus	3.4e-07	RecA	131567	cellular organisms	1141136	Cronobacter phage vB_CsaM_GAP32	30 August	3p0
GS817_0p8.contig-3142000128_1_100_plus	3.8e-13	RecA	31989	Rhodobacteraceae			29 June	0p8
GS832_3p0.contig-415000233_1_178_plus	1.2e-09	RecA	131567	cellular organisms	392423	Hydrogenivirga sp. 128-5-R1-1	30 August	3p0
GS832_0p1.contig-3531000344_1_100_minus	8.6e-11	RecA	49546	Flavobacteriaceae			30 August	0p1
GS822_0p8.contig-145000437_1_252_plus	6.3e-33	RecA	1762	Mycobacteriaceae	1762	Mycobacteriaceae	3 August	0p8
GS822_0p1.contig-43000050_5342_6604_plus	5.7e-173	RecA	2037	Actinomycetales	78537	unclassified Actinobacteria (miscellaneous)	3 August	0p1
GS817_0p8.contig-3121000491_1_100_plus	1.3e-14	RecA	329726	Acaryochloris marina MBIC11017	310037	Acaryochloris sp. CCMEE 5410	29 June	0p8
GS822_0p1.contig-1970000246_1_135_minus	4e-20	RecA	2037	Actinomycetales	85007	Corynebacterineae	3 August	0p1
GS824_3p0.contig-536000427_1_491_minus	8.2e-51	RecA	84994	Acidimicrobiaceae	525909	Acidimicrobium ferrooxidans (strain DSM 10331 / JCM 15462 / NBRC 103882 / ICP)	17 August	3p0
GS822_0p1.contig-20000424_1_551_plus	1.1e-37	RecA	131567	cellular organisms	908338	Peptoniphilus harei ACS-146-V-Sch2b	3 August	0p1
GS822_0p1.contig-303000130_1_273_minus	2.4e-26	RecA	2093	Mycoplasma	331113	Simkania negevensis (strain ATCC VR-1471 / Z)	3 August	0p1
GS822_0p1.contig-2836000107_1_116_plus	3.2e-09	RecA	126	Planctomycetaceae	314230	Blastopirellula marina DSM 3645	3 August	0p1
GS824_0p8.contig-717000444_1_359_plus	1.8e-55	RecA	54526	SAR11 cluster	1002672	Pelagibacter sp. (strain IMCC9063)	17 August	0p8
GS832_0p1.contig-3000380_1_801_minus	1.6e-16	RecA	329380	unclassified T4-like viruses	444860	Synechococcus phage S-SM2	30 August	0p1
GS832_0p1.contig-381000143_772_996_minus	2.1e-06	RecA	54526	SAR11 cluster	1002672	Pelagibacter sp. (strain IMCC9063)	30 August	0p1
GS832_3p0.contig-624000289_1_837_minus	8.1e-13	RecA	329380	unclassified T4-like viruses	555387	Synechococcus phage S-RSM4	30 August	3p0
GS832_0p1.contig-93000409_1_577_minus	1.9e-45	RecA	1262919	Prevotella sp. CAG:1092	941058	Bacillus phage SP10	30 August	0p1
GS832_0p1.contig-3644000505_29916_30671_plus	5e-38	RecA	2	Bacteria	298657	Pseudoalteromonas spongiae	30 August	0p1
GS817_0p8.contig-27000125_1_656_plus	1.7e-113	RecA	976	Bacteroidetes	84566	Sphingobacteriaceae	29 June	0p8
GS820_3p0.contig-5000056_2517_3593_minus	2.6e-165	RecA	1163	Anabaena	1161	Nostocales	20 July	3p0
GS832_0p1.contig-1404000387_1_143_plus	8.7e-17	RecA	2037	Actinomycetales	78537	unclassified Actinobacteria (miscellaneous)	30 August	0p1
GS820_0p1.contig-110000067_1_385_plus	1.5e-09	RecA	329380	unclassified T4-like viruses	1	root	20 July	0p1
GS820_0p8.contig-6427000368_1_106_minus	3.9e-10	RecA	28211	Alphaproteobacteria			20 July	0p8
GS832_3p0.contig-283000159_1_267_minus	1.2e-32	RecA	131567	cellular organisms	320771	Pedosphaera parvula Ellin514	30 August	3p0
GS832_0p8.contig-1743000082_1_140_minus	1.1e-11	RecA	80840	Burkholderiales	395495	Leptothrix cholodnii (strain ATCC 51168 / LMG 8142 / SP-6)	30 August	0p8
GS815_0p1.contig-37000067_1_236_plus	1.2e-42	RecA	49546	Flavobacteriaceae	117743	Flavobacteriia	14 June	0p1
GS815_3p0.contig-355000488_612_1033_plus	6.8e-08	RecA	10662	Myoviridae	1147094	Enterobacteria phage vB_KleM-RaK2	14 June	3p0
GS832_0p8.contig-3122000136_347_1351_plus	6.3e-21	RecA	329380	unclassified T4-like viruses	1	root	30 August	0p8
GS832_0p8.contig-1256000379_1_497_plus	1e-93	RecA	1118	Chroococcales	1129	Synechococcus	30 August	0p8
GS824_0p1.contig-2007000167_1_219_plus	2.4e-23	RecA	85006	Micrococcineae	78537	unclassified Actinobacteria (miscellaneous)	17 August	0p1
GS824_0p1.contig-3125000205_1_109_minus	4.9e-12	RecA	768507	Cytophagales			17 August	0p1
GS824_0p8.contig-2404000419_1_134_minus	8e-14	RecA	2	Bacteria	83552	Parachlamydia acanthamoebae	17 August	0p8
GS820_0p8.contig-7081000015_1_102_minus	1.2e-06	RecA	54526	SAR11 cluster	1002672	Pelagibacter sp. (strain IMCC9063)	20 July	0p8
GS824_0p1.contig-2334000300_1_161_minus	2.5e-23	RecA	186801	Clostridia	1262783	Clostridium sp. CAG:242	17 August	0p1
GS832_3p0.contig-2690000430_1_100_plus	1.7e-07	RecA	54526	SAR11 cluster	1002672	Pelagibacter sp. (strain IMCC9063)	30 August	3p0
GS822_0p1.contig-1555000282_1_144_plus	4.6e-15	RecA	74201	Verrucomicrobia	361055	Rubritalea marina	3 August	0p1
GS822_0p8.contig-1987000417_1_110_plus	4.7e-15	RecA	469	Acinetobacter	469	Acinetobacter	3 August	0p8
GS824_3p0.contig-1291000120_1_509_minus	5e-09	RecA	329380	unclassified T4-like viruses	444860	Synechococcus phage S-SM2	17 August	3p0
GS832_0p1.contig-288000267_129_1118_minus	8.6e-07	RecA	1262919	Prevotella sp. CAG:1092	1009421	Verrucomicrobia bacterium SCGC AAA164-P11	30 August	0p1
GS820_0p8.contig-4904000091_1_120_plus	3.2e-19	RecA	2037	Actinomycetales			20 July	0p8
GS820_0p8.contig-4866000001_371_1399_minus	2.9e-22	RecA	329380	unclassified T4-like viruses	444860	Synechococcus phage S-SM2	20 July	0p8
GS832_3p0.contig-188000291_1_339_plus	3.5e-54	RecA	976	Bacteroidetes	929562	Emticicia oligotrophica (strain DSM 17448 / GPTSA100-15)	30 August	3p0
GS824_3p0.contig-2073000253_1_100_plus	5.2e-14	RecA	49546	Flavobacteriaceae	313590	Dokdonia donghaensis MED134	17 August	3p0
GS824_0p1.contig-2333000084_1_125_plus	3e-15	RecA	28211	Alphaproteobacteria	435	Acetobacter aceti	17 August	0p1
GS832_viral.contig-63000021_1_548_minus	1.2e-08	RecA	2759	Eukaryota	1262954	Ruminococcus sp. CAG:330	30 August	viral
GS824_0p8.contig-5414000211_1_100_plus	4.9e-09	RecA	314285	Congregibacter litoralis KT71	247634	marine gamma proteobacterium HTCC2148	17 August	0p8
GS832_0p1.contig-201000194_279_875_minus	4.6e-88	RecA	47928	environmental samples	1262857	Coprobacillus sp. CAG:826	30 August	0p1
GS824_0p8.contig-566000406_1_237_minus	7.8e-27	RecA	1236	Gammaproteobacteria	222534	Frankia sp. BMG5.12	17 August	0p8
GS815_0p8.contig-72000147_1_233_minus	3.3e-32	RecA	70447	Ostreococcus	41875	Bathycoccus prasinos	14 June	0p8
GS822_0p8.contig-1554000510_1_123_plus	2.6e-19	RecA	49546	Flavobacteriaceae	49546	Flavobacteriaceae	3 August	0p8
GS822_0p8.contig-3615000352_1_100_minus	9.4e-10	RecA	126	Planctomycetaceae			3 August	0p8
GS820_0p8.contig-8111000067_1_100_plus	2e-13	RecA	28211	Alphaproteobacteria	41297	Sphingomonadaceae	20 July	0p8
GS820_0p8.contig-3114000357_1_142_plus	1.3e-07	RecA	2037	Actinomycetales	78537	unclassified Actinobacteria (miscellaneous)	20 July	0p8
GS820_0p1.contig-186000327_1_656_plus	6.5e-104	RecA	84995	Rubrobacteridae	1193181	Tetrasphaera elongata Lp2	20 July	0p1
[truncated: 4,544 more rows]

## Sheet: metacaspases_2011
SeqId	eVal	DomArch	TaxidPplacer	LowestPplacer	TaxidApis	LowestApis	SampleDate	SizeFraction
GS822_0p1.contig-368000487_1_253_minus	1e-14	Peptidase_C14	316274	Herpetosiphon aurantiacus DSM 785	35128	Thalassiosira pseudonana	3 August	0p1
GS820_3p0.contig-56000327_1_1407_minus	4e-42	metacaspase|FGE-sulfatase	46234	Anabaena sp. 90	46234	Anabaena sp. 90	20 July	3p0
GS822_3p0.contig-67000392_1_158_plus	5.2e-08	metacaspase	1117	Cyanobacteria	92938	Fischerella muscicola	3 August	3p0
GS817_0p1.contig-343000024_1_151_minus	1.8e-08	metacaspase	1224	Proteobacteria			29 June	0p1
GS820_0p1.contig-371000210_1_224_minus	4.9e-10	metacaspase	2	Bacteria	1131291	Gallionella sp. SCGC AAA018-N21	20 July	0p1
GS815_0p8.contig-7000036_1_337_plus	3.5e-08	metacaspase	2	Bacteria			14 June	0p8
GS822_0p1.contig-1366000353_1_154_minus	1.1e-07	Peptidase_C14	131567	cellular organisms	3055	Chlamydomonas reinhardtii	3 August	0p1
GS822_0p1.contig-377000431_1_242_plus	2.7e-15	Peptidase_C14	131567	cellular organisms	147429	Andropogoneae	3 August	0p1
GS824_3p0.contig-231000062_1_610_minus	2.2e-10	metacaspase	2759	Eukaryota	159749	Thalassiosira oceanica	17 August	3p0
GS820_0p1.contig-1234000451_1_140_plus	3.5e-07	metacaspase	2	Bacteria	86182	Curvibacter lanceolatus	20 July	0p1
GS820_3p0.contig-1272000073_1_218_minus	6.3e-09	metacaspase	313624	Nodularia spumigena CCY9414	313624	Nodularia spumigena CCY9414	20 July	3p0
GS832_0p1.contig-2258000243_1_119_plus	2.3e-06	metacaspase	1224	Proteobacteria	522306	Accumulibacter phosphatis (strain UW-1)	30 August	0p1
GS832_0p1.contig-1236000115_1_158_minus	3e-08	metacaspase	1224	Proteobacteria	1131291	Gallionella sp. SCGC AAA018-N21	30 August	0p1
GS832_0p1.contig-64000087_1_565_minus	7.3e-23	metacaspase	342108	Magnetospirillum magneticum AMB-1	939296	alpha proteobacterium SCGC AAA015-N04	30 August	0p1
GS817_0p8.contig-2799000011_1_144_plus	3.7e-07	metacaspase	2	Bacteria	903818	Holophaga foetida DSM 6591	29 June	0p8
GS824_0p8.contig-587000257_1_223_plus	2.5e-09	metacaspase	760192	Haliscomenobacter hydrossis DSM 1100			17 August	0p8
GS822_0p1.contig-808000480_1_185_plus	1.9e-08	metacaspase	171549	Bacteroidales	1262698	Alistipes sp. CAG:831	3 August	0p1
GS820_0p8.contig-366000215_1_307_minus	2e-07	metacaspase	2	Bacteria			20 July	0p8
GS822_0p1.contig-29000442_1_662_minus	1.7e-23	metacaspase	2	Bacteria	1229489	beta proteobacterium L13	3 August	0p1
GS820_3p0.contig-76000288_1_654_minus	1.1e-19	metacaspase	1301283	Oscillatoriophycideae	927668	Pseudanabaena biceps PCC 7429	20 July	3p0
GS820_0p8.contig-334000061_1_281_minus	5.5e-07	metacaspase	177439	Desulfotalea psychrophila LSv54	280463	Emiliania huxleyi CCMP1516	20 July	0p8
GS824_3p0.contig-18000392_1_397_minus	4.5e-15	metacaspase	203124	Trichodesmium erythraeum IMS101	927668	Pseudanabaena biceps PCC 7429	17 August	3p0
GS817_0p8.contig-1291000122_1_274_plus	2.1e-11	metacaspase	2759	Eukaryota			29 June	0p8
GS817_0p1.contig-600000066_1_356_minus	1.8e-17	metacaspase	926550	Caldilinea aerophila DSM 14535 = NBRC 104270	1229489	beta proteobacterium L13	29 June	0p1
GS817_0p1.contig-996000007_1_212_plus	1.4e-09	metacaspase	522306	Candidatus Accumulibacter phosphatis clade IIA str. UW-1	903818	Holophaga foetida DSM 6591	29 June	0p1
GS824_0p1.contig-796000190_1_195_minus	1.1e-07	metacaspase	1224	Proteobacteria	1211115	Chelatococcus sp. GW1	17 August	0p1
GS822_0p1.contig-928000068_1_179_plus	6.6e-10	metacaspase	1091494	Methylomicrobium alcaliphilum 20Z			3 August	0p1
GS815_0p1.contig-695000314_1_213_plus	1.5e-06	metacaspase	342108	Magnetospirillum magneticum AMB-1	342108	Magnetospirillum magneticum (strain AMB-1 / ATCC 700264)	14 June	0p1
GS820_3p0.contig-256000506_1_182_minus	2e-07	metacaspase	2	Bacteria	280463	Emiliania huxleyi CCMP1516	20 July	3p0
GS824_0p1.contig-673000486_1_210_plus	2.2e-12	Peptidase_C14	131567	cellular organisms	3055	Chlamydomonas reinhardtii	17 August	0p1
GS832_0p1.contig-859000355_1_304_plus	1.9e-06	metacaspase	131567	cellular organisms	1229489	beta proteobacterium L13	30 August	0p1
GS832_0p1.contig-168000368_1_894_plus	5.9e-09	metacaspase	219685	Gemmatimonadetes	857041	Candidatus Poribacteria sp. WGA-4E	30 August	0p1
GS820_3p0.contig-1271000413_1_229_plus	1e-12	Peptidase_C14	313624	Nodularia spumigena CCY9414	313624	Nodularia spumigena CCY9414	20 July	3p0
GS824_0p1.contig-1949000395_1_135_minus	1.4e-10	metacaspase	1224	Proteobacteria			17 August	0p1
GS822_3p0.contig-625000404_1_289_plus	1.4e-13	metacaspase	1173022	Crinalium epipsammum PCC 9333	34078	Scytonema hofmanni	3 August	3p0
GS815_0p1.contig-108000176_1_172_plus	1.8e-07	metacaspase	2	Bacteria	335659	Bradyrhizobium sp. S23321	14 June	0p1
GS817_0p1.contig-442000306_1_248_minus	1.7e-08	metacaspase	342108	Magnetospirillum magneticum AMB-1	342108	Magnetospirillum magneticum (strain AMB-1 / ATCC 700264)	29 June	0p1
GS832_0p8.contig-2322000424_1_770_plus	2.4e-41	metacaspase	374	Bradyrhizobium	526222	Desulfovibrio salexigens (strain ATCC 14822 / DSM 2638 / NCIB 8403 / VKM B-1763)	30 August	0p8
GS824_0p1.contig-2625000237_1_118_minus	1.1e-06	metacaspase	1224	Proteobacteria	903818	Holophaga foetida DSM 6591	17 August	0p1
GS815_0p8.contig-2187000121_1_174_minus	7.2e-08	metacaspase	2	Bacteria	388399	Sagittula stellata E-37	14 June	0p8
GS824_3p0.contig-152000277_1_433_minus	1.7e-22	metacaspase	1117	Cyanobacteria	497965	Cyanothece sp. (strain PCC 7822)	17 August	3p0
GS832_0p1.contig-65000493_1_533_plus	1.1e-23	metacaspase	1224	Proteobacteria	96561	Desulfococcus oleovorans (strain DSM 6200 / Hxd3)	30 August	0p1
GS815_0p8.contig-147000382_1_159_minus	6.8e-10	Peptidase_C14	2	Bacteria	1237149	Fulvivirga imtechensis AK7	14 June	0p8
GS824_viral.contig-225000207_1_181_plus	3.3e-07	metacaspase	2	Bacteria	86182	Curvibacter lanceolatus	17 August	viral
GS824_0p1.contig-16000446_262_1014_minus	7.5e-39	Peptidase_C14	2759	Eukaryota	670483	Gloeophyllum trabeum (strain ATCC 11539 / FP-39264 / Madison 617)	17 August	0p1
GS824_3p0.contig-65000315_1_234_minus	7.6e-15	Peptidase_C14	456999	Rhizoctonia solani	290317	Chlorobium phaeobacteroides (strain DSM 266)	17 August	3p0
GS817_0p1.contig-1467000281_1_224_plus	4e-15	Peptidase_C14	2759	Eukaryota	32057	Calothrix sp. PCC 7103	29 June	0p1
GS822_0p1.contig-3414000244_1_108_minus	1.3e-06	metacaspase	131567	cellular organisms			3 August	0p1
GS820_0p1.contig-947000093_1_153_minus	8.1e-08	metacaspase	28211	Alphaproteobacteria	460265	Methylobacterium nodulans (strain ORS2060 / LMG 21967)	20 July	0p1
GS824_0p1.contig-1284000200_1_222_plus	1.1e-11	Peptidase_C14	39947	Oryza sativa Japonica Group	214687	Musa acuminata subsp. malaccensis	17 August	0p1
GS824_0p8.contig-3833000500_1_113_plus	6.3e-07	metacaspase	522306	Candidatus Accumulibacter phosphatis clade IIA str. UW-1	903818	Holophaga foetida DSM 6591	17 August	0p8
GS822_0p8.contig-4209000089_3333_4364_plus	9.2e-09	metacaspase	219685	Gemmatimonadetes	886293	Singulisphaera acidiphila (strain ATCC BAA-1392 / DSM 18658 / VKM B-2454 / MOB10)	3 August	0p8
GS824_3p0.contig-36000325_153_386_plus	1.6e-14	Peptidase_C14	1108050	Rhizoctonia solani AG-1 IB	5148	Sordariaceae	17 August	3p0
GS817_3p0.contig-27000240_1_1976_minus	1.5e-23	metacaspase	46234	Anabaena sp. 90	46234	Anabaena sp. 90	29 June	3p0
GS817_0p1.contig-601000442_1_201_plus	1.1e-08	metacaspase	342108	Magnetospirillum magneticum AMB-1	1244869	Magnetospirillum sp. SO-1	29 June	0p1
GS824_3p0.contig-100000312_1_208_plus	4.7e-12	metacaspase	1117	Cyanobacteria	34078	Scytonema hofmanni	17 August	3p0
GS832_0p8.contig-51000000_1_610_minus	2.6e-18	Peptidase_C14	131567	cellular organisms	564608	Micromonas pusilla (strain CCMP1545)	30 August	0p8
GS822_0p8.contig-628000194_1_162_plus	2.4e-07	metacaspase	131567	cellular organisms			3 August	0p8
GS817_0p1.contig-808000259_1_275_plus	7.3e-14	metacaspase	522306	Candidatus Accumulibacter phosphatis clade IIA str. UW-1	1131291	Gallionella sp. SCGC AAA018-N21	29 June	0p1
GS822_0p1.contig-63000177_1_628_minus	2.9e-34	Peptidase_C14	1108050	Rhizoctonia solani AG-1 IB	670483	Gloeophyllum trabeum (strain ATCC 11539 / FP-39264 / Madison 617)	3 August	0p1
GS815_0p8.contig-2235000165_1_100_minus	2.2e-07	metacaspase	2	Bacteria			14 June	0p8
GS822_0p1.contig-3013000064_1_113_minus	2.1e-07	metacaspase	2	Bacteria			3 August	0p1
GS832_0p8.contig-115000511_260_5362_minus	8.5e-09	iTMHo|metacaspase|VWA_2	203124	Trichodesmium erythraeum IMS101	530564	Pirellula staleyi (strain ATCC 27377 / DSM 6068 / ICPB 4128)	30 August	0p8
GS824_3p0.contig-96000200_1_220_plus	2.5e-06	metacaspase	976	Bacteroidetes			17 August	3p0
GS824_0p1.contig-342000374_1_282_plus	2.3e-09	metacaspase	2	Bacteria	247639	marine gamma proteobacterium HTCC2080	17 August	0p1
GS817_0p1.contig-221000232_1_308_minus	5.5e-14	metacaspase	2	Bacteria	643867	Marivirga tractuosa (strain ATCC 23168 / DSM 4126 / NBRC 15989 / NCIMB 1408 / VKM B-1430 / H-43)	29 June	0p1
GS822_3p0.contig-677000358_1_111_minus	3.1e-07	metacaspase	1117	Cyanobacteria	34078	Scytonema hofmanni	3 August	3p0
GS817_0p1.contig-1337000395_1_250_plus	2.1e-11	metacaspase	2	Bacteria	61598	Lamprocystis purpurea	29 June	0p1
GS817_0p1.contig-1671000123_1_197_minus	1.2e-06	metacaspase	147538	Pezizomycotina			29 June	0p1
GS822_0p8.contig-39000001_1_390_plus	4.9e-25	Peptidase_C14	131567	cellular organisms	1156394	Saprolegnia diclina VS20	3 August	0p8
GS824_0p1.contig-73000268_1_499_plus	1.4e-14	Peptidase_C14	2759	Eukaryota	1156394	Saprolegnia diclina VS20	17 August	0p1
GS817_0p8.contig-568000430_1_347_plus	3.6e-10	metacaspase	342108	Magnetospirillum magneticum AMB-1	662	Vibrio	29 June	0p8
GS820_0p1.contig-410000297_1_716_minus	2.1e-42	Peptidase_C14	556484	Phaeodactylum tricornutum CCAP 1055/1	732165	Dichomitus squalens (strain LYAD-421)	20 July	0p1
GS815_3p0.contig-28000079_146_344_plus	1.2e-11	Peptidase_C14	131567	cellular organisms	4533	Oryza brachyantha	14 June	3p0
GS817_0p8.contig-1303000460_1_204_plus	2.5e-14	Peptidase_C14	2	Bacteria	526222	Desulfovibrio salexigens (strain ATCC 14822 / DSM 2638 / NCIB 8403 / VKM B-1763)	29 June	0p8
GS817_0p1.contig-55000234_1_580_minus	4.5e-36	metacaspase	374	Bradyrhizobium	384765	Labrenzia aggregata IAM 12614	29 June	0p1
GS820_0p8.contig-257000008_1_329_minus	1.8e-12	metacaspase	131567	cellular organisms	905079	Guillardia theta CCMP2712	20 July	0p8
GS817_3p0.contig-727000183_1_556_minus	2.6e-30	metacaspase	46234	Anabaena sp. 90	46234	Anabaena sp. 90	29 June	3p0
GS817_3p0.contig-698000325_1_195_minus	9.9e-11	metacaspase	1236	Gammaproteobacteria	29497	Vibrio splendidus	29 June	3p0
GS817_0p1.contig-454000079_139_350_minus	2.2e-06	metacaspase	224911	Bradyrhizobium diazoefficiens USDA 110	1223566	Bradyrhizobium sp. CCGE-LA001	29 June	0p1
GS822_0p1.contig-143000455_1_345_minus	2.2e-13	metacaspase	2	Bacteria	1262698	Alistipes sp. CAG:831	3 August	0p1
GS820_0p8.contig-3821000054_1_141_minus	1.2e-11	Peptidase_C14	684364	Batrachochytrium dendrobatidis JAM81	745407	Dacryopinax sp. (strain DJM 731)	20 July	0p8
GS815_0p1.contig-294000337_440_763_minus	1.7e-08	metacaspase	522306	Candidatus Accumulibacter phosphatis clade IIA str. UW-1	1131291	Gallionella sp. SCGC AAA018-N21	14 June	0p1
GS817_0p8.contig-11000178_3012_3937_plus	6.5e-09	metacaspase	219685	Gemmatimonadetes	234267	Solibacter usitatus (strain Ellin6076)	29 June	0p8
GS822_0p1.contig-810000284_1_186_plus	6.6e-14	metacaspase	2	Bacteria	247634	marine gamma proteobacterium HTCC2148	3 August	0p1
GS824_0p1.contig-1737000064_1_142_minus	6.2e-07	metacaspase	2	Bacteria	70993	Flexithrix dorotheae	17 August	0p1
GS824_0p1.contig-1053000296_1_209_plus	1e-10	metacaspase	1224	Proteobacteria	1131291	Gallionella sp. SCGC AAA018-N21	17 August	0p1
GS817_3p0.contig-773000202_1_305_minus	2e-10	metacaspase	1117	Cyanobacteria	28072	Nostoc sp. (strain ATCC 29411 / PCC 7524)	29 June	3p0
GS824_0p1.contig-175000376_1_355_minus	5.8e-21	metacaspase	2323	unclassified Bacteria	903818	Holophaga foetida DSM 6591	17 August	0p1
GS824_0p1.contig-56000095_1_655_plus	6e-23	SH3_3|metacaspase	131567	cellular organisms	1229489	beta proteobacterium L13	17 August	0p1
GS817_0p1.contig-765000335_1_213_minus	2.2e-09	metacaspase	1224	Proteobacteria			29 June	0p1
GS822_3p0.contig-120000504_1_154_plus	1.6e-10	Peptidase_C14	2759	Eukaryota	34384	Arthrodermataceae	3 August	3p0
GS824_0p1.contig-1004000257_1_273_plus	2e-13	metacaspase	131567	cellular organisms	1229489	beta proteobacterium L13	17 August	0p1
GS824_0p1.contig-2567000300_1_118_plus	6.3e-07	metacaspase	1224	Proteobacteria	903818	Holophaga foetida DSM 6591	17 August	0p1
GS817_3p0.contig-1159000235_1_215_minus	1.7e-10	metacaspase	200666	Sphingobacteriales	866536	Belliella baltica (strain DSM 15883 / CIP 108006 / LMG 21964 / BA134)	29 June	3p0
GS817_3p0.contig-8000367_1_563_minus	4.2e-12	metacaspase	1117	Cyanobacteria	63737	Nostoc punctiforme (strain ATCC 29133 / PCC 73102)	29 June	3p0
GS820_3p0.contig-27000488_1_531_plus	3.1e-23	metacaspase	1161	Nostocales	927668	Pseudanabaena biceps PCC 7429	20 July	3p0
GS820_0p8.contig-218000293_1_333_minus	4.3e-08	iTMHo|metacaspase	41297	Sphingomonadaceae			20 July	0p8
GS817_3p0.contig-32000191_3290_4760_plus	1.6e-27	metacaspase|oTMHi	46234	Anabaena sp. 90	46234	Anabaena sp. 90	29 June	3p0
GS824_0p1.contig-138000463_1_437_minus	1.1e-19	metacaspase	1224	Proteobacteria	1266370	Nitrospina gracilis 3/211	17 August	0p1
GS820_0p1.contig-2118000203_1_108_plus	2.8e-07	metacaspase	2	Bacteria			20 July	0p1
GS832_0p8.contig-1354000323_1_154_minus	4.5e-09	metacaspase	2	Bacteria			30 August	0p8
GS820_0p1.contig-1107000160_1_145_minus	6.9e-07	Peptidase_C14	131567	cellular organisms	60890	Phaeobacter gallaeciensis	20 July	0p1
GS820_0p1.contig-175000336_1_297_plus	5.6e-11	Peptidase_C14	2759	Eukaryota	914234	Ceriporiopsis subvermispora (strain B)	20 July	0p1
GS824_0p8.contig-922000198_1_194_minus	1.3e-14	Peptidase_C14	2759	Eukaryota	905079	Guillardia theta CCMP2712	17 August	0p8
GS820_3p0.contig-323000165_1_222_minus	2.7e-10	metacaspase	2	Bacteria			20 July	3p0
GS817_0p1.contig-169000366_1_538_minus	1.8e-32	metacaspase	522306	Candidatus Accumulibacter phosphatis clade IIA str. UW-1	903818	Holophaga foetida DSM 6591	29 June	0p1
GS820_3p0.contig-245000316_1_964_plus	1.4e-18	metacaspase	1117	Cyanobacteria	34078	Scytonema hofmanni	20 July	3p0
GS824_0p8.contig-392000379_1_264_plus	1.5e-16	Peptidase_C14	451864	Dikarya	1156394	Saprolegnia diclina VS20	17 August	0p8
GS824_0p8.contig-722000305_1_210_plus	1.1e-12	metacaspase	28211	Alphaproteobacteria	864051	Burkholderiales bacterium JOSHI_001	17 August	0p8
GS824_0p1.contig-330000451_1_279_plus	5.9e-07	metacaspase	2	Bacteria	121719	Pannonibacter phragmitetus	17 August	0p1
GS822_0p1.contig-689000393_39_715_plus	1.1e-37	Peptidase_C14	5303	Polyporales	578457	Serpula lacrymans var. lacrymans (strain S7.9)	3 August	0p1
GS820_3p0.contig-190000035_1_2257_plus	1.9e-39	metacaspase|FGE-sulfatase	1170562	Calothrix sp. PCC 6303	102125	Xenococcus sp. PCC 7305	20 July	3p0
GS815_0p1.contig-359000387_1_207_minus	4.2e-11	metacaspase	1224	Proteobacteria	384765	Labrenzia aggregata IAM 12614	14 June	0p1
GS824_0p8.contig-5275000505_1_100_minus	4.5e-07	metacaspase	2	Bacteria			17 August	0p8
GS820_0p1.contig-2398000107_1_246_minus	1.4e-08	metacaspase	342108	Magnetospirillum magneticum AMB-1	1244869	Magnetospirillum sp. SO-1	20 July	0p1
GS832_0p1.contig-847000208_1_177_plus	5.7e-13	Peptidase_C14	2759	Eukaryota	1156394	Saprolegnia diclina VS20	30 August	0p1
GS817_3p0.contig-1488000425_1_207_plus	5.7e-11	Peptidase_C14	1108050	Rhizoctonia solani AG-1 IB	578457	Serpula lacrymans var. lacrymans (strain S7.9)	29 June	3p0
GS832_0p1.contig-2257000281_1_120_minus	3.9e-07	metacaspase	131567	cellular organisms			30 August	0p1
GS815_0p1.contig-740000199_1_233_plus	9.9e-13	metacaspase	1224	Proteobacteria	34058	Methylobacter marinus	14 June	0p1
GS822_0p1.contig-295000215_1_249_plus	7.5e-09	metacaspase	2	Bacteria	1009708	alpha proteobacterium SCGC AAA536-G10	3 August	0p1
GS824_0p1.contig-960000021_1_179_plus	7.6e-11	metacaspase	28211	Alphaproteobacteria	864051	Burkholderiales bacterium JOSHI_001	17 August	0p1
GS817_0p1.contig-11000266_367_1398_minus	9.2e-09	metacaspase	219685	Gemmatimonadetes	886293	Singulisphaera acidiphila (strain ATCC BAA-1392 / DSM 18658 / VKM B-2454 / MOB10)	29 June	0p1
GS824_0p1.contig-40000408_1_605_minus	1e-06	metacaspase	400682	Amphimedon queenslandica			17 August	0p1
GS822_0p1.contig-311000146_1_269_minus	1.9e-08	Peptidase_C14	1076935	Pyronema omphalodes CBS 100304	192259	Genlisea aurea	3 August	0p1
GS820_0p1.contig-1448000209_1_127_plus	3.7e-07	Peptidase_C14	1254432	Sorangium cellulosum So0157-2			20 July	0p1
GS832_0p1.contig-2126000167_1_125_minus	3.6e-07	metacaspase	1229665	Fusarium oxysporum f. sp. cubense race 4			30 August	0p1
GS832_0p1.contig-1527000225_1_145_minus	6.1e-07	metacaspase	131567	cellular organisms			30 August	0p1
GS817_3p0.contig-259000233_1_731_minus	6.8e-09	metacaspase	46234	Anabaena sp. 90	46234	Anabaena sp. 90	29 June	3p0
GS824_3p0.contig-218000256_1_203_minus	4.6e-09	metacaspase	2	Bacteria	816	Bacteroides	17 August	3p0
GS815_0p1.contig-1259000223_1_193_minus	1.9e-06	metacaspase	2	Bacteria			14 June	0p1
GS817_3p0.contig-1029000194_1_172_minus	1.1e-07	metacaspase	1173027	Microcoleus sp. PCC 7113	118161	Pleurocapsa sp. PCC 7319	29 June	3p0
GS822_0p1.contig-1683000081_1_144_plus	1.7e-07	metacaspase	1224	Proteobacteria	903818	Holophaga foetida DSM 6591	3 August	0p1
GS817_0p1.contig-707000332_1_147_minus	2.2e-08	metacaspase	2	Bacteria	1160284	Microcystis aeruginosa PCC 9808	29 June	0p1
GS824_3p0.contig-2879000228_1_228_minus	4e-07	metacaspase	976	Bacteroidetes	313595	Psychroflexus torquis (strain ATCC 700755 / ACAM 623)	17 August	3p0
GS820_0p1.contig-1598000476_1_239_plus	2.3e-08	metacaspase	342108	Magnetospirillum magneticum AMB-1	1244869	Magnetospirillum sp. SO-1	20 July	0p1
GS832_0p1.contig-443000411_1_233_minus	7.6e-08	metacaspase	2	Bacteria	1229489	beta proteobacterium L13	30 August	0p1
GS817_0p1.contig-932000207_1_266_plus	8.2e-11	metacaspase	342108	Magnetospirillum magneticum AMB-1	1244869	Magnetospirillum sp. SO-1	29 June	0p1
GS824_3p0.contig-1125000090_1_176_plus	1.3e-08	metacaspase	46234	Anabaena sp. 90	46234	Anabaena sp. 90	17 August	3p0
GS820_3p0.contig-2814000445_1_100_plus	2.6e-06	metacaspase	1163	Anabaena	118173	Pseudanabaena sp. PCC 6802	20 July	3p0
GS815_0p1.contig-67000506_1_792_minus	8.3e-17	metacaspase	2	Bacteria	1073573	SAR324 cluster bacterium JCVI-SC AAA005	14 June	0p1
GS815_0p8.contig-132000351_1_227_minus	1.2e-07	metacaspase	155619	Agaricomycetes	670483	Gloeophyllum trabeum (strain ATCC 11539 / FP-39264 / Madison 617)	14 June	0p8
GS820_0p1.contig-1061000468_1_145_minus	6.5e-09	metacaspase	1224	Proteobacteria	903818	Holophaga foetida DSM 6591	20 July	0p1
GS815_0p1.contig-153_1650_2681_plus	9.2e-09	metacaspase	219685	Gemmatimonadetes	886293	Singulisphaera acidiphila (strain ATCC BAA-1392 / DSM 18658 / VKM B-2454 / MOB10)	14 June	0p1
GS820_0p1.contig-2261000169_1_843_minus	1.5e-34	metacaspase	342108	Magnetospirillum magneticum AMB-1	342108	Magnetospirillum magneticum (strain AMB-1 / ATCC 700264)	20 July	0p1
GS824_0p1.contig-2276000372_1_381_plus	1.1e-09	metacaspase	342108	Magnetospirillum magneticum AMB-1	909943	SAR116 cluster alpha proteobacterium HIMB100	17 August	0p1
GS824_0p1.contig-81000174_1_481_plus	4.7e-10	Peptidase_C14	2759	Eukaryota	5811	Toxoplasma gondii	17 August	0p1
GS817_0p8.contig-647000091_1_190_plus	2.3e-07	metacaspase	131567	cellular organisms	1244869	Magnetospirillum sp. SO-1	29 June	0p8
GS817_0p1.contig-1215000181_1_191_plus	1.4e-10	metacaspase	2	Bacteria	903818	Holophaga foetida DSM 6591	29 June	0p1
GS815_3p0.contig-169000247_1_222_minus	2.5e-09	metacaspase	5303	Polyporales			14 June	3p0
GS832_0p1.contig-565000463_1_214_plus	3.6e-08	metacaspase	407	Methylobacterium	331869	alpha proteobacterium BAL199	30 August	0p1
GS822_0p1.contig-278000187_1_280_plus	7.9e-10	metacaspase	522306	Candidatus Accumulibacter phosphatis clade IIA str. UW-1	522306	Accumulibacter phosphatis (strain UW-1)	3 August	0p1
GS824_0p1.contig-740000008_1_208_minus	1.7e-12	metacaspase	131567	cellular organisms			17 August	0p1
GS832_3p0.contig-29_234_1214_minus	5.9e-11	metacaspase	400682	Amphimedon queenslandica			30 August	3p0
GS815_0p1.contig-661000076_1_315_plus	5.2e-08	metacaspase	356	Rhizobiales	335659	Bradyrhizobium sp. S23321	14 June	0p1
GS824_0p8.contig-2740000007_1_193_minus	1.1e-07	metacaspase	2	Bacteria			17 August	0p8
GS815_3p0.contig-347000227_1_338_plus	8.8e-10	Peptidase_C14	2759	Eukaryota	280463	Emiliania huxleyi CCMP1516	14 June	3p0
GS822_0p1.contig-27000043_1_698_plus	2.6e-47	Peptidase_C14	2759	Eukaryota	650164	Phanerochaete carnosa (strain HHB-10118-sp)	3 August	0p1
GS817_3p0.contig-1312000075_1_179_minus	1.5e-06	metacaspase	1117	Cyanobacteria	449447	Microcystis aeruginosa (strain NIES-843)	29 June	3p0
GS817_0p1.contig-780000124_1_200_plus	2e-06	metacaspase	976	Bacteroidetes	398720	Leeuwenhoekiella blandensis (strain CECT 7118 / CCUG 51940 / MED217)	29 June	0p1
GS824_0p8.contig-3176000067_1_122_plus	4.3e-07	metacaspase	2	Bacteria			17 August	0p8
GS817_3p0.contig-203000244_1_932_minus	1.8e-29	metacaspase	1170562	Calothrix sp. PCC 6303	1126	Microcystis aeruginosa	29 June	3p0
GS822_3p0.contig-46000462_1_323_minus	4.2e-14	Peptidase_C14	155619	Agaricomycetes	35128	Thalassiosira pseudonana	3 August	3p0
GS824_0p8.contig-13000048_824_1855_plus	9.2e-09	metacaspase	219685	Gemmatimonadetes	886293	Singulisphaera acidiphila (strain ATCC BAA-1392 / DSM 18658 / VKM B-2454 / MOB10)	17 August	0p8
GS824_0p1.contig-213000284_1_331_plus	2e-07	metacaspase	522306	Candidatus Accumulibacter phosphatis clade IIA str. UW-1	903818	Holophaga foetida DSM 6591	17 August	0p1
GS820_0p8.contig-2139000449_1_159_plus	3.7e-11	metacaspase	2	Bacteria	96561	Desulfococcus oleovorans (strain DSM 6200 / Hxd3)	20 July	0p8
GS824_3p0.contig-325000032_1_127_minus	8.6e-08	metacaspase	1150	Oscillatoriales	927668	Pseudanabaena biceps PCC 7429	17 August	3p0
GS832_0p1.contig-1704000302_1_135_minus	2.1e-07	metacaspase	2	Bacteria	526222	Desulfovibrio salexigens (strain ATCC 14822 / DSM 2638 / NCIB 8403 / VKM B-1763)	30 August	0p1
GS820_0p8.contig-1465000315_36_225_minus	9.8e-12	Peptidase_C14	2	Bacteria	665954	Bacteroides ovatus 3_8_47FAA	20 July	0p8
GS832_0p8.contig-1062000193_1_168_minus	2.7e-09	metacaspase	131567	cellular organisms			30 August	0p8
GS824_0p1.contig-2244000296_1_311_plus	2.6e-09	metacaspase	342108	Magnetospirillum magneticum AMB-1	1244869	Magnetospirillum sp. SO-1	17 August	0p1
GS824_0p1.contig-1376000203_1_184_minus	6.1e-08	metacaspase	1236	Gammaproteobacteria	39773	Methylomicrobium	17 August	0p1
GS822_0p1.contig-430000389_1_240_minus	6.5e-12	metacaspase	342108	Magnetospirillum magneticum AMB-1	909943	SAR116 cluster alpha proteobacterium HIMB100	3 August	0p1
GS824_0p8.contig-3000170_11302_16506_minus	8.3e-12	iTMHo|metacaspase|VWA_2	203124	Trichodesmium erythraeum IMS101	530564	Pirellula staleyi (strain ATCC 27377 / DSM 6068 / ICPB 4128)	17 August	0p8
GS820_0p8.contig-325_1_3888_minus	5.6e-12	iTMHo|metacaspase|VWA_2	203124	Trichodesmium erythraeum IMS101	530564	Pirellula staleyi (strain ATCC 27377 / DSM 6068 / ICPB 4128)	20 July	0p8
GS820_0p1.contig-410000004_1_213_minus	1.7e-13	metacaspase	2	Bacteria	763034	Bacteroides fluxus YIT 12057	20 July	0p1
GS824_0p1.contig-157000312_1_357_minus	9.5e-09	metacaspase	131567	cellular organisms	96561	Desulfococcus oleovorans (strain DSM 6200 / Hxd3)	17 August	0p1
GS817_0p8.contig-469000023_1_311_plus	5.3e-13	metacaspase	1224	Proteobacteria	1101190	Methylopila sp. M107	29 June	0p8
GS817_viral.contig-1320000372_1_153_minus	3.5e-07	metacaspase	10228	Trichoplax adhaerens			29 June	viral
GS817_3p0.contig-406000304_1_263_plus	4.5e-18	metacaspase	46234	Anabaena sp. 90	46234	Anabaena sp. 90	29 June	3p0
GS822_viral.contig-936000460_1_100_plus	2e-06	metacaspase	2	Bacteria			3 August	viral
GS824_0p8.contig-285000233_1_300_plus	1.8e-11	Peptidase_C14	2759	Eukaryota	44056	Aureococcus anophagefferens	17 August	0p8
GS824_3p0.contig-476000357_1_154_minus	1.7e-09	Peptidase_C14	2759	Eukaryota			17 August	3p0
GS824_0p1.contig-662000464_1_206_minus	8.2e-13	Peptidase_C14	131567	cellular organisms	246409	Rhizopus delemar (strain RA 99-880 / ATCC MYA-4621 / FGSC 9543 / NRRL 43880)	17 August	0p1
GS815_0p1.contig-343000093_1_140_plus	5.7e-07	Peptidase_C14	1224	Proteobacteria	522306	Accumulibacter phosphatis (strain UW-1)	14 June	0p1
GS815_0p8.contig-1181000234_1_198_plus	5.9e-07	metacaspase	131567	cellular organisms			14 June	0p8
GS817_viral.contig-76000355_1_155_minus	1.9e-08	Peptidase_C14	1117	Cyanobacteria	34058	Methylobacter marinus	29 June	viral
GS824_0p1.contig-2536000220_1_177_minus	1.1e-09	Peptidase_C14	2	Bacteria	335543	Syntrophobacter fumaroxidans (strain DSM 10017 / MPOB)	17 August	0p1
GS824_0p1.contig-3476000137_1_192_plus	8.7e-07	metacaspase	1224	Proteobacteria			17 August	0p1
GS832_0p1.contig-3483000075_1_100_minus	9.6e-07	metacaspase	131567	cellular organisms			30 August	0p1
GS822_0p1.contig-1838000041_1_139_plus	4.4e-07	Peptidase_C14	131567	cellular organisms			3 August	0p1
GS817_0p8.contig-55000364_1_239_minus	6.4e-13	metacaspase	522306	Candidatus Accumulibacter phosphatis clade IIA str. UW-1	522306	Accumulibacter phosphatis (strain UW-1)	29 June	0p8
GS822_3p0.contig-53000070_1_165_minus	2.3e-06	metacaspase	313624	Nodularia spumigena CCY9414	313624	Nodularia spumigena CCY9414	3 August	3p0
GS824_0p1.contig-1111000206_1_171_plus	6.2e-08	Peptidase_C14	5303	Polyporales			17 August	0p1
GS817_0p8.contig-2823000124_1_151_plus	1.7e-08	metacaspase	1224	Proteobacteria	903818	Holophaga foetida DSM 6591	29 June	0p8
GS820_0p1.contig-333000260_1_228_minus	0.00022	metacaspase	131567	cellular organisms			20 July	0p1
GS817_0p1.contig-411000282_1_150_minus	1.8e-06	metacaspase	1117	Cyanobacteria			29 June	0p1
GS824_0p1.contig-2609000319_1_116_plus	1e-06	metacaspase	131567	cellular organisms			17 August	0p1
GS817_0p1.contig-103000158_1_206_minus	8.2e-07	metacaspase	342108	Magnetospirillum magneticum AMB-1	909943	SAR116 cluster alpha proteobacterium HIMB100	29 June	0p1
GS820_3p0.contig-1396000128_1_186_plus	2.8e-07	metacaspase	1117	Cyanobacteria	497965	Cyanothece sp. (strain PCC 7822)	20 July	3p0
GS817_3p0.contig-1202000046_1_169_minus	2e-07	metacaspase	1170562	Calothrix sp. PCC 6303	102125	Xenococcus sp. PCC 7305	29 June	3p0
GS817_0p1.contig-714000023_1_595_plus	5.3e-30	metacaspase	1224	Proteobacteria	1121451	Desulfovibrio hydrothermalis AM13 = DSM 14728	29 June	0p1
GS824_3p0.contig-129000326_1_214_plus	2.1e-09	metacaspase	1170562	Calothrix sp. PCC 6303	102125	Xenococcus sp. PCC 7305	17 August	3p0
GS817_3p0.contig-43000196_1_345_plus	5.8e-16	metacaspase	56107	Cylindrospermum stagnale PCC 7417	56107	Cylindrospermum stagnale PCC 7417	29 June	3p0
GS820_3p0.contig-148000308_1_522_plus	4.2e-24	metacaspase	1117	Cyanobacteria	240292	Anabaena variabilis (strain ATCC 29413 / PCC 7937)	20 July	3p0
GS820_0p8.contig-220000117_1_441_minus	1.9e-06	metacaspase	716546	leotiomyceta			20 July	0p8
GS822_0p1.contig-944000128_1_175_plus	1.9e-10	Peptidase_C14	131567	cellular organisms	4893	Saccharomycetaceae	3 August	0p1
GS822_3p0.contig-160000283_1_542_minus	1.4e-10	metacaspase	2759	Eukaryota			3 August	3p0
GS820_0p1.contig-766000366_1_646_minus	8.4e-13	metacaspase	342108	Magnetospirillum magneticum AMB-1	342108	Magnetospirillum magneticum (strain AMB-1 / ATCC 700264)	20 July	0p1
GS822_0p1.contig-187000420_1_335_plus	2.9e-20	metacaspase	2	Bacteria	903818	Holophaga foetida DSM 6591	3 August	0p1
GS817_0p8.contig-1545000223_1_224_minus	2.3e-08	metacaspase	1117	Cyanobacteria	1160284	Microcystis aeruginosa PCC 9808	29 June	0p8
GS817_0p8.contig-899000433_1_165_plus	2.1e-09	Peptidase_C14	2	Bacteria	1160280	Microcystis aeruginosa PCC 9432	29 June	0p8
GS822_0p8.contig-1624000137_1_226_minus	6e-13	metacaspase	2	Bacteria	526222	Desulfovibrio salexigens (strain ATCC 14822 / DSM 2638 / NCIB 8403 / VKM B-1763)	3 August	0p8
GS824_0p1.contig-325000002_126_315_plus	6.2e-11	Peptidase_C14	5823	Plasmodium berghei ANKA	561896	Postia placenta (strain ATCC 44394 / Madison 698-R)	17 August	0p1
GS824_0p8.contig-2799000135_1_127_plus	3.9e-07	metacaspase	28211	Alphaproteobacteria	1131291	Gallionella sp. SCGC AAA018-N21	17 August	0p8
GS820_0p8.contig-1756000287_1_218_minus	4.9e-09	metacaspase	2	Bacteria	420952	Burkholderia bryophila	20 July	0p8
GS817_0p1.contig-301000405_1_205_minus	5.2e-14	metacaspase	1224	Proteobacteria	472759	Nitrosococcus halophilus (strain Nc4)	29 June	0p1
GS832_0p1.contig-1557000133_1_141_plus	5.8e-08	metacaspase	2	Bacteria			30 August	0p1
GS817_0p1.contig-778000263_1_188_plus	2.6e-06	metacaspase	342108	Magnetospirillum magneticum AMB-1	1244869	Magnetospirillum sp. SO-1	29 June	0p1
GS822_0p1.contig-53000216_1_533_minus	2.8e-08	metacaspase	131567	cellular organisms			3 August	0p1
GS822_0p1.contig-72000494_7304_8335_minus	9.2e-09	metacaspase	219685	Gemmatimonadetes	886293	Singulisphaera acidiphila (strain ATCC BAA-1392 / DSM 18658 / VKM B-2454 / MOB10)	3 August	0p1
GS820_3p0.contig-697000231_1_243_plus	1e-13	Peptidase_C14	171549	Bacteroidales	1111077	Claviceps purpurea (strain 20.1)	20 July	3p0
GS822_0p1.contig-42000452_1_680_minus	1.9e-26	metacaspase	500485	Penicillium chrysogenum Wisconsin 54-1255	96561	Desulfococcus oleovorans (strain DSM 6200 / Hxd3)	3 August	0p1
GS817_3p0.contig-279000002_1_350_plus	2.4e-18	metacaspase	1301283	Oscillatoriophycideae	927668	Pseudanabaena biceps PCC 7429	29 June	3p0
GS824_0p1.contig-2407000121_1_123_plus	1.9e-06	metacaspase	2	Bacteria	375	Bradyrhizobium japonicum	17 August	0p1
GS832_0p1.contig-189000326_1_337_plus	3.5e-20	Peptidase_C14	306901	Chaetomium globosum CBS 148.51	240176	Coprinopsis cinerea (strain Okayama-7 / 130 / ATCC MYA-4618 / FGSC 9003)	30 August	0p1
GS820_0p1.contig-590000208_1_188_minus	2e-08	metacaspase	2	Bacteria			20 July	0p1
GS824_3p0.contig-85000473_386_567_plus	1.1e-07	metacaspase	1162	Nostocaceae	34078	Scytonema hofmanni	17 August	3p0
GS824_0p8.contig-2000123_501_1856_minus	1.5e-32	Peptidase_C14	38832	Micromonas	296587	Micromonas sp. (strain RCC299 / NOUM17)	17 August	0p8
GS820_0p1.contig-2212000428_4549_5580_plus	9.2e-09	metacaspase	219685	Gemmatimonadetes	886293	Singulisphaera acidiphila (strain ATCC BAA-1392 / DSM 18658 / VKM B-2454 / MOB10)	20 July	0p1
GS824_0p1.contig-603000241_1_216_plus	6.2e-12	Peptidase_C14	5303	Polyporales	578458	Schizophyllum commune (strain H4-8 / FGSC 9210)	17 August	0p1
GS817_0p1.contig-825000097_1_283_plus	6.3e-12	metacaspase	522306	Candidatus Accumulibacter phosphatis clade IIA str. UW-1	522306	Accumulibacter phosphatis (strain UW-1)	29 June	0p1
GS820_0p8.contig-5294000299_1_115_minus	1e-06	metacaspase	2	Bacteria	86182	Curvibacter lanceolatus	20 July	0p8
GS824_0p1.contig-1146000078_1_170_plus	1.4e-09	Peptidase_C14	451864	Dikarya			17 August	0p1
GS820_3p0.contig-369000358_1_745_minus	1.7e-20	metacaspase	46234	Anabaena sp. 90	46234	Anabaena sp. 90	20 July	3p0
GS817_3p0.contig-1140000271_1_148_minus	1.8e-10	Peptidase_C14	2759	Eukaryota	552466	Filobasidiella/Cryptococcus neoformans species complex	29 June	3p0
GS824_3p0.contig-60000341_265_447_plus	3.7e-07	metacaspase	1117	Cyanobacteria	643473	Microchaete sp. PCC 7126	17 August	3p0
GS820_3p0.contig-5000168_1_499_minus	2.6e-26	metacaspase	1117	Cyanobacteria	643473	Microchaete sp. PCC 7126	20 July	3p0
GS822_0p1.contig-1481000486_1_151_minus	4.9e-09	metacaspase	1224	Proteobacteria	903818	Holophaga foetida DSM 6591	3 August	0p1
GS824_3p0.contig-906000234_1_297_minus	2.4e-07	metacaspase	28211	Alphaproteobacteria			17 August	3p0
GS822_0p1.contig-989000511_1_175_plus	8.1e-08	metacaspase	2	Bacteria			3 August	0p1
GS824_3p0.contig-418000454_1_508_minus	1e-10	metacaspase	2759	Eukaryota			17 August	3p0
GS815_0p1.contig-175000190_1_221_plus	1.6e-07	metacaspase	2	Bacteria	1262698	Alistipes sp. CAG:831	14 June	0p1
GS832_0p1.contig-344000355_1_268_minus	7.2e-12	metacaspase	1224	Proteobacteria	870187	Thiothrix nivea DSM 5205	30 August	0p1
GS820_0p1.contig-1832000065_1_408_minus	3.1e-15	metacaspase	131567	cellular organisms	929558	Sulfurimonas gotlandica GD1	20 July	0p1
GS820_0p8.contig-2056000079_1_647_minus	5.4e-26	Peptidase_C14	2759	Eukaryota	296587	Micromonas sp. (strain RCC299 / NOUM17)	20 July	0p8
GS817_3p0.contig-195000394_1_303_minus	1.5e-13	metacaspase	46234	Anabaena sp. 90	46234	Anabaena sp. 90	29 June	3p0
GS824_0p8.contig-906000312_1_233_plus	1.4e-10	Peptidase_C14	38832	Micromonas	296587	Micromonas sp. (strain RCC299 / NOUM17)	17 August	0p8
GS822_0p1.contig-60000196_1_367_plus	8.4e-10	metacaspase	1108050	Rhizoctonia solani AG-1 IB	85056	Trypanosoma cruzi marinkellei	3 August	0p1
GS817_0p8.contig-267000386_1_163_minus	8.4e-08	metacaspase	2	Bacteria	114615	Bradyrhizobium sp. (strain ORS278)	29 June	0p8
GS820_0p1.contig-174000364_1_314_plus	2.8e-08	metacaspase	2	Bacteria			20 July	0p1
GS815_0p1.contig-516000144_1_192_minus	1.3e-09	Peptidase_C14	131567	cellular organisms			14 June	0p1
GS822_0p1.contig-649000418_1_200_minus	9.3e-11	metacaspase	119066	unclassified Betaproteobacteria			3 August	0p1
GS817_0p8.contig-285000188_1_159_plus	8.1e-07	metacaspase	2	Bacteria			29 June	0p8
GS824_0p1.contig-990000116_1_179_plus	4.5e-07	Peptidase_C14	131567	cellular organisms			17 August	0p1
GS820_0p8.contig-628000054_1_236_plus	5.4e-11	Peptidase_C14	38832	Micromonas	564608	Micromonas pusilla (strain CCMP1545)	20 July	0p8
GS824_3p0.contig-775000010_1_241_minus	6.4e-09	metacaspase	46234	Anabaena sp. 90	927668	Pseudanabaena biceps PCC 7429	17 August	3p0
GS822_0p1.contig-72000395_55_515_minus	4.9e-13	Peptidase_C14	1108050	Rhizoctonia solani AG-1 IB	578458	Schizophyllum commune (strain H4-8 / FGSC 9210)	3 August	0p1
GS815_0p8.contig-1041000062_1_219_plus	1.2e-11	metacaspase	976	Bacteroidetes	504472	Spirosoma linguale (strain ATCC 33905 / DSM 74 / LMG 10896)	14 June	0p8
GS820_0p8.contig-182000173_1_475_plus	3.7e-08	Peptidase_C14	976	Bacteroidetes	997885	Bacteroides ovatus CL02T12C04	20 July	0p8
GS822_0p1.contig-2110000024_1_131_plus	1.3e-07	metacaspase	2	Bacteria			3 August	0p1
GS822_3p0.contig-720000282_1_127_minus	3.6e-07	metacaspase	46234	Anabaena sp. 90	46234	Anabaena sp. 90	3 August	3p0
GS832_0p8.contig-265000376_1_302_minus	6.8e-13	metacaspase	2	Bacteria	70993	Flexithrix dorotheae	30 August	0p8
GS820_0p1.contig-483000267_1_986_plus	1.3e-27	metacaspase	68287	Mesorhizobium	526222	Desulfovibrio salexigens (strain ATCC 14822 / DSM 2638 / NCIB 8403 / VKM B-1763)	20 July	0p1
GS820_0p1.contig-472000395_1_232_minus	1.8e-12	Peptidase_C14	131567	cellular organisms	3067	Volvox carteri	20 July	0p1
GS832_0p1.contig-7000209_1523_2785_minus	1.8e-40	metacaspase	171549	Bacteroidales	997888	Bacteroides finegoldii CL09T03C10	30 August	0p1
GS817_0p1.contig-1737000433_149_436_minus	5.9e-11	metacaspase	342108	Magnetospirillum magneticum AMB-1	1244869	Magnetospirillum sp. SO-1	29 June	0p1
GS815_0p8.contig-2327000056_1_275_minus	1.4e-17	metacaspase	1224	Proteobacteria	1073573	SAR324 cluster bacterium JCVI-SC AAA005	14 June	0p8
GS822_0p8.contig-1367000509_1_146_plus	1.2e-06	metacaspase	1224	Proteobacteria	319003	Bradyrhizobium sp. WSM1253	3 August	0p8
GS832_0p8.contig-167000351_2286_3821_minus	5.2e-13	Peptidase_C14	13792	Mamiellales	436017	Ostreococcus lucimarinus (strain CCE9901)	30 August	0p8
GS820_0p1.contig-1000339_402_2945_minus	1.1e-39	metacaspase	171549	Bacteroidales	487797	Flavobacteria bacterium MS024-3C	20 July	0p1
GS822_0p8.contig-72000048_1_1584_plus	3.6e-25	metacaspase	38832	Micromonas	159749	Thalassiosira oceanica	3 August	0p8
GS820_0p8.contig-585000203_1_857_plus	1.3e-07	metacaspase	400682	Amphimedon queenslandica			20 July	0p8
GS817_0p1.contig-519000184_1_222_plus	2.8e-09	metacaspase	2	Bacteria	1121451	Desulfovibrio hydrothermalis AM13 = DSM 14728	29 June	0p1
GS822_0p1.contig-140_409_3378_plus	1.4e-39	metacaspase	171549	Bacteroidales	1262698	Alistipes sp. CAG:831	3 August	0p1
GS824_0p1.contig-371000337_1_270_minus	2.4e-12	metacaspase	131567	cellular organisms	314278	Nitrococcus mobilis Nb-231	17 August	0p1
GS822_3p0.contig-249000506_1_314_plus	1.4e-11	metacaspase	2759	Eukaryota	44056	Aureococcus anophagefferens	3 August	3p0
GS820_0p8.contig-4430000202_1_332_plus	6.2e-08	Peptidase_C14	2	Bacteria			20 July	0p8
GS815_0p8.contig-1935000315_1_142_plus	6.2e-07	metacaspase	2	Bacteria			14 June	0p8
GS822_3p0.contig-866000361_1_330_plus	3.4e-15	metacaspase	1173027	Microcoleus sp. PCC 7113	756067	Microcoleus vaginatus FGP-2	3 August	3p0
GS817_3p0.contig-54000047_27_418_plus	1.7e-18	Peptidase_C14	46234	Anabaena sp. 90	46234	Anabaena sp. 90	29 June	3p0
GS815_0p1.contig-106000117_1_262_minus	7.6e-07	metacaspase	2	Bacteria			14 June	0p1
GS817_3p0.contig-83000261_1_253_minus	7.9e-08	metacaspase	1161	Nostocales	927668	Pseudanabaena biceps PCC 7429	29 June	3p0
GS815_3p0.contig-214000164_93_377_plus	2.4e-08	metacaspase	400682	Amphimedon queenslandica			14 June	3p0
GS817_0p1.contig-360000008_1_160_minus	1.4e-06	metacaspase	2	Bacteria	939296	alpha proteobacterium SCGC AAA015-N04	29 June	0p1
GS817_3p0.contig-1235000444_1_149_plus	1.8e-08	metacaspase	1117	Cyanobacteria	449447	Microcystis aeruginosa (strain NIES-843)	29 June	3p0
GS817_0p1.contig-1434000200_1_211_minus	2.2e-07	metacaspase	171551	Porphyromonadaceae	2	Bacteria	29 June	0p1
GS817_3p0.contig-3000411_1_702_plus	1.2e-08	metacaspase|iTMHo	1117	Cyanobacteria	34078	Scytonema hofmanni	29 June	3p0
GS820_0p8.contig-5575000017_1_114_minus	2.9e-08	metacaspase	2	Bacteria			20 July	0p8
GS832_0p1.contig-386000502_1_245_minus	1e-12	metacaspase	2	Bacteria	384765	Labrenzia aggregata IAM 12614	30 August	0p1
GS817_3p0.contig-485000306_1_269_minus	1.8e-09	metacaspase	46234	Anabaena sp. 90	46234	Anabaena sp. 90	29 June	3p0
GS820_0p1.contig-1112000393_1_319_minus	2e-12	metacaspase	342108	Magnetospirillum magneticum AMB-1	342108	Magnetospirillum magneticum (strain AMB-1 / ATCC 700264)	20 July	0p1
GS815_0p1.contig-522000509_1_267_plus	9.1e-12	Peptidase_C14	3218	Physcomitrella patens	2769	Chondrus crispus	14 June	0p1
GS820_3p0.contig-518000079_1_309_minus	1.7e-11	metacaspase	313624	Nodularia spumigena CCY9414	313624	Nodularia spumigena CCY9414	20 July	3p0
GS824_3p0.contig-21000328_1_302_minus	8.8e-18	metacaspase	1301283	Oscillatoriophycideae	927668	Pseudanabaena biceps PCC 7429	17 August	3p0
GS824_0p8.contig-568000317_1_226_plus	5.8e-18	metacaspase	2	Bacteria			17 August	0p8
GS824_0p8.contig-117000464_1_406_minus	3.1e-19	Peptidase_C14	451864	Dikarya	670483	Gloeophyllum trabeum (strain ATCC 11539 / FP-39264 / Madison 617)	17 August	0p8
GS832_0p8.contig-315000433_1_296_plus	4.8e-19	Peptidase_C14	38832	Micromonas	905079	Guillardia theta CCMP2712	30 August	0p8
GS815_3p0.contig-275000147_1_725_minus	3.3e-11	metacaspase	38832	Micromonas	3067	Volvox carteri	14 June	3p0
GS822_0p1.contig-2911000470_1_115_minus	1.4e-06	metacaspase	522306	Candidatus Accumulibacter phosphatis clade IIA str. UW-1	1131291	Gallionella sp. SCGC AAA018-N21	3 August	0p1
GS815_3p0.contig-163000372_1_150_plus	8.5e-08	metacaspase	2	Bacteria			14 June	3p0
GS824_0p1.contig-5000028_1413_2444_plus	9.2e-09	metacaspase	219685	Gemmatimonadetes	886293	Singulisphaera acidiphila (strain ATCC BAA-1392 / DSM 18658 / VKM B-2454 / MOB10)	17 August	0p1
GS822_0p1.contig-799000506_1_188_plus	6.8e-09	metacaspase	2	Bacteria	398767	Geobacter lovleyi (strain ATCC BAA-1151 / DSM 17278 / SZ)	3 August	0p1
GS820_3p0.contig-1287000029_1_294_plus	3.7e-13	metacaspase	1162	Nostocaceae	34078	Scytonema hofmanni	20 July	3p0
GS817_0p1.contig-201000434_1_166_minus	1.3e-09	metacaspase	2	Bacteria	314262	Roseobacter sp. MED193	29 June	0p1
GS820_0p1.contig-508000375_1_188_minus	2.7e-08	metacaspase	1224	Proteobacteria	903818	Holophaga foetida DSM 6591	20 July	0p1
GS832_0p1.contig-2000000186_1_160_plus	1.7e-07	metacaspase	1224	Proteobacteria	1131291	Gallionella sp. SCGC AAA018-N21	30 August	0p1
GS820_3p0.contig-36000312_1_282_minus	3.5e-09	metacaspase	203124	Trichodesmium erythraeum IMS101	927668	Pseudanabaena biceps PCC 7429	20 July	3p0
GS815_0p8.contig-1274000077_1_211_plus	1.9e-06	metacaspase	976	Bacteroidetes			14 June	0p8
GS824_0p1.contig-2411000083_1_124_plus	1.1e-06	metacaspase	31989	Rhodobacteraceae			17 August	0p1
GS817_0p8.contig-1715000390_1_207_minus	1.2e-16	Peptidase_C14	33634	Stramenopiles	905079	Guillardia theta CCMP2712	29 June	0p8
GS824_0p1.contig-1556000350_1_150_minus	4.3e-08	metacaspase	2	Bacteria	374	Bradyrhizobium	17 August	0p1
GS832_0p8.contig-2066000245_1_125_minus	1.6e-06	metacaspase	1224	Proteobacteria			30 August	0p8
GS815_0p8.contig-484000093_1_137_minus	1.5e-07	metacaspase	374	Bradyrhizobium	319017	Bradyrhizobium sp. WSM471	14 June	0p8
GS822_0p1.contig-4544000486_1_100_minus	2.2e-07	metacaspase	2	Bacteria			3 August	0p1
GS817_0p1.contig-1105000266_1_248_minus	3.5e-12	metacaspase	2	Bacteria	335543	Syntrophobacter fumaroxidans (strain DSM 10017 / MPOB)	29 June	0p1
GS822_3p0.contig-403000002_1_338_plus	3.3e-13	metacaspase	1301283	Oscillatoriophycideae	927668	Pseudanabaena biceps PCC 7429	3 August	3p0
GS824_0p1.contig-705000423_1_205_plus	8.9e-08	metacaspase	330214	Candidatus Nitrospira defluvii			17 August	0p1
GS822_0p8.contig-952000340_1_146_plus	3.1e-07	metacaspase	2	Bacteria	384765	Labrenzia aggregata IAM 12614	3 August	0p8
GS815_3p0.contig-603000107_376_841_minus	4e-17	Peptidase_C14	5303	Polyporales	85056	Trypanosoma cruzi marinkellei	14 June	3p0
GS820_0p8.contig-20_14812_20016_minus	8.3e-12	iTMHo|metacaspase|VWA_2	203124	Trichodesmium erythraeum IMS101	530564	Pirellula staleyi (strain ATCC 27377 / DSM 6068 / ICPB 4128)	20 July	0p8
GS820_0p1.contig-183000184_1_291_minus	2e-17	Peptidase_C14	131567	cellular organisms	5052	Aspergillus	20 July	0p1
GS817_0p8.contig-3098000417_1_151_plus	1.8e-10	Peptidase_C14	4895	Schizosaccharomyces	483514	Schizosaccharomyces octosporus yFS286	29 June	0p8
GS817_0p1.contig-646000146_1_248_plus	1e-10	metacaspase	1224	Proteobacteria	86182	Curvibacter lanceolatus	29 June	0p1
GS824_0p1.contig-3114000122_1_731_plus	5.8e-15	metacaspase	2	Bacteria	929558	Sulfurimonas gotlandica GD1	17 August	0p1
GS824_0p1.contig-1367000123_1_161_minus	1.4e-11	Peptidase_C14	2759	Eukaryota	1156394	Saprolegnia diclina VS20	17 August	0p1
GS824_3p0.contig-599000046_1_149_minus	3.5e-07	Peptidase_C14	313624	Nodularia spumigena CCY9414	313624	Nodularia spumigena CCY9414	17 August	3p0
GS817_0p8.contig-957000121_1_178_minus	3.3e-08	metacaspase	522306	Candidatus Accumulibacter phosphatis clade IIA str. UW-1	903818	Holophaga foetida DSM 6591	29 June	0p8
GS817_3p0.contig-267000260_391_607_plus	7.4e-08	metacaspase	1117	Cyanobacteria	643473	Microchaete sp. PCC 7126	29 June	3p0
GS824_3p0.contig-37000245_1_334_plus	8.2e-08	metacaspase	1161	Nostocales	927668	Pseudanabaena biceps PCC 7429	17 August	3p0
GS817_3p0.contig-241000309_1_168_plus	3.6e-07	metacaspase	449447	Microcystis aeruginosa NIES-843	1160283	Microcystis aeruginosa PCC 9807	29 June	3p0
GS817_0p1.contig-579000285_1_472_minus	1.5e-16	metacaspase	342108	Magnetospirillum magneticum AMB-1	342108	Magnetospirillum magneticum (strain AMB-1 / ATCC 700264)	29 June	0p1
GS815_3p0.contig-165000429_1_225_minus	2.5e-07	metacaspase	1108050	Rhizoctonia solani AG-1 IB			14 June	3p0
GS822_0p1.contig-531000243_1_222_minus	3.4e-14	Peptidase_C14	131567	cellular organisms	1257118	Acanthamoeba castellanii str. Neff	3 August	0p1
GS832_0p1.contig-420000060_1_247_plus	9.1e-12	metacaspase	1224	Proteobacteria	1131291	Gallionella sp. SCGC AAA018-N21	30 August	0p1
GS820_0p1.contig-2159000057_1189_2508_plus	2.7e-42	metacaspase	1224	Proteobacteria	1121451	Desulfovibrio hydrothermalis AM13 = DSM 14728	20 July	0p1
GS832_0p8.contig-251000286_1_323_plus	7.5e-17	metacaspase	131567	cellular organisms	633149	Brevundimonas subvibrioides (strain ATCC 15264 / DSM 4735 / LMG 14903 / NBRC 16000 / CB 81)	30 August	0p8
GS820_0p1.contig-499000313_1_196_minus	3e-08	metacaspase	2	Bacteria	398720	Leeuwenhoekiella blandensis (strain CECT 7118 / CCUG 51940 / MED217)	20 July	0p1
GS824_0p1.contig-645000245_1_214_minus	5.4e-07	metacaspase	342108	Magnetospirillum magneticum AMB-1	1009708	alpha proteobacterium SCGC AAA536-G10	17 August	0p1
GS817_0p8.contig-1655000432_1_357_minus	2.3e-10	metacaspase	522306	Candidatus Accumulibacter phosphatis clade IIA str. UW-1	903818	Holophaga foetida DSM 6591	29 June	0p8
GS820_0p8.contig-213000178_1_411_plus	1.1e-16	Peptidase_C14	131567	cellular organisms	367775	Cryptococcus gattii serotype B (strain WM276 / ATCC MYA-4071)	20 July	0p8
GS817_0p8.contig-1304000144_1_198_plus	6.9e-16	Peptidase_C14	5794	Apicomplexa	574566	Coccomyxa subellipsoidea C-169	29 June	0p8
GS817_3p0.contig-252000472_1_203_minus	2.6e-07	metacaspase	1161	Nostocales	34078	Scytonema hofmanni	29 June	3p0
GS824_0p8.contig-493000078_1_306_plus	4.5e-14	Peptidase_C14	155619	Agaricomycetes	35128	Thalassiosira pseudonana	17 August	0p8
GS822_0p1.contig-795000285_1_188_plus	2.7e-09	metacaspase	2	Bacteria	869209	Treponema succinifaciens (strain ATCC 33096 / DSM 2489 / 6091)	3 August	0p1
GS824_0p1.contig-675000123_1_217_plus	1.2e-09	Peptidase_C14	126	Planctomycetaceae	1229489	beta proteobacterium L13	17 August	0p1
GS822_0p1.contig-2172000338_1_132_minus	1.2e-06	metacaspase	1224	Proteobacteria	522306	Accumulibacter phosphatis (strain UW-1)	3 August	0p1
GS822_0p1.contig-2000232_1_1230_plus	3.8e-37	Peptidase_C14	2759	Eukaryota	650164	Phanerochaete carnosa (strain HHB-10118-sp)	3 August	0p1
GS820_3p0.contig-3263000453_1_595_minus	1.5e-32	metacaspase	1161	Nostocales	34078	Scytonema hofmanni	20 July	3p0
GS824_0p1.contig-943000401_1_185_minus	3.1e-08	metacaspase	342108	Magnetospirillum magneticum AMB-1	939296	alpha proteobacterium SCGC AAA015-N04	17 August	0p1
GS820_0p1.contig-2297000058_1_140_plus	4.7e-07	metacaspase	1224	Proteobacteria	903818	Holophaga foetida DSM 6591	20 July	0p1
GS820_viral.contig-535000449_1_107_minus	2e-06	metacaspase	2	Bacteria			20 July	viral
GS822_0p1.contig-292000400_1_301_plus	4.4e-18	Peptidase_C14	5139	Sordariales	1064592	Naumovozyma castellii (strain ATCC 76901 / CBS 4309 / NBRC 1992 / NRRL Y-12630)	3 August	0p1
GS822_0p1.contig-242000116_1_303_plus	1.2e-17	metacaspase	522306	Candidatus Accumulibacter phosphatis clade IIA str. UW-1	903818	Holophaga foetida DSM 6591	3 August	0p1
GS822_3p0.contig-808000354_1_241_minus	1.7e-11	metacaspase	1117	Cyanobacteria	317936	Nostoc sp. PCC 7107	3 August	3p0
GS824_0p1.contig-352000188_441_5543_minus	8.5e-09	iTMHo|metacaspase|VWA_2	203124	Trichodesmium erythraeum IMS101	530564	Pirellula staleyi (strain ATCC 27377 / DSM 6068 / ICPB 4128)	17 August	0p1
GS824_0p8.contig-821000369_1_202_plus	1.7e-06	metacaspase	342108	Magnetospirillum magneticum AMB-1	909943	SAR116 cluster alpha proteobacterium HIMB100	17 August	0p8
GS824_0p1.contig-313000362_1_291_minus	1.2e-14	metacaspase	2	Bacteria	1131552	Methylomonas sp. MK1	17 August	0p1
GS824_0p1.contig-1483000145_1_150_plus	1.5e-09	metacaspase	2	Bacteria	39773	Methylomicrobium	17 August	0p1
GS822_3p0.contig-31000191_1_204_plus	3.9e-08	metacaspase	46234	Anabaena sp. 90	163908	Anabaena sp. PCC 7108	3 August	3p0
GS817_0p1.contig-1699000179_1_151_minus	6.4e-08	metacaspase	1224	Proteobacteria			29 June	0p1
GS822_0p1.contig-266000113_1_328_minus	2.6e-19	Peptidase_C14	131567	cellular organisms	483514	Schizosaccharomyces octosporus yFS286	3 August	0p1
GS815_0p8.contig-2019000066_1_139_plus	1.1e-08	metacaspase	2	Bacteria	526222	Desulfovibrio salexigens (strain ATCC 14822 / DSM 2638 / NCIB 8403 / VKM B-1763)	14 June	0p8
GS820_3p0.contig-197000179_1_214_minus	2e-07	metacaspase	313624	Nodularia spumigena CCY9414	313624	Nodularia spumigena CCY9414	20 July	3p0
GS822_0p1.contig-2628000374_1_122_plus	1.5e-07	metacaspase	1224	Proteobacteria			3 August	0p1
GS815_0p1.contig-1225000178_1_204_minus	6.8e-07	metacaspase	28221	Deltaproteobacteria	903818	Holophaga foetida DSM 6591	14 June	0p1
GS817_3p0.contig-8000487_1_494_minus	2.6e-27	metacaspase	46234	Anabaena sp. 90	46234	Anabaena sp. 90	29 June	3p0
GS832_0p8.contig-453000222_1_240_plus	2e-09	metacaspase	2759	Eukaryota			30 August	0p8
GS822_0p8.contig-276000006_1_966_plus	8.9e-24	metacaspase	38832	Micromonas	159749	Thalassiosira oceanica	3 August	0p8
GS824_3p0.contig-277000476_1_170_minus	9.5e-08	Peptidase_C14	32008	Burkholderia			17 August	3p0
GS817_3p0.contig-25000020_1_824_plus	5.5e-16	metacaspase	1163	Anabaena	46234	Anabaena sp. 90	29 June	3p0
GS822_3p0.contig-103000126_1_367_minus	4.7e-13	metacaspase	46234	Anabaena sp. 90	46234	Anabaena sp. 90	3 August	3p0
GS832_0p1.contig-1197000251_1_157_plus	3.9e-07	Peptidase_C14	1224	Proteobacteria	903818	Holophaga foetida DSM 6591	30 August	0p1
GS820_0p8.contig-5132000384_1_119_plus	6.2e-07	metacaspase	2	Bacteria			20 July	0p8
GS815_0p1.contig-122000206_1_302_plus	1.2e-09	Peptidase_C14	684364	Batrachochytrium dendrobatidis JAM81	554373	Moniliophthora perniciosa (strain FA553 / isolate CP02)	14 June	0p1
GS822_0p1.contig-762000390_12_333_plus	2e-16	Peptidase_C14	131567	cellular organisms	1093141	Nannochloropsis gaditana CCMP526	3 August	0p1
GS815_0p1.contig-1141000151_1_472_plus	1.6e-25	metacaspase	1224	Proteobacteria	1101190	Methylopila sp. M107	14 June	0p1
GS822_3p0.contig-2133000362_1_225_plus	6e-10	metacaspase	46234	Anabaena sp. 90	46234	Anabaena sp. 90	3 August	3p0
GS832_0p1.contig-264000164_1_300_plus	6.3e-13	metacaspase	131567	cellular organisms			30 August	0p1
GS815_0p8.contig-972000168_1_147_minus	6.6e-10	metacaspase	2	Bacteria	313606	Microscilla marina ATCC 23134	14 June	0p8
GS824_0p1.contig-113000155_1_417_minus	1.4e-21	Peptidase_C14	200795	Chloroflexi	64504	Allomyces arbuscula	17 August	0p1
GS815_0p1.contig-895000275_1_192_minus	1.4e-10	metacaspase	2	Bacteria	903818	Holophaga foetida DSM 6591	14 June	0p1
GS832_0p8.contig-74000264_1_560_minus	2.1e-17	Peptidase_C14	38832	Micromonas	296587	Micromonas sp. (strain RCC299 / NOUM17)	30 August	0p8
GS817_3p0.contig-464000419_1_144_plus	5.8e-07	metacaspase	1162	Nostocaceae	643473	Microchaete sp. PCC 7126	29 June	3p0
GS822_3p0.contig-433000166_1_248_minus	1.2e-06	metacaspase	1161	Nostocales	118168	Coleofasciculus chthonoplastes PCC 7420	3 August	3p0
GS824_3p0.contig-7000175_1_442_minus	1e-29	Peptidase_C14	1873	Micromonospora	1287681	Eutypa lata (strain UCR-EL1)	17 August	3p0
GS822_0p1.contig-241000133_1_305_plus	9.9e-11	Peptidase_C14	451864	Dikarya	985895	Leptosphaeria maculans (strain JN3 / isolate v23.1.3 / race Av1-4-5-6-7-8)	3 August	0p1
GS817_3p0.contig-10000482_1_745_plus	4.6e-18	metacaspase	46234	Anabaena sp. 90	46234	Anabaena sp. 90	29 June	3p0
GS832_0p1.contig-1032000482_1_168_plus	2.3e-06	metacaspase	342108	Magnetospirillum magneticum AMB-1	1244869	Magnetospirillum sp. SO-1	30 August	0p1
GS824_0p1.contig-319000026_1_295_plus	3.7e-08	metacaspase	2	Bacteria	335659	Bradyrhizobium sp. S23321	17 August	0p1
GS824_0p1.contig-347000484_1_272_minus	1.1e-15	metacaspase	2	Bacteria	286420	Hahella ganghwensis	17 August	0p1
GS824_0p1.contig-419000183_1_255_plus	3.4e-07	metacaspase	522306	Candidatus Accumulibacter phosphatis clade IIA str. UW-1	1131291	Gallionella sp. SCGC AAA018-N21	17 August	0p1
GS817_0p1.contig-775000426_1_207_plus	1.7e-14	Peptidase_C14	131567	cellular organisms	64504	Allomyces arbuscula	29 June	0p1
GS820_3p0.contig-209000398_1_173_minus	1.2e-08	metacaspase	32008	Burkholderia			20 July	3p0
GS820_0p8.contig-2024000091_1_281_plus	1.1e-10	Peptidase_C14	5303	Polyporales	59799	Angomonas deanei	20 July	0p8
GS820_0p1.contig-303000007_1_544_minus	9.9e-27	metacaspase	522306	Candidatus Accumulibacter phosphatis clade IIA str. UW-1	903818	Holophaga foetida DSM 6591	20 July	0p1
GS832_0p1.contig-1236000051_1_155_plus	3.3e-09	metacaspase	2	Bacteria	903818	Holophaga foetida DSM 6591	30 August	0p1
GS832_0p1.contig-200000032_1_326_minus	2.8e-16	metacaspase	2	Bacteria	420402	Marinobacterium rhizophilum	30 August	0p1
GS832_0p8.contig-872000414_1_185_minus	5.4e-07	metacaspase	1224	Proteobacteria	86182	Curvibacter lanceolatus	30 August	0p8
GS822_0p1.contig-121000435_1_388_minus	2e-09	metacaspase	2	Bacteria	870187	Thiothrix nivea DSM 5205	3 August	0p1
GS817_0p8.contig-351000381_1_155_minus	2e-07	metacaspase	395491	Rhizobium leguminosarum bv. trifolii WSM1325			29 June	0p8
GS817_0p1.contig-677000326_1_219_plus	5.8e-08	metacaspase	342108	Magnetospirillum magneticum AMB-1	909943	SAR116 cluster alpha proteobacterium HIMB100	29 June	0p1
GS820_0p1.contig-1249000419_1_221_plus	4.3e-08	metacaspase	171549	Bacteroidales	1262698	Alistipes sp. CAG:831	20 July	0p1
GS822_0p1.contig-23000125_1_1181_plus	2e-40	MORN|MORN|MORN|MORN|metacaspase	1224	Proteobacteria	1266370	Nitrospina gracilis 3/211	3 August	0p1
GS832_0p1.contig-18000373_1_790_plus	1.8e-32	metacaspase	41295	Rhodospirillaceae	686340	Methylomicrobium album BG8	30 August	0p1
GS832_0p8.contig-73000217_1_716_plus	1.6e-06	metacaspase	2	Bacteria	114	Gemmata obscuriglobus	30 August	0p8
GS824_0p1.contig-616000456_1_1435_plus	2.5e-40	metacaspase	374	Bradyrhizobium	526222	Desulfovibrio salexigens (strain ATCC 14822 / DSM 2638 / NCIB 8403 / VKM B-1763)	17 August	0p1
GS832_0p1.contig-122000328_184_390_plus	4.9e-10	Peptidase_C14	131567	cellular organisms			30 August	0p1
GS822_0p8.contig-140000222_1_1381_minus	5.6e-25	metacaspase	38832	Micromonas	670483	Gloeophyllum trabeum (strain ATCC 11539 / FP-39264 / Madison 617)	3 August	0p8
GS822_0p1.contig-211000493_1_302_plus	1.4e-15	metacaspase	2	Bacteria	768670	Calditerrivibrio nitroreducens (strain DSM 19672 / NBRC 101217 / Yu37-1)	3 August	0p1
GS822_0p1.contig-307000326_1_274_plus	5.4e-12	Peptidase_C14	131567	cellular organisms	408170	human gut metagenome	3 August	0p1
GS820_0p8.contig-1773000387_56_311_minus	1.8e-07	metacaspase	872	Desulfovibrio	280463	Emiliania huxleyi CCMP1516	20 July	0p8
GS822_0p1.contig-1663000486_1_174_plus	2.3e-06	metacaspase	131567	cellular organisms	1229489	beta proteobacterium L13	3 August	0p1
GS832_3p0.contig-153000481_1_292_plus	2.3e-16	Peptidase_C14	2	Bacteria	684364	Batrachochytrium dendrobatidis (strain JAM81 / FGSC 10211)	30 August	3p0
GS817_0p1.contig-1501000332_1_151_minus	1.6e-06	metacaspase	171549	Bacteroidales	1262698	Alistipes sp. CAG:831	29 June	0p1
GS815_0p8.contig-1328000231_1_225_minus	5.4e-12	metacaspase	131567	cellular organisms	903818	Holophaga foetida DSM 6591	14 June	0p8
GS820_3p0.contig-178000499_1_496_minus	6.1e-18	metacaspase	313624	Nodularia spumigena CCY9414	63737	Nostoc punctiforme (strain ATCC 29133 / PCC 73102)	20 July	3p0
GS817_0p1.contig-242000233_1_153_plus	1.2e-07	metacaspase	28211	Alphaproteobacteria	374	Bradyrhizobium	29 June	0p1
GS822_3p0.contig-15000321_1_232_minus	3.4e-16	metacaspase	313624	Nodularia spumigena CCY9414	313624	Nodularia spumigena CCY9414	3 August	3p0
GS817_0p1.contig-1316000492_1_200_plus	1.1e-10	Peptidase_C14	131567	cellular organisms	81985	Capsella rubella	29 June	0p1
GS817_0p1.contig-777000181_1_247_plus	2.3e-09	metacaspase	2	Bacteria	1121451	Desulfovibrio hydrothermalis AM13 = DSM 14728	29 June	0p1
GS817_0p1.contig-526000417_1_263_minus	4.6e-07	metacaspase	2	Bacteria	909943	SAR116 cluster alpha proteobacterium HIMB100	29 June	0p1
GS824_0p1.contig-487000075_1_242_plus	1.2e-10	metacaspase	2	Bacteria	760192	Haliscomenobacter hydrossis (strain ATCC 27775 / DSM 1100 / LMG 10767 / O)	17 August	0p1
GS822_0p1.contig-2033000351_1_132_plus	1.2e-07	metacaspase	1224	Proteobacteria			3 August	0p1
GS820_0p8.contig-249000191_1_474_minus	6.1e-10	metacaspase	131567	cellular organisms			20 July	0p8
GS817_3p0.contig-654000071_1_188_minus	3.6e-11	metacaspase	1117	Cyanobacteria	34078	Scytonema hofmanni	29 June	3p0
GS824_0p1.contig-1526000209_1_149_plus	2.1e-09	metacaspase	1224	Proteobacteria	903818	Holophaga foetida DSM 6591	17 August	0p1
GS824_3p0.contig-6000203_1_385_plus	2e-14	Peptidase_C14	5303	Polyporales	1068625	Trypanosoma congolense (strain IL3000)	17 August	3p0
GS817_3p0.contig-44000292_1_322_minus	1e-14	metacaspase	1117	Cyanobacteria	497965	Cyanothece sp. (strain PCC 7822)	29 June	3p0
GS815_0p1.contig-1116000296_1_156_plus	7.2e-08	metacaspase	1224	Proteobacteria			14 June	0p1
GS824_0p8.contig-1571000478_1_163_minus	4.3e-08	metacaspase	28211	Alphaproteobacteria	331869	alpha proteobacterium BAL199	17 August	0p8
GS817_0p1.contig-1587000456_1_205_plus	1.7e-07	metacaspase	131567	cellular organisms			29 June	0p1
GS824_3p0.contig-1850000491_1_319_minus	2.5e-16	Peptidase_C14	131567	cellular organisms	1093141	Nannochloropsis gaditana CCMP526	17 August	3p0
GS824_0p8.contig-1832000484_1_151_minus	8.8e-08	metacaspase	2	Bacteria	526222	Desulfovibrio salexigens (strain ATCC 14822 / DSM 2638 / NCIB 8403 / VKM B-1763)	17 August	0p8
GS817_3p0.contig-45000101_1_311_plus	1.3e-09	metacaspase	1161	Nostocales	927668	Pseudanabaena biceps PCC 7429	29 June	3p0
GS820_0p8.contig-1260000217_1_225_minus	1.7e-10	metacaspase	2	Bacteria			20 July	0p8
GS815_0p1.contig-1001000491_1_204_minus	8.7e-08	metacaspase	131567	cellular organisms	929558	Sulfurimonas gotlandica GD1	14 June	0p1
GS822_0p1.contig-362000348_1_256_plus	2.5e-11	metacaspase	342108	Magnetospirillum magneticum AMB-1	342108	Magnetospirillum magneticum (strain AMB-1 / ATCC 700264)	3 August	0p1
GS817_0p1.contig-246000243_1_290_minus	1.8e-17	metacaspase	2	Bacteria	526222	Desulfovibrio salexigens (strain ATCC 14822 / DSM 2638 / NCIB 8403 / VKM B-1763)	29 June	0p1
GS824_3p0.contig-193000049_1_306_plus	1.4e-10	metacaspase	1177	Nostoc	34078	Scytonema hofmanni	17 August	3p0
GS824_0p1.contig-601000236_1_220_plus	2.8e-11	metacaspase	28211	Alphaproteobacteria	331869	alpha proteobacterium BAL199	17 August	0p1
GS822_0p8.contig-353000431_1_191_minus	8.9e-10	metacaspase	2	Bacteria	398767	Geobacter lovleyi (strain ATCC BAA-1151 / DSM 17278 / SZ)	3 August	0p8
GS824_0p8.contig-156000019_1_364_plus	1.9e-11	metacaspase	2759	Eukaryota			17 August	0p8
GS820_0p8.contig-778000354_1_223_plus	8e-12	Peptidase_C14	131567	cellular organisms	1160284	Microcystis aeruginosa PCC 9808	20 July	0p8
GS822_3p0.contig-314000038_1_292_minus	2.4e-09	metacaspase	2759	Eukaryota	5811	Toxoplasma gondii	3 August	3p0
GS824_0p1.contig-1175000099_1_239_minus	1.5e-09	metacaspase	342108	Magnetospirillum magneticum AMB-1	342108	Magnetospirillum magneticum (strain AMB-1 / ATCC 700264)	17 August	0p1
GS824_0p8.contig-257000061_1_320_plus	1.1e-14	Peptidase_C14	131567	cellular organisms	564608	Micromonas pusilla (strain CCMP1545)	17 August	0p8
GS832_0p1.contig-996000267_1_668_plus	1.1e-09	metacaspase	2	Bacteria	526222	Desulfovibrio salexigens (strain ATCC 14822 / DSM 2638 / NCIB 8403 / VKM B-1763)	30 August	0p1
GS822_3p0.contig-30000422_1_385_minus	9.1e-18	Peptidase_C14	313624	Nodularia spumigena CCY9414	313624	Nodularia spumigena CCY9414	3 August	3p0
GS820_0p8.contig-2676000000_1_149_minus	3.9e-10	metacaspase	2	Bacteria	472759	Nitrosococcus halophilus (strain Nc4)	20 July	0p8
GS824_0p1.contig-899000430_1_188_minus	1.2e-14	Peptidase_C14	131567	cellular organisms	4893	Saccharomycetaceae	17 August	0p1
GS820_3p0.contig-132000422_69_339_plus	7.3e-11	Peptidase_C14	2759	Eukaryota	1076872	Torulaspora delbrueckii (strain ATCC 10662 / CBS 1146 / NBRC 0425 / NCYC 2629 / NRRL Y-866)	20 July	3p0
GS822_0p1.contig-336000061_1_262_plus	1e-16	Peptidase_C14	306901	Chaetomium globosum CBS 148.51	101852	Glarea lozoyensis	3 August	0p1
GS820_0p1.contig-783000343_1_166_plus	2.3e-06	metacaspase	342108	Magnetospirillum magneticum AMB-1	909943	SAR116 cluster alpha proteobacterium HIMB100	20 July	0p1
GS815_0p1.contig-162000213_1_223_plus	6e-10	Peptidase_C14	2	Bacteria			14 June	0p1
GS815_0p1.contig-628000010_1_224_plus	2.6e-10	metacaspase	2	Bacteria	61598	Lamprocystis purpurea	14 June	0p1
GS824_3p0.contig-380000266_1_336_plus	2.9e-16	metacaspase	1117	Cyanobacteria	643473	Microchaete sp. PCC 7126	17 August	3p0
GS815_0p1.contig-773000227_1_255_minus	3.7e-08	metacaspase	342108	Magnetospirillum magneticum AMB-1	1244869	Magnetospirillum sp. SO-1	14 June	0p1
GS820_0p8.contig-2277000110_1_329_plus	1.7e-30	Peptidase_C14	33090	Viridiplantae	999809	Sporisorium reilianum (strain SRZ2)	20 July	0p8
GS820_0p1.contig-46000434_77_495_minus	8.4e-13	metacaspase	2	Bacteria	96561	Desulfococcus oleovorans (strain DSM 6200 / Hxd3)	20 July	0p1
GS820_0p8.contig-5193000501_1_117_plus	1.2e-07	Peptidase_C14	2	Bacteria			20 July	0p8
GS815_0p8.contig-51000111_1_185_minus	8.6e-07	metacaspase	976	Bacteroidetes			14 June	0p8
GS824_0p1.contig-22000140_447_960_minus	4e-24	Peptidase_C14	5303	Polyporales	44056	Aureococcus anophagefferens	17 August	0p1
GS832_3p0.contig-164000472_1_246_minus	3.4e-15	Peptidase_C14	131567	cellular organisms	59799	Angomonas deanei	30 August	3p0
GS820_0p8.contig-2145000388_1_158_plus	1.7e-07	metacaspase	395491	Rhizobium leguminosarum bv. trifolii WSM1325			20 July	0p8
GS832_0p1.contig-571000159_1_215_minus	6.1e-14	metacaspase	2	Bacteria	286420	Hahella ganghwensis	30 August	0p1
GS832_0p1.contig-535000447_1_222_plus	1.7e-12	metacaspase	1224	Proteobacteria	34058	Methylobacter marinus	30 August	0p1
GS817_0p8.contig-2456000216_1_221_minus	1.4e-09	metacaspase	342108	Magnetospirillum magneticum AMB-1	1009708	alpha proteobacterium SCGC AAA536-G10	29 June	0p8
GS820_3p0.contig-8000162_1_505_minus	4.9e-27	metacaspase	1150	Oscillatoriales	1123	Chlorogloeopsis	20 July	3p0
GS820_0p8.contig-2025000146_1_159_minus	1.4e-12	Peptidase_C14	451864	Dikarya			20 July	0p8
GS820_0p1.contig-306000148_1_237_plus	7.5e-12	metacaspase	2	Bacteria	869209	Treponema succinifaciens (strain ATCC 33096 / DSM 2489 / 6091)	20 July	0p1
GS832_0p1.contig-216000448_1_307_plus	1.8e-12	Peptidase_C14	1076935	Pyronema omphalodes CBS 100304	3055	Chlamydomonas reinhardtii	30 August	0p1
GS822_0p1.contig-850000046_1_185_plus	1.4e-11	metacaspase	2	Bacteria	903818	Holophaga foetida DSM 6591	3 August	0p1
GS815_0p8.contig-1142000132_1_522_plus	6.1e-12	metacaspase	2759	Eukaryota	159749	Thalassiosira oceanica	14 June	0p8
GS817_0p8.contig-278000253_1_161_plus	1.5e-08	metacaspase	2	Bacteria			29 June	0p8
GS815_0p1.contig-454000221_1_181_minus	5.4e-07	metacaspase	131567	cellular organisms	1229489	beta proteobacterium L13	14 June	0p1
GS824_0p8.contig-8000504_1_1244_plus	3.1e-16	Peptidase_C14	70447	Ostreococcus	70448	Ostreococcus tauri	17 August	0p8
GS832_0p8.contig-402000349_16_254_minus	3.3e-07	metacaspase	356	Rhizobiales	317936	Nostoc sp. PCC 7107	30 August	0p8
GS822_0p1.contig-3884000354_1_232_plus	1.9e-16	Peptidase_C14	2759	Eukaryota	44056	Aureococcus anophagefferens	3 August	0p1
GS824_0p1.contig-3075000237_1_171_plus	5.5e-08	metacaspase	131567	cellular organisms			17 August	0p1
GS820_0p8.contig-7890000046_1_382_minus	6.1e-22	Peptidase_C14	38832	Micromonas	296587	Micromonas sp. (strain RCC299 / NOUM17)	20 July	0p8
GS832_3p0.contig-237000145_1_389_plus	1.7e-15	metacaspase	171549	Bacteroidales	997885	Bacteroides ovatus CL02T12C04	30 August	3p0
GS824_0p1.contig-3793000287_1_109_minus	3e-07	metacaspase	2	Bacteria			17 August	0p1
GS822_0p1.contig-446000126_1_238_minus	3.6e-12	Peptidase_C14	131567	cellular organisms	561896	Postia placenta (strain ATCC 44394 / Madison 698-R)	3 August	0p1
GS822_0p1.contig-1293000314_1_157_minus	5.4e-09	metacaspase	2	Bacteria	65093	Halothece sp. (strain PCC 7418)	3 August	0p1
GS832_0p8.contig-27000279_9243_10472_minus	3e-16	Peptidase_C14	70447	Ostreococcus	70448	Ostreococcus tauri	30 August	0p8
GS824_3p0.contig-205000099_1_321_plus	2.9e-07	metacaspase	2	Bacteria			17 August	3p0
GS820_3p0.contig-3000001_288_2117_minus	2.7e-27	metacaspase|oTMHi	46234	Anabaena sp. 90	46234	Anabaena sp. 90	20 July	3p0
GS824_0p1.contig-4063000376_12671_15640_plus	1.4e-39	metacaspase	171549	Bacteroidales	1262698	Alistipes sp. CAG:831	17 August	0p1
GS824_0p8.contig-756000387_1_205_plus	1e-14	metacaspase	1224	Proteobacteria	991905	Polymorphum gilvum (strain LMG 25793 / CGMCC 1.9160 / SL003B-26A1)	17 August	0p8
GS832_0p1.contig-1199000427_1_156_plus	1.6e-07	metacaspase	2	Bacteria	86182	Curvibacter lanceolatus	30 August	0p1
GS822_0p8.contig-285000223_1_207_minus	7.9e-07	metacaspase	171549	Bacteroidales	1262698	Alistipes sp. CAG:831	3 August	0p8
GS817_3p0.contig-307000177_1_137_plus	6.1e-07	metacaspase	1162	Nostocaceae	46234	Anabaena sp. 90	29 June	3p0
GS822_0p1.contig-263000306_1_278_minus	2.1e-15	metacaspase	2	Bacteria	286420	Hahella ganghwensis	3 August	0p1
GS832_0p1.contig-95000344_1_447_minus	1.3e-06	metacaspase	400682	Amphimedon queenslandica			30 August	0p1
GS822_0p1.contig-329000207_1_262_minus	7.1e-10	metacaspase	171549	Bacteroidales	1262698	Alistipes sp. CAG:831	3 August	0p1
GS820_0p1.contig-1399000133_1_131_plus	5.7e-07	metacaspase	1224	Proteobacteria	381	Rhizobium loti	20 July	0p1
GS815_0p1.contig-1465000266_1_213_plus	6e-09	metacaspase	2	Bacteria	375	Bradyrhizobium japonicum	14 June	0p1
GS817_0p1.contig-528000130_1_133_minus	2.4e-06	metacaspase	1224	Proteobacteria			29 June	0p1
GS824_0p8.contig-397000504_1_302_plus	3.4e-07	metacaspase	33208	Metazoa	905079	Guillardia theta CCMP2712	17 August	0p8
GS822_0p8.contig-12000337_1_1032_plus	5.2e-13	metacaspase	203124	Trichodesmium erythraeum IMS101	530564	Pirellula staleyi (strain ATCC 27377 / DSM 6068 / ICPB 4128)	3 August	0p8
GS832_0p8.contig-1554000092_1_145_minus	7.8e-07	metacaspase	131567	cellular organisms			30 August	0p8
GS832_0p1.contig-508000029_1_221_minus	1.6e-06	metacaspase	342108	Magnetospirillum magneticum AMB-1	1009708	alpha proteobacterium SCGC AAA536-G10	30 August	0p1
GS824_0p8.contig-4772000353_1_101_minus	1.4e-07	metacaspase	2	Bacteria			17 August	0p8
GS824_0p1.contig-1250000284_1_162_plus	1.1e-10	metacaspase	2	Bacteria	335543	Syntrophobacter fumaroxidans (strain DSM 10017 / MPOB)	17 August	0p1
GS820_0p1.contig-408000312_1_214_plus	3e-14	metacaspase	1224	Proteobacteria	903818	Holophaga foetida DSM 6591	20 July	0p1
GS822_3p0.contig-277000191_1_282_minus	5.1e-07	metacaspase	313624	Nodularia spumigena CCY9414	70799	Nodularia spumigena	3 August	3p0
GS817_0p1.contig-986000169_1_202_plus	6.4e-11	metacaspase	2	Bacteria	903818	Holophaga foetida DSM 6591	29 June	0p1
GS832_3p0.contig-655000372_1_158_minus	3.3e-07	metacaspase	2	Bacteria	70993	Flexithrix dorotheae	30 August	3p0
GS820_0p8.contig-388000024_1_271_plus	2e-14	Peptidase_C14	131567	cellular organisms	564608	Micromonas pusilla (strain CCMP1545)	20 July	0p8
GS824_0p8.contig-196000367_1_335_plus	2.8e-15	metacaspase	522306	Candidatus Accumulibacter phosphatis clade IIA str. UW-1	1131291	Gallionella sp. SCGC AAA018-N21	17 August	0p8
GS832_0p1.contig-455000106_1_234_minus	5.9e-08	metacaspase	395491	Rhizobium leguminosarum bv. trifolii WSM1325	29448	Bradyrhizobium elkanii	30 August	0p1
GS824_0p1.contig-52000493_102_634_minus	1.1e-23	metacaspase	1224	Proteobacteria	96561	Desulfococcus oleovorans (strain DSM 6200 / Hxd3)	17 August	0p1
GS824_0p8.contig-521000435_1_214_minus	4.5e-18	Peptidase_C14	3041	Chlorophyta	554065	Chlorella variabilis	17 August	0p8
GS817_3p0.contig-429_1_626_minus	3.5e-20	metacaspase	46234	Anabaena sp. 90	46234	Anabaena sp. 90	29 June	3p0
GS824_0p8.contig-676000222_1_1339_minus	4.8e-25	metacaspase	38832	Micromonas	670483	Gloeophyllum trabeum (strain ATCC 11539 / FP-39264 / Madison 617)	17 August	0p8
GS832_0p8.contig-1299000195_1_160_minus	2.3e-07	metacaspase	2	Bacteria	903818	Holophaga foetida DSM 6591	30 August	0p8
GS817_3p0.contig-79000423_1_156_minus	4.6e-08	metacaspase	2323	unclassified Bacteria			29 June	3p0
GS824_0p8.contig-539000193_1_235_plus	5.1e-07	metacaspase	131567	cellular organisms			17 August	0p8
GS820_0p1.contig-386000262_1_514_minus	6.9e-32	metacaspase	2	Bacteria	1266370	Nitrospina gracilis 3/211	20 July	0p1

## Sheet: recA_2009
SeqId	eVal	DomArch	TaxidPplacer	LowestPplacer	TaxidApis	LowestApis	StationId	SizeFraction
JCVI_PEP_1131869885826	3.1e-55	RecA	74201	Verrucomicrobia	74201	Verrucomicrobia	GS679	0p8
JCVI_PEP_1128241145749	1e-27	RecA|DUF1381	314285	Congregibacter litoralis KT71	565045	Luminiphilus syltensis NOR5-1B	GS688	0p1
JCVI_PEP_metagenomic.orf.1131804875250.1	1.1e-36	RecA	976	Bacteroidetes	1100	Pelodictyon luteolum	GS678	0p8
JCVI_PEP_metagenomic.orf.1128433065524.1	3.7e-65	RecA	198251	Candidatus Pelagibacter	2	Bacteria	GS688	0p1
JCVI_PEP_1132210075173	3.7e-39	RecA	41297	Sphingomonadaceae	41297	Sphingomonadaceae	GS666	0p1
JCVI_PEP_1128451536747	7.5e-75	RecA	1236	Gammaproteobacteria	648174	uncultured SAR86 cluster bacterium	GS695	0p1
JCVI_PEP_1131927902080	4.7e-42	RecA	34085	Riemerella anatipestifer	1	root	GS683	0p8
JCVI_PEP_metagenomic.orf.1131466025780.1	9.9e-44	RecA	1236	Gammaproteobacteria	118884	unclassified Gammaproteobacteria	GS685	0p8
JCVI_PEP_metagenomic.orf.1128685371836.1	4.7e-16	RecA	1	root	1	root	GS685	0p1
JCVI_PEP_metagenomic.orf.1132165978734.1	5.1e-41	RecA	74201	Verrucomicrobia	203557	Verrucomicrobiaceae	GS674	0p1
JCVI_PEP_1132558082784	1.8e-81	RecA	1760	Actinobacteria	53635	Acidimicrobium ferrooxidans	GS679	0p1
JCVI_PEP_1131857119118	1.1e-68	RecA	2	Bacteria	29	Myxococcales	GS678	0p8
JCVI_PEP_1132185205607	8.1e-17	RecA	54526	SAR11 cluster	1002672	Candidatus Pelagibacter sp. IMCC9063	GS673	0p1
JCVI_PEP_1132191782153	1.2e-70	RecA	1760	Actinobacteria	53635	Acidimicrobium ferrooxidans	GS674	0p1
JCVI_PEP_metagenomic.orf.1128583648620.1	5.3e-25	RecA	2037	Actinomycetales	1	root	GS659	0p1
JCVI_PEP_1128442810028	1.2e-49	RecA	198251	Candidatus Pelagibacter	1002672	Candidatus Pelagibacter sp. IMCC9063	GS681	0p1
JCVI_PEP_metagenomic.orf.1128256426552.1	7.7e-22	RecA	2759	Eukaryota	1	root	GS665	0p1
JCVI_PEP_1132090936107	1.8e-30	RecA	1117	Cyanobacteria	45157	Cyanidioschyzon merolae	GS660	0p8
JCVI_PEP_metagenomic.orf.1131803013098.1	1.5e-11	RecA	49546	Flavobacteriaceae	171549	Bacteroidales	GS678	0p8
JCVI_PEP_metagenomic.orf.1131835999818.1	2.7e-54	RecA	314285	Congregibacter litoralis KT71	118884	unclassified Gammaproteobacteria	GS679	0p8
JCVI_PEP_metagenomic.orf.1132049833932.1	5.7e-16	RecA	2	Bacteria	1	root	GS659	0p8
JCVI_PEP_metagenomic.orf.1128258968282.1	1.2e-31	RecA	1262919	Prevotella sp. CAG:1092	1	root	GS679	3p0
JCVI_PEP_1128451549411	6.7e-91	RecA	32011	Methylophilaceae	383631	Methylophilales bacterium HTCC2181	GS695	0p1
JCVI_PEP_metagenomic.orf.1128503260044.1	8.6e-60	RecA	54526	SAR11 cluster	198251	Candidatus Pelagibacter	GS695	0p1
JCVI_PEP_metagenomic.orf.1131703852429.1	9.1e-45	RecA	80840	Burkholderiales	105560	Methylibium petroleiphilum	GS681	0p8
JCVI_PEP_metagenomic.orf.1128252810830.1	2.9e-33	RecA	2037	Actinomycetales	1	root	GS665	0p1
JCVI_PEP_1131536693025	2.2e-25	RecA	1236	Gammaproteobacteria	1	root	GS687	3p0
JCVI_PEP_1128240783394	4.8e-82	RecA	198251	Candidatus Pelagibacter	1002672	Candidatus Pelagibacter sp. IMCC9063	GS665	0p1
JCVI_PEP_1128494366737	7.2e-40	RecA	2037	Actinomycetales	259354	Desulfatibacillum alkenivorans	GS659	0p1
JCVI_PEP_1131748340370	7.5e-59	RecA	74201	Verrucomicrobia	74201	Verrucomicrobia	GS684	0p8
JCVI_PEP_metagenomic.orf.1132191361080.1	2.2e-40	RecA	506	Alcaligenaceae	1007105	Pusillimonas sp. T7-7	GS673	0p8
JCVI_PEP_1128378233165	2.5e-11	RecA	2	Bacteria	1	root	GS667	0p1
JCVI_PEP_1132159549019	9.3e-41	RecA	33634	Stramenopiles	188709	Thermotogaceae	GS667	3p0
JCVI_PEP_1131856454872	4.3e-36	RecA	72293	Helicobacteraceae	1	root	GS678	0p8
JCVI_PEP_1131856473572	2e-66	RecA	131567	cellular organisms	28211	Alphaproteobacteria	GS678	0p8
JCVI_PEP_1132591808073	2.3e-92	RecA	198251	Candidatus Pelagibacter	1	root	GS694	0p1
JCVI_PEP_1132208443645	1.5e-19	RecA	2	Bacteria	4479	Poaceae	GS666	0p1
JCVI_PEP_metagenomic.orf.1131745327664.1	1.5e-06	RecA	329380	unclassified T4-like viruses	57029	Psychroflexus torquis	GS684	0p1
JCVI_PEP_1132158696114	2.7e-78	RecA	80840	Burkholderiales	52972	Polaromonas	GS667	0p8
JCVI_PEP_1132077051270	8e-07	RecA	329380	unclassified T4-like viruses	1	root	GS660	0p1
JCVI_PEP_1128392547565	2.6e-71	RecA	54526	SAR11 cluster	766	Rickettsiales	GS689	0p1
JCVI_PEP_metagenomic.orf.1131703560814.1	1.2e-75	RecA	49546	Flavobacteriaceae	200644	Flavobacteriales	GS678	3p0
JCVI_PEP_metagenomic.orf.1131759144488.1	1.8e-06	RecA	91061	Bacilli	1	root	GS683	0p8
JCVI_PEP_1132057185242	1.4e-15	RecA	54526	SAR11 cluster	1002672	Candidatus Pelagibacter sp. IMCC9063	GS659	0p8
JCVI_PEP_1131550860263	1.4e-48	RecA	204441	Rhodospirillales	767892	Candidatus Puniceispirillum marinum	GS677	0p8
JCVI_PEP_metagenomic.orf.1132081135444.1	1.8e-46	RecA	1118	Chroococcales	1117	Cyanobacteria	GS660	0p8
JCVI_PEP_1131870388158	3.7e-09	RecA	2	Bacteria	1	root	GS679	0p8
JCVI_PEP_1128431189715	5.3e-37	RecA	1224	Proteobacteria	1236	Gammaproteobacteria	GS677	0p1
JCVI_PEP_metagenomic.orf.1128393254768.1	7e-32	RecA	28216	Betaproteobacteria	576610	Polynucleobacter necessarius	GS667	0p1
JCVI_PEP_metagenomic.orf.1129753885342.1	3.9e-09	RecA	1262919	Prevotella sp. CAG:1092	1	root	GS678	viral
JCVI_PEP_metagenomic.orf.1132545313548.1	4.9e-07	RecA	1	root	1	root	GS673	0p1
JCVI_PEP_1128662098090	1e-72	RecA	198251	Candidatus Pelagibacter	439493	Candidatus Pelagibacter sp. HTCC7211	GS685	0p1
JCVI_PEP_1131550873278	6.6e-47	RecA	198251	Candidatus Pelagibacter	2	Bacteria	GS677	0p8
JCVI_PEP_metagenomic.orf.1131646275706.1	8.7e-17	RecA	85006	Micrococcineae	1760	Actinobacteria	GS682	0p1
JCVI_PEP_1132194540711	9.1e-86	RecA	74201	Verrucomicrobia	74201	Verrucomicrobia	GS673	0p8
JCVI_PEP_metagenomic.orf.1132215231209.1	5.7e-13	RecA	54526	SAR11 cluster	766	Rickettsiales	GS665	3p0
JCVI_PEP_metagenomic.orf.1128507458360.1	1.7e-53	RecA	314285	Congregibacter litoralis KT71	1236	Gammaproteobacteria	GS695	0p1
JCVI_PEP_metagenomic.orf.1131777048066.1	9.3e-07	RecA	329380	unclassified T4-like viruses	1	root	GS686	0p8
JCVI_PEP_metagenomic.orf.1131575861842.1	1.7e-74	RecA	31989	Rhodobacteraceae	204455	Rhodobacterales	GS688	3p0
JCVI_PEP_1132556468605	2.1e-44	RecA	1760	Actinobacteria	1224	Proteobacteria	GS673	0p1
JCVI_PEP_1131748962107	5.4e-51	RecA	2	Bacteria	1	root	GS684	0p8
JCVI_PEP_1128494343710	1e-74	RecA	84994	Acidimicrobiaceae	53635	Acidimicrobium ferrooxidans	GS659	0p1
JCVI_PEP_metagenomic.orf.1131556109920.1	2.5e-22	RecA	82117	unclassified Alphaproteobacteria	767892	Candidatus Puniceispirillum marinum	GS687	0p8
JCVI_PEP_metagenomic.orf.1132119822930.1	1.9e-84	RecA	85006	Micrococcineae	2037	Actinomycetales	GS666	0p8
JCVI_PEP_metagenomic.orf.1131835791486.1	3.1e-19	RecA	28211	Alphaproteobacteria	1	root	GS679	0p8
JCVI_PEP_1128451444179	3.2e-28	RecA	1262919	Prevotella sp. CAG:1092	2	Bacteria	GS695	0p1
JCVI_PEP_metagenomic.orf.1131744014060.1	1e-16	RecA	131567	cellular organisms	1236	Gammaproteobacteria	GS684	0p1
JCVI_PEP_metagenomic.orf.1128498508006.1	2e-29	RecA	2037	Actinomycetales	49319	Rubrobacter xylanophilus	GS695	0p1
JCVI_PEP_1131734201864	2.6e-34	RecA	131567	cellular organisms	2	Bacteria	GS684	0p8
JCVI_PEP_1132591805214	2.3e-96	RecA	766	Rickettsiales	1	root	GS694	0p1
JCVI_PEP_1128392462649	1.8e-29	RecA	131567	cellular organisms	2	Bacteria	GS689	0p1
JCVI_PEP_1131678909973	2.5e-37	RecA|iTMHo	203682	Planctomycetes	2	Bacteria	GS682	0p1
JCVI_PEP_1131797937175	3.7e-68	RecA	414999	Opitutae	395922	Coraliomargarita akajimensis	GS686	0p8
JCVI_PEP_1128271938089	2.8e-42	RecA	224471	Burkholderiales Genera incertae sedis	1060	Rhodobacter	GS679	3p0
JCVI_PEP_1131753300097	2.8e-22	RecA	54526	SAR11 cluster	1002672	Candidatus Pelagibacter sp. IMCC9063	GS684	0p1
JCVI_PEP_metagenomic.orf.1132189150601.1	4.9e-10	RecA	1236	Gammaproteobacteria	1	root	GS666	0p1
JCVI_PEP_metagenomic.orf.1132140768862.1	9.4e-78	RecA	74201	Verrucomicrobia	2736	Verrucomicrobium spinosum	GS666	3p0
JCVI_PEP_metagenomic.orf.1132153483306.1	3e-81	RecA	74201	Verrucomicrobia	74201	Verrucomicrobia	GS673	0p1
JCVI_PEP_metagenomic.orf.1131765686006.1	6e-16	RecA	1129	Synechococcus	64471	Synechococcus sp. CC9311	GS686	0p8
JCVI_PEP_1132557506504	1.3e-101	RecA	2037	Actinomycetales	2037	Actinomycetales	GS673	0p1
JCVI_PEP_metagenomic.orf.1131707161102.1	9.6e-18	RecA	80864	Comamonadaceae	1	root	GS681	0p8
JCVI_PEP_1128444790818	1.2e-93	RecA	198251	Candidatus Pelagibacter	198252	Candidatus Pelagibacter ubique	GS683	0p1
JCVI_PEP_1132181514112	3.7e-07	RecA	329380	unclassified T4-like viruses	1	root	GS674	0p1
JCVI_PEP_metagenomic.orf.1129747213558.1	7e-11	RecA	976	Bacteroidetes	1	root	GS678	viral
JCVI_PEP_metagenomic.orf.1131625056110.1	2.5e-55	RecA	1760	Actinobacteria	57029	Psychroflexus torquis	GS686	0p1
JCVI_PEP_metagenomic.orf.1132049839492.1	3.2e-10	RecA	329380	unclassified T4-like viruses	1	root	GS659	0p8
JCVI_PEP_1131870106719	3.4e-46	RecA	135622	Alteromonadales	642	Aeromonas	GS679	0p8
JCVI_PEP_1131731999604	2.2e-52	RecA	49546	Flavobacteriaceae	976	Bacteroidetes	GS678	3p0
JCVI_PEP_metagenomic.orf.1131726317403.1	8.9e-60	RecA	2	Bacteria	712531	Selenomonas sp. oral taxon 137	GS678	3p0
JCVI_PEP_1132090934190	2.2e-25	RecA	1760	Actinobacteria	53635	Acidimicrobium ferrooxidans	GS660	0p8
JCVI_PEP_metagenomic.orf.1132127424146.1	3.6e-30	RecA	2	Bacteria	1	root	GS674	0p1
JCVI_PEP_metagenomic.orf.1132543479616.1	8.4e-36	RecA	84994	Acidimicrobiaceae	53635	Acidimicrobium ferrooxidans	GS673	0p1
JCVI_PEP_1131582771122	2e-21	RecA	1	root	1	root	GS688	3p0
JCVI_PEP_metagenomic.orf.1132032192288.1	1e-10	RecA	2	Bacteria	1	root	GS681	3p0
JCVI_PEP_1132114316677	8.4e-35	RecA	2037	Actinomycetales	1	root	GS665	0p8
JCVI_PEP_metagenomic.orf.1132045419871.1	9.4e-32	RecA	52972	Polaromonas	1	root	GS659	0p8
JCVI_PEP_1128272007032	9.9e-63	RecA	49546	Flavobacteriaceae	200644	Flavobacteriales	GS687	0p1
JCVI_PEP_1132191774783	1.5e-70	RecA	85006	Micrococcineae	1703	Brevibacterium linens	GS674	0p1
JCVI_PEP_1132076189498	6.5e-91	RecA	85006	Micrococcineae	2037	Actinomycetales	GS660	0p1
JCVI_PEP_1132193463104	1.9e-48	RecA	414999	Opitutae	74201	Verrucomicrobia	GS673	0p8
JCVI_PEP_metagenomic.orf.1132120038142.1	2.2e-66	RecA	28221	Deltaproteobacteria	191768	Plesiocystis pacifica	GS666	0p8
JCVI_PEP_metagenomic.orf.1131694808082.1	1.1e-10	RecA	2	Bacteria	1	root	GS682	0p8
JCVI_PEP_metagenomic.orf.1132189539793.1	4.6e-100	RecA	54526	SAR11 cluster	1002672	Candidatus Pelagibacter sp. IMCC9063	GS666	0p1
JCVI_PEP_1131535147565	3.3e-07	RecA	329380	unclassified T4-like viruses	10663	T4likevirus	GS674	3p0
JCVI_PEP_metagenomic.orf.1128381952448.1	4.9e-39	RecA	49546	Flavobacteriaceae	487797	Flavobacteria bacterium MS024-3C	GS677	0p1
JCVI_PEP_metagenomic.orf.1128584344388.1	1.7e-12	RecA	2037	Actinomycetales	1	root	GS659	0p1
JCVI_PEP_1128444921683	7.7e-09	RecA	329380	unclassified T4-like viruses	1	root	GS683	0p1
JCVI_PEP_1128431152856	1.6e-88	RecA	85006	Micrococcineae	1	root	GS677	0p1
JCVI_PEP_metagenomic.orf.1128281833928.1	2.2e-85	RecA	84994	Acidimicrobiaceae	53635	Acidimicrobium ferrooxidans	GS667	0p1
JCVI_PEP_metagenomic.orf.1131738295976.1	8.8e-08	RecA	329380	unclassified T4-like viruses	1	root	GS684	0p8
JCVI_PEP_1128378456289	1.2e-09	RecA	2	Bacteria	1	root	GS678	0p1
JCVI_PEP_metagenomic.orf.1128413090324.1	7.4e-63	RecA	85006	Micrococcineae	2037	Actinomycetales	GS683	0p1
JCVI_PEP_1131674356065	6.1e-43	RecA	54526	SAR11 cluster	198251	Candidatus Pelagibacter	GS686	0p1
JCVI_PEP_1128431045246	7e-70	RecA	2037	Actinomycetales	2	Bacteria	GS677	0p1
JCVI_PEP_1131678841384	4e-07	RecA	2	Bacteria	1	root	GS682	0p1
JCVI_PEP_1128494374352	4.2e-59	RecA	85006	Micrococcineae	219314	Aeromicrobium marinum	GS659	0p1
JCVI_PEP_metagenomic.orf.1131568223534.1	2.1e-70	RecA	512293	environmental samples	74201	Verrucomicrobia	GS688	3p0
JCVI_PEP_1128378303630	1.7e-30	RecA	85006	Micrococcineae	1	root	GS667	0p1
JCVI_PEP_metagenomic.orf.1131846675014.1	2.8e-73	RecA	28216	Betaproteobacteria	1055487	Methylotenera versatilis	GS679	0p8
JCVI_PEP_1129739007922	4.8e-07	RecA	1262919	Prevotella sp. CAG:1092	1	root	GS678	viral
JCVI_PEP_1132076131102	1.7e-07	RecA	329380	unclassified T4-like viruses	1	root	GS659	3p0
JCVI_PEP_1128378264350	6.9e-87	RecA	28216	Betaproteobacteria	576610	Polynucleobacter necessarius	GS667	0p1
JCVI_PEP_1131869929124	3e-07	RecA	10662	Myoviridae	1	root	GS679	0p8
JCVI_PEP_metagenomic.orf.1128260260060.1	5.3e-08	RecA	131567	cellular organisms	1	root	GS687	0p1
JCVI_PEP_1128451400946	1.2e-103	RecA	314285	Congregibacter litoralis KT71	118884	unclassified Gammaproteobacteria	GS695	0p1
JCVI_PEP_1132038245101	1.5e-62	RecA	246874	Cryomorphaceae	191579	Fluviicola taffensis	GS681	3p0
JCVI_PEP_metagenomic.orf.1131480542440.1	5.2e-41	RecA	49546	Flavobacteriaceae	52959	Polaribacter	GS694	3p0
JCVI_PEP_metagenomic.orf.1132149007780.1	2.7e-08	RecA	2	Bacteria	1	root	GS667	0p8
JCVI_PEP_1132560975856	1.1e-72	RecA	414999	Opitutae	395922	Coraliomargarita akajimensis	GS673	0p1
JCVI_PEP_1132559320275	3.8e-18	RecA	54526	SAR11 cluster	1002672	Candidatus Pelagibacter sp. IMCC9063	GS679	0p1
JCVI_PEP_metagenomic.orf.1131642045034.1	2.2e-62	RecA	54526	SAR11 cluster	1002672	Candidatus Pelagibacter sp. IMCC9063	GS682	0p1
JCVI_PEP_metagenomic.orf.1128253015018.1	1.1e-09	RecA	219685	Gemmatimonadetes	1	root	GS665	0p1
JCVI_PEP_metagenomic.orf.1132200805842.1	8.1e-59	RecA	28216	Betaproteobacteria	576610	Polynucleobacter necessarius	GS666	0p1
JCVI_PEP_1131732024151	7.2e-71	RecA	72293	Helicobacteraceae	39766	Sulfurimonas denitrificans	GS678	3p0
JCVI_PEP_metagenomic.orf.1132191010274.1	1.5e-72	RecA	80840	Burkholderiales	1	root	GS673	0p8
JCVI_PEP_1131797433580	2.3e-21	RecA	10662	Myoviridae	1	root	GS686	0p8
JCVI_PEP_1132195528212	1.8e-06	RecA	329380	unclassified T4-like viruses	1	root	GS673	0p8
JCVI_PEP_1131750738383	4.7e-74	RecA	1224	Proteobacteria	383631	Methylophilales bacterium HTCC2181	GS684	0p8
JCVI_PEP_1131869966321	4.2e-12	RecA	126	Planctomycetaceae	1	root	GS679	0p8
JCVI_PEP_metagenomic.orf.1131804407484.1	1.4e-76	RecA	72293	Helicobacteraceae	213849	Campylobacterales	GS678	0p8
JCVI_PEP_metagenomic.orf.1131860964294.1	9.3e-67	RecA	204441	Rhodospirillales	767892	Candidatus Puniceispirillum marinum	GS679	0p8
JCVI_PEP_metagenomic.orf.1128585260918.1	1.7e-07	RecA	131567	cellular organisms	1	root	GS659	0p1
JCVI_PEP_metagenomic.orf.1131740138242.1	1.9e-39	RecA	246874	Cryomorphaceae	976	Bacteroidetes	GS684	0p8
JCVI_PEP_1132209050504	8.4e-20	RecA	1760	Actinobacteria	203492	Fusobacteriaceae	GS666	0p1
JCVI_PEP_1128451459375	1.8e-63	RecA	1236	Gammaproteobacteria	648174	uncultured SAR86 cluster bacterium	GS695	0p1
JCVI_PEP_1131678984383	3.5e-62	RecA	54526	SAR11 cluster	1002672	Candidatus Pelagibacter sp. IMCC9063	GS682	0p1
JCVI_PEP_metagenomic.orf.1128399432982.1	5.4e-36	RecA	54526	SAR11 cluster	766	Rickettsiales	GS681	0p1
JCVI_PEP_metagenomic.orf.1131609111618.1	2.2e-24	RecA	10662	Myoviridae	1	root	GS686	0p1
JCVI_PEP_metagenomic.orf.1131503746874.1	1.8e-31	RecA	2037	Actinomycetales	648174	uncultured SAR86 cluster bacterium	GS694	3p0
JCVI_PEP_1132146830052	1.3e-58	RecA	198251	Candidatus Pelagibacter	2	Bacteria	GS666	3p0
JCVI_PEP_metagenomic.orf.1132189465533.1	2.9e-42	RecA	74201	Verrucomicrobia	74201	Verrucomicrobia	GS666	0p1
JCVI_PEP_1131516517056	1.7e-29	RecA	31989	Rhodobacteraceae	28211	Alphaproteobacteria	GS695	0p8
JCVI_PEP_metagenomic.orf.1131554753032.1	3.2e-39	RecA	31989	Rhodobacteraceae	314270	Rhodobacteraceae bacterium HTCC2083	GS687	0p8
JCVI_PEP_1132090931124	1.2e-45	RecA	13792	Mamiellales	13792	Mamiellales	GS660	0p8
JCVI_PEP_metagenomic.orf.1129752852850.1	1.9e-17	RecA	131567	cellular organisms	1	root	GS678	viral
JCVI_PEP_1132209062560	1.1e-12	RecA	54526	SAR11 cluster	1002672	Candidatus Pelagibacter sp. IMCC9063	GS666	0p1
JCVI_PEP_metagenomic.orf.1132170648415.1	8.6e-65	RecA	2037	Actinomycetales	1760	Actinobacteria	GS666	0p1
JCVI_PEP_metagenomic.orf.1131654892138.1	1.1e-61	RecA	2037	Actinomycetales	1716	Corynebacterium	GS682	0p1
JCVI_PEP_1131500180080	1e-07	RecA	329380	unclassified T4-like viruses	57029	Psychroflexus torquis	GS694	0p8
JCVI_PEP_metagenomic.orf.1131839921428.1	1.3e-24	RecA	2	Bacteria	976	Bacteroidetes	GS679	0p8
JCVI_PEP_metagenomic.orf.1132061354770.1	6.3e-10	RecA	2037	Actinomycetales	1	root	GS660	0p1
JCVI_PEP_1131712632666	1.9e-06	RecA	2759	Eukaryota	1	root	GS681	0p8
JCVI_PEP_metagenomic.orf.1128506315378.1	6.8e-85	RecA	49546	Flavobacteriaceae	487796	Flavobacteria bacterium MS024-2A	GS695	0p1
JCVI_PEP_1128431077668	2.2e-80	RecA	198251	Candidatus Pelagibacter	198251	Candidatus Pelagibacter	GS677	0p1
JCVI_PEP_1132076168610	2.7e-49	RecA	1760	Actinobacteria	53635	Acidimicrobium ferrooxidans	GS660	0p1
JCVI_PEP_metagenomic.orf.1132601174278.1	7e-27	RecA	237	Flavobacterium	487796	Flavobacteria bacterium MS024-2A	GS694	0p1
JCVI_PEP_1131535143586	1.9e-07	RecA	1	root	1	root	GS674	3p0
JCVI_PEP_1131721735744	5.1e-25	RecA	54526	SAR11 cluster	2	Bacteria	GS681	0p8
JCVI_PEP_1132143374131	6e-08	RecA	29	Myxococcales	1	root	GS666	0p8
JCVI_PEP_metagenomic.orf.1131745422682.1	7e-30	RecA	54526	SAR11 cluster	198252	Candidatus Pelagibacter ubique	GS684	0p1
JCVI_PEP_metagenomic.orf.1132119056860.1	2.8e-21	RecA	131567	cellular organisms	1	root	GS666	0p8
JCVI_PEP_metagenomic.orf.1131654707130.1	4.5e-60	RecA	198251	Candidatus Pelagibacter	2	Bacteria	GS682	0p1
JCVI_PEP_1132184553566	4.5e-50	RecA	84994	Acidimicrobiaceae	53635	Acidimicrobium ferrooxidans	GS673	0p1
JCVI_PEP_metagenomic.orf.1128582869552.1	1e-85	RecA	85006	Micrococcineae	43669	Brachybacterium faecium	GS659	0p1
JCVI_PEP_1128431315826	1.5e-08	RecA	2759	Eukaryota	1	root	GS678	0p1
JCVI_PEP_metagenomic.orf.1128254417210.1	4.8e-22	RecA	1760	Actinobacteria	53635	Acidimicrobium ferrooxidans	GS665	0p1
JCVI_PEP_metagenomic.orf.1132201710566.1	6.2e-07	RecA	131567	cellular organisms	1	root	GS666	0p1
JCVI_PEP_metagenomic.orf.1132120991612.1	9.3e-58	RecA	2037	Actinomycetales	2033	Microbacterium testaceum	GS666	0p8
JCVI_PEP_1131870216075	1e-59	RecA	31989	Rhodobacteraceae	204455	Rhodobacterales	GS679	0p8
JCVI_PEP_metagenomic.orf.1132061536772.1	3.7e-11	RecA	54526	SAR11 cluster	1	root	GS660	0p1
JCVI_PEP_metagenomic.orf.1131835881056.1	2.5e-35	RecA	314285	Congregibacter litoralis KT71	118884	unclassified Gammaproteobacteria	GS679	0p8
JCVI_PEP_metagenomic.orf.1132066727912.1	3.4e-81	RecA	85006	Micrococcineae	2037	Actinomycetales	GS660	0p1
JCVI_PEP_metagenomic.orf.1131693338034.1	5.1e-13	RecA	1762	Mycobacteriaceae	1773	Mycobacterium tuberculosis	GS682	0p8
JCVI_PEP_1128494391198	1.3e-06	RecA	329380	unclassified T4-like viruses	1	root	GS659	0p1
JCVI_PEP_metagenomic.orf.1128687029574.1	4.8e-08	RecA	329380	unclassified T4-like viruses	1	root	GS685	0p1
JCVI_PEP_metagenomic.orf.1131537882294.1	1.1e-06	RecA	131567	cellular organisms	1	root	GS687	3p0
JCVI_PEP_metagenomic.orf.1131834048490.1	2.4e-56	RecA	126	Planctomycetaceae	126	Planctomycetaceae	GS679	0p8
JCVI_PEP_1128240869295	1.3e-63	RecA	2037	Actinomycetales	43669	Brachybacterium faecium	GS665	0p1
JCVI_PEP_metagenomic.orf.1131777023040.1	4.3e-08	RecA	329380	unclassified T4-like viruses	1	root	GS684	3p0
JCVI_PEP_1131755974591	5.6e-08	RecA	329380	unclassified T4-like viruses	57029	Psychroflexus torquis	GS684	0p1
JCVI_PEP_metagenomic.orf.1132047480591.1	2.4e-25	RecA	74201	Verrucomicrobia	48461	Verrucomicrobiales	GS659	0p8
JCVI_PEP_metagenomic.orf.1132605168612.1	1.8e-37	RecA	131567	cellular organisms	2	Bacteria	GS694	0p1
JCVI_PEP_1128442872801	6e-93	RecA	80864	Comamonadaceae	52972	Polaromonas	GS681	0p1
JCVI_PEP_metagenomic.orf.1131522097084.1	4.5e-09	RecA	49546	Flavobacteriaceae	652721	Prevotella sp. oral taxon 317	GS687	3p0
JCVI_PEP_1128378525668	2.2e-92	RecA	2037	Actinomycetales	1744	Propionibacterium freudenreichii	GS678	0p1
JCVI_PEP_metagenomic.orf.1128372205550.1	3.9e-83	RecA	1224	Proteobacteria	499229	Tepidanaerobacter acetatoxydans	GS678	0p1
JCVI_PEP_metagenomic.orf.1128685732164.1	4.4e-10	RecA	10662	Myoviridae	1	root	GS685	0p1
JCVI_PEP_metagenomic.orf.1132128374242.1	4.2e-47	RecA	2037	Actinomycetales	43669	Brachybacterium faecium	GS667	0p8
JCVI_PEP_metagenomic.orf.1128415406980.1	1.4e-49	RecA	198251	Candidatus Pelagibacter	198252	Candidatus Pelagibacter ubique	GS689	0p1
JCVI_PEP_1132559891889	5.2e-52	RecA	414999	Opitutae	395922	Coraliomargarita akajimensis	GS673	0p1
JCVI_PEP_1131734224403	5.3e-08	RecA	329380	unclassified T4-like viruses	1	root	GS684	0p8
JCVI_PEP_metagenomic.orf.1132540460076.1	8.8e-66	RecA	2037	Actinomycetales	1	root	GS673	0p1
JCVI_PEP_1128271969012	2.6e-41	RecA	198251	Candidatus Pelagibacter	198251	Candidatus Pelagibacter	GS687	0p1
JCVI_PEP_1131716854107	8.7e-07	RecA	329380	unclassified T4-like viruses	1	root	GS681	0p8
JCVI_PEP_1131525256568	1.6e-18	RecA	28211	Alphaproteobacteria	28211	Alphaproteobacteria	GS695	0p8
JCVI_PEP_1128661907852	1.8e-26	RecA	131567	cellular organisms	2	Bacteria	GS685	0p1
JCVI_PEP_metagenomic.orf.1132051744072.1	6.3e-07	RecA	329380	unclassified T4-like viruses	1	root	GS659	3p0
JCVI_PEP_1131533024072	4.9e-79	RecA	74201	Verrucomicrobia	74201	Verrucomicrobia	GS674	3p0
JCVI_PEP_1128494402475	1.9e-07	RecA	10662	Myoviridae	1	root	GS659	0p1
JCVI_PEP_metagenomic.orf.1131559057556.1	2.2e-29	RecA	135620	Oceanospirillaceae	207949	Bermanella marisrubri	GS689	0p8
JCVI_PEP_metagenomic.orf.1132085347560.1	2.4e-92	RecA	84994	Acidimicrobiaceae	53635	Acidimicrobium ferrooxidans	GS665	0p8
JCVI_PEP_1128271916567	4.9e-93	RecA	2	Bacteria	188786	Thermaceae	GS679	3p0
JCVI_PEP_metagenomic.orf.1131830690862.1	4e-32	RecA	1129	Synechococcus	180281	Cyanobium sp. PCC 7001	GS679	0p8
JCVI_PEP_metagenomic.orf.1128426149532.1	1.4e-24	RecA	198251	Candidatus Pelagibacter	2	Bacteria	GS688	0p1
JCVI_PEP_metagenomic.orf.1131546004694.1	4.8e-07	RecA	329380	unclassified T4-like viruses	1	root	GS677	0p8
JCVI_PEP_1132077050244	2.5e-07	RecA	329380	unclassified T4-like viruses	1	root	GS660	0p1
JCVI_PEP_metagenomic.orf.1131555953498.1	1.1e-12	RecA	200795	Chloroflexi	28211	Alphaproteobacteria	GS687	0p8
JCVI_PEP_1131721736037	1.2e-71	RecA	1760	Actinobacteria	53635	Acidimicrobium ferrooxidans	GS681	0p8
JCVI_PEP_1132556475197	9.3e-107	RecA	85006	Micrococcineae	1760	Actinobacteria	GS673	0p1
JCVI_PEP_metagenomic.orf.1132048549061.1	2.6e-10	RecA	28211	Alphaproteobacteria	28211	Alphaproteobacteria	GS659	0p8
JCVI_PEP_metagenomic.orf.1131612249698.1	3e-08	RecA	10662	Myoviridae	10663	T4likevirus	GS677	3p0
JCVI_PEP_1131869755624	6.1e-07	RecA	72293	Helicobacteraceae	213849	Campylobacterales	GS678	0p8
JCVI_PEP_metagenomic.orf.1131575279764.1	4.6e-28	RecA	2759	Eukaryota	2	Bacteria	GS688	3p0
JCVI_PEP_metagenomic.orf.1131572729354.1	9.7e-09	RecA	329380	unclassified T4-like viruses	1	root	GS688	3p0
JCVI_PEP_metagenomic.orf.1128414368536.1	1.1e-37	RecA	131567	cellular organisms	1	root	GS689	0p1
JCVI_PEP_metagenomic.orf.1132152107168.1	2e-47	RecA	563835	Chitinophagaceae	79329	Chitinophaga pinensis	GS667	3p0
JCVI_PEP_metagenomic.orf.1131804243754.1	3.3e-41	RecA	2	Bacteria	316277	Syntrophus aciditrophicus	GS678	0p8
JCVI_PEP_metagenomic.orf.1132128463770.1	3.3e-25	RecA	2	Bacteria	1535	[Clostridium] leptum	GS667	0p8
JCVI_PEP_1132557500006	1.3e-90	RecA	54526	SAR11 cluster	1002672	Candidatus Pelagibacter sp. IMCC9063	GS679	0p1
JCVI_PEP_metagenomic.orf.1131735178671.1	4.8e-11	RecA	1016	Capnocytophaga	1	root	GS684	0p8
JCVI_PEP_metagenomic.orf.1128381186276.1	5.5e-41	RecA	2037	Actinomycetales	1	root	GS677	0p1
JCVI_PEP_metagenomic.orf.1128258338704.1	1.1e-19	RecA	74201	Verrucomicrobia	74201	Verrucomicrobia	GS679	3p0
JCVI_PEP_1131498219172	1.2e-54	RecA	442430	Coraliomargarita	395922	Coraliomargarita akajimensis	GS694	0p8
JCVI_PEP_1128392568532	1.3e-37	RecA	976	Bacteroidetes	1	root	GS689	0p1
JCVI_PEP_1128392568539	7.2e-11	RecA	329380	unclassified T4-like viruses	1	root	GS689	0p1
JCVI_PEP_1131771819543	6e-07	RecA	2	Bacteria	1	root	GS683	3p0
JCVI_PEP_1131869754573	4.5e-63	RecA	1236	Gammaproteobacteria	31989	Rhodobacteraceae	GS678	0p8
JCVI_PEP_1131724709292	1.2e-09	RecA	2	Bacteria	1	root	GS681	0p8
JCVI_PEP_1128272189743	8.6e-49	RecA	198251	Candidatus Pelagibacter	439493	Candidatus Pelagibacter sp. HTCC7211	GS687	0p1
JCVI_PEP_1132058135182	3e-41	RecA	198251	Candidatus Pelagibacter	1002672	Candidatus Pelagibacter sp. IMCC9063	GS659	0p8
JCVI_PEP_metagenomic.orf.1128506419690.1	2.1e-29	RecA	1262919	Prevotella sp. CAG:1092	1	root	GS695	0p1
JCVI_PEP_1128494451018	3.5e-55	RecA	198251	Candidatus Pelagibacter	1002672	Candidatus Pelagibacter sp. IMCC9063	GS659	0p1
JCVI_PEP_1131856532053	2.4e-20	RecA	97050	Ruegeria	204455	Rhodobacterales	GS678	0p8
JCVI_PEP_metagenomic.orf.1131693879740.1	3.7e-12	RecA	976	Bacteroidetes	2	Bacteria	GS682	0p8
JCVI_PEP_1132557651281	9.2e-91	RecA	31989	Rhodobacteraceae	1	root	GS694	0p1
JCVI_PEP_1132183555155	2.7e-70	RecA	54526	SAR11 cluster	1002672	Candidatus Pelagibacter sp. IMCC9063	GS674	0p1
JCVI_PEP_1132058132608	2.5e-47	RecA	80864	Comamonadaceae	1	root	GS659	0p8
JCVI_PEP_1128392671222	4.1e-100	RecA	198251	Candidatus Pelagibacter	2	Bacteria	GS689	0p1
JCVI_PEP_1132138690189	2.6e-14	RecA	1117	Cyanobacteria	1129	Synechococcus	GS666	0p8
JCVI_PEP_1131870213549	1.5e-56	RecA	171551	Porphyromonadaceae	171549	Bacteroidales	GS679	0p8
JCVI_PEP_metagenomic.orf.1131622384592.1	9.6e-08	RecA	2	Bacteria	1	root	GS686	0p1
JCVI_PEP_1132591795069	1.7e-44	RecA	131567	cellular organisms	1	root	GS694	0p1
JCVI_PEP_metagenomic.orf.1131802503011.1	3.3e-70	RecA	72293	Helicobacteraceae	213849	Campylobacterales	GS678	0p8
JCVI_PEP_1132185272526	8.8e-65	RecA	2037	Actinomycetales	1716	Corynebacterium	GS674	0p1
JCVI_PEP_metagenomic.orf.1128393906362.1	5.1e-62	RecA	2	Bacteria	84107	Coriobacteriaceae	GS667	0p1
JCVI_PEP_1128431067262	7.7e-74	RecA	54526	SAR11 cluster	2	Bacteria	GS677	0p1
JCVI_PEP_metagenomic.orf.1132087500712.1	4.6e-34	RecA	28216	Betaproteobacteria	47671	Lautropia mirabilis	GS665	0p8
JCVI_PEP_metagenomic.orf.1132544473941.1	4.4e-104	RecA	84994	Acidimicrobiaceae	53635	Acidimicrobium ferrooxidans	GS673	0p1
JCVI_PEP_1128272046153	1.1e-11	RecA	329380	unclassified T4-like viruses	1	root	GS687	0p1
JCVI_PEP_1128392497067	1.9e-06	RecA	329380	unclassified T4-like viruses	10663	T4likevirus	GS689	0p1
JCVI_PEP_metagenomic.orf.1132063790894.1	5.6e-36	RecA	74201	Verrucomicrobia	74201	Verrucomicrobia	GS660	0p1
JCVI_PEP_1132059070397	2.9e-38	RecA	286	Pseudomonas	314287	gamma proteobacterium HTCC2207	GS659	0p8
JCVI_PEP_metagenomic.orf.1131459467702.1	1.9e-15	RecA	1236	Gammaproteobacteria	1	root	GS685	0p8
JCVI_PEP_1128241166250	7.6e-76	RecA	1224	Proteobacteria	648174	uncultured SAR86 cluster bacterium	GS688	0p1
JCVI_PEP_1128240851763	3.7e-07	RecA	54526	SAR11 cluster	1	root	GS665	0p1
JCVI_PEP_metagenomic.orf.1132127596982.1	1.1e-17	RecA	1760	Actinobacteria	1	root	GS674	0p1
JCVI_PEP_1132194494545	6.4e-62	RecA	49546	Flavobacteriaceae	52959	Polaribacter	GS673	0p8
JCVI_PEP_1132558080113	3.1e-13	RecA	54526	SAR11 cluster	2	Bacteria	GS679	0p1
JCVI_PEP_1128451399384	1.4e-74	RecA	1236	Gammaproteobacteria	28211	Alphaproteobacteria	GS695	0p1
JCVI_PEP_1131674351129	6.2e-69	RecA	2	Bacteria	140	Borrelia hermsii	GS686	0p1
JCVI_PEP_1128662119647	2.1e-89	RecA	49546	Flavobacteriaceae	487796	Flavobacteria bacterium MS024-2A	GS685	0p1
JCVI_PEP_1131474514658	4.6e-79	RecA	198251	Candidatus Pelagibacter	198251	Candidatus Pelagibacter	GS685	0p8
JCVI_PEP_metagenomic.orf.1128415818774.1	1.7e-43	RecA	131567	cellular organisms	1	root	GS689	0p1
JCVI_PEP_1131783907565	1.5e-15	RecA	131567	cellular organisms	2	Bacteria	GS686	3p0
JCVI_PEP_1131924244547	1.9e-22	RecA	262768	Onion yellows phytoplasma OY-M	1301	Streptococcus	GS683	0p8
JCVI_PEP_1128444860163	4.8e-76	RecA	198251	Candidatus Pelagibacter	198252	Candidatus Pelagibacter ubique	GS683	0p1
JCVI_PEP_1128437692691	7.5e-36	RecA	85006	Micrococcineae	1	root	GS683	0p1
JCVI_PEP_metagenomic.orf.1131573616508.1	4.6e-28	RecA	1236	Gammaproteobacteria	29322	[Eubacterium] cellulosolvens	GS688	3p0
JCVI_PEP_metagenomic.orf.1131742717678.1	2.8e-09	RecA	5690	Trypanosoma	1	root	GS684	0p8
JCVI_PEP_1128442779497	1.8e-18	RecA|RecX	2037	Actinomycetales	1	root	GS681	0p1
JCVI_PEP_1132194503016	6.1e-07	RecA	329380	unclassified T4-like viruses	1	root	GS673	0p8
JCVI_PEP_metagenomic.orf.1132061622266.1	1.3e-08	RecA	2037	Actinomycetales	1	root	GS660	0p1
JCVI_PEP_metagenomic.orf.1131695173550.1	1.2e-71	RecA	28211	Alphaproteobacteria	204455	Rhodobacterales	GS682	0p8
JCVI_PEP_metagenomic.orf.1132166747108.1	7.3e-63	RecA	54526	SAR11 cluster	766	Rickettsiales	GS674	0p1
JCVI_PEP_metagenomic.orf.1131609313478.1	9.8e-14	RecA	54526	SAR11 cluster	198252	Candidatus Pelagibacter ubique	GS686	0p1
JCVI_PEP_1132221973034	5.2e-84	RecA	563798	Cyclobacteriaceae	563798	Cyclobacteriaceae	GS665	3p0
JCVI_PEP_metagenomic.orf.1128432241914.1	1e-69	RecA	1760	Actinobacteria	2	Bacteria	GS688	0p1
JCVI_PEP_metagenomic.orf.1131834765618.1	7.5e-08	RecA	2	Bacteria	1	root	GS679	0p8
JCVI_PEP_metagenomic.orf.1131517001964.1	5.8e-79	RecA	414999	Opitutae	395922	Coraliomargarita akajimensis	GS695	0p8
JCVI_PEP_1128661909060	6.2e-64	RecA	198251	Candidatus Pelagibacter	198252	Candidatus Pelagibacter ubique	GS685	0p1
JCVI_PEP_1128272160284	2.2e-07	RecA	329380	unclassified T4-like viruses	1	root	GS687	0p1
JCVI_PEP_metagenomic.orf.1132549105826.1	2.1e-25	RecA	1760	Actinobacteria	53635	Acidimicrobium ferrooxidans	GS679	0p1
JCVI_PEP_metagenomic.orf.1128505245302.1	5.6e-72	RecA	28211	Alphaproteobacteria	767892	Candidatus Puniceispirillum marinum	GS695	0p1
JCVI_PEP_metagenomic.orf.1131521393700.1	5.8e-47	RecA	54526	SAR11 cluster	1002672	Candidatus Pelagibacter sp. IMCC9063	GS677	0p8
JCVI_PEP_1132192663430	7.2e-56	RecA	31989	Rhodobacteraceae	1063	Rhodobacter sphaeroides	GS673	0p8
JCVI_PEP_1128494369134	3.2e-17	RecA	2037	Actinomycetales	1	root	GS659	0p1
JCVI_PEP_metagenomic.orf.1131460502932.1	1.1e-20	RecA	1129	Synechococcus	69042	Synechococcus sp. WH 5701	GS685	0p8
JCVI_PEP_metagenomic.orf.1131520168546.1	4.6e-09	RecA	2	Bacteria	1	root	GS674	3p0
JCVI_PEP_metagenomic.orf.1128380706744.1	2.1e-85	RecA	2037	Actinomycetales	28264	Arcanobacterium haemolyticum	GS677	0p1
JCVI_PEP_metagenomic.orf.1132087170144.1	7.8e-18	RecA	1	root	15367	Brachypodium	GS665	0p8
JCVI_PEP_1128392514815	3.4e-55	RecA	54526	SAR11 cluster	439493	Candidatus Pelagibacter sp. HTCC7211	GS689	0p1
JCVI_PEP_metagenomic.orf.1131830701086.1	1.7e-60	RecA	1118	Chroococcales	1117	Cyanobacteria	GS679	0p8
JCVI_PEP_1128240776669	1.3e-65	RecA	1224	Proteobacteria	543	Enterobacteriaceae	GS665	0p1
JCVI_PEP_1132210034700	1.5e-80	RecA	84994	Acidimicrobiaceae	53635	Acidimicrobium ferrooxidans	GS666	0p1
JCVI_PEP_metagenomic.orf.1131600819998.1	5.5e-14	RecA	126	Planctomycetaceae	1	root	GS674	0p8
JCVI_PEP_1131852341028	1.4e-28	RecA	72293	Helicobacteraceae	213849	Campylobacterales	GS678	0p8
JCVI_PEP_metagenomic.orf.1128395142380.1	3.7e-54	RecA	2	Bacteria	39488	[Eubacterium] hallii	GS667	0p1
JCVI_PEP_1128661924868	1.2e-41	RecA	54526	SAR11 cluster	225324	Enhydrobacter aerosaccus	GS685	0p1
JCVI_PEP_metagenomic.orf.1132176545538.1	1.1e-58	RecA	85006	Micrococcineae	2037	Actinomycetales	GS673	0p8
JCVI_PEP_1131757781679	1.3e-99	RecA	135622	Alteromonadales	870	Dichelobacter nodosus	GS684	0p1
JCVI_PEP_metagenomic.orf.1131784793378.1	1e-10	RecA	1262919	Prevotella sp. CAG:1092	1	root	GS684	3p0
JCVI_PEP_metagenomic.orf.1132152158758.1	9.1e-10	RecA	1883	Streptomyces	1	root	GS667	3p0
JCVI_PEP_metagenomic.orf.1128426280112.1	3.4e-36	RecA	186802	Clostridiales	1	root	GS688	0p1
JCVI_PEP_metagenomic.orf.1128282531982.1	7.5e-55	RecA	84994	Acidimicrobiaceae	53635	Acidimicrobium ferrooxidans	GS667	0p1
JCVI_PEP_metagenomic.orf.1131727907490.1	4.2e-19	RecA	28108	Alteromonas macleodii	28108	Alteromonas macleodii	GS678	3p0
JCVI_PEP_1131670703119	1.9e-55	RecA	198251	Candidatus Pelagibacter	198252	Candidatus Pelagibacter ubique	GS686	0p1
JCVI_PEP_metagenomic.orf.1131647947632.1	2e-35	RecA	1236	Gammaproteobacteria	33657	Phaeocystis antarctica	GS682	0p1
JCVI_PEP_metagenomic.orf.1128258376600.1	2.5e-09	RecA	2	Bacteria	1	root	GS679	3p0
JCVI_PEP_1131716844527	1.1e-07	RecA	10662	Myoviridae	1	root	GS681	0p8
JCVI_PEP_1132056423266	1.1e-97	RecA	54526	SAR11 cluster	1002672	Candidatus Pelagibacter sp. IMCC9063	GS659	0p8
JCVI_PEP_1128378442800	5.3e-62	RecA	2	Bacteria	119484	Syntrophobacter fumaroxidans	GS678	0p1
JCVI_PEP_metagenomic.orf.1128380726862.1	7e-30	RecA	54526	SAR11 cluster	198252	Candidatus Pelagibacter ubique	GS677	0p1
JCVI_PEP_1132162756536	8.4e-88	RecA	33634	Stramenopiles	2880	Ectocarpus siliculosus	GS667	0p8
JCVI_PEP_1132556430636	1.5e-26	RecA	2759	Eukaryota	2	Bacteria	GS679	0p1
JCVI_PEP_metagenomic.orf.1128426556184.1	4.2e-09	RecA	10662	Myoviridae	10663	T4likevirus	GS688	0p1
JCVI_PEP_metagenomic.orf.1131745180528.1	1.5e-07	RecA	329380	unclassified T4-like viruses	1238401	Pseudocellus sp. DNA103736	GS684	0p1
JCVI_PEP_metagenomic.orf.1131486383661.1	2.2e-06	RecA	329380	unclassified T4-like viruses	1	root	GS694	0p8
JCVI_PEP_metagenomic.orf.1132605068816.1	3.4e-65	RecA	2037	Actinomycetales	1773	Mycobacterium tuberculosis	GS694	0p1
JCVI_PEP_metagenomic.orf.1128254022028.1	3.4e-08	RecA	131567	cellular organisms	1	root	GS679	3p0
JCVI_PEP_metagenomic.orf.1131505414088.1	3.9e-07	RecA	131567	cellular organisms	1	root	GS695	0p8
JCVI_PEP_metagenomic.orf.1128259364812.1	9.3e-63	RecA	135622	Alteromonadales	1224	Proteobacteria	GS687	0p1
JCVI_PEP_metagenomic.orf.1128687347470.1	3.2e-24	RecA	54526	SAR11 cluster	439493	Candidatus Pelagibacter sp. HTCC7211	GS685	0p1
JCVI_PEP_metagenomic.orf.1132169591832.1	1.3e-57	RecA	224471	Burkholderiales Genera incertae sedis	1	root	GS673	0p8
JCVI_PEP_metagenomic.orf.1131843127386.1	5.8e-90	RecA	72274	Pseudomonadales	648174	uncultured SAR86 cluster bacterium	GS679	0p8
JCVI_PEP_1132184556666	6.9e-09	RecA	864702	Oscillatoriales cyanobacterium JSC-12	1	root	GS673	0p1
JCVI_PEP_1132074487404	1.9e-16	RecA	2037	Actinomycetales	1	root	GS660	0p1
JCVI_PEP_metagenomic.orf.1131486245111.1	1.5e-76	RecA	54526	SAR11 cluster	766	Rickettsiales	GS694	0p8
JCVI_PEP_1128378258909	6.4e-67	RecA	74201	Verrucomicrobia	74201	Verrucomicrobia	GS667	0p1
JCVI_PEP_1132073653555	1.1e-14	RecA	2037	Actinomycetales	1	root	GS660	0p1
JCVI_PEP_1131855320177	7.2e-95	RecA	39773	Methylomicrobium	403	Methylococcaceae	GS678	0p8
JCVI_PEP_1132560999246	9.6e-98	RecA	198251	Candidatus Pelagibacter	1002672	Candidatus Pelagibacter sp. IMCC9063	GS673	0p1
JCVI_PEP_metagenomic.orf.1131833897692.1	5.4e-39	RecA	74201	Verrucomicrobia	74201	Verrucomicrobia	GS679	0p8
JCVI_PEP_metagenomic.orf.1131546101410.1	1.8e-18	RecA	135622	Alteromonadales	648174	uncultured SAR86 cluster bacterium	GS677	0p8
JCVI_PEP_1132557522636	4.9e-57	RecA	414999	Opitutae	395922	Coraliomargarita akajimensis	GS673	0p1
JCVI_PEP_metagenomic.orf.1128584221612.1	3.2e-33	RecA	84994	Acidimicrobiaceae	2	Bacteria	GS659	0p1
JCVI_PEP_metagenomic.orf.1128505311086.1	2e-36	RecA	131567	cellular organisms	2	Bacteria	GS695	0p1
JCVI_PEP_1131870373114	4.7e-63	RecA	74201	Verrucomicrobia	74201	Verrucomicrobia	GS679	0p8
JCVI_PEP_metagenomic.orf.1131703153130.1	2.3e-78	RecA	74201	Verrucomicrobia	74201	Verrucomicrobia	GS681	0p8
JCVI_PEP_1128661958565	2e-06	RecA	329380	unclassified T4-like viruses	1	root	GS685	0p1
JCVI_PEP_metagenomic.orf.1132169527638.1	4.5e-54	RecA	414999	Opitutae	395922	Coraliomargarita akajimensis	GS673	0p8
JCVI_PEP_1132206148614	2e-34	RecA	2037	Actinomycetales	1	root	GS666	0p1
JCVI_PEP_metagenomic.orf.1128256710670.1	3.5e-39	RecA	2037	Actinomycetales	1	root	GS665	0p1
JCVI_PEP_1128494311507	3.4e-46	RecA	2037	Actinomycetales	1861	Geodermatophilus obscurus	GS659	0p1
JCVI_PEP_1128271703520	5.3e-87	RecA	69657	Hyphomonadaceae	81032	Hyphomonas neptunium	GS679	3p0
JCVI_PEP_metagenomic.orf.1131793694082.1	2.5e-17	RecA	2	Bacteria	88274	delta proteobacterium NaphS2	GS678	0p8
JCVI_PEP_1132194553553	2.1e-50	RecA	85006	Micrococcineae	1760	Actinobacteria	GS673	0p8
JCVI_PEP_1131870421441	2e-65	RecA	1118	Chroococcales	316278	Synechococcus sp. RCC307	GS679	0p8
JCVI_PEP_1131718558555	4e-26	RecA	72293	Helicobacteraceae	1	root	GS678	3p0
JCVI_PEP_metagenomic.orf.1131593407864.1	1e-48	RecA	976	Bacteroidetes	191412	Chlorobiaceae	GS674	0p8
JCVI_PEP_metagenomic.orf.1131683449138.1	4.4e-16	RecA	1236	Gammaproteobacteria	1	root	GS682	0p8
JCVI_PEP_1132559295000	3.1e-107	RecA	85006	Micrococcineae	1760	Actinobacteria	GS679	0p1
JCVI_PEP_1132191787083	1.7e-19	RecA	1760	Actinobacteria	84107	Coriobacteriaceae	GS674	0p1
JCVI_PEP_metagenomic.orf.1128258035310.1	1.9e-07	RecA	2	Bacteria	1	root	GS679	3p0
JCVI_PEP_metagenomic.orf.1131852771684.1	1.6e-15	RecA	49546	Flavobacteriaceae	313603	Maribacter sp. HTCC2170	GS679	0p8
JCVI_PEP_1131671412646	2.2e-21	RecA	1262919	Prevotella sp. CAG:1092	29521	Brachyspira	GS686	0p1
JCVI_PEP_metagenomic.orf.1131742014552.1	4.9e-92	RecA	246874	Cryomorphaceae	191579	Fluviicola taffensis	GS684	0p8
JCVI_PEP_metagenomic.orf.1131609529854.1	6.5e-65	RecA	49546	Flavobacteriaceae	487796	Flavobacteria bacterium MS024-2A	GS686	0p1
JCVI_PEP_metagenomic.orf.1132060604206.1	1.1e-08	RecA	329380	unclassified T4-like viruses	1238401	Pseudocellus sp. DNA103736	GS660	0p8
JCVI_PEP_metagenomic.orf.1128686836518.1	9.1e-89	RecA	82117	unclassified Alphaproteobacteria	767892	Candidatus Puniceispirillum marinum	GS685	0p1
JCVI_PEP_metagenomic.orf.1131765962686.1	7.1e-55	RecA	1163	Anabaena	1162	Nostocaceae	GS683	3p0
JCVI_PEP_1128451428410	2.6e-64	RecA	2323	unclassified Bacteria	1238614	Fusarium sp. OTU_011	GS695	0p1
JCVI_PEP_metagenomic.orf.1132121823996.1	5.6e-73	RecA	89373	Cytophagaceae	316068	Leadbetterella byssophila	GS666	0p8
JCVI_PEP_metagenomic.orf.1128260646076.1	4.8e-30	RecA	131567	cellular organisms	2	Bacteria	GS687	0p1
JCVI_PEP_1128249954139	2e-06	RecA	74201	Verrucomicrobia	1	root	GS665	0p1
JCVI_PEP_1128451504989	1.3e-24	RecA	1262919	Prevotella sp. CAG:1092	2	Bacteria	GS695	0p1
JCVI_PEP_1131927260062	1.6e-18	RecA	54526	SAR11 cluster	1002672	Candidatus Pelagibacter sp. IMCC9063	GS683	0p8
JCVI_PEP_metagenomic.orf.1131593427574.1	2.6e-06	RecA	2759	Eukaryota	1	root	GS674	0p8
JCVI_PEP_1128271981568	6.1e-88	RecA	198251	Candidatus Pelagibacter	198251	Candidatus Pelagibacter	GS687	0p1
JCVI_PEP_1128662073073	1.1e-37	RecA	54526	SAR11 cluster	198251	Candidatus Pelagibacter	GS685	0p1
JCVI_PEP_1128661934119	1.7e-80	RecA	198251	Candidatus Pelagibacter	2	Bacteria	GS685	0p1
JCVI_PEP_metagenomic.orf.1132153258872.1	1.6e-77	RecA	414999	Opitutae	395922	Coraliomargarita akajimensis	GS673	0p1
JCVI_PEP_metagenomic.orf.1128255456332.1	3.7e-08	RecA	2	Bacteria	1	root	GS665	0p1
JCVI_PEP_1131763738570	2.2e-46	RecA	262768	Onion yellows phytoplasma OY-M	2	Bacteria	GS683	0p8
JCVI_PEP_metagenomic.orf.1129747401834.1	1e-14	RecA	2	Bacteria	1	root	GS678	viral
JCVI_PEP_metagenomic.orf.1131766329428.1	1.6e-69	RecA	766	Rickettsiales	780	Rickettsia	GS686	3p0
JCVI_PEP_1131942452005	3.3e-43	RecA	1060	Rhodobacter	371731	Rhodobacter sp. SW2	GS683	3p0
JCVI_PEP_metagenomic.orf.1131461828084.1	6.2e-13	RecA	2	Bacteria	2	Bacteria	GS685	0p8
JCVI_PEP_1128392664234	8.1e-44	RecA	54526	SAR11 cluster	198251	Candidatus Pelagibacter	GS689	0p1
JCVI_PEP_metagenomic.orf.1132543150536.1	1.9e-27	RecA	2	Bacteria	1	root	GS673	0p1
JCVI_PEP_metagenomic.orf.1132062758826.1	2e-35	RecA	2037	Actinomycetales	298653	Frankia sp. EAN1pec	GS660	0p1
JCVI_PEP_metagenomic.orf.1132189453915.1	1e-50	RecA	131567	cellular organisms	2	Bacteria	GS666	0p1
JCVI_PEP_metagenomic.orf.1132084042498.1	1.1e-62	RecA	80840	Burkholderiales	80864	Comamonadaceae	GS665	0p8
JCVI_PEP_1128392540733	2.8e-22	RecA	2759	Eukaryota	2	Bacteria	GS689	0p1
JCVI_PEP_1131870134986	8.7e-72	RecA	126	Planctomycetaceae	126	Planctomycetaceae	GS679	0p8
JCVI_PEP_metagenomic.orf.1128425902950.1	1.7e-07	RecA	329380	unclassified T4-like viruses	1238401	Pseudocellus sp. DNA103736	GS688	0p1
JCVI_PEP_metagenomic.orf.1131492888943.1	4.3e-65	RecA	54526	SAR11 cluster	2	Bacteria	GS694	0p8
JCVI_PEP_1128431030290	1e-48	RecA	2	Bacteria	2	Bacteria	GS677	0p1
JCVI_PEP_1132195459958	1.6e-06	RecA	329380	unclassified T4-like viruses	1	root	GS673	0p8
JCVI_PEP_1128451380449	3.5e-31	RecA	1262919	Prevotella sp. CAG:1092	2	Bacteria	GS695	0p1
JCVI_PEP_metagenomic.orf.1132165738208.1	5.5e-39	RecA	224471	Burkholderiales Genera incertae sedis	1	root	GS673	0p1
JCVI_PEP_1128392634600	8.4e-30	RecA	1262919	Prevotella sp. CAG:1092	2	Bacteria	GS689	0p1
JCVI_PEP_metagenomic.orf.1131908468193.1	9.7e-81	RecA	74201	Verrucomicrobia	239935	Akkermansia muciniphila	GS683	3p0
JCVI_PEP_metagenomic.orf.1132187241702.1	4.9e-22	RecA	1239	Firmicutes	128827	Erysipelotrichaceae	GS673	0p8
JCVI_PEP_1132556444255	5.6e-97	RecA	198251	Candidatus Pelagibacter	1002672	Candidatus Pelagibacter sp. IMCC9063	GS679	0p1
JCVI_PEP_1131717509563	2.9e-34	RecA	171549	Bacteroidales	976	Bacteroidetes	GS678	3p0
JCVI_PEP_metagenomic.orf.1132177540702.1	2.5e-06	RecA	49546	Flavobacteriaceae	1	root	GS673	0p8
JCVI_PEP_metagenomic.orf.1132550346908.1	2.4e-08	RecA	329380	unclassified T4-like viruses	1	root	GS679	0p1
JCVI_PEP_1128378262759	2.2e-50	RecA	74201	Verrucomicrobia	74201	Verrucomicrobia	GS667	0p1
JCVI_PEP_1132185199069	2.3e-30	RecA	2037	Actinomycetales	259354	Desulfatibacillum alkenivorans	GS673	0p1
JCVI_PEP_1128240743092	1.4e-66	RecA	198251	Candidatus Pelagibacter	1002672	Candidatus Pelagibacter sp. IMCC9063	GS665	0p1
JCVI_PEP_1132559318252	3.7e-32	RecA	54526	SAR11 cluster	652713	Peptoniphilus sp. oral taxon 386	GS679	0p1
JCVI_PEP_1128240703612	2.1e-62	RecA	198251	Candidatus Pelagibacter	1002672	Candidatus Pelagibacter sp. IMCC9063	GS665	0p1
JCVI_PEP_1132435401505	3.2e-11	RecA	200666	Sphingobacteriales	1	root	GS666	viral
JCVI_PEP_1128272087167	4.6e-31	RecA	131567	cellular organisms	2	Bacteria	GS687	0p1
JCVI_PEP_1132186249528	4e-07	RecA	329380	unclassified T4-like viruses	1238401	Pseudocellus sp. DNA103736	GS674	0p1
JCVI_PEP_metagenomic.orf.1132198158898.1	2.2e-36	RecA	2037	Actinomycetales	1760	Actinobacteria	GS666	0p1
JCVI_PEP_1128240744672	1.7e-50	RecA	84994	Acidimicrobiaceae	53635	Acidimicrobium ferrooxidans	GS665	0p1
JCVI_PEP_1128442815812	5.5e-90	RecA	198251	Candidatus Pelagibacter	198251	Candidatus Pelagibacter	GS681	0p1
JCVI_PEP_metagenomic.orf.1132153689272.1	7.2e-29	RecA	2062	Streptomycetaceae	1	root	GS673	0p1
JCVI_PEP_1131869846381	1.7e-78	RecA	74201	Verrucomicrobia	2736	Verrucomicrobium spinosum	GS679	0p8
JCVI_PEP_1128451363146	1.6e-48	RecA	69657	Hyphomonadaceae	28211	Alphaproteobacteria	GS695	0p1
JCVI_PEP_1128442864191	2e-35	RecA	2037	Actinomycetales	1	root	GS681	0p1
JCVI_PEP_metagenomic.orf.1128254999560.1	4.5e-77	RecA	414999	Opitutae	395922	Coraliomargarita akajimensis	GS665	0p1
JCVI_PEP_metagenomic.orf.1128243549542.1	5.3e-51	RecA	2	Bacteria	138	Borrelia	GS678	0p1
JCVI_PEP_metagenomic.orf.1131647721422.1	3.9e-80	RecA	49546	Flavobacteriaceae	487796	Flavobacteria bacterium MS024-2A	GS682	0p1
JCVI_PEP_metagenomic.orf.1131833294792.1	4.6e-24	RecA	1236	Gammaproteobacteria	648174	uncultured SAR86 cluster bacterium	GS679	0p8
JCVI_PEP_metagenomic.orf.1128260417506.1	5.7e-22	RecA	131567	cellular organisms	2	Bacteria	GS687	0p1
JCVI_PEP_1132195438556	5e-55	RecA	84995	Rubrobacteridae	2	Bacteria	GS673	0p8
JCVI_PEP_1128241090169	8.3e-91	RecA	28216	Betaproteobacteria	383631	Methylophilales bacterium HTCC2181	GS688	0p1
JCVI_PEP_1128378265562	4.9e-31	RecA	2037	Actinomycetales	1	root	GS667	0p1
JCVI_PEP_metagenomic.orf.1131645113000.1	4.5e-30	RecA	2	Bacteria	2	Bacteria	GS682	0p1
JCVI_PEP_1132194560083	2.1e-68	RecA	563835	Chitinophagaceae	79329	Chitinophaga pinensis	GS673	0p8
JCVI_PEP_metagenomic.orf.1131480242594.1	1.7e-81	RecA	135620	Oceanospirillaceae	303	Pseudomonas putida	GS695	3p0
JCVI_PEP_metagenomic.orf.1128392992346.1	6.5e-82	RecA	32011	Methylophilaceae	359407	Methylotenera	GS667	0p1
JCVI_PEP_1132076166636	4.2e-33	RecA	54526	SAR11 cluster	198251	Candidatus Pelagibacter	GS660	0p1
JCVI_PEP_1132559927412	5.2e-07	RecA	1198136	Tevenvirinae	1238401	Pseudocellus sp. DNA103736	GS673	0p1
JCVI_PEP_metagenomic.orf.1128381314782.1	2.5e-11	RecA	54526	SAR11 cluster	1	root	GS677	0p1
JCVI_PEP_1131678903873	1.3e-69	RecA	85012	Streptosporangineae	31953	Bifidobacteriaceae	GS682	0p1
JCVI_PEP_1132184557703	4.1e-07	RecA	131567	cellular organisms	1	root	GS673	0p1
JCVI_PEP_metagenomic.orf.1131741961318.1	2.2e-43	RecA	31969	Mollicutes	2	Bacteria	GS684	0p8
JCVI_PEP_metagenomic.orf.1132086850242.1	3.6e-08	RecA	54526	SAR11 cluster	1	root	GS660	0p8
JCVI_PEP_1128451456145	1.3e-17	RecA	28211	Alphaproteobacteria	314282	Psychromonas sp. CNPT3	GS695	0p1
JCVI_PEP_metagenomic.orf.1132186740686.1	1.6e-71	RecA	2	Bacteria	1	root	GS673	0p8
JCVI_PEP_metagenomic.orf.1132166958420.1	3e-35	RecA	2037	Actinomycetales	1	root	GS674	0p1
JCVI_PEP_1132556435165	1.6e-82	RecA	198251	Candidatus Pelagibacter	2	Bacteria	GS679	0p1
JCVI_PEP_1132039259587	1.4e-12	RecA	10662	Myoviridae	1	root	GS681	3p0
JCVI_PEP_metagenomic.orf.1132540391780.1	1.2e-24	RecA	1262919	Prevotella sp. CAG:1092	2	Bacteria	GS673	0p1
JCVI_PEP_metagenomic.orf.1131834050682.1	2e-08	RecA	131567	cellular organisms	1	root	GS679	0p8
JCVI_PEP_1128230431553	1.4e-08	RecA	1262919	Prevotella sp. CAG:1092	1	root	GS687	0p1
JCVI_PEP_1131570924063	4.4e-09	RecA	186801	Clostridia	1	root	GS689	0p8
JCVI_PEP_metagenomic.orf.1131492604177.1	1.5e-61	RecA	1236	Gammaproteobacteria	648174	uncultured SAR86 cluster bacterium	GS695	0p8
JCVI_PEP_metagenomic.orf.1131834031246.1	7.2e-41	RecA	126	Planctomycetaceae	126	Planctomycetaceae	GS679	0p8
JCVI_PEP_1132076181262	4.3e-69	RecA	85006	Micrococcineae	1760	Actinobacteria	GS660	0p1
JCVI_PEP_metagenomic.orf.1132031760466.1	9.1e-11	RecA	2	Bacteria	1	root	GS681	3p0
JCVI_PEP_1131870222047	3e-68	RecA	1060	Rhodobacter	28211	Alphaproteobacteria	GS679	0p8
JCVI_PEP_1131678730002	1.5e-18	RecA	54526	SAR11 cluster	198252	Candidatus Pelagibacter ubique	GS686	0p1
JCVI_PEP_metagenomic.orf.1131693785522.1	4.6e-32	RecA	85023	Microbacteriaceae	2	Bacteria	GS682	0p8
JCVI_PEP_metagenomic.orf.1131594217551.1	2.4e-63	RecA	84994	Acidimicrobiaceae	53635	Acidimicrobium ferrooxidans	GS674	0p8
JCVI_PEP_metagenomic.orf.1131793677708.1	6.5e-28	RecA	72276	Ectothiorhodospiraceae	33657	Phaeocystis antarctica	GS678	0p8
JCVI_PEP_1131535813547	1.2e-09	RecA	329380	unclassified T4-like viruses	1	root	GS674	3p0
JCVI_PEP_1131748321009	1.8e-06	RecA	2759	Eukaryota	1	root	GS684	0p8
JCVI_PEP_metagenomic.orf.1128371739508.1	3.7e-43	RecA	2	Bacteria	203492	Fusobacteriaceae	GS678	0p1
JCVI_PEP_metagenomic.orf.1131742931772.1	4.4e-11	RecA	131567	cellular organisms	1	root	GS684	0p1
JCVI_PEP_1132138684265	1.4e-52	RecA	49546	Flavobacteriaceae	487797	Flavobacteria bacterium MS024-3C	GS666	0p8
JCVI_PEP_metagenomic.orf.1129594167096.1	5.3e-28	RecA	286	Pseudomonas	2037	Actinomycetales	GS667	viral
JCVI_PEP_metagenomic.orf.1128254055110.1	2.3e-06	RecA	329380	unclassified T4-like viruses	1	root	GS679	3p0
JCVI_PEP_1128271998015	2.4e-75	RecA	198251	Candidatus Pelagibacter	198251	Candidatus Pelagibacter	GS687	0p1
JCVI_PEP_metagenomic.orf.1131801856119.1	1.9e-32	RecA	403	Methylococcaceae	403	Methylococcaceae	GS678	0p8
JCVI_PEP_metagenomic.orf.1128414411180.1	1e-09	RecA	10662	Myoviridae	1	root	GS683	0p1
JCVI_PEP_1131721720201	4.5e-48	RecA	1760	Actinobacteria	53635	Acidimicrobium ferrooxidans	GS681	0p8
JCVI_PEP_metagenomic.orf.1128687318038.1	4.8e-89	RecA	198251	Candidatus Pelagibacter	198251	Candidatus Pelagibacter	GS685	0p1
JCVI_PEP_metagenomic.orf.1131741969638.1	5e-48	RecA	314285	Congregibacter litoralis KT71	396595	Thioalkalivibrio sp. K90mix	GS684	0p8
JCVI_PEP_metagenomic.orf.1128254620078.1	5.5e-25	RecA	1760	Actinobacteria	53635	Acidimicrobium ferrooxidans	GS665	0p1
JCVI_PEP_1128662020112	2e-46	RecA	198251	Candidatus Pelagibacter	198252	Candidatus Pelagibacter ubique	GS685	0p1
JCVI_PEP_metagenomic.orf.1131852724280.1	2.6e-35	RecA	28211	Alphaproteobacteria	356	Rhizobiales	GS679	0p8
JCVI_PEP_metagenomic.orf.1131625121370.1	4.2e-79	RecA	198251	Candidatus Pelagibacter	198251	Candidatus Pelagibacter	GS686	0p1
JCVI_PEP_metagenomic.orf.1131458399058.1	1.6e-67	RecA	314285	Congregibacter litoralis KT71	396595	Thioalkalivibrio sp. K90mix	GS685	0p8
JCVI_PEP_metagenomic.orf.1131466845170.1	2.3e-12	RecA	200795	Chloroflexi	2	Bacteria	GS685	0p8
JCVI_PEP_1131560962189	1.2e-65	RecA	85023	Microbacteriaceae	312284	marine actinobacterium PHSC20C1	GS687	0p8
JCVI_PEP_1131870252215	1.3e-79	RecA	1236	Gammaproteobacteria	648174	uncultured SAR86 cluster bacterium	GS679	0p8
JCVI_PEP_1131856517370	4.8e-77	RecA	74201	Verrucomicrobia	1032527	Pedosphaera parvula	GS678	0p8
JCVI_PEP_1131512141560	1.4e-06	RecA	329380	unclassified T4-like viruses	555387	Synechococcus phage S-RSM4	GS694	3p0
JCVI_PEP_metagenomic.orf.1131901738094.1	1.7e-06	RecA	329380	unclassified T4-like viruses	10239	Viruses	GS683	0p8
JCVI_PEP_metagenomic.orf.1128281892936.1	1.3e-43	RecA	85003	Actinobacteridae	1760	Actinobacteria	GS667	0p1
JCVI_PEP_metagenomic.orf.1132187119816.1	6.6e-36	RecA	356	Rhizobiales	199596	Methylocella silvestris	GS673	0p8
JCVI_PEP_1131717755098	3.9e-68	RecA	74201	Verrucomicrobia	74201	Verrucomicrobia	GS681	0p8
JCVI_PEP_1131477715608	5.8e-07	RecA	329380	unclassified T4-like viruses	382359	Synechococcus phage syn9	GS685	0p8
JCVI_PEP_metagenomic.orf.1132169943980.1	8e-14	RecA	74201	Verrucomicrobia	2736	Verrucomicrobium spinosum	GS674	0p1
JCVI_PEP_1131674325082	1.7e-47	RecA	198251	Candidatus Pelagibacter	198251	Candidatus Pelagibacter	GS686	0p1
JCVI_PEP_metagenomic.orf.1131772803040.1	3.5e-44	RecA	2	Bacteria	28211	Alphaproteobacteria	GS686	3p0
JCVI_PEP_1131472522912	6.4e-71	RecA	31989	Rhodobacteraceae	31989	Rhodobacteraceae	GS685	0p8
JCVI_PEP_1128378492363	1.1e-64	RecA	1236	Gammaproteobacteria	1236	Gammaproteobacteria	GS678	0p1
JCVI_PEP_metagenomic.orf.1132079898658.1	1.7e-30	RecA	84994	Acidimicrobiaceae	53635	Acidimicrobium ferrooxidans	GS660	0p8
JCVI_PEP_1131599750541	3.8e-17	RecA	131567	cellular organisms	1	root	GS689	3p0
JCVI_PEP_1132057223410	1.8e-38	RecA	1236	Gammaproteobacteria	80840	Burkholderiales	GS659	0p8
JCVI_PEP_1131571757643	5.5e-85	RecA	54526	SAR11 cluster	2	Bacteria	GS689	0p8
JCVI_PEP_metagenomic.orf.1131738293676.1	4.8e-36	RecA	31989	Rhodobacteraceae	290400	Jannaschia sp. CCS1	GS684	0p8
JCVI_PEP_metagenomic.orf.1132176434534.1	3.4e-31	RecA	2037	Actinomycetales	347	Xanthomonas oryzae	GS673	0p8
JCVI_PEP_1132038282506	1.7e-81	RecA	1162	Nostocaceae	1162	Nostocaceae	GS681	3p0
JCVI_PEP_1131927263524	2.9e-10	RecA	329380	unclassified T4-like viruses	1	root	GS683	0p8
JCVI_PEP_1132557479711	3.1e-55	RecA	49546	Flavobacteriaceae	487796	Flavobacteria bacterium MS024-2A	GS679	0p1
JCVI_PEP_metagenomic.orf.1132212068848.1	1.5e-51	RecA	85006	Micrococcineae	2039	Tropheryma whipplei	GS665	3p0
JCVI_PEP_metagenomic.orf.1131772734702.1	2.1e-79	RecA	1236	Gammaproteobacteria	29360	Cellulosilyticum lentocellum	GS686	3p0
JCVI_PEP_metagenomic.orf.1128413026760.1	8.2e-25	RecA	85007	Corynebacterineae	1	root	GS683	0p1
JCVI_PEP_1131797929047	5.7e-08	RecA	131567	cellular organisms	1	root	GS686	0p8
JCVI_PEP_1132040842569	7.7e-07	RecA	329380	unclassified T4-like viruses	1	root	GS681	3p0
JCVI_PEP_metagenomic.orf.1128686144608.1	1.8e-07	RecA	329380	unclassified T4-like viruses	1238401	Pseudocellus sp. DNA103736	GS685	0p1
JCVI_PEP_metagenomic.orf.1131804120850.1	5.4e-53	RecA	72293	Helicobacteraceae	213849	Campylobacterales	GS678	0p8
JCVI_PEP_metagenomic.orf.1131692955654.1	3.2e-17	RecA	74201	Verrucomicrobia	1	root	GS682	0p8
JCVI_PEP_metagenomic.orf.1132547481976.1	4.2e-40	RecA	84994	Acidimicrobiaceae	53635	Acidimicrobium ferrooxidans	GS679	0p1
JCVI_PEP_1131869870504	1.4e-41	RecA	1236	Gammaproteobacteria	22	Shewanella	GS679	0p8
JCVI_PEP_1132077017743	4.7e-19	RecA	74201	Verrucomicrobia	1	root	GS660	0p1
JCVI_PEP_1128451389202	3.2e-72	RecA	1236	Gammaproteobacteria	314287	gamma proteobacterium HTCC2207	GS695	0p1
JCVI_PEP_1132041491290	3.2e-21	RecA	131567	cellular organisms	46255	Weissella	GS659	0p8
JCVI_PEP_1131476741601	3.3e-58	RecA	1236	Gammaproteobacteria	648174	uncultured SAR86 cluster bacterium	GS685	0p8
JCVI_PEP_metagenomic.orf.1131683326860.1	4.7e-44	RecA	976	Bacteroidetes	976	Bacteroidetes	GS682	0p8
JCVI_PEP_1128392616653	1.5e-50	RecA	54526	SAR11 cluster	198251	Candidatus Pelagibacter	GS689	0p1
JCVI_PEP_metagenomic.orf.1132602087804.1	9.9e-89	RecA	31989	Rhodobacteraceae	31989	Rhodobacteraceae	GS694	0p1
JCVI_PEP_1132058121441	2.3e-23	RecA	54526	SAR11 cluster	438	Acetobacter pasteurianus	GS659	0p8
JCVI_PEP_1132075264449	8.1e-50	RecA	85003	Actinobacteridae	1773	Mycobacterium tuberculosis	GS660	0p1
JCVI_PEP_1131790689536	2e-28	RecA	2093	Mycoplasma	2	Bacteria	GS686	0p8
JCVI_PEP_metagenomic.orf.1132141928886.1	6.8e-78	RecA	200644	Flavobacteriales	976	Bacteroidetes	GS666	3p0
JCVI_PEP_1128494431742	3.1e-40	RecA	2037	Actinomycetales	1760	Actinobacteria	GS659	0p1
JCVI_PEP_1131540132000	1.2e-08	RecA	329380	unclassified T4-like viruses	1	root	GS687	3p0
JCVI_PEP_1128661924847	5.2e-46	RecA	28216	Betaproteobacteria	916	Nitrosomonas eutropha	GS685	0p1
JCVI_PEP_metagenomic.orf.1132174933996.1	8.1e-72	RecA	414999	Opitutae	395922	Coraliomargarita akajimensis	GS673	3p0
JCVI_PEP_1131852352309	2.9e-91	RecA	72293	Helicobacteraceae	213849	Campylobacterales	GS678	0p8
JCVI_PEP_1132557672199	4.6e-11	RecA	2	Bacteria	1	root	GS694	0p1
JCVI_PEP_1132194520834	2e-25	RecA	414999	Opitutae	134623	Opitutaceae	GS673	0p8
JCVI_PEP_1132161954522	5.7e-54	RecA	198251	Candidatus Pelagibacter	2	Bacteria	GS667	3p0
JCVI_PEP_1131678991450	2.7e-32	RecA	1236	Gammaproteobacteria	648174	uncultured SAR86 cluster bacterium	GS682	0p1
JCVI_PEP_1131689660030	1.5e-89	RecA	54526	SAR11 cluster	766	Rickettsiales	GS682	0p8
JCVI_PEP_metagenomic.orf.1132064692384.1	4.9e-33	RecA	1129	Synechococcus	180281	Cyanobium sp. PCC 7001	GS660	0p8
JCVI_PEP_1131618822015	1.1e-13	RecA	1236	Gammaproteobacteria	1	root	GS677	3p0
JCVI_PEP_1132612011698	4.2e-47	RecA	49546	Flavobacteriaceae	976	Bacteroidetes	GS694	0p1
JCVI_PEP_metagenomic.orf.1128380117592.1	4.7e-09	RecA	2	Bacteria	1	root	GS677	0p1
JCVI_PEP_1131748349454	1.1e-38	RecA	1129	Synechococcus	33072	Gloeobacter violaceus	GS684	0p8
JCVI_PEP_metagenomic.orf.1131486975842.1	2.2e-64	RecA	49546	Flavobacteriaceae	976	Bacteroidetes	GS694	0p8
JCVI_PEP_1128442783427	8.2e-12	RecA	329380	unclassified T4-like viruses	1	root	GS681	0p1
JCVI_PEP_1128431256807	9.1e-70	RecA	54526	SAR11 cluster	1002672	Candidatus Pelagibacter sp. IMCC9063	GS677	0p1
JCVI_PEP_1132074565075	4.3e-21	RecA	74201	Verrucomicrobia	74201	Verrucomicrobia	GS660	0p1
JCVI_PEP_metagenomic.orf.1128415261554.1	4.1e-09	RecA	329380	unclassified T4-like viruses	1	root	GS689	0p1
JCVI_PEP_metagenomic.orf.1132174724654.1	6.6e-72	RecA	85006	Micrococcineae	43675	Rothia mucilaginosa	GS673	0p8
JCVI_PEP_1132091857697	1.6e-07	RecA	329380	unclassified T4-like viruses	1	root	GS660	0p8
JCVI_PEP_1131852337015	5.1e-73	RecA	49546	Flavobacteriaceae	2	Bacteria	GS678	0p8
JCVI_PEP_1128392540101	9.4e-51	RecA	54526	SAR11 cluster	766	Rickettsiales	GS689	0p1
JCVI_PEP_metagenomic.orf.1128644377506.1	1.1e-27	RecA	1236	Gammaproteobacteria	648174	uncultured SAR86 cluster bacterium	GS685	0p1
JCVI_PEP_metagenomic.orf.1131486108994.1	2.5e-27	RecA	1236	Gammaproteobacteria	648174	uncultured SAR86 cluster bacterium	GS695	3p0
JCVI_PEP_1132193541934	2.7e-22	RecA	246874	Cryomorphaceae	1236	Gammaproteobacteria	GS673	0p8
JCVI_PEP_metagenomic.orf.1131519878830.1	2e-40	RecA	84994	Acidimicrobiaceae	53635	Acidimicrobium ferrooxidans	GS674	3p0
JCVI_PEP_metagenomic.orf.1132201914816.1	6.4e-14	RecA	2037	Actinomycetales	298653	Frankia sp. EAN1pec	GS666	0p1
JCVI_PEP_metagenomic.orf.1128257015672.1	9.3e-47	RecA	80864	Comamonadaceae	52972	Polaromonas	GS665	0p1
JCVI_PEP_metagenomic.orf.1132176082302.1	2.6e-35	RecA	414999	Opitutae	74201	Verrucomicrobia	GS673	0p8
JCVI_PEP_metagenomic.orf.1129747506442.1	7.2e-08	RecA	131567	cellular organisms	1	root	GS678	viral
JCVI_PEP_metagenomic.orf.1128255257936.1	1.6e-76	RecA	31989	Rhodobacteraceae	204455	Rhodobacterales	GS665	0p1
JCVI_PEP_metagenomic.orf.1131768102512.1	7.3e-84	RecA	246874	Cryomorphaceae	191579	Fluviicola taffensis	GS683	3p0
JCVI_PEP_1131756948068	5.9e-52	RecA	198251	Candidatus Pelagibacter	2	Bacteria	GS684	0p1
JCVI_PEP_metagenomic.orf.1131740313346.1	7.7e-37	RecA	2093	Mycoplasma	2	Bacteria	GS684	0p8
JCVI_PEP_1128442851928	9.3e-07	RecA	329380	unclassified T4-like viruses	1	root	GS681	0p1
JCVI_PEP_metagenomic.orf.1132175608680.1	9.8e-73	RecA	80864	Comamonadaceae	52972	Polaromonas	GS673	0p8
JCVI_PEP_1128451382982	2.1e-10	RecA	49546	Flavobacteriaceae	50743	unidentified eubacterium SCB49	GS695	0p1
JCVI_PEP_1128378636891	1e-34	RecA	2	Bacteria	2	Bacteria	GS678	0p1
JCVI_PEP_metagenomic.orf.1132151442242.1	2.5e-36	RecA	2037	Actinomycetales	1	root	GS674	0p1
JCVI_PEP_1132197221543	4.8e-87	RecA	2037	Actinomycetales	1703	Brevibacterium linens	GS673	0p8
JCVI_PEP_1131678960717	6.1e-07	RecA	10662	Myoviridae	1	root	GS682	0p1
JCVI_PEP_metagenomic.orf.1128371737454.1	2.5e-93	RecA	136	Spirochaetales	137	Spirochaetaceae	GS678	0p1
JCVI_PEP_metagenomic.orf.1132542001214.1	5.3e-74	RecA	452637	Opitutus terrae PB90-1	134623	Opitutaceae	GS673	0p1
JCVI_PEP_metagenomic.orf.1132122747014.1	8e-28	RecA	126	Planctomycetaceae	2	Bacteria	GS666	0p8
JCVI_PEP_1128378223921	6.8e-44	RecA	2037	Actinomycetales	467661	Rhodobacteraceae bacterium KLH11	GS667	0p1
JCVI_PEP_metagenomic.orf.1128255388408.1	5.7e-47	RecA	2037	Actinomycetales	78259	Scardovia inopinata	GS665	0p1
JCVI_PEP_metagenomic.orf.1132602194820.1	1.5e-77	RecA	314285	Congregibacter litoralis KT71	1236	Gammaproteobacteria	GS694	0p1
JCVI_PEP_metagenomic.orf.1128416733178.1	8e-22	RecA	1236	Gammaproteobacteria	33657	Phaeocystis antarctica	GS689	0p1
JCVI_PEP_1131590955595	2.2e-97	RecA	28211	Alphaproteobacteria	204455	Rhodobacterales	GS688	0p8
JCVI_PEP_metagenomic.orf.1131500907208.1	6.6e-08	RecA	2	Bacteria	1	root	GS694	3p0
JCVI_PEP_1132211296422	1.2e-07	RecA	329380	unclassified T4-like viruses	1	root	GS665	3p0
JCVI_PEP_metagenomic.orf.1132063837512.1	2.5e-83	RecA	85006	Micrococcineae	1	root	GS660	0p1
JCVI_PEP_metagenomic.orf.1132060525352.1	1.2e-57	RecA	198251	Candidatus Pelagibacter	198251	Candidatus Pelagibacter	GS660	0p1
JCVI_PEP_1128451478288	8.1e-26	RecA	1236	Gammaproteobacteria	648174	uncultured SAR86 cluster bacterium	GS695	0p1
JCVI_PEP_metagenomic.orf.1131743769504.1	5.6e-41	RecA	2093	Mycoplasma	2	Bacteria	GS684	0p8
JCVI_PEP_1128378212273	1.3e-11	RecA	1	root	1	root	GS667	0p1
JCVI_PEP_1131679004287	8.9e-30	RecA	716546	leotiomyceta	1	root	GS682	0p1
JCVI_PEP_1128494320590	2.2e-10	RecA	2037	Actinomycetales	1	root	GS659	0p1
JCVI_PEP_1132181490627	3.9e-21	RecA	54526	SAR11 cluster	927	Halothiobacillus neapolitanus	GS674	0p1
JCVI_PEP_1132075306919	2.4e-19	RecA	131567	cellular organisms	2	Bacteria	GS660	0p1
JCVI_PEP_metagenomic.orf.1132549706334.1	4.4e-95	RecA	85006	Micrococcineae	2	Bacteria	GS679	0p1
JCVI_PEP_1132609344144	2e-10	RecA	2	Bacteria	1	root	GS694	0p1
JCVI_PEP_metagenomic.orf.1132189175965.1	1.2e-33	RecA	1760	Actinobacteria	1773	Mycobacterium tuberculosis	GS666	0p1
JCVI_PEP_1132557671213	8.3e-15	RecA	2759	Eukaryota	1	root	GS694	0p1
JCVI_PEP_metagenomic.orf.1132064321968.1	1.8e-29	RecA	198251	Candidatus Pelagibacter	1002672	Candidatus Pelagibacter sp. IMCC9063	GS660	0p1
JCVI_PEP_1132193485708	5e-23	RecA	2037	Actinomycetales	32207	Rothia	GS673	0p8
JCVI_PEP_metagenomic.orf.1131745288858.1	2.2e-48	RecA	131567	cellular organisms	1	root	GS684	0p1
JCVI_PEP_metagenomic.orf.1131457396222.1	7.3e-33	RecA	1236	Gammaproteobacteria	648174	uncultured SAR86 cluster bacterium	GS685	0p8
JCVI_PEP_metagenomic.orf.1128281834268.1	4.5e-19	RecA	85003	Actinobacteridae	31953	Bifidobacteriaceae	GS667	0p1
JCVI_PEP_metagenomic.orf.1131739006086.1	2.2e-20	RecA	45401	Hyphomicrobiaceae	28211	Alphaproteobacteria	GS684	0p1
JCVI_PEP_1128494436828	7.6e-11	RecA	54526	SAR11 cluster	2	Bacteria	GS659	0p1
JCVI_PEP_1132558128252	2.6e-08	RecA	329380	unclassified T4-like viruses	1	root	GS679	0p1
JCVI_PEP_1128431052271	2.6e-37	RecA	2037	Actinomycetales	1	root	GS677	0p1
JCVI_PEP_metagenomic.orf.1128400479130.1	2.5e-06	RecA	329380	unclassified T4-like viruses	1	root	GS683	0p1
JCVI_PEP_1132591853741	2.7e-07	RecA	329380	unclassified T4-like viruses	1	root	GS694	0p1
JCVI_PEP_1128431243278	3.3e-84	RecA	84994	Acidimicrobiaceae	53635	Acidimicrobium ferrooxidans	GS677	0p1
JCVI_PEP_metagenomic.orf.1131840156262.1	6e-17	RecA	1236	Gammaproteobacteria	1	root	GS679	0p8
JCVI_PEP_1128241077269	1e-70	RecA	198251	Candidatus Pelagibacter	198251	Candidatus Pelagibacter	GS688	0p1
JCVI_PEP_1132088625513	9.3e-50	RecA	1118	Chroococcales	180281	Cyanobium sp. PCC 7001	GS660	0p8
JCVI_PEP_1128494417740	2.8e-58	RecA	54526	SAR11 cluster	1002672	Candidatus Pelagibacter sp. IMCC9063	GS659	0p1
JCVI_PEP_1132195494024	7.5e-68	RecA	49546	Flavobacteriaceae	391598	Flavobacteria bacterium BAL38	GS673	0p8
JCVI_PEP_1132146796869	2.5e-76	RecA	2	Bacteria	188787	Deinococci	GS666	0p8
JCVI_PEP_1128392478719	4.2e-38	RecA	200644	Flavobacteriales	171549	Bacteroidales	GS689	0p1
JCVI_PEP_metagenomic.orf.1131609532706.1	1e-69	RecA	54526	SAR11 cluster	2	Bacteria	GS686	0p1
JCVI_PEP_metagenomic.orf.1132176953310.1	3.6e-24	RecA	10662	Myoviridae	2	Bacteria	GS673	0p8
JCVI_PEP_1132076199310	1.5e-59	RecA	54526	SAR11 cluster	766	Rickettsiales	GS660	0p1
JCVI_PEP_1131748955445	1.5e-50	RecA	85023	Microbacteriaceae	1	root	GS684	0p8
JCVI_PEP_1128240714096	4.9e-17	RecA	28211	Alphaproteobacteria	2037	Actinomycetales	GS665	0p1
JCVI_PEP_metagenomic.orf.1132124841094.1	1.1e-10	RecA	2	Bacteria	1	root	GS666	0p8
JCVI_PEP_metagenomic.orf.1128416765526.1	1.1e-71	RecA	224471	Burkholderiales Genera incertae sedis	481	Neisseriaceae	GS689	0p1
JCVI_PEP_1132184537014	4.8e-55	RecA	54526	SAR11 cluster	766	Rickettsiales	GS673	0p1
JCVI_PEP_metagenomic.orf.1132125447254.1	7.3e-58	RecA	69657	Hyphomonadaceae	2724	Hirschia baltica	GS666	3p0
JCVI_PEP_metagenomic.orf.1131765685752.1	2.2e-21	RecA	28216	Betaproteobacteria	1	root	GS686	0p8
JCVI_PEP_metagenomic.orf.1131566705796.1	1.6e-17	RecA	28216	Betaproteobacteria	1	root	GS689	0p8
JCVI_PEP_metagenomic.orf.1131492921223.1	1.7e-14	RecA	5654	Trypanosomatidae	1	root	GS694	0p8
JCVI_PEP_1131771851037	4.6e-07	RecA	329380	unclassified T4-like viruses	1	root	GS683	3p0
JCVI_PEP_metagenomic.orf.1131643477634.1	5.8e-07	RecA	1262919	Prevotella sp. CAG:1092	1	root	GS682	0p1
JCVI_PEP_1131678996937	1.9e-22	RecA	2037	Actinomycetales	1	root	GS682	0p1
JCVI_PEP_1131722674215	3.6e-58	RecA	1236	Gammaproteobacteria	1224	Proteobacteria	GS678	3p0
JCVI_PEP_1131618831603	7.4e-07	RecA	329380	unclassified T4-like viruses	1	root	GS677	3p0
JCVI_PEP_1131476723437	7.9e-09	RecA	2	Bacteria	1	root	GS685	0p8
JCVI_PEP_metagenomic.orf.1131742872726.1	4.8e-67	RecA	49546	Flavobacteriaceae	391603	Flavobacteriales bacterium ALC-1	GS684	0p1
JCVI_PEP_metagenomic.orf.1131593611100.1	4.3e-71	RecA	1224	Proteobacteria	28216	Betaproteobacteria	GS674	0p8
JCVI_PEP_1132041484869	2.6e-20	RecA	2037	Actinomycetales	2047	Rothia dentocariosa	GS659	0p8
JCVI_PEP_1131678814011	6.5e-73	RecA	198251	Candidatus Pelagibacter	198252	Candidatus Pelagibacter ubique	GS682	0p1
JCVI_PEP_metagenomic.orf.1131710604448.1	2.2e-10	RecA	28221	Deltaproteobacteria	1	root	GS678	3p0
JCVI_PEP_1128240906549	3e-78	RecA	85006	Micrococcineae	1760	Actinobacteria	GS665	0p1
JCVI_PEP_metagenomic.orf.1129752191522.1	1.9e-47	RecA	131567	cellular organisms	2	Bacteria	GS678	viral
JCVI_PEP_1132560976008	5.5e-83	RecA	2037	Actinomycetales	2037	Actinomycetales	GS673	0p1
JCVI_PEP_1131678713012	2.6e-07	RecA	10662	Myoviridae	1	root	GS686	0p1
JCVI_PEP_1132455795522	4.8e-11	RecA	2	Bacteria	1	root	GS660	viral
JCVI_PEP_metagenomic.orf.1128413211518.1	5.7e-34	RecA	49546	Flavobacteriaceae	487796	Flavobacteria bacterium MS024-2A	GS683	0p1
JCVI_PEP_metagenomic.orf.1132198068028.1	6e-61	RecA	2037	Actinomycetales	1268	Micrococcaceae	GS666	0p1
JCVI_PEP_metagenomic.orf.1132080902624.1	9.7e-85	RecA	84994	Acidimicrobiaceae	53635	Acidimicrobium ferrooxidans	GS660	0p8
JCVI_PEP_1131782667021	3.9e-07	RecA	329380	unclassified T4-like viruses	1	root	GS684	3p0
JCVI_PEP_metagenomic.orf.1132546711792.1	8.5e-33	RecA	28216	Betaproteobacteria	576610	Polynucleobacter necessarius	GS679	0p1
JCVI_PEP_metagenomic.orf.1132085968726.1	6.3e-98	RecA	80840	Burkholderiales	391597	Limnobacter sp. MED105	GS665	0p8
JCVI_PEP_1128431230174	2.1e-90	RecA	54526	SAR11 cluster	1002672	Candidatus Pelagibacter sp. IMCC9063	GS677	0p1
JCVI_PEP_1131748953897	5.3e-39	RecA	2093	Mycoplasma	2	Bacteria	GS684	0p8
JCVI_PEP_1132185259263	3.8e-30	RecA	198251	Candidatus Pelagibacter	162289	Peptoniphilus	GS674	0p1
JCVI_PEP_metagenomic.orf.1132604103404.1	6.8e-09	RecA	10662	Myoviridae	1	root	GS694	0p1
JCVI_PEP_metagenomic.orf.1131694928142.1	2.9e-07	RecA	10662	Myoviridae	1	root	GS682	0p8
JCVI_PEP_metagenomic.orf.1131709869672.1	1.5e-68	RecA	13792	Mamiellales	38832	Micromonas	GS681	0p8
JCVI_PEP_1131757778159	2e-07	RecA	329380	unclassified T4-like viruses	1	root	GS684	0p1
JCVI_PEP_metagenomic.orf.1128393063106.1	7.1e-85	RecA	224471	Burkholderiales Genera incertae sedis	1	root	GS667	0p1
JCVI_PEP_1128378255714	3.6e-16	CinA|RecA	74201	Verrucomicrobia	2	Bacteria	GS667	0p1
JCVI_PEP_metagenomic.orf.1132547183434.1	2.4e-09	RecA	976	Bacteroidetes	976	Bacteroidetes	GS679	0p1
JCVI_PEP_metagenomic.orf.1132548976390.1	8.4e-14	RecA	49546	Flavobacteriaceae	96345	Flavobacterium psychrophilum	GS679	0p1
JCVI_PEP_metagenomic.orf.1131706745840.1	7.8e-14	RecA	131567	cellular organisms	1301	Streptococcus	GS681	0p8
JCVI_PEP_metagenomic.orf.1128379438876.1	4e-36	RecA	131567	cellular organisms	1	root	GS678	0p1
JCVI_PEP_metagenomic.orf.1128416693502.1	1.5e-08	RecA	864702	Oscillatoriales cyanobacterium JSC-12	1	root	GS689	0p1
JCVI_PEP_1128271907097	5.5e-08	RecA	329380	unclassified T4-like viruses	10663	T4likevirus	GS679	3p0
JCVI_PEP_1128661966183	3.8e-56	RecA	1224	Proteobacteria	383631	Methylophilales bacterium HTCC2181	GS685	0p1
JCVI_PEP_1131869777163	3.6e-82	RecA	2037	Actinomycetales	2037	Actinomycetales	GS679	0p8
JCVI_PEP_metagenomic.orf.1132065951304.1	5.1e-76	RecA	85006	Micrococcineae	1	root	GS660	0p1
JCVI_PEP_metagenomic.orf.1131694008060.1	1.5e-25	RecA	135622	Alteromonadales	648174	uncultured SAR86 cluster bacterium	GS682	0p8
JCVI_PEP_metagenomic.orf.1128507555558.1	2.3e-07	RecA	1198136	Tevenvirinae	1238401	Pseudocellus sp. DNA103736	GS695	0p1
JCVI_PEP_1132559906257	2.1e-63	RecA	85006	Micrococcineae	1	root	GS673	0p1
JCVI_PEP_metagenomic.orf.1129752197786.1	1e-06	RecA	976	Bacteroidetes	1	root	GS678	viral
JCVI_PEP_metagenomic.orf.1131694903364.1	1.9e-75	RecA	85006	Micrococcineae	1	root	GS682	0p8
JCVI_PEP_metagenomic.orf.1131834184032.1	4.8e-69	RecA	74201	Verrucomicrobia	74201	Verrucomicrobia	GS679	0p8
JCVI_PEP_1131496470180	9e-07	RecA	329380	unclassified T4-like viruses	1	root	GS694	0p8
JCVI_PEP_1128272023202	8.8e-53	RecA	32011	Methylophilaceae	916	Nitrosomonas eutropha	GS687	0p1
JCVI_PEP_metagenomic.orf.1128255855540.1	4.8e-67	RecA	84994	Acidimicrobiaceae	53635	Acidimicrobium ferrooxidans	GS665	0p1
JCVI_PEP_1131870157711	6.6e-40	RecA	1236	Gammaproteobacteria	1224	Proteobacteria	GS679	0p8
JCVI_PEP_1128662128675	1e-55	RecA	1236	Gammaproteobacteria	383631	Methylophilales bacterium HTCC2181	GS685	0p1
JCVI_PEP_1131618837036	5.1e-51	RecA	563798	Cyclobacteriaceae	388413	Algoriphagus machipongonensis	GS677	3p0
JCVI_PEP_metagenomic.orf.1131728610714.1	7.9e-30	RecA	28211	Alphaproteobacteria	1	root	GS684	0p8
JCVI_PEP_metagenomic.orf.1132060344176.1	1.2e-07	RecA	131567	cellular organisms	1	root	GS660	0p1
JCVI_PEP_metagenomic.orf.1128255847572.1	3.6e-102	RecA	28216	Betaproteobacteria	259354	Desulfatibacillum alkenivorans	GS665	0p1
JCVI_PEP_metagenomic.orf.1132549771634.1	4e-13	RecA	1760	Actinobacteria	2	Bacteria	GS679	0p1
JCVI_PEP_metagenomic.orf.1131574890636.1	6.9e-61	RecA	1236	Gammaproteobacteria	1236	Gammaproteobacteria	GS688	3p0
JCVI_PEP_1131500162076	1e-41	RecA	414999	Opitutae	74201	Verrucomicrobia	GS694	0p8
JCVI_PEP_1132186174026	1.1e-40	RecA	2037	Actinomycetales	1	root	GS673	0p1
JCVI_PEP_metagenomic.orf.1132062991898.1	7.5e-20	RecA	2	Bacteria	2	Bacteria	GS660	0p1
JCVI_PEP_1131678872947	2.4e-70	RecA	74201	Verrucomicrobia	74201	Verrucomicrobia	GS682	0p1
JCVI_PEP_metagenomic.orf.1128393275030.1	7e-88	RecA	1763	Mycobacterium	1773	Mycobacterium tuberculosis	GS667	0p1
JCVI_PEP_1132041481092	4.8e-50	RecA	2037	Actinomycetales	1	root	GS659	0p8
JCVI_PEP_1132556459763	2e-60	RecA	414999	Opitutae	134623	Opitutaceae	GS673	0p1
JCVI_PEP_1128378264355	9.1e-15	RecA	131567	cellular organisms	1236	Gammaproteobacteria	GS667	0p1
JCVI_PEP_metagenomic.orf.1132606004834.1	2.3e-07	RecA	329380	unclassified T4-like viruses	1	root	GS694	0p1
JCVI_PEP_metagenomic.orf.1131586703406.1	3.7e-75	RecA	1760	Actinobacteria	2	Bacteria	GS688	0p8
JCVI_PEP_1131799711617	7.9e-58	RecA	82117	unclassified Alphaproteobacteria	314282	Psychromonas sp. CNPT3	GS686	0p8
JCVI_PEP_metagenomic.orf.1131466694622.1	9.8e-07	RecA	1198136	Tevenvirinae	1238401	Pseudocellus sp. DNA103736	GS694	0p8
JCVI_PEP_metagenomic.orf.1128260600040.1	1.4e-94	RecA	1224	Proteobacteria	383631	Methylophilales bacterium HTCC2181	GS687	0p1
JCVI_PEP_1132193507831	5.2e-45	RecA	80864	Comamonadaceae	29575	Taylorella equigenitalis	GS673	0p8
JCVI_PEP_1131549877009	6.7e-13	RecA	54526	SAR11 cluster	198252	Candidatus Pelagibacter ubique	GS677	0p8
JCVI_PEP_metagenomic.orf.1128507251218.1	7.1e-45	RecA	54526	SAR11 cluster	439493	Candidatus Pelagibacter sp. HTCC7211	GS695	0p1
JCVI_PEP_1132194546452	3.3e-50	RecA	246874	Cryomorphaceae	191579	Fluviicola taffensis	GS673	0p8
JCVI_PEP_metagenomic.orf.1131536990194.1	6.7e-79	RecA	1163	Anabaena	1162	Nostocaceae	GS687	3p0
JCVI_PEP_1132557651717	9.8e-07	RecA	54526	SAR11 cluster	1	root	GS694	0p1
JCVI_PEP_1128378224239	1.1e-06	RecA	2	Bacteria	1	root	GS667	0p1
JCVI_PEP_1132559892729	3.7e-107	RecA	84994	Acidimicrobiaceae	53635	Acidimicrobium ferrooxidans	GS673	0p1
JCVI_PEP_metagenomic.orf.1131566386156.1	5.1e-66	RecA	28211	Alphaproteobacteria	97084	Bacteriovorax marinus	GS689	0p8
JCVI_PEP_1131533008017	3.2e-07	RecA	329380	unclassified T4-like viruses	1	root	GS674	3p0
JCVI_PEP_1128662051256	7.4e-35	RecA	198251	Candidatus Pelagibacter	2	Bacteria	GS685	0p1
JCVI_PEP_metagenomic.orf.1128379860548.1	1.8e-71	RecA	54526	SAR11 cluster	766	Rickettsiales	GS677	0p1
JCVI_PEP_1131677940574	1.4e-22	RecA	198251	Candidatus Pelagibacter	198252	Candidatus Pelagibacter ubique	GS686	0p1
JCVI_PEP_metagenomic.orf.1128416080310.1	1e-42	RecA	200795	Chloroflexi	84107	Coriobacteriaceae	GS689	0p1
JCVI_PEP_metagenomic.orf.1128330663491.1	8.6e-07	RecA	54526	SAR11 cluster	1	root	GS683	0p1
JCVI_PEP_1128241041190	1.8e-70	RecA	198251	Candidatus Pelagibacter	198252	Candidatus Pelagibacter ubique	GS688	0p1
JCVI_PEP_metagenomic.orf.1132141851982.1	1.2e-65	RecA	203682	Planctomycetes	126	Planctomycetaceae	GS666	3p0
JCVI_PEP_metagenomic.orf.1132604820230.1	7.1e-89	RecA	314285	Congregibacter litoralis KT71	247634	marine gamma proteobacterium HTCC2148	GS694	0p1
JCVI_PEP_1128662034191	2.2e-08	RecA	329380	unclassified T4-like viruses	1	root	GS685	0p1
JCVI_PEP_metagenomic.orf.1131837168570.1	7.2e-58	RecA	85006	Micrococcineae	43675	Rothia mucilaginosa	GS679	0p8
JCVI_PEP_1132115472547	7.6e-80	RecA	1118	Chroococcales	1118	Chroococcales	GS665	0p8
JCVI_PEP_metagenomic.orf.1132550161480.1	1.1e-27	RecA	54526	SAR11 cluster	198251	Candidatus Pelagibacter	GS679	0p1
JCVI_PEP_1131678821335	1.7e-24	RecA	131567	cellular organisms	1	root	GS682	0p1
JCVI_PEP_metagenomic.orf.1131486109984.1	3.7e-13	RecA	131567	cellular organisms	1	root	GS695	3p0
JCVI_PEP_1131679000952	1e-70	RecA	2037	Actinomycetales	461876	Alkaliphilus oremlandii	GS682	0p1
JCVI_PEP_1128378582371	1.4e-55	RecA	28216	Betaproteobacteria	1224	Proteobacteria	GS678	0p1
JCVI_PEP_metagenomic.orf.1131802123097.1	4.1e-24	RecA	2	Bacteria	727	Haemophilus influenzae	GS678	0p8
JCVI_PEP_metagenomic.orf.1132034191806.1	5.3e-07	RecA	1236	Gammaproteobacteria	207954	Neptuniibacter caesariensis	GS681	3p0
JCVI_PEP_1131857127178	4.8e-59	RecA	118969	Legionellales	28216	Betaproteobacteria	GS678	0p8
JCVI_PEP_1132075261594	7.9e-11	RecA	54526	SAR11 cluster	1002672	Candidatus Pelagibacter sp. IMCC9063	GS660	0p1
JCVI_PEP_metagenomic.orf.1131554941268.1	4.1e-88	RecA	83676	Nocardiopsaceae	1773	Mycobacterium tuberculosis	GS687	0p8
JCVI_PEP_1128392493091	1e-19	RecA	49546	Flavobacteriaceae	976	Bacteroidetes	GS689	0p1
JCVI_PEP_metagenomic.orf.1131612187702.1	1.1e-11	RecA	131567	cellular organisms	1	root	GS677	3p0
JCVI_PEP_1132116115029	4.2e-65	RecA	2037	Actinomycetales	1	root	GS665	0p8
JCVI_PEP_1128442848439	6.3e-62	RecA	2037	Actinomycetales	1716	Corynebacterium	GS681	0p1
JCVI_PEP_metagenomic.orf.1128401842398.1	1.5e-09	RecA	329380	unclassified T4-like viruses	1	root	GS683	0p1
JCVI_PEP_metagenomic.orf.1128393731136.1	7.1e-26	RecA	1	root	1	root	GS667	0p1
JCVI_PEP_metagenomic.orf.1131593448526.1	3e-75	RecA	80840	Burkholderiales	75682	Oxalobacteraceae	GS674	0p8
JCVI_PEP_metagenomic.orf.1131932091188.1	3.8e-10	RecA	29	Myxococcales	1	root	GS683	3p0
JCVI_PEP_metagenomic.orf.1131792087342.1	8.7e-74	RecA	314285	Congregibacter litoralis KT71	118884	unclassified Gammaproteobacteria	GS686	0p8
JCVI_PEP_1132074555617	1.4e-43	RecA	206351	Neisseriales	59405	Thauera aromatica	GS660	0p1
JCVI_PEP_1132116115128	9.7e-11	RecA	1760	Actinobacteria	1	root	GS665	0p8
JCVI_PEP_metagenomic.orf.1131843583216.1	4.8e-07	RecA	329380	unclassified T4-like viruses	1238401	Pseudocellus sp. DNA103736	GS679	0p8
JCVI_PEP_metagenomic.orf.1131837534002.1	5.4e-16	RecA	1760	Actinobacteria	1	root	GS679	0p8
JCVI_PEP_1132145075220	3.4e-87	RecA	80864	Comamonadaceae	296591	Polaromonas sp. JS666	GS666	0p8
JCVI_PEP_metagenomic.orf.1131725789207.1	1.1e-12	RecA	329380	unclassified T4-like viruses	1	root	GS678	3p0
JCVI_PEP_1131855360478	2.8e-75	RecA	84994	Acidimicrobiaceae	32067	Leptotrichia	GS678	0p8
JCVI_PEP_1132181435177	5.1e-08	RecA	329380	unclassified T4-like viruses	1	root	GS673	0p1
JCVI_PEP_1128444709784	1.2e-56	RecA	74201	Verrucomicrobia	74201	Verrucomicrobia	GS683	0p1
JCVI_PEP_metagenomic.orf.1131587682028.1	2.1e-09	RecA	329380	unclassified T4-like viruses	1	root	GS689	3p0
JCVI_PEP_metagenomic.orf.1128372156996.1	5.5e-80	RecA	84994	Acidimicrobiaceae	116085	Coprococcus catus	GS678	0p1
JCVI_PEP_metagenomic.orf.1131645176900.1	3.8e-14	RecA	2037	Actinomycetales	2	Bacteria	GS682	0p1
JCVI_PEP_1132117059517	3.1e-68	RecA	28216	Betaproteobacteria	391597	Limnobacter sp. MED105	GS665	0p8
JCVI_PEP_metagenomic.orf.1132165983844.1	7.9e-30	RecA	33988	Rickettsieae	780	Rickettsia	GS674	0p1
JCVI_PEP_metagenomic.orf.1131738924638.1	2.6e-57	RecA	49546	Flavobacteriaceae	156586	Flavobacteria bacterium BBFL7	GS684	0p1
JCVI_PEP_1128378266154	8e-60	RecA	2037	Actinomycetales	1773	Mycobacterium tuberculosis	GS667	0p1
JCVI_PEP_metagenomic.orf.1132546472284.1	7.6e-13	RecA	1760	Actinobacteria	1	root	GS673	0p1
JCVI_PEP_metagenomic.orf.1128380131824.1	1.2e-20	RecA	1	root	1	root	GS677	0p1
JCVI_PEP_metagenomic.orf.1129752682502.1	6.6e-11	RecA	2	Bacteria	1	root	GS678	viral
JCVI_PEP_metagenomic.orf.1131601711534.1	7.7e-07	RecA	329380	unclassified T4-like viruses	1	root	GS674	0p8
JCVI_PEP_metagenomic.orf.1131835943138.1	1.1e-10	RecA	131567	cellular organisms	1	root	GS679	0p8
JCVI_PEP_1132073648129	5.7e-38	RecA	28216	Betaproteobacteria	150829	Treponema azotonutricium	GS660	0p1
JCVI_PEP_1128272129520	6.5e-91	RecA	82117	unclassified Alphaproteobacteria	767892	Candidatus Puniceispirillum marinum	GS687	0p1
JCVI_PEP_metagenomic.orf.1131584927340.1	1.9e-06	RecA	329380	unclassified T4-like viruses	1	root	GS688	0p8
JCVI_PEP_metagenomic.orf.1131837034976.1	3.1e-79	RecA	314285	Congregibacter litoralis KT71	566466	gamma proteobacterium NOR5-3	GS679	0p8
JCVI_PEP_metagenomic.orf.1131466827092.1	5.1e-34	RecA	49546	Flavobacteriaceae	983544	Lacinutrix sp. 5H-3-7-4	GS685	0p8
JCVI_PEP_1132183528062	3.2e-20	RecA	2037	Actinomycetales	1	root	GS674	0p1
JCVI_PEP_metagenomic.orf.1131625166854.1	1.6e-70	RecA	1760	Actinobacteria	57029	Psychroflexus torquis	GS686	0p1
JCVI_PEP_1131718571290	5e-72	RecA	28216	Betaproteobacteria	2037	Actinomycetales	GS678	3p0
JCVI_PEP_metagenomic.orf.1131593736752.1	1.8e-06	RecA	10663	T4likevirus	1238401	Pseudocellus sp. DNA103736	GS689	3p0
JCVI_PEP_1128451514899	1.4e-07	RecA	329380	unclassified T4-like viruses	1	root	GS695	0p1
JCVI_PEP_1132077133635	2.1e-08	RecA	2759	Eukaryota	1	root	GS660	0p1
JCVI_PEP_metagenomic.orf.1132082610496.1	1.9e-37	RecA	2037	Actinomycetales	1	root	GS660	0p8
JCVI_PEP_1128431107652	6.3e-53	RecA	54526	SAR11 cluster	2	Bacteria	GS677	0p1
JCVI_PEP_1132557525863	6.8e-53	RecA	200795	Chloroflexi	157692	Leptotrichia goodfellowii	GS673	0p1
JCVI_PEP_metagenomic.orf.1131834974000.1	7.2e-17	RecA	1129	Synechococcus	316278	Synechococcus sp. RCC307	GS679	0p8
JCVI_PEP_metagenomic.orf.1131465620592.1	2.5e-76	RecA	1236	Gammaproteobacteria	648174	uncultured SAR86 cluster bacterium	GS685	0p8
JCVI_PEP_metagenomic.orf.1131857906610.1	4e-97	RecA	1236	Gammaproteobacteria	1236	Gammaproteobacteria	GS679	0p8
JCVI_PEP_1128240798872	8e-07	RecA	54526	SAR11 cluster	28211	Alphaproteobacteria	GS665	0p1
JCVI_PEP_1132608458177	5.3e-08	RecA	329380	unclassified T4-like viruses	1	root	GS694	0p1
JCVI_PEP_metagenomic.orf.1131830229078.1	2.4e-60	RecA	74201	Verrucomicrobia	74201	Verrucomicrobia	GS679	0p8
JCVI_PEP_1128442825445	9e-47	RecA	198251	Candidatus Pelagibacter	1002672	Candidatus Pelagibacter sp. IMCC9063	GS681	0p1
JCVI_PEP_metagenomic.orf.1132168475246.1	3.1e-15	RecA	1301283	Oscillatoriophycideae	1117	Cyanobacteria	GS673	0p8
JCVI_PEP_1132220498193	3.4e-28	RecA	126	Planctomycetaceae	126	Planctomycetaceae	GS665	3p0
JCVI_PEP_1132145062745	1.1e-45	RecA	2037	Actinomycetales	1	root	GS666	0p8
JCVI_PEP_1128272113789	1.5e-34	RecA	1236	Gammaproteobacteria	648174	uncultured SAR86 cluster bacterium	GS687	0p1
JCVI_PEP_metagenomic.orf.1131552691060.1	2e-25	RecA	54526	SAR11 cluster	439493	Candidatus Pelagibacter sp. HTCC7211	GS689	0p8
JCVI_PEP_metagenomic.orf.1128257023662.1	1.7e-37	RecA	80840	Burkholderiales	1	root	GS665	0p1
JCVI_PEP_metagenomic.orf.1128426570252.1	5.9e-13	RecA	82117	unclassified Alphaproteobacteria	767892	Candidatus Puniceispirillum marinum	GS688	0p1
JCVI_PEP_metagenomic.orf.1128425850896.1	7.2e-95	RecA	28216	Betaproteobacteria	28216	Betaproteobacteria	GS688	0p1
JCVI_PEP_1131712507765	3e-88	RecA	1236	Gammaproteobacteria	469	Acinetobacter	GS681	0p8
JCVI_PEP_1128240899076	3.8e-63	RecA	2037	Actinomycetales	1270	Micrococcus luteus	GS665	0p1
JCVI_PEP_metagenomic.orf.1128378742184.1	2.1e-80	RecA	136	Spirochaetales	200795	Chloroflexi	GS678	0p1
JCVI_PEP_1131552720702	1.9e-83	RecA	49546	Flavobacteriaceae	52959	Polaribacter	GS677	0p8
JCVI_PEP_metagenomic.orf.1131741987940.1	4.3e-09	RecA	329380	unclassified T4-like viruses	1	root	GS684	0p8
JCVI_PEP_metagenomic.orf.1128382042558.1	3.6e-85	RecA	74201	Verrucomicrobia	74201	Verrucomicrobia	GS677	0p1
JCVI_PEP_metagenomic.orf.1128505363772.1	1.8e-07	RecA	2	Bacteria	1	root	GS695	0p1
JCVI_PEP_1132208454171	1.8e-25	RecA	2	Bacteria	1	root	GS666	0p1
JCVI_PEP_metagenomic.orf.1128379165360.1	5.9e-94	RecA	1224	Proteobacteria	500	Thermomicrobium roseum	GS678	0p1
JCVI_PEP_1132158685633	1.3e-63	RecA	80864	Comamonadaceae	1	root	GS667	0p8
JCVI_PEP_metagenomic.orf.1132093990486.1	5.4e-08	RecA	1262919	Prevotella sp. CAG:1092	1	root	GS665	0p8
JCVI_PEP_1128444821541	1.2e-44	RecA	198251	Candidatus Pelagibacter	198252	Candidatus Pelagibacter ubique	GS683	0p1
JCVI_PEP_1128442740689	8.7e-11	RecA	54526	SAR11 cluster	2	Bacteria	GS681	0p1
JCVI_PEP_metagenomic.orf.1131791835116.1	6.7e-72	RecA	314285	Congregibacter litoralis KT71	118884	unclassified Gammaproteobacteria	GS686	0p8
[truncated: 5,987 more rows]

## Sheet: metacaspases_2009
SeqId	eVal	DomArch	TaxidPplacer	LowestPplacer	TaxidApis	LowestApis	StationId	SizeFraction
[truncated: 1,161 more rows]
