# Supplementary material for: Diversity and Expression of Bacterial Metacaspases in an Aquatic Ecosystem
Source: Front Microbiol. 2016 Jul 6;7:1043. doi: 10.3389/fmicb.2016.01043 (PMC4933709; doi:10.3389/fmicb.2016.01043)
Supplement: Supplementary file 2 [file Table2.XLS]

## Sheet: TableS2
Supplementary Table 2
Metacaspase abundance for different bacterial genera in the 2009 transect metagenomes (Phase I) based on APIS taxonomic classifications.
Genus	Metacaspases	ORFs	Metacaspases/ORFs	Group
Candidatus Accumulibacter	54	2508	0.0215311	Betaproteobacteria
Roseburia	5	237	0.021097	Firmicutes
Magnetospirillum	65	7587	0.00856729	Alphaproteobacteria
Denitrovibrio	9	1089	0.00826446	Deferribacteres
Mesorhizobium	18	4064	0.00442913	Alphaproteobacteria
Labrenzia	24	5709	0.00420389	Alphaproteobacteria
Beggiatoa	12	3754	0.00319659	Gammaproteobacteria
Xanthobacter	3	1010	0.0029703	Alphaproteobacteria
Leeuwenhoekiella	10	3727	0.00268312	Bacteroidetes
Nostoc	8	3530	0.00226629	Cyanobacteria
Psychroflexus	68	36245	0.00187612	Bacteroidetes
Treponema	7	4099	0.00170773	Spirochaetes
Cyanothece	9	5558	0.00161929	Cyanobacteria
Desulfotalea	4	3031	0.0013197	Deltaproteobacteria
Bacteroides	15	11672	0.00128513	Bacteroidetes
Desulfitobacterium	1	793	0.00126103	Firmicutes
Geobacter	8	6770	0.00118168	Deltaproteobacteria
Methylosinus	1	859	0.00116414	Alphaproteobacteria
Bradyrhizobium	8	7043	0.00113588	Alphaproteobacteria
Trichodesmium	1	909	0.00110011	Cyanobacteria
Syntrophobacter	2	1864	0.00107296	Deltaproteobacteria
Methylocella	1	1055	0.000947867	Alphaproteobacteria
Peptoclostridium	1	1082	0.000924214	Firmicutes
Oscillochloris	1	1164	0.000859107	Chloroflexi
Methylobacterium	5	5901	0.000847314	Alphaproteobacteria
Trichormus	4	4853	0.000824232	Cyanobacteria
Rhodopseudomonas	3	3879	0.000773395	Alphaproteobacteria
Roseobacter	12	18025	0.000665742	Alphaproteobacteria
Coleofasciculus	1	1537	0.000650618	Cyanobacteria
Pelagibaca	1	1648	0.000606796	Alphaproteobacteria
Sulfurimonas	33	57177	0.000577155	Epsilonproteobacteria
Azospirillum	2	3610	0.000554017	Alphaproteobacteria
Haliscomenobacter	13	23834	0.000545439	Bacteroidetes
Nitrobacter	1	1925	0.000519481	Alphaproteobacteria
Bacillus	4	7877	0.000507808	Firmicutes
Nodularia	2	3985	0.000501882	Cyanobacteria
Xanthomonas	1	2155	0.000464037	Gammaproteobacteria
Desulfovibrio	4	8818	0.000453618	Deltaproteobacteria
Desulfococcus	1	2246	0.000445236	Deltaproteobacteria
Herpetosiphon	1	2428	0.000411862	Chloroflexi
Sagittula	1	3343	0.000299133	Alphaproteobacteria
Nitrospira	1	3352	0.000298329	Nitrospirae
Rhizobium	1	3527	0.000283527	Alphaproteobacteria
Anaeromyxobacter	1	3583	0.000279096	Deltaproteobacteria
Colwellia	1	3585	0.00027894	Gammaproteobacteria
Hahella	1	3857	0.000259269	Gammaproteobacteria
Prevotella	1	4095	0.0002442	Bacteroidetes
Sorangium	1	4524	0.000221043	Deltaproteobacteria
Maritimibacter	1	5256	0.000190259	Alphaproteobacteria
Isosphaera	1	5479	0.000182515	Planctomycetes
Plesiocystis	1	5511	0.000181455	Deltaproteobacteria
Microscilla	2	11039	0.000181176	Bacteroidetes
Haliangium	1	5606	0.00017838	Deltaproteobacteria
Candidatus Solibacter	1	5804	0.000172295	Acidobacteria
Clostridium	1	6123	0.000163319	Firmicutes
Kordia	1	6384	0.000156642	Bacteroidetes
Cytophaga	1	6483	0.00015425	Bacteroidetes
Roseovarius	1	7761	0.000128849	Alphaproteobacteria
Burkholderia	1	16111	6.20694e-05	Betaproteobacteria
Rhodobacter	1	27125	3.68664e-05	Alphaproteobacteria
Planctomyces	1	28110	3.55745e-05	Planctomycetes
Abiotrophia	0	152	0	Firmicutes
Acaryochloris	0	2560	0	Cyanobacteria
Acetivibrio	0	463	0	Firmicutes
Acetobacter	0	835	0	Alphaproteobacteria
Acetohalobium	0	531	0	Firmicutes
Acholeplasma	0	621	0	Tenericutes
Achromobacter	0	2051	0	Betaproteobacteria
Acidaminococcus	0	348	0	Firmicutes
Acidimicrobium	0	40503	0	Actinobacteria
Acidiphilium	0	2681	0	Alphaproteobacteria
Acidithiobacillus	0	3421	0	Gammaproteobacteria
Acidobacterium	0	968	0	Acidobacteria
Acidothermus	0	15800	0	Actinobacteria
Acidovorax	0	4327	0	Betaproteobacteria
Acinetobacter	0	6056	0	Gammaproteobacteria
Actinobacillus	0	505	0	Gammaproteobacteria
Actinomyces	0	11235	0	Actinobacteria
Actinosynnema	0	1497	0	Actinobacteria
Aerococcus	0	265	0	Firmicutes
Aeromicrobium	0	6667	0	Actinobacteria
Aeromonas	0	1101	0	Gammaproteobacteria
Afipia	0	801	0	Alphaproteobacteria
Aggregatibacter	0	204	0	Gammaproteobacteria
Agrobacterium	0	3782	0	Alphaproteobacteria
Ahrensia	0	4198	0	Alphaproteobacteria
Akkermansia	0	9231	0	Verrucomicrobia
Alcanivorax	0	3752	0	Gammaproteobacteria
Algoriphagus	0	18791	0	Bacteroidetes
Alicycliphilus	0	1328	0	Betaproteobacteria
Alicyclobacillus	0	935	0	Firmicutes
Aliivibrio	0	565	0	Gammaproteobacteria
Alistipes	0	3388	0	Bacteroidetes
Alkalilimnicola	0	1535	0	Gammaproteobacteria
Alkaliphilus	0	695	0	Firmicutes
Allochromatium	0	2432	0	Gammaproteobacteria
Alloprevotella	0	293	0	Bacteroidetes
Alteromonas	0	20533	0	Gammaproteobacteria
Aminobacterium	0	393	0	Synergistetes
Ammonifex	0	336	0	Firmicutes
Amycolatopsis	0	1542	0	Actinobacteria
Amycolicicoccus	0	1470	0	Actinobacteria
Anabaena	0	614	0	Cyanobacteria
Anaerobaculum	0	558	0	Synergistetes
Anaerococcus	0	591	0	Firmicutes
Anaerofustis	0	303	0	Firmicutes
Anaerolinea	0	3827	0	Chloroflexi
Anaerostipes	0	242	0	Firmicutes
Anaerotruncus	0	384	0	Firmicutes
Anaplasma	0	471	0	Alphaproteobacteria
Anoxybacillus	0	171	0	Firmicutes
Aquifex	0	240	0	Aquificae
Arcanobacterium	0	2332	0	Actinobacteria
Arcobacter	0	5272	0	Epsilonproteobacteria
Aromatoleum	0	1346	0	Betaproteobacteria
Arthrobacter	0	9140	0	Actinobacteria
Arthrospira	0	1644	0	Cyanobacteria
Asticcacaulis	0	1424	0	Alphaproteobacteria
Atopobium	0	610	0	Actinobacteria
Aurantimonas	0	1440	0	Alphaproteobacteria
Avibacterium	0	2	0	Gammaproteobacteria
Azoarcus	0	1006	0	Betaproteobacteria
Azorhizobium	0	1874	0	Alphaproteobacteria
Azotobacter	0	526	0	Gammaproteobacteria
Bacteriovorax	0	4641	0	Deltaproteobacteria
Bartonella	0	837	0	Alphaproteobacteria
Basfia	0	67	0	Gammaproteobacteria
Bdellovibrio	0	3115	0	Deltaproteobacteria
Beijerinckia	0	857	0	Alphaproteobacteria
Bermanella	0	5377	0	Gammaproteobacteria
Beutenbergia	0	1999	0	Actinobacteria
Bifidobacterium	0	5855	0	Actinobacteria
Bilophila	0	1273	0	Deltaproteobacteria
Blastopirellula	0	7882	0	Planctomycetes
Blautia	0	557	0	Firmicutes
Bordetella	0	4213	0	Betaproteobacteria
Borrelia	0	701	0	Spirochaetes
Brachybacterium	0	5066	0	Actinobacteria
Brachyspira	0	1531	0	Spirochaetes
Brevibacillus	0	498	0	Firmicutes
Brevibacterium	0	10654	0	Actinobacteria
Brevundimonas	0	2547	0	Alphaproteobacteria
Brucella	0	758	0	Alphaproteobacteria
Buchnera	0	17	0	Gammaproteobacteria
Bulleidia	0	87	0	Firmicutes
Butyrivibrio	0	440	0	Firmicutes
Caldanaerobacter	0	199	0	Firmicutes
Caldicellulosiruptor	0	912	0	Firmicutes
Calditerrivibrio	0	623	0	Deferribacteres
Caminibacter	0	350	0	Epsilonproteobacteria
Campylobacter	0	2529	0	Epsilonproteobacteria
Candidatus Amoebophilus	0	3121	0	Bacteroidetes
Candidatus Arthromitus	0	178	0	Firmicutes
Candidatus Atelocyanobacterium	0	227	0	Cyanobacteria
Candidatus Azobacteroides	0	550	0	Bacteroidetes
Candidatus Blochmannia	0	142	0	Gammaproteobacteria
Candidatus Carsonella	0	20	0	Gammaproteobacteria
Candidatus Desulforudis	0	325	0	Firmicutes
Candidatus Endoriftia	0	2855	0	Gammaproteobacteria
Candidatus Hodgkinia	0	18	0	Alphaproteobacteria
Candidatus Koribacter	0	2549	0	Acidobacteria
Candidatus Kuenenia	0	3132	0	Planctomycetes
Candidatus Liberibacter	0	715	0	Alphaproteobacteria
Candidatus Midichloria	0	1358	0	Alphaproteobacteria
Candidatus Moranella	0	12	0	Gammaproteobacteria
Candidatus Pelagibacter	0	462575	0	Alphaproteobacteria
Candidatus Phytoplasma	0	210	0	Tenericutes
Candidatus Protochlamydia	0	692	0	Chlamydiae
Candidatus Puniceispirillum	0	70557	0	Alphaproteobacteria
Candidatus Regiella	0	201	0	Gammaproteobacteria
Candidatus Riesia	0	131	0	Gammaproteobacteria
Candidatus Sulcia	0	734	0	Bacteroidetes
Candidatus Tremblaya	0	7	0	Betaproteobacteria
Candidatus Zinderia	0	65	0	Betaproteobacteria
Capnocytophaga	0	7536	0	Bacteroidetes
Carboxydothermus	0	529	0	Firmicutes
Cardiobacterium	0	984	0	Gammaproteobacteria
Carnobacterium	0	147	0	Firmicutes
Catenibacterium	0	105	0	Firmicutes
Catenulispora	0	13758	0	Actinobacteria
Catonella	0	107	0	Firmicutes
Caulobacter	0	3178	0	Alphaproteobacteria
Cellulomonas	0	2134	0	Actinobacteria
Cellulophaga	0	5707	0	Bacteroidetes
Cellulosilyticum	0	387	0	Firmicutes
Cellvibrio	0	2781	0	Gammaproteobacteria
Chelativorans	0	1646	0	Alphaproteobacteria
Chitinophaga	0	20503	0	Bacteroidetes
Chlamydia	0	274	0	Chlamydiae
Chlamydophila	0	194	0	Chlamydiae
Chlorobaculum	0	559	0	Chlorobi
Chlorobium	0	4151	0	Chlorobi
Chloroflexus	0	1500	0	Chloroflexi
Chloroherpeton	0	2770	0	Chlorobi
Chromobacterium	0	913	0	Betaproteobacteria
Chromohalobacter	0	884	0	Gammaproteobacteria
Chryseobacterium	0	2143	0	Bacteroidetes
Chrysiogenes	0	1024	0	Chrysiogenetes
Chthoniobacter	0	42113	0	Verrucomicrobia
Citreicella	0	1820	0	Alphaproteobacteria
Citrobacter	0	224	0	Gammaproteobacteria
Citromicrobium	0	882	0	Alphaproteobacteria
Clavibacter	0	3346	0	Actinobacteria
Collimonas	0	1094	0	Betaproteobacteria
Collinsella	0	748	0	Actinobacteria
Comamonas	0	2863	0	Betaproteobacteria
Conexibacter	0	10013	0	Actinobacteria
Congregibacter	0	2267	0	Gammaproteobacteria
Coprobacillus	0	147	0	Firmicutes
Coprococcus	0	334	0	Firmicutes
Coprothermobacter	0	476	0	Firmicutes
Coraliomargarita	0	26195	0	Verrucomicrobia
Coriobacterium	0	141	0	Actinobacteria
Corynebacterium	0	16224	0	Actinobacteria
Coxiella	0	2360	0	Gammaproteobacteria
Croceibacter	0	3060	0	Bacteroidetes
Crocosphaera	0	529	0	Cyanobacteria
Cronobacter	0	95	0	Gammaproteobacteria
Cryptobacterium	0	230	0	Actinobacteria
Cupriavidus	0	4250	0	Betaproteobacteria
Cyanobium	0	43565	0	Cyanobacteria
Cyclobacterium	0	6452	0	Bacteroidetes
Cylindrospermopsis	0	811	0	Cyanobacteria
Cylindrospermum	0	7	0	Cyanobacteria
Dechloromonas	0	1619	0	Betaproteobacteria
Deferribacter	0	798	0	Deferribacteres
Dehalococcoides	0	1129	0	Chloroflexi
Dehalogenimonas	0	1335	0	Chloroflexi
Deinococcus	0	3316	0	Deinococcus-Thermus
Delftia	0	2068	0	Betaproteobacteria
Dermacoccus	0	3990	0	Actinobacteria
Desulfarculus	0	1367	0	Deltaproteobacteria
Desulfatibacillum	0	3716	0	Deltaproteobacteria
Desulfobacca	0	1051	0	Deltaproteobacteria
Desulfobacterium	0	8964	0	Deltaproteobacteria
Desulfobulbus	0	1969	0	Deltaproteobacteria
Desulfohalobium	0	660	0	Deltaproteobacteria
Desulfomicrobium	0	1139	0	Deltaproteobacteria
Desulfonatronospira	0	1258	0	Deltaproteobacteria
Desulfotomaculum	0	2059	0	Firmicutes
Desulfurispirillum	0	926	0	Chrysiogenetes
Desulfurivibrio	0	730	0	Deltaproteobacteria
Desulfurobacterium	0	282	0	Aquificae
Desulfuromonas	0	1399	0	Deltaproteobacteria
Dethiobacter	0	652	0	Firmicutes
Dethiosulfovibrio	0	535	0	Synergistetes
Dialister	0	614	0	Firmicutes
Dichelobacter	0	737	0	Gammaproteobacteria
Dickeya	0	521	0	Gammaproteobacteria
Dictyoglomus	0	929	0	Dictyoglomi
Dietzia	0	1690	0	Actinobacteria
Dinoroseobacter	0	6041	0	Alphaproteobacteria
Diplosphaera	0	7439	0	Verrucomicrobia
Dokdonia	0	1480	0	Bacteroidetes
Dorea	0	98	0	Firmicutes
Dyadobacter	0	2932	0	Bacteroidetes
Edwardsiella	0	202	0	Gammaproteobacteria
Eggerthella	0	696	0	Actinobacteria
Ehrlichia	0	718	0	Alphaproteobacteria
Eikenella	0	290	0	Betaproteobacteria
Elusimicrobium	0	963	0	Elusimicrobia
Enhydrobacter	0	867	0	Gammaproteobacteria
Enterobacter	0	794	0	Gammaproteobacteria
Enterococcus	0	1156	0	Firmicutes
Eremococcus	0	117	0	Firmicutes
Erwinia	0	537	0	Gammaproteobacteria
Erysipelatoclostridium	0	157	0	Firmicutes
Erysipelothrix	0	194	0	Firmicutes
Erythrobacter	0	3939	0	Alphaproteobacteria
Escherichia	0	1224	0	Gammaproteobacteria
Ethanoligenens	0	252	0	Firmicutes
Eubacterium	0	1299	0	Firmicutes
Exiguobacterium	0	613	0	Firmicutes
Faecalibacterium	0	476	0	Firmicutes
Faecalitalea	0	69	0	Firmicutes
Ferrimonas	0	944	0	Gammaproteobacteria
Fervidobacterium	0	251	0	Thermotogae
Fibrobacter	0	1686	0	Fibrobacteres
Finegoldia	0	223	0	Firmicutes
Flavobacterium	0	21001	0	Bacteroidetes
Flexistipes	0	638	0	Deferribacteres
Fluoribacter	0	35	0	Gammaproteobacteria
Fluviicola	0	58179	0	Bacteroidetes
Francisella	0	4853	0	Gammaproteobacteria
Frankia	0	24040	0	Actinobacteria
Fretibacterium	0	227	0	Synergistetes
Fulvimarina	0	1185	0	Alphaproteobacteria
Fusobacterium	0	2100	0	Fusobacteria
Gallibacterium	0	151	0	Gammaproteobacteria
Gallionella	0	1287	0	Betaproteobacteria
Gardnerella	0	667	0	Actinobacteria
Gemella	0	242	0	Firmicutes
Gemmata	0	11803	0	Planctomycetes
Gemmatimonas	0	6552	0	Gemmatimonadetes
Geobacillus	0	953	0	Firmicutes
Geodermatophilus	0	7227	0	Actinobacteria
Glaciecola	0	2281	0	Gammaproteobacteria
Gloeobacter	0	1923	0	Cyanobacteria
Gluconacetobacter	0	1265	0	Alphaproteobacteria
Gluconobacter	0	608	0	Alphaproteobacteria
Gordonia	0	1382	0	Actinobacteria
Gordonibacter	0	141	0	Actinobacteria
Gramella	0	2223	0	Bacteroidetes
Granulibacter	0	1119	0	Alphaproteobacteria
Granulicatella	0	121	0	Firmicutes
Granulicella	0	1934	0	Acidobacteria
Grimontia	0	772	0	Gammaproteobacteria
Haemophilus	0	972	0	Gammaproteobacteria
Halanaerobium	0	1068	0	Firmicutes
Halomonas	0	1348	0	Gammaproteobacteria
Halorhodospira	0	1187	0	Gammaproteobacteria
Halothermothrix	0	560	0	Firmicutes
Halothiobacillus	0	2055	0	Gammaproteobacteria
Helicobacter	0	2351	0	Epsilonproteobacteria
Heliobacterium	0	556	0	Firmicutes
Herbaspirillum	0	1340	0	Betaproteobacteria
Herminiimonas	0	798	0	Betaproteobacteria
Hippea	0	1046	0	Deltaproteobacteria
Hirschia	0	3061	0	Alphaproteobacteria
Histophilus	0	95	0	Gammaproteobacteria
Hoeflea	0	3713	0	Alphaproteobacteria
Holdemanella	0	179	0	Firmicutes
Holdemania	0	255	0	Firmicutes
Hydrogenivirga	0	575	0	Aquificae
Hydrogenobacter	0	344	0	Aquificae
Hydrogenobaculum	0	309	0	Aquificae
Hyphomicrobium	0	3103	0	Alphaproteobacteria
Hyphomonas	0	5747	0	Alphaproteobacteria
Idiomarina	0	1864	0	Gammaproteobacteria
Ilyobacter	0	717	0	Fusobacteria
Intestinibacter	0	199	0	Firmicutes
Intrasporangium	0	5530	0	Actinobacteria
Isoptericola	0	425	0	Actinobacteria
Janibacter	0	5553	0	Actinobacteria
Jannaschia	0	13567	0	Alphaproteobacteria
Janthinobacterium	0	1408	0	Betaproteobacteria
Jonesia	0	2447	0	Actinobacteria
Jonquetella	0	391	0	Synergistetes
Kamptonema	0	1287	0	Cyanobacteria
Kangiella	0	3068	0	Gammaproteobacteria
Ketogulonicigenium	0	4485	0	Alphaproteobacteria
Kineococcus	0	6613	0	Actinobacteria
Kingella	0	454	0	Betaproteobacteria
Klebsiella	0	5426	0	Gammaproteobacteria
Kocuria	0	1312	0	Actinobacteria
Komagataeibacter	0	409	0	Alphaproteobacteria
Kosmotoga	0	391	0	Thermotogae
Kribbella	0	7714	0	Actinobacteria
Ktedonobacter	0	3714	0	Chloroflexi
Kyrpidia	0	695	0	Firmicutes
Kytococcus	0	4712	0	Actinobacteria
Lachnoanaerobaculum	0	90	0	Firmicutes
Lachnoclostridium	0	1827	0	Firmicutes
Lacinutrix	0	4691	0	Bacteroidetes
Lactobacillus	0	2276	0	Firmicutes
Lactococcus	0	251	0	Firmicutes
Laribacter	0	1038	0	Betaproteobacteria
Lautropia	0	3672	0	Betaproteobacteria
Lawsonia	0	279	0	Deltaproteobacteria
Leadbetterella	0	4639	0	Bacteroidetes
Legionella	0	7311	0	Gammaproteobacteria
Leifsonia	0	2611	0	Actinobacteria
Lentisphaera	0	14049	0	Lentisphaerae
Leptospira	0	3050	0	Spirochaetes
Leptothrix	0	3932	0	Betaproteobacteria
Leptotrichia	0	659	0	Fusobacteria
Leuconostoc	0	347	0	Firmicutes
Limnobacter	0	6358	0	Betaproteobacteria
Listeria	0	584	0	Firmicutes
Loktanella	0	15769	0	Alphaproteobacteria
Luminiphilus	0	10744	0	Gammaproteobacteria
Lyngbya	0	1065	0	Cyanobacteria
Lysinibacillus	0	182	0	Firmicutes
Macrococcus	0	139	0	Firmicutes
Magnetococcus	0	4611	0	Alphaproteobacteria
Mahella	0	724	0	Firmicutes
Mannheimia	0	119	0	Gammaproteobacteria
Maribacter	0	5798	0	Bacteroidetes
Maricaulis	0	2701	0	Alphaproteobacteria
Marinithermus	0	393	0	Deinococcus-Thermus
Marinitoga	0	71	0	Thermotogae
Marinobacter	0	7090	0	Gammaproteobacteria
Marinomonas	0	8409	0	Gammaproteobacteria
Mariprofundus	0	2329	0	Zetaproteobacteria
Marivirga	0	10439	0	Bacteroidetes
Marvinbryantia	0	146	0	Firmicutes
Megasphaera	0	341	0	Firmicutes
Meiothermus	0	1562	0	Deinococcus-Thermus
Melissococcus	0	34	0	Firmicutes
Mesoplasma	0	98	0	Tenericutes
Mesotoga	0	362	0	Thermotogae
Methylacidiphilum	0	7380	0	Verrucomicrobia
Methylibium	0	2961	0	Betaproteobacteria
Methylobacillus	0	613	0	Betaproteobacteria
Methylobacter	0	4089	0	Gammaproteobacteria
Methylococcus	0	1757	0	Gammaproteobacteria
Methylocystis	0	1335	0	Alphaproteobacteria
Methylomonas	0	2294	0	Gammaproteobacteria
Methylophaga	0	2559	0	Gammaproteobacteria
Methylotenera	0	2969	0	Betaproteobacteria
Methylovorus	0	1024	0	Betaproteobacteria
Microbacterium	0	4727	0	Actinobacteria
Micrococcus	0	2324	0	Actinobacteria
Microcystis	0	1441	0	Cyanobacteria
Microlunatus	0	7389	0	Actinobacteria
Micromonospora	0	1899	0	Actinobacteria
Mitsuokella	0	180	0	Firmicutes
Mobiluncus	0	5561	0	Actinobacteria
Moorella	0	427	0	Firmicutes
Moraxella	0	404	0	Gammaproteobacteria
Moritella	0	1009	0	Gammaproteobacteria
Mucilaginibacter	0	3812	0	Bacteroidetes
Mycobacterium	0	26356	0	Actinobacteria
Mycoplasma	0	1852	0	Tenericutes
Myxococcus	0	641	0	Deltaproteobacteria
Nakamurella	0	8350	0	Actinobacteria
Natranaerobius	0	407	0	Firmicutes
Nautella	0	356	0	Alphaproteobacteria
Nautilia	0	261	0	Epsilonproteobacteria
Neisseria	0	2074	0	Betaproteobacteria
Neorickettsia	0	471	0	Alphaproteobacteria
Neptuniibacter	0	3613	0	Gammaproteobacteria
Nitratifractor	0	851	0	Epsilonproteobacteria
Nitratiruptor	0	709	0	Epsilonproteobacteria
Nitrococcus	0	1832	0	Gammaproteobacteria
Nitrosococcus	0	3882	0	Gammaproteobacteria
Nitrosomonas	0	4648	0	Betaproteobacteria
Nitrosospira	0	1569	0	Betaproteobacteria
Nocardia	0	791	0	Actinobacteria
Nocardioides	0	8821	0	Actinobacteria
Nocardiopsis	0	1813	0	Actinobacteria
Novosphingobium	0	4359	0	Alphaproteobacteria
Oceanibulbus	0	1969	0	Alphaproteobacteria
Oceanicaulis	0	1665	0	Alphaproteobacteria
Oceanicola	0	8414	0	Alphaproteobacteria
Oceanithermus	0	784	0	Deinococcus-Thermus
Oceanobacillus	0	314	0	Firmicutes
Ochrobactrum	0	823	0	Alphaproteobacteria
Octadecabacter	0	15910	0	Alphaproteobacteria
Odoribacter	0	4261	0	Bacteroidetes
Oenococcus	0	82	0	Firmicutes
Oligotropha	0	379	0	Alphaproteobacteria
Olsenella	0	148	0	Actinobacteria
Opitutus	0	13363	0	Verrucomicrobia
Oribacterium	0	248	0	Firmicutes
Orientia	0	702	0	Alphaproteobacteria
Ornithobacterium	0	13	0	Bacteroidetes
Oxalobacter	0	1525	0	Betaproteobacteria
Paenibacillus	0	4158	0	Firmicutes
Paludibacter	0	2975	0	Bacteroidetes
Pantoea	0	564	0	Gammaproteobacteria
Parabacteroides	0	731	0	Bacteroidetes
Parachlamydia	0	1115	0	Chlamydiae
Paracoccus	0	4509	0	Alphaproteobacteria
Parascardovia	0	486	0	Actinobacteria
Parvibaculum	0	6072	0	Alphaproteobacteria
Parvimonas	0	217	0	Firmicutes
Parvularcula	0	2189	0	Alphaproteobacteria
Pasteurella	0	152	0	Gammaproteobacteria
Pectobacterium	0	431	0	Gammaproteobacteria
Pediococcus	0	136	0	Firmicutes
Pedobacter	0	6998	0	Bacteroidetes
Pedosphaera	0	17350	0	Verrucomicrobia
Pelobacter	0	1888	0	Deltaproteobacteria
Pelodictyon	0	1460	0	Chlorobi
Pelotomaculum	0	402	0	Firmicutes
Peptoniphilus	0	487	0	Firmicutes
Peptostreptococcus	0	165	0	Firmicutes
Persephonella	0	415	0	Aquificae
Petrotoga	0	436	0	Thermotogae
Phaeobacter	0	1302	0	Alphaproteobacteria
Phascolarctobacterium	0	216	0	Firmicutes
Phenylobacterium	0	2116	0	Alphaproteobacteria
Photobacterium	0	1614	0	Gammaproteobacteria
Photorhabdus	0	569	0	Gammaproteobacteria
Pirellula	0	9234	0	Planctomycetes
Planococcus	0	245	0	Firmicutes
Polaribacter	0	36154	0	Bacteroidetes
Polaromonas	0	21923	0	Betaproteobacteria
Polymorphum	0	2542	0	Alphaproteobacteria
Polynucleobacter	0	27060	0	Betaproteobacteria
Porphyromonas	0	2409	0	Bacteroidetes
Prochlorococcus	0	10736	0	Cyanobacteria
Propionibacterium	0	11077	0	Actinobacteria
Prosthecochloris	0	428	0	Chlorobi
Proteus	0	199	0	Gammaproteobacteria
Providencia	0	573	0	Gammaproteobacteria
Pseudoalteromonas	0	3058	0	Gammaproteobacteria
Pseudoflavonifractor	0	309	0	Firmicutes
Pseudogulbenkiania	0	934	0	Betaproteobacteria
Pseudomonas	0	17871	0	Gammaproteobacteria
Pseudonocardia	0	5596	0	Actinobacteria
Pseudoramibacter	0	181	0	Firmicutes
Pseudovibrio	0	2770	0	Alphaproteobacteria
Pseudoxanthomonas	0	869	0	Gammaproteobacteria
Psychrobacter	0	1916	0	Gammaproteobacteria
Psychromonas	0	1901	0	Gammaproteobacteria
Pusillimonas	0	3285	0	Betaproteobacteria
Pyramidobacter	0	642	0	Synergistetes
Rahnella	0	277	0	Gammaproteobacteria
Ralstonia	0	2044	0	Betaproteobacteria
Ramlibacter	0	6549	0	Betaproteobacteria
Raphidiopsis	0	544	0	Cyanobacteria
Reinekea	0	4623	0	Gammaproteobacteria
Renibacterium	0	1575	0	Actinobacteria
Rhodococcus	0	6154	0	Actinobacteria
Rhodoferax	0	12288	0	Betaproteobacteria
Rhodomicrobium	0	2295	0	Alphaproteobacteria
Rhodopirellula	0	13047	0	Planctomycetes
Rhodospirillum	0	6230	0	Alphaproteobacteria
Rhodothermus	0	4673	0	Bacteroidetes
Rickettsia	0	4818	0	Alphaproteobacteria
Rickettsiella	0	1113	0	Gammaproteobacteria
Riemerella	0	1575	0	Bacteroidetes
Robiginitalea	0	5970	0	Bacteroidetes
Roseibium	0	2399	0	Alphaproteobacteria
Roseiflexus	0	2170	0	Chloroflexi
Rothia	0	2911	0	Actinobacteria
Rubrobacter	0	3043	0	Actinobacteria
Ruegeria	0	7829	0	Alphaproteobacteria
Ruminiclostridium	0	1590	0	Firmicutes
Ruminococcus	0	1097	0	Firmicutes
Runella	0	3893	0	Bacteroidetes
Saccharomonospora	0	706	0	Actinobacteria
Saccharophagus	0	2683	0	Gammaproteobacteria
Saccharopolyspora	0	1524	0	Actinobacteria
Salinibacter	0	2800	0	Bacteroidetes
Salinispora	0	4820	0	Actinobacteria
Salmonella	0	493	0	Gammaproteobacteria
Sanguibacter	0	896	0	Actinobacteria
Scardovia	0	501	0	Actinobacteria
Sebaldella	0	449	0	Fusobacteria
Segniliparus	0	2378	0	Actinobacteria
Selenomonas	0	976	0	Firmicutes
Serratia	0	731	0	Gammaproteobacteria
Shewanella	0	8183	0	Gammaproteobacteria
Shigella	0	101	0	Gammaproteobacteria
Shuttleworthia	0	85	0	Firmicutes
Sideroxydans	0	1465	0	Betaproteobacteria
Simkania	0	1168	0	Chlamydiae
Simonsiella	0	351	0	Betaproteobacteria
Sinorhizobium	0	3536	0	Alphaproteobacteria
Slackia	0	545	0	Actinobacteria
Sodalis	0	105	0	Gammaproteobacteria
Solobacterium	0	100	0	Firmicutes
Sphaerobacter	0	1924	0	Chloroflexi
Sphaerochaeta	0	1104	0	Spirochaetes
Sphingobacterium	0	4904	0	Bacteroidetes
Sphingobium	0	1796	0	Alphaproteobacteria
Sphingomonas	0	4874	0	Alphaproteobacteria
Sphingopyxis	0	4159	0	Alphaproteobacteria
Spirochaeta	0	3078	0	Spirochaetes
Spirosoma	0	3706	0	Bacteroidetes
Stackebrandtia	0	5773	0	Actinobacteria
Staphylococcus	0	785	0	Firmicutes
Starkeya	0	1990	0	Alphaproteobacteria
Stenotrophomonas	0	1057	0	Gammaproteobacteria
Stigmatella	0	1667	0	Deltaproteobacteria
Streptobacillus	0	158	0	Fusobacteria
Streptococcus	0	1708	0	Firmicutes
Streptomyces	0	19206	0	Actinobacteria
Streptosporangium	0	3666	0	Actinobacteria
Subdoligranulum	0	167	0	Firmicutes
Succinatimonas	0	531	0	Gammaproteobacteria
Sulfitobacter	0	4261	0	Alphaproteobacteria
Sulfobacillus	0	1143	0	Firmicutes
Sulfuricurvum	0	3146	0	Epsilonproteobacteria
Sulfurihydrogenibium	0	658	0	Aquificae
Sulfurospirillum	0	1186	0	Epsilonproteobacteria
Sulfurovum	0	2449	0	Epsilonproteobacteria
Sutterella	0	1264	0	Betaproteobacteria
Symbiobacterium	0	1106	0	Firmicutes
Synechococcus	0	150470	0	Cyanobacteria
Synechocystis	0	1868	0	Cyanobacteria
Synergistes	0	679	0	Synergistetes
Syntrophobotulus	0	317	0	Firmicutes
Syntrophomonas	0	470	0	Firmicutes
Syntrophothermus	0	334	0	Firmicutes
Syntrophus	0	1530	0	Deltaproteobacteria
Taylorella	0	1605	0	Betaproteobacteria
Tepidanaerobacter	0	248	0	Firmicutes
Teredinibacter	0	2697	0	Gammaproteobacteria
Terriglobus	0	924	0	Acidobacteria
Thalassobium	0	7660	0	Alphaproteobacteria
Thauera	0	11579	0	Betaproteobacteria
Thermaerobacter	0	1492	0	Firmicutes
Thermanaerovibrio	0	394	0	Synergistetes
Thermincola	0	466	0	Firmicutes
Thermoanaerobacter	0	382	0	Firmicutes
Thermoanaerobacterium	0	315	0	Firmicutes
Thermobaculum	0	2100	0	N/A
Thermobifida	0	1750	0	Actinobacteria
Thermobispora	0	1373	0	Actinobacteria
Thermocrinis	0	149	0	Aquificae
Thermodesulfatator	0	680	0	Thermodesulfobacteria
Thermodesulfobacterium	0	403	0	Thermodesulfobacteria
Thermodesulfobium	0	686	0	Firmicutes
Thermodesulfovibrio	0	882	0	Nitrospirae
Thermomicrobium	0	1070	0	Chloroflexi
Thermomonospora	0	3137	0	Actinobacteria
Thermosediminibacter	0	248	0	Firmicutes
Thermosinus	0	496	0	Firmicutes
Thermosipho	0	460	0	Thermotogae
Thermosynechococcus	0	560	0	Cyanobacteria
Thermotoga	0	750	0	Thermotogae
Thermovibrio	0	331	0	Aquificae
Thermus	0	1061	0	Deinococcus-Thermus
Thioalkalimicrobium	0	1268	0	Gammaproteobacteria
Thioalkalivibrio	0	4012	0	Gammaproteobacteria
Thiobacillus	0	1555	0	Betaproteobacteria
Thiomicrospira	0	1985	0	Gammaproteobacteria
Thiomonas	0	3496	0	Betaproteobacteria
Tolumonas	0	532	0	Gammaproteobacteria
Tropheryma	0	3227	0	Actinobacteria
Truepera	0	1514	0	Deinococcus-Thermus
Tsukamurella	0	1291	0	Actinobacteria
Turicibacter	0	244	0	Firmicutes
Tyzzerella	0	57	0	Firmicutes
Ureaplasma	0	105	0	Tenericutes
Variovorax	0	6857	0	Betaproteobacteria
Veillonella	0	593	0	Firmicutes
Verminephrobacter	0	3053	0	Betaproteobacteria
Verrucomicrobium	0	26548	0	Verrucomicrobia
Verrucosispora	0	651	0	Actinobacteria
Vibrio	0	7240	0	Gammaproteobacteria
Victivallis	0	3117	0	Lentisphaerae
Waddlia	0	878	0	Chlamydiae
Weeksella	0	4351	0	Bacteroidetes
Weissella	0	113	0	Firmicutes
Wigglesworthia	0	176	0	Gammaproteobacteria
Wolbachia	0	973	0	Alphaproteobacteria
Wolinella	0	424	0	Epsilonproteobacteria
Xenorhabdus	0	296	0	Gammaproteobacteria
Xylanimonas	0	769	0	Actinobacteria
Xylella	0	469	0	Gammaproteobacteria
Yersinia	0	954	0	Gammaproteobacteria
Zobellia	0	3702	0	Bacteroidetes
Zunongwangia	0	2109	0	Bacteroidetes
Zymomonas	0	1486	0	Alphaproteobacteria
