# Supplementary material for: Diversity and Expression of Bacterial Metacaspases in an Aquatic Ecosystem
Source: Front Microbiol. 2016 Jul 6;7:1043. doi: 10.3389/fmicb.2016.01043 (PMC4933709; doi:10.3389/fmicb.2016.01043)
Supplement: Supplementary file 3 [file Table3.XLS]

## Sheet: TableS3
Supplementary Table 3
Summary of non-parametric statistical test results for metacaspase gene abundance and expression differences between size fractions or between bacterial groups. Each category of data was subjected to a Kruskal-Wallis test followed by post hoc pairwise Mann-Whitney tests (R functions “kruskal.test” and “pairwise.wilcox.test”), using only finite values. A Bonferroni multiple testing correction was …
Metacaspase to recA count ratio difference between size fractions
Kruskal-Wallis rank sum test
Χ2 = 93.584	df = 8	p-value < 2.2e-16
Pairwise Mann-Whitney tests (Bonferroni-adjusted significance level α = 0.05 / 36 ≈ 0.0014)
		Bacteria			Cyanobacteria			Bacteria without Cyanobacteria
		0.1 - 0.8 µm	0.8 – 3.0 µm	3.0 – 200 µm	0.1 - 0.8 µm	0.8 – 3.0 µm	3.0 – 200 µm	0.1 - 0.8 µm	0.8 – 3.0 µm
Bacteria	0.8 – 3.0 µm	8.5e-08	-	-	-	-	-	-	-
	3.0 – 200 µm	3.3e-07	0.03148	-	-	-	-	-	-
Cyanobacteria	0.1 - 0.8 µm	6.8e-05	6.8e-05	2.1e-05	-	-	-	-	-
	0.8 – 3.0 µm	2.8e-06	1e-06	3.5e-07	0.87079	-	-	-	-
	3.0 – 200 µm	0.20231	0.23688	0.52872	0.00375	0.00092	-	-	-
Bacteria without Cyanobacteria	0.1 - 0.8 µm	0.88992	8.5e-08	3.1e-07	6.8e-05	2.8e-06	0.20231	-	-
	0.8 – 3.0 µm	5.2e-07	0.67804	0.05588	6.7e-05	1e-06	0.24925	5.6e-07	-
	3.0 – 200 µm	3.3e-07	0.07404	0.50487	3.5e-05	5.5e-07	0.37287	3.1e-07	0.13116
Metacaspase to ORF count ratio difference between size fractions
Kruskal-Wallis rank sum test
Χ2 = 99.1068	df = 8	p-value < 2.2e-16
Pairwise Mann-Whitney tests (Bonferroni-adjusted significance level α = 0.05 / 36 ≈ 0.0014)
		Bacteria			Cyanobacteria			Bacteria without Cyanobacteria
		0.1 - 0.8 µm	0.8 – 3.0 µm	3.0 – 200 µm	0.1 - 0.8 µm	0.8 – 3.0 µm	3.0 – 200 µm	0.1 - 0.8 µm	0.8 – 3.0 µm
Bacteria	0.8 – 3.0 µm	0.00014	-	-	-	-	-	-	-
	3.0 – 200 µm	7.5e-07	0.01167	-	-	-	-	-	-
Cyanobacteria	0.1 - 0.8 µm	1.2e-07	1.2e-07	1.2e-07	-	-	-	-	-
	0.8 – 3.0 µm	1.5e-07	2.9e-08	1.4e-08	0.61216	-	-	-	-
	3.0 – 200 µm	0.80007	0.83944	0.89923	0.00161	0.00126	-	-	-
Bacteria without Cyanobacteria	0.1 - 0.8 µm	0.78425	0.00012	5.2e-07	1.2e-07	1.5e-07	0.80007	-	-
	0.8 – 3.0 µm	2.2e-05	0.48521	0.03359	1.2e-07	2.5e-08	0.85929	2.9e-05	-
	3.0 – 200 µm	1.1e-06	0.02945	0.54986	1.2e-07	1.6e-08	0.93944	1.1e-06	0.07388
Metacaspase expression difference between size fractions
Kruskal-Wallis rank sum test
Χ2 = 25.6452	df = 8	p-value = 0.001208
Pairwise Mann-Whitney tests (Bonferroni-adjusted significance level α = 0.05 / 36 ≈ 0.0014)
		Bacteria			Cyanobacteria			Bacteria without Cyanobacteria
		0.1 - 0.8 µm	0.8 – 3.0 µm	3.0 – 200 µm	0.1 - 0.8 µm	0.8 – 3.0 µm	3.0 – 200 µm	0.1 - 0.8 µm	0.8 – 3.0 µm
Bacteria	0.8 – 3.0 µm	0.31073	-	-	-	-	-	-	-
	3.0 – 200 µm	0.03869	0.15338	-	-	-	-	-	-
Cyanobacteria	0.1 - 0.8 µm	0.02215	0.13026	0.76231	-	-	-	-	-
	0.8 – 3.0 µm	0.83736	0.62554	0.0576	0.10563	-	-	-	-
	3.0 – 200 µm	0.00049	0.00607	0.18569	0.13026	0.00816	-	-	-
Bacteria without Cyanobacteria	0.1 - 0.8 µm	0.33583	0.11293	0.01641	0.01017	0.68141	0.00023	-	-
	0.8 – 3.0 µm	0.5446	0.89797	0.08114	0.0768	0.93858	0.00709	0.31073	-
	3.0 – 200 µm	0.72415	0.33583	0.03383	0.04412	0.83736	0.00235	0.80104	0.57877
Metacaspase to recA count ratio difference between bacterial groups
Kruskal-Wallis rank sum test
Χ2 = 63.7839	df = 12	p-value = 4.571e-09
Pairwise Mann-Whitney tests (Bonferroni-adjusted significance level α = 0.05 / 78 ≈ 0.00064)
- Deferribacteres and Chlorobi were excluded due to having only infinite values
	Actinobacteria	Alphaproteobacteria	Bacteroidetes	Betaproteobacteria	Chloroflexi	Cyanobacteria	Deltaproteobacteria	Firmicutes	Gammaproteobacteria	Gemmatimonadetes	Nitrospirae	Planctomycetes
Alphaproteobacteria	4.7e-09	-	-	-	-	-	-	-	-	-	-	-
Bacteroidetes	6.4e-09	0.01929	-	-	-	-	-	-	-	-	-	-
Betaproteobacteria	2.7e-05	0.18532	0.79115	-	-	-	-	-	-	-	-	-
Chloroflexi	0.00243	0.34073	0.67189	0.96525	-	-	-	-	-	-	-	-
Cyanobacteria	0.0002	0.47119	1	0.57773	0.73922	-	-	-	-	-	-	-
Deltaproteobacteria	0.00085	0.66972	1	0.5716	0.64453	0.82369	-	-	-	-	-	-
Firmicutes	0.08028	0.00332	0.00485	0.11949	0.29455	0.09845	0.11999	-	-	-	-	-
Gammaproteobacteria	0.10904	4.2e-08	4.7e-07	0.00044	0.03842	0.00424	0.01441	0.61655	-	-	-	-
Gemmatimonadetes	0.80106	0.00676	0.00674	0.06297	0.17731	0.10243	0.1368	0.40461	0.43425	-	-	-
Nitrospirae	1	0.09091	0.11477	0.29312	0.49039	0.36233	0.42445	0.6911	0.70982	-	-	-
Planctomycetes	0.08028	4.6e-05	0.00023	0.01379	0.10591	0.01937	0.0371	0.76323	0.67913	0.40461	0.6911	-
Spirochaetes	0.18069	0.08129	0.12818	0.35753	0.43358	0.27112	0.29597	0.90455	0.73609	0.5637	1	1
Metacaspase to ORF count ratio difference between bacterial groups
Kruskal-Wallis rank sum test
Χ2 = 92.7381	df = 14	p-value = 1.15e-13
Pairwise Mann-Whitney tests (Bonferroni-adjusted significance level α = 0.05 / 105 ≈ 0.00048)
	Actinobacteria	Alphaproteobacteria	Bacteroidetes	Betaproteobacteria	Chlorobi	Chloroflexi	Cyanobacteria	Deferribacteres	Deltaproteobacteria	Firmicutes	Gammaproteobacteria	Gemmatimonadetes	Nitrospirae	Planctomycetes
Alphaproteobacteria	4.7e-09	-	-	-	-	-	-	-	-	-	-	-	-	-
Bacteroidetes	8.8e-09	0.06981	-	-	-	-	-	-	-	-	-	-	-	-
Betaproteobacteria	2.7e-05	0.08191	0.61408	-	-	-	-	-	-	-	-	-	-	-
Chlorobi	1	1.2e-07	1.2e-07	0.00015	-	-	-	-	-	-	-	-	-	-
Chloroflexi	0.00304	0.30863	0.35952	0.91588	0.00575	-	-	-	-	-	-	-	-	-
Cyanobacteria	0.00023	0.05471	0.32419	0.766	0.00082	0.6867	-	-	-	-	-	-	-	-
Deferribacteres	0.14001	0.0004	0.0004	0.03289	0.14001	0.25585	0.08661	-	-	-	-	-	-	-
Deltaproteobacteria	0.0002	0.56096	0.97983	0.46079	0.00082	0.80878	0.43948	0.08661	-	-	-	-	-	-
Firmicutes	0.06896	4.8e-05	0.00022	0.01668	0.10696	0.0674	0.0444	1	0.01174	-	-	-	-	-
Gammaproteobacteria	0.08256	4.7e-08	5.2e-07	0.00053	0.10696	0.05499	0.00602	1	0.00424	0.71103	-	-	-	-
Gemmatimonadetes	0.53549	2.6e-06	2.6e-06	0.00132	0.53549	0.03736	0.00555	0.3968	0.00555	0.3137	0.3137	-	-	-
Nitrospirae	0.53549	2.6e-06	2.6e-06	0.00132	0.57322	0.02811	0.00555	0.33138	0.00555	0.3137	0.3137	0.94095	-	-
Planctomycetes	0.03307	8.2e-05	0.00051	0.01739	0.05269	0.14222	0.05609	0.74901	0.03774	0.76971	0.49455	0.19254	0.18031	-
Spirochaetes	0.00128	0.78008	0.79963	0.47112	0.002	0.52687	0.33102	0.15439	0.37231	0.02382	0.02382	0.0204	0.01013	0.06323
Metacaspase expression difference between bacterial groups
Kruskal-Wallis rank sum test
Χ2 = 106.64	df = 8	p-value < 2.2e-16
Pairwise Mann-Whitney tests (Bonferroni-adjusted significance level α = 0.05 / 36 ≈ 0.0014)
	Alphaproteobacteria	Bacteroidetes	Betaproteobacteria	Chloroflexi	Cyanobacteria	Deltaproteobacteria	Gammaproteobacteria	Gemmatimonadetes
Bacteroidetes	0.0097	-	-	-	-	-	-	-
Betaproteobacteria	0.11001	0.28429	-	-	-	-	-	-
Chloroflexi	0.00035	0.01212	0.00911	-	-	-	-	-
Cyanobacteria	2.5e-05	1.2e-08	9.7e-08	1.1e-08	-	-	-	-
Deltaproteobacteria	0.58833	0.30929	0.53899	0.01037	0.00038	-	-	-
Gammaproteobacteria	4.1e-06	0.00233	0.00062	0.81716	8.6e-12	0.00144	-	-
Gemmatimonadetes	0.59306	0.25767	0.25767	0.00094	0.82252	0.09805	0.00136	-
Spirochaetes	4.6e-11	1.1e-08	1.1e-08	0.00521	3.1e-15	3.4e-07	0.00371	6.9e-07
