# Supplementary material for: Diversity and Expression of Bacterial Metacaspases in an Aquatic Ecosystem
Source: Front Microbiol. 2016 Jul 6;7:1043. doi: 10.3389/fmicb.2016.01043 (PMC4933709; doi:10.3389/fmicb.2016.01043)
Supplement: Supplementary file 5 [file Table5.XLS]

## Sheet: TableS5
Supplementary Table 5
Members of the Nodularia spumigena hierarchical clustering metacaspase gene expression clusters that were found to have at least a three-fold change in transcription when exposed to high light (HL) or high light and oxidative stress (HL+O2) (Kopf et al., 2015; doi:10.1038/ismej.2015.16). The N. spumigena CCY9414 genes (Gene) and metatranscriptomic open reading frames (SeqId) were matched via best…
Cluster	SeqId	Gene	Fold change HL+O2	Prob.	Fold change HL	Prob.	Annotation (Kopf et al. 2015)
M33	contig_210261_1354_3432_+	NSP_10590	2.8	1	5.7	1	Translation elongation factor G
M32	contig_429931_1172_1872_+	NSP_16880	3.3	1	1.8	0.11	Sorbitol dehydrogenase (EC1.1.1.14)
M32	contig_429931_101_541_+	NSP_16900	13.3	1	0.9	0	Hypothetical protein
M32	contig_716474_1_653_+	NSP_17370	4	1	2	0.92	ATP-dependent Clp protease proteolytic subunit (EC 3.4.21.92)
M32	contig_419641_224_904_-	NSP_17490	3.9	1	2.1	1	Hypothetical protein
M32	contig_540990_219_893_+	NSP_30660	3.6	1	1.9	0.59	Hypothetical protein
M32	contig_428846_400_969_-	NSP_36640	5.4	1	0.4	0	Hypothetical protein
M32	contig_689113_1398_2218_+	NSP_37380	3.1	1	0.1	0	ATP synthase b-chain (EC3.6.3.14)
M32	contig_562205_2418_2651_-	NSP_48690	6.3	1	1.5	0	Protein CP12 regulation of Calvin cycle
M32	contig_429329_1978_3336_-	NSP_49270	6.1	1	2.6	1	WD40 repeat
M33	contig_415522_1_1269_+	NSP_51570	10.2	1	9	1	2-Octaprenyl-6-methoxyphenol hydroxylase
M33	contig_417605_1003_1671_+	NSP_52090	3.5	1	0.9	0	Two-component response regulator
M32	contig_421158_2076_2432_+	NSP_600	0.3	0	4.3	1	Probable iron binding protein, HesB_IscA_SufA family
