# Supplementary material for: Diversity and Expression of Bacterial Metacaspases in an Aquatic Ecosystem
Source: Front Microbiol. 2016 Jul 6;7:1043. doi: 10.3389/fmicb.2016.01043 (PMC4933709; doi:10.3389/fmicb.2016.01043)
Supplement: Supplementary file 6 [file DataSheet1.ZIP]

Archive with 9 entries (8 files):
- uniprot-proteomes.mcasp+C14.refpkg/
- uniprot-proteomes.mcasp+C14.refpkg/CONTENTS.json
- uniprot-proteomes.mcasp+C14.refpkg/dedup.uniprot-proteomes.mcasp+C14.ali.fasta
- uniprot-proteomes.mcasp+C14.refpkg/phylo_model1fgWIR.json
- uniprot-proteomes.mcasp+C14.refpkg/treeNSJFQa.tre
- uniprot-proteomes.mcasp+C14.refpkg/uniprot-proteomes.mcasp+C14.seq-info.csv
- uniprot-proteomes.mcasp+C14.refpkg/uniprot-proteomes.mcasp+C14.taxa.csv
- uniprot-proteomes.mcasp+C14.refpkg/uniprot-proteomes.mcasp+C14.tree
- uniprot-proteomes.mcasp+C14.refpkg/uniprot-proteomes.mcasp+C14.tree.log
