# Supplementary material for: Diversity and Expression of Bacterial Metacaspases in an Aquatic Ecosystem
Source: Front Microbiol. 2016 Jul 6;7:1043. doi: 10.3389/fmicb.2016.01043 (PMC4933709; doi:10.3389/fmicb.2016.01043)
Supplement: Supplementary file 6 [file DataSheet1.ZIP › uniprot-proteomes.mcasp+C14.refpkg/CONTENTS.json]

{
    "files": {
        "phylo_model": "phylo_model1fgWIR.json", 
        "taxonomy": "uniprot-proteomes.mcasp+C14.taxa.csv", 
        "tree": "treeNSJFQa.tre", 
        "aln_fasta": "dedup.uniprot-proteomes.mcasp+C14.ali.fasta", 
        "seq_info": "uniprot-proteomes.mcasp+C14.seq-info.csv", 
        "tree_stats": "uniprot-proteomes.mcasp+C14.tree.log"
    }, 
    "rollback": {
        "files": {
            "phylo_model": "phylo_model1fgWIR.json", 
            "taxonomy": "uniprot-proteomes.mcasp+C14.taxa.csv", 
            "tree": "uniprot-proteomes.mcasp+C14.tree", 
            "aln_fasta": "dedup.uniprot-proteomes.mcasp+C14.ali.fasta", 
            "seq_info": "uniprot-proteomes.mcasp+C14.seq-info.csv", 
            "tree_stats": "uniprot-proteomes.mcasp+C14.tree.log"
        }, 
        "rollback": null, 
        "metadata": {
            "create_date": "2015-01-08 14:59:59", 
            "description": "Reference package for Metacaspases and Caspases from UniProt Proteomes.", 
            "format_version": "1.1", 
            "author": "Johannes Asplund Samuelsson", 
            "package_version": "3", 
            "locus": "locus_name"
        }, 
        "md5": {
            "phylo_model": "6a152c32f925c7edd6b2c6376c999b0b", 
            "taxonomy": "baed4a006dc19f9f305f8179d2ebd79b", 
            "tree": "f96e03b8cd5afa9946b20426cf699a11", 
            "aln_fasta": "e2318dc6ac129c11be9316732eec7101", 
            "seq_info": "ceadd368ac68805ba18d6bd6a5ec81a6", 
            "tree_stats": "daf4493919c9a65630c29eeb3cf3f07e"
        }
    }, 
    "log": [
        "Rerooted", 
        "Stripped refpkg (removed 0 files)", 
        "Loaded initial files into empty refpkg"
    ], 
    "metadata": {
        "create_date": "2015-01-08 14:59:59", 
        "description": "Reference package for Metacaspases and Caspases from UniProt Proteomes.", 
        "format_version": "1.1", 
        "author": "Johannes Asplund Samuelsson", 
        "package_version": "3", 
        "locus": "locus_name"
    }, 
    "rollforward": null, 
    "md5": {
        "phylo_model": "6a152c32f925c7edd6b2c6376c999b0b", 
        "taxonomy": "baed4a006dc19f9f305f8179d2ebd79b", 
        "tree": "5207a1210d7828bd02290aed9b6d039d", 
        "aln_fasta": "e2318dc6ac129c11be9316732eec7101", 
        "seq_info": "ceadd368ac68805ba18d6bd6a5ec81a6", 
        "tree_stats": "daf4493919c9a65630c29eeb3cf3f07e"
    }
}
