# Supplementary material for: Diversity and Expression of Bacterial Metacaspases in an Aquatic Ecosystem
Source: Front Microbiol. 2016 Jul 6;7:1043. doi: 10.3389/fmicb.2016.01043 (PMC4933709; doi:10.3389/fmicb.2016.01043)
Supplement: Supplementary file 6 [file DataSheet1.ZIP › uniprot-proteomes.mcasp+C14.refpkg/dedup.uniprot-proteomes.mcasp+C14.ali.fasta]

>sp|O02002|CASP1_DROME Caspase-1 OS=Drosophila melanogaster GN=Dcp-1 PE=1 SV=1
------------------------------------------------------------
----------------------------------------T---GT---NVD-AQE-LKK
-AFE----N---------------------------------------------------
-------------------L-----------G-----------F----------------
-----------AV-------------------------------------------S---
-----------VHK---------------------D-----------------C------
-------K-----------------------------LRD--------------------
------------------------------------------------------------
--------------------------I-----------LKHVGK-------AAe------
--ldHT-------------------------------------DN-------D-------
-CLAV--A--------------I----------L---------S--HG-E----------
------------------------------------------------------------
------------------------------------------------HG---Y---L--
-----YA-KD-T-------------------------------------------QYKL-
--------DN-------------I--------------WH--Y--------F---T----
--ATF--------cP-----Sl----aGKPKL------------FFI-QA--CQGdr---
------------------------------------------------------------
--------------------------------------ldGG---I--Tl----------
----------------------------------------------------eK-G-VT-
------E-------T----------DG------------Esstsyk--------------
------------------------------------------------------------
------------------------------------------------------------
----------------------------------------ipihadFL-FSYSTI-----
-------------------PGYFSWRn---iN----------------------------
------------N-gSWYMQSL---IR-EL------------nA----------------
-----NGK----------kYDLLTL----LTFVNQ--RV---------ALD---------
------------------------------------------------
>sp|Q9MZV6|CASP1_FELCA Caspase-1 OS=Felis catus GN=CASP1 PE=2 SV=1
---KERKDRTRLALII--C-NT-----------------------TF-------------
-------------------------dH--------lSL-rK---GA---DLD-VAG-MRR
-LLT----D---------------------------------------------------
-------------------L-----------G-----------Y----------------
-----------SV-------------------------------------------H---
-----------IKE---------------------E-----------------L------
-------T-----------------------------AKD--------------------
------------------------------------------------------------
--------------------------M-----------ESELRA-------FA-------
----AR-------------------------------------PEhk---ssD-------
-STFL--V--------------F----------M---------S--HG-ILsg-------
------------------------------------------------------------
---------------------------------------------icgTK---Y---S--
-----AE-GD-P-------------------------------------------DVLA-
-------yDT----------------------------IF--Q--------I---F----
--NNR---------N-----Cls--lkDKPKV------------IIV-QA--CRGenlge
llisds------------------------------------------------------
-----------------------------paapmdstsqmG-------------------
------------------------------------------------------------
---------------------------------------Sslsqvgdnled---------
------------------------------------------------------------
------------------------------------------------------------
-----------------------------------daiykvhvekdFI-AFCSST-----
-------------------PHHVSWRd---vN--------------KG------------
---------------SLFITQL---IT-CF-------------Q----------------
----K--Ys--------wcFHLEEV----FRKVQQ--SF---------EKPNv-------
--rA--QMP---------------------------------------
>sp|Q9TV13|CASP1_HORSE Caspase-1 OS=Equus caballus GN=CASP1 PE=2 SV=1
-----SMTRTRLALII--C-NT-----------------------EF-------------
-------------------------dNl-------sRR--A---GA---EVD-IAS-MKV
-LLE----G---------------------------------------------------
-------------------L-----------G-----------Y----------------
-----------SV-------------------------------------------E---
-----------VKE---------------------N-----------------L------
-------T-----------------------------ALD--------------------
------------------------------------------------------------
--------------------------M-----------TTELKA-------FA-------
----AR-------------------------------------PEhr---ssD-------
-STFL--V--------------F----------M---------S--HG-I----------
------------------------------------------------------------
------------------------------------------------RE---G---I--
-----CG-KK-Fs-----------------------------------------eK-VP-
---------D------V------L----------E---VN--T--------I---F----
--QIFn------trN-----Cpn--lrDKPKV------------III-QA--CRGenqgv
v-----------------------------------------------------------
----------------------------------wlkdstG-------Tsgns-------
------------------------------------------------sslapD-D-FE-
---------------------------------------Ddaikk---------------
------------------------------------------------------------
------------------------------------------------------------
----------------------------------------ahvekdFI-AFCSST-----
-------------------PDTVSWR-----S--------------PT-------T----
-----------G---SVFIEKL---IE-NL------------qE----------------
-------Ya--------wsCDLEEI----FRKVRL--SF---------ELPDa-------
--rA--QMPT-----AE-------------------------------
>sp|P29466|CASP1_HUMAN Caspase-1 OS=Homo sapiens GN=CASP1 PE=1 SV=1
----DKSSRTRLALII--C-NE-----------------------EFd------------
------------------------siP---------RR--T---GA---EVD-ITG-MTM
-LLQ----N---------------------------------------------------
-------------------L-----------G-----------Y----------------
-----------SV-------------------------------------------D---
-----------VKK---------------------N-----------------L------
-------T-----------------------------ASD--------------------
------------------------------------------------------------
--------------------------M-----------TTELEA-------FA-------
----HR-------------------------------------PEhk---tsD-------
-STFL--V--------------F----------M---------S--HG-I----------
------------------------------------------------------------
------------------------------------------------RE---G---I--
-----CG-KK-Hs-----------------------------------------eQVP--
---------D------I------L----------Q---LN--A--------I---F----
--NMLn------tkN-----Cps--lkDKPKV------------III-QA--CRGdspgv
vw----------------------------------------------------------
--------------------------------fkdsvgvsG-------Nlsl--------
--------------------------------------------------pttE-E-FE-
------D--------------------------------Daikka---------------
------------------------------------------------------------
------------------------------------------------------------
-----------------------------------------hiekdFI-AFCSST-----
-------------------PDNVSWR-----H--------------PT------------
-----------MG--SVFIGRL---IE-HM-------------QE---------------
-------Ya--------csCDVEEI----FRKVRF--SF---------EQPDg-------
--rA--QMP---------------------------------------
>sp|P29452|CASP1_MOUSE Caspase-1 OS=Mus musculus GN=Casp1 PE=1 SV=1
---MNTTTRTRLALII--C-NT-----------------------EFq------------
------------------------hlS---------PR--V---GA---QVD-LRE-MKL
-LLE----D---------------------------------------------------
-------------------L-----------G-----------Y----------------
-----------TV-------------------------------------------K---
-----------VKE---------------------N-----------------L------
-------T-----------------------------ALE--------------------
------------------------------------------------------------
--------------------------M-----------VKEVKE-------FAac-----
--peHK-------------------------------------TS-------D-------
-STFL--V--------------F----------M---------S--HG-IQ---------
------------------------------------------------------------
-------------------------------------------------E---G---I--
-----CG-TT-Ys-----------------------------------------nEV---
--------SD------I------Lk-------vdT---IF--Q--------M---M----
--NTL---------K---cPSl----kDKPKV------------III-QA--CRG-----
------------------------------------------------------------
----------------------------------------EK---Q-gVvllkdsvrdse
------------------------------------------edfltdaifedD-G-IK-
---------------------------------------Kahi-----------------
------------------------------------------------------------
------------------------------------------------------------
-------------------------------------------ekdFI-AFCSST-----
-------------------PDNVSWR---------------------H------pV----
-----------RG--SLFIESL---IK-HM------------kE----------------
-------Ya--------wsCDLEDI----FRKVRF--SF---------EQPE--------
------------------------------------------------
>sp|Q9N2I1|CASP1_PIG Caspase-1 OS=Sus scrofa GN=CASP1 PE=2 SV=1
--------RTRLALII--C-NT-----------------------EFe------------
------------------------nlP---------RR--D---GA---DVD-IRD-MKI
-LLE----D---------------------------------------------------
-------------------L-----------G-----------Y----------------
-----------SV-------------------------------------------D---
-----------VRE---------------------N-----------------L------
-------T-----------------------------ASD--------------------
------------------------------------------------------------
--------------------------M-----------AIELKA-------FA-------
----AR-------------------------------------PEhk---ssD-------
-STFL--V--------------L----------M---------S--HG-IQag-------
------------------------------------------------------------
---------------------------------------------icgK-----------
---------K-Yse--------------------------------------evpDVLE-
-----------------------V---------nT---VF--Q--------I---L----
--NTL---------N---cPSl----kDKPKV------------III-QA--CRGekqgv
v-----------------------------------------------------------
----------------------------------wikdsvG-------Psgnss------
-----------------------------------------------llaaedF-E-YD-
------A-------I----------KKAH------I-eKD--------------------
------------------------------------------------------------
------------------------------------------------------------
----------------------------------------------FI-AFCSST-----
-------------------PDNVSWRh---pL-----------------------L----
-----------G---SLFIIKL---IK-IL------------qE----------------
------HAw---------sCGLEEI----FRKVRF--SF---------ELADg-------
--rA--QMPT-----AERV---TL------------------------
>sp|P43527|CASP1_RAT Caspase-1 OS=Rattus norvegicus GN=Casp1 PE=2 SV=1
----KTPTRTRLALII--C-NT-----------------------DF-------------
-------------------------qHl-------sRR--V---GA---DVD-LRE-MKL
-LLQ----D---------------------------------------------------
-------------------L-----------G-----------Y----------------
-----------TV-------------------------------------------K---
-----------VKE---------------------N-----------------L------
-------T-----------------------------ALE--------------------
------------------------------------------------------------
--------------------------M-----------TKELKE-------FAac-----
--peHK-------------------------------------TS-------D-------
-STFL--V--------------F----------M---------S--HG-LQe--------
------------------------------------------------------------
----------------------------------------------giC--------G--
-----IT-YS-N-------------------------------------------EVADi
l-----kvDT----------------------------IF--Q--------M---M----
--NTL---------K---cPSl----kDKPKV------------III-QA--CRGekqgv
v-----------------------------------------------------------
----------------------------------llkdsvG-------Nseegfl-----
----------------------------------------------tdaifedD-G-IK-
------K-------A-------------H------I-eKD--------------------
------------------------------------------------------------
------------------------------------------------------------
----------------------------------------------FI-AFCSST-----
-------------------PDNVSWR---------------------H------pV----
-----------RG--SLFIESL---IK-HM------------kE----------------
-------Ya--------wsCDLEDI----FRKVRF--SF---------EQPDs-------
--rL--QMPT-----T--------------------------------
>sp|P29594|CASP2_MOUSE Caspase-2 OS=Mus musculus GN=Casp2 PE=1 SV=5
-------QPRGLALVL--S-NV-----------------------HFt------------
------------------------geK---------DL--E---FRsggDVD-HTT-LVT
-LFK----L---------------------------------------------------
-------------------L-----------G-----------Y----------------
-----------NV-------------------------------------------H---
-----------VLH---------------------D-----------------Q------
-------T-----------------------------AQE--------------------
------------------------------------------------------------
--------------------------M-----------QEKLQN-------FA-------
---qL--------------------------------------PAhr---vtD-------
-SCVV--A--------------L----------L---------S--HG-V----------
------------------------------------------------------------
------------------------------------------------EG---G---I--
-----YG-VD-G-------------------------------------------KL---
-----------------------L----------Q---LQ--E--------V---F----
--RLFd------naN---cPSl----qNKPKM------------FFI-QA--CRG-----
------------------------------------------------------------
----------------------------------------DE---T--D-----------
-----------------------------------------------------R-G-VD-
------Q-------Q-----------DGK----------Nhtqspgceesdag-------
------------------------------------------------------------
------------------------------------------------------------
--------------------------------keelmkmrlptrsdMI-CGYACL-----
-------------------KGNAAMR----nT-----------------------K----
-----------RG--SWYIEAL---TQ-VF------------sE----------------
----RACD-----------MHVADM----LVKVNA--LI---------------------
------------------------------------------------
>sp|P55215|CASP2_RAT Caspase-2 OS=Rattus norvegicus GN=Casp2 PE=2 SV=3
------SQPRGLALVM--S-NV-----------------------HFt------------
------------------------geK---------DL--E---FRsggDVD-HTT-LVT
-LFK----L---------------------------------------------------
-------------------L-----------G-----------Y----------------
-----------NV-------------------------------------------H---
-----------VLY---------------------D-----------------Q------
-------T-----------------------------AQE--------------------
------------------------------------------------------------
--------------------------M-----------QEKLQN-------FA-------
---qL--------------------------------------PAhr---vtD-------
-SCIV--A--------------L----------L---------S--HG-V----------
------------------------------------------------------------
------------------------------------------------EG---G---I--
-----YG-VD-G-------------------------------------------KL---
-----------------------L----------Q---LQ--E--------V---F----
--RLFd------naN---cPSl----qNKPKM------------FFI-QA--CRG-----
------------------------------------------------------------
----------------------------------------DE---T-dRgvdqq------
------------------------------------------------dgknhA------
---------------------------------------Qspgceesdagke--------
------------------------------------------------------------
------------------------------------------------------------
----------------------------------elmkmrlptrsdMI-CGYACL-----
-------------------KGNAAMR----nT-----------------------K----
-----------RG--SWYIEAL---TQ-VF------------sE----------------
----RACD-----------MHVADM----LVKVNA--LI---------------------
------------------------------------------------
>sp|P42574|CASP3_HUMAN Caspase-3 OS=Homo sapiens GN=CASP3 PE=1 SV=2
--------------II--N-NK-----------------------NFhk-----------
------------------------stGm-------tSR--S---GT---DVD-AAN-LRE
-TFR----N---------------------------------------------------
-------------------L-----------K-----------Y----------------
-----------EV-------------------------------------------R---
-----------NKN---------------------D-----------------L------
-------T-----------------------------REE--------------------
------------------------------------------------------------
--------------------------I-----------VELMRD-------VS-------
----KE-------------------------------------DHs----krS-------
-SFVC--V--------------L----------L---------S--HG-E----------
------------------------------------------------------------
------------------------------------------------EG---I---I--
-----FG-TN-Gp-----------------------------------------vDLKK-
--------IT------N------F---------fR---GD-----------R---C----
--RSL---------------T------GKPKL------------FII-QA--CRG-----
------------------------------------------------------------
----------------------------------------TE---L--Dcgi--------
--------------------------------------------------etdS-G-VD-
------D--------------------------------Dmachk---------------
------------------------------------------------------------
------------------------------------------------------------
----------------------------------------ipveadFL-YAYSTA-----
-------------------PGYYSWR-----N--------------SK-------D----
-----------G---SWFIQSL---CA-MLk----------qyA----------------
-------D----------kLEFMHI----LTRVNR--KV---------A-----------
------------------------------------------------
>sp|Q5E9C1|CASP4_BOVIN Caspase-4 OS=Bos taurus GN=CASP4 PE=2 SV=1
---KERKDRTRLALII--C-NT-----------------------EFd------------
------------------------hmP---------PR--N---GA---ALD-ILG-MKQ
-LLE----G---------------------------------------------------
-------------------L-----------G-----------Y----------------
-----------TV-------------------------------------------E---
-----------VEE---------------------K-----------------L------
-------T-----------------------------ARD--------------------
------------------------------------------------------------
--------------------------M-----------ESVLWK-------FA-------
----AR-------------------------------------EEhk---ssD-------
-STFL--V--------------F----------M---------S--HG-ILdgicg----
------------------------------------------------------------
------------------------------------------tmhseeEP---D---V--
-----LP-YD-T---------------------------------------------IF-
--------RT----------------------------FN--N------------R----
--NCL---------S----LK------DKPKV------------IIV-QA--CRG-----
------------------------------------------------------------
----------------------------------------AN---R-gElwvsdsppa--
--------------------------------------------ladsfsqssE------
---------------------------------------Nleedavy-------------
------------------------------------------------------------
------------------------------------------------------------
---------------------------------------kthvekdFI-AFCSST-----
-------------------PHNVSWRd---iK--------------KG------------
---------------SLFITRL---IT-CF-------------Q----------------
------KYa--------wcCHLEEV----FRKVQQ--SF---------EKPNv-------
--kA--QMP---------------------------------------
>sp|P49662|CASP4_HUMAN Caspase-4 OS=Homo sapiens GN=CASP4 PE=1 SV=1
---KERNNRTRLALII--C-NT-----------------------EFd------------
------------------------hlP---------PR--N---GA---DFD-ITG-MKE
-LLE----G---------------------------------------------------
-------------------L-----------D-----------Y----------------
-----------SV-------------------------------------------D---
-----------VEE---------------------N-----------------L------
-------T-----------------------------ARD--------------------
------------------------------------------------------------
--------------------------M-----------ESALRA-------FA-------
----TR-------------------------------------PEhk---ssD-------
-STFL--V--------------L----------M---------S--HG-ILegicg----
------------------------------------------------------------
------------------------------------------tvhdekKP---D---V--
-----LL-YD-T------------------------------------------------
--------------------------------------IF--Q--------I---F----
--NNR---------N-----Cls--lkDKPKV------------IIV-QA--CRG-----
------------------------------------------------------------
----------------------------------------AN---R-gElwvrdspas--
--------------------------------------------levassqssE------
---------------------------------------Nleedavy-------------
------------------------------------------------------------
------------------------------------------------------------
---------------------------------------kthvekdFI-AFCSST-----
-------------------PHNVSWR-----D--------------ST------------
-----------MG--SIFITQL---IT-CF-------------Q----------------
----K--Ys--------wcCHLEEV----FRKVQQ--SF---------ETP---------
------------------------------------------------
>sp|P70343|CASP4_MOUSE Caspase-4 OS=Mus musculus GN=Casp4 PE=1 SV=2
----EANGRTRKALII--C-NT-----------------------EF-------------
-------------------------kH--------lSL--R--yGA---NFD-IIG-MKG
-LLE----D---------------------------------------------------
-------------------L-----------G-----------Y----------------
-----------DV-----------------------------------------------
-----------VVK---------------------E-----------------E------
------lT-----------------------------AEG--------------------
------------------------------------------------------------
--------------------------M-----------ESEMKD-------FAal-----
--seHQ-------------------------------------TS-------D-------
-STFL--V--------------L----------M---------S--HG-TL---------
------------------------------------------------------------
------------------------------------------------H----G---I--
-----CG-TM-H------------------------------------------sEKTP-
---------D------V------L----------QydtIY--Q--------I---F----
--NNC---------H-----Cpg--lrDKPKV------------IIV-QA--CRG-----
------------------------------------------------------------
----------------------------------------GN---S-gEmwires-----
-----------------------------------------------skpqlcR-G-VD-
---------------------------------------Lprnmeada------------
------------------------------------------------------------
------------------------------------------------------------
-------------------------------------vklshvekdFI-AFYSTT-----
-------------------PHHLSYR-----D--------------KT-------G----
-----------G---SYFITRL---IS-CF------------------------------
----RKHAc---------sCHLFDI----FLKVQQ--SF---------EKASi-------
--hS--QMPT-----ID-------------------------------
>sp|P51878|CASP5_HUMAN Caspase-5 OS=Homo sapiens GN=CASP5 PE=1 SV=3
----KREDRRRLALII--C-NT-----------------------KFd------------
------------------------hlP---------AR--N---GA---HYD-IVG-MKR
-LLQ----G---------------------------------------------------
-------------------L-----------G-----------Y----------------
-----------TV-------------------------------------------V---
-----------DEK---------------------N-----------------L------
-------T-----------------------------ARD--------------------
------------------------------------------------------------
--------------------------M-----------ESVLRA-------FA-------
----AR-------------------------------------PEhk---ssD-------
-STFL--V--------------L----------M---------S--HG-IL---------
------------------------------------------------------------
-------------------------------------------------E---G---I--
-----CG-TA-H------------------------------------------kK-KK-
--------PD------V------Ll-------ydT---IF--Q--------I---F----
--NNR---------N-----Cls--lkDKPKV------------IIV-QA--CRGe----
------------------------------------------------------------
--------------------------------------khG-------Elwvrdsp----
---------------------------------------------aslalissQ------
---------------------------------------Ssenleads------------
------------------------------------------------------------
------------------------------------------------------------
-------------------------------------vckiheekdFI-AFCSST-----
-------------------PHNVSWR-----D---------------R-------T----
-----------RG--SIFITEL---IT-CF-------------Q----------------
------KYs--------ccCHLMEI----FRKVQK--SF---------EVPQa-------
--kA--QMPT-----IE-------------------------------
>sp|P55210|CASP7_HUMAN Caspase-7 OS=Homo sapiens GN=CASP7 PE=1 SV=1
------------------------------------------------------------
----------------------------------------N---GT---DKD-AEA-LFK
-CFR----S---------------------------------------------------
-------------------L-----------G-----------F----------------
-----------DV-------------------------------------------I---
-----------VYN---------------------D-----------------C------
-------S-----------------------------CAK--------------------
------------------------------------------------------------
--------------------------M-----------QDLLKK-------AS-------
----EE----------------------------------------------Dht---na
aCFAC--I--------------L----------L---------S--HG-E----------
------------------------------------------------------------
------------------------------------------------EN---V---I--
-----YG-KD-G--------------------------------------------VT--
----------------------------------P---IK--D--------L---T----
--AHFr------gdR-----Ckt--llEKPKL------------FFI-QA--CRG-----
------------------------------------------------------------
----------------------------------------TE---L--D-----------
-----------------------------------------------------D-G-IQ-
------A-------D----------SGPI----------Ndtdanpr-------------
------------------------------------------------------------
------------------------------------------------------------
--------------------------------------ykipveadFL-FAYSTV-----
-------------------PGYYSWR-----S--------------PG------------
-----------RG--SWFVQAL---CS-IL------------eE----------------
----HGKD-----------LEIMQI----LTRVND--RV---------ARHF--------
--eS-----Q-----SDDP-----------------------------
>sp|Q6UXS9|CASPC_HUMAN Inactive caspase-12 OS=Homo sapiens GN=CASP12 PE=2 SV=2
---------------------------------------------NY-------------
-------------------------lH---------NR--N---GS---ELD-LLG-MRD
-LLE----N---------------------------------------------------
-------------------L-----------G-----------Y----------------
-----------SV-------------------------------------------V---
-----------IKE---------------------N-----------------L------
-------T-----------------------------AQE--------------------
------------------------------------------------------------
--------------------------M-----------ETALRQ-------FA-------
----AH-------------------------------------PEhq---ssD-------
-STFL--V--------------F----------M---------S--HS-I----------
------------------------------------------------------------
------------------------------------------------LN---G---I--
-----CG-TK-Hwd--------------------------------------qepDVLH-
--------DD------T---------------------IF--E--------I---F----
--NNRn-------cQ-----Sl----kDKPKV------------IIM-QA--CRG-----
------------------------------------------------------------
----------------------------------------NG---A-gIvwfttdsg---
---------------------------------------------kagadthgR------
---------------------------------------Llqgnicnda-----------
------------------------------------------------------------
------------------------------------------------------------
-------------------------------------vtkahvekdFI-AFKSST-----
-------------------PHNVSWR--------------------HE-------T----
-----------NG--SVFISQI---IY-YF------------rE----------------
-------Ys--------wsHHLEEI----FQKVQH--SF---------ET----------
------------------------------------------------
>sp|Q153Z0|CASPC_MACMU Caspase-12 OS=Macaca mulatta PE=2 SV=1
----EKEGRTRLALII--C-SK-----------------------EFh------------
------------------------ylL---------NR--N---GS---ELD-LLG-MQD
-LLE----N---------------------------------------------------
-------------------L-----------G-----------Y----------------
-----------SV-------------------------------------------V---
-----------IEE---------------------N-----------------L------
-------T-----------------------------AQE--------------------
------------------------------------------------------------
--------------------------M-----------ETALRQ-------FA-------
----AR-------------------------------------PEhq---ssD-------
-STFL--V--------------F----------M---------S--HG-I----------
------------------------------------------------------------
------------------------------------------------LN---G---I--
-----CG-TK-Hwd--------------------------------------qepDVLH-
--------DD------T---------------------IF--E--------I---F----
--NNRn-------cR-----Sl----rDKPKV------------IIM-QA--CRG-----
------------------------------------------------------------
----------------------------------------SG---A-gIvwfttds----
---------------------------------------------gkasadthG------
---------------------------------------Qllqssicnd-----------
------------------------------------------------------------
------------------------------------------------------------
------------------------------------avtkahvekdFI-AFKSST-----
-------------------PHNVSWR--------------------HE------mS----
-----------G---SVFISQI---IY-YF------------kE----------------
-------------------YSWSHH----LEEIFR--KV---------QRSF--------
------------------------------------------------
>sp|O08736|CASPC_MOUSE Caspase-12 OS=Mus musculus GN=Casp12 PE=1 SV=1
----EKEGRTRLALII--C-NKk---------------------fDY-------------
--------------------------L--------fDR--D---NA---DTD-ILN-MQE
-LLE----N---------------------------------------------------
-------------------L-----------G-----------Y----------------
-----------SV-------------------------------------------V---
-----------LKE---------------------N-----------------L------
-------T-----------------------------AQE--------------------
------------------------------------------------------------
--------------------------M-----------ETELMQ-------FA-------
----GR-------------------------------------PEhq---ssD-------
-STFL--V--------------F----------M---------S--HG-I----------
------------------------------------------------------------
------------------------------------------------LE---G---I--
-----CG-VK-Hrn--------------------------------------kkpDVLH-
--------DD------T---------------------IF--K--------I---F----
--NNSn-------cR-----Sl----rNKPKI------------LIM-QA--CRGr----
------------------------------------------------------------
--------------------------------------ynG-------Tiwv--------
--------------------------------------------------stnK-G-IA-
------T-------A----------DTDE----------Ervlsckwnn-----------
------------------------------------------------------------
------------------------------------------------------------
------------------------------------sitkahvetdFI-AFKSST-----
-------------------PHNISWK----vG---------------K-------T----
-----------G---SLFISKL---ID-CF-------------K----------------
------KYc--------wcYHLEEI----FRKVQH--SF---------------------
------------------------------------------------
>sp|Q920D5|CASPC_RAT Caspase-12 OS=Rattus norvegicus GN=Casp12 PE=1 SV=1
----EKEGRTRLALII--C-NKk---------------------fDY-------------
--------------------------L--------fDR--D---DA---ETD-ILN-MKE
-LLQ----N---------------------------------------------------
-------------------L-----------G-----------Y----------------
-----------SV-------------------------------------------V---
-----------IKE---------------------N-----------------L------
-------T-----------------------------AQE--------------------
------------------------------------------------------------
--------------------------M-----------ETELMK-------FA-------
----GR-------------------------------------PEhq---ssD-------
-STFL--V--------------F----------M---------S--HG-I----------
------------------------------------------------------------
------------------------------------------------LE---G---I--
-----CG-VK-Hrn--------------------------------------kkpDVLH-
--------DD------T---------------------IF--T--------I---F----
--NNS---------N---cPSl----rNKPKI------------LIM-QA--CRG-----
------------------------------------------------------------
----------------------------------------RH---T-gTiwv--------
--------------------------------------------------stsK-G-IA-
------T-------A----------DTDE----------Ecvlshrwnn-----------
------------------------------------------------------------
------------------------------------------------------------
------------------------------------sitkahvetdFI-AFKSST-----
-------------------PHNISWKv---gK--------------SG------------
---------------SLFISKL---ID-CF-------------K----------------
------KYc--------wcYHLEEI----FRKVQY--SF---------------------
------------------------------------------------
>sp|P31944|CASPE_HUMAN Caspase-14 OS=Homo sapiens GN=CASP14 PE=1 SV=2
----------RLALIL--C-VT-----------------------KA-------------
-------------------------------------R--E---GS---EED-LDA-LEH
-MFR----Q---------------------------------------------------
-------------------L-----------R-----------F----------------
-----------ES-------------------------------------------T---
-----------MKR---------------------D-----------------P------
-------T-----------------------------AEQ--------------------
------------------------------------------------------------
--------------------------F-----------QEELEK-------FQq------
--aiDS-------------------------------------RE-------Dp-----v
sCAFV--V--------------L----------M---------A--HG-R----------
------------------------------------------------------------
------------------------------------------------EG---F---L--
-----KG-ED-G------------------------------------------------
---------E------M------V----------K---LE--N--------L---F----
--EALn------nkN-----Cqa--lrAKPKV------------YII-QA--CRGeq---
------------------------------------------------------------
-------------------------------------rdpG-------Etvgg-------
-------------------------------------------------deivM------
---------------------------------------Vikdspq--------------
------------------------------------------------------------
------------------------------------------------------------
---------------------------------------tiptytdAL-HVYSTV-----
-------------------EGYIAYR----hD-----------------------Q----
-----------KG--SCFIQTL---VD-VF-------------T----------------
-----KRK-----------GHILEL----LTEVTR--RM---------AEAEl-------
--vQ--EGKA-----RK-------------------------------
>sp|P42573|CED3_CAEEL Cell death protein 3 OS=Caenorhabditis elegans GN=ced-3 PE=1 SV=2
------SSPRGMCLII--N-NE-----------------------HFe------------
------------------------qmP---------TR--N---GT---KAD-KDN-LTN
-LFR----C---------------------------------------------------
-------------------M-----------G-----------Y----------------
-----------TV-------------------------------------------I---
-----------CKD---------------------N-----------------L------
-------T-----------------------------GRG--------------------
------------------------------------------------------------
--------------------------M-----------LLTIRD-------FAk------
---hES-------------------------------------HG-------D-------
-SAIL--V--------------I----------L---------S--HG-E----------
------------------------------------------------------------
------------------------------------------------EN---V---I--
-----IG-VD-D---------------------------------------------IP-
--------IS------T------H----------E---IY--D--------L---L----
--NAA---------N---aPRl----aNKPKI------------VFV-QA--CRG-----
------------------------------------------------------------
----------------------------------------ER---R-dNgfpvldsvdgv
-----------------------------------------paflrrgwdnrdG------
---------------------------------------Plfnflgcvrpqv--------
------------------------------------------------------------
------------------------------------------------------------
----------------------------------qqvwrkkpsqadIL-IAYATT-----
-------------------AQYVSWR-----N--------------SA------------
-----------RG--SWFIQAV---CE-VF------------sT----------------
----HAKD-----------MDVVEL----LTEVNK--KVac-----gfQ-----------
------------------------------------------------
>sp|O01382|ICE_DROME Caspase OS=Drosophila melanogaster GN=Ice PE=1 SV=2
---NMRHKNRGMALIF--N-HE-----------------------HFe------------
-------------------------vPt------lkSR--A---GT---NVD-CEN-LTR
-VLK----Q---------------------------------------------------
-------------------L-----------D-----------F----------------
-----------EV-------------------------------------------T---
-----------VYK---------------------D-----------------C------
-------R-----------------------------YKD--------------------
------------------------------------------------------------
--------------------------I-----------LRTIEY-------AA-------
----SQ-------------------------------------NHs----dsD-------
-CILV--A--------------I----------L---------S--HG-E----------
------------------------------------------------------------
------------------------------------------------MG---Y---I--
-----YA-KD-T-------------------------------------------QYK--
--------------------------------------LD--N--------I---W----
--SFFta----nhcP-----Sl----aGKPKL------------FFI-QA--CQGdr---
------------------------------------------------------------
--------------------------------------ldG-------------------
-------------------------------------------------------G-VT-
--------------M----------QRSQ------T-eTDgdssmsy-------------
------------------------------------------------------------
------------------------------------------------------------
---------------------------------------kipvhadFL-IAYSTV-----
-------------------PGFYSWR--------------------NT-------T----
-----------RG--SWFMQSL---CA-EL------------aA----------------
----NGKR-----------LDILTL----LTFVCQ--RVav-----dfESCTpd------
-tpE--------------------------------------------
>sp|Q9UDY8|MALT1_HUMAN Mucosa-associated lymphoid tissue lymphoma translocation protein 1 OS=Homo sapiens GN=MALT1 PE=1 SV=1
---DQPLAKDKVALLI--G-NM-----------------------NYr------------
------------------------ehP---------KL--K---AP---LVD-VYE-LTN
-LLR----Q---------------------------------------------------
-------------------L-----------D-----------F----------------
-----------KV-------------------------------------------V---
-----------SLL---------------------D-----------------L------
-------T-----------------------------EYE--------------------
------------------------------------------------------------
--------------------------M-----------RNAVDE-------FLl------
---lLD-------------------------------------KG-------V-------
-YGLL--Y--------------Y----------A---------G--HG-YEn--------
------------------------------------------------------------
----------------------------------------------fgNS---F---M--
-----VP-VD-Ap-----------------------------------------nPYRS-
--------EN------C------L----------C---VQ--N--------I---L----
--KLM---------Q----EK-----eTGLNV------------FLL-DM--CRK-----
------------------------------------------------------------
----------------------------------------RN---D--------------
---------------------------------------------------------YD-
------Dti---piL-----------DAL-----kV-tAN--------------------
------------------------------------------------------------
------------------------------------------------------------
----------------------------------------------IV-FGYATC-----
-------------------QGAEAFE----iQ--------------HS-------G----
----------lAN--GIFMKFL---KD-RL------------lED---------------
-------------------KKITVL----LDEVAE--DM---------------------
------------------------------------------------
>sp|Q2TBA3|MALT1_MOUSE Mucosa-associated lymphoid tissue lymphoma translocation protein 1 homolog OS=Mus musculus GN=Malt1 PE=1 SV=2
---GQPLAKDKVALLI--G-NM-----------------------SYw------------
------------------------ehP---------KL--K---AP---LVD-VYE-LTN
-LLR----Q---------------------------------------------------
-------------------L-----------D-----------F----------------
-----------KV-------------------------------------------V---
-----------SLL---------------------D-----------------L------
-------T-----------------------------EYE--------------------
------------------------------------------------------------
--------------------------M-----------CNAVDE-------FLl------
---lLD-------------------------------------KG-------V-------
-YGLL--Y--------------Y----------A---------G--HG-YEn--------
------------------------------------------------------------
----------------------------------------------fgNS---F---M--
-----VP-VD-Ap-----------------------------------------nPYRS-
--------EN------C------L----------C---VQ--N--------I---L----
--KLM---------Q----EK-----eTGLNV------------FLL-DM--CRK-----
------------------------------------------------------------
----------------------------------------RN---D--------------
---------------------------------------------------------YD-
------Dti---piL-----------DAL-----kV-tAN--------------------
------------------------------------------------------------
------------------------------------------------------------
----------------------------------------------IV-FGYATC-----
-------------------QGAEAFE----iQ--------------HS-------G----
----------lAN--GIFMKFL---KD-RL------------lED---------------
-------------------KKITVL----LDEVAE--DM---------------------
------------------------------------------------
>sp|A1CQZ0|MCA1A_ASPCL Metacaspase-1A OS=Aspergillus clavatus (strain ATCC 1007 / CBS 513.65 / DSM 816 / NCTC 3887 / NRRL 1) GN=casA PE=3 SV=2
-------TGKRKALMI--G-IN------------------------Yf------------
-------------------------gQk-------gQL--R---GC---IND-VKN-MST
-YLN---qN---------------------------------------------------
-------------------F-----------G-----------Ya---------------
---------reDM-----------------------------------------------
----------VLLTddqq-------------npmsQ-----------------P------
-------T-----------------------------KAN--------------------
------------------------------------------------------------
--------------------------I-----------LRAMHW-------LVk------
---dAQ-------------------------------------PN-------D-------
-SLFF--H--------------Y----------S---------G--HG-GQtpdldg---
------------------------------------------------------------
------------------------------------------deedgyDE---V---I--
-----YP-VD-Frq---------------------------------------agHIVD-
--------DE----------------------------MH--R-------iM---V----
--QPL---------R-----P------GVRLT------------AIF-DS--CHS-----
------------------------------------------------------------
----------------------------------------GS---A-lDlpyiystqgil
kepnlakeagq--------------------gllgvvsayargdmgsmvstavG------
---------------------------------------Flkraakgdeay---------
------------------------------------------------------------
------------------------------------------------------------
----------------------------------ertkqtktspadVI-MWSGSK-----
-------------------DSQTSQDa---qI--------------A--------G----
-----------QA-tGAMSWAF---IS-AL-------------R----------------
----KNPQ-----------QSYVQL----LNSIRD--EL---------------------
------ATKY-----TQKP---QL--S---------------------
>sp|B0XPP3|MCA1A_ASPFC Metacaspase-1A OS=Neosartorya fumigata (strain CEA10 / CBS 144.89 / FGSC A1163) GN=casA PE=3 SV=2
-------TGKRKALLI--G-IN------------------------Yf------------
-------------------------gQk-------gQL--R---GC---IND-VKN-MST
-YLN---qN---------------------------------------------------
-------------------F-----------G-----------Ya---------------
---------reDM-----------------------------------------------
----------VLLTddqq-------------npmsQ-----------------P------
-------T-----------------------------KAN--------------------
------------------------------------------------------------
--------------------------I-----------LRAMHW-------LVk------
---dAQ-------------------------------------PN-------D-------
-SLFF--H--------------Y----------S---------G--HG-GQtpdldg---
------------------------------------------------------------
------------------------------------------deedgyDE---V---I--
-----YP-VD-Frq---------------------------------------agHIVD-
--------DE----------------------------MH--R-------iM---V----
--RPL---------R-----P------GVRLT------------AIF-DS--CHS-----
------------------------------------------------------------
----------------------------------------GS---A-lDlpyiystqgil
kepnlakeagq--------------------gllgvvsayargdmsgmvstavG------
---------------------------------------Flkratkgdeay---------
------------------------------------------------------------
------------------------------------------------------------
----------------------------------trskqtktspadVI-MWSGSK-----
-------------------DSQTSQD----aQ--------------IG-------G----
-----------QA-tGAMSWAF---IT-AL-------------R----------------
----KNPQ-----------QSYVQL----LNSIRD--EL---------------------
------ATKY-----SQKP---QL--S---------------------
>sp|A2RB75|MCA1A_ASPNC Metacaspase-1A OS=Aspergillus niger (strain CBS 513.88 / FGSC A1513) GN=casA PE=3 SV=2
-------TGKRKALLI--G-IN------------------------Yf------------
-------------------------nQk-------gQL--R---GC---IND-VKN-MST
-YLN---qN---------------------------------------------------
-------------------F-----------G-----------Yar--------------
--------edmV------------------------------------------------
-----------VLTddqq-------------npmsQ-----------------P------
-------T-----------------------------KAN--------------------
------------------------------------------------------------
--------------------------I-----------LRAMHW-------LVk------
---dAQ-------------------------------------PN-------D-------
-SLFF--H--------------Y----------S---------G--HG-GQtpdldg---
------------------------------------------------------------
------------------------------------------deddgyDE---V---I--
-----YP-VD-Fra---------------------------------------agHIVD-
--------DE----------------------------MH--R-------iM---V----
--KPL---------Q-----P------GVRLT------------AIF-DS--CHS-----
------------------------------------------------------------
----------------------------------------GS---A-lDlpyiystqgil
kepnlakea-----------------------gqgllgvvsayargdmssmmsT------
---------------------------------------Avgffkkatkgdea-------
------------------------------------------------------------
------------------------------------------------------------
---------------------------------yertiqtktspadVV-MWSGSK-----
-------------------DDQTSQDa---qI--------------A--------G----
-----------QA-tGAMSWAF---IS-AL-------------R----------------
----KNPQ-----------QSYVQL----LNSIRD--EL---------------------
------SAKY-----TQKP---QL------------------------
>sp|Q2UN81|MCA1A_ASPOR Metacaspase-1A OS=Aspergillus oryzae (strain ATCC 42149 / RIB 40) GN=casA PE=3 SV=2
-------TGTRKALLI--G-IN------------------------Yf------------
-------------------------nQk-------gQL--R---GC---IND-VKN-MST
-YLH---eN---------------------------------------------------
-------------------F-----------G-----------Yp---------------
---------reNM-----------------------------------------------
----------VLLTddqq-------------npksQ-----------------P------
-------T-----------------------------KAN--------------------
------------------------------------------------------------
--------------------------I-----------LRAMHW-------LVk------
---dAK-------------------------------------PN-------D-------
-SLFF--H--------------Y----------S---------G--HG-GQtpdldg---
------------------------------------------------------------
------------------------------------------deddgyDE---V---I--
-----YP-VD-Frq---------------------------------------agHIVD-
--------DE----------------------------MH--R-------iM---V----
--NPL---------Q-----P------GVRLT------------AIF-DS--CHS-----
------------------------------------------------------------
----------------------------------------GS---A-lDlpyiystqgil
kepnlakea-----------------------gqgllgvvsayargdmgsmvsT------
---------------------------------------Avgffkkatkgdev-------
------------------------------------------------------------
------------------------------------------------------------
---------------------------------yernkqtktsgadVI-MWSGSK-----
-------------------DDQTSQDa---qI--------------Q--------G----
-----------QA-tGAMSWAF---IS-AL-------------R----------------
----KNPQ-----------QSYVQL----LNSIRD--EL---------------------
------STKY-----TQKP---QL--S---------------------
>sp|Q0CTN3|MCA1A_ASPTN Metacaspase-1A OS=Aspergillus terreus (strain NIH 2624 / FGSC A1156) GN=casA PE=3 SV=2
-------TGKRKALLI--G-IN------------------------Yf------------
-------------------------gQk-------gQL--R---GC---IND-VKN-MST
-YLN---qN---------------------------------------------------
-------------------F-----------G-----------Ya---------------
---------reDM-----------------------------------------------
----------VLLTddqq-------------npmsQ-----------------P------
-------T-----------------------------KAN--------------------
------------------------------------------------------------
--------------------------I-----------LRAMHW-------LVk------
---dAQ-------------------------------------PN-------D-------
-SLFF--H--------------Y----------S---------G--HG-GQtpdldg---
------------------------------------------------------------
------------------------------------------deddgyDE---V---I--
-----YP-VD-Frv---------------------------------------agHIVD-
--------DE----------------------------MH--R-------iM---V----
--NPL---------K-----P------GTRLT------------AIF-DS--CHS-----
------------------------------------------------------------
----------------------------------------GS---A-lDlpyiystqgil
kepnlakeagq--------------------gllgvvsayargdmgsmvstavG------
---------------------------------------Flkkaakgdeay---------
------------------------------------------------------------
------------------------------------------------------------
----------------------------------ertkqtktspadVI-MWSGSK-----
-------------------DSQTSSDa---qI--------------Q--------G----
-----------QA-tGAMSWAF---IS-AL-------------R----------------
----KNPQ-----------QSYVQL----LNSIRD--EL---------------------
------ATKY-----SQKP---QL--S---------------------
>sp|A1D3V4|MCA1A_NEOFI Metacaspase-1A OS=Neosartorya fischeri (strain ATCC 1020 / DSM 3700 / FGSC A1164 / NRRL 181) GN=casA PE=3 SV=2
-------TGKRKALLI--G-IN------------------------Yf------------
-------------------------gQk-------gQL--R---GC---IND-VKN-MST
-YLN---qN---------------------------------------------------
-------------------F-----------G-----------Ya---------------
---------reDM-----------------------------------------------
----------VLLTddqq-------------npmsQ-----------------P------
-------T-----------------------------KAN--------------------
------------------------------------------------------------
--------------------------I-----------LRAMHW-------LVk------
---dAQ-------------------------------------PN-------D-------
-SLFF--H--------------Y----------S---------G--HG-GQtpdldg---
------------------------------------------------------------
------------------------------------------deedgyDE---V---I--
-----YP-VD-Frq---------------------------------------agHIVD-
--------DE----------------------------MH--R-------iM---V----
--RPL---------R-----P------GVRLT------------AIF-DS--CHS-----
------------------------------------------------------------
----------------------------------------GS---A-lDlpyiystqgil
kepnlakeagq--------------------gllgvvsayargdmggmvstavG------
---------------------------------------Flkratkgdeay---------
------------------------------------------------------------
------------------------------------------------------------
----------------------------------trskqtktspadVI-MWSGSK-----
-------------------DSQTSQDa---qI--------------A--------G----
-----------QA-tGAMSWAF---IT-AL-------------R----------------
----KNPQ-----------QSYVQL----LNSIRD--EL---------------------
------ATKY-----SQKP---QL------------------------
>sp|Q7S232|MCA1A_NEUCR Metacaspase-1A OS=Neurospora crassa (strain ATCC 24698 / 74-OR23-1A / CBS 708.71 / DSM 1257 / FGSC 987) GN=casA PE=3 SV=2
-------SGRRKALLI--G-IN------------------------Yl------------
------------------------gqD--------aEL--H---GC---IND-TKN-VSA
-FLV---eN---------------------------------------------------
-------------------Y-----------G-----------Ykredm-----------
------viltdD--------------------------------------------A---
---------tNPLL---------------------Q-----------------P------
-------T-----------------------------KEN--------------------
------------------------------------------------------------
--------------------------I-----------LRAMQW-------LVa------
---gAQ-------------------------------------PN-------D-------
-ALFL--H--------------Y----------S---------G--HG-GQtkdtdg---
------------------------------------------------------------
------------------------------------------deddgyDE---V---I--
-----YP-VD-Fkt---------------------------------------agHIVD-
---------D------Q------I----------H---D---T--------V---V----
--KPL---------Q-----P------GVRLT------------AIF-DS--CHS-----
------------------------------------------------------------
----------------------------------------GS---V-lDlpyiystkgvi
kepnlakeagqg------------------llaavgsyargdiggmasslfsvA------
---------------------------------------Ktafgggneaye---------
------------------------------------------------------------
------------------------------------------------------------
-----------------------------------rtkrtktspadVI-MWSGSK-----
-------------------DDQTSAD----aT--------------IA-------S----
-----------QA-tGAMSWAF---IT-AI-------------KANP-------------
----K--------------QSYVQL----LNSIRD--VL---------------------
------ETKY-----TQKP---QL--SS--------------------
>sp|A1CL82|MCA1B_ASPCL Metacaspase-1B OS=Aspergillus clavatus (strain ATCC 1007 / CBS 513.65 / DSM 816 / NCTC 3887 / NRRL 1) GN=casB PE=3 SV=1
-------TGRRRALLI--G-IN------------------------Yi------------
------------------------gqP--------nQL--R---GC---IND-VTN-MST
-FLH---eR---------------------------------------------------
-------------------F-----------G-----------Yr---------------
---------reDM-----------------------------------------------
----------VILT---------------------Ddq-------------knPms----
-----vpT-----------------------------KIN--------------------
------------------------------------------------------------
--------------------------I-----------LRAMQW-------LVk------
---dAQ-------------------------------------PN-------D-------
-SLFI--H--------------F----------S---------G--HG-GRtpdldg---
------------------------------------------------------------
------------------------------------------deedgyDD---V---I--
-----YP-VD-Yrv---------------------------------------agHIVD-
--------DE----------------------------MH-nI--------M---V----
--RPL---------Q-----P------GVRLT------------AIF-DS--CHS-----
------------------------------------------------------------
----------------------------------------GT---A-lDlpyvystqgil
kepnlakeaaq--------------------dlfsalasygkgdlsgvamtaiG------
---------------------------------------Flkkaaigdsar---------
------------------------------------------------------------
------------------------------------------------------------
----------------------------------qrtvmtktspadVV-MFSGSK-----
-------------------DTQTSADt---fQ--------------DG-------E----
-----------AR--GALSWAF---IK-SQ------------kQ-RP-------------
----N--------------QSYLQL----LNSIRA--EL---------------------
------EGKY-----TQKP---QL--SCS-------------------
>sp|B0Y081|MCA1B_ASPFC Metacaspase-1B OS=Neosartorya fumigata (strain CEA10 / CBS 144.89 / FGSC A1163) GN=casB PE=3 SV=2
-------TGRRRALLI--G-IN------------------------Yi------------
------------------------gqP--------nQL--R---GC---IND-VTN-MST
-FLH---eR---------------------------------------------------
-------------------Y-----------G-----------Yr---------------
---------reDM-----------------------------------------------
----------VILT---------------------Ddq-------------knPls----
-----ipT-----------------------------KAN--------------------
------------------------------------------------------------
--------------------------I-----------LRAMQW-------LVk------
---dAQ-------------------------------------PN-------D-------
-SLFL--H--------------F----------S---------G--HG-GRtpdldg---
------------------------------------------------------------
------------------------------------------deedgyDD---V---I--
-----YP-VD-Yrv---------------------------------------agHIVD-
--------DE----------------------------MH-nI--------M---V----
--RPL---------R-----P------GVRLT------------VIF-DS--CHS-----
------------------------------------------------------------
----------------------------------------GT---A-lDlpyvystqgil
kepnlakeaaq--------------------dlfsaissygkgdlsgvamtaiG------
---------------------------------------Flkkaakgdsar---------
------------------------------------------------------------
------------------------------------------------------------
----------------------------------qrtvmtktspadVV-MFSGSK-----
-------------------DTQTSADt---fQ--------------DG-------E----
-----------AR--GALSWAF---IK-SL-------------KQWP-------------
----N--------------QSYLQL----LNSIRA--QL---------------------
------DGKY-----TQKP---QL--SCS-------------------
>sp|A2QU58|MCA1B_ASPNC Metacaspase-1B OS=Aspergillus niger (strain CBS 513.88 / FGSC A1513) GN=casB PE=3 SV=1
-------TGRRKALLI--G-IN------------------------Yi------------
------------------------gqP--------nQL--R---GC---IND-VTN-MST
-FLN---eK---------------------------------------------------
-------------------Y-----------G-----------Yr---------------
---------reDM-----------------------------------------------
----------VILT---------------------D----------------dQknp---
---msipN-----------------------------KAN--------------------
------------------------------------------------------------
--------------------------I-----------LRAMQW-------LVk------
---dAQ-------------------------------------PN-------D-------
-SLFI--H--------------F----------S---------G--HG-GRtpdldg---
------------------------------------------------------------
------------------------------------------deedgyDD---V---I--
-----YP-LD-Yrt---------------------------------------agHIVD-
--------DD----------------------------MH--A-------iM---V----
--RPL---------R-----P------GVRLT------------AIF-DS--CHS-----
------------------------------------------------------------
----------------------------------------GT---A-lDlpyvystqgil
kepnlakeaam--------------------dlfsainsygkgdlssvaqtaiG------
---------------------------------------Ffkkaangdtar---------
------------------------------------------------------------
------------------------------------------------------------
----------------------------------qrtvmtktspadVV-MFSGSK-----
-------------------DTQTSADt---fQ--------------DG-------E----
-----------AR--GALSWAF---IK-TL-------------QQRP-------------
----N--------------QSYLQL----LNSIRN--EL---------------------
------EGKY-----TQKP---QL--S---------------------
>sp|Q2UCB7|MCA1B_ASPOR Metacaspase-1B OS=Aspergillus oryzae (strain ATCC 42149 / RIB 40) GN=casB PE=3 SV=1
-------TGRRKALLI--G-IN------------------------Ya------------
------------------------gqP--------nAL--R---GC---IND-VTN-MST
-FLH---eR---------------------------------------------------
-------------------Y-----------G-----------Yr---------------
---------reDM-----------------------------------------------
----------VILT---------------------Ddq-------------qnPms----
-----vpT-----------------------------KAN--------------------
------------------------------------------------------------
--------------------------I-----------LRAMQW-------LVk------
---dAQ-------------------------------------RN-------D-------
-SLFI--H--------------F----------S---------G--HG-GRtpdldg---
------------------------------------------------------------
------------------------------------------deedgyDD---V---I--
-----YP-VD-Yrt---------------------------------------agHIVD-
--------DD----------------------------MH--A-------iM---V----
--RPL---------Q-----P------GVRLT------------AIF-DS--CHS-----
------------------------------------------------------------
----------------------------------------GT---A-lDlpyvystqgil
kepnlakeaaq--------------------dlfsaitsygqgdfasvaqtaiG------
---------------------------------------Flkkaalgesar---------
------------------------------------------------------------
------------------------------------------------------------
----------------------------------ertvktktspadVV-MFSGSK-----
-------------------DTQTSADt---fQ--------------DG-------Q----
-----------AR--GALSWAF---IK-TL-------------QARP-------------
----N--------------QSYLQL----LNSIRS--EL---------------------
------EGKY-----SQKP---QL--S---------------------
>sp|Q0CQL9|MCA1B_ASPTN Metacaspase-1B OS=Aspergillus terreus (strain NIH 2624 / FGSC A1156) GN=casB PE=3 SV=1
-------TGRRKALLI--G-IN------------------------Yi------------
------------------------gqP--------nQL--R---GC---IND-VAN-VSR
-YLN----E---------------------------------------------------
-------------------R----------cR-----------Yr---------------
---------reDM-----------------------------------------------
----------VILT---------------------Ddq-------------enPls----
-----ipT-----------------------------KNN--------------------
------------------------------------------------------------
--------------------------I-----------LRAMQW-------LVk------
---dAQ-------------------------------------PN-------D-------
-SLFI--H--------------F----------S---------G--HG-GRtpdldg---
------------------------------------------------------------
------------------------------------------deedgyDD---V---I--
-----YP-VD-Yrt---------------------------------------agHIVD-
--------DE----------------------------MH--A-------iM---V----
--RPL---------R-----P------GVRLT------------AIF-DS--CHS-----
------------------------------------------------------------
----------------------------------------GT---A-lDlpyvystqgvl
kepnlakeaam--------------------dlfsaissygqgdltgmaktaiG------
---------------------------------------Ffkkaaigdsar---------
------------------------------------------------------------
------------------------------------------------------------
----------------------------------qrtvmtktspadVV-MFSGSK-----
-------------------DTQTSADt---fQ--------------DG-------E----
-----------AR--GALSWAF---VK-TL-------------QERP-------------
----H--------------QSYLQL----LNSIRA--EL---------------------
------EGKY-----TQKP---QL--SCS-------------------
>sp|A1D611|MCA1B_NEOFI Metacaspase-1B OS=Neosartorya fischeri (strain ATCC 1020 / DSM 3700 / FGSC A1164 / NRRL 181) GN=casB PE=3 SV=1
-------TGRRRALLI--G-IN------------------------Yi------------
------------------------gqP--------nQL--R---GC---IND-VTN-MST
-FLH---eR---------------------------------------------------
-------------------Y-----------G-----------Yr---------------
---------reDM-----------------------------------------------
----------VILT---------------------Ddq-------------knPls----
-----ipT-----------------------------KAN--------------------
------------------------------------------------------------
--------------------------I-----------LRAMQW-------LVk------
---dAQ-------------------------------------PN-------D-------
-SLFL--H--------------F----------S---------G--HG-GRtpdldg---
------------------------------------------------------------
------------------------------------------deedgyDD---V---I--
-----YP-VD-Yrv---------------------------------------agHIVD-
--------DE----------------------------MH-nI--------M---V----
--RPL---------R-----P------GVRLT------------VIF-DS--CHS-----
------------------------------------------------------------
----------------------------------------GT---A-lDlpyvystqgil
kepnlakeaaq--------------------dlfsaissygkgdlsgvamtaiG------
---------------------------------------Flkkaakgdsar---------
------------------------------------------------------------
------------------------------------------------------------
----------------------------------krtvmtktspadVV-MFSGSK-----
-------------------DTQTSADt---fQ--------------DG-------E----
-----------AR--GALSWAF---IK-SL------------rQ-WP-------------
----N--------------QSYLQL----LNSIRA--QL---------------------
------EGKY-----TQKP---QL--S---------------------
>sp|Q7S4N5|MCA1B_NEUCR Metacaspase-1B OS=Neurospora crassa (strain ATCC 24698 / 74-OR23-1A / CBS 708.71 / DSM 1257 / FGSC 987) GN=casB PE=3 SV=2
-------NGRHKALLI--G-IN------------------------Yf------------
------------------------gqR--------gQL--R---GC---IND-VRN-MSS
-YLV----E---------------------------------------------------
-------------------H-----------------------Fryk-------------
--------redM------------------------------------------------
----------VILTddqq-------------npmsQ-----------------P------
-------T-----------------------------KQN--------------------
------------------------------------------------------------
--------------------------I-----------LRAMHW-------LVk------
---dAR-------------------------------------PN-------D-------
-SLFF--H--------------Y----------S---------G--HG-GQtkdldg---
------------------------------------------------------------
------------------------------------------deedgyDE---V---I--
-----YP-VD-Frq---------------------------------------vgHITD-
--------DE----------------------------MH--R-------iM---V----
--RPL---------Q-----A------GVRLT------------AIF-DS--CHS-----
------------------------------------------------------------
----------------------------------------GT---A-lDlpyiystqgil
kepnlakea------------------------gqgllgaissysqgdlygvaN------
---------------------------------------Nimgifkkatggnd-------
------------------------------------------------------------
------------------------------------------------------------
--------------------------------ahartlatktspadVV-MFSGSK-----
-------------------DDQTSAD----aT--------------IA-------S----
-----------QA-tGAMSWAF---IN-AL-------------KKN--------------
------PQ-----------QSYVQL----LNSIRD--EL---------------------
------QMRY-----TQKP---QL--SCS-------------------
>sp|A6R7B8|MCA1_AJECN Metacaspase-1 OS=Ajellomyces capsulatus (strain NAm1 / WU24) GN=MCA1 PE=3 SV=1
-------TGKRKALLI--G-IN------------------------Yf------------
------------------------gqR--------gQL--R---GC---IND-VKN-MST
-YLN---qN---------------------------------------------------
-------------------F-----------G-----------Yar--------------
---------edM------------------------------------------------
----------VILTddqq-------------npmsQ-----------------P------
-------T-----------------------------KAN--------------------
------------------------------------------------------------
--------------------------I-----------LRAMHW-------LVk------
---dAR-------------------------------------PN-------D-------
-SLFF--H--------------Y----------S---------G--HG-GQtkdldg---
------------------------------------------------------------
------------------------------------------deedgnDE---V---I--
-----YP-VD-Frs---------------------------------------agHIVD-
--------DE----------------------------MH--R-------iM---V----
--KSL---------------L-----pGVRLT------------AIF-DS--CHS-----
------------------------------------------------------------
----------------------------------------GS---A-lDlpyiystqgil
kepnlakeag---------------------qgllsvvsayargdvsgmlstvG------
---------------------------------------Glikkatsgdash--------
------------------------------------------------------------
------------------------------------------------------------
----------------------------------skarqtktspadVI-MWSGSK-----
-------------------DNQTSQDa---tI--------------AG-------E----
-----------AT--GAMSWAF---IT-AL-------------KKN--------------
------PQ-----------QSYVQL----LRSIRD--EL---------------------
------ATKY-----SQKP---QL--S---------------------
>sp|Q7XJE6|MCA1_ARATH Metacaspase-1 OS=Arabidopsis thaliana GN=AMC1 PE=1 SV=1
-----HPHGRKRAVIC--G-IS------------------------Yr------------
------------------------fsR--------hEL--K---GC---IND-AKC-MRH
-LLI---nK---------------------------------------------------
-------------------F-----------K-----------F----------------
-----------SP-------------------------------------------Ds--
---------iLMLT---------------------E-----------------Eetdp--
---yripT-----------------------------KQN--------------------
------------------------------------------------------------
--------------------------M-----------RMALYW-------LVq------
---gCT-------------------------------------AG-------D-------
-SLVF--H--------------Y----------S---------G--HG-SRqrnyng---
------------------------------------------------------------
------------------------------------------devdgyDE---T---L--
-----CP-LD-Fet---------------------------------------qgMIVD-
--------DE-------------I----------N---AT-----------I---V----
--RPL---------P-----H------GVKLH------------SII-DA--CHS-----
------------------------------------------------------------
----------------------------------------GT---V-lDlpflcrmnr--
--------------------------------------------agqyvwedhR------
---------------------------------------Prsglwk--------------
------------------------------------------------------------
------------------------------------------------------------
----------------------------------------gtaggeAI-SISGCD-----
-------------------DDQTSAD----tS---------------Als---kiT----
-----------ST--GAMTFCF---IQ-AI-------------ERSA-------------
-------Q----------gTTYGSL----LNSMRT--TI---------RNT---------
------------------------------------------------
>sp|Q75B43|MCA1_ASHGO Metacaspase-1 OS=Ashbya gossypii (strain ATCC 10895 / CBS 109.51 / FGSC 9923 / NRRL Y-1056) GN=MCA1 PE=3 SV=1
-------TGNRKALLI--G-IN------------------------Yfn-----------
------------------------ssA---------EL--R---GC---IND-VQN-IKN
-FLI---sR---------------------------------------------------
-------------------Y-----------G-----------Y----------------
-----------RE-------------------------------------------En--
---------mVILT---------------------Ddq-------------hdPvr----
-----ipT-----------------------------KAN--------------------
------------------------------------------------------------
--------------------------I-----------LRAMHW-------LVq------
---gAQ-------------------------------------PN-------D-------
-SLFL--H--------------Y----------S---------G--HG-GEtedldg---
------------------------------------------------------------
------------------------------------------deqdgkDS---T---L--
-----YP-VD-Fet---------------------------------------ngHIVD-
--------DE----------------------------IH--D-------iL---V----
--KPL---------A-----P------GVRLT------------ALI-DA--CHS-----
------------------------------------------------------------
----------------------------------------GS---A-lDlpymystkgii
kepnvwkdig---------------------snsmqaamayvtgntgdmftslK------
---------------------------------------Slastvsrkatgsgg------
------------------------------------------------------------
------------------------------------------------------------
-------------------------------vdtervrqtkfspadVI-MFSGSK-----
-------------------DNQTSAD----aV--------------EN-------G----
-----------VA-tGAMSYSF---VK-VM-------------SQQP-------------
----Q--------------QTYLSL----LQNMRT--EL---------------------
------KGKY-----TQKP---QL--SCS-------------------
>sp|Q5ANA8|MCA1_CANAL Metacaspase-1 OS=Candida albicans (strain SC5314 / ATCC MYA-2876) GN=MCA1 PE=3 SV=1
-------SGRKKALLI--G-IN------------------------Yig-----------
------------------------tkN---------EL--R---GP---IND-VNN-VEQ
-FLL----A---------------------------------------------------
-------------------N-----------G-----------Ys---------------
---------sdNI-------------------------------------------V---
----------KLTD---------------------D-----------------Qrvq---
---raipT-----------------------------RQN--------------------
------------------------------------------------------------
--------------------------I-----------LDAIQW-------LVk------
---dAR-------------------------------------PN-------D-------
-ALFF--H--------------Y----------S---------G--HG-GQtedqpdey-
------------------------------------------------------------
---------------------------------------gnydeddgyDE---V---I--
-----YP-LD-F---------------------------------------------ET-
---------N------G------F----------I---ID--D--------L---L----
--HTMm-------vKt--lPQ------GCRLT------------ALF-DS--CHS-----
------------------------------------------------------------
----------------------------------------GS---V-lDlpymystkgvl
kepnvmkea------------------------gagllqsamayatgdrsrmlS------
---------------------------------------Glggvvktfmnqgkae-----
------------------------------------------------------------
------------------------------------------------------------
-------------------------------kaneyskqtntapcdAI-SLSGCK-----
-------------------DDQTSAD----sK---------------E------nG----
-----------TA-tGAMSYAF---LT-VM------------sQN-P-------------
----N--------------QSYLSL----LQNMRE--IL----------SAK--------
--yS--QKPQ-------------L--S---------------------
>sp|Q6FPX9|MCA1_CANGA Metacaspase-1 OS=Candida glabrata (strain ATCC 2001 / CBS 138 / JCM 3761 / NBRC 0622 / NRRL Y-65) GN=MCA1 PE=3 SV=1
----SQMTGRRKALLI--G-IN------------------------Yig-----------
------------------------skN---------AL--R---GC---IND-AHN-IFN
-YLT----T---------------------------------------------------
-------------------Y----------cG-----------Y----------------
-----------RP-------------------------------------------Ed--
---------iVMLT---------------------D-----------------D------
-------Qremv---------------------kiplKEN--------------------
------------------------------------------------------------
--------------------------I-----------IRAMQW-------LVk------
---dAQ-------------------------------------PN-------D-------
-ALFF--H--------------Y----------S---------G--HG-GQtkdldg---
------------------------------------------------------------
------------------------------------------deedgmDD---V---I--
-----YP-VD-Fes---------------------------------------vgPLID-
--------DT----------------------------MH--D-------iM---V----
--KSL---------P-----Q------GARLT------------ALF-DS--CHS-----
------------------------------------------------------------
----------------------------------------GT---V-lDlpytystkgvi
kepnmw-----------------------------kdvgsdgiqaamayatgnR------
---------------------------------------Salfssignmvssvtkk----
------------------------------------------------------------
------------------------------------------------------------
-----------------------------qnvdrervrqikfspadVI-MLSGSK-----
-------------------DNQTSAD----tF--------------AD-------G----
-----------QN-iGAMSHAF---IS-VM-------------TRQP-------------
-------Q-----------QSYLSL----LQNLRN--EL---------------------
------AGKY-----SQKP---QL--SAS-------------------
>sp|Q1E0A3|MCA1_COCIM Metacaspase-1 OS=Coccidioides immitis (strain RS) GN=MCA1 PE=3 SV=1
-------TGKRKALLI--G-IN------------------------Yf------------
------------------------gqR--------gQL--R---GC---IND-VKN-MST
-YLN----Q---------------------------------------------------
-------------------------------S-----------Fnya-------------
--------redM------------------------------------------------
----------VILTddqq-------------npmsQ-----------------P------
-------T-----------------------------KAN--------------------
------------------------------------------------------------
--------------------------I-----------LRAMHW-------LVk------
---dAR-------------------------------------PN-------D-------
-SLFF--H--------------Y----------S---------G--HG-GQtpdldg---
------------------------------------------------------------
------------------------------------------deddgyDE---V---I--
-----YP-VD-Frn---------------------------------------agHIVD-
--------DE----------------------------MH--R-------iM---V----
--RPL--------------PA------GVRLT------------AIF-DS--CHS-----
------------------------------------------------------------
----------------------------------------GS---A-lDlpyiystqgvl
kepnlakeagq--------------------gllgvvsayargdmgsmvstamG------
---------------------------------------Fikkatrgeety---------
------------------------------------------------------------
------------------------------------------------------------
----------------------------------qrakqtktspadVI-MWSGSK-----
-------------------DVQTSADa---tI--------------N--------G----
-----------QA-tGALSWAF---IT-AL-------------KKN--------------
------PQ-----------QSYVQL----LNSIRD--EL---------AS----------
--------KY-----SQKP---QL------------------------
>sp|P0CM58|MCA1_CRYNJ Metacaspase-1 OS=Cryptococcus neoformans var. neoformans serotype D (strain JEC21 / ATCC MYA-565) GN=MCA1 PE=3 SV=1
-------TGKKKALCI--G-IN------------------------Yv------------
------------------------gsS--------sAL--A---GC---IND-AHN-VQK
fLIE----R---------------------------------------------------
-------------------Y-----------G-----------Yk---------------
---------seDI-------------------------------------------V---
----------MLTD---------------------D-----------------Arnp---
---rqipT-----------------------------RAN--------------------
------------------------------------------------------------
--------------------------I-----------LAAMHW-------LVq------
---gAQ-------------------------------------PN-------D-------
-SLFF--H--------------Y----------S---------G--HG-GQtpdldg---
------------------------------------------------------------
------------------------------------------deddgyDE---V---I--
-----YP-LD-Fkt---------------------------------------agHIVD-
--------DD-------------Itd-----ckgR---HN--I--------M---V----
--RPL---------P-----A------GCRLT------------AIY-DS--CHS-----
------------------------------------------------------------
----------------------------------------GT---A-lDlpyiystegvi
kepnllaeagqgllsa---------gmsylrgdtggmlqgimgigkkvmnqnsG------
---------------------------------------Amekarq--------------
------------------------------------------------------------
------------------------------------------------------------
---------------------------------------tktspadVI-SWSGCK-----
-------------------DSQTSAD----tQ---------------E------aG----
-----------RA-tGAMSYAF---IA-AL-------------TKYP-------------
----Q--------------QSYVQL----LNTIRD--EL---------------------
------KGKY-----DQKP---QL--S---------------------
>sp|Q6BH13|MCA1_DEBHA Metacaspase-1 OS=Debaryomyces hansenii (strain ATCC 36239 / CBS 767 / JCM 1990 / NBRC 0083 / IGC 2968) GN=MCA1 PE=3 SV=2
-------NGKKKALLV--G-IN------------------------Ytg-----------
------------------------skN---------QL--R---GC---IND-VKN-MSN
-FLN----Q---------------------------------------------------
-------------------H----------fG-----------Ys---------------
---------ydDM-------------------------------------------V---
-----------ILT---------------------Ddq------------nqrAr-----
-----ipT-----------------------------KEN--------------------
------------------------------------------------------------
--------------------------I-----------IRAMQW-------LVk------
---dAR-------------------------------------PN-------D-------
-SLVF--H--------------Y----------S---------G--HG-GVtkdlvg---
------------------------------------------------------------
------------------------------------------deesgmDD---V---I--
-----YP-LD-F-------------------------------------------EVNGh
------iiDD-------------I----------M---HD--I--------M---V----
--KPL--------------PQ------GCRLT------------ALY-DS--CHS-----
------------------------------------------------------------
----------------------------------------GT---A-lDlpyvystkgvv
kepnllkdag---------------------tgafnallsyetgnisgaisslS------
---------------------------------------Givkkisnsastn--------
------------------------------------------------------------
------------------------------------------------------------
---------------------------------rdqvirmkaspadVI-SISGCK-----
-------------------DDQTSAD----aR--------------EG-------G----
-----------QS-tGAMSWSF---IT-TM-------------NQMP-------------
----N--------------QSYLSL----LNNMRT--LL---------------------
------KSKY-----SQKP---Q-------------------------
>sp|Q8J140|MCA1_EMENI Metacaspase-1 OS=Emericella nidulans (strain FGSC A4 / ATCC 38163 / CBS 112.46 / NRRL 194 / M139) GN=casA PE=2 SV=1
-------TGKRKALLI--G-IN------------------------Yf------------
-------------------------gQk-------gQL--R---GC---IND-VKN-MST
-YLN---qN---------------------------------------------------
-------------------F-----------G-----------Yar--------------
---------edM------------------------------------------------
----------VILTddqq-------------npmsQ-----------------P------
-------T-----------------------------KAN--------------------
------------------------------------------------------------
--------------------------I-----------LRAMHW-------LVk------
---dAQ-------------------------------------PN-------D-------
-SLFF--H--------------Y----------S---------G--HG-GQtpdldg---
------------------------------------------------------------
------------------------------------------deddgyDE---V---I--
-----YP-VD-Frv---------------------------------------agHIVD-
--------DE----------------------------MH--R-------iM---V----
--KPL---------Q-----P------GVRLT------------AIF-DS--CHS-----
------------------------------------------------------------
----------------------------------------GS---A-lDlpyiystqgil
kepnlakeagq--------------------gllgvissyargdmggmmstavG------
---------------------------------------Flkkaakgdeay---------
------------------------------------------------------------
------------------------------------------------------------
----------------------------------qrtkqtktspadVI-MWSGSK-----
-------------------DDQTSQDa---qI--------------A--------G----
-----------QA-tGAMSWAF---IT-AM-------------R----------------
----KNPQ-----------QSYVQL----LNSIRD--EL---------------------
------STRY-----TQKP---QL--SSS-------------------
>sp|Q6CLS0|MCA1_KLULA Metacaspase-1 OS=Kluyveromyces lactis (strain ATCC 8585 / CBS 2359 / DSM 70799 / NBRC 1267 / NRRL Y-1140 / WM37) GN=MCA1 PE=3 SV=2
-------TGRRKALLI--G-IN------------------------Yfg-----------
------------------------saN---------EL--R---GC---IND-SHN-MFN
-FLT---qR---------------------------------------------------
-------------------Y-----------G-----------Yk---------------
---------aeDI-------------------------------------------V---
-----------MLN---------------------Ddt-------------tdPvr----
-----vpT-----------------------------KAN--------------------
------------------------------------------------------------
--------------------------M-----------LRAMQW-------LVk------
---dAR-------------------------------------PN-------D-------
-ALFF--H--------------Y----------S---------G--HG-GQtedldg---
------------------------------------------------------------
------------------------------------------deedgmDD---V---I--
-----YP-VD-Fqm---------------------------------------agHIVD-
--------DD----------------------------MH--A-------iM---V----
--SPL---------Q-----P------GVRLT------------ALF-DS--CHS-----
------------------------------------------------------------
----------------------------------------GT---V-lDlpytystkgvi
kepnm--------------------------------wkdvgssglqaamayaT------
---------------------------------------Gnttslvsslgnvfttitk--
------------------------------------------------------------
------------------------------------------------------------
---------------------------snnnvdrervkqikfspadVI-MFSGSK-----
-------------------DNQTSAD----aT--------------EN-------G----
-----------QN-tGAMSWAF---LT-VL-------------SKQP-------------
----Q--------------QSYLSL----LQNMRA--EL---------------------
------SSKY-----TQKP---QL--SCS-------------------
>sp|A5DZS4|MCA1_LODEL Metacaspase-1 OS=Lodderomyces elongisporus (strain ATCC 11503 / CBS 2605 / JCM 1781 / NBRC 1676 / NRRL YB-4239) GN=MCA1 PE=3 SV=1
-------NGRKKALLV--G-IN------------------------Yig-----------
------------------------taN---------EL--R---GP---IND-VNN-VEQ
-FLL----T---------------------------------------------------
-------------------H-----------G-----------Fk---------------
---------sdDI-------------------------------------------V---
----------KLTD---------------------D-----------------Qrvq---
---raipT-----------------------------RQN--------------------
------------------------------------------------------------
--------------------------I-----------LDAIQW-------LVk------
---dAR-------------------------------------PN-------D-------
-SLFF--H--------------Y----------S---------G--HG-GQtedqpdqy-
------------------------------------------------------------
---------------------------------------gnydeddgyDE---V---I--
-----YP-LD-F-------------------------------------------Q----
--------TN------G------F----------I---VD--D--------L---L----
--HDMm-------vKt--lPP------GCRMT------------ALF-DS--CHS-----
------------------------------------------------------------
----------------------------------------GS---V-lDlpymystkgvl
kepnvmkea------------------------gqgllqaamsyatgnsagifK------
---------------------------------------Glsssvksfmnqgrss-----
------------------------------------------------------------
------------------------------------------------------------
-------------------------------qaneyskqtktaacdAI-SLSGCK-----
-------------------DDQTSAD----sS--------------IG-------G----
-----------QA-tGAMSYAF---LT-VM-------------NQNP-------------
----N--------------QSYLSL----LQNMRT--IL---------------------
------QSKY-----SQKP---QL--TA--------------------
>sp|A5D9W7|MCA1_PICGU Metacaspase-1 OS=Meyerozyma guilliermondii (strain ATCC 6260 / CBS 566 / DSM 6381 / JCM 1539 / NBRC 10279 / NRRL Y-324) GN=MCA1 PE=3 SV=2
-------SGRKKALLV--G-IN------------------------Yfg-----------
------------------------ssN---------EL--R---GC---VND-IKN-MSN
-FLN---rR---------------------------------------------------
-------------------F-----------G-----------Ys---------------
---------ydDM-------------------------------------------V---
-----------ILT---------------------D----------------dQnqr---
---nkipT-----------------------------KEN--------------------
------------------------------------------------------------
--------------------------I-----------IRAMQW-------LVk------
---dAR-------------------------------------PN-------D-------
-SLVF--H--------------Y----------S---------G--HG-GItkdldg---
------------------------------------------------------------
------------------------------------------dedegyDE---V---I--
-----YP-VD-Fqq---------------------------------------agHIVD-
--------DD----------------------------MH--A-------iM---V----
--RPL---------P-----P------GCKLT------------ALF-DS--CHS-----
------------------------------------------------------------
----------------------------------------GT---A-lDlpfvystkgvv
kepnlwkdag---------------------tdafgafmqyergniggaissiG------
---------------------------------------Gllkkvtnssssn--------
------------------------------------------------------------
------------------------------------------------------------
---------------------------------rqqvinikaspadVI-SISGCK-----
-------------------DDQTSAD----aS--------------IN-------N----
-----------NA-tGAMSWAF---IK-TM-------------TDMP-------------
----E--------------QSYLSL----LNNMRT--LL---------------------
------KEKY-----SQKP---QL------------------------
>sp|A4QTY2|MCA1_MAGO7 Metacaspase-1 OS=Magnaporthe oryzae (strain 70-15 / ATCC MYA-4617 / FGSC 8958) GN=MCA1 PE=3 SV=2
-------TGKRKALLI--G-IN------------------------Yf------------
-------------------------gQe-------gEL--R---GC---IND-VRN-LSN
-FLM----E---------------------------------------------------
-------------------F----------yQ-----------Yr---------------
---------reDM-----------------------------------------------
----------VLLT--------------------dD-----------------Aqdp---
---msqpT-----------------------------RDN--------------------
------------------------------------------------------------
--------------------------I-----------VRAMHW-------LVe------
---gAQ-------------------------------------PN-------D-------
-SLFF--H--------------Y----------S---------G--HG-GQtedldg---
------------------------------------------------------------
------------------------------------------deddgyDE---V---I--
-----YP-VD-Fra---------------------------------------ngHIVD-
--------DD----------------------------MH-lW--------M---V----
--QPL---------Q-----A------GVRLT------------AIF-DS--CHS-----
------------------------------------------------------------
----------------------------------------GT---A-lDlpyvystsgvl
kepnlakeagvgl----------------lgavqsyargdlggvatslfgfakK------
---------------------------------------Afsdkqardr-----------
------------------------------------------------------------
------------------------------------------------------------
------------------------------------tmrtktspadVI-SWSGSK-----
-------------------DDQTSAD----aT--------------IA-------S----
-----------QA-tGAMSYAF---VS-AL-------------R----------------
----ANRN-----------QTYNQL----LNSIRD--IL---------------------
------EGQY-----SQKP---QL--SC--------------------
>sp|A3LSY7|MCA1_PICST Metacaspase-1 OS=Scheffersomyces stipitis (strain ATCC 58785 / CBS 6054 / NBRC 10063 / NRRL Y-11545) GN=MCA1 PE=3 SV=1
--------GRKKALLV--G-VN------------------------Yf------------
------------------------gsP--------nEL--R---GC---IND-VKN-MSS
-FLV---dH---------------------------------------------------
-------------------W-----------G-----------Yq---------------
---------wnDI-------------------------------------------V---
-----------ILT---------------------Ddqnd---------isrvP------
-------T-----------------------------KNN--------------------
------------------------------------------------------------
--------------------------I-----------IRAMQW-------LVk------
---dAR-------------------------------------PN-------D-------
-SLVF--H--------------Y----------S---------G--HG-GTtadtdg---
------------------------------------------------------------
------------------------------------------deesgyDD---V---I--
-----YP-VD-Fqq---------------------------------------agHIVD-
--------DD----------------------------MH--A-------iM---V----
--RPL---------P-----P------GCRLT------------ALY-DS--CHS-----
------------------------------------------------------------
----------------------------------------GT---A-lDlpyvystkgvv
kepnllkdags--------------------dalnafisyergniggaissltG-L-VK-
------K-------V----------ARQ-----------Gstnqdqvr------------
------------------------------------------------------------
------------------------------------------------------------
--------------------------------------qakfsaadVI-SISGCK-----
-------------------DDQTSAD----aK--------------EN-------G----
-----------RA-tGAMSWSF---IK-VL-------------NELP-------------
----N--------------QSYLSL----LNNMRT--IL---------------------
------------------------------------------------
>sp|O74477|MCA1_SCHPO Metacaspase-1 OS=Schizosaccharomyces pombe (strain 972 / ATCC 24843) GN=pca1 PE=2 SV=1
-------QGKRKALLI--G-IN------------------------Yln-----------
------------------------tqN---------EL--Q---GC---IND-VMS-MSQ
-LLI---qR---------------------------------------------------
-------------------Y-----------G-----------Ykq--------------
---------edM------------------------------------------------
----------VIMT---------------------Dta-------------snQra----
-----ipT-----------------------------RQN--------------------
------------------------------------------------------------
--------------------------M-----------LDAMRW-------LVs------
---dAQ-------------------------------------PN-------D-------
-ALFF--H--------------Y----------S---------G--HG-GQtkdldg---
------------------------------------------------------------
------------------------------------------devdgyDE---T---I--
-----YP-LD-Hqy---------------------------------------agQIID-
--------DE----------------------------MH--E-------iM---V----
--KPL---------P-----A------GCRLT------------ALF-DS--CHS-----
------------------------------------------------------------
----------------------------------------GG---A-lDlpftystkgvl
kepnm-------------------------------lkesgmdvlhaglsyasG------
---------------------------------------Dimgainnvkniftsatng--
------------------------------------------------------------
------------------------------------------------------------
----------------------------fnnnalqysrqvkfspadVI-SLSGCK-----
-------------------DNQTSAD----tS--------------VN-------G----
----------fAT--GALSYAF---RE-VV------------tQNP--------------
-------Q-----------LSYLQL----LRGIRQ--VL---------------------
------SNKY-----SQLP---QL------------------------
>sp|A7F075|MCA1_SCLS1 Metacaspase-1 OS=Sclerotinia sclerotiorum (strain ATCC 18683 / 1980 / Ss-1) GN=casA PE=3 SV=1
-------TGRRKALLI--G-IN------------------------Yf------------
------------------------gqR--------gQL--R---GC---IND-VKN-MSS
-YLH---eN---------------------------------------------------
-------------------F-----------G-----------Yqr--------------
---------ddM------------------------------------------------
----------VILTddqq-------------npmsQ-----------------P------
-------T-----------------------------KQN--------------------
------------------------------------------------------------
--------------------------I-----------LRAMHW-------LVk------
---dAR-------------------------------------PN-------D-------
-SLFF--H--------------Y----------S---------G--HG-GQtkdldg---
------------------------------------------------------------
------------------------------------------deedgyDE---V---I--
-----YP-VD-Frq---------------------------------------vgHIVD-
--------DE----------------------------MH--R-------iM---V----
--QPL---------Q-----P------GVRLT------------AIF-DS--CHS-----
------------------------------------------------------------
----------------------------------------GT---A-lDlpyvystqgvl
kepnlak----------------------------eagqgllgvissysqgdmS------
---------------------------------------Gvasnlmgffkkattg-----
------------------------------------------------------------
------------------------------------------------------------
------------------------------ddaynktlatktspadVV-MWSGSK-----
-------------------DDQTSADa---tI---------------A-------A----
-----------QA-tGAMSWAF---IT-AM-------------KKN--------------
------PQ-----------QSYVQL----LNSIRD--EL---------------------
------ATKY-----TQKP---QL--S---------------------
>sp|Q4PEQ5|MCA1_USTMA Metacaspase-1 OS=Ustilago maydis (strain 521 / FGSC 9021) GN=MCA1 PE=3 SV=1
-----SMQGKRKALLI--G-IN------------------------Yf------------
------------------------gqN--------gEL--R---GC---IND-VRN-VQN
-FLR----Q---------------------------------------------------
-------------------R-----------G-----------Yk---------------
---------ddDM-----------------------------------------------
----------VVLT---------------------Ddq-------------rdArs----
-----ipT-----------------------------RQN--------------------
------------------------------------------------------------
--------------------------M-----------TAAMHW-------LVr------
---gAQ-------------------------------------PG-------D-------
-ALFF--H--------------Y----------S---------G--HG-GQakatqg---
------------------------------------------------------------
------------------------------------------deadgyNE---T---I--
-----IP-LD-Yqq---------------------------------------agQIED-
--------DE----------------------------LH--A-------iM---V----
--RPL--------------PV------GCRLT------------AIF-DS--CHS-----
------------------------------------------------------------
----------------------------------------GT---A-lDlpyvyttsgnv
kepnviagvgkgi----------------mgaamnyargdvlgmakglfstftT------
---------------------------------------Akntsgaeev-----------
------------------------------------------------------------
------------------------------------------------------------
------------------------------------tkqtrssgadVV-MLSGCK-----
-------------------DSQTSAD----aT--------------EA-------G----
-----------KA-tGACSFAF---LS-VM-------------NQ---------------
-------Yp---------qLTYKQM----LNAVRD--VL---------AS----------
--------KY-----SQKP---QL------------------------
>sp|Q6C2Y6|MCA1_YARLI Metacaspase-1 OS=Yarrowia lipolytica (strain CLIB 122 / E 150) GN=MCA1 PE=3 SV=1
--------GKKKALLI--G-CN------------------------Yig-----------
------------------------skN---------AL--R---GC---IND-VHN-LQR
-YLV---qR---------------------------------------------------
-------------------A-----------G-----------Y----------------
-----------KP-------------------------------------------Dd--
---------mVILT---------------------Ddq-------------rdQrs----
-----ipT-----------------------------KQN--------------------
------------------------------------------------------------
--------------------------I-----------LQACQW-------LVk------
---gAQ-------------------------------------PN-------D-------
-SLVF--H--------------F----------S---------G--HG-GQekdvdg---
------------------------------------------------------------
------------------------------------------deddgyDE---C---I--
-----YP-VD-Fqr---------------------------------------agSIID-
--------DV----------------------------LH--D-------iL---V----
--KSL---------P-----P------GCRLT------------ALF-DS--CHS-----
------------------------------------------------------------
----------------------------------------GT---A-lDlpyvystkgil
kepnlakeagqgll-------------gavssyargdiggalssimgtvkqatT------
---------------------------------------Gsganqrak------------
------------------------------------------------------------
------------------------------------------------------------
--------------------------------------qtktapcdAI-SISGCK-----
-------------------DSQTSAD----aM--------------EG-------G----
----------tAT--GAMSFAF---IE-VM-------------TRDP-------------
----N--------------QSYLSL----LNNMRE--VL---------------------
------RGKY-----SQKP---QL--SA--------------------
>sp|A6ZP43|MCA1_YEAS7 Metacaspase-1 OS=Saccharomyces cerevisiae (strain YJM789) GN=MCA1 PE=3 SV=2
-------TGRRKALII--G-IN------------------------Yig-----------
------------------------skN---------QL--R---GC---IND-AHN-IFN
-FLT---nG---------------------------------------------------
-------------------Y-----------G-----------Ys---------------
---------sdDI-------------------------------------------V---
-----------ILT---------------------Ddqnd---------lvrvP------
-------T-----------------------------RAN--------------------
------------------------------------------------------------
--------------------------M-----------IRAMQW-------LVk------
---dAQ-------------------------------------PN-------D-------
-SLFL--H--------------Y----------S---------G--HG-GQtedldg---
------------------------------------------------------------
------------------------------------------deedgmDD---V---I--
-----YP-VD-Fet---------------------------------------qgPIID-
--------DE----------------------------MH--D-------iM---V----
--KPL---------Q-----Q------GVRLT------------ALF-DS--CHS-----
------------------------------------------------------------
----------------------------------------GT---V-lDlpytystkgii
kepniwkdv------------------------gqdglqaaisyatgnraaliG------
---------------------------------------Slgsifktvkggmgnn-----
------------------------------------------------------------
------------------------------------------------------------
-------------------------------vdrervrqikfsaadVV-MLSGSK-----
-------------------DNQTSAD----aV--------------ED-------G----
-----------QN-tGAMSHAF---IK-VMt-----------lQ--P-------------
----Q--------------QSYLSL----LQNMRK--EL---------------------
------AGKY-----SQKP---QL--SSS-------------------
>sp|Q7XJE5|MCA2_ARATH Metacaspase-2 OS=Arabidopsis thaliana GN=AMC2 PE=1 SV=1
-----PVHGQKRAVIV--G-VS------------------------Ykn-----------
------------------------tkD---------EL--K---GC---IND-ANC-MKF
-MLM---kR---------------------------------------------------
-------------------F-----------Q-----------Fp---------------
----------eSC-------------------------------------------I---
----------LMLT---------------------E-----------------Eeadp--
---mrwpT-----------------------------KNN--------------------
------------------------------------------------------------
--------------------------I-----------TMAMHW-------LVl------
---sCK-------------------------------------PG-------D-------
-SLVF--H--------------F----------S---------G--HG-NNqmddng---
------------------------------------------------------------
------------------------------------------devdgfDE---T---L--
-----LP-VD-Hrt---------------------------------------sgVIV--
--------DD------E------I----------N---AT-----------I---V----
--RPL--------------PY------GVKLH------------AIV-DA--CHS-----
------------------------------------------------------------
----------------------------------------GT---V-mDlpylcrmdr--
--------------------------------------------lgnyewedhR-P-KT-
------G-------M----------WKGT------S-gGE--------------------
------------------------------------------------------------
------------------------------------------------------------
----------------------------------------------VF-SFTGCD-----
-------------------DDQTSADt--pqL--------------S--------Gs---
----------aWT--GAMTYAF---IQ-AI-------------E----------------
----RGHG-----------MTYGSL----LNAMRS--TV---------HEIF--------
------------------------------------------------
>sp|Q9FMG1|MCA3_ARATH Metacaspase-3 OS=Arabidopsis thaliana GN=AMC3 PE=2 SV=1
----PSPFGKKRAVLC--G-VN------------------------Yk------------
-------------------------gKs-------ySL--K---GC---ISD-AKS-MRS
-LLV---qQ---------------------------------------------------
-------------------M-----------G-----------F----------------
-----------PI-------------------------------------------Ds--
--------ilMLTE---------------------D-----------------Easp---
---qripT-----------------------------KRN--------------------
------------------------------------------------------------
--------------------------I-----------RKAMRW-------LVe------
---gNR-------------------------------------AR-------D-------
-SLVF--H--------------F----------S---------G--HG-SQqndyng---
------------------------------------------------------------
------------------------------------------deidgqDE---A---L--
-----CP-LD-Het---------------------------------------egK----
-----------------------I--------------ID--D--------E---I----
--NRIl-------vR----PLv----hGAKLH------------AVI-DA--CNS-----
------------------------------------------------------------
----------------------------------------GT---V-lDlpficrmern-
------------------------------------------gsyewedhrsvR------
---------------------------------------Aykgt----------------
------------------------------------------------------------
------------------------------------------------------------
------------------------------------------dggaAF-CFSACD-----
-------------------DDESSGY-----T--------------PVf-----tG----
-----------KN-tGAMTYSF---IK-AV------------kTAGP-------------
----A--------------PTYGHL----LNLMCS--AI---------REAQ--------
------------------------------------------------
>sp|O64517|MCA4_ARATH Metacaspase-4 OS=Arabidopsis thaliana GN=AMC4 PE=1 SV=1
--------MTKKAVLI--G-IN------------------------Yp------------
------------------------gtK--------aEL--R---GC---VND-VRR-MYK
-CLV---eR---------------------------------------------------
-------------------Y-----------G-----------Fs---------------
---------eeNI-------------------------------------------T---
---------vLIDT---------------------D-----------------Ess----
----tqpT-----------------------------GKN--------------------
------------------------------------------------------------
--------------------------I-----------RRALAD-------LVe------
---sAD-------------------------------------SG-------D-------
-VLVV--H--------------Y----------S---------G--HG-TRlpaetg---
------------------------------------------------------------
-----------------------------------------edddtgfDE---C---I--
-----VP-CD-M-------------------------------------------NLIT-
--------DD------------------------D---FR--D--------L---V----
--DKV---------P-----P------GCRMT------------IIS-DS--CHS-----
------------------------------------------------------------
----------------------------------------GG---L-iDeakeqigestk
ke--------------------------------------aededeseesssrF------
---------------------------------------Gfrkflrskvegaiesrgfhi
ggnkkdedeaeeietkeieledgetihakdkslplqtlidilkqqtgndnievgkirpsl
f-----------------------dafgddsspkvkkfmkvilgklqagngeegglmgml
gklasgflegklndedyvkpamqthvgskeevyaggsrgsvplpdsGI-LISGCQ-----
-------------------TDQTSAD----aT--------------PA-------Gkp--
---------teAY--GAMSNSI---QT-IL------------eE----------------
----TDGE-----------ISNREM----VTRARK--AL---------KKQG--------
---------F-----TQQP---G-------------------------
>sp|O64518|MCA5_ARATH Metacaspase-5 OS=Arabidopsis thaliana GN=AMC5 PE=1 SV=1
--------MAKKAVLI--G-IN------------------------Yp------------
------------------------gtK--------aEL--R---GC---VND-VRR-VHK
-SLV---dR---------------------------------------------------
-------------------F-----------G-----------Fs---------------
---------erNI-------------------------------------------T---
---------eLIDT---------------------D-----------------Ess----
----tkpT-----------------------------GKN--------------------
------------------------------------------------------------
--------------------------I-----------RRALLN-------LVe------
---sAK-------------------------------------PG-------D-------
-VLVV--H--------------Y----------S---------G--HG-TRlpaetg---
------------------------------------------------------------
-----------------------------------------edddtgyDE---C---I--
-----VP-CD-M-------------------------------------------NLIT-
--------DD------------------------E---FR--D--------L---V----
--EKV---------P-----K------EAHIT------------IIS-DS--CHS-----
------------------------------------------------------------
----------------------------------------GG---L-iDeakeqigestk
kk--------------------------------------pkkesggssglgiK------
---------------------------------------Gfvreaveealeskgiaiphh
kdekdenktkelkledgakvhvvnkslplqtlidilkqntgnndievgkirptlfnv---
----------------------------fgedaspkvkkfmkviltklqegkteggilgm
igklaqeflkhklnddeeyvkpamkthvgnkqevyagasngsladnGI-LISGCQ-----
-------------------TDQTSAD----aS--------------PQ-------Gh---
---------peMA-yGAFTNAV---QI-IL------------eE----------------
----TKGM-----------ITYKEL----VLKARK--LL---------KKQG--------
---------F-----SQRP---G-------------------------
>sp|O64519|MCA6_ARATH Metacaspase-6 OS=Arabidopsis thaliana GN=AMC6 PE=1 SV=1
--------MAKKALLI--G-IN------------------------Yv------------
------------------------gtK--------aEL--R---GC---VND-VRR-MRI
sLVE----R---------------------------------------------------
-------------------Y-----------G-----------Fs---------------
---------eeNI-------------------------------------------K---
---------mLIDT---------------------D-----------------Sss----
----ikpT-----------------------------GKN--------------------
------------------------------------------------------------
--------------------------I-----------RQALLD-------LVe------
---pAK-------------------------------------SG-------D-------
-VLFV--H--------------Y----------S---------G--HG-TRlpaetg---
------------------------------------------------------------
-----------------------------------------edddtgyDE---C---I--
-----VP-SD-M-------------------------------------------NLIT-
--------DD------------------------D---FR--D--------L---V----
--DMV---------P-----K------DCPIT------------IIS-DS--CHS-----
------------------------------------------------------------
----------------------------------------GG---L-iDeakeqiges--
--------------------------------------------tkkkkdsgdS------
---------------------------------------Stinketeaeiievgnrslpl
etlidmlkqetgnddievgkirttlfdmfgddsspkvkkf--------------------
---------------------------------------------mnvilsnlqetttti
qtvsdevlgsvenlaqefleqklsddvkpaiqdvyagaingalpdnGI-LISGCQ-----
-------------------TDQTSSD----aS--------------PP-------G----
-----------HP--ELAYGAL---TN-AIqi--------iigE----------------
----TKGK-----------ISNKDL----VLKARK--LL---------RKQG--------
---------F-----DQR------------------------------
>sp|Q6XPT5|MCA7_ARATH Metacaspase-7 OS=Arabidopsis thaliana GN=AMC7 PE=1 SV=1
--------MAKRALLI--G-IN------------------------Yp------------
------------------------gtT--------eEL--Q---GC---VND-VHR-MHK
-CLV---dR---------------------------------------------------
-------------------F-----------G-----------Fa---------------
---------eeDI-------------------------------------------T---
---------vLIDT---------------------D-----------------Esy----
----tqpT-----------------------------GKN--------------------
------------------------------------------------------------
--------------------------I-----------RQALSE-------LIk------
---pAK-------------------------------------SG-------D-------
-VLFV--H--------------Y----------S---------G--HG-TRvppetg---
------------------------------------------------------------
-----------------------------------------eeddtgfDE---C---I--
-----VP-SDlN-------------------------------------------PIPD-
---------D------------------------D---FR--D--------L---V----
--EQV---------P-----E------GCQIT------------IVS-DS--CHS-----
------------------------------------------------------------
----------------------------------------GG---L-iDeakeqiges--
--------------------------------------------tttkpnresK------
---------------------------------------Vssfefefknclhsifvklla
fcgigsshvetreivevgegdevvrsrylplerfiellkqqtgqdnieigkirptlfd--
---------------------------vfgedsspkikkfmkviltklrktndqstllgk
ieesargyieetlndehymkpamqaqvksdreiyggrssnglfpdrGI-LLSGCQ-----
-------------------TDETSAD----vK--------------KK-------G----
-----------EA-fGAFSNAI---QM-VL------------sE-TD-------------
----HKDK-----------ITNKEM----VLRARE--IL---------KK----------
-------QMF-----IQRP---GL--YCN-------------------
>sp|Q9SA41|MCA8_ARATH Metacaspase-8 OS=Arabidopsis thaliana GN=AMC8 PE=1 SV=1
--------MAKKALLI--G-IN------------------------Yp------------
------------------------gtA--------vEL--R---GC---VND-VHR-MQK
-CLI----E---------------------------------------------------
-------------------L----------yG-----------Fa---------------
---------nkDI-------------------------------------------V---
---------iMIDT---------------------D-----------------Ksc----
----iqpT-----------------------------GKN--------------------
------------------------------------------------------------
--------------------------I-----------CDELDN-------LIa------
---sGQ-------------------------------------SG-------D-------
-FLVF--H--------------Y----------S---------G--HG-TRippgied--
------------------------------------------------------------
-----------------------------------------sedptgfDE---C---I--
-----TP-CD-M-------------------------------------------NLIK-
--------DQ------------------------Q---FR--E--------M---V----
--SRV---------K-----E------GCQLT------------IIS-DS--CHS-----
------------------------------------------------------------
----------------------------------------GG---L-iQevkeqigeshm
kpvdkvkeqiee------------------shmkqpklgiasyflnivmnllaT------
---------------------------------------Cgvsksqrdrgggeesfrgei
elekdetldiktrylpfesylsllkeqtgqt-----------------------------
-------------------------------------------------------niepv
rirqtllklfgedpspnrqrglsdlgncevdagdsgasrlnavtdnGI-LLSGCQ-----
-------------------TDQRSEDv--yvT--------------RT-------G----
-----------KA-yGAFSDAI---QM-IL-------------SAPR-------------
----KDKK----------kITNKEL----VSEARV--FL---------KKRG--------
---------Y-----SQRP-----------------------------
>sp|Q9FYE1|MCA9_ARATH Metacaspase-9 OS=Arabidopsis thaliana GN=AMC9 PE=1 SV=1
-------VKKRLAVLV--G-CN------------------------Ypn-----------
------------------------trN---------EL--H---GC---IND-VLA-MKE
tILS----R---------------------------------------------------
-------------------F-----------G-----------Fk---------------
---------qdDI-----------------------------------------------
----------EVLT---------------------D-----------------Epes---
---kvkpT-----------------------------GAN--------------------
------------------------------------------------------------
--------------------------I-----------KAALRR-------MVdk-----
--aqAG-------------------------------------SG-------D-------
-ILFF--H--------------Y----------S---------G--HG-TRipsvks---
------------------------------------------------------------
------------------------------------------ahpfkqDE---A---I--
-----VP-CD-F-------------------------------------------NLIT-
----------------D------V----------D---FR--E--------L---V----
--NQL---------P-----K------GTSFT------------MIS-DS--CHS-----
------------------------------------------------------------
----------------------------------------GG---L-iDkekeqigpssv
ss--------------------------------------nispaiettnktiT------
---------------------------------------Sralpfkavldhlssltgitt
sdigthllelf-------------------------------------------------
------------------------------------------------------------
---------------grdaglkfrlpamdlmdlletmtarekhvdsGI-LMSGCQ-----
-------------------ADETSAD----vG--------------VG------nG----
-----------KA-yGAFSNAI---QR-VL------------nE----------------
----NEGA-----------MKNKQL----VMMARD--VL---------ERLG--------
---------F-----HQHP---CL--YC--------------------
>sp|Q9GPM2|PCP_DICDI Paracaspase OS=Dictyostelium discoideum GN=pcp PE=2 SV=1
----KKSSRTRISFII--G-NS-----------------------KYs------------
-------------------------qH--------rKL--D---GV---IND-VNS-FYC
-ALL----G---------------------------------------------------
-------------------C-----------S-----------Fh---------------
---------sdNI-----------------------------------------------
----------VWLI---------------------D-----------------S------
-------D-----------------------------LRT--------------------
------------------------------------------------------------
--------------------------F-----------YDKWYT-------FL-------
---qLV-------------------------------------QSf-----qSy------
iEVVV--Y--------------Y----------A---------G--HG-RSd--------
------------------------------------------------------------
----------------------------------------------ngNL---K---L--
-----IM-TD-G-------------------------------------------NPVQ-
--------LS-------------I----------I---AS--T--------L---T----
--ESI---------K----NS------DSLCL------------FIV-DC--CRD-----
------------------------------------------------------------
----------------------------------------GE---N-vLpfh--------
--------------------------------------------------ypiE-S-FD-
------D------------------KK------------N--------------------
------------------------------------------------------------
------------------------------------------------------------
----------------------------------------------IA-VLFACK-----
-------------------YGELSYE-----S--------------LE-------L----
-----------NA--GIFTRSF---VK-TI------------tE--R-------------
----KNNN----------iS----------------------------------------
------------------------------------------------
>sp|Q8YV57|Y2124_NOSS1 Uncharacterized WD repeat-containing protein all2124 OS=Nostoc sp. (strain PCC 7120 / UTEX 2576) GN=all2124 PE=4 SV=1
--TKQTNVPKLWLVMV--G-VN-----------------------QYqd-----------
-----------------------eylP---------NL--N---YS---AID-CQG-LSE
-ALT----E---------------------------------------------------
-------------------A-----------At---------qFt---------------
----------qK--------------------------------------------I---
---------vNVYH---------------------D-----------------Fap----
----qppS-----------------------------LTN--------------------
------------------------------------------------------------
--------------------------V-----------RHSLRD-------ITs------
---hVS-------------------------------------PI-------D-------
-TILF--Y--------------F----------S---------G--HG-VVdp-------
------------------------------------------------------------
---------------------------------------------ttqEV---F---L--
-----CL-VD-Tq-----------------------------------------kSNLQ-
--------NT------G------L----------A---LQ--E--------I---L----
--QIL---------G----KS-----gVQNQL------------VWL-DA--CHS-----
------------------------------------------------------------
----------------------------------------GG---M-sLrgvt-------
-------------------------------------------------lqlvE-L-LQ-
-------------------------QSAA------K-sKG--------------------
------------------------------------------------------------
------------------------------------------------------------
----------------------------------------------FY-ALLSCD-----
-------------------NNQQSWE-----F--------------PE------lG----
-----------H---GVFTYYL---IR-GL-------------QGEAv------------
---dSQGL-----------IYLDGL----YRYVYH--QT---------LQYIdk------
-tnQ--QLRL----iNQQK-----------------------------
>sp|P55525|Y4KE_RHISN Uncharacterized protein y4kE OS=Rhizobium sp. (strain NGR234) GN=NGR_a02910 PE=4 SV=1
------------------------------------------------------------
------------------------------------------------------------
------------------------------------------------------------
------------------------------------------------------------
------------------------------------------------------------
-----------KTT---------------------R-----------------P------
-------S-----------------------------IAN--------------------
------------------------------------------------------------
--------------------------L-----------KTAYVA-------WLer-----
--lkLN-------------------------------------PQ-------S-------
-RGVF--Y--------------F----------C---------G--HG-ISd--------
------------------------------------------------------------
----------------------------------------------geTQ---Y---L--
-----VA-DD-Fge--------------------------------------deaD----
-----------------------Iwn-----avfQ---LT-mT--------V---Q----
--ATL---------R----KS------KASLF------------YFI-DA--CMElseei
inq---------------------------------------------------------
-------------------------------ledpkaligGS---R--------------
------------------------------------------------------------
---------------------------------------Rgal-----------------
------------------------------------------------------------
------------------------------------------------------------
------------------------------------------tttdWA-IVRATT-----
-------------------ANRLAYA-----P--------------DG-------G----
-----------V---AHFTQAL---LS-ALrgh-------cgvEHPS-------------
----GNGY----------sVDVARL----RAAISE--FL---------EFLQ--------
--pE--------------------------------------------
>tr|F3KKQ7|F3KKQ7_9ARCH Caspase domain-containing uncharacterized protein OS=Candidatus Nitrosoarchaeum limnia SFB1 GN=Nlim_1081 PE=4 SV=1
--------ARKKALVI--A-VS-----------------------DYd------------
-------------------------vDs------lrNL--S---FC---KND-GDD-MHK
-ILK----N---------------------------------------------------
-------------------L-----------G-----------Y----------------
-----------DI-------------------------------------------Kn--
--------heELIG---------------------Y-----------------V------
-------D-----------------------------GTH--------------------
------------------------------------------------------------
--------------------------M-----------QDAIYD-------FFh------
--dnIQ-------------------------------------LD-------D-------
-TLLF--Y--------------F----------S---------G--HG-VPg--------
------------------------------------------------------------
----------------------------------------------ngDY---F---L--
-----AS-SN-Id-----------------------------------------pKIPK-
--------KR------G------F----------S---FE--D--------L---N----
--GEI---------V----NC-----hSAKKV------------III-DS--CYA-----
------------------------------------------------------------
----------------------------------------GS---A-kVdakg-------
-------------------------------------------------sviaA------
-------------------------AIDA----------Knhqdq---------------
------------------------------------------------------------
------------------------------------------------------------
----------------------------------------sfegvgTC-LLSSCM-----
-------------------GAQESFD-----S--------------AE-------G----
-----------NH--SFFTNYL---IK-GLn-----------gANGKs------------
--vdDNGL-----------VTPESL----MNYIDR--EI---------DAIPe-------
--eN----RP-----NQT------------------------------
>tr|F3KKQ2|F3KKQ2_9ARCH Caspase domain-containing uncharacterized protein OS=Candidatus Nitrosoarchaeum limnia SFB1 GN=Nlim_1076 PE=4 SV=1
------NEEKKKALIV--S-VS-----------------------DY-------------
-------------------------eNl-------eNL--D---FC---KND-GEE-MYT
-TLS----N---------------------------------------------------
-------------------L-----------G-----------Y----------------
-----------DI-------------------------------------------Pd--
--------drKLIG---------------------N-----------------V------
-------Q-----------------------------DMA--------------------
------------------------------------------------------------
--------------------------V-----------KKAIVD-------FF-------
---rST-------------------------------------SNn----ttD-------
-TLLF--Y--------------F----------S---------G--HG-VLdg-------
------------------------------------------------------------
----------------------------------------------yeGR---Y---F--
-----AT-SN-In-----------------------------------------sEIPE-
--------EN------G------I----------A---FE--F--------L---T----
--QQM---------D----RS-----sSRKTI------------AII-DC--CFS-----
------------------------------------------------------------
----------------------------------------GS---A-vPgvtgkgmsg--
--------------------------------------------eieaeklgrE------
---------------------------------------Alskqf---------------
------------------------------------------------------------
------------------------------------------------------------
-----------------------------------------knskgKC-VLASSL-----
-------------------SQRRSFN-----L--------------PD-------K----
-----------KM--SAFTYFI---VK-GLq-----------gK--Kes-----------
--vdKEGY-----------VTPEKL----DEYVFS--EL---------SNFKe-------
--lA--QTPV----rNLSI---SG--RLS---LAHY------------
>tr|F4BXG2|F4BXG2_METCG Uncharacterized protein OS=Methanosaeta concilii (strain ATCC 5969 / DSM 3671 / JCM 10134 / NBRC 103675 / OCM 69 / GP-6) GN=MCON_0652 PE=4 SV=1
--------------VC--G-FN--------------------------------------
------------------------------------DL--P---DT--fDED-TEG-IYS
-ILK----S---------------------------------------------------
-------------------L-----------Gidd-----shiYf---------------
---------lsP--------------------------------------------Ht--
---------gHTGV---------------------D-----------------Al-----
------nT-----------------------------IEN--------------------
------------------------------------------------------------
--------------------------V-----------QWAINE-------VA-------
----AK-------------------------------------SGv-----nD-------
-KVLF--F--------------Y----------S---------S--HG-GV---------
------------------------------------------------------------
------------------------------------------------DG-------L--
-----VC-ST-G---------------------------------------------TS-
--------GG------T------Iy-------agD---LD--N--------W---L----
--DRI---------T------------CKEMA------------IIV-EA--CHS-----
------------------------------------------------------------
----------------------------------------GS---L-iGkysdg------
-----------------------------------------------tfvpaeS-D----
--------------L----------TADG------E--TN--------------------
------------------------------------------------------------
------------------------------------------------------------
----------------------------------------------RV-IFTSAS-----
-------------------TDSSSYP----dI--------------DGp-----dDpnp-
-------sdsgSE--SIYGYIM------AFse---------psADED-------------
----GDGR-----------ISFGEA----YQYAWD-nDV---------TRL---------
------------------------------------------------
>tr|E3GW32|E3GW32_METFV Peptidase C14 caspase catalytic subunit p20 OS=Methanothermus fervidus (strain ATCC 43054 / DSM 2088 / JCM 10308 / V24 S) GN=Mfer_1002 PE=4 SV=1
-------DSEKYAILV--G-VA-----------------------NY-------------
-------------------------qNi-------rPL--K---YT---IND-VYS-MKN
-LLT----E---------------------------------------------------
-------------------Q-----------N-----------F----------------
-----------TT-------------------------------------------Y---
---------tLIDS---------------------N-----------------A------
-------T-----------------------------KEN--------------------
------------------------------------------------------------
--------------------------I-----------KSTIYN-------VSs------
---mVK-------------------------------------EN-------D-------
-TFIF--Y--------------F----------S---------G--HG-TNgp-------
------------------------------------------------------------
----------------------------------------------dlPY---Y---I--
-----CP-YD-Akn---------------------------------------llT----
----------------C------Ir-------adE---LA--T--------W---I----
--KTI---------N------------CKNKI------------LIF-DT--CFS-----
------------------------------------------------------------
----------------------------------------GG---LaiEke---------
--------------------------------------------------nvkT------
---------------------------------------Tvlsyvtsntte---------
------------------------------------------------------------
------------------------------------------------------------
-----------------------------------nvtigyvfgneTT-VITSCS-----
-------------------EDEFSYE---------------------D-------Yv---
----------lNH--GVFTYYF---LK-AF-------------KDPRad-----------
--idK--Dg---------fISLLEA----FNYTLS--RV---------RKYV--------
---E--NRFW----dEQTP---KV--Y---------------------
>tr|B6YX88|B6YX88_THEON Polysaccharide deacetylase OS=Thermococcus onnurineus (strain NA1) GN=TON_1213 PE=4 SV=1
----APVEGEKYAIVI--G-IA-----------------------DYp------------
-------------------------gTs-------sDL--Q---YT---DDD-AQL-VYD
-TLI---nV---------------------------------------------------
-------------------Y-----------G-----------F----------------
-----------KP-------------------------------------------En--
---------iILLLn-------------------mD-----------------A------
-------S-----------------------------FYN--------------------
------------------------------------------------------------
--------------------------I-----------YNAVME-------LKs------
---kVQ-------------------------------------PG-------D-------
-EVVF--Y--------------F----------S---------G--HG-SNgraed----
------------------------------------------------------------
------------------------------------------gddeiiDE---A---L--
-----VT-HD-G-------------------------------------------N-PD-
--------GS------F------Ili-----wdgQ---LK--A--------W---F----
--EDF---------P------------TDRII------------FIF-DS--CYS-----
------------------------------------------------------------
----------------------------------------GG------------------
---------------------------------------------------------MT-
------D-------L----------AAE----------GR--------------------
------------------------------------------------------------
------------------------------------------------------------
-----------------------------------------------I-VVMASG-----
-------------------EREFSLE-----S--------------SE-------W----
-----------QH--GQFTYYF--fLE-GIny---------gyA--Dv------------
--ydHDGDpt------tpdVTVEEA----FDYTLA--NC---------EQQT--------
------------------------------------------------
>tr|R9TA86|R9TA86_9EURY Peptidase C14 caspase catalytic subunit p20 OS=Candidatus Methanomassiliicoccus intestinalis Issoire-Mx1 GN=MMINT_09290 PE=4 SV=1
----------KKALVV--G-ID-----------------------DYd------------
-------------------------tC---------PL--Y---GC---VND-AEA-VAD
-ILK----Q---------------------------------------------------
-------------------N-----------Gdee----ktinF----------------
-----------DV-----------------------------------------------
----------LKHL---------------------N-----------------V------
------eN-----------------------------KGH--------------------
------------------------------------------------------------
--------------------------L-----------KHLIIN-------CF-------
----SG-------------------------------------DA-------E-------
-VALF--Y--------------F----------S---------G--HG-YVd--------
------------------------------------------------------------
----------------------------------------------stGG---Y---I--
-----VT-PD-C-------------------------------------------S-EC-
--------DV------G------V----------S---MQ--D--------L---L----
--NIV---------N---nSK------CKNKV------------VIL-DC--CYS-----
------------------------------------------------------------
----------------------------------------GY---L--------------
-----------------------------------------------------G-Q-IN-
------V-------N----------QQSS------V-iGD--------------------
------------------------------------------------------------
------------------------------------------------------------
---------------------------------------------gVT-LLTACR-----
-------------------SDEPAME--------------------FN-------G----
-----------H---GLFTSLL---LE-ALs-----------gG--Aa------------
---dVTGY-----------ITPGGI----YSYIDK--SL---------------------
-------GAW-----DQRP---IF--KTN---ISSF------------
>tr|L0HC62|L0HC62_METFS Peptidase C13 family OS=Methanoregula formicica (strain DSM 22288 / NBRC 105244 / SMSP) GN=Metfor_0551 PE=4 SV=1
-----------YALLVsgG-VNa--------------------ssNY-------------
----------------------------------------G---RY---LND-LME-IYK
-TLV---tK---------------------------------------------------
-------------------C-----------G-----------Yp---------------
---------kaNI-------------------------------------------T---
-----------VLYadgsp-----------hdldgDgase---------isasA------
-------T-----------------------------KAN--------------------
------------------------------------------------------------
--------------------------L-----------LNAFTT-------MKt------
---kVT-------------------------------------AN-------D-------
-LFFF--Y--------------S----------T---------N--HG-GQvtt------
------------------------------------------------------------
---------------------------------------------gtnKA---K---L--
-----WL-WN-A-------------------------------------------EFIQ-
--------DT------------------------E---FA--V--------C---L----
--DAM---------S------------YKLAI------------LTM-EQ--CYS-----
------------------------------------------------------------
----------------------------------------GG---F--------------
---------------------------------------------------------LD-
------N-------L----------QGA----------NR--------------------
------------------------------------------------------------
------------------------------------------------------------
-----------------------------------------------V-IATACR-----
-------------------WDQVSWA----cD--------------SH-------G----
-----------NY--DEFVYHW---TA-AVr----------gqQ--Pdgtv--------v
dasgGDGK-----------VTLKEA----FDYAKA--ND-----------ST--------
--aE--EPQY-----YENP---AG------------------------
>tr|Q46C71|Q46C71_METBF Uncharacterized protein OS=Methanosarcina barkeri (strain Fusaro / DSM 804) GN=Mbar_A1574 PE=4 SV=1
-------TGKRVGLVI--G-NN------------------------Yp------------
------------------------nsD--------kKL--R---FA---VAD-ALA-MKE
-VLL----N---------------------------------------------------
-------------------Kd--------icG-----------F----------------
----------dEV-------------------------------------------I---
-----------DLI---------------------D-----------------R------
-------T-----------------------------SKE--------------------
------------------------------------------------------------
--------------------------A-----------LVEVEK-------IL-------
----KK------------------------------------vDS-------N-------
-LVFI--Y--------------F----------S---------G--HG-KKdf-------
------------------------------------------------------------
----------------------------------------------enDL---C---L--
-----LF-ND-T---------------------------------------------EE-
--------DA------L------La--------tS---LT-fD--------F---I----
--NKC---------Rr--yPS------RKSVI------------IVL-DC--CYS-----
------------------------------------------------------------
----------------------------------------GA---A-gKrd---------
---------------------------------------------------tsD-V-IE-
------A-------L----------KKHS------G-sG---------------------
------------------------------------------------------------
------------------------------------------------------------
----------------------------------------------TI-ILTSTG-----
------------------lTGSPAAR-----E--------------EEk-----fG----
-----------H---GIFTNYL---IE-GLe-----------kG--Ya------------
--dkGNGY-----------ISIEEL----YDYAFK--KT---------KSEG--------
---------------YQSP---KK--EGN-------------------
>tr|I3ZVI1|I3ZVI1_9EURY Putative polysaccharide deacetylase OS=Thermococcus sp. CL1 GN=CL1_1516 PE=4 SV=1
----APVEGEKYAIVI--G-IA-----------------------DYp------------
-------------------------gTs-------sDL--Q---YT---DDD-AQL-VYD
-TLI---nV---------------------------------------------------
-------------------Y-----------G-----------Fk---------------
---------peNV-------------------------------------------I---
-----------LLLn-------------------mD-----------------A------
-------S-----------------------------FYN--------------------
------------------------------------------------------------
--------------------------I-----------YNAVME-------LKs------
---kVQ-------------------------------------PG-------D-------
-EVVF--Y--------------F----------S---------G--HG-STgradd----
------------------------------------------------------------
------------------------------------------gddeviDE---A---I--
-----VT-HD-G-------------------------------------------N-PD-
--------GS------F------Ili-----wdgQ---LR--A--------W---F----
--EDF---------P------------TDRII------------FIF-DS--CYS-----
------------------------------------------------------------
----------------------------------------GG------------------
---------------------------------------------------------MT-
------D-------L----------AAD----------GR--------------------
------------------------------------------------------------
------------------------------------------------------------
-----------------------------------------------I-VVMASG-----
-------------------EREFSLE-----S--------------AE------wG----
-----------H---GQFTYYF--fLE-GIn-----------eG--Yad-----------
-vydHDGDpa------tpdVTVEEA----FDYTFA--NC---------EQQT--------
------------------------------------------------
>tr|L0HKF1|L0HKF1_ACIS0 Peptidase C13 family OS=Aciduliprofundum sp. (strain MAR08-339) GN=AciM339_0372 PE=4 SV=1
------------------------------------------------------------
------------------------------------------------------------
------------------------------------------------------------
------------------------------------------------------------
------------------------------------------------------------
-----------------------------------N-----------------T------
-------T-----------------------------LDN--------------------
------------------------------------------------------------
--------------------------I-----------TSAFNT-------LSr------
---kMT-------------------------------------TH-------D-------
-FLFL--F--------------W----------V---------G--HG-VSp--------
------------------------------------------------------------
----------------------------------------------peHS---F---L--
-----ID-YH-Nt-----------------------------------------iT----
-----------------------Is-------fkK---IA--E--------L---V----
--DNI---------------T------AKRMV------------LAF-HP--CFS-----
------------------------------------------------------------
----------------------------------------GG---I--------------
---------------------------------------------------------IS-
------Y-------L----------SRE----------N---------------------
------------------------------------------------------------
------------------------------------------------------------
----------------------------------------------RV-ILTSTK-----
-------------------YVEEDNG----------------------------------
-----------WG--ELFRDGL---LG-YGdlp------npdgD--Pytt----------
-dshGNGDg---------fVSFEEA----YYYAAY--RA---------YN----------
------------------------------------------------
>tr|F8AHH3|F8AHH3_PYRYC Polysaccharide deacetylase OS=Pyrococcus yayanosii (strain CH1 / JCM 16557) GN=PYCH_04820 PE=4 SV=1
-----PVEGEKYAIVI--G-IA-----------------------DYp------------
-------------------------gTs-------sDL--Q---YT---DDD-ALL-VYN
-TLI---nV---------------------------------------------------
-------------------Y-----------G-----------F----------------
-----------KP-------------------------------------------En--
---------iILLLn-------------------mD-----------------A------
-------S-----------------------------FYN--------------------
------------------------------------------------------------
--------------------------I-----------YNAVME-------LKs------
---kVQ-------------------------------------PG-------D-------
-EVVF--Y--------------F----------S---------G--HG-STgraed----
------------------------------------------------------------
------------------------------------------gdneiiDE---A---I--
-----VT-HD-G-------------------------------------------N--P-
--------DG------S------Flli----wdgQ---LR--A--------W---F----
--EDF---------P------------TDRII------------FIF-DS--CYS-----
------------------------------------------------------------
----------------------------------------GG------------------
---------------------------------------------------------MT-
------D-------L----------AAD----------GR--------------------
------------------------------------------------------------
------------------------------------------------------------
-----------------------------------------------I-VIMASG-----
-------------------EREFSLE-----S--------------AE------wG----
-----------H---GQFTYYF--fLE-GIn-----------eG--Yad-----------
-lydHDGDpa------tpdVTVEEA----FDYAFA--NC---------ERQT--------
------------------------------------------------
>tr|W0I7Y6|W0I7Y6_9EURY Polysaccharide deacetylase OS=Thermococcus sp. ES1 GN=TES1_1139 PE=4 SV=1
-----PVAGEKYAIVI--G-IA-----------------------DYpg-----------
------------------------tsN---------DL--Q---YT---DDD-ALL-VYD
-TLV----N---------------------------------------------------
-------------------V----------yG-----------F----------------
-----------KP-------------------------------------------En--
---------iILLI---------------------N-----------------Ms-----
------aS-----------------------------FDN--------------------
------------------------------------------------------------
--------------------------I-----------YNAIMT-------LKs------
---kVT-------------------------------------PD-------D-------
-EVVF--Y--------------F----------S---------G--HG-STgraad----
------------------------------------------------------------
------------------------------------------gdseviDE---A---I--
-----VV-HD-G---------------------------------------------NP-
--------DG------Q------Illi----wdgQ---LK--A--------W---F----
--EDF---------P------------TSRVI------------FIF-DS--CYS-----
------------------------------------------------------------
----------------------------------------GG------------------
---------------------------------------------------------MT-
------D-------L----------AAD----------GR--------------------
------------------------------------------------------------
------------------------------------------------------------
-----------------------------------------------I-VAMASG-----
-------------------EREFSLE-----S--------------AE------wG----
-----------H---GQFTYYF--fLE-GInlgy-----advyD----------------
----HDGDpt------tsdVTVEEA----FDYAYA--NC---------EQQT--------
------------------------------------------------
>tr|G7WN00|G7WN00_METH6 Alpha glucan phosphorylase OS=Methanosaeta harundinacea (strain 6Ac) GN=Mhar_1198 PE=3 SV=1
--------ENRYAVLI--A-SS-----------------------QFq------------
------------------------dsNl-------hNL--K---CP---VND-VKD-FNE
-VLIs--kD---------------------------------------------------
-------------------Y-----------G----------nF----------------
----------sET-----------------------------------------------
----------LPLE---------------------N-----------------C------
-------D-----------------------------NFE--------------------
------------------------------------------------------------
--------------------------I-----------MKEMEK-------VF-------
---kKA-------------------------------------SK------yD-------
-LVLI--Y--------------Y----------S---------G--HG-KQdr-------
------------------------------------------------------------
----------------------------------------------agKL---H---L--
-----AT-AN-Td-----------------------------------------iSLLK-
--------ST------S------I----------P---IE--N------------I----
--KGF--------iD----DS-----yVNNVI------------IIL-DC--CYS-----
------------------------------------------------------------
----------------------------------------GL---A-gDelsr-------
-------------------------------------------------gsvdE------
---------------------------------------Qltslf---------------
------------------------------------------------------------
------------------------------------------------------------
-----------------------------------------ketsgTY-ILTSST-----
-------------------SIQQSWE-----S--------------ES-------E----
-----------NN--GIFTKHL---VE-GIr----------swGAAN-------------
----NNGD-----------ITMDGI----YSYIQE--QM---------KLDR--------
---K--QIP---------------------------------------
>tr|U5HDC4|U5HDC4_USTV1 Metacaspase-1 OS=Microbotryum violaceum (strain p1A1 Lamole) GN=MVLG_05140 PE=4 SV=1
-------SGKRKALSI--G-IN------------------------Yt------------
------------------------gtS--------sAL--R---GC---VND-SDN-MIK
-FIC---eR---------------------------------------------------
-------------------Y-----------H-----------Yk---------------
---------reDV-------------------------------------------V---
-----------QLT---------------------D-----------------Rpgss--
--nmeipT-----------------------------RAN--------------------
------------------------------------------------------------
--------------------------I-----------LWAMQW-------LVs------
---dAQ-------------------------------------PN-------D-------
-SLFF--H--------------Y----------S---------G--HG-GQakdldg---
------------------------------------------------------------
------------------------------------------deddgyDE---T---I--
-----YP-VD-Fkn---------------------------------------agQIID-
--------DE----------------------------MH--A-------iM---V----
--ARL--------------PQ------GCRLT------------AIF-DS--CHS-----
------------------------------------------------------------
----------------------------------------GS---A-lDlpyiystqgki
kepnmladag---------------------qgalsaftsyargdlggvfkavT------
---------------------------------------Svgqkvmggnkas--------
------------------------------------------------------------
------------------------------------------------------------
----------------------------------qiakqtkssmadVI-SWSGCK-----
-------------------DSQTSAD----tS---------------E------aG----
-----------KA-tGALSFAF---ID-SL-------------TKYP-------------
----Q--------------QSYVQL----LNTMRD--SL---------------------
------RGKY-----DQKP---QL--S---------------------
>tr|V5IQZ7|V5IQZ7_NEUCR Uncharacterized protein OS=Neurospora crassa (strain ATCC 24698 / 74-OR23-1A / CBS 708.71 / DSM 1257 / FGSC 987) GN=NCU03142 PE=4 SV=1
------------------------------------------------------------
-------------------------------------------------KNS-MDE-FRE
-VLE----E---------------------------------------------------
-------------------Y-----------------------Y----------------
-----------DC-------------------------------------------Sc--
--------qtKIIP---------------------S-----------------A------
-------N----------------------------qN-Hnv------------------
------------------------------------------------------------
-----------------------smwV-----------LDEILQ-------FL-------
---kTD-------------------------------------TE-------D-------
eLKVL--Y--------------W----------S---------S--HS-YLda-------
------------------------------------------------------------
----------------------------------------------drQM---I---L--
-----AS-SR-S------------------------------------------sEAQP-
--------AS------C------V----------R---WS--A--------I---Q----
--ALL---------D----HA------SPDVV------------VIM-DA--AYY-----
------------------------------------------------------------
----------------------------------------PN---Q--Y-----------
-----------------------------------------------------R-F-MR-
------R-------T----------NRS--------------------------------
------------------------------------------------------------
------------------------------------------------------------
-----------------------------------------------LeLLAAST-----
---------------------QANPE---------------------R------------
---------------GVFTRAL---SD-QLr----------irAHLK-------------
----LLGG-----------ISIADL----HARVTT-------------------------
------------------------------------------------
>tr|I1RLN0|I1RLN0_GIBZE Uncharacterized protein OS=Gibberella zeae (strain PH-1 / ATCC MYA-4620 / FGSC 9075 / NRRL 31084) GN=FG04840.1 PE=4 SV=1
---QSPDPKAKRALLI--G-SS----------------------fKH-------------
--------------------------P--------fEL--P---GT---LND-VKT-MAR
-TLK----K---------------------------------------------------
-------------------Y-----------G-----------F----------------
-----------DV-------------------------------------------E---
-----------------------------------N-----------------E------
------------------------------------------------------------
------------------------------------------------------------
--------------------------R-----------YRELAD-------NT-------
-----V-------------------------------------KD-------D-------
-VVVV--Y--------------Y----------S---------G--HG-GIipqnpdd--
------------------------------------------------------------
-----------------------------------------nseqrleHQ---F---L--
-----VL-YD-F-------------------------------------------DPDQ-
--------ET------W------Tgv-----fesE---IS--Q--------I---M----
--KDI---------T----QK------TKNIT------------FIL-DC--CYNappe-
------------------------------------------------------------
-----------------------------------yasvdGR---R--Aksl--------
-------------------------------------------------rlseA------
---------------------------------------Dyskiss--------------
------------------------------------------------------------
------------------------------------------------------------
---------------------------------------hasmehsVV-RITAAA-----
-------------------KDGIAWG----tN--------------DG-------H----
----------pPA--GVLTSNI---AP-LM-------------NNPS-------------
-------L----------dLTWRTL----LFEVVV--NL---------------------
------------------------------------------------
>tr|I1S581|I1S581_GIBZE Uncharacterized protein OS=Gibberella zeae (strain PH-1 / ATCC MYA-4620 / FGSC 9075 / NRRL 31084) GN=FGSG_11999 PE=4 SV=1
------------------------------------------------------------
------------------------------------------------------------
------------------------------------------------------------
------------------------------------------------------------
------------------------------------------------------------
-----------------------------------------------------P------
-------T-----------------------------YSN--------------------
------------------------------------------------------------
--------------------------V-----------TAAIRE-------VTa------
---tAQ-------------------------------------PG-------H-------
-CVYM--H--------------F----------S---------G--HG-VRlspmgef--
------------------------------------------------------------
----------------------------------------sdygtgdlAL---G---L--
-----LS-RD-At----------------------------------------raQPLG-
--------GQ------------------------L---LA--I--------L---L----
--NAM---------V----TK------GLVVT------------LVL-DC--CFA-----
------------------------------------------------------------
----------------------------------------AS---I-yRlerknvrflp-
------------------------------------------fdaatfvmdhdE------
---------------------------------------Ptetiaqassscrd-------
------------------------------------------------------------
------------------------------------------------------------
---------------------------------lsmqpswlidpngYA-ILAACG-----
-------------------PHEEATEv---iL--------------GG-------V----
-----------EH--GALSFFL---AR-SL-------------RDF--------------
-------Gm---------nKRHRDV----FYRISP--SF---------K-----------
------ANKL-----DQTP---AL--YGN---KNQE-FF---------
>tr|I1RCT4|I1RCT4_GIBZE Uncharacterized protein OS=Gibberella zeae (strain PH-1 / ATCC MYA-4620 / FGSC 9075 / NRRL 31084) GN=FG01413.1 PE=4 SV=1
------------------------------------------------------------
-----------------------------------------------------VRE-LAE
-VFD----K---------------------------------------------------
-------------------Yy--------ryN-----------F----------------
-----------QV-------------------------------------------Q---
-----------AIP---------------------------------------S------
-------S-----------------------------SEGcks-----------------
------------------------------------------------------------
----------------------swrwL-----------SRQLNE-------FV-------
---eDR-------------------------------------DE------rD-------
vLKIV--Y--------------Y----------A---------G--HT-YLd--------
------------------------------------------------------------
----------------------------------------------snRE---M---V--
-----LA-SS-R-------------------------------------------DSEQ-
--------AS------P------I----------R---WG--G--------I---Q----
--QTL---------E----EA------CADTL------------IIM-DA--AYY-----
------------------------------------------------------------
----------------------------------------PS---T--------------
------------------------------------------------------------
------R-------M----------IRQQ----------G--------------------
------------------------------------------------------------
------------------------------------------------------------
----------------------------------------------VLeLLAASV-----
-------------------SEEHFYD-----I--------------DR------------
---------------CAFTRAL---AE-QLr-----------iR-AA-------------
----RLSP-----------LSAAEL----HANLFS--HY---------SKMV--------
------------------------------------------------
>tr|I1RNA9|I1RNA9_GIBZE Uncharacterized protein OS=Gibberella zeae (strain PH-1 / ATCC MYA-4620 / FGSC 9075 / NRRL 31084) GN=FG05477.1 PE=3 SV=1
------------------------------------------------------------
-----------------------------------------------------LED-LEK
-CLS---eD---------------------------------------------------
-------------------Y-----------G-----------F----------------
-----------QT-------------------------------------------Di--
---------fAIPS---------------------E-----------------N------
-------S-----------------------------HLE--------------------
------------------------------------------------------------
--------------------------L-----------MMRIGQ-------LIk------
---dHE-------------------------------------SQ-------D-------
tLFVV--Y--------------Y----------G---------G--HArIDe--------
------------------------------------------------------------
----------------------------------------------srQS---T---W--
-----CA-TR-E---------------------------------------------AN-
--------SP------W------L----------Q---WS--A--------I---Q----
--TLL---------E----RS------LSDVL------------ILL-DC--CAG-----
------------------------------------------------------------
----------------------------------------AA---S--------------
----------------------------------------------------------A-
------T-------F----------PSGA------S-iTE--------------------
------------------------------------------------------------
------------------------------------------------------------
-------------------------------------------------TISASS-----
-------------------WDAIAPD--------------------PG------------
-----------R---YSFTNAL---IE-VL-------------Q-EW-------------
----RVRA-----------FSAAML----HAEVLA--RL---------KH----------
------------------------------------------------
>tr|I1RXX8|I1RXX8_GIBZE Metacaspase-1 OS=Gibberella zeae (strain PH-1 / ATCC MYA-4620 / FGSC 9075 / NRRL 31084) GN=FG09204.1 PE=4 SV=1
-------TGRRKALLI--G-IN------------------------Yf------------
-------------------------nQe-------gEL--R---GC---IND-VHN-VSA
-FLV---eR---------------------------------------------------
-------------------Y-----------G-----------Yk---------------
---------reDM-----------------------------------------------
----------ILLT---------------------Ddq-------------qdPvm----
-----ipT-----------------------------REN--------------------
------------------------------------------------------------
--------------------------I-----------IRAMGW-------LVs------
---nAQ-------------------------------------PD-------D-------
-ALFL--H--------------Y----------S---------G--HG-GQvedldg---
------------------------------------------------------------
------------------------------------------deddgyDE---C---I--
-----YP-VD-Hsq---------------------------------------agPIID-
--------DE-------------I----------H---FR-----------V---V----
--KPL---------A-----Q------GVRLT------------AIF-DS--CHSatvmd
lpyvystkgvlkepnl--------------------------------------------
-------------------akeaalglfdafqayssgdvsG-------Aaksmfs-----
----------------------------------------------maknafnG------
---------------------------------------Gdeayektk------------
------------------------------------------------------------
------------------------------------------------------------
--------------------------------------dtrtspadVV-MWSGSK-----
-------------------DDQTSADa---tI---------------N-------A----
-----------QA-tGAMSWAF---IS-AI-------------KANP-------------
----K--------------QSYVEL----LNSVRD--IL---------------------
------ETKY-----TQKP---QL--SS--------------------
>tr|I1RFY9|I1RFY9_GIBZE Uncharacterized protein OS=Gibberella zeae (strain PH-1 / ATCC MYA-4620 / FGSC 9075 / NRRL 31084) GN=FG02635.1 PE=4 SV=1
------------------------------------------------------------
-------------------------------------------------DED-LTA-LEQ
-VLQ---kQ---------------------------------------------------
-------------------Y-----------K-----------Y----------------
-----------RT-------------------------------------------Ek--
---------wHIPT---------------------V-----------------P------
-------D----------------------------lSKK--------------------
------------------------------------------------------------
--------------------------L-----------GVQMAS-------FLe------
---hAK-------------------------------------PN-------H-------
-LLII--Y--------------Y----------A---------G--HG-YVss-------
------------------------------------------------------------
----------------------------------------------dgQL---F---W--
-----AC-NT-R---------------------------------------------ED-
--------AA------K------L----------K---WD--G--------V---R----
--CLF---------E----DA------QSDIL------------LLL-DT--CAV-----
------------------------------------------------------------
----------------------------------------PD---P--------------
------------------------------------------------------------
------P-------M----------AGSH------G------------------------
------------------------------------------------------------
------------------------------------------------------------
----------------------------------------------VK-QAIAAR-----
-------------------ASDRSPD-----------------------------S----
-----------LE--RSFTSNL---TE-AL-------------QKLS-------------
-----SGR----------pFTTQRL----HEEVLF--LK---------------------
---K--QQQL-----LQTP---RQ--TNG---STSN-TQSSPQ-----
>tr|I1S1I4|I1S1I4_GIBZE Uncharacterized protein OS=Gibberella zeae (strain PH-1 / ATCC MYA-4620 / FGSC 9075 / NRRL 31084) GN=FG10588.1 PE=4 SV=1
----QDSYTQVHVLLI--A-WE-----------------------EH-------------
------------------------------------DL--G---DV---DGE-IRD-LRA
-IFE---kD---------------------------------------------------
-------------------Y-----------R-----------Y----------------
----------sSV-------------------------------------------Vf--
--------fpIPTK---------------------G-----------------S------
-------S-----------------------------RAR--------------------
------------------------------------------------------------
--------------------------L-----------NREISS-------FV-------
---eEQs-----------------------------------fPE------gS-------
-LIIV--Y--------------Y----------A---------G--HC-SPds-------
------------------------------------------------------------
----------------------------------------------rgQA---E---W--
-----AA-FG-R----------------------------------------------G-
--------GP------T------V----------S---WH-----------V---T----
--QQLl-------fS-----A------VGDVL------------LIL-DC--CHAsl---
------------------------------------------------------------
--------------------------------------itGG------------------
------------------------------------------------------------
-------------------------SKD-------G-dGR--------------------
------------------------------------------------------------
------------------------------------------------------------
-----------------------------------------------FeLIAASA-----
-------------------KGAKTPV--------------------PG------------
-----------R---RSFTRAL---IR-LLke---------hvN-TE-------------
----INTG-----------LETPVF----HDFVRK--SA---------TKIV--------
------------------------------------------------
>tr|I1RLS7|I1RLS7_GIBZE Uncharacterized protein OS=Gibberella zeae (strain PH-1 / ATCC MYA-4620 / FGSC 9075 / NRRL 31084) GN=FG04896.1 PE=4 SV=1
-------GANKWAVLV--G-IDfygdqggsdsvspppniksshpvSY-------------
--------------------------N---------HL--Q---GC---VND-VVA-VRE
-YLI---nT---------------------------------------------------
-------------------L-----------K-----------Vqpdn------------
-------ittlL------------------------------------------------
-------------Aprpdhny------tsllpkhsK-----------------P------
-------T-----------------------------YLN--------------------
------------------------------------------------------------
--------------------------L-----------VRAFQK-------PQ-------
---gAE-------------------------------------PG-------D-------
-LIYI--H--------------Y----------S---------G--HG-ARattvfqd--
------------------------------------------------------------
-----------------------------------------vkatdalDE---A---L--
-----VP-SD-Inh--------------------------------------sacYLRD-
-----------------------L----------E---LG--Y--------L---L----
--HQM---------A----ND------GLVVT------------AVL-DC--CHS-----
------------------------------------------------------------
----------------------------------------GG---A-vRgdedsqlg---
--------------------------------------------ltrsipevyR------
---------------------------------------Snpesdrpltntksd------
------------------------------------------------------------
------------------------------------------------------------
-------------------------------ewsswlkcwssgqhgFF-SLAACQ-----
-------------------EEQTARE----kL--------------GT-------G----
-----------TT-yGLLTYWL---LK-IL-------------NSSS-------------
------MK-----------ISSQSL----YSRIID--CV---------QDDN--------
---------R-----HQTP---HY--VGD---S---------------
>tr|J3PGA7|J3PGA7_GAGT3 Uncharacterized protein OS=Gaeumannomyces graminis var. tritici (strain R3-111a-1) GN=GGTG_12532 PE=4 SV=1
-------SPKRFALLV--G-ID-----------------------QYssdg---------
---------------------srkgeNgks--lslgNL--R---GC---VND-VRA-IAD
-FLR---nE---------------------------------------------------
-------------------L-----------Q-----------L----------------
----------qDP-------------------------------------------R---
-----------ILLsptlssss-----aptkptdlR-----------------P------
-------T-----------------------------FDN--------------------
------------------------------------------------------------
--------------------------I-----------KKEFDS-------VAe------
---qAG-------------------------------------PG-------D-------
-LFFF--H--------------F----------S---------G--HG-ARlqptsk---
------------------------------------------------------------
-----------------------------------------sppgrstDP---S---L--
-----MT-MD-Fc----------------------------------------cgK----
---------P------A------Vr-------gwQ---LN--E--------W---L----
--KRL---------N----EK------KIRTI------------VTL-DS--CHS-----
------------------------------------------------------------
----------------------------------------GG---A-fRtggsfrtpeg-
------------------------------------------wttipnlpadeE-A-IA-
------E-------M----------AIES----------Gsrdgelet------------
------------------------------------------------------------
------------------------------------------------------------
--------------------------------------swsinpdgFT-LMAACE-----
-------------------SHELAAEk---sV--------------N--------G----
----------vSH--GAFTNAL---LA-CL------------kQ--S-------------
----RPSEs---------iVTYRTL----RDQIVT--RV---------SG----------
----------------QTP---RV--FGR---DR--------------
>tr|J3PK77|J3PK77_GAGT3 Uncharacterized protein OS=Gaeumannomyces graminis var. tritici (strain R3-111a-1) GN=GGTG_13927 PE=4 SV=1
-------VPDKWAVLI--G-IE-----------------------YYehpaqptt-----
------------------tpryghlgNki----eykTL--R---GC---VND-VLA-VEQ
-YLV----D---------------------------------------------------
-------------------T----------iN-----------V----------------
-----------NP-------------------------------------------Eh--
--------viKLLApepgrkyl----sqlppgtyrR-----------------P------
-------T-----------------------------YDN--------------------
------------------------------------------------------------
--------------------------I-----------VDALKV-------PE-------
---gAK-------------------------------------QG-------D-------
-FVYV--H--------------F----------S---------G--HG-ARattvfpel-
------------------------------------------------------------
----------------------------------------kdrsandeDQ---V---L--
-----VP-SD-Itr--------------------------------------ggkYIRD-
-----------------------L----------E---IG--I--------L---L----
--QAM---------T-----R------GIPEV------------YK--------Sdpqld
lpg---------------------------------------------------------
--------------------------------nidrimhwGR------------------
-------------------------------------------------------Q----
------Rp-----wM----------QAPQ---------G---------------------
------------------------------------------------------------
------------------------------------------------------------
----------------------------------------------FV-VLAACE-----
-------------------EYQKAHE----iY--------------LG------dH----
-----------SH--GLLTHVL---LS-IL------------------------------
----RNGPv---------eVSSQAF----YEGIRA--RV---------QDSN--------
---------R-----NQTP---YL--IGD---KDRF-FF---------
>tr|J3NMH6|J3NMH6_GAGT3 Metacaspase-1 OS=Gaeumannomyces graminis var. tritici (strain R3-111a-1) GN=GGTG_02481 PE=4 SV=1
-------TGKRKALLI--G-IN------------------------Yf------------
-------------------------gQk-------gEL--R---GC---IND-VRN-LSN
-FLQ----E---------------------------------------------------
-------------------F----------yG-----------Yrq--------------
---------edMV-----------------------------------------------
----------QLTD---------------------D-----------------Stnp---
---qsmpT-----------------------------REN--------------------
------------------------------------------------------------
--------------------------M-----------LRAMHW-------LVa------
---gAQ-------------------------------------PN-------D-------
-SLFF--H--------------Y----------S---------G--HG-SQakdldg---
------------------------------------------------------------
------------------------------------------deddgfDE---T---I--
-----IP-MD-Yeq---------------------------------------agHIVD-
--------DE----------------------------MH--E-------iM---V----
--KSL---------P-----A------GCRLT------------AIF-DS--CHS-----
------------------------------------------------------------
----------------------------------------GT---A-lDlpyvystqgvl
kepnlakeag---------------------vgllgavtsyargdmggvasslM------
---------------------------------------Gfaksaftdkkar--------
------------------------------------------------------------
------------------------------------------------------------
----------------------------------ettmrtktspadVI-SWSGSK-----
-------------------DDQTSAD----aT--------------IA-------S----
-----------QA-tGAMSHAF---VT-SL-------------R----------------
----ANRN-----------VTYLQL----LNNVRD--IL---------------------
------RDEY-----SQKP---QL------------------------
>tr|J3PJY7|J3PJY7_GAGT3 Uncharacterized protein OS=Gaeumannomyces graminis var. tritici (strain R3-111a-1) GN=GGTG_13829 PE=4 SV=1
-------SPRRFALLV--G-ID-----------------------QYssdgs--------
--------------------rksadgNpl----slrDL--R---GC---VND-VRA-IAE
-LLR----N---------------------------------------------------
-------------------------------E-----------Fq---------------
---------lqDP-----------------------------------------------
----------RFLTspplsssn-----fpttptelR-----------------P------
-------T-----------------------------FDN--------------------
------------------------------------------------------------
--------------------------I-----------KREFDA-------VAq------
---qAG-------------------------------------PG-------D-------
-LFFF--H--------------F----------S---------G--HG-ARlqptsk---
------------------------------------------------------------
-----------------------------------------splgrsrDP---S---L--
-----MT-MD-Fc----------------------------------------cgK----
---------P------A------Vr-------gwQ---LN--E--------W---L----
--KKL---------N----EK------KIRTI------------VTL-DS--CHS-----
------------------------------------------------------------
----------------------------------------GG---A-fRidgafrtpeg-
------------------------------------------wtsvanlpadeE------
---------------------------------------Ataetsiesgrrd--------
------------------------------------------------------------
------------------------------------------------------------
---------------------------------seletswsinpdgFT-LMAACE-----
-------------------SHELAAEk---aV--------------N--------G----
----------mPH--GAFTSAL---LA-YL------------kQNRP-------------
----S--Es---------iVTYRTL----RDQIAG--KV---------NGQT--------
------------------P---RV--FGR-------------------
>tr|J3P7I8|J3P7I8_GAGT3 Uncharacterized protein OS=Gaeumannomyces graminis var. tritici (strain R3-111a-1) GN=GGTG_09480 PE=3 SV=1
------------------------------------------------------------
-------------------------------------------------------D-LEQ
-CMR---eD---------------------------------------------------
-------------------Y-----------G-----------Y----------------
-----------ET-------------------------------------------Dv--
---------fAIPS---------------------E-----------------N------
-------S-----------------------------HLE--------------------
------------------------------------------------------------
--------------------------L-----------MLKVGA-------LI-------
----KE-------------------------------------HEa-----tD-------
tLFIV--Y--------------Y----------G---------G--HArIDe--------
------------------------------------------------------------
----------------------------------------------srQS---T---W--
-----CA-TR-H---------------------------------------------SA-
--------SP------W------L----------Q---WS--A--------I---Q----
--TLL---------E----RS------MSDTL------------ILL-DC--CAG-----
------------------------------------------------------------
----------------------------------------AA---S--------------
----------------------------------------------------------A-
------T-------F----------PNGK------S-iTE--------------------
------------------------------------------------------------
------------------------------------------------------------
-------------------------------------------------TISASS-----
-------------------WDAIAPD--------------------PG------------
-----------R---YSFTNAL---IE-VL-------------Q-QW-------------
----KLRT-----------YSAAML----HAEVLA--RL---------KH----------
------------------------------------------------
>tr|J3P791|J3P791_GAGT3 Uncharacterized protein OS=Gaeumannomyces graminis var. tritici (strain R3-111a-1) GN=GGTG_09387 PE=4 SV=1
----------------------------------------------Iq------------
-------------------------gP--------mDL--N---GC---VND-ALA-VRE
-YLM----N---------------------------------------------------
-------------------T----------mK-----------M----------------
-----------DP-------------------------------------------Kn--
---------iKLLLapakaeare--ykhelpasyeE-----------------P------
-------T-----------------------------YVN--------------------
------------------------------------------------------------
--------------------------I-----------VRALAK-------VPt------
---yAK-------------------------------------RN-------D-------
-LVFV--H--------------Y----------S---------G--HG-GRattvfpdl-
------------------------------------------------------------
----------------------------------------khktgddiDH---C---L--
-----VP-TD-Irrs-------------------------------------ngrYLRD-
-----------------------I----------E---LG--A--------L---L----
--QDI---------V----AA------GAVLT------------VVL-DC--CYS-----
------------------------------------------------------------
----------------------------------------GG---A-iRgdddsgdd---
--------------------------------------------edmanvrgeE------
---------------------------------------Riyksdevvdtqlapast---
------------------------------------------------------------
------------------------------------------------------------
----------------------------esitrwgsvplwmeapkgFV-LLAACL-----
-------------------DYQKAKE----kK--------------QTiq--grnGagk-
-------sqklWH--GRLTYEL---LD-TL------------rASAP-------------
----G--------------LSSTAI----YDRLRA--KV---------------------
------QNRV----aEQTP---YL--VGD---SDRF-FF---------
>tr|J3P1S8|J3P1S8_GAGT3 Uncharacterized protein OS=Gaeumannomyces graminis var. tritici (strain R3-111a-1) GN=GGTG_07476 PE=4 SV=1
------TGGKRSALLI--G-IN-----------------------EYhs-----------
------------------------veM--------kDL--K---GC---VAD-VAT-TEA
-FLR----E---------------------------------------------------
-------------------A----------aG-----------I----------------
----------tDI-------------------------------------------T---
-----------KLT---------------------S-----------------Ptsap--
--kvlvpT-----------------------------LDN--------------------
------------------------------------------------------------
--------------------------V-----------HGAFQK-------LAr------
---eAA-------------------------------------EG-------D-------
-FIYI--H--------------Y----------S---------G--HG-TRlptgfgt--
------------------------------------------------------------
-----------------------------------------ikgrnvyDE---C---L--
----vLP-VA-Gst---------------------------------------klD--Y-
--------LR------D------V----------E---VA--F--------L---L----
--KQI---------T----DK------GATVT------------FVL-DC--CHS-----
------------------------------------------------------------
----------------------------------------GG---A-tRdgddiakgvr-
------------------------------------------gtdaaspsafvE------
---------------------------------------Rdpigpagaleeswrppap--
------------------------------------------------------------
------------------------------------------------------------
---------------------------gdpgrggvvvrhwmtasdrFS-FLAACR-----
-------------------TSQKAWEv---pK---------------D------aE----
----------vRQ--GLLTTCL---AS-VV-------------NDKR-------------
----LPGGl--------qkLSCDVV----SNLVAG--RL---------KSHP--------
--dR--DLET-----VQDV---VF--GGR---GDRA-FFSA-------
>tr|J3PJ90|J3PJ90_GAGT3 Uncharacterized protein OS=Gaeumannomyces graminis var. tritici (strain R3-111a-1) GN=GGTG_13571 PE=4 SV=1
----TSKPLNKGAILI--G-IE-----------------------KYsyknsvkk-----
------------------rkrctkgvKmk----apkDL--G---GC---VND-VLA-VWD
-YLI----K---------------------------------------------------
-------------------T----------mK-----------L----------------
-----------DV-------------------------------------------Dn--
---------iKMLL---------------------A-----------------P------
-------------------------------------VEN--------------------
------------------------------------------------------------
--------------------------M-----------THRPRS-------GRrp-----
--eyAK-------------------------------------EN-------D-------
-LVYI--H--------------Y----------S---------G--HG-GQastvfak--
------------------------------------------------------------
----------------------------------------lkknsddiDH---S---L--
-----LP-PD-Ial--------------------------------------vrkYLRD-
-----------------------V----------E---LG--A--------L---L----
--QDI---------V----EV------GVVLT------------VVL-DC--CHS-----
------------------------------------------------------------
----------------------------------------GG---A-iRgedddd-----
-----------------------------------------------dilegvR-G----
---------------------------------------Ddqvyqsn-------------
------------------------------------------------------------
------------------------------------------------------------
--------------------------------------pgedlppsK----AS-Ie----
------------------hWGNTAQWm---eR--------------DGt-----vS----
-----------RH--GRLTFWL---LD-TV-------------RTSP-------------
------RS-----------LSSAAI----YDRVCA--KT---------QNSV--------
--pD------------QTP---YL--VGD----HY-------------
>tr|J3NV87|J3NV87_GAGT3 Metacaspase-1 OS=Gaeumannomyces graminis var. tritici (strain R3-111a-1) GN=GGTG_05200 PE=4 SV=1
-------TGKRKALLI--G-IN------------------------Yf------------
------------------------sqR--------gQL--R---GC---IND-VRN-MSA
-YLV---eH---------------------------------------------------
-------------------Y-----------G-----------Ykr--------------
---------edM------------------------------------------------
----------VILTddqq-------------npmsQ-----------------P------
-------T-----------------------------KQN--------------------
------------------------------------------------------------
--------------------------I-----------LRAMHW-------LVk------
---dAK-------------------------------------PN-------D-------
-SLFF--H--------------Y----------S---------G--HG-GQtkdldg---
------------------------------------------------------------
------------------------------------------depdgyDE---V---I--
-----YP-VD-Frq---------------------------------------vgHITD-
--------DE----------------------------MH--R-------iM---V----
--MPL---------Q-----A------GVRLT------------AIF-DS--CHS-----
------------------------------------------------------------
----------------------------------------GT---A-lDlpyiystqgml
kepnlar----------------------------eagqgllgvltsygrgdmN------
---------------------------------------Gvasnivgffkkatng-----
------------------------------------------------------------
------------------------------------------------------------
------------------------------edahnrslatktspadVI-MISGSK-----
-------------------DDQTSAD----aN--------------IA-------S----
-----------QY-tGAMSWAF---IT-AL-------------KKN--------------
------PQ-----------QSYVQL----LNNIRD--EL---------------------
------ATRY-----TQKP---QL--S---------------------
>tr|J3NFT0|J3NFT0_GAGT3 Uncharacterized protein OS=Gaeumannomyces graminis var. tritici (strain R3-111a-1) GN=GGTG_00124 PE=4 SV=1
------------------------------------------------------------
--------------------------------------------SV---EKD-LAN-LEA
-VLR---eR---------------------------------------------------
-------------------Y-----------N-----------Y----------------
-----------HT-------------------------------------------Drw-
--------siPTVP---------------------N-----------------P------
---------------------------------------S--------------------
------------------------------------------------------------
--------------------------I-----------KLGIQMa-----tFLe------
---hAR-------------------------------------T--------D-------
hLLII--Y--------------Y----------A---------G--HG-YVga-------
------------------------------------------------------------
----------------------------------------------dnHL---Y---W--
-----AC-HK-G---------------------------------------------DD-
--------AS------K------L----------K---WD--G--------V---R----
--CWF---------E----DA------QSDVL------------LLL-DS--CAP-----
------------------------------------------------------------
----------------------------------------RE---A--------------
------------------------------------------------------------
------P-------I----------AGSH------G-vK---------------------
------------------------------------------------------------
------------------------------------------------------------
-----------------------------------------------Q-AIAAYT-----
-------------------SDQIPRE-----A--------------PA------------
---------------RSFTSCL---AE-SFsk---------lsA----------------
------GR----------pFTTQRL--------QE--EV---------ALLQ--------
------------------------------------------------
>tr|J3PIS0|J3PIS0_GAGT3 Uncharacterized protein OS=Gaeumannomyces graminis var. tritici (strain R3-111a-1) GN=GGTG_13399 PE=4 SV=1
------------------------------------------------------------
------------------------------------------------------------
------------------------------------------------------------
------------------------------------------------------------
------------------------------------------------------------
------------------------------------------------------------
------------------------------------------------------------
------------------------------------------------------------
------------------------------------------------------------
------------------------------------------------------------
------------------------------------------------------------
------------------------------------------------------------
------------------------------------------------------------
------------------------------------------------------------
--------HD-------------V----------E---LA--A--------L---L----
--QDI---------V----QG------GALLT------------VVL-DC--CHS-----
------------------------------------------------------------
----------------------------------------GG---A-iRgeddtda----
----------------------------------------------dlagvrgE------
---------------------------------------Klayrsdq-------------
------------------------------------------------------------
------------------------------------------------------------
---------------------------------------aaersvaRW-GLSFEK-----
-------------------AKEMSEIr---pS--------------D--------Gv---
---------efWH--GRLTYWL---LD-TV------------------------------
------------------------------------------------------------
------------------------------------------------
>tr|Q5B6E8|Q5B6E8_EMENI Metacaspase, putative (JCVI) OS=Emericella nidulans (strain FGSC A4 / ATCC 38163 / CBS 112.46 / NRRL 194 / M139) GN=AN3882.2 PE=4 SV=1
-SASNSGAPTKRALLI--G-SP-----------------------TY-------------
------------------------------------DL--R---GP---QND-VEN-VGN
-LLR----R---------------------------------------------------
-------------------H-----------G-----------F----------------
-----------RV-------------------------------------------R---
---------eCCGP---------------------R-----------------A------
-------T-----------------------------RDG--------------------
------------------------------------------------------------
--------------------------I-----------LTMWRE-------LIf------
---dTQ-------------------------------------PD-------D-------
-TVVI--Y--------------Y----------S---------G--HG-GFakdpk----
------------------------------------------------------------
------------------------------------------dhsgrrYQ---Y---I--
-----VP-TD-Yvtp------------------------------------sspgDFKG-
--------IF------D------I----------E---IS--R--------L---V----
--HQT---------T----KN------THNVT------------VIL-DC--CFS-----
------------------------------------------------------------
----------------------------------------GR---M-aRdpthg------
------------------------------------------------ghavrK-A-LE-
------N-------V----------PYD-----------Qvskayelaaksv--------
------------------------------------------------------------
------------------------------------------------------------
----------------------------------fsdltsvegnlnAV-RIVAAT-----
-------------------DSEAAFE----yD--------------EG------dG----
-----------RI-iGAFTRAL---LA-NL-------------ENA--------------
----LQAS-----------LTWKQM----MLRVSD--LV---------NT----------
------QFPY------QHP---HV--EGP--yNRVV-FSQQ-------
>tr|B2W8S4|B2W8S4_PYRTR Metacaspase OS=Pyrenophora tritici-repentis (strain Pt-1C-BFP) GN=PTRG_06382 PE=4 SV=1
-------NGRRKALLI--G-IN------------------------Yf------------
------------------------gqR--------gEL--R---GC---IND-VKN-MSK
-YLN----E---------------------------------------------------
-------------------F----------fG-----------Ykr--------------
---------edMV-----------------------------------------------
----------TLTDdqq--------------npmsQ-----------------P------
-------T-----------------------------KAN--------------------
------------------------------------------------------------
--------------------------I-----------LRAMHW-------LVk------
---dAR-------------------------------------PN-------D-------
-SLFF--H--------------Y----------S--------vG--HG-GQtkdldg---
------------------------------------------------------------
------------------------------------------deddgyDE---V---I--
-----YP-VD-Frt---------------------------------------agHIVD-
--------DE----------------------------MH--R-------iM---V----
--SPL---------Q-----P------GVRLT------------AIF-DS--CHS-----
------------------------------------------------------------
----------------------------------------GS---A-lDlpylystqgvl
kepnlak----------------------------eagqgllgiissygrgdiG------
---------------------------------------Gmigtatglfkkavsg-----
------------------------------------------------------------
------------------------------------------------------------
------------------------------ddvykknlrtktspadVI-MWSGSK-----
-------------------DTQTSAD----aS--------------IG-------G----
-----------EA-tGAMSWAF---IS-AL-------------RKNP-------------
-------N-----------QSYVQL----LNSIRD--EL---------------------
------QGKY-----QQKP---QL--SCS-------------------
>tr|B2WKW4|B2WKW4_PYRTR Metacaspase OS=Pyrenophora tritici-repentis (strain Pt-1C-BFP) GN=PTRG_10624 PE=4 SV=1
---MFMSYKRKKSLLI--G-IN------------------------Yvg-----------
------------------------ssH---------EL--R---GC---HSD-VDN-MAD
-FLS----Y---------------------------------------------------
-------------------R-----------G-----------Ynns-------------
--------qkdR------------------------------------------------
----------VILS---------------------D-----------------Rpevsy-
-dspyypN-----------------------------GHN--------------------
------------------------------------------------------------
--------------------------L-----------IAAIDW-------LV-------
----SE-------------------------------------PG-------C-------
-TLFL--H--------------Y----------S---------G--HG-GQiedvdg---
------------------------------------------------------------
-----------------------------------------nrgstglDA---S---I--
-----VP-VD-Feq---------------------------------------rgQI---
--------SS------T------I--------------LH-eH--------L---V----
--TRM---------A-----P------DCTLF------------VIM-DC--CHS-----
------------------------------------------------------------
----------------------------------------GS---A-lElpyvyrsdseg
qislmdnlktgly---------------lageardiisggfsynkigeaqqllA------
---------------------------------------Gassffkglrhfgegqee---
------------------------------------------------------------
------------------------------------------------------------
-----------------------------glesgefagqygseqkmVT-MFSGCR-----
-------------------DDQTSAD----aK--------------IA-------G----
-----------QA-tGAMTWAF---LE-MM-------------KSSQ-------------
----N--------------PSYAEL----LDE----------------------------
------------------------------------------------
>tr|C1H8V2|C1H8V2_PARBA Uncharacterized protein OS=Paracoccidioides lutzii (strain ATCC MYA-826 / Pb01) GN=PAAG_07193 PE=4 SV=1
------------------------------------------------------------
----------------------------------------T---GA---ADD-AIH-LQA
-LMR----A---------------------------------------------------
-------------------M-----------G-----------Ldr--------------
---------ahE------------------------------------------------
----------YVIP---------------------Q-----------------V------
------gTqs------------------------wvpVMM--------------------
------------------------------------------------------------
--------------------------F-----------RDLLSE-------AR-------
----RC-------------------------------------PG------rS-------
-IVVF--H--------------F----------A---------G--HA-YLdnckrlafr
gkd---------------------------------------------------------
-----------------------------------dqekgnnnggnnyHN---F---F--
-----HD-AD-Sdids-----------------------------------ddddD--Dd
d----ensNS------S------F----------P---LD--P--------L---L----
--NQVyagt-tlndD----DC------QVDVV------------FIL-DL--CHDsndc-
------------------------------------------------------------
-----------------------------------gmitdK-------Akym--------
-------------------------------------------------lltsK-G-SE-
------V------------------TKSD------R-iGE--------------------
------------------------------------------------------------
------------------------------------------------------------
-------------------------------------------------VLAASVcklap
rg----------ltgdgatTDNPHSD-----I--------------DGi-----rQ----
-----------RN-gQSFTSKL---AD-YA-------------ERSR-------------
---kR--Ag---------fIELADL----FSVMRA--QY---------KSSV--------
--tD--RK----------------------------------------
>tr|B2VY83|B2VY83_PYRTR Predicted protein OS=Pyrenophora tritici-repentis (strain Pt-1C-BFP) GN=PTRG_02373 PE=4 SV=1
------------------------------------------------------------
------------------------------------------------------------
------------------------------------------------------------
------------------------------------------------------------
------------------------------------------------------------
------------------------------------------------------------
------------------------------------------------------------
------------------------------------------------------------
------------------------------------------------------------
------------------------------------------------------------
-LVIL--V--------------F----------S---------G--HG-LSdlapp----
------------------------------------------------------------
------------------------------------------qdriraD-----------
-----------Gwtlklcg-----------------------------amnargtP-S--
--------TP------T------L----------D---WN--M--------A---T----
--SAM---------N----SS------ECDVV------------HIL-DC--CFA-----
------------------------------------------------------------
----------------------------------------AE---V--------------
------------------------------------------------------------
-------------------------CNG-----------G--------------------
------------------------------------------------------------
------------------------------------------------------------
-----------------------------------------------VeILGASA-----
-------------------RNEPAEA-----------------------------D----
-----------PA--TCFTEAL---IE-ELr----------rlS----------------
------SR----------pTTIVML----FSEI---------------------------
------------------------------------------------
>tr|B2VXU6|B2VXU6_PYRTR Putative uncharacterized protein OS=Pyrenophora tritici-repentis (strain Pt-1C-BFP) GN=PTRG_03342 PE=4 SV=1
------------------------------------------------------------
--------------------------------------------------QE-AQE-LET
-LFR----E---------------------------------------------------
-------------------R----------fH-----------Y----------------
-----------HT-------------------------------------------Ktv-
--------elNIRK---------------------K-----------------P------
-------------------------------------QLQ--------------------
------------------------------------------------------------
--------------------------L-----------DNHISN-------FIy------
--ehDG-------------------------------------EN-------S-------
-LLIV--Y--------------Y----------T---------G--HG-EFedes-----
------------------------------------------------------------
-------------------------------------------ktlwlTA---S---L--
-----NP-AD-G------------------------------------------gGFRQ-
--------DA------R------A----------T---WN--K--------T---E----
--EQL---------R---hPD-----vEGDVL------------TIL-DT--CYA-----
------------------------------------------------------------
----------------------------------------SN------------------
---------------------------------------------------------LV-
------K-------S----------SRED------E--KK--------------------
------------------------------------------------------------
------------------------------------------------------------
-----------------------------------------------FeLLSACA-----
-------------------INQTTSA--------------------PG------------
-----------P---NSYTRAF---ID-AVkl---------llADDP-------------
------DR----------pISTFSL----TNQINK--DE---------RRRD--------
--aT--AHLW-----GRNY---VA--RAN---QEHI-FLS--------
>tr|C0NT30|C0NT30_AJECG Putative uncharacterized protein OS=Ajellomyces capsulatus (strain G186AR / H82 / ATCC MYA-2454 / RMSCC 2432) GN=HCBG_06310 PE=4 SV=1
------------------------------------------------------------
------------------------------------------------------------
------------------------------------------------------------
------------------------------------------------------------
------------------------------------------------------------
------------------------------------------------------------
-------------------------------------LER--------------------
------------------------------------------------------------
--------------------------F-----------LATLRS-------ETq------
--iaVR-------------------------------------EN-------Q-------
-QVLV--F--------------I----------F---------G--HG-EAesfg-----
------------------------------------------------------------
-------------------------------------------vsiggE-----------
-----GP-SD-R------------------------------------------------
----------------A------L----------Q---LT--Ek------kL---H----
--EAI---------H-----P------NVDLT------------LVM-TS--CFS-----
------------------------------------------------------------
----------------------------------------GGwlvK--Py----------
---------------------------------------------------tdS-R-LS-
------V-------V----------KRLN-------------------------------
------------------------------------------------------------
------------------------------------------------------------
----------------------------------------------VS-GTAAAG-----
-------------------DEQESRAw--asS---------------As-----rGr---
----------aGG--SIYAAAV---LN-AL------------------------------
-------------------VQPAEI----HRE----------------------------
------------------------------------------------
>tr|C1HAY5|C1HAY5_PARBA Metacaspase-1 OS=Paracoccidioides lutzii (strain ATCC MYA-826 / Pb01) GN=PAAG_07849 PE=4 SV=1
-------TGKRKALLI--G-IN------------------------Yf------------
------------------------gqR--------gQL--R---GC---IND-VKN-MST
-YLN---qN---------------------------------------------------
-------------------F-----------G-----------Yar--------------
---------edM------------------------------------------------
----------VILTddqq-------------npmsQ-----------------P------
-------T-----------------------------KAN--------------------
------------------------------------------------------------
--------------------------I-----------LRAMHW-------LVk------
---dAR-------------------------------------PN-------D-------
-SLFF--H--------------F----------S---------G--HG-GQtkdldg---
------------------------------------------------------------
------------------------------------------deddgnDE---V---I--
-----YP-VD-Frs---------------------------------------agHIVD-
--------DE----------------------------MH--R-------iM---V----
--KSL---------------L-----pGVRLT------------AIF-DS--CHS-----
------------------------------------------------------------
----------------------------------------GS---A-lDlpyiystqgil
kepnlakeagqgllsv----------vsayargdvsgmlstvgglikkatkgeA-G-YQ-
---------------------------------------Karqtk---------------
------------------------------------------------------------
------------------------------------------------------------
-----------------------------------------tspadVI-MWSGSK-----
-------------------DTQTSQDa---tI--------------NG-------E----
-----------AT--GAMSWAF---IT-AL-------------KKN--------------
------PQ-----------QSYVQL----LRSIRD--EL---------------------
------ATKY-----SQKP---QL--S---------------------
>tr|M5C5H2|M5C5H2_THACB Metacaspase-7 Short=AtMC7 OS=Thanatephorus cucumeris (strain AG1-IB / isolate 7/3/14) GN=BN14_08442 PE=4 SV=1
---GAKSKPPLHALVI--G-IN-----------------------KYk------------
-------------------------aS--------sNL--V---AA---VPD-ALA-FKA
-YLT---dD---------------------------------------------------
-------------------L-----------S-----------Vp---------------
---------ekQI-------------------------------------------A---
---------vLLDE---------------------Q-----------------A------
-------K-----------------------------RAN--------------------
------------------------------------------------------------
--------------------------I-----------IKAFQR-------LArp-----
-dngIK-------------------------------------RD-------D-------
-PIVI--Y--------------Y----------A---------G--HG-SEidpppd---
------------------------------------------------------------
-----------------------------------------raangplVQ---C---I--
-----IP-QD-A-------------------------------------------S-KD-
--------TE-------------Vvpi----pdfT---IA--T--------L---V----
--HQI---------A----RE-----kGNNIT------------LIF-DC--CHSas---
------------------------------------------------------------
-------------------------------------gsrC-------Npegarfidk--
-------------------------------------------aylpklphspD------
---------------------------------------Keviqdalmgsrdvi------
------------------------------------------------------------
------------------------------------------------------------
--------------------------------npsllrlsfdgmdsHV-LLAACG-----
-------------------HGEIAFE--------------------DR------vE----
-----------KY--GYFSNEL---LK-IL--------------RSV-------------
----GVGA-----------LTYKGC----IQRMSA-lQT---------------------
------------------------------------------------
>tr|M5BRC7|M5BRC7_THACB Metacaspase-1 OS=Thanatephorus cucumeris (strain AG1-IB / isolate 7/3/14) GN=MCA1 PE=4 SV=1
------------------------------------------------------------
--------------------------------------------GP---YSD-GDD-VYH
-LLL----Q---------------------------------------------------
-------------------Q-----------G-----------Yqedeit----------
-----ymtdkpNT-----------------------------------------------
----------PALL---------------------Q-----------------P------
-------T-----------------------------CMN--------------------
------------------------------------------------------------
--------------------------I-----------KYQLAR-------LVa------
---dAN-------------------------------------PG-------D-------
-RFFL--Y--------------Y----------A---------G--HG-IQvedtng---
------------------------------------------------------------
------------------------------------------defdgwDE---A---I--
-----IP-TDwAt----------------------------------------tyN-YR-
--------DE------G------L----------I---ID--D--------Y---L----
--KEAc------vnT---lPK------GAHLT------------AVF-DC--CHA-----
------------------------------------------------------------
----------------------------------------GT---I--------------
------------------------------------------------------------
------------------------------------------------------------
------------------------------------------------------------
------------------------------------------------------------
------------------------------------------------------------
------------------------------------------------------------
------------------------------------------------------------
------------------------------------------------------------
------------------------------------------------
>tr|M5C095|M5C095_THACB Uncharacterized protein OS=Thanatephorus cucumeris (strain AG1-IB / isolate 7/3/14) GN=BN14_06887 PE=4 SV=1
------------------------------------------------------------
------------------------------------DL--Y---GA---DRD-MTN-FLE
-WLT---gD---------------------------------------------------
-------------------E-----------K-----------Fp---------------
---------nlKI-----------------------------------------------
----------SSIH---------------------N-----------------T------
-------S-----------------------------RTD--------------------
------------------------------------------------------------
--------------------------I-----------KSYLEN-------LV-------
---tLS-------------------------------------PG---------------
-VVFV--Y--------------I----------Q---------G--HS-LP---------
------------------------------------------------------------
------------------------------------------------E----L---Y--
-----IT-GD-Gr-----------------------------------------gS--D-
--------GE------Y------Igl-----kstE---LI--E--------L---F----
--SRF---------E-----N------NTSSI------------VIT-DF--CHS-----
------------------------------------------------------------
----------------------------------------GN---F-lHlryrlevdt--
-------------------------------------------dgkradwvevE------
---------------------------------------Nwtqgsgd-------------
------------------------------------------------------------
------------------------------------------------------------
--------------------------------------ttshpssqML-HIAGSA-----
-------------------DNQLALS----------------------------------
------------------------------------------------------------
------------------------------------------------------------
------------------------------------------------
>tr|M5C026|M5C026_THACB Uncharacterized protein OS=Thanatephorus cucumeris (strain AG1-IB / isolate 7/3/14) GN=BN14_06889 PE=4 SV=1
------------------------------------------------------------
-------------------------------------L--K---GT---LQD-RVR-IQR
-FLD----R---------------------------------------------------
-------------------Fv---------pG-----------I----------------
-----------RV-------------------------------------------Ad--
--------leSGGK---------------------N-----------------A------
-------L-----------------------------RDD--------------------
------------------------------------------------------------
--------------------------I-----------VHAMDE-------VA-------
----NG-------------------------------------CP-------P-------
-LVVT--Y--------------F----------Q---------G--HS-EGsa-------
------------------------------------------------------------
---------------------------------------------gplR----Y------
-----IT-GD-Hne---------------------------------------ggKLK--
----------------G------F----------T---AQ--E--------L---V----
--KMF---------S----KLs----iQTMTM------------AIT-DF--CNS-----
------------------------------------------------------------
----------------------------------------GN---I-yRlrfrlapnp--
--------------------------------------------dgtfswtetR-E-WQ-
------D-------D----------Q-------------Rtnkvp---------------
------------------------------------------------------------
------------------------------------------------------------
-----------------------------------------sitspMI-HIAGSL-----
-------------------EWQLVYE-----T--------------GG-------G----
-----------G---GYFTNSL---AD--L-------------EAGP-------------
-------------------VTLPQF----LMDLQR--RV---------EIHVg-------
-qgK--------------------------------------------
>tr|M5CFA1|M5CFA1_THACB Metacaspase-1 OS=Thanatephorus cucumeris (strain AG1-IB / isolate 7/3/14) GN=BN14_08741 PE=4 SV=1
-----QGAVQRRALII--A-PEy---------------------eDYl------------
------------------------ddQl-------pTL--P---AT---AND-VKL-VHD
-MLI----K---------------------------------------------------
-------------------F-----------G-----------Ye---------------
---------rkDI-----------------------------------------------
----------RILC---------------------Dvcag--------ngysyP------
-------T-----------------------------RKN--------------------
------------------------------------------------------------
--------------------------I-----------LDNLQW-------LIs------
---dTT-------------------------------------PN-------A-------
-YRYL--H--------------F----------S---------G--HG-VRils------
------------------------------------------------------------
--------------------------------------------dsekG--------K--
-----CV-ID-Sdwdpc--------------------------------kgptteD----
--------PE------R------S----------S---SN--V--------M---L----
--GS----------------R------IARIT------------VPK-DQ--LQHynedl
pvkaagygfrgksn----------------------------------------------
--------------------ystvttkapgppgdilagedN-------------------
------------------------------------------------------------
---------------------------------------Alnnsikedkppvpaegtsvl
ekviealggl--------------------------------------------------
------------------------------------------------------------
---------------vfqpinvdsltvtlhenlpqrekamnsikarVL-SWTASH-----
-------------------QRQEAWD-----D--------------NN-------G----
-----------HA--GLFTQSF---TQ-AChe--------lkvS----------------
----GSGT-----------FTYREL----YDKASE--MV---------SKQR--------
--------KE-----ARHP---RP------------------------
>tr|M5C6B6|M5C6B6_THACB Uncharacterized protein OS=Thanatephorus cucumeris (strain AG1-IB / isolate 7/3/14) GN=BN14_09067 PE=4 SV=1
-----GAKPPLHALII--G-IN-----------------------KYk------------
-------------------------aN--------vPL--A---AA---VSD-ALA-FKA
-YLT---dD---------------------------------------------------
-------------------L-----------S-----------Vp---------------
---------edQI-------------------------------------------T---
---------iILDD---------------------Q-----------------A------
-------K-----------------------------RAD--------------------
------------------------------------------------------------
--------------------------I-----------IKAFQD-------LAep-----
-dngIA-------------------------------------RD-------D-------
-PIVI--Y--------------Y----------A---------G--YG-GEidppqe---
------------------------------------------------------------
-----------------------------------------saangrlVQ---C---I--
-----IP-QD-T---------------------------------------------SK-
--------DT------R------Vvpi----pdfT---IG--A--------L---V----
--QQI--------vQ----EK------GNNIT------------LIF-DC--CYS-----
------------------------------------------------------------
----------------------------------------AG---A-sQetped------
------------------------------------------------aryidK------
---------------------------------------Snlpslptscdddiiqdiis-
------------------------------------------------------------
------------------------------------------------------------
--------------------------pfgdvfdpfslgfsyedmdsHV-ILTACG-----
-------------------YGEVALE-----N--------------GT-------E----
-----------KY--GYFSNAL---LK-LL------------hS----------------
-------------------IQIDSL-----------------------------------
------------------------------------------------
>tr|M5CCP4|M5CCP4_THACB Metacaspase-7 Short=AtMC7 OS=Thanatephorus cucumeris (strain AG1-IB / isolate 7/3/14) GN=BN14_11867 PE=4 SV=1
-----KSKPPLHALVI--G-IN-----------------------KYk------------
-------------------------tS--------sNL--V---AA---VPD-ALA-FKA
-YLT---dD---------------------------------------------------
-------------------L-----------S-----------Vp---------------
---------ekQI-------------------------------------------T---
---------vLLDE---------------------Q-----------------A------
-------K-----------------------------RAN--------------------
------------------------------------------------------------
--------------------------I-----------IKAFQR-------LArp-----
-dngIK-------------------------------------RD-------D-------
-PIVI--Y--------------Y----------A---------G--HG-SEidpppdr--
------------------------------------------------------------
-----------------------------------------aangpliQ----C---I--
-----IP-HD-A-------------------------------------------S-KD-
--------TE-------------Vvpi----pdfT---IA--T--------L---V----
--HQI---------A----RE-----kGNNIT------------LIF-DC--CHSas---
------------------------------------------------------------
-------------------------------------gsrC-------Npegarfid---
---------------------------------------------kaylpklpR------
---------------------------------------Spdkeviqdalmgsrd-----
------------------------------------------------------------
------------------------------------------------------------
------------------------------vidpslfrlsfdgmdsHV-LLAACG-----
-------------------HGEIAFE--------------------DR------vE----
-----------KY--GYFSNAL---LK-ILr----------tvG----------------
-----VDA-----------LTYKGC----IQRMSA-lQA-----------A---------
------------------------------------------------
>tr|M5BMZ4|M5BMZ4_THACB Uncharacterized protein OS=Thanatephorus cucumeris (strain AG1-IB / isolate 7/3/14) GN=BN14_01580 PE=4 SV=1
------------------------------------------------------------
------------------------------------------------------------
------------------------------------------------------------
------------------------------------------------------------
------------------------------------------------------------
------------------------------------------------------------
------------------------------------------------------------
------------------------------------------------------------
------------------------------------------------------------
------------------------------------------------------------
------------------------------------------------------------
------------------------------------------------------------
-------------------------------------------------E---S---I--
-----CP-TD-Y----------------------------------------------E-
--------TA------G------Vlv------ddE---LH--D-------iL---V----
--KPL--------------PE------GAGLT------------ALF-DS--CHS-----
------------------------------------------------------------
----------------------------------------GS---V-lDlpwtyetsg--
--------------------------------------------aikepddlqG------
---------------------------------------Eaedeavaida----------
------------------------------------------------------------
------------------------------------------------------------
-----------------------------------hqkrfkwspadVI-SLSGCR-----
-------------------DSQTSAD----aQ--------------FG-------G----
----------lPS--GALSYAF---IR-AF-------------AKFP-------------
----Q--------------MTYAQL----LKTILN--EL---------------------
------RGKF-----DQKP---QL--SS--------------------
>tr|M5CDW3|M5CDW3_THACB Uncharacterized protein OS=Thanatephorus cucumeris (strain AG1-IB / isolate 7/3/14) GN=BN14_08144 PE=4 SV=1
----TRRRLHAYALII--A-IN-----------------------AH-------------
------------------------------------NL--S---AP---EPD-AYR-LRD
-ALV----E---------------------------------------------------
-------------------I-----------G-----------Ip---------------
---------enSI-------------------------------------------Q---
-----------LLVg-------------------aQ-----------------A------
-------T-----------------------------RNA--------------------
------------------------------------------------------------
--------------------------I-----------IQHLRS-------IR-------
----TN-------------------------------------PGi----lkD-------
aPIII--Y--------------F----------A---------G--HG-SRqrfpvp---
------------------------------------------------------------
------------------------------------------vlgtitAE---C---I--
-----MP-FD-Tlstg-----------------------------------grvlP----
--------IP------D------I----------T---IS--A--------L---L----
--GEI---------A----KE-----kGDHIT------------LLL-DC--CHS-----
------------------------------------------------------------
----------------------------------------GS---G-sRdvddnrgklp-
------------------------------------------enlididqeefQ------
---------------------------------------Nedgdiwcaflqedentevgl
------------------------------------------------------------
------------------------------------------------------------
--------------------------ksrsittshpgslryqgiksHV-LIASCR-----
-------------------EYEQSFEy---sK---------------D------rG----
----------vPT--GVFTSAL---MD-ALr----------dcQ----------------
----DSGAi--------wdVTYTGL----FSRIKS--FM---------------------
------HDDI-----QDLQ---RQ--FG--------------------
>tr|M5C3R1|M5C3R1_THACB Metacaspase-7 Short=AtMC7 OS=Thanatephorus cucumeris (strain AG1-IB / isolate 7/3/14) GN=BN14_07745 PE=4 SV=1
--APTNHRGKRRAVCI--G-FN------------------------Yrqpg---------
----------------------kpeaPsk----mvnPL--N---HS---VAD-ARL-FAS
-KLY----K---------------------------------------------------
-------------------L-----------G-----------Yl---------------
---------eeDI-----------------------------------------------
----------KVIT---------------------D-----------------E------
------dTss-------------------------psPED--------------------
------------------------------------------------------------
--------------------------L-----------LESMNW-------LIr------
---dVS-------------------------------------AG-------D-------
-RLLL--M--------------F----------S---------G--HC-VSpgfkt----
------------------------------------------------------------
-------------------------------------------ggagmET---Y---L--
-----VA-AN-M------------------------------------------mPLRR-
--------ST-------------L--------------YE--H--------L---I----
--AKV---------P-----V------GAELI------------LVL-DC--CNAagmvn
lkhcikrmgdncgvkqiss-----------------------------------------
---------------fealsqleqstvfpqsgslngmpavA-------------------
------------------------------------------------------------
---------------------------------------Qlapmrvapvntvnvniplsg
spsvrrpggsvaaa----------------------------------------------
------------------------------------------------------------
-----------piivsgttiqppmsinprpgrqavaegapiapagkVV-LWAGTG-----
-------------------NHQKAFE-----S--------------SN-------G----
----------vQS--SVVTSAI---CS-AL------------dA----------------
----LDGD----------nVTQSAL----WKSLVG--AI---------DEENsrr----q
erdS--KKAK-----RPAP---N-------------------------
>tr|M5C6S2|M5C6S2_THACB Metacaspase-4 Short=AtMC4 OS=Thanatephorus cucumeris (strain AG1-IB / isolate 7/3/14) GN=LbCasA PE=4 SV=1
----SQPNSPRRALII--A-VQ------------------------Ygv-----------
-----------------------hvvR--------aPL--A---GT---VRD-AVL-AYR
-MLC----G---------------------------------------------------
-------------------Qen-------sfG-----------Y----------------
-----------KP-------------------------------------------Te--
---------iRILVegl---------------eslDsk-------------irP------
-------T-----------------------------PDN--------------------
------------------------------------------------------------
--------------------------I-----------RESLKW-------LVe------
---gAG-------------------------------------SE-------D-------
-YRFL--Y--------------Y----------S---------G--HG-TYvetnekdgk
qaleipsgnprtgdpdl-------------------------------------------
----------------------drssanteqwnrirtldvpkdklkyyK-----------
-----------Eaivasyal---------------------------ggsnelsdYFIY-
--------DQ------------------------E---LN--D--------Y---M----
--SKL---------P-----P------GCKLT------------SLI-DA--CHS-----
------------------------------------------------------------
----------------------------------------GR---I-lNcnfkeegdgfr
ai-------------------------------------ghgsgkeaqdraevD------
---------------------------------------Asstqdapssedledpseaak
lleeirtstky-------------------------------------------------
------------------------------------------------------------
---------------tfapgltsaplvtltedlpdkekqrdkivaeVL-HWSGCH-----
-------------------QRQTSIL----aA--------------AAs----lsD----
-----------HNlrSYVIQAF---AE-TV--------------KAS-------------
----DVKS-----------WTVQKV----FDELNK--AI---------KAAS--------
--sN--HLQY-----AQ-------------------------------
>tr|M5BYS3|M5BYS3_THACB Uncharacterized protein OS=Thanatephorus cucumeris (strain AG1-IB / isolate 7/3/14) GN=BN14_06434 PE=4 SV=1
---------------------------------------------QYl------------
------------------------dnPe------fdSL--R---AT---HYD-AAR-VYD
-MLR----S---------------------------------------------------
-------------------Q-----------G-----------Yh---------------
---------ahDI-----------------------------------------------
----------RLLVsgveln--------sqddleyA-----------------P------
-------T-----------------------------REN--------------------
------------------------------------------------------------
--------------------------If---------qVAGIEW-------LVs------
---gTK-------------------------------------AG-------D-------
-YRYF--H--------------F----------S---------G--HG-TSsetsfetgk
varvapktatiipgsype------------------------------------------
---------------------pyndigkrtmceiipaselkyyseaivA----H---W--
-----IP-GS-D------------------------------------------sSFED-
---------S------L------Iy-------drE---LN--R--------E---F----
--SKL---------P-----R------HSHLT------------VTL-DC--CHS-----
------------------------------------------------------------
----------------------------------------GR---M-iNnn---------
--------------------------------------------------yklA------
--------------------------GDK----------Lpererc--------------
------------------------------------------------------------
------------------------------------------------------------
---------------------------------------mdgikatVF-HWSSCH-----
-------------------QRQEAMD-----Y--------------GN-------Y----
-----------KG--GYFTYAF---CR-AI-------------EQMP-------------
-----SSG-----------RTVGEL----YEDVER--LL---------TTAVke------
hnhK------------HKP-----------------------------
>tr|M5BV50|M5BV50_THACB Metacaspase-1 OS=Thanatephorus cucumeris (strain AG1-IB / isolate 7/3/14) GN=BN14_05619 PE=4 SV=1
---AQSEEPTFRALII--A-PQ------------------------Yrvh----------
-----------------------ltaHk------idPL--N---ST---LYD-VVR-IHR
-MLI----N---------------------------------------------------
-------------------Y-----------G-----------Yk---------------
---------asDI-----------------------------------------------
----------RILA---------------------Eglg----------mdvlP------
-------T-----------------------------RQN--------------------
------------------------------------------------------------
--------------------------I-----------LKHLEW-------LV-------
---kAR-------------------------------------KQ-------D-------
-HRFL--H--------------F----------S---------G--HG-TYfdataedgk
qaasienpgeavrsgdle------------------------------------------
---------------------rdarrrrsdytqakvldatklemkyykEA---I---I--
-----AS-YD-F---------------------------------------------SD-
--------ND------E------Lesfa--vfdkE---LN--A--------K---I----
--SML--------------PE------GCKFT------------CVF-DC--CHS-----
------------------------------------------------------------
----------------------------------------GR---M-lNcnlkldgggfr
gaw------------------------------------fsakqtdsdetsgtR------
---------------------------------------Gimdavvakgnelveavresk
nwsfga------------------------------------------------------
------------------------------------------------------------
-------------------afssaprielsdglpeeernkdgikadVI-FWSACH-----
-------------------QRQPAKN---------------------A-------F----
-----------KS--GLFTDMF---TR-KVe-----------eQ----------------
----LASP-----------VTVDEL----WKNIK--------------------------
------------------------------------------------
>tr|M5BPW9|M5BPW9_THACB Uncharacterized protein OS=Thanatephorus cucumeris (strain AG1-IB / isolate 7/3/14) GN=BN14_03854 PE=4 SV=1
--------VVRRALVV--V-VQhnc----------------dwrnTY-------------
-------------------------gGs-------vFL--S---SA---PTD-ASR-VYR
-MLV----S---------------------------------------------------
-------------------R-----------G-----------Ye---------------
---------kqNI-----------------------------------------------
----------RVLV---------------------D-----------------Rvldp--
--ptnspT-----------------------------KPN--------------------
------------------------------------------------------------
--------------------------I-----------LDSLEW-------LVs------
---sAQ-------------------------------------PG-------D-------
-YRFF--H--------------F----------S---------G--NG-QAyevee----
------------------------------------------------------------
------------------------------------------cqgraaRT---I---L--
-----AP-----------------------------------------------------
------------------------------------------------------------
------------------------------------------------------------
------------------------------------------------------------
------------------------------------------------------------
------------------------------------------------------------
------------------------------------------------------------
------------------------------------------------------------
------------------------------------------------------------
------------------------------------------------------------
------------------------------------------------------------
------------------------------------------------------------
------------------------------------------------------------
------------------------------------------------
>tr|M5BV76|M5BV76_THACB Uncharacterized protein OS=Thanatephorus cucumeris (strain AG1-IB / isolate 7/3/14) GN=BN14_05170 PE=4 SV=1
----TAEMRERKLLII--G-SG------------------------Ydsenfr-------
--------------------rattetNat-----ltPL--R---GV---SQD-VKS-LTS
-VFN----K---------------------------------------------------
-------------------R-----------S-----------F----------------
-----------VV-------------------------------------------E---
----------TLVG---------------------D-----------------S------
------fD-----------------------------AQV--------------------
------------------------------------------------------------
--------------------------V-----------LNTVKN-------FLs------
---dAI-------------------------------------EG-------D-------
-VRAI--V--------------F----------T---------G--HA-THt--------
------------------------------------------------------------
----------------------------------------------qaDGk-iA---I--
-----IP-PT-Tgh---------------------------------------rrS-NP-
--------DE------G------L---------iT---AD--A--------W---R----
--EAV---------N----QSt---qpGVIVL------------SIF-AS--CLA-----
------------------------------------------------------------
----------------------------------------GG---M-mDqtvnird----
----------------------------------------------fndvmmmE-G-NA-
------P-------S----------SE------------Pstp-----------------
------------------------------------------------------------
------------------------------------------------------------
-------------------------------------------apiFI-TFASSQ-----
-------------------FNQSTYE----sV--------------VG------yR----
-----------RD--SSSSY----------------------------------------
------------------------------------------------------------
------------------------------------------------
>tr|M5CCU2|M5CCU2_THACB Uncharacterized protein OS=Thanatephorus cucumeris (strain AG1-IB / isolate 7/3/14) GN=BN14_07737 PE=4 SV=1
------------------------------------------------------------
------------------------------------------------------------
------------------------------------------------------------
------------------------------------------------------------
------------------------------------------------------------
------------------------------------------------------------
------------------------------------------------------------
------------------------------------------------------------
------------------------------------------------------------
------------------------------------------------------------
------------------------------------------------------------
------------------------------------------------------------
---------------------------------------------------------I--
-----FP-YD-Ygvpet--------------------------------gpgdliNCIP-
--------DY------------------------T---IA--A--------L---L----
--DEL---------A----AV-----kGNNIT------------VVF-DS--CHS-----
------------------------------------------------------------
----------------------------------------AS---G-sRdgfgvfspa--
--------------------------------------------qpryapvqyD------
---------------------------------------Ipsnldadifktaparq----
------------------------------------------------------------
------------------------------------------------------------
------------------------------iksrsvepllctdqasHV-LLAACG-----
-------------------SREKAWE---------------------Q-------N----
-----------HQ--GQFTTAL---LQ-AL-------------K----------------
------------------------------------------------------------
------------------------------------------------
>tr|M5BVL9|M5BVL9_THACB Uncharacterized protein OS=Thanatephorus cucumeris (strain AG1-IB / isolate 7/3/14) GN=LbCasA PE=4 SV=1
------------------------------------------------------------
------------------------------------------------------------
------------------------------------------------------------
------------------------------------------------------------
------------------------------------------------------------
------------------------------------------------------------
------------------------------------------------------------
------------------------------------------------------------
------------------------------------------QW-------LVk------
---dAH-------------------------------------PN-------D-------
-SLFF--H--------------Y----------S---------G--HG-GQtkdldg---
------------------------------------------------------------
------------------------------------------deadgyDE---V---I--
-----YP-MD-Feh---------------------------------------agHIVD-
--------DD----------------------------MH-sI--------M---V----
--KPL---------P-----P------GCRLT------------AIF-DS--CHS-----
------------------------------------------------------------
----------------------------------------GS---A-lDlpy--------
-------------------------------------------------iystE------
------------------------------------------------------------
------------------------------------------------------------
------------------------------------------------------------
------------------------------------------------------------
------------------------------------------------------------
------------------------------------------------------------
------------------------------------------------------------
------------------------------------------------
>tr|M5C110|M5C110_THACB Uncharacterized protein OS=Thanatephorus cucumeris (strain AG1-IB / isolate 7/3/14) GN=BN14_07748 PE=4 SV=1
------------------------------------------------------------
------------------------------------------------------------
------------------------------------------------------------
------------------------------------------------------------
------------------------------------------------------------
------------------------------------------------------------
------------------------------------------------------------
------------------------------------------------------------
------------------------------------------------------------
------------------------------------------------------------
------------------------------------------------------------
------------------------------------------------------------
------------------------------------------------------------
------------------------------------------------------------
------------------------------------------------------------
------------------------------------------------------------
------------------------------------------------------------
------------------------------------------------------------
------------------------------------------------------------
---------------------------------------Pa-------------------
------------------------------------------------------------
------------------------------------------------------------
--------------------------------------------gkVM-VWAATG-----
-------------------ASQKAFE-----A--------------HG------rA----
-----------RQ--GIVTKAM---CD-ALa----------acA----------------
-----DGV-----------GTCREV----WSYLVQ--EI---------DCEN--------
------------------------------------------------
>tr|M5BZ61|M5BZ61_THACB Uncharacterized protein OS=Thanatephorus cucumeris (strain AG1-IB / isolate 7/3/14) GN=LbCasA PE=4 SV=1
----SQATGKRKALLI--G-CN------------------------Yp------------
------------------------gsS--------aPL--N---GC---IND-VFN-IKR
-FLI----D---------------------------------------------------
-------------------H----------fQ-----------Yd---------------
---------eaDI-----------------------------------------------
----------RVLT---------------------Ddesshg-----evgeaqP------
-------T-----------------------------RET--------------------
------------------------------------------------------------
--------------------------M-----------LEYINW-------LVa------
---dAE-------------------------------------TD-------D-------
-SLFF--F--------------Y----------S---------G--HG-GNqddhdg---
------------------------------------------------------------
------------------------------------------dewdgkDE---S---I--
-----CP-TD-Y----------------------------------------------E-
--------DA------G------V----------I---VD-dEly----diL---V----
--KPL--------------PE------GAGLT------------ALF-DS--CHS-----
------------------------------------------------------------
----------------------------------------GS---V-lDlpwtyetgg--
-------------------------------------------tikapedlqeD------
---------------------------------------Aeaealgtedh----------
------------------------------------------------------------
------------------------------------------------------------
------------------------------------qkrykwspadVV-SLSGCR-----
-------------------DNQFSSD----aQ--------------FG-------G----
----------lPS--GALSYAF---IR-AF-------------HKFP-------------
----E--------------LTYNQL----LKAIFN--EL---------KG----------
--------K---------------------------------------
>tr|M5C0Y3|M5C0Y3_THACB Uncharacterized protein OS=Thanatephorus cucumeris (strain AG1-IB / isolate 7/3/14) GN=BN14_07707 PE=4 SV=1
----APKKPPLHALII--G-ID-----------------------DY-------------
-------------------------nD--------rPL--Y---GA---VAD-AKN-FRK
-YLV---nR---------------------------------------------------
-------------------L-----------Q-----------Ip---------------
---------esQI-----------------------------------------------
----------TLLT---------------------N-----------------Rq-----
------aK-----------------------------RQA--------------------
------------------------------------------------------------
--------------------------I-----------LDELKK-------LAil-----
--dsIK-------------------------------------HD-------D-------
-PIVI--Y--------------Y----------S---------G--HG-SEapapad---
------------------------------------------------------------
------------------------------------------rainglVQ---C---I--
-----VP-QD-Ssia------------------------------------sqvsS-IP-
--------DY------------------------V---LG--R--------L---I----
--LNI--------sE----AK------GDNIT------------VIL-DC--CHS-----
------------------------------------------------------------
----------------------------------------AS---A-tRdgygsrymppn
l---------------------------------------lpplpagldadiiK------
---------------------------------------Pkpgtgardsvdp--------
------------------------------------------------------------
------------------------------------------------------------
----------------------------------mtlgisypsmrsHV-LLAACG-----
-------------------HGQSSWE--------------------KE-------G----
-----------Q---GIFTKAF---LK-LL-------------K-SR-------------
------------------------------------------------------------
------------------------------------------------
>tr|M5C2T2|M5C2T2_THACB Uncharacterized protein OS=Thanatephorus cucumeris (strain AG1-IB / isolate 7/3/14) GN=BN14_07734 PE=4 SV=1
--AQSESFGGLYALII--G-IN-----------------------SYp------------
------------------------slN---------PL--K---GA---VSD-ADD-MAN
fLMA----D---------------------------------------------------
-------------------L-----------G-----------Is---------------
---------pgRI-------------------------------------------V---
----------NLRN--------------------qE-----------------A------
-------T-----------------------------RKR--------------------
------------------------------------------------------------
--------------------------I-----------IEELQD-------LWkn-----
--prIS-------------------------------------PG-------A-------
-PILI--Y--------------Y----------A---------G--HG-S----------
------------------------------------------------------------
------------------------------------------------------------
------------------------------------------------------------
------------------------------------------------------------
------------------------------------------------------------
------------------------------------------------------------
------------------------------------------------------------
------------------------------------------------------------
------------------------------------------------------------
------------------------------------------------------------
------------------------------------------------------------
------------------------------------------------------------
------------------------------------------------------------
------------------------------------------------------------
------------------------------------------------------------
------------------------------------------------
>tr|M5C6R6|M5C6R6_THACB Uncharacterized protein OS=Thanatephorus cucumeris (strain AG1-IB / isolate 7/3/14) GN=BN14_05612 PE=4 SV=1
---APSEGPTRRALII--A-PQ------------------------Yavh----------
-----------------------iteKq------ilSL--N---ST---LYD-VVR-IYQ
-MLI----S---------------------------------------------------
-------------------Y-----------G-----------Yk---------------
---------asDI-----------------------------------------------
----------RILA---------------------Eglg----------mevlP------
-------S-----------------------------RKN--------------------
------------------------------------------------------------
--------------------------I-----------LDNLDW-------LVr------
---dAR-------------------------------------EQ-------D-------
-YRFL--H--------------F----------S---------G--HG-TYfdatpqdgk
laasieap----------------------------------------------------
------------------------------nkpvrpddperdpkgrsiE-----------
------------------------------------------------------------
--------------------------------------YT--------------------
---------------------------KIDEL------------RIY-DS--KFEmkyyk
eaedtyadtrgp------------------------------------------------
-----------------------vgstttpvtdrnfmnvvG-------Stfqlia-----
-----------------------------------------------tftsapR------
---------------------------------------Mvlkdslpee-----------
------------------------------------------------------------
------------------------------------------------------------
------------------------------------eqnkdnikadVI-FWSACH-----
-------------------QRQPAKN-----------------------------G----
-----------FN-yGLFTDVF---TR-KV-------------E----------------
------------------------------------------------------------
------------------------------------------------
>tr|M5BR41|M5BR41_THACB Uncharacterized protein OS=Thanatephorus cucumeris (strain AG1-IB / isolate 7/3/14) GN=BN14_03654 PE=4 SV=1
------RRAKVHILGV--G-VSwe------------------gnrDG-------------
-------------------------fP---------AL--P---GP---PDD-IEW-LRK
-MLA----H---------------------------------------------------
-------------------Q-----------E----------nF----------------
-----------MY-------------------------------------------T---
---------sLIDD---------------------K-----------------A------
-------T-----------------------------LVT--------------------
------------------------------------------------------------
--------------------------I-----------RQALDK-------MLs------
---vAE-------------------------------------ES-------D-------
-FLAL--Y--------------F----------S---------G--HG-VE---------
------------------------------------------------------------
------------------------------------------------DD---S---F--
-----QL-RDlT--------------------------------------------LLD-
---------E------R------V--------------LN--Q--------W---I----
--VEL---------R----SKt---skRNPVY------------IVF-DF--CRP-----
------------------------------------------------------------
----------------------------------------GR---V--------------
-----------------------------------------------------R-P-YI-
------E-------L----------ASG--------------------------------
------------------------------------------------------------
------------------------------------------------------------
----------------------------------------------VK-VIWACS-----
-------------------PTQSALE----vR--------------LGs-----sNn---
---------dlPR--SCFLMSL---IL-AIdd---------lsE----------------
-----DST----------tSAVGRF----TDRMKQ-------------------------
------------------------------------------------
>tr|M5C3Q3|M5C3Q3_THACB Uncharacterized protein OS=Thanatephorus cucumeris (strain AG1-IB / isolate 7/3/14) GN=BN14_07735 PE=4 SV=1
------------------------------------------------------------
------------------------------------------------------------
------------------------------------------------------------
------------------------------------------------------------
------------------------------------------------------------
------------------------------------------------------------
------------------------------------------------------------
------------------------------------------------------------
------------------------------------------------------------
------------------------------------------------------------
------------------------------------------------------------
------------------------------------------------------------
------------------------------------------------------------
------------------------------------------------------------
----------------------------------T---IA--G--------L---L----
--NDL---------A----KE-----kGDNIT------------VVF-DS--CHS-----
------------------------------------------------------------
----------------------------------------AS---G-tRdmtrpn-----
-----------------------------------------------kgvldrR------
---------------------------------------Rrsaevkrdipwdidtnivsp
rlg---------------------------------------------------------
------------------------------------------------------------
-----------------------lvpppkkdekrhtnlplcanqtsHV-HLAACG-----
-------------------SEEKAYE---------------------E------dG----
-----------R---GVFTVAL---LK-SI------------rA--H-------------
----GVDK-----------LTYHNL----IKSL---------------------------
------------------------------------------------
>tr|M5CBC7|M5CBC7_THACB Uncharacterized protein OS=Thanatephorus cucumeris (strain AG1-IB / isolate 7/3/14) GN=BN14_10890 PE=4 SV=1
------AKPPLHALII--G-IN-----------------------KYi------------
-------------------------aN--------vPL--G---AA---VPD-ALA-FKA
-YLT---dD---------------------------------------------------
-------------------L-----------S-----------Vp---------------
---------edQI-------------------------------------------T---
---------iILDD---------------------Q-----------------A------
-------K-----------------------------RAD--------------------
------------------------------------------------------------
--------------------------I-----------IKAFQD-------LAqp-----
-dngIK-------------------------------------RD-------D-------
-PIVI--Y--------------Y----------A---------G--HG-SEidpppd---
------------------------------------------------------------
-----------------------------------------rsangplVQ---C---I--
-----IP-QD-T-------------------------------------------S-KD-
--------AE-------------Ivpi----pdfT---IG--T--------L---V----
--HRI---------S----QE-----kGNNIT------------LIF-DC--CHS-----
------------------------------------------------------------
----------------------------------------AG---G-sRdeleeary---
---------------------------------------------idkkdlpkL------
---------------------------------------Psapdkdiiddalggsr----
------------------------------------------------------------
------------------------------------------------------------
-----------------------------dvvdptslglsfegmnsHV-ILAACG-----
-------------------HGEVAFE-----N---------------G------aE----
-----------KH--GYFSSAL---LK-LL--------------RSV-------------
----KI-D----------sLTYKGC----MQRLPA---------------L---------
------------------------------------------------
>tr|V5GJB4|V5GJB4_PSEBG Metacaspase involved in regulation of apoptosis OS=Pseudozyma brasiliensis (strain GHG001) GN=PSEUBRA_SCAF3g03527 PE=4 SV=1
-----SMQGKRKALLI--G-IN------------------------Yf------------
------------------------gqN--------gEL--R---GC---IND-VRN-VQN
-FLR----Q---------------------------------------------------
-------------------R-----------G-----------Yk---------------
---------ddDM-----------------------------------------------
----------VVLT---------------------Ddqrd---------grsiP------
-------T-----------------------------RQN--------------------
------------------------------------------------------------
--------------------------M-----------TAAMHW-------LVr------
---gAS-------------------------------------PG-------D-------
-ALFF--H--------------Y----------S---------G--HG-GQakasqg---
------------------------------------------------------------
------------------------------------------deadgyNE---T---I--
-----IP-VD-Yqq---------------------------------------agQMED-
--------DE----------------------------LH--A-------iM---V----
--RPL--------------PV------GCRLT------------AIF-DS--CHS-----
------------------------------------------------------------
----------------------------------------GT---A-lDlpyvystsgni
kepnviagvgkg-----------------lmgaamnyargdvmgmakglfstfT------
---------------------------------------Sakntngaedi----------
------------------------------------------------------------
------------------------------------------------------------
------------------------------------tkqtrssgadVV-MLSGCK-----
-------------------DAQTSAD----aT--------------EA-------G----
-----------KA-tGACSFAF---LS-VM-------------N----------------
----QYQQ-----------LTYKQM----LNAVRD--VL---------AS----------
--------KY-----SQKP---QL------------------------
>tr|G8BJC3|G8BJC3_CANPC Putative uncharacterized protein OS=Candida parapsilosis (strain CDC 317 / ATCC MYA-4646) GN=CPAR2_405420 PE=4 SV=1
-------NGRKKALLV--G-IN------------------------Ylg-----------
------------------------sqN---------QL--N---GC---IND-VNN-VER
-FLV----S---------------------------------------------------
-------------------H-----------G-----------Fs---------------
---------edNI-------------------------------------------V---
----------KLTD---------------------D-----------------Qrtq---
---raipT-----------------------------RQN--------------------
------------------------------------------------------------
--------------------------I-----------LDAIQW-------LVk------
---dAR-------------------------------------PN-------D-------
-SLFF--H--------------Y----------S---------G--HG-GQtedqpdqy-
------------------------------------------------------------
---------------------------------------gnydeddgyDE---V---I--
-----YP-LD-Fqt---------------------------------------ngFII--
--------DD-------------L--------------LH-dM--------L---V----
--KTL---------P-----P------GCRLT------------ALF-DS--CHS-----
------------------------------------------------------------
----------------------------------------GS---A-lDlpymystkgvl
kepnvmaeagqg-----------------llqagmsyisgnridmvkglgsavK------
---------------------------------------Sfmnkgraskan---------
------------------------------------------------------------
------------------------------------------------------------
----------------------------------eyskqtktapcdAI-SFSGCK-----
-------------------DNQTSAD----aK--------------EG-------G----
-----------QS-tGAMSYAF---LT-VM-------------NQNP-------------
----N--------------QSYLSL----LQNMRQ--IL---------------------
------QSKY-----SQKP---QL--TSS-------------------
>tr|F7VTK8|F7VTK8_SORMK WGS project CABT00000000 data, contig 2.7 OS=Sordaria macrospora (strain ATCC MYA-333 / DSM 997 / K(L3346) / K-hell) GN=SMAC_08333 PE=4 SV=1
------------------------------------------------------------
-------------------------------------------------EAD-MLL-LER
-VFR---dR---------------------------------------------------
-------------------Y-----------N-----------Y----------------
-----------ST-------------------------------------------Ekw-
--------viPTVP---------------------N-----------------P------
-------------------------------------SIK--------------------
------------------------------------------------------------
--------------------------L-----------SYQMAS-------FL-------
----EN-------------------------------------AG------pD-------
hLLIV--Y--------------Y----------A---------G--HG-FVgq-------
------------------------------------------------------------
----------------------------------------------dnHL---Y---W--
-----AC-NA-R---------------------------------------------DD-
--------AA------K------L----------K---WD--G--------V---R----
--CLF---------E----DA------QPEIL------------LLL-DT--CAI-----
------------------------------------------------------------
----------------------------------------KD---S--------------
------------------------------------------------------------
------P-------P----------AGSH------G--T---------------------
------------------------------------------------------------
------------------------------------------------------------
----------------------------------------------KQ-VIAAYT-----
-------------------PEQSSRE---------------------A-------G----
-----------P---RSFTATL---AD-ALt----------klASGRpfs----------
vqklLDEL-----------ITLRQHe--sAQAVAK--LV---------------------
------------------------------------------------
>tr|F7VVB4|F7VVB4_SORMK Putative metacaspase OS=Sordaria macrospora (strain ATCC MYA-333 / DSM 997 / K(L3346) / K-hell) GN=SMAC_08290 PE=4 SV=1
-------NGRHKALLI--G-IN------------------------Yf------------
------------------------gqR--------gQL--R---GC---IND-VRN-MSS
-YLV---eH---------------------------------------------------
-------------------F-----------G-----------Ykr--------------
---------edM------------------------------------------------
----------VILTddqq-------------npmsQ-----------------P------
-------T-----------------------------KQN--------------------
------------------------------------------------------------
--------------------------I-----------LRAMHW-------LVk------
---dAR-------------------------------------PN-------D-------
-SLFF--H--------------Y----------S---------G--HG-GQtkdldg---
------------------------------------------------------------
------------------------------------------deedgyDE---V---I--
-----YP-VD-Frq---------------------------------------vgHITD-
--------DE----------------------------MH--R-------iM---V----
--RPL---------Q-----A------GVRLT------------AIF-DS--CHS-----
------------------------------------------------------------
----------------------------------------GT---A-lDlpyiystqgil
kepnlakeagq--------------------gllgaissysqgdlygvannimG------
---------------------------------------Ifkkaanggdah---------
------------------------------------------------------------
------------------------------------------------------------
----------------------------------aralatktspadVI-MFSGSK-----
-------------------DDQTSAD----aT--------------IA-------S----
-----------QA-tGAMSWAF---IN-AL-------------KKN--------------
------PQ-----------QSYVQL----LNTIRD--EL---------------------
------QTRY-----TQKP---QL--SCS-------------------
>tr|F7VKN6|F7VKN6_SORMK Putative metacaspase OS=Sordaria macrospora (strain ATCC MYA-333 / DSM 997 / K(L3346) / K-hell) GN=SMAC_00281 PE=4 SV=1
-------SGRRKALLI--G-IN------------------------Yf------------
------------------------gqD--------gEL--R---GC---IND-TKN-VSA
-FLV---eN---------------------------------------------------
-------------------Y-----------G-----------Ykredm-----------
------viltdD--------------------------------------------A---
---------tNPLL---------------------Q-----------------P------
-------T-----------------------------KEN--------------------
------------------------------------------------------------
--------------------------I-----------LRAMQW-------LVa------
---gAQ-------------------------------------PN-------D-------
-ALFL--H--------------Y----------S---------G--HG-GQtedtdg---
------------------------------------------------------------
------------------------------------------deedgfDE---V---I--
-----YP-ID-Fkt---------------------------------------agHIVD-
--------DE-------------I----------H---YT-----------V---V----
--KPL---------Q-----A------GVRLT------------CIF-DS--CHS-----
------------------------------------------------------------
----------------------------------------GS---V-mDlpyiystkgvv
kepnlak----------------------------eagqgllaavgsyargdiG------
---------------------------------------Gmasslfsvaktafggg----
------------------------------------------------------------
------------------------------------------------------------
------------------------------neayehtkrtktspadVI-MWSGSK-----
-------------------DDQTSAD----aT--------------IA-------S----
-----------QA-tGAMSWAF---IS-AI-------------KANP-------------
----K--------------QSYVQL----LNSVRD--VL---------------------
------ETKY-----TQKP---QL--SS--------------------
>tr|F7WC76|F7WC76_SORMK WGS project CABT00000000 data, contig 2.100 OS=Sordaria macrospora (strain ATCC MYA-333 / DSM 997 / K(L3346) / K-hell) GN=SMAC_09556 PE=4 SV=1
------------------------------------------------------------
------------------------------------------------------RR-LRD
-TFE----S---------------------------------------------------
-------------------Y-----------G-----------Yfv--------------
--------ddwD------------------------------------------------
----------IPMR---------------------D-----------------P------
-------------------------------------LKT--------------------
------------------------------------------------------------
--------------------------M-----------LTKLKQ-------FG-------
---kYA-------------------------------------RD-------D-------
rLLIV--Y--------------Y----------H---------G--HG-SLderselvfs
shehptdp----------------------------------------------------
-------------------------------qwaqtaaaelyaailsqD--------A--
-----CP-HH-Gkpttpyh-----------------------------elmkkyeRYRP-
--------IS------K------V----------K---WS--D--------I---R----
--SAI---------L-----G-----iNSDLL------------LIL-DC--CAA-----
------------------------------------------------------------
----------------------------------------GG---AnlDmeh--------
--------------------------------------------------sdaT------
---------------------------------------Dtyhteg--------------
------------------------------------------------------------
------------------------------------------------------------
---------------------------------------psgkiytKH-LLAACG-----
-------------------FESSTSD----------------------------------
----------------DMTSAM---CD-VLdewpg--pdggglE--Ssgmlvst---hgg
gpggH--Ggya-----gkwLTTRKL----HQIVES--KL---------QRDA--------
------------------------------------------------
>tr|R1ET31|R1ET31_BOTPV Putative tyrosine-protein phosphatase non-receptor type 6 protein OS=Botryosphaeria parva (strain UCR-NP2) GN=UCRNP2_2459 PE=4 SV=1
------------------------------------------------------------
--------------------------------------------------EE-IEE-LED
-VLK---nQ---------------------------------------------------
-------------------Y-----------H-----------F----------------
-----------KT-------------------------------------------Kv--
---------fGIPK---------------------E-----------------H------
-------S-----------------------------GTA--------------------
------------------------------------------------------------
--------------------------L-----------VQQIAV-------WAh------
--efNG-------------------------------------PD-------K-------
-LSII--Y--------------Y----------G---------G--HA-HKdeaqld---
------------------------------------------------------------
------------------------------------------nlriirDI---Y---D--
-----AE-HD-Ts----------------------------------------eyGPDP-
--------AA------S------F----------D---FE--D--------L---T----
--HPL---------K----IP------DTDQL------------LIV-DC--CFA-----
------------------------------------------------------------
----------------------------------------AK---A--------------
---------------------------------------------------------FS-
------T-------------------REL------G-kRK--------------------
------------------------------------------------------------
------------------------------------------------------------
-----------------------------------------------FeLLSSAP-----
-------------------PGKEAL-----------------------------------
------------------------------------------------------------
------------------------------------------------------------
------------------------------------------------
>tr|R1FYU5|R1FYU5_BOTPV Uncharacterized protein OS=Botryosphaeria parva (strain UCR-NP2) GN=UCRNP2_8967 PE=4 SV=1
------------------------------------------------------------
---------------------------------------------------------LRD
-VFE----K---------------------------------------------------
-------------------R----------cH-----------F----------------
-----------TT-------------------------------------------Et--
---------vELGL---------------------G-----------------N------
-------A-----------------------------AED--------------------
------------------------------------------------------------
--------------------------L-----------DFAVHG-------FV-------
----HK-------------------------------------HD-------Dp-----l
nLLII--Y--------------Y----------A---------G--HG-FFhrs------
------------------------------------------------------------
---------------------------------------------kklL----Q---L--
-----AG-SD-Adqi-------------------------------------rgiK--F-
--------PT-------------V----------Y---WN--D--------A---E----
--KHL--------tK-----Ss----rNSDVL------------AIM-DC--CFA-----
------------------------------------------------------------
----------------------------------------SD---M--------------
------------------------------------------------------------
--------------M----------RSCG------E-nSR--------------------
------------------------------------------------------------
------------------------------------------------------------
----------------------------------------------VFeLLAASH-----
-------------------IGQVTEQ--------------------PG-------E----
---------------HSFTRAL---IN-SLny---------llDNND-------------
----GDGS-----------FDSHQL----HEEINR--R----------------------
------------------------------------------------
>tr|R1EEX8|R1EEX8_BOTPV Putative metacaspase protein OS=Botryosphaeria parva (strain UCR-NP2) GN=UCRNP2_6938 PE=4 SV=1
-----APNGRRKALLI--G-IN------------------------Yf------------
------------------------gqR--------gQL--R---GC---IND-VKN-MSN
-YLN----Q---------------------------------------------------
-------------------H----------fG-----------Ykr--------------
---------edMV-----------------------------------------------
----------TLTDdqq--------------npmsQ-----------------P------
-------T-----------------------------KAN--------------------
------------------------------------------------------------
--------------------------I-----------LRAMHW-------LVk------
---dAR-------------------------------------PN-------D-------
-SLFF--H--------------Y----------S---------G--HG-GQtkdldg---
------------------------------------------------------------
------------------------------------------deddgyDE---V---I--
-----YP-VD-Frq---------------------------------------agHIVD-
--------DE----------------------------MH--R-------iM---V----
--QGL---------Q-----S------GVRLT------------AIF-DS--CHS-----
------------------------------------------------------------
----------------------------------------GS---A-lDlpyiystsgvl
kepnlak----------------------------eagqgllgivssyargdlG------
---------------------------------------Gmastamglfkkattg-----
------------------------------------------------------------
------------------------------------------------------------
------------------------------ddvykrnlrtktspadVI-MWSGSK-----
-------------------DTQTSSD----aT--------------IG-------G----
-----------QA-tGAMSWAF---IT-SL-------------KKN--------------
------PQ-----------QSYVQL----LNSIRD--EL---------------------
------EGKY-----SQKP---QL--S---------------------
>tr|G1XID8|G1XID8_ARTOA Uncharacterized protein OS=Arthrobotrys oligospora (strain ATCC 24927 / CBS 115.81 / DSM 1491) GN=AOL_s00097g115 PE=4 SV=1
--------GTKWAILI--G-VD-----------------------YYqdg----------
----------------------kertDik-----frSL--K---GS---VED-IRQ-IEE
-LLR---tR---------------------------------------------------
-------------------F-----------D-----------Fndpyiirlt-------
--attpdsgqgDP-------------------------------------------K---
-----------ELPp-------------------hR-----------------P------
-------T-----------------------------YEN--------------------
------------------------------------------------------------
--------------------------I-----------IQAFER-------VIr------
---eAN-------------------------------------PH-------D-------
-IVYI--H--------------Y----------S---------G--HG-ARvdtifp---
------------------------------------------------------------
-----------------------------------------dikekrlDE---A---L--
-----VP-TD-Isc--------------------------------------qgrYVRD-
-----------------------V----------E---IA--Y--------L---I----
--NKL---------V----DK------KLIVT------------LVL-DC--CHS-----
------------------------------------------------------------
----------------------------------------GG---A-nRsggpgc-----
----------------------------------------------gpsggtiR-G-ID-
------R-------V----------GKNI------P-eRDfsllspqkeliavwkepe--
------------------------------------------------------------
------------------------------------------------------------
---------------------------pknqraatvenhwllesrgYA-FLAACR-----
-------------------TNEFAMEd--vfD--------------K--------K----
-----------TQ--GLLTHTM---IN-IIk-----------aST---------------
------AS-----------LTYYGL----YNLVRA--KV---------LEH---------
--------NS-----QQTV---VL--GGE---ADRI-FLSS-------
>tr|K9FF13|K9FF13_PEND1 Metacaspase-1 OS=Penicillium digitatum (strain Pd1 / CECT 20795) GN=PDIP_69980 PE=4 SV=1
-------TGKRKALLI--G-IN------------------------Yf------------
-------------------------gQk-------gQL--R---GC---IND-VKN-MST
-YLN---qN---------------------------------------------------
-------------------F-----------G-----------Ya---------------
---------reDM-----------------------------------------------
----------VLLTddqq-------------npmsQ-----------------P------
-------T-----------------------------KAN--------------------
------------------------------------------------------------
--------------------------I-----------FRAMHW-------LVk------
---dAR-------------------------------------PN-------D-------
-SLFF--H--------------Y----------S---------G--HG-GQtpdlng---
------------------------------------------------------------
------------------------------------------deedgyDE---V---I--
-----YP-VD-Frv---------------------------------------agHIVD-
--------DE----------------------------MH--R-------iM---V----
--QTL---------Q-----P------GVRLT------------AIF-DS--CHS-----
------------------------------------------------------------
----------------------------------------GS---A-lDlpyvystsgvl
kepnlakea-----------------------gqgllgvvsayargdmgsmvsT------
---------------------------------------Amgfikkatkgdev-------
------------------------------------------------------------
------------------------------------------------------------
---------------------------------yernkqtktspadVI-MWSGSK-----
-------------------DDQTSQDa---qI--------------A--------G----
-----------QA-tGAMSWAF---IA-AL-------------R----------------
----KNPQ-----------QSYVQL----LNSIRD--EL---------------------
------STKY-----SQKP---QL--S---------------------
>tr|G1XT97|G1XT97_ARTOA Uncharacterized protein OS=Arthrobotrys oligospora (strain ATCC 24927 / CBS 115.81 / DSM 1491) GN=AOL_s00215g26 PE=4 SV=1
-------QGKRKALLI--G-IN------------------------Yfn-----------
------------------------tkR---------QL--N---GC---IND-VMN-VRN
fLIQ----S---------------------------------------------------
-------------------Y-----------K-----------Y----------------
-----------KP-------------------------------------------Ed--
---------mVILT---------------------D----------------dQ------
-------Snpl----------------------svpkRDN--------------------
------------------------------------------------------------
--------------------------I-----------LRAMKW-------LVt------
---dAQ-------------------------------------PN-------D-------
-SLFF--H--------------F----------S---------G--HG-GQvrdldg---
------------------------------------------------------------
------------------------------------------deadgyDE---T---I--
-----YP-VD-Y---------------------------------------------AT-
--------KG------H------I--------------VD--D--------L---M----
--HDImv----kplR-----P------GVRLT------------AIF-DS--CHS-----
------------------------------------------------------------
----------------------------------------GT---A-lDlpfvystag--
-------------------------------------------tlkeqnlfkeA------
------------------------------------------------------------
------------------------------------------------------------
------------------------------------------------------------
------------------------------------------------------------
------------------------------------------------------------
------------------------------------------------------------
------------------------------------------------------------
------------------------------------------------
>tr|G1XSE5|G1XSE5_ARTOA Uncharacterized protein OS=Arthrobotrys oligospora (strain ATCC 24927 / CBS 115.81 / DSM 1491) GN=AOL_s00210g304 PE=4 SV=1
------SKPEIWGLLV--G-VN-----------------------HYlp-----------
-----------------------gnkRrv----kygDL--S---GC---VKD-VMA-LQS
-YLE----K---------------------------------------------------
-------------------R-----------N-----------V----------------
----------rHI-------------------------------------------T---
-----------TLTstkgc----------ngrpeeD-----------------Esq----
-----lpT-----------------------------HPN--------------------
------------------------------------------------------------
--------------------------I-----------IRELER-------VIe------
---dSR-------------------------------------PG-------D-------
-LVYF--H--------------Y----------S---------G--HG-IRrdadeig--
------------------------------------------------------------
----------------------------------------avegdhisGT---A---L--
-----AL-AD-Vme--------------------------------------ggaY----
--------LT------G------Y----------Q---LG--V--------Y---I----
--KRMv-------fE-----K------QLRVT------------VVL-DS--CFS-----
------------------------------------------------------------
----------------------------------------GR---G-fRsaeseeegyt-
-------------------------------------------srrgddcidlE------
---------------------------------------Flqsdqeaegaarlldtdee-
------------------------------------------------------------
------------------------------------------------------------
--------------------------ytdgtrngmtirswlsdptgCT-VLTACE-----
-------------------SNETAGEy---tF--------------EG-------E----
-----------KH--GILTYWM---LK-LL-------------SENP-------------
----ETCR-----------PSYNKV----RDYIAN--NI---------DRV---------
------HSAK-----KQSP---VL--LGD---TDHV-FLGQEQVVE--
>tr|G1XPV2|G1XPV2_ARTOA Uncharacterized protein OS=Arthrobotrys oligospora (strain ATCC 24927 / CBS 115.81 / DSM 1491) GN=AOL_s00176g77 PE=4 SV=1
------------------------------------------------------------
------------------------------------DL------GL---EKE-SAG-VKN
-AFQ----R---------------------------------------------------
-------------------L-----------G-----------Y----------------
-----------SV-------------------------------------------Tp--
---------yQMPM---------------------K-----------------N------
-------T-----------------------------WPK--------------------
------------------------------------------------------------
--------------------------V-----------KRKLNG-------FL-------
---rTR-------------------------------------ENr-----yE-------
-LRII--Y--------------Y----------H---------G--HG-STvk-------
------------------------------------------------------------
---------------------------------------------ypnTN---Yp-rL--
-----LL-SShNtpkkdnp----------------------------eyppivrrKPPP-
--------IV------K------L----------F---WH--D--------I---A----
--KEI---------E----KA------ECDTL------------AIL-DC--CLS-----
------------------------------------------------------------
----------------------------------------GA---A-aT-----------
---------------------------------------------------------TE-
------K-------------------EEE----------Eedvf----------------
------------------------------------------------------------
------------------------------------------------------------
------------------------------------------gdyrRE-MITATC-----
-------------------WDGITSD-----------------------------Q----
-----------M---SPAMWTV---LNkSL------------lK----------------
-----KGD----------sISIATL----VRKMNN--SL---------VRIG--------
------------------------------------------------
>tr|G1XIE4|G1XIE4_ARTOA Uncharacterized protein OS=Arthrobotrys oligospora (strain ATCC 24927 / CBS 115.81 / DSM 1491) GN=AOL_s00097g121 PE=4 SV=1
--------HRIWALLV--G-VE-----------------------SYfqg----------
-----------------------kerPle-----yhRL--N---GC---VRD-VRA-VEE
-YLR----R---------------------------------------------------
-------------------L-----------G-----------V----------------
----------qNI-----------------------------------------------
----------KTLTas-----------------geK------------------------
-------Dpienh-------------------relpiYEN--------------------
------------------------------------------------------------
--------------------------I-----------EREFQY-------IT-------
----DN-------------------------------------AGv-----aD-------
-LVYF--H--------------Y----------S---------G--HG-IRrdvlgqr--
------------------------------------------------------------
----------------------------------------qkdddtitGT---A---L--
-----AL-AD-Vmt--------------------------------------ggaY----
--------LT------G------Y----------Q---LG--V--------F---V----
--KKM--------vE----EK------GLRVT------------LVL-DS--CFS-----
------------------------------------------------------------
----------------------------------------GQ---G-lRnsskyaprtiv
-----------------------------------------gqsdnsllnsdvR------
---------------------------------------Adqtaasadknatmtg-----
------------------------------------------------------------
------------------------------------------------------------
-------------------------------raahvkrswlsnpsgCT-VLTACQ-----
-------------------FDETAGEn---kF--------------PDm-----dG----
-----------AH--GVLTYWM---LK-AL-------------ADNP-------------
----LVQR-----------PTHAKI----RDYVQS--KI---------MRM---------
------KPGL-----RQSP---VL--YGD---GDYV-FLGNEAV----
>tr|G1X904|G1X904_ARTOA Uncharacterized protein OS=Arthrobotrys oligospora (strain ATCC 24927 / CBS 115.81 / DSM 1491) GN=AOL_s00076g111 PE=4 SV=1
------------------------------------------------------------
----------------------------------------A---GA---KAD-SKA-FAA
-AMK----E---------------------------------------------------
-------------------L----------fGlid-----eniF----------------
-----------EF-------------------------------------------Vf--
--------pmDMHA---------------------D-----------------Lhw----
-----vrT-----------------------------IPD--------------------
------------------------------------------------------------
--------------------------W-----------IQKLKD-------S--------
----CT-------------------------------------GR-------K-------
-LLLL--H--------------F----------A---------G--HG-ALnslge----
------------------------------------------------------------
------------------------------------------lelqgnQ----S---R--
-----TP-YK-Q----------------------------------------------A-
--------LH------W------I----------N---LS--E--------F---Ll---
rpN-----------R-----Tel--hgEVDVT------------FFL-DC--CYS-----
------------------------------------------------------------
----------------------------------------GA---F--------------
---------------------------------------------------------VA-
------P-------V----------QLSD---------K---------------------
------------------------------------------------------------
------------------------------------------------------------
----------------------------------------------TVeVLAATD-----
-------------------AGSLTTT----rS--------------SH-------N----
-----------IT--ATFTQRL---IY-EM-------------RSMA-------------
---yDEGKp---------iVTFPEI----LKRMQN--RK---------------------
------------------------------------------------
>tr|G1XIE3|G1XIE3_ARTOA Uncharacterized protein OS=Arthrobotrys oligospora (strain ATCC 24927 / CBS 115.81 / DSM 1491) GN=AOL_s00097g120 PE=4 SV=1
----------TRAILI--G-TN-----------------------FYirg----------
-----------------------serQdt----sfsDL--K---GC---VED-VNQ-VEK
-LLH----E---------------------------------------------------
-------------------L-----------------------Fapdkl-----------
------svirlT------------------------------------------------
-------------Atap--------------engeNep-------------kePqs----
----dwpT-----------------------------YEN--------------------
------------------------------------------------------------
--------------------------I-----------IKAFTK-------VTe------
---eAK-------------------------------------PN-------D-------
-IVYI--H--------------Y----------S---------G--HG-ARvktifp---
------------------------------------------------------------
-----------------------------------------dpehrefDE---A---L--
-----VP-TN-Ins--------------------------------------ggkYLRD-
--------RE----------------------------IS--L--------L---I----
--EKM---------V----EK------ELLVT------------LIL-DS--CHS-----
------------------------------------------------------------
----------------------------------------GG---A-nRssenkt-----
-----------------------------------------------argassR------
---------------------------------------Dfnildrdrytispkteldsi
tw----------------------------------------------------------
------------------------------------------------------------
-----------------------gkrskdtkrgvkvgnhwsleprgYA-FLAACG-----
-------------------ADEFASEa---tF--------------NG-------K----
-----------TQ--GLLTYNF---IN-TIr----------eyK----------------
-----STK-----------PTYYDL----YHLVSA--KV---------KEH---------
--------DK-----QQTV---AL--GGE---ADRL-FL---------
>tr|G1XRS3|G1XRS3_ARTOA Uncharacterized protein OS=Arthrobotrys oligospora (strain ATCC 24927 / CBS 115.81 / DSM 1491) GN=AOL_s00210g67 PE=4 SV=1
---TENETPTKWAILI--G-VD-----------------------HYisg----------
-----------------------itrPgm----kfhNL--K---GC---VED-VNQ-TEK
-YLR---tA---------------------------------------------------
-------------------L-----------G-----------Vreaqiwrltatt--ps
diqqpaaavsgN------------------------------------------------
-----------------------------------Hkgpiep----vetrsqwP------
-------T-----------------------------YEN--------------------
------------------------------------------------------------
--------------------------I-----------ISRLQM-------ITq------
---mAE-------------------------------------PN-------D-------
-IVYI--H--------------Y----------S---------G--HG-ARvttmfee--
------------------------------------------------------------
-----------------------------------------lkgardfDE---A---I--
-----VP-TD-Ics--------------------------------------gerY-IR-
--------HG------------------------E---IS--Y--------L---L----
--QKM---------V----KK------KLVVT------------VVL-DC--CYTvfgn-
------------------------------------------------------------
------------------------------------rgnmR-------Ntslrsipqidn
-----------------------------------------vrldsdfsvlprE------
---------------------------------------Elatlwnkfaggkg-------
------------------------------------------------------------
------------------------------------------------------------
--------------------------------rfkfesyplleprgYT-VLAACQ-----
-------------------ANEYAME----eQ--------------FD------nK----
-----------TQ--GLLTYFL---ID-TL-------------RNSP-------------
----RPQD-----------LTYYRL----WSLVAA--KV---------RNHN--------
---------S-----QQTV---ML--GGE---ADHL-F----------
>tr|G1X6N7|G1X6N7_ARTOA Uncharacterized protein OS=Arthrobotrys oligospora (strain ATCC 24927 / CBS 115.81 / DSM 1491) GN=AOL_s00054g531 PE=4 SV=1
-------TGRRKALLI--G-IN------------------------Yf------------
------------------------gqR--------gQL--R---GC---IND-VKN-MKT
-FLN---eR---------------------------------------------------
-------------------Y-----------G-----------Ya---------------
---------leDM-------------------------------------------V---
-----------ILTddqq-------------npssQ-----------------P------
-------T-----------------------------KAN--------------------
------------------------------------------------------------
--------------------------I-----------LRAMHW-------LVk------
---dAR-------------------------------------PD-------D-------
-SLFF--H--------------Y----------S---------G--HG-GQqkdtdg---
------------------------------------------------------------
------------------------------------------deddgyDE---T---I--
-----YP-VD-Frt---------------------------------------sgMIVD-
--------DE----------------------------MH--R-------iM---V----
--SSL---------Q-----P------GVRLT------------AIF-DS--CHS-----
------------------------------------------------------------
----------------------------------------GS---A-lDlpylystkgvl
kepdlak---------------------------eagmgllgalasfsrndlaG------
---------------------------------------Aassitgiikkvtvga-----
------------------------------------------------------------
------------------------------------------------------------
-------------------------------kandvakrtktspadVI-QWSGSK-----
-------------------DVQTSAD----tF--------------EG-------G----
-----------EA-tGAMSYAF---IS-AL-------------KKDP-------------
-------Q-----------QSYHQL----LNNIRE--EL---------------------
------EGKY-----QQKP---QL--SCS-------------------
>tr|G1X3D1|G1X3D1_ARTOA Uncharacterized protein OS=Arthrobotrys oligospora (strain ATCC 24927 / CBS 115.81 / DSM 1491) GN=AOL_s00043g204 PE=4 SV=1
------------------------------------------------------------
---------------------------------------------A---QTD-SKE-FAK
-TMK----S---------------------------------------------------
-------------------L----------lG-----------L----------------
----------hDT-------------------------------------------Dm--
--------ieVVFP---------------------D-----------------D------
-------E-----------------------------EAE--------------------
------------------------------------------------------------
--------------------------I-----------FWSMKH-------LEll-----
--slSRs-----------------------------------fQG------rK-------
-LFIF--H--------------F----------A---------G--HG-FLn--------
------------------------------------------------------------
-----------------------------------------------rSK---E---L--
-----IL-SG-T-------------------------------------------HTGN-
--------SQ------E------I----------P---WA--D--------I---Y----
--RFFlr----prfK----DEa---fgGRDVA------------CIL-DC--CHS-----
------------------------------------------------------------
----------------------------------------GA---F--------------
---------------------------------------------------------VR-
------P------tV----------ASE----------GT--------------------
------------------------------------------------------------
------------------------------------------------------------
-----------------------------------------------VeVLAASD-----
-------------------SRAITTG----rK--------------SE-------N----
-----------VE--ATFTQRF---LL-EMrt---------lvG--R-------------
----ADKP----------hITLPDV----LNALQQ--RK---------RDPT--------
------------------------------------------------
>tr|G1XLD3|G1XLD3_ARTOA Uncharacterized protein OS=Arthrobotrys oligospora (strain ATCC 24927 / CBS 115.81 / DSM 1491) GN=AOL_s00110g303 PE=4 SV=1
--------ANKWAILI--G-VN-----------------------FYssg----------
-----------------------narPgm----nftPL--N---GC---VEG-VRR-VEE
-LLR---tS---------------------------------------------------
-------------------F-----------Glk-------epFiyrltats--------
---pgpsgkqeEP-------------------------------------------Q---
-----------ED----------------------------------------Qse----
-----wpT-----------------------------YEN--------------------
------------------------------------------------------------
--------------------------I-----------INKIQE-------VTk------
---kAK-------------------------------------PN-------D-------
-LVYI--H--------------Y----------S---------G--HG-AQvetafk---
------------------------------------------------------------
-----------------------------------------efkpneiDE---A---L--
-----VP-TD-Iss--------------------------------------tgrYLRD-
-----------------------V----------E---IA--Y--------L---L----
--EAM---------A----DK------GLIVT------------LVL-DC--CHS-----
------------------------------------------------------------
----------------------------------------GG---A-nRgss--------
--------------------------------------------------glvR-G-IK-
------K-------Vdnn----kleS-------------Dksllasqeelkeawrksr--
------------------------------------------------------------
------------------------------------------------------------
---------------------------agggrtvrvenhwlletrrYT-FIAACR-----
-------------------AHEYAAEh---iF--------------DG-------K----
-----------AQ--GLLTHTM---ID-AL-------------KNSP-------------
------SH-----------LTYYEL----WNLVAM--KV---------REHN--------
--dE------------QN------------------------------
>tr|K9GXE2|K9GXE2_PEND1 Metacaspase CasB OS=Penicillium digitatum (strain Pd1 / CECT 20795) GN=PDIP_24320 PE=4 SV=1
-------TGRRRALLI--G-IN------------------------Ya------------
------------------------gqP--------nAL--K---GC---IND-VTN-MSN
-FLT---qR---------------------------------------------------
-------------------F-----------G-----------Yk---------------
---------reDM-----------------------------------------------
----------VILT---------------------Ddq-------------rnPms----
-----lpT-----------------------------KAN--------------------
------------------------------------------------------------
--------------------------I-----------LRAMQW-------LVk------
---dAH-------------------------------------PN-------D-------
-SLFI--H--------------F----------S---------G--HG-GRtpdldg---
------------------------------------------------------------
------------------------------------------deddgfDD---V---I--
-----YP-LD-Yrq---------------------------------------agHIVD-
--------DE----------------------------MH--A-------iM---V----
--RPL---------R-----P------GVRLT------------AIF-DS--CHS-----
------------------------------------------------------------
----------------------------------------GT---A-lDlpyvystqgvl
kepnl-------------------------------akeaaqdlfsaftsygqG------
---------------------------------------Dfssvastaigffkkavn---
------------------------------------------------------------
------------------------------------------------------------
-----------------------------gesarertimtktspadVV-MFSGSK-----
-------------------DTQTS------------------------------------
------------------------------------------------------------
------------------------------------------------------------
------------------------------------------------
>tr|G1X2C3|G1X2C3_ARTOA Uncharacterized protein OS=Arthrobotrys oligospora (strain ATCC 24927 / CBS 115.81 / DSM 1491) GN=AOL_s00007g432 PE=4 SV=1
------------------------------------------------------------
-----------------------------------------------------TTQ-FKA
-TCE----S---------------------------------------------------
-------------------L-----------G-----------Y----------------
-----------KV-------------------------------------------T---
---------vYKIT---------------------M-----------------K------
-------D-----------------------------SWK--------------------
------------------------------------------------------------
--------------------------C-----------LKEILDg-----sFPi------
---qDR-------------------------------------ET-------E-------
-LRII--Y--------------Y----------N---------G--HGgINh--------
------------------------------------------------------------
----------------------------------------------nsS--------L--
-----TL-AR-Gv-----------------------------------------dTLQD-
--------IA------E------V----------N---WR--D--------I---V----
--KVV---------N-----E-----mECDTL------------AIL-DC--CEA-----
------------------------------------------------------------
----------------------------------------GA---G-aT-----------
-----------------------------------------------------T-T-LA-
--------------------------EEN----------Ehv------------------
------------------------------------------------------------
------------------------------------------------------------
-------------------------------------------ikyRKeLIGACG-----
------------------wRAETSYH----mT--------------PTl-----cSvlrr
------glpevQN--SMSTSTL---IR-RM------------------------------
---------------------------------NN--RM---------------------
------------------------------------------------
>tr|F2QPM1|F2QPM1_PICP7 Metacaspase-1 OS=Komagataella pastoris (strain ATCC 76273 / CBS 7435 / CECT 11047 / NRRL Y-11430 / Wegner 21-1) GN=PP7435_Chr1-1222 PE=4 SV=1
-------TGRKKALLV--G-IN------------------------Yf------------
------------------------gtS--------sAL--N---GC---IND-VQN-MKA
-YLI----N---------------------------------------------------
-------------------Y----------hG-----------Y----------------
-----------KA-------------------------------------------Ed--
---------mVILT---------------------D----------------dQrdi---
---vsipN-----------------------------KRN--------------------
------------------------------------------------------------
--------------------------M-----------IAAMQW-------LVs------
---dAR-------------------------------------PN-------D-------
-SLVF--H--------------Y----------S---------G--HG-GRtedlng---
------------------------------------------------------------
------------------------------------------devdgfDD---V---I--
-----YP-LD-Fkt---------------------------------------agHIVD-
--------DD----------------------------LH--D-------iL---V----
--KPL---------P-----M------GCRLT------------AIF-DS--CHSgtcld
ip----------------------------------------------------------
---------------------------------ftyraqdG-------Qikeynvwkesg
gdam----------------------------------qavlgyaqgnmgtvvK------
---------------------------------------Svgsmfkkvtksnss------
------------------------------------------------------------
------------------------------------------------------------
--------------------------------averikkekfspadVI-AFSGCK-----
-------------------DTQTSADt---vQ--------------NG-------T----
-----------AT--GAMSWAF---IS-VL------------tQNP--------------
----N--------------QSYLTL----LQNIRN--LI---------------------
------GTKY-----SQKP---QM--S---------------------
>tr|A3LZT0|A3LZT0_PICST Putative cysteine protease (Fragment) OS=Scheffersomyces stipitis (strain ATCC 58785 / CBS 6054 / NBRC 10063 / NRRL Y-11545) GN=PICST_63918 PE=4 SV=2
--------GSKKALLI--G-IN------------------------Ytg-----------
------------------------taN---------QL--N---GC---VND-CNN-VQE
-FLL----Q---------------------------------------------------
-------------------N-----------G-----------Fs---------------
---------kdNI-------------------------------------------V---
-----------LLN---------------------D-----------------Qqtnk--
---rsipT-----------------------------RDN--------------------
------------------------------------------------------------
--------------------------I-----------LDGVKW-------LVk------
---dAR-------------------------------------AN-------D-------
-SLFF--H--------------Y----------S---------G--HG-GQtpdktg---
------------------------------------------------------------
------------------------------------------deadgnDE---V---I--
-----YP-LD-Fet---------------------------------------agF-ID-
--------DD------------------------T---LH--E--------I--mV----
--NPL---------P-----K------GTRLT------------ALF-DS--CHS-----
------------------------------------------------------------
----------------------------------------GS---V-lDlpytystkgvi
kepnlleeag---------------------sglldtfkaysqgnqkavvqgiM------
---------------------------------------Gvaksfmnkeraek-------
------------------------------------------------------------
------------------------------------------------------------
--------------------------------anevtkqtktspadVI-TLSGCK-----
-------------------DDQTSAD----aK--------------EN-------G----
-----------QA-tGAMSYSF---LK-VM------------rE-NP-------------
----K--------------QSYLSL----LNGTRD--IL---------AS-K--------
--yS--QKPQ--------------------------------------
>tr|I8A096|I8A096_ASPO3 Uncharacterized protein OS=Aspergillus oryzae (strain 3.042) GN=Ao3042_05713 PE=4 SV=1
------------------------------------------------------------
------------------------------------DN--T---NA---SRD-IHN-FQA
-ILH----L---------------------------------------------------
-------------------F-----------G-----------Ypka-------------
--------eefV------------------------------------------------
-----------IPI---------------------D-----------------S------
-------Kvpg-----------------------wdvADK--------------------
------------------------------------------------------------
--------------------------I-----------RALILQ------aMA-------
----MT-------------------------------------GR-------T-------
-IIFI--H--------------Y----------A---------G--HG-LNw--------
------------------------------------------------------------
----------------------------------------------neD--------L--
-----HF-CD-Asg---------------------------------------rkHFNV-
--------ES------N------I--------------LS-----------L---V----
--NSAs------piT----DA-----hNIDVV------------LIF-DS--CYSy----
------------------------------------------------------------
--------------------------------------lvT-------------------
-----------------------------------------------------R-G-FT-
------G-------E----------SRV--------------------------------
------------------------------------------------------------
------------------------------------------------------------
-----------------------------------------------VeILAAVD-----
------------------eKTRLAFS--------------------PG------------
-----------VR--ASFTGKL---YA-EIi-----------rR-KH-------------
---lGAKD-----------IELADL----ITHLRK--ES---------------------
------------------------------------------------
>tr|I8TW69|I8TW69_ASPO3 Uncharacterized protein OS=Aspergillus oryzae (strain 3.042) GN=Ao3042_04904 PE=4 SV=1
------------------------------------------------------------
------------------------------------------------------------
------------------------------------------------------------
------------------------------------------------------------
------------------------------------------------------------
------------------------------------------------------------
------------------------------------------------------------
------------------------------------------------------------
------------------------------------------------------------
----DA-------------------------------------PG------rD-------
-PFLL--H--------------Y----------A---------G--HG-VErdgkpift-
------------------------------------------------------------
---------------------------------------skngrnlsaMF---L---L--
-----AL-VE-G------------------------------------------------
------------------------------------------------------------
----Dsd----vllP----DS------EIDIV------------FIF-DS--CFS-----
------------------------------------------------------------
----------------------------------------HV---A--------------
---------------------------------------------------------TR-
------N-------M----------VNTE---------R---------------------
------------------------------------------------------------
------------------------------------------------------------
----------------------------------------------IVeVLAATS-----
-------------------PNSPLAN-----A--------------AQ-------G----
-----------R---ASFTGKL---WN-EImy--------rkvQ----------------
----GHKS-----------VELAVL----MDT----------------------------
------------------------------------------------
>tr|I7ZK74|I7ZK74_ASPO3 Uncharacterized protein OS=Aspergillus oryzae (strain 3.042) GN=Ao3042_01395 PE=4 SV=1
---------SKRALLI--A-ST------------------------Y-------------
--------------------------G---------GL--N---GT---LND-VKT-MEG
-LLT----K---------------------------------------------------
-------------------R-----------D-----------F----------------
-----------EI-------------------------------------------I---
---------pCYNE---------------------N-----------------A------
-------T-----------------------------RAG--------------------
------------------------------------------------------------
--------------------------I-----------LEAWNN-------LIe------
---sTS-------------------------------------PG-------D-------
-AVVI--Y--------------Y----------S---------G--HG-ALvhdekrk--
------------------------------------------------------------
----------------------------------------eknkswqfQ----F---L--
-----VP-VD-Ydes-------------------------------------tegDFRG-
--------IL------D------V----------E---IS--Y--------L---L----
--RDT---------T----DK------TRNVT------------IVI-DC--CHS-----
------------------------------------------------------------
----------------------------------------GR---M-fRdpae-------
------------------------------------------------epvkhK------
---------------------------------------Slskvqfhdlnlylkql----
------------------------------------------------------------
------------------------------------------------------------
-----------------------------rekgyfhgevfqlgnpyAV-RIAAAA-----
-------------------TAESACEh---iN--------------AR-------G----
----------qWS--GALTDAL---AK-AM------------gE----------------
----TDGI----------dVSWRTT----LVRVCQ--LV---------NT----------
------RHQW------QHP---QV--EGP-------------------
>tr|I8THJ6|I8THJ6_ASPO3 Metacaspase involved in regulation of apoptosis OS=Aspergillus oryzae (strain 3.042) GN=Ao3042_11056 PE=4 SV=1
-------TGTRKALLI--G-IN------------------------Yf------------
-------------------------nQk-------gQL--R---GC---IND-VKN-MST
-YLH---eN---------------------------------------------------
-------------------F-----------G-----------Yp---------------
---------reNM-----------------------------------------------
----------VLLTddqq-------------npksQ-----------------P------
-------T-----------------------------KAN--------------------
------------------------------------------------------------
--------------------------I-----------LRAMHW-------LVk------
---dAK-------------------------------------PN-------D-------
-SLFF--H--------------Y----------S---------G--HG-GQtpdldg---
------------------------------------------------------------
------------------------------------------deddgyDE---V---I--
-----YP-VD-Frq---------------------------------------agHIVD-
--------DE----------------------------MH--R-------iM---V----
--NPL---------Q-----P------GVRLT------------AIF-DS--CHS-----
------------------------------------------------------------
----------------------------------------GS---A-lDlpyiystqgil
kepnlakea-----------------------gqgllgvvsayargdmgsmvsT------
---------------------------------------Avgffkkatkgdev-------
------------------------------------------------------------
------------------------------------------------------------
---------------------------------yernkqtktsgadVI-MWSGSK-----
-------------------DDQTSQDa---qI--------------Q--------G----
-----------QA-tGAMSWAF---IS-AL-------------R----------------
----KNPQ-----------QSYVQL----LNSIRD--EL---------------------
------STKY-----TQKP---QL--SCS-------------------
>tr|I7ZV65|I7ZV65_ASPO3 Uncharacterized protein OS=Aspergillus oryzae (strain 3.042) GN=Ao3042_08003 PE=4 SV=1
------------------------------------------------------------
------------------------------------------------------------
------------------------------------------------------------
------------------------------------------------------------
------------------------------------------------------------
------------------------------------------------------------
------------------------------------------------------------
------------------------------------------------------------
------------------------------------------------------------
------------------------------------------------------------
---IL--H--------------Y----------A---------G--HG-MTk--------
------------------------------------------------------------
----------------------------------------------ngNF---T---F--
-----AE-TT-E----------------------------------------------A-
--------KK------T------L----------N---AD-nC--------L---L----
--NNLkea--diipE----SE------HFDVL------------IIL-DC--CFA-----
------------------------------------------------------------
----------------------------------------H-------------------
---------------------------------------------------------IA-
------T------------------RAPT------I-pRR--------------------
------------------------------------------------------------
------------------------------------------------------------
----------------------------------------------VVeVIVATS-----
-------------------VQTPPAR-----S--------------P-------------
-----------PH--NTLTAKL---AG-EI------------aH-RK-------------
----RSGHk---------hVEFADA----FQALRS--R----------------------
------------------------------------------------
>tr|F9FEV8|F9FEV8_FUSOF Uncharacterized protein OS=Fusarium oxysporum (strain Fo5176) GN=FOXB_04936 PE=4 SV=1
----APAPPKRFALLV--G-ID-----------------------LYlndss--------
--------------------rkfengNpv----slsNL--Q---GC---VND-VQA-IKE
-FLR----N---------------------------------------------------
-------------------------------E-----------Fqlskp-----------
------svltsSV-------------------------------------------Tes-
-------idkELAKpe----------------espD-----------------Rw-----
------pT-----------------------------FAN--------------------
------------------------------------------------------------
--------------------------I-----------KREFDA-------VYd------
---hAR-------------------------------------AG-------D-------
-LFFF--H--------------F----------S---------G--HG-ARldpidg---
------------------------------------------------------------
-----------------------------------------sptrspkEP---S---L--
-----LT-MD-Fcc--------------------------------------gnpA----
--------VR------G------W----------Q---LN--V--------W---L----
--KRL---------N----EK------KIQII------------VIL-DS--CHS-----
------------------------------------------------------------
----------------------------------------GG---S-wRtggrfrtpegw
i----------------------------------------tipnlpvdkeviK------
---------------------------------------Ettvrsnnrdvq---------
------------------------------------------------------------
------------------------------------------------------------
-----------------------------------ldkswsinpegFT-LMAACG-----
-------------------SNEKAAEi---tI--------------N--------G----
-----------QA-gGAFTHAL---LA-YL------------kQNKP-------------
------SAv---------tVTYRTL----RDQIAQ--RV---------TE----------
----------------QTP---KV--YGR---DRLI-FFG--------
>tr|F9FLF7|F9FLF7_FUSOF Uncharacterized protein (Fragment) OS=Fusarium oxysporum (strain Fo5176) GN=FOXB_07237 PE=4 SV=1
------------------------------------------------------------
------------------------------------------------------------
------------------------------------------------------------
------------------------------------------------------------
------------------------------------------------------------
------------------------------------------------------------
-------------------------------------WRW--------------------
------------------------------------------------------------
--------------------------L-----------SRALNE-------FV-------
---eDR-------------------------------------DE------rD-------
vLKIV--Y--------------Y----------A---------G--HT-YLd--------
------------------------------------------------------------
----------------------------------------------gnRE---M---V--
-----LA-SS-R-------------------------------------------NPEQ-
--------AS------T------I----------R---WG--G--------I---Q----
--QTL---------E----EA------CADTL------------IIM-DA--AYY-----
------------------------------------------------------------
----------------------------------------PS---S--------------
------------------------------------------------------------
------R-------M----------VRQQ----------G--------------------
------------------------------------------------------------
------------------------------------------------------------
----------------------------------------------VLeLLAASV-----
-------------------SEEHYYD-----L--------------DR------------
---------------CAFTRAL---AE-QLr----------vrA--A-------------
-------Rl--------spLSAAEL----HANLFS--QY---------AKMV--------
------------------------------------------------
>tr|S8A837|S8A837_DACHA Uncharacterized protein OS=Dactylellina haptotyla (strain CBS 200.50) GN=H072_7073 PE=4 SV=1
-------TGRRKALLI--G-IN------------------------Yf------------
------------------------gqR--------gQL--R---GC---IND-VKN-MKT
-FLT---eR---------------------------------------------------
-------------------Y-----------G-----------Ya---------------
---------ieDM-----------------------------------------------
----------VILT---------------------Ddq-------------qnPms----
-----mpT-----------------------------KAN--------------------
------------------------------------------------------------
--------------------------I-----------LKGMFW-------LVk------
---dAR-------------------------------------PD-------D-------
-SLFF--H--------------Y----------S---------G--HG-GQqkdtdg---
------------------------------------------------------------
------------------------------------------deddgyDE---T---I--
-----YP-VD-Frn---------------------------------------agMIVD-
--------DE----------------------------MH--K-------iM---V----
--TPL---------Q-----P------GVRLT------------AIF-DS--CHS-----
------------------------------------------------------------
----------------------------------------GS---A-lDlpylystkgvl
kepnlakeaa---------------------sgllgalaaygkkdmmgvasslG------
---------------------------------------Gflkkattgssan--------
------------------------------------------------------------
------------------------------------------------------------
----------------------------------dvskrtktspadVI-QWSGSK-----
-------------------DVQTSAD----tV--------------EG-------G----
-----------EA-tGAMSYAF---IS-AL-------------KKN--------------
------PQ-----------QSYQEL----LNSLRE--EL---------------------
------EGKY-----AQKP---QL--SC--------------------
>tr|F8PKD1|F8PKD1_SERL3 Putative uncharacterized protein (Fragment) OS=Serpula lacrymans var. lacrymans (strain S7.3) GN=SERLA73DRAFT_175522 PE=4 SV=1
-----EMTPKKKALLI--G-ISyke-----------------lnrKYkek----------
-----------------------pvgRep-----geIL--H---EA---HKN-ARH-VKK
-LLI---aT---------------------------------------------------
-------------------L-----------G-----------Fl---------------
---------eeNI-------------------------------------------V---
---------mMCDKss----------------ftdDl---------------mP------
-------T-----------------------------QAN--------------------
------------------------------------------------------------
--------------------------I-----------RREIAR-------LV-------
-------------------------------------------EG-------D-------
-YLFF--S--------------Y----------S---------G--HG-EQ---------
------------------------------------------------------------
------------------------------------------------------------
------------------------------------------------------------
------------------------------------------------------------
------------------------------------------------------------
------------------------------------------------------------
------------------------------------------------------------
------------------------------------------------------------
------------------------------------------------------------
------------------------------------------------------------
------------------------------------------------------------
------------------------------------------------------------
------------------------------------------------------------
------------------------------------------------------------
------------------------------------------------------------
------------------------------------------------
>tr|F9F4D5|F9F4D5_FUSOF Uncharacterized protein OS=Fusarium oxysporum (strain Fo5176) GN=FOXB_01260 PE=4 SV=1
--EKQSVSPKHHAILI--G-ID-----------------------AYp------------
-------------------------dKy------ksSL--K---GC---VRD-TQQ-IRS
-LLE----Q---------------------------------------------------
-------------------Q-----------P-----------F----------------
-----------HI-------------------------------------------N---
---------iQTLTatqssds-------sitgpveDs---------------aAl-----
------pT-----------------------------YDN--------------------
------------------------------------------------------------
--------------------------V-----------IKAFRD-------LTc------
---aAQ-------------------------------------SG-------D-------
-YIYI--H--------------Y----------S---------G--HG-TRiaptaka--
------------------------------------------------------------
-----------------------------------------fsnqhtgDL---A---L--
-----AL-LG-Gen---------------------------------------gdEVRP-
--------LG------G------Y----------K---LA--V--------A---L----
--NAM---------V----VK------GLVVT------------LVL-DC--CFA-----
------------------------------------------------------------
----------------------------------------AS---I-yRldrtdirfiri
------------------------------------------dpelasayfadK-S-LA-
------E--------------------------------Qdaetpdsdyrda--------
------------------------------------------------------------
------------------------------------------------------------
----------------------------------smlpswlinpdgYA-LLAACG-----
-------------------PHEEAGEi---iH--------------KG-------E----
-----------SH--GALSHFL---NL-SL------------------------------
----RD-------------GGLNRK----HKNIFY--RL---------SSKF--------
---R--GHSI-----QQNP---AL--YGN---KDQG-FFGENN-----
>tr|F9FZN7|F9FZN7_FUSOF Uncharacterized protein OS=Fusarium oxysporum (strain Fo5176) GN=FOXB_11869 PE=4 SV=1
------------------------------------------------------------
------------------------------------------------------------
------------------------------------------------------------
------------------------------------------------------------
------------------------------------------------------------
------------------------------------------------------------
------------------------------------------------------------
------------------------------------------------------------
------------------------------------------------------------
------------------------------------------------------------
-LAVL--H--------------N----------I---------G--HG-ERivn------
------------------------------------------------------------
--------------------------------------------psrnRE---E---L--
-----HL-SQ-Shvh------------------------------------vrrtSLIQ-
--------DP------M------I----------D---FN--R--------L---R----
--HRI--------fD----PS------PSNVL------------ILL-DC--CHA-----
------------------------------------------------------------
----------------------------------------AS---G--------------
------------------------------------------------------------
------S-------M----------GQR--------------------------------
------------------------------------------------------------
------------------------------------------------------------
----------------------------------------------HD-LIAASRf----
------------------vDADTHYE-----P----------------------------
---------------QGFTENV---VQ-QL-------------EHAY-------------
----NQGK----------iLSTLNL----YNRLAT--R----------------------
------------------------------------------------
>tr|I1CGG7|I1CGG7_RHIO9 Uncharacterized protein OS=Rhizopus delemar (strain RA 99-880 / ATCC MYA-4621 / FGSC 9543 / NRRL 43880) GN=RO3G_12258 PE=4 SV=1
-------QGRKRALLI--G-IN------------------------Yfg-----------
------------------------saN---------AL--N---GC---IND-VKN-VKE
-FLI----T---------------------------------------------------
-------------------L----------hN-----------F----------------
-----------RA-------------------------------------------Ed--
---------mVILT---------------------D----------------dQtds---
---kflpT-----------------------------KQN--------------------
------------------------------------------------------------
--------------------------I-----------LSAMRW-------LVn------
---gAR-------------------------------------EN-------D-------
-SFFF--H--------------Y----------S---------G--HG-GRvkdsng---
------------------------------------------------------------
------------------------------------------deddgfDE---T---I--
-----YP-VD-Hdryq-----------------------------------gdsgQIVD-
--------D-------------------------E---MH--E-------iM---V----
--RSL--------------PR------GCRLT------------AIF-DS--CHS-----
------------------------------------------------------------
----------------------------------------GT---A-lDlpyvystqgvi
keesifk---------------------------dagsgllnaglayamgnrsG------
---------------------------------------Alssvlslgknlmgkk-----
------------------------------------------------------------
------------------------------------------------------------
-------------------------------svdervkkfksseadVI-MFSGCK-----
-------------------DNQTSADa---mE--------------NG-------K----
-----------ST--GAMSYAF---TT-VL-------------R----------------
----QNRQ-----------QTYLQL----LNSVRE--IL---------KS----------
--------KY-----SQRP---QL--S---------------------
>tr|F9FH88|F9FH88_FUSOF Uncharacterized protein OS=Fusarium oxysporum (strain Fo5176) GN=FOXB_05767 PE=4 SV=1
-----QECSARWALMI--G-IN-----------------------YYp------------
-------------------------nD--------rHL--H---GS---VDD-VSD-VRA
-YLE----Q---------------------------------------------------
-------------------H-----------S-----------Ataihasvl--------
--tatvpklakDH-----------------------------------------------
----------QSTK---------------------Dppet---------aehrP------
-------T-----------------------------RAN--------------------
------------------------------------------------------------
--------------------------V-----------LKQLRI-------IId------
---sAK-------------------------------------AG-------D-------
-HVYI--H--------------F----------S---------G--HG-TQlpsdgn---
------------------------------------------------------------
-----------------------------------------vgetgfgEL---G---L--
-----VL-YE-Ngeh-------------------------------------gasY----
-----------------------Fr-------grY---LA--Q--------A---L----
--KRM---------V----GN------GLIVT------------VAL-DC--CFS-----
------------------------------------------------------------
----------------------------------------GA---V-tRgdrvrtmkyd-
------------------------------------------psldvdrveqeR------
---------------------------------------Ecrdalgipgrda--------
------------------------------------------------------------
------------------------------------------------------------
----------------------------------kidrdwlvnpesYT-IITACG-----
-------------------PHEKAMEv--lvN--------------KT-------Q----
-----------KR--GALTHHL---LK-ALt----------tlA--K-------------
----VKEA-----------VSHQSL----HETVVS--LM---------QASG--------
--cS--QT----------P---MR--YGN-------------------
>tr|F9GC84|F9GC84_FUSOF Uncharacterized protein OS=Fusarium oxysporum (strain Fo5176) GN=FOXB_16267 PE=4 SV=1
-------TGRRKALLI--G-IN------------------------Yf------------
-------------------------nQe-------gEL--R---GC---IND-VHN-VSA
-FLV---eR---------------------------------------------------
-------------------Y-----------G-----------Yk---------------
---------reDM-----------------------------------------------
----------VILT---------------------Ddq-------------snPam----
-----ipT-----------------------------REN--------------------
------------------------------------------------------------
--------------------------M-----------IRAMGW-------LVs------
---nAQ-------------------------------------PN-------D-------
-ALFL--H--------------Y----------S---------G--HG-GQvedldg---
------------------------------------------------------------
------------------------------------------deddgyDE---C---I--
-----YP-VD-Hte---------------------------------------agPIID-
--------DE-------------I----------H---FR-----------V---V----
--KPL---------V-----Q------GVRLT------------AIF-DS--CHSatvmd
lpyvystkgvlkepnl--------------------------------------------
-------------------akeaasglfdafrayssgdiaG-------Aagsvfg-----
-----------------------------------------------laktafR------
---------------------------------------Gddayektk------------
------------------------------------------------------------
------------------------------------------------------------
--------------------------------------dtrtspadVI-MWSGSK-----
-------------------DDQTSADa---tI---------------N-------A----
-----------QA-tGAMSWAF---IS-AI-------------KANP-------------
----K--------------QSYVEL----LNSVRD--IL---------------------
------ETKY-----TQKP---QL--SS--------------------
>tr|S8BK44|S8BK44_DACHA Uncharacterized protein OS=Dactylellina haptotyla (strain CBS 200.50) GN=H072_6503 PE=4 SV=1
--------------------ID-----------------------TYipg----------
-----------------------tqrKvn-----fhNL--K---GC---VRD-VRA-IET
-HLQ----G---------------------------------------------------
-------------------L-----------K-----------F----------------
----------hHV-----------------------------------------------
----------KILS---------------------A-----------------Sg-----
------eS-----------------------------AAGiples---------------
------------------------------------------------------------
--------------------kselpiF-----------ENIVRE-------LIyi-----
-tnnAS-------------------------------------EG-------D-------
-LVYI--H--------------Y----------S---------G--HG-IRrdkiepd--
------------------------------------------------------------
----------------------------------------dengdyvsGA---A---L--
-----VL-AD-Vmd--------------------------------------ggpY----
--------LT------G------F----------Q---LG--R--------F---M----
--QNM--------vE-----V-----kNLRVN------------LVL-DS--CFS-----
------------------------------------------------------------
----------------------------------------GR---G-vRsstpaigeyi-
-------------------------------------------srggnydfddE------
---------------------------------------Klpcdltaddlidrlfps---
------------------------------------------------------------
------------------------------------------------------------
-----------------------------eyrdvrvkrswlsnptgCS-ILTACQ-----
-------------------FDETAAEq---nF--------------DG-------E----
-----------YH--GVLTYWI---LT-LL-------------K-TP-------------
----K--Iy---------rPSFARL----REYAEA--NI---------KRMN--------
--gS-----R-----TQSP---VL--HGD---GEYM------------
>tr|F8PKD2|F8PKD2_SERL3 Putative uncharacterized protein OS=Serpula lacrymans var. lacrymans (strain S7.3) GN=SERLA73DRAFT_175525 PE=4 SV=1
----TERKPKKKALVI--G-IN------------------------Ykalhkl-------
-------------------drekrpsQep-----tqIL--K---GS---HNN-ARH-IKR
-LLI----E---------------------------------------------------
-------------------T----------fH-----------Fl---------------
---------kqDI-------------------------------------------V---
---------vMLDKpr----------------hddD-----------------Ki-----
-----vpT-----------------------------QAN--------------------
------------------------------------------------------------
--------------------------I-----------QREIQN-------LVd------
---gAR-------------------------------------AG-------D-------
-QFFL--S--------------Y----------S---------G--HG-EQrtaipd---
------------------------------------------------------------
-----------------------------------------gheedglDE---A---I--
-----VG-SD-G-------------------------------------------EIIL-
--------DN------------------------D---LK--K--------M---L----
-pDAL---------------P-----fRSHLM------------VIW-DT--CHS-----
------------------------------------------------------------
----------------------------------------GT---M-lDlpytkiakvpt
fmiehvvshhls-----------------tstvasgyvrqtfisramslsvpyG------
---------------------------------------Qspelrhcstlsasykpkges
ekrnfsaqeclspvaes-------------------------------------------
------------------------------------------------------------
---------pststslpfsrepssnytavwgcagncrksmflsrasVI-SISACT-----
-------------------DSQSAFE-----Y--------------PN-------G----
---------------DSLTEFF---IN-AI-------------K----------------
-----SKA----------hLTFKEL----VAEVNK--DV---------HKLSe-------
--dR--H-----------------------------------------
>tr|F9FEY2|F9FEY2_FUSOF Uncharacterized protein OS=Fusarium oxysporum (strain Fo5176) GN=FOXB_04960 PE=4 SV=1
-------TGRRKALLI--G-IN------------------------Yf------------
-------------------------nQr-------gQL--R---GC---IND-VRN-MTA
-YLS----E---------------------------------------------------
-------------------H----------fG-----------Ykr--------------
---------edM------------------------------------------------
----------VILTddqq-------------npmsQ-----------------P------
-------T-----------------------------KQN--------------------
------------------------------------------------------------
--------------------------I-----------LRAMHW-------LVk------
---dAR-------------------------------------PN-------D-------
-SLFF--H--------------Y----------S---------G--HG-GQtkdldg---
------------------------------------------------------------
------------------------------------------deddgyDE---V---I--
-----YP-VD-Frq---------------------------------------tgHITD-
--------DE----------------------------MH--R-------iM---V----
--RPL---------Q-----A------GVRLT------------AIF-DS--CHS-----
------------------------------------------------------------
----------------------------------------GT---A-lDlpyiystqgil
kepnlakeagq--------------------gllgvissysqgdlggvasnifG------
---------------------------------------Fikkaangdevr---------
------------------------------------------------------------
------------------------------------------------------------
----------------------------------ernlrtktspadVI-MWSGSK-----
-------------------DDQTSAD----aT--------------IA-------S----
-----------QA-tGAMSWAF---VT-AL-------------KKSP-------------
----Q--------------QSYVQL----LNSIRD--EL---------------------
------ATRY-----TQKP---QL------------------------
>tr|M5EAK1|M5EAK1_MALS4 Genomic scaffold, msy_sf_11 OS=Malassezia sympodialis (strain ATCC 42132) GN=MSY001_2360 PE=4 SV=1
----SSMTGKRKALLI--G-IN------------------------Ya------------
------------------------gtS--------sAL--R---GC---WND-VHN-MAR
-FIQ----H---------------------------------------------------
-------------------Q-----------G----------gY----------------
-----------HP-------------------------------------------Dd--
---------mVILT---------------------D-----------------Epthn--
--mrslpT-----------------------------REN--------------------
------------------------------------------------------------
--------------------------I-----------CQAMHW-------LVs------
---gAQ-------------------------------------PG-------D-------
-ALFF--H--------------Y----------S---------G--HG-GQeravea---
------------------------------------------------------------
------------------------------------------deedgyNE---T---I--
-----LP-LD-Yqm---------------------------------------sgQMPD-
--------DE----------------------------LH-aR--------L---V----
--RPL---------P-----V------GCRLT------------ALF-DS--CHS-----
------------------------------------------------------------
----------------------------------------GT---A-lDlpyvyatsgni
ketnismnvgkg-----------------llgaameyargdvvgmvsglfntvK------
---------------------------------------Sattnrnaaey----------
------------------------------------------------------------
------------------------------------------------------------
------------------------------------trqtrssgadVV-MLSGCK-----
-------------------DSQTSADa---mE---------------A-------G----
-----------RA-tGAMSWAF---IS-VL------------sQ-WP-------------
----Q--------------LSYVQL----LNATRD--LL---------------------
------AAKY-----SQKP---QL------------------------
>tr|I1CGY3|I1CGY3_RHIO9 Uncharacterized protein OS=Rhizopus delemar (strain RA 99-880 / ATCC MYA-4621 / FGSC 9543 / NRRL 43880) GN=RO3G_12424 PE=4 SV=1
------------------------------------------------------------
------------------------------------------------------------
------------------------------------------------------------
-------------------------------N-----------F----------------
-----------RV-------------------------------------------Dd--
---------mVILT---------------------Ddq-------------qnPqs----
-----ipT-----------------------------KQN--------------------
------------------------------------------------------------
--------------------------M-----------IRAMQW-------LVh------
---dAR-------------------------------------PN-------D-------
-SFFF--H--------------F----------S---------G--HG-GRmkdydg---
------------------------------------------------------------
------------------------------------------deddgyDE---T---I--
-----YP-VD-H------------------------------------------------
------------------------------------------S--------V---Y----
--GQ-----------------------IVDDV------------CFE-VY--CHS-----
------------------------------------------------------------
----------------------------------------GT---A-lDlpyvystqgal
kesnifkdagsslkg------------aglaylsgdpsraissvmslgsrimsG------
---------------------------------------Gigngksakv-----------
------------------------------------------------------------
------------------------------------------------------------
-------------------------------------kqqksspadVI-MFSGCK-----
-------------------DAQTSADa---fE--------------N--------G----
-----------RS-tGAMSYAF---TT-AL-------------R----------------
----SNRN-----------QSYLQL----LNSIRV--IL---------------------
------KQKY-----DQRP---QL------------------------
>tr|S8AGS2|S8AGS2_DACHA Uncharacterized protein OS=Dactylellina haptotyla (strain CBS 200.50) GN=H072_3811 PE=4 SV=1
------------------------------------------------------------
------------------------------------------------------------
------------------------------------------------------------
------------------------------------------------------------
------------------------------------------------------------
------------------------------------------------------------
------------------------------------------------------------
------------------------------------------------------------
--------------------------V-----------LKEIQA-------VRh------
---sCT-------------------------------------GR-------K-------
-LLLL--H--------------F----------A---------G--HG-ALd--------
------------------------------------------------------------
-----------------------------------------------sSN---Q---L--
-----LL-VG-Nptg-------------------------------------wgqE----
-----------------------L----------P---WD--T--------I---K----
--NYLln-----psRt--hPQ-----gEMDIA------------CVL-DC--CHS-----
------------------------------------------------------------
----------------------------------------GA---F--------------
-----------------------------------------------------A-S-IG-
------V------------------PSN----------KR--------------------
------------------------------------------------------------
------------------------------------------------------------
-----------------------------------------------VeVLAAID-----
-------------------ARSTTVE----rR---------------T------qD----
-----------IQ--ATFTQQF---IY-CLrt---------mvG----------------
-----KEDq--------ppVTFPDI----FKEMVM--QK---------QAAS--------
---K--PQP---------------------------------------
>tr|I1CN33|I1CN33_RHIO9 Uncharacterized protein OS=Rhizopus delemar (strain RA 99-880 / ATCC MYA-4621 / FGSC 9543 / NRRL 43880) GN=RO3G_14574 PE=4 SV=1
-------QGRKKALLI--G-IN------------------------Yf------------
------------------------gtE--------hEL--N---GC---IND-VEN-IES
-FLI---sN---------------------------------------------------
-------------------Y-----------E-----------Fk---------------
---------reDM-----------------------------------------------
----------VILT---------------------Ddhph--------dskyyP------
-------T-----------------------------RAN--------------------
------------------------------------------------------------
--------------------------I-----------LASMHW-------LVe------
---dAQ-------------------------------------PN-------D-------
-SFFF--H--------------F----------S---------G--HG-GRvkdldg---
------------------------------------------------------------
------------------------------------------deedgyDE---T---I--
-----YP-VD-Fqefe-----------------------------------gtsgQIID-
--------DT----------------------------MH--D-------iL---V----
--RPL--------------CE------GCRLT------------CIF-DS--CHS-----
------------------------------------------------------------
----------------------------------------GT---V-lDlpfiystkgvl
kdqnlfk---------------------------dagkgllsvgmayatgdrtR------
---------------------------------------Aiselielgkelmnar-----
------------------------------------------------------------
------------------------------------------------------------
-------------------------------dieeenkvrnfspadVI-MFSGCK-----
-------------------DDQTSAD----aK--------------EA-------G----
-----------KA-tGAMSYAF---TT-TL------------rQNP--------------
----N--------------QSYQAL----LNSLRE--IL---------RDNY--------
---S--QRPQ----lSASH---PI--DVH---LQFE-FLFGK------
>tr|S8A2T2|S8A2T2_DACHA Uncharacterized protein OS=Dactylellina haptotyla (strain CBS 200.50) GN=H072_9095 PE=4 SV=1
------------------------------------------------------------
------------------------------------------------------------
------------------------------------------------------------
------------------------------------------------------------
------------------------------------------------------------
------------------------------------------------------------
--------------------------------------TE--------------------
------------------------------------------------------------
--------------------------I-----------LSNIAS-------IErv-----
--grKR-------------------------------------NE-------D-------
tLILF--H--------------Y----------A---------G--HA-SSe--------
------------------------------------------------------------
----------------------------------------------grKL---S---F--
-----SP-QG-E-------------------------------------------SVDA-
--------SL------M------L----------N---WG--T--------I---V----
--SSF---------Al--fSP------KTDIA------------CII-DC--CGS-----
------------------------------------------------------------
----------------------------------------GL---V-iNhdyapvpktgl
rt-------------------------------------levltsakpdekvfR------
---------------------------------------Rpegellrsl-----------
------------------------------------------------------------
------------------------------------------------------------
-------------------------------------defyteiekRSgAQGSST-----
-------------------PSQAEFK-----------------------------R----
-----------HR--SSFTSKV---CS-QFr----------qlQ--Q-------------
----EE-E----------tINLGEV----WERINQ-------------------------
------------------------------------------------
>tr|F9G2K8|F9G2K8_FUSOF Uncharacterized protein OS=Fusarium oxysporum (strain Fo5176) GN=FOXB_12874 PE=4 SV=1
---PPASEPTRWAILI--G-VGvtis---------------rkskDSka-----------
-----------------------lvsD--------rSL--Q---GA---VND-IRS-MEK
-HLE----S---------------------------------------------------
-------------------R-----------P-----------Fp---------------
----------vNT-------------------------------------------T---
-----------RLTatksk-----------esplkSa--------------egAdl----
-----lpT-----------------------------LDN--------------------
------------------------------------------------------------
--------------------------V-----------VSAFKK-------VLk------
---tSK-------------------------------------PN-------D-------
-HVYI--H--------------Y----------S---------G--HG-SCr--------
------------------------------------------------------------
----------------------------------------------amDGa-vA---L--
-----EL-VN-Plt--------------------------------------letEYLY-
--------GT-------------V--------------LR-sA--------I---N----
--KMI---------K-----K------GLTVT------------LVL-DC--CFS-----
------------------------------------------------------------
----------------------------------------GS---V-lRgdrpdvgdiry
tdh------------------------------------ntdyddsinnpfddA------
---------------------------------------Nldelrdgvv-----------
------------------------------------------------------------
------------------------------------------------------------
------------------------------------tlsrlldpqgYT-IITACG-----
-------------------PHEVASEl--kfE--------------GG-------G----
-----------TN--GALSYFL---IN-SLvl---------lsR----------------
----RGTK-----------VSNEML----HQHLRA--QF---------HA----------
------RLP------DQTP---ML--YGH---RGFA-FFGD-------
>tr|F8PXJ2|F8PXJ2_SERL3 Putative uncharacterized protein OS=Serpula lacrymans var. lacrymans (strain S7.3) GN=SERLA73DRAFT_73226 PE=4 SV=1
------------------------------------------------------------
------------------------------------------------------------
------------------------------------------------------------
------------------------------------------------------------
------------------------------------------------------------
------------------------------------------------------------
------------------------------------------------------------
------------------------------------------------------------
------------------------------------------EW-------LVr------
---gAQ-------------------------------------PH-------D-------
-SLFF--H--------------Y----------S---------G--HG-GQtkdldg---
------------------------------------------------------------
------------------------------------------deddgyDE---V---I--
-----YP-MD-F---------------------------------------------QD-
--------SG------H------I--------------VD--D--------L---I----
--HDVm-------vKp--lPP------GCRLT------------AIF-DS--CHS-----
------------------------------------------------------------
----------------------------------------GS---A-lDlpymystegki
kepnlaaeagq--------------------gllsavssyargdmggvfssvtG------
---------------------------------------Llktatgssqkae--------
------------------------------------------------------------
------------------------------------------------------------
----------------------------------ryaratktspadCI-SWSGCK-----
-------------------DSQTSAD----tQ---------------E------aG----
-----------RA-tGAMSYAF---IT-AL------------sQNP--------------
-------Q-----------QSYQQL----LGSLRE--IL---------------------
------RAKY-----SQQP---QL------------------------
>tr|I1CP30|I1CP30_RHIO9 Uncharacterized protein OS=Rhizopus delemar (strain RA 99-880 / ATCC MYA-4621 / FGSC 9543 / NRRL 43880) GN=RO3G_14921 PE=4 SV=1
-------QGKKKALLI--G-IN------------------------Ymg-----------
------------------------adDe------niEL--S---GC---IDD-VEN-IKE
-FLI---sM---------------------------------------------------
-------------------Y-----------N-----------F----------------
-----------EE-------------------------------------------Kn--
---------mTILT---------------------Ddfpr--------hskfyP------
-------S-----------------------------REN--------------------
------------------------------------------------------------
--------------------------I-----------LDAMRC-------LVe------
---dAQ-------------------------------------PN-------D-------
-SLFL--H--------------Y----------S---------G--HG-SRvkdldg---
------------------------------------------------------------
------------------------------------------deedgyDE---T---I--
-----LP-AD-Frefe-----------------------------------gtsgHILD-
--------DT----------------------------MH--D-------iL---V----
--KPL--------------CK------GCRLT------------CIF-DT--CHS-----
------------------------------------------------------------
----------------------------------------GT---A-lDlpfiystkgvl
kehnlfkmagkgfvs-----------igklivsgdmsnaysdlielvkgllkvR------
---------------------------------------Eierenrq-------------
------------------------------------------------------------
------------------------------------------------------------
---------------------------------------nkfspadVI-MLSGCK-----
-------------------DDETSTG----fS--------------KI-------G----
-----------RQ-gGAMSYAF---IT-SL-------------RQDP-------------
----N--------------QSYEVL----LKNLRK--IL---------------------
------TLRY-----SQRP---QL--SA--------------------
>tr|I1C2H1|I1C2H1_RHIO9 Uncharacterized protein OS=Rhizopus delemar (strain RA 99-880 / ATCC MYA-4621 / FGSC 9543 / NRRL 43880) GN=RO3G_07356 PE=4 SV=1
------------------------------------------------------------
--------------------------------------------CC---IND-VQN-IKK
-FLI----S---------------------------------------------------
-------------------L----------yN-----------F----------------
-----------KE-------------------------------------------Ed--
---------mVILT---------------------Ddqne---------srfqP------
-------T-----------------------------RAN--------------------
------------------------------------------------------------
--------------------------I-----------LAAMQW-------LVh------
---nAE-------------------------------------PN-------D-------
---------------------------------S---------G--HG-GRvadtcs---
------------------------------------------------------------
------------------------------------------deddghDE---T---I--
-----YP-LD-Yeqye-----------------------------------gtsgQIRD-
--------DD----------------------------LH--D-------iL---V----
--RPL--------------PK------GCRLT------------AIF-DS--CHS-----
------------------------------------------------------------
----------------------------------------GT---V-lDlpyvystkgei
kennlfk---------------------------hagmgilsagiqyaqgdkdG------
---------------------------------------Alssimslgkkllesr-----
------------------------------------------------------------
------------------------------------------------------------
-------------------------------qisddvrernttladVI-MFSGCK-----
-------------------DDQTSAD----aK--------------EA-------G----
-----------RA-tGAMSYAL---TT-FV------------------------------
------------------------------------------------------------
------------------------------------------------
>tr|S8AH50|S8AH50_DACHA Uncharacterized protein OS=Dactylellina haptotyla (strain CBS 200.50) GN=H072_3675 PE=4 SV=1
-------QGKRKALLI--G-IN------------------------Yfn-----------
------------------------tkR---------QL--N---GC---IND-VMN-VRN
-FLI---qS---------------------------------------------------
-------------------Y-----------K-----------Y----------------
-----------RA-------------------------------------------Ed--
--------mvILTD---------------------D-----------------Q------
-------Tnpl----------------------sipkRDN--------------------
------------------------------------------------------------
--------------------------I-----------LRAMKW-------LVa------
---eAQ-------------------------------------PN-------D-------
-SLFF--H--------------F----------S---------G--HG-GQvkdldg---
------------------------------------------------------------
------------------------------------------deadgyDE---T---I--
-----YP-VD-Y-------------------------------------------Q--T-
--------KG------H------I--------------VD--D--------L---M----
--HDImv----kplK-----P------GVRLT------------AIF-DS--CHS-----
------------------------------------------------------------
----------------------------------------GT---A-lDlpfiystagtl
keqnllkeagm--------------------gllgavvqprsltiggvmqgtfE------
---------------------------------------Finkattgrgae---------
------------------------------------------------------------
------------------------------------------------------------
----------------------------------erakkikfspadVI-QWSGSK-----
-------------------DSQTSAD-----D--------------R--------G----
-----------G---GVMSRAF---IK-CL-------------SSNP-------------
-------G-----------QSYKQM----LNSLRN--EL---------------------
------GGKY-----SQKP---QL--S---------------------
>tr|F9FEV4|F9FEV4_FUSOF Uncharacterized protein OS=Fusarium oxysporum (strain Fo5176) GN=FOXB_04932 PE=4 SV=1
------------------------------------------------------------
-----------------------------------------------------------A
-YLS---eQ---------------------------------------------------
-------------------V-----------G-----------Ykr--------------
---------edM------------------------------------------------
----------VILTddqq-------------npmsQ-----------------P------
-------T-----------------------------KQT--------------------
------------------------------------------------------------
--------------------------I-----------LRAMHW-------LVe------
---dAQ-------------------------------------PN-------D-------
-SLFF--H--------------Y----------S---------GmnHA-SEpralltvag
hgg---------------------------------------------------------
-----------------------------------qtkdldgdedydyDE---V---I--
-----YP-VD-Frq---------------------------------------tgHITD-
--------DE----------------------------IH--R-------iM---V----
--RPL---------Q-----A------GVRLT------------AIF-DS--CHS-----
------------------------------------------------------------
----------------------------------------GT---A-lDlpyiystqgil
kepnlakeagq--------------------gllgvissysqgdlggvasnifG------
---------------------------------------Fikkaangdevr---------
------------------------------------------------------------
------------------------------------------------------------
----------------------------------ernlrtktspadVI-MWSGSK-----
-------------------DNQTSAD--------------------ATi-----vS----
-----------QA-tGAMSWAF---VT-AL-------------KKSP-------------
----Q--------------QSYVQL----LNCIRD--EL---------------------
------ATRY-----TQKP---HL------------------------
>tr|F8QFD4|F8QFD4_SERL3 Putative uncharacterized protein OS=Serpula lacrymans var. lacrymans (strain S7.3) GN=SERLA73DRAFT_190276 PE=4 SV=1
-------TGKKKALCI--G-IN------------------------Yk------------
-------------------------gQa-------rPL--R---GC---IND-VKN-VKI
-FLT----R---------------------------------------------------
-------------------Y----------wG-----------Yr---------------
---------dgDI-------------------------------------------V---
----------MLID---------------------Dt--------------enPrq----
-----mpT-----------------------------RQN--------------------
------------------------------------------------------------
--------------------------I-----------LDGMAW-------LVk------
---gAK-------------------------------------PH-------D-------
-SLFF--H--------------Y----------S---------G--HG-GQtpdkdg---
------------------------------------------------------------
------------------------------------------devdgyDQ---V---I--
-----YP-VD-H----------------------------------------------K-
--------RA------G------F----------I---LD--D--------E---M----
--HRIm-------vKs--lPP------HCRLT------------AVF-DS--CHS-----
------------------------------------------------------------
----------------------------------------GT---A-lDlpyiyhsngr-
-------------------------------------------lkgshvtsqaR-A-YK-
------S-------T------------------------Qa-------------------
------------------------------------------------------------
------------------------------------------------------------
---------------------------------------------dVV-SWCGCR-----
-------------------DDQTSAD----tF--------------QG-------G----
-----------VA-vGAMSYAF---AT-SL-------------S----------------
----RNPN-----------QSYQEL----LRSIRE--IL---------KS----------
--------RY-----SQKP---QL--S---------------------
>tr|F9F916|F9F916_FUSOF Uncharacterized protein OS=Fusarium oxysporum (strain Fo5176) GN=FOXB_02891 PE=4 SV=1
------------------------------------------------------------
---------------------------------------------------------LQR
-VFH----R---------------------------------------------------
-------------------L----------yG-----------F----------------
-----------TT-------------------------------------------Dk--
---------fLIPT---------------------Q-----------------N------
-------S-----------------------------HRK--------------------
------------------------------------------------------------
--------------------------L-----------NHKVLS-------FVe------
---eHE-------------------------------------NE-------D-------
tLLIV--Y--------------Y----------G---------G--HGvINk--------
------------------------------------------------------------
----------------------------------------------arQS---T---W--
-----SC-KG-D---------------------------------------------KS-
--------YA------T------V----------E---WS--A--------I---Q----
--TLF---------E----MV------KCDVL------------LLL-DC--CAG-----
------------------------------------------------------------
----------------------------------------AS---A--------------
-----------------------------------------------------A-P-LT-
-------------------------ERPT------N-iKE--------------------
------------------------------------------------------------
------------------------------------------------------------
-------------------------------------------------TIAACG-----
-------------------FETWTPR--------------------PG------------
-----------A---QSFTHTL---IE-VLk----------ewA----------------
-----S-Ql---------pFSAAML----HSEILT--RL---------KHAQpd------
-rsS--------------------------------------------
>tr|I1CJQ3|I1CJQ3_RHIO9 Uncharacterized protein OS=Rhizopus delemar (strain RA 99-880 / ATCC MYA-4621 / FGSC 9543 / NRRL 43880) GN=RO3G_13394 PE=4 SV=1
-------EGKKRALLI--G-IN------------------------Ylg-----------
------------------------tkN---------QL-------------D-GED-MV-
-ILT---dD---------------------------------------------------
-------------------Q-----------E----------------------------
-----------DS-----------------------------------------------
----------KFI----------------------------------------P------
-------T-----------------------------KAN--------------------
------------------------------------------------------------
--------------------------I-----------LSAMEW-------LIh------
---dAE-------------------------------------PN-------D-------
---------------------------------S---------G--HG-GRvadtsn---
------------------------------------------------------------
------------------------------------------deddgyDE---T---I--
-----YP-LD-Fdkfd-----------------------------------gtsgQILD-
--------DE----------------------------MH--E-------iM---V----
--KPL--------------PK------GCRLT------------AIF-DS--CHS-----
------------------------------------------------------------
----------------------------------------GT---V-lDlpyiystkgii
kennvfk---------------------------qagmgflsagikyasgdreG------
---------------------------------------Alssilslgkeimesr-----
------------------------------------------------------------
------------------------------------------------------------
-------------------------------qvsdevrerntsladVI-MFSGCK-----
-------------------DDQTSAD----aK--------------EA-------G----
-----------RA-tGAMSYAL---TS---------------------------------
------------------------------------------------------------
------------------------------------------------
>tr|F8PV18|F8PV18_SERL3 Putative uncharacterized protein (Fragment) OS=Serpula lacrymans var. lacrymans (strain S7.3) GN=SERLA73DRAFT_88957 PE=4 SV=1
-------AARAFALII--G-ID-----------------------DYk------------
------------------------sgSi-------wNL--Q---SC---CDD-AIR-VKQ
-WLI---qE---------------------------------------------------
-------------------L-----------------------Lv---------------
----------pKP-------------------------------------------Hi--
--------stLLNN---------------------D-----------------A------
-------T-----------------------------KRR--------------------
------------------------------------------------------------
--------------------------I-----------EDVFMA-------HFvn-----
-npdIQ-------------------------------------RG-------D-------
-AMII--Y--------------F----------A---------G--HG-SSvprprdw--
------------------------------------------------------------
-----------------------------------------gegkfasVQ---V---L--
-----CP-YD-Hdtr------------------------------------gpegR----
--------VA------G------Is-------drS---LN--A--------M---L----
--AEL--------cK-----V-----kGDNIT------------LIL-DC----------
------------------------------------------------------------
------------------------------------------------------------
------------------------------------------------------------
------------------------------------------------------------
------------------------------------------------------------
------------------------------------------------------------
------------------------------------------------------------
------------------------------------------------------------
------------------------------------------------------------
------------------------------------------------------------
------------------------------------------------
>tr|F9F4G0|F9F4G0_FUSOF Uncharacterized protein OS=Fusarium oxysporum (strain Fo5176) GN=FOXB_01285 PE=4 SV=1
------------------------------------------------------------
--------------------------------------------------ED-LAA-LEQ
-VFQ----K---------------------------------------------------
-------------------H----------yK-----------Y----------------
-----------RT-------------------------------------------Erw-
--------hiPTVP---------------------N-----------------P------
-------------------------------------SIK--------------------
------------------------------------------------------------
--------------------------L-----------GVQIAS-------FLe------
---nAR-------------------------------------AN-------H-------
-LLII--Y--------------Y----------A---------G--QG-YVss-------
------------------------------------------------------------
----------------------------------------------dgQL---F---W--
-----AC-NA-R---------------------------------------------ED-
--------AA------K------L----------K---WD--G--------V---R----
--CLF---------E----DA------QSDIL------------LLL-DT--CAV-----
------------------------------------------------------------
----------------------------------------PD---P--------------
------------------------------------------------------------
------P-------M----------AGSH------G-vK---------------------
------------------------------------------------------------
------------------------------------------------------------
-----------------------------------------------Q-AIAACT-----
-------------------SDRSPDS-----------------------------T----
-----------E---RSFTSNL---VE-AL-------------QKLS-------------
-----SGR----------pFTTQKL----HEEVLS--LK---------------------
---Q--QQQL-----VQTP---RQ--TNG---STS-------------
>tr|I1CSX6|I1CSX6_RHIO9 Uncharacterized protein OS=Rhizopus delemar (strain RA 99-880 / ATCC MYA-4621 / FGSC 9543 / NRRL 43880) GN=RO3G_16267 PE=4 SV=1
-------QGRKRALLI--G-IN------------------------Yf------------
------------------------gsS--------sEL--N---GC---IHD-VHN-LKE
-FLI----K---------------------------------------------------
-------------------F----------yH-----------F----------------
-----------KA-------------------------------------------Ed--
---------mVILT---------------------D----------------dQsds---
---qfipT-----------------------------KEN--------------------
------------------------------------------------------------
--------------------------I-----------LAAMRW-------LVn------
---dAQ-------------------------------------EN-------D-------
---------------------------------S---------G--HG-GRvqdmdg---
------------------------------------------------------------
------------------------------------------deddgfDE---T---I--
-----YP-VD-Hdqye-----------------------------------gdsgQIVD-
--------D-------------------------E---MH--E-------iM---V----
--RPL--------------PR------GCRLT------------AIF-DS--CHS-----
------------------------------------------------------------
----------------------------------------GT---A-lDlpyvystkgvi
keesifkdag---------------------sgllnaglayamgntseaissfI------
---------------------------------------Glgkslmnkksvd--------
------------------------------------------------------------
------------------------------------------------------------
----------------------------------ervkkfksseadVI-MFSGCK-----
-------------------DDQTSAD----aV--------------EN-------G----
-----------QS-tGAMSYAF---TT-AL----------------R-------------
----QNQQ-----------QTYLQL----LNSVRD--IL---------------------
------KEKY-----SQRP---QL--SS--------------------
>tr|S8AR72|S8AR72_DACHA Uncharacterized protein OS=Dactylellina haptotyla (strain CBS 200.50) GN=H072_699 PE=4 SV=1
----------TWGLLI--G-ID-----------------------CYirg----------
-----------------------nvrKve-----yrNL--R---GC---VSD-VRA-VKK
-YLD----S---------------------------------------------------
-------------------L-----------G-----------V----------------
----------qNV-------------------------------------------A---
-----------VLTssiqsg---------sdrpleD-----------------G------
-------Tak------------------------lpiYEN--------------------
------------------------------------------------------------
--------------------------V-----------ARELEY-------IIa------
---nAS-------------------------------------PG-------D-------
-LVYI--H--------------Y----------S---------G--HG-IRreklgtqpg
------------------------------------------------------------
--------------------------------------fqrftgdqinGT---A---L--
-----AL-AD-V----------------------------------------------M-
--------DE------G------Vyl-----tgyQ---LG--V--------F---V----
--KRM--------vK----QK------NLRVT------------LVL-DS--CFS-----
------------------------------------------------------------
----------------------------------------GQ---G-fRgpsldaqyvaf
rtae----------------------------------ggfddsvlqcdldleE------
---------------------------------------Kiakmdqaigdtgdh------
------------------------------------------------------------
------------------------------------------------------------
-------------------------------rnatvrstwltnptgCT-ILTACD-----
-------------------FHQSAREe---tR--------------AE-------Sn---
---------liH---GAFTFYM---LE-KL-------------QSDS-------------
----SLRR-----------PTHASV----KDYVQG--KL---------RSS---------
--------RD-----QQSP---VL--HGD---GDHI-FFGRE------
>tr|F2S7Z9|F2S7Z9_TRIT1 Metacaspase 1B OS=Trichophyton tonsurans (strain CBS 112818) GN=TESG_07027 PE=4 SV=1
-------SGRRRALLV--G-IN------------------------Yfg-----------
------------------------qgR---------PL--K---GC---IND-VAR-MSA
-FLN---qR---------------------------------------------------
-------------------Y-----------G-----------Yr---------------
---------reDM-----------------------------------------------
----------VILT---------------------Ddq-------------anPms----
-----hpT-----------------------------KAN--------------------
------------------------------------------------------------
--------------------------M-----------IRAMQW-------LVs------
---gAQ-------------------------------------PN-------D-------
-SLFF--H--------------F----------S---------G--HG-GRtrdldg---
------------------------------------------------------------
------------------------------------------deddgfDE---V---I--
-----YP-VD-Yqt---------------------------------------agHIVD-
--------DE----------------------------MH--A-------iM---V----
--RPL---------Q-----P------GVRLT------------AIF-DS--CHS-----
------------------------------------------------------------
----------------------------------------GT---A-lDlpfqystqgvl
kepnlaketal--------------------dllsafksyesgdirgvanttiG------
---------------------------------------Lfkkltigdsar---------
------------------------------------------------------------
------------------------------------------------------------
----------------------------------qktlrtktspadVI-MFSGSK-----
-------------------DTQTSAD----tV--------------EG-------G----
----------sAQ--GAMSWAF---QE-AL-------------RKNP-------------
-------K-----------QSYIQL----LNSIRA--EL---------------------
------SGKY-----SQKP---QL--S---------------------
>tr|C5FY33|C5FY33_ARTOC Putative uncharacterized protein OS=Arthroderma otae (strain ATCC MYA-4605 / CBS 113480) GN=MCYG_07250 PE=4 SV=1
-------YQQKTALAI--R-FE-----------------------E--------------
------------------------------------DN--T---GA---EQD-LPH-FKS
-LVR----A---------------------------------------------------
-------------------L-----------D-----------I----------------
-----------DS-------------------------------------------Vd--
---------eCVLS---------------------A-----------------D------
-------Drapgw------------------tvagkiREH--------------------
------------------------------------------------------------
--------------------------L-----------LHGLQQ-------CL-------
----S--------------------------------------PQ------fGr------
yLVII--H--------------Y----------S---------G--HG-AYg--------
------------------------------------------------------------
----------------------------------------------pqQG---L---W--
-----FN-AN-Pns---------------------------------------kpH----
-----------------------F----------T---FN--T--------L---A----
--DNVsv----tsqK-----Sd----vSVDAV------------FII-DS--CEA-----
------------------------------------------------------------
----------------------------------------GS---A--------------
-------------------------------------------------------E-FN-
------T-------P----------ADG--------------------------------
------------------------------------------------------------
------------------------------------------------------------
----------------------------------------------TFeLLAAVP-----
-------------------EQKTASG-----T--------------SG-------G----
----------qKQ--RTFTAKL---AN-AAa-----------iARG--------------
-----KAR----------sVDFAEL----LESAFS-------------------------
------------------------------------------------
>tr|C5FCM8|C5FCM8_ARTOC Metacaspase CasA OS=Arthroderma otae (strain ATCC MYA-4605 / CBS 113480) GN=MCYG_00450 PE=4 SV=1
-------TGKRKALLI--G-IN------------------------Yf------------
-------------------------nQr-------gQL--R---GC---IND-VKN-MSN
-YLS---qS---------------------------------------------------
-------------------Y-----------G-----------Ya---------------
---------rqDM-----------------------------------------------
----------VLLTddqq-------------npmsQ-----------------P------
-------T-----------------------------KAN--------------------
------------------------------------------------------------
--------------------------I-----------LRAMHW-------LVk------
---dAR-------------------------------------AN-------D-------
-SLFF--H--------------Y----------S---------G--HG-GQtadldg---
------------------------------------------------------------
------------------------------------------deedgnDE---V---I--
-----YP-VD-Frt---------------------------------------agHIVD-
--------DE----------------------------MH--R-------iM---V----
--QPL---------------V-----pGVRLT------------AIF-DS--CHS-----
------------------------------------------------------------
----------------------------------------GS---A-lDlpfiystqgvl
kepnlakeagqg-----------------llgvvsayargdmggmmsgavdlfK------
---------------------------------------Katrgdesfkk----------
------------------------------------------------------------
------------------------------------------------------------
------------------------------------arqtrtspadVI-MWSGSK-----
-------------------DVQTSAD----aT--------------IG-------G----
-----------QA-tGAMSWAF---IT-AL-------------KKN--------------
------PQ-----------QSYVQL----LNSIRD--EL---------AS----------
--------KY-----SQKP---QL------------------------
>tr|F2S007|F2S007_TRIT1 Metacaspase CasA OS=Trichophyton tonsurans (strain CBS 112818) GN=TESG_04265 PE=4 SV=1
-------TGKRKALLI--G-IN------------------------Yf------------
-------------------------nQr-------gQL--R---GC---IND-VKN-MSN
-YLN---qS---------------------------------------------------
-------------------Y-----------G-----------Yar--------------
---------qdM------------------------------------------------
----------VILTddqq-------------npmsQ-----------------P------
-------T-----------------------------KAN--------------------
------------------------------------------------------------
--------------------------I-----------LRAMHW-------LVk------
---dAR-------------------------------------AN-------D-------
-SLFF--H--------------Y----------S---------G--HG-GQtadldg---
------------------------------------------------------------
------------------------------------------deedgnDE---V---I--
-----YP-VD-Frs---------------------------------------agHIVD-
--------DE----------------------------MH--R-------iM---V----
--QPL---------------V-----pGVRLT------------AIF-DS--CHS-----
------------------------------------------------------------
----------------------------------------GS---A-lDlpfiystqgvl
kepnlakeagqg-----------------llgvvsayargdmggmmsgavdlfK------
---------------------------------------Katrgdesfkk----------
------------------------------------------------------------
------------------------------------------------------------
------------------------------------arqtrtspadVI-MWSGSK-----
-------------------DVQTSAD----aT--------------IG-------G----
-----------QA-tGAMSWAF---IT-AL-------------KKN--------------
------PQ-----------QSYVQL----LNSIRD--EL---------AS----------
--------KY-----SQKP---QL------------------------
>tr|C5FU84|C5FU84_ARTOC Metacaspase CasB OS=Arthroderma otae (strain ATCC MYA-4605 / CBS 113480) GN=MCYG_06287 PE=4 SV=1
-------SGRRRALLV--G-IN------------------------Yfg-----------
------------------------qgR---------PL--K---GC---IND-VAR-MST
-FLN---rS---------------------------------------------------
-------------------Y-----------G-----------Yr---------------
---------reDM-----------------------------------------------
----------VILT---------------------Ddq-------------anPms----
-----hpT-----------------------------KAN--------------------
------------------------------------------------------------
--------------------------M-----------IRAMHW-------LV-------
----A-------------------------------------------------------
-----------------------------------------------G-F----------
------------------------------------------------------------
------------------------------------------------DE---V---I--
-----YP-VD-Y-------------------------------------------Q----
--------KA------G------H----------I---VD--D--------E---M----
--HSI------------------------MLT------------AIF-DS--CHS-----
------------------------------------------------------------
----------------------------------------GT---A-lDlpfqystqgvl
kepnlaketal--------------------dllsafksyesgdirgvanttiG------
---------------------------------------Lfkkltigdsar---------
------------------------------------------------------------
------------------------------------------------------------
----------------------------------qktlrtktspadVI-MLSGSK-----
-------------------DTQTSAD----tV--------------EG-------G----
----------sAQ--GAMSWAF---QE-AL-------------SKNP-------------
-------K-----------QSYIQL----LNSIRA--EL---------------------
------SGKY-----SQKP---QL--S---------------------
>tr|H1W339|H1W339_COLHI Uncharacterized protein OS=Colletotrichum higginsianum (strain IMI 349063) GN=CH063_03977 PE=4 SV=1
------------------------------------------------------------
---------------------------------------------A---TDD-SND-LSR
-LFS----E---------------------------------------------------
-------------------C----------yG-----------Y----------------
-----------EV-------------------------------------------Hs--
---------tTLAThw-----------------agD-----------------S------
-------S-----------------------------PTQ--------------------
------------------------------------------------------------
--------------------------I----------lRQRIAK-------TRq------
---dMD-------------------------------------EK-------S-------
-LFIL--H--------------Y----------A---------G--HS-GTdsq------
------------------------------------------------------------
--------------------------------------------nsldTC---F---F--
-----HP-SG-N--------------------------------------------ASQ-
--------GA------T------I----------D---FA--A--------I---V----
--HTL---------P----RT------GGQML------------FLL-HG--CYQ-----
------------------------------------------------------------
----------------------------------------SP---G--R-----------
-----------------------------------------------------H-A-LG-
--------------V----------NKE--------------------------------
------------------------------------------------------------
------------------------------------------------------------
-----------------------------------------------L-IAAASV-----
-------------------SMKGSPG-----------------------------S----
-----------GH--RTFTHTL---TQ-AL-------------SKAA-------------
----DAGT----------aISTAQL----YDVLVQ--ST---------WDVSv-------
--rQ--------------------------------------------
>tr|H1VRR6|H1VRR6_COLHI Uncharacterized protein OS=Colletotrichum higginsianum (strain IMI 349063) GN=CH063_02946 PE=4 SV=1
------------------------------------------------------------
---------------------------------------------V---EAD-LTA-MEN
-ILR----S---------------------------------------------------
-------------------V----------yN-----------F----------------
-----------RT-------------------------------------------Drw-
--------aiPTVP---------------------N-----------------P------
-------------------------------------SIK--------------------
------------------------------------------------------------
--------------------------L-----------GVQMAS-------FLd------
---qAR-------------------------------------AN-------H-------
-LLII--Y--------------Y----------A---------G--HG-YVgs-------
------------------------------------------------------------
----------------------------------------------dnQL---Y---W--
-----AC-NT-R---------------------------------------------ED-
--------AA------K------L----------K---WD--G--------V---R----
--CLF---------E----DA------QSDIL------------LLL-DT--CSV-----
------------------------------------------------------------
----------------------------------------RD---V--------------
------------------------------------------------------------
------P-------V----------SGSH------G--T---------------------
------------------------------------------------------------
------------------------------------------------------------
----------------------------------------------KQ-AIAACG-----
-------------------PEQTPRE-----T--------------AG------------
---------------KSFTYHL---IE-ALh----------klS----------------
----TAGR----------pFSVPRL----HEEVVQ--LR---------------------
------------------------------------------------
>tr|H1VUI6|H1VUI6_COLHI Caspase OS=Colletotrichum higginsianum (strain IMI 349063) GN=CH063_00491 PE=4 SV=1
-------TGRRKALLI--G-IN------------------------Yf------------
------------------------gqR--------gQL--R---GC---IND-VKN-MSA
-YLV---dR---------------------------------------------------
-------------------F-----------G-----------Ykr--------------
---------edM------------------------------------------------
----------VILTddqq-------------npmsQ-----------------P------
-------T-----------------------------KQN--------------------
------------------------------------------------------------
--------------------------L-----------LRAMHW-------LVk------
---dAR-------------------------------------PN-------D-------
-SLFF--H--------------Y----------S---------G--HG-GQtkdldg---
------------------------------------------------------------
------------------------------------------depdgyDE---V---I--
-----YP-VD-Frq---------------------------------------tgHITD-
--------DE----------------------------MH--R-------iM---V----
--KPL---------Q-----A------GVRLT------------AIF-DS--CHS-----
------------------------------------------------------------
----------------------------------------GT---A-lDlpyiystqgil
kepnlakeagq--------------------gllgvissysqgdlggvasnimG------
---------------------------------------Ffkkattgeday---------
------------------------------------------------------------
------------------------------------------------------------
----------------------------------nrtmatktspadVV-MLSGSK-----
-------------------DDQTSYA----------------------------------
------------------------------------------------------------
------------------------------------------------------------
------------------------------------------------
>tr|H1VPG9|H1VPG9_COLHI Metacaspase-1A (Fragment) OS=Colletotrichum higginsianum (strain IMI 349063) GN=CH063_12204 PE=4 SV=1
-------QGKRKALLI--G-IN------------------------Yf------------
------------------------gqD--------gEL--R---GC---IND-VKN-LSA
-FLV---eK---------------------------------------------------
-------------------Y-----------G-----------Yr---------------
---------reDM-----------------------------------------------
----------VILT---------------------Ddqqq---------pmgqP------
-------T-----------------------------KNN--------------------
------------------------------------------------------------
--------------------------I-----------LRAMHW-------LVq------
---gAQ-------------------------------------PN-------D-------
-SLFF--H--------------Y----------S---------G--HG-GQtedidg---
------------------------------------------------------------
------------------------------------------deddgyDE---V---I--
-----YP-VD-Yke---------------------------------------agHIVD-
--------DE----------------------------MH-hI--------M---V----
--KPL---------Q-----P------GVRLT------------AIF-DS--CHS-----
------------------------------------------------------------
----------------------------------------GS---A--------------
------------------------------------------------------------
------------------------------------------------------------
------------------------------------------------------------
------------------------------------------------------------
------------------------------------------------------------
------------------------------------------------------------
------------------------------------------------------------
------------------------------------------------------------
------------------------------------------------
>tr|H1V3A9|H1V3A9_COLHI Uncharacterized protein OS=Colletotrichum higginsianum (strain IMI 349063) GN=CH063_06648 PE=3 SV=1
------------------------------------------------------------
-----------------------------------------------------LED-LER
-CLR---eD---------------------------------------------------
-------------------Y-----------A-----------F----------------
-----------DT-------------------------------------------Ei--
---------fPIPS---------------------E-----------------N------
-------S-----------------------------HLE--------------------
------------------------------------------------------------
--------------------------L-----------MMQVGR-------LIk------
---dHE-------------------------------------AQ-------D-------
tLFLV--Y--------------Y----------G---------G--HArIDe--------
------------------------------------------------------------
----------------------------------------------srQS---T---W--
-----CA-TR-H---------------------------------------------PD-
--------SP------W------L----------Q---WS--A--------I---Q----
--TLL---------E----RS------ASDVL------------ILL-DC--CAG-----
------------------------------------------------------------
----------------------------------------AA---S--------------
----------------------------------------------------------A-
------T-------F----------PNGN------S-iTE--------------------
------------------------------------------------------------
------------------------------------------------------------
-------------------------------------------------TISASS-----
-------------------WDAIAPD--------------------PG------------
-----------R---YSFTNAL---IE-VM-------------Q-EW-------------
----RLRA-----------FSAAML----HAEVLA--RL---------K-----------
------------------------------------------------
>tr|C6H5K1|C6H5K1_AJECH Metacaspase CasA OS=Ajellomyces capsulatus (strain H143) GN=HCDG_01702 PE=4 SV=1
-------TGKRKALLI--G-IN------------------------Yf------------
------------------------gqR--------gQL--R---GC---IND-VKN-MST
-YLN---qN---------------------------------------------------
-------------------F-----------G-----------Yar--------------
---------edM------------------------------------------------
----------VILTddqq-------------npmsQ-----------------P------
-------T-----------------------------KAN--------------------
------------------------------------------------------------
--------------------------I-----------LRAMHW-------LVk------
---dAR-------------------------------------PN-------D-------
-SLFF--H--------------Y----------S---------G--HG-GQtkdldg---
------------------------------------------------------------
------------------------------------------deedgnDE---V---I--
-----YP-VD-Frs---------------------------------------agHIVD-
--------DE----------------------------MH--R-------iM---V----
--KSL---------------L-----pGVRLT------------AIF-DS--CHS-----
------------------------------------------------------------
----------------------------------------GS---A-lDlraqlakeagq
gllsv--------------------------------vsayargdvsgmlstvG------
---------------------------------------Glikkatsgdash--------
------------------------------------------------------------
------------------------------------------------------------
----------------------------------skarqtktspadVI-MWSGSK-----
-------------------DNQTSQDa---tI--------------AG-------E----
-----------AT--GAMSWAF---IT-AL-------------KKN--------------
------PQ-----------QSYVQL----LRSIRD--EL---------------------
------ATKY-----SQKP---QL--S---------------------
>tr|M7PD12|M7PD12_PNEMU Uncharacterized protein OS=Pneumocystis murina (strain B123) GN=PNEG_03179 PE=4 SV=1
--------GKKKALFI--G-IN------------------------Yin-----------
------------------------tsR---------QL--S---GC---IND-VNN-ISQ
-FIR----E---------------------------------------------------
-------------------R----------yS-----------Y----------------
-----------HI-------------------------------------------Dd--
---------mVFLT--------------------dN-----------------Qtnp---
---rsipT-----------------------------KRN--------------------
------------------------------------------------------------
--------------------------I-----------IDAMSW-------LVk------
---dAR-------------------------------------PN-------D-------
-SLFF--H--------------Y----------S---------G--HG-GQiddfdg---
------------------------------------------------------------
------------------------------------------deedgsDE---V---I--
-----YP-VD-Fnr---------------------------------------agYITD-
--------DQ----------------------------MH-nI--------L---V----
--RPL---------P-----P------GCRLT------------AIF-DC--CHS-----
------------------------------------------------------------
----------------------------------------GS---I-lDlpftystegkl
keqn---------------------------------llsdsankilregpsaR------
---------------------------------------Nmmgitssifkvfkrat----
------------------------------------------------------------
------------------------------------------------------------
-----------------------------gsdnsmqakyakaspadVI-MFSGCK-----
-------------------DSQTSVDt---cI--------------R--------N----
-----------QA-tGAMSWAF---KN-AL------------lK-MP-------------
-------Y-----------QSYLQL----LNSIRF--EL---------------------
------SQKY-----DQKP---QL--SCS-------------------
>tr|H1VK56|H1VK56_COLHI Metacaspase-1A (Fragment) OS=Colletotrichum higginsianum (strain IMI 349063) GN=CH063_11134 PE=4 SV=1
------------------------------------------------------------
-------------------------------------L--R---GC---IND-VKN-LSA
-FLV---eK---------------------------------------------------
-------------------Y-----------G-----------Y----------------
-----------RR-----------------------------------------------
------------------------------------------------------------
------------------------------------------------------------
------------------------------------------------------------
------------------------------------------ED-------MG-------
----AQ-------------------------------------PN-------D-------
-SLFF--H--------------Y----------S---------G--HG-GQtedidg---
------------------------------------------------------------
------------------------------------------deddgyDE---V---I--
-----YP-VD-Yke---------------------------------------agHIVD-
--------DE----------------------------MH-hI--------M---V----
--KPL---------Q-----P------GVRLT------------AIF-DS--CHS-----
------------------------------------------------------------
----------------------------------------GS---A-lDlpyiystkgvl
kepnlak----------------------------eagqglfkaftayasgdlG------
---------------------------------------Gvansifsfgkraiag-----
------------------------------------------------------------
------------------------------------------------------------
------------------------------ddayektketrtspadVI-MWSGSK-----
-------------------DSQTSAD----aT--------------IA-------N----
-----------QA-tGAMSYAF---IT-AL-------------KNNP-------------
-------Q-----------QSYVEL----LNSIRD--VL---------------------
------EEKY-----TQLP---QL--S---------------------
>tr|F2SXR9|F2SXR9_TRIRC Metacaspase CasA OS=Trichophyton rubrum (strain ATCC MYA-4607 / CBS 118892) GN=TERG_07377 PE=4 SV=1
-------TGKRKALLI--G-IN------------------------Yf------------
-------------------------nQr-------gQL--R---GC---IND-VKN-MSN
-YLN---qS---------------------------------------------------
-------------------Y-----------G-----------Yar--------------
---------qdM------------------------------------------------
----------VILTddqq-------------npmsQ-----------------P------
-------T-----------------------------KAN--------------------
------------------------------------------------------------
--------------------------I-----------LRAMHW-------LVk------
---dAR-------------------------------------AN-------D-------
-SLFF--H--------------Y----------S---------G--HG-GQtadldg---
------------------------------------------------------------
------------------------------------------deedgnDE---V---I--
-----YP-VD-Frs---------------------------------------agHIVD-
--------DE----------------------------MH--R-------iM---V----
--QPL---------------V-----pGVRLT------------AIF-DS--CHS-----
------------------------------------------------------------
----------------------------------------GS---A-lDlpfiystqgvl
kepnlakeagqg-----------------llgvvsayargdmggmmsgavdlfK------
---------------------------------------Katrgdesfkk----------
------------------------------------------------------------
------------------------------------------------------------
------------------------------------arqtrtspadVI-MWSGSK-----
-------------------DVQTSADa---tI--------------D--------G----
-----------QA-tGAMSWAF---IT-AL-------------KKN--------------
------PQ-----------QSYVQL----LNSIRD--EL---------AS----------
--------KY-----SQKP---QL------------------------
>tr|F2SXM6|F2SXM6_TRIRC Metacaspase 1B OS=Trichophyton rubrum (strain ATCC MYA-4607 / CBS 118892) GN=TERG_07319 PE=4 SV=1
-------SGRRRALLV--G-IN------------------------Yfg-----------
------------------------qgR---------PL--K---GC---IND-VAR-MST
-FLN---qR---------------------------------------------------
-------------------Y-----------G-----------Yr---------------
---------reDM-----------------------------------------------
----------VILT---------------------Dd---------------qAnpm---
----sypT-----------------------------KAN--------------------
------------------------------------------------------------
--------------------------M-----------IRAMQW-------LVs------
---gAQ-------------------------------------PN-------D-------
-SLFF--H--------------F----------S---------G--HG-GRtrdldg---
------------------------------------------------------------
------------------------------------------deddgfDE---V---I--
-----YP-VD-Fqt---------------------------------------agHIVD-
--------DD----------------------------MH--A-------iM---V----
--RPL---------Q-----P------GVRLT------------AIF-DS--CHS-----
------------------------------------------------------------
----------------------------------------GT---A-lDlpfvystqgvl
kepnlaketal--------------------dllsafksyesgdirgvanttiG------
---------------------------------------Lfkkltigdsar---------
------------------------------------------------------------
------------------------------------------------------------
----------------------------------qktlrtktspadVV-MLSGSK-----
-------------------DTQTSAD----tV--------------EG-------G----
----------sAQ--GAMSWAF---QE-AL-------------RKNP-------------
-------K-----------QSYIQL----LNSIRA--EL---------------------
------SGKY-----SQKP---QL--S---------------------
>tr|F2SXR1|F2SXR1_TRIRC Putative uncharacterized protein OS=Trichophyton rubrum (strain ATCC MYA-4607 / CBS 118892) GN=TERG_07353 PE=4 SV=1
------------------------------------------------------------
----------------------------------------T---GA---EQD-LPN-FKS
-LVR----A---------------------------------------------------
-------------------L-----------G-----------I----------------
----------dS--------------------------------------------Vee-
--------cvLLAS---------------------D-----------------R------
-------Tpgwt--------------------imskiREH--------------------
------------------------------------------------------------
--------------------------L-----------LDGLQK-------CL-------
-----D-------------------------------------PQ------fGr------
yLVII--H--------------Y----------S---------G--HG-ANg--------
------------------------------------------------------------
----------------------------------------------pqQG---L---W--
-----FN-AN-Pqskp-----------------------------------fftfN-TL-
--------TE------A------V----------S---IH--S--------Q---Q----
--SDV----------------------SMDAV------------FII-DS--CEV-----
------------------------------------------------------------
----------------------------------------GS---A--------------
-------------------------------------------------------G-LT-
------V------------------RVD----------G---------------------
------------------------------------------------------------
------------------------------------------------------------
----------------------------------------------TFeLLAAVP-----
-------------------EQKTAFG----tS--------------AG------qN----
-----------QK--RTFTAKL---AN-AAa----------iaQ-G--------------
-----KAR----------sVDFAEL----LDSAYS-------------------------
------------------------------------------------
>tr|F2SU00|F2SU00_TRIRC Putative uncharacterized protein OS=Trichophyton rubrum (strain ATCC MYA-4607 / CBS 118892) GN=TERG_06467 PE=4 SV=1
------------------------------------------------------------
------------------------------------------------------------
------------------------------------------------------------
------------------------------------------------------------
------------------------------------------------------------
------------------------------------------------------------
------------------------------------------------------------
------------------------------------------------------------
---------------------------------------------------LA-------
----LR-------------------------------------LK-------Q-------
-PLIL--F--------------I----------F---------A--HG-DEitk------
------------------------------------------------------------
--------------------------------------------svtiG-----------
--------GD-Ass--------------------------------------devDFSYt
t-----gcEN------D------V----------S---IS--M------------V----
--ADI---------V----DP------SVDLT------------VIS-TA--CFS-----
------------------------------------------------------------
----------------------------------------GG---W--------------
-------------------------------------------------------A-VT-
------S-------I----------LDA--------------------------------
------------------------------------------------------------
------------------------------------------------------------
-----------------------------------------------T-VLSAAR-----
-------------------DNEPSESw--arS---------------Ssl--sraC----
-----------G---SIYASTL---IK-ALa-----------mETST-------------
----EQQE-----------LSSQQT----SSDIAT-------------------------
------------------------------------------------
>tr|B8P0D8|B8P0D8_POSPM Predicted protein OS=Postia placenta (strain ATCC 44394 / Madison 698-R) GN=POSPLDRAFT_103519 PE=4 SV=1
-----TRPPVRKALSI--A-VQys------------------slkEY-------------
--------------------------D--------lDL--E---GT---HND-PRI-LSD
-LLV----D---------------------------------------------------
-------------------V----------yK-----------Yn---------------
---------reDI-------------------------------------------T---
----------ILID---------------------D-----------------Edkk---
---hswpT-----------------------------RKN--------------------
------------------------------------------------------------
--------------------------I-----------ENAMKS-------LLv------
---gAQ-------------------------------------PG-------D-------
-HFVF--H--------------F----------S---------G--HG-ALvpnfdg---
------------------------------------------------------------
------------------------------------------teksgyDE---V---I--
-----WP-VD-Ieykgd--------------------------------essidnYIKD-
--------D-------------------------E---IH--D-------lL---V----
--EHV--------------PV------GAHFM------------MVF-DC--CHS-----
------------------------------------------------------------
----------------------------------------GT---M--------------
-----------------------------------------------------A-D-LP-
------N-------T----------SED----------RPptps----------------
------------------------------------------------------------
------------------------------------------------------------
-----------------------------------------satstGS-IPSAAS-----
-------------------VKNTSTEd---gL--------------QH------kT----
-----------TK--EMFTPSV--pLA-QV------------------------------
------------------------------------------------------------
------------------------------------------------
>tr|B8PM95|B8PM95_POSPM Predicted protein OS=Postia placenta (strain ATCC 44394 / Madison 698-R) GN=POSPLDRAFT_105613 PE=4 SV=1
----APRPQKRKALII--G-IN------------------------Ydded---------
---------------------lstsqAsr----glgQL--L---AS---RKD-AID-FRN
-LLV----D---------------------------------------------------
-------------------V-----------T----------------------------
------------------------------------------------------------
-----------LMT---------------------Dsk-------------drAhh----
----lipT-----------------------------RKN--------------------
------------------------------------------------------------
--------------------------M-----------IAQIRS-------LVr------
---gAR-------------------------------------PG-------D-------
-TFVF--Y--------------WlilskarsqdA---------G--HA-DQipckdh---
------------------------------------------------------------
------------------------------------------teeddmDE---V---L--
-----LA-VD-Hegtk-----------------------------------nkgrYIVD-
--------N-------------------------T---LR-kL--------L---V----
--DAL---------P-----P------GACLI------------AIF-DA--CHS-----
------------------------------------------------------------
----------------------------------------GT---I-lAfrappkfssyp
hsavrqddaq---------------------fddvkpksalrspfrklmplpgL------
---------------------------------------Slrktvtrmrkvctldgkrsa
dgaakklehripkrsptswsfgsvrg----------------------------------
-----------------------------------------------------------r
vafkrpgivfeqakrilqlvvpknaspessrkcdgfcvqgeiqaphVI-CISACN-----
-------------------DTQSTWE---------------------C-------G----
-----------RK--GSATQTL---IR-LL------------rS----------------
-----NAH-----------PELGKL----YADLSF--KR---------YRTScklh---d
wshK--QKQL-----AQ-------------------------------
>tr|M2THU8|M2THU8_COCH5 Uncharacterized protein (Fragment) OS=Cochliobolus heterostrophus (strain C5 / ATCC 48332 / race O) GN=COCHEDRAFT_1063725 PE=4 SV=1
------------------------------------------------------------
------------------------------------------------------KQ-LAE
-VFK----N---------------------------------------------------
-------------------F----------yG-----------F----------------
----------hNI-------------------------------------------I---
---------rLLLK---------------------D-----------------Y------
-------En---------------------------pIGV--------------------
------------------------------------------------------------
--------------------------I-----------WGVLSD-------LVak-----
--gfAK-------------------------------------KN-------C-------
-LVVV--V--------------F----------A---------G--HG-KAlpvytsssv
------------------------------------------------------------
---------------------------------------rgpeyvlklGG-------A--
-----LR-HD-G-------------------------------------------RFKT-
--------RE-------------L----------D---WK--M--------A---T----
--SLL---------G----TE------QCDVL------------HIL-DC--CYA-----
------------------------------------------------------------
----------------------------------------A-------------------
-----------------------------------------------------E-G-MN-
------L-------------------DAE-------------------------------
------------------------------------------------------------
------------------------------------------------------------
-------------------------------------------------LLAAAT-----
--------------------ETASAD----------------------------------
-----------AK--TCFTAAL---CH-QLh----------lmS----------------
-----SQQ-----------FTVSTL----YQSLMT--DR---------RALK--------
--lK--YIP---------------------------------------
>tr|M2U6S1|M2U6S1_COCH5 Uncharacterized protein OS=Cochliobolus heterostrophus (strain C5 / ATCC 48332 / race O) GN=COCHEDRAFT_1032456 PE=4 SV=1
------------------------------------------------------------
----------------------------------------I---YW---EHD-TEG-FKE
eAYQ----V---------------------------------------------------
-------------------H-----------S-----------Fftskln----------
-----ypaelyEI-----------------------------------------------
----------PLLE---------------------E-----------------R------
------rS-----------------------------QMA--------------------
------------------------------------------------------------
--------------------------V-----------ERRILE-------FKe------
--alHR-------------------------------------NN-------S-------
-LGII--H--------------Y----------G---------G--HG-DEdiirdi---
------------------------------------------------------------
------------------------------------------ngreprKS---V---W--
-----AA-NP-G-------------------------------------------S--S-
--------SP------K------V----------R---WS--D--------I---Q----
--PGL---------N----TV------NGHVL------------VIL-DC--CFA-----
------------------------------------------------------------
----------------------------------------AQ---A--A-----------
-----------------------------------------------------R-T-TD-
------R-------V----------TPP--------------------------------
------------------------------------------------------------
------------------------------------------------------------
----------------------------------------------NVeLIASCA-----
------------------mRVKTALP---------------------G-------E----
-----------H---SFTTKFL---KE-AE-------------NRLE-------------
----KKGY-----------IVISDI----YDSLSS-------------------------
------------------------------------------------
>tr|B8PEG8|B8PEG8_POSPM Predicted protein OS=Postia placenta (strain ATCC 44394 / Madison 698-R) GN=POSPLDRAFT_103732 PE=4 SV=1
----APRPQKRKALII--G-IN------------------------Ydded---------
---------------------lsssqAsr----dlgQL--L---AS---RKD-AID-FRN
-LLV----G---------------------------------------------------
-------------------V-----------Si--------dvYdy--------------
--------rprDV-----------------------------------------------
----------TLMT---------------------Dsk-------------drAhh----
----lipT-----------------------------RKN--------------------
------------------------------------------------------------
--------------------------M-----------IAQIRS-------LVr------
---gAR-------------------------------------PG-------D-------
-TFVF--Y--------------W-------------------------------------
------------------------------------------------------------
------------------------------------------------------------
------------------------------------------------------------
------------------------------------------------------------
------------------------------------------------------------
------------------------------------------------------------
------------------------------------------------------------
------------------------------------------------------------
------------------------------------------------------------
------------------------------------------------------------
------------------------------------------------------------
------------------------------------------------------------
------------------------------------------------------------
------------------------------------------------------------
------------------------------------------------------------
------------------------------------------------
>tr|B8PM88|B8PM88_POSPM Predicted protein OS=Postia placenta (strain ATCC 44394 / Madison 698-R) GN=POSPLDRAFT_105605 PE=4 SV=1
----PSRPPLKKAVVI--G-IN------------------------Ysg-----------
-----------------------rgaDee-----ftPL--H---GC---SRG-ARE-FKD
-FLI----D---------------------------------------------------
-------------------V----------cG-----------Fe---------------
---------seNV-------------------------------------------I---
----------LMVDdegh-------------plqfQ-----------------P------
-------K-----------------------------ERN--------------------
------------------------------------------------------------
--------------------------I-----------LRELKN-------LVr------
---gVL-------------------------------------PD-------D-------
-ILVL--Y--------------F----------AheppylsdaG--HG-TQlpckdh---
------------------------------------------------------------
------------------------------------------tesdgfDE---V---I--
-----VA-AD-C------------------------------------------------
------------------------------------------------------------
------------------------------------------------------------
------------------------------------------------------------
------------------------------------------------------------
------------------------------------------------------------
------------------------------------------------------------
------------------------------------------------------------
------------------------------------------------------------
------------------------------------------------------------
------------------------------------------------------------
------------------------------------------------------------
------------------------------------------------------------
------------------------------------------------
>tr|M2UKE6|M2UKE6_COCH5 Uncharacterized protein OS=Cochliobolus heterostrophus (strain C5 / ATCC 48332 / race O) GN=COCHEDRAFT_1196471 PE=4 SV=1
------AYQRKKSLLI--G-IN------------------------Yvg-----------
------------------------ssH---------EL--R---GC---QAD-VDN-MAE
-FLY----Y---------------------------------------------------
-------------------R-----------G-----------Ynns-------------
--------pkdRV-----------------------------------------------
-----------ILT---------------------Drpe----------vppdSpy----
-----ypT-----------------------------GHN--------------------
------------------------------------------------------------
--------------------------I-----------LAAMDW-------LV-------
----SE-------------------------------------PG-------C-------
-TLFL--H--------------Y----------S---------G--HG-GQvadtdg---
------------------------------------------------------------
------------------------------------------nrttglDA---S---L--
-----VP-VD-Feq---------------------------------------rgQI---
--------SS------T------I--------------LH-qH--------L---V----
--TRM---------A-----R------DCTLF------------VIM-DC--CHS-----
------------------------------------------------------------
----------------------------------------GS---A-lElpyvyrsdsdg
qislmdnlktglhlaee--------ardiisggftfdkvgeaqhllagassffK------
---------------------------------------Glrhmgeeqgegle-------
------------------------------------------------------------
------------------------------------------------------------
--------------------------------dgefarqygnerkmVT-MFSGCK-----
-------------------DEQTSADa---hI--------------Q--------G----
-----------RA-tGAMTWAF---LE-MM-------------K----------------
----STER-----------PSYAET----LKFIRR--LL---------------------
---D--QSHY-----TQIP---QL--SCG---LDID------------
>tr|B8P969|B8P969_POSPM Predicted protein OS=Postia placenta (strain ATCC 44394 / Madison 698-R) GN=POSPLDRAFT_104834 PE=4 SV=1
-------TGRKKALCI--G-IN------------------------Ykg-----------
------------------------qhN---------EL--H---GC---IND-ARN-VQR
-FLI---kH---------------------------------------------------
-------------------Y-----------N-----------Yqaen------------
------ifmltDD-------------------------------------------T---
---------pNLHH---------------------Q-----------------P------
-------T-----------------------------RAN--------------------
------------------------------------------------------------
--------------------------I-----------IDAMRW-------LVr------
---dAQ-------------------------------------PH-------D-------
-SLFL--H--------------Y----------S---------G--HG-GQtkdlng---
------------------------------------------------------------
------------------------------------------devdglDE---V---I--
-----FP-VD-Y-------------------------------------------KW---
------------------------------------------------------------
------------------------------------------------------------
------------------------------------------------------------
------------------------------------------------------------
------------------------------------------------------------
------------------------------------------------------------
------------------------------------------------------------
------------------------------------------------------------
------------------------------------------------------------
------------------------------------------------------------
------------------------------------------------------------
------------------------------------------------------------
------------------------------------------------
>tr|B8P7Q1|B8P7Q1_POSPM Predicted protein OS=Postia placenta (strain ATCC 44394 / Madison 698-R) GN=POSPLDRAFT_93436 PE=4 SV=1
------ARTKHKVLSV--S-IE------------------------Ypd-----------
------------------------leGy------rlDL--P---GT---HQD-SHK-ICS
-LLK----A---------------------------------------------------
-------------------I-----------D----------hFh---------------
---------ylEV-------------------------------------------D---
---------fTILI---------------------Ddytr--------paellP------
-------T-----------------------------RKN--------------------
------------------------------------------------------------
--------------------------I-----------LTQKRE-------II-------
----MS-------------------------------------ST------lS-------
fLVTL--R--------------Fkd------rhN---------C--HS-S----------
------------------------------------------------------------
-------------------------------------------------E---T---I--
-----SR-MT-R------------------------------------------------
----------------------------------R---LE--Q--------I---I----
--HKLlv----epvQ----AK------GAHFM------------MIF-DC--CHSasmae
lp----------------------------------------------------------
--------------------------------yhsfgslaP-------Daaqssst----
---------------------------------------------tvgkvetqY------
---------------------------------------Glkersvs-------------
------------------------------------------------------------
------------------------------------------------------------
---------------------------------------rtalsqaQE-LWAACE-----
-------------------DEELALG-----------------------------N----
-----------RN-gGLFMTVT---TS-ALdwl-------clvH----------------
------------------------------------------------------------
------------------------------------------------
>tr|M2SST8|M2SST8_COCH5 Uncharacterized protein OS=Cochliobolus heterostrophus (strain C5 / ATCC 48332 / race O) GN=COCHEDRAFT_1216316 PE=4 SV=1
---------AYKALLI--G-VN-----------------------YYni-----------
------------------------pgQ--------nDL--L---GS---VPD-VQL-VHQ
-FIQ----K---------------------------------------------------
-------------------S-----------Rp---------tA----------------
-----------RI-------------------------------------------I---
-----------TLTsskprdp-------tqgapseD-----------------Pkl----
-----wpT-----------------------------REN--------------------
------------------------------------------------------------
--------------------------V-----------IHSLEM-------ILe------
---eST-------------------------------------TG-------D-------
-VVYI--H--------------F----------S---------G--HG-TTipdpe----
------------------------------------------------------------
-------------------------------------------sasrvHG---H---L--
-----AL-VL-Fsdt------------------------------------ggeyYLQG-
---------E------------------------E---IA--R--------I---L----
--NRM---------V----AK------GVLVS------------LVL-DC--CFA-----
------------------------------------------------------------
----------------------------------------GS---V-aRskrdwsrlr--
-------------------------------------------aipydprlnsR------
---------------------------------------Dsvhldnqfvgdglr------
------------------------------------------------------------
------------------------------------------------------------
--------------------------------garirskwltdpegYV-ILAACG-----
-------------------PQEENKE----iQ--------------VG-------D----
-----------QK-yGMLTFIL---VN-ALei---------llK----------------
-----KGI----------eITCRSL----YDLIRT--EF---------------------
------QVRC----lSQIP---MR--YGN---ENFT-FFG--------
>tr|M2TH13|M2TH13_COCH5 Uncharacterized protein OS=Cochliobolus heterostrophus (strain C5 / ATCC 48332 / race O) GN=COCHEDRAFT_1162729 PE=4 SV=1
------------------------------------------------------------
-------------------------------------------------GEE-ARE-LGA
-LFR----E---------------------------------------------------
-------------------R----------fN-----------Ya---------------
----------tNI-------------------------------------------Ve--
---------lNVVK---------------------K-----------------P------
-------------------------------------QHQ--------------------
------------------------------------------------------------
--------------------------L-----------DSYVSD-------FIc------
--knDG-------------------------------------PD-------N-------
-LLIV--Y--------------Y----------T---------G--HG-VFndqkhcl--
------------------------------------------------------------
-----------------------------------------eltgslrN----N---A--
-----LL-QD-Rg----------------------------------------frTTAR-
--------AT------W------N----------K---AE--D--------L---L----
--RHE--------------DV------EGDVL------------TIL-DT--CYS-----
------------------------------------------------------------
----------------------------------------SN---F--------------
----------------------------------------------------------V-
------K-------S----------SKD-------G-hKR--------------------
------------------------------------------------------------
------------------------------------------------------------
-----------------------------------------------FeLLSACA-----
-------------------IDQTTEA--------------------PG------------
-----------K---NSYTRAL---ID-AIke---------llD----------------
----KDGEg---------pISTFRL----YQRINM--DP---------RRKD--------
--tP--SQIW-----SRGK---SV--HYS---EQHI------------
>tr|M2UEB9|M2UEB9_COCH5 Uncharacterized protein OS=Cochliobolus heterostrophus (strain C5 / ATCC 48332 / race O) GN=COCHEDRAFT_67567 PE=4 SV=1
-------NGRRKALLI--G-IN------------------------Yf------------
------------------------gqR--------gQL--R---GC---IND-VKN-MST
-YLN----E---------------------------------------------------
-------------------F----------fG-----------Ykr--------------
---------edMV-----------------------------------------------
----------TLTDdqq--------------npmsQ-----------------P------
-------T-----------------------------KAN--------------------
------------------------------------------------------------
--------------------------I-----------LRAMHW-------LVk------
---dAR-------------------------------------PN-------D-------
-SLFF--H--------------Y----------S---------G--HG-GQtkdldg---
------------------------------------------------------------
------------------------------------------deddgyDE---V---I--
-----YP-VD-Frt---------------------------------------agHIVD-
--------DE----------------------------MH--R-------iM---V----
--APL---------Q-----P------GVRLT------------AIF-DS--CHS-----
------------------------------------------------------------
----------------------------------------GS---A-lDlpyiystqgvl
kepnlakea------------------------gqgllgivssyargdigsmiG------
---------------------------------------Gatslfkkaingde-------
------------------------------------------------------------
------------------------------------------------------------
--------------------------------vykknlrtktspadVI-MWSGSK-----
-------------------DTQTSAD----aS--------------IG-------G----
-----------EA-tGAMSWAF---IT-SL-------------RKNP-------------
-------N-----------QSYVQL----LNSIRD--EL---------------------
------EGKY-----QQKP---QL--SC--------------------
>tr|B8PMF9|B8PMF9_POSPM Predicted protein (Fragment) OS=Postia placenta (strain ATCC 44394 / Madison 698-R) GN=POSPLDRAFT_24732 PE=4 SV=1
-------TGRKKALCI--G-IN------------------------Ykg-----------
------------------------qhN---------EL--H---GC---VND-ARN-VQR
-FLI---kH---------------------------------------------------
-------------------Y-----------N-----------Yreen------------
------iflltDD-------------------------------------------T---
---------pNLHH---------------------Q-----------------P------
-------T-----------------------------RAN--------------------
------------------------------------------------------------
--------------------------I-----------IDAMRW-------LVr------
---dAQ-------------------------------------PH-------D-------
-SLFL--H--------------Y----------S---------G--HG-GQtkdldg---
------------------------------------------------------------
------------------------------------------devdglDE---V---I--
-----FP-VD-Ykw---------------------------------------tgHIVD-
--------DE----------------------------M---------------------
------------------------------------------------------------
------------------------------------------------------------
------------------------------------------------------------
------------------------------------------------------------
------------------------------------------------------------
------------------------------------------------------------
------------------------------------------------------------
------------------------------------------------------------
------------------------------------------------------------
------------------------------------------------------------
------------------------------------------------------------
------------------------------------------------
>tr|B8P0D9|B8P0D9_POSPM Predicted protein OS=Postia placenta (strain ATCC 44394 / Madison 698-R) GN=POSPLDRAFT_103520 PE=4 SV=1
-----RNTVTKKAVSI--G-VE------------------------Yras----------
-----------------------chrAma-----lgHL--P---GA---HKD-PQM-LSS
-ILQ---sR---------------------------------------------------
-------------------F-----------G-----------Yk---------------
---------eeNI-----------------------------------------------
----------KILS---------------------D-----------------D------
-------K-----------------------------NHNhdypsahniy----------
------------------------------------------------------------
----------------vvhipsnyiiQ-----------RDAMNW-------LVd------
---nAG-------------------------------------PE-------D-------
-HLVF--H--------------F----------I---------------FP---------
------------------------------------------------------------
-----------------------------------------------vD----Y---A--
-----LD-HE-Gam---------------------------------------tnYITD-
--------D-------------------------E---IH--Q--------L---V----
--EKV---------P-----K------DTHFI------------MIF-DC--CHS-----
------------------------------------------------------------
----------------------------------------GH---I-aElhhelhsdvhl
-----------------------------------------hslilpqkssgqG------
---------------------------------------Getsfiarnatle--------
------------------------------------------------------------
------------------------------------------------------------
----------------------------------pkvvklephhfpNVeCWEACR-----
-------------------ADQLALG-----------------------------D----
-----------KN-gGLFMRAF---TQ-AI------------rS----------------
------------------------------------------------------------
------------------------------------------------
>tr|B8P0E0|B8P0E0_POSPM Predicted protein OS=Postia placenta (strain ATCC 44394 / Madison 698-R) GN=POSPLDRAFT_103521 PE=4 SV=1
---------KVLSTAI--G-YD-----------------------KHe------------
-------------------------sAg-------lKL--P---GT---HKD-PKI-LRE
-LLK----K---------------------------------------------------
-------------------H-----------------------Fh---------------
---------ykD--------------------------------------------Qd--
---------fTILM---------------------Ddgr-----------hecP------
-------T-----------------------------RAN--------------------
------------------------------------------------------------
--------------------------Ivrs----ffreIRAMHE-------LVk------
---dAR-------------------------------------PE-------D-------
-HFIL--H--------------F----------S---------G--HG-DQipnlngaek
dgydeg------------------------------------------------------
---------------------------------rkltslfnflesphhPT---V---I--
-----FP-VD-Inytgp---------------------------------gdfdnYIM--
--------DD------------------------E---IH--D-------iL---V----
--DHV--------------PR------GAHFV------------MIF-DC--CHS-----
------------------------------------------------------------
----------------------------------------GT---M-aDlpfseee----
---------------------------------------------dawqspadR------
---------------------------------------Rlaqsvrfhgs----------
------------------------------------------------------------
------------------------------------------------------------
------------------------------------haggrptrivPE-SWSACR-----
-------------------DAELAQC---------------------N-------G----
-----------QG--GLFIRAF---TA-AL-------------E----------------
----AHDH-----------ATHEEL----LHAITQ--EM---------SRII--------
------------------------------------------------
>tr|B8P0X4|B8P0X4_POSPM Predicted protein OS=Postia placenta (strain ATCC 44394 / Madison 698-R) GN=POSPLDRAFT_104968 PE=4 SV=1
--------TRVFALII--G-ID-----------------------KYk------------
------------------------sgGi-------wNL--E---SS---VDD-AKN-IKH
-WLT---hD---------------------------------------------------
-------------------L-----------H-----------Vp---------------
---------rdQV-----------------------------------------------
----------CLLL---------------------D-----------------Ae-----
------aT-----------------------------KRK--------------------
------------------------------------------------------------
--------------------------I-----------EDKFTS-------HLlr-----
-npaIE-------------------------------------PG-------D-------
-AILV--Y--------------F----------A---------G--HG-SRmrsppgw--
------------------------------------------------------------
-----------------------------------------fengkgeVE---M---L--
-----CP-YD-H-------------------------------------------DTRSg
e-----grIA------G------Is-------drS---LH--T--------M---L----
[truncated: 4,891,079 more chars]
