# Supplementary material for: Diversity and Expression of Bacterial Metacaspases in an Aquatic Ecosystem
Source: Front Microbiol. 2016 Jul 6;7:1043. doi: 10.3389/fmicb.2016.01043 (PMC4933709; doi:10.3389/fmicb.2016.01043)
Supplement: Supplementary file 6 [file DataSheet1.ZIP › uniprot-proteomes.mcasp+C14.refpkg/phylo_model1fgWIR.json]

{
    "Price-CAT": {
        "Rates": [
            0.041389, 
            0.056734, 
            0.077766, 
            0.106596, 
            0.146114, 
            0.200282, 
            0.274532, 
            0.376308, 
            0.515815, 
            0.707041, 
            0.969159, 
            1.328451, 
            1.820942, 
            2.496012, 
            3.421348, 
            4.689729, 
            6.428332, 
            8.81148, 
            12.078121, 
            16.555788
        ], 
        "SiteCategories": [
            10, 
            10, 
            9, 
            11, 
            11, 
            12, 
            12, 
            11, 
            11, 
            10, 
            8, 
            10, 
            4, 
            8, 
            8, 
            7, 
            9, 
            9, 
            5, 
            9, 
            7, 
            8, 
            12, 
            8, 
            11, 
            9, 
            10, 
            9, 
            9, 
            9, 
            9, 
            9, 
            9, 
            9, 
            9, 
            9, 
            9, 
            9, 
            9, 
            10, 
            7, 
            11, 
            10, 
            11, 
            12, 
            11, 
            6, 
            12, 
            12, 
            11, 
            12, 
            11, 
            11, 
            11, 
            10, 
            10, 
            10, 
            10, 
            9, 
            9, 
            9, 
            9, 
            9, 
            9, 
            9, 
            9, 
            9, 
            9, 
            9, 
            9, 
            9, 
            9, 
            9, 
            9, 
            9, 
            10, 
            10, 
            10, 
            11, 
            11, 
            10, 
            12, 
            12, 
            13, 
            12, 
            13, 
            12, 
            13, 
            13, 
            11, 
            10, 
            9, 
            11, 
            11, 
            11, 
            12, 
            11, 
            5, 
            9, 
            7, 
            12, 
            10, 
            9, 
            11, 
            8, 
            7, 
            9, 
            9, 
            9, 
            10, 
            10, 
            2, 
            9, 
            7, 
            12, 
            10, 
            9, 
            9, 
            11, 
            12, 
            10, 
            10, 
            7, 
            11, 
            10, 
            6, 
            8, 
            11, 
            12, 
            10, 
            10, 
            9, 
            8, 
            9, 
            7, 
            9, 
            9, 
            9, 
            11, 
            10, 
            11, 
            9, 
            8, 
            11, 
            9, 
            10, 
            9, 
            9, 
            9, 
            9, 
            9, 
            9, 
            9, 
            9, 
            9, 
            9, 
            9, 
            9, 
            9, 
            9, 
            9, 
            9, 
            9, 
            9, 
            9, 
            9, 
            9, 
            9, 
            9, 
            9, 
            9, 
            9, 
            9, 
            9, 
            9, 
            9, 
            9, 
            9, 
            9, 
            9, 
            9, 
            11, 
            8, 
            10, 
            11, 
            8, 
            8, 
            9, 
            9, 
            9, 
            10, 
            10, 
            10, 
            10, 
            10, 
            9, 
            9, 
            10, 
            10, 
            11, 
            11, 
            10, 
            9, 
            9, 
            9, 
            9, 
            9, 
            10, 
            11, 
            10, 
            11, 
            9, 
            12, 
            12, 
            12, 
            9, 
            9, 
            9, 
            9, 
            11, 
            11, 
            11, 
            11, 
            9, 
            11, 
            12, 
            11, 
            10, 
            11, 
            12, 
            11, 
            11, 
            10, 
            9, 
            9, 
            10, 
            9, 
            9, 
            10, 
            10, 
            11, 
            12, 
            9, 
            12, 
            13, 
            14, 
            13, 
            13, 
            13, 
            13, 
            12, 
            12, 
            9, 
            9, 
            9, 
            10, 
            11, 
            10, 
            11, 
            10, 
            10, 
            10, 
            10, 
            11, 
            10, 
            10, 
            10, 
            11, 
            10, 
            9, 
            9, 
            10, 
            9, 
            9, 
            9, 
            9, 
            9, 
            10, 
            10, 
            10, 
            10, 
            10, 
            10, 
            10, 
            10, 
            10, 
            10, 
            11, 
            11, 
            11, 
            10, 
            10, 
            10, 
            10, 
            10, 
            11, 
            12, 
            11, 
            12, 
            11, 
            10, 
            9, 
            9, 
            9, 
            9, 
            10, 
            11, 
            12, 
            12, 
            12, 
            12, 
            11, 
            11, 
            11, 
            9, 
            11, 
            11, 
            11, 
            12, 
            11, 
            10, 
            12, 
            11, 
            9, 
            9, 
            11, 
            10, 
            12, 
            12, 
            12, 
            12, 
            11, 
            11, 
            12, 
            12, 
            10, 
            9, 
            11, 
            12, 
            13, 
            11, 
            11, 
            11, 
            10, 
            9, 
            10, 
            11, 
            12, 
            12, 
            12, 
            11, 
            13, 
            13, 
            10, 
            12, 
            13, 
            11, 
            11, 
            11, 
            9, 
            9, 
            8, 
            12, 
            12, 
            12, 
            12, 
            8, 
            8, 
            13, 
            12, 
            14, 
            13, 
            12, 
            9, 
            8, 
            10, 
            10, 
            10, 
            10, 
            9, 
            9, 
            9, 
            9, 
            9, 
            9, 
            9, 
            9, 
            10, 
            9, 
            10, 
            11, 
            11, 
            11, 
            12, 
            13, 
            9, 
            11, 
            10, 
            12, 
            10, 
            10, 
            10, 
            10, 
            11, 
            11, 
            11, 
            10, 
            11, 
            11, 
            11, 
            11, 
            10, 
            11, 
            11, 
            10, 
            11, 
            8, 
            11, 
            10, 
            10, 
            10, 
            7, 
            10, 
            9, 
            10, 
            10, 
            11, 
            10, 
            10, 
            10, 
            10, 
            11, 
            10, 
            10, 
            12, 
            10, 
            10, 
            9, 
            10, 
            11, 
            10, 
            10, 
            10, 
            10, 
            10, 
            10, 
            10, 
            10, 
            10, 
            11, 
            10, 
            10, 
            10, 
            10, 
            10, 
            11, 
            10, 
            10, 
            10, 
            11, 
            11, 
            10, 
            10, 
            11, 
            11, 
            12, 
            10, 
            10, 
            11, 
            10, 
            11, 
            11, 
            11, 
            11, 
            9, 
            10, 
            10, 
            10, 
            10, 
            10, 
            8, 
            9, 
            11, 
            11, 
            10, 
            9, 
            11, 
            11, 
            10, 
            10, 
            8, 
            10, 
            11, 
            11, 
            9, 
            11, 
            11, 
            10, 
            12, 
            11, 
            12, 
            9, 
            10, 
            11, 
            11, 
            10, 
            8, 
            12, 
            9, 
            10, 
            10, 
            9, 
            9, 
            10, 
            10, 
            11, 
            10, 
            10, 
            11, 
            12, 
            10, 
            9, 
            12, 
            12, 
            11, 
            9, 
            9, 
            10, 
            10, 
            11, 
            11, 
            9, 
            10, 
            12, 
            11, 
            11, 
            11, 
            9, 
            9, 
            10, 
            12, 
            10, 
            13, 
            12, 
            10, 
            12, 
            12, 
            11, 
            12, 
            11, 
            9, 
            10, 
            9, 
            9, 
            9, 
            9, 
            9, 
            9, 
            9, 
            9, 
            9, 
            9, 
            9, 
            9, 
            9, 
            9, 
            9, 
            9, 
            9, 
            9, 
            9, 
            9, 
            9, 
            9, 
            9, 
            10, 
            10, 
            12, 
            10, 
            11, 
            11, 
            11, 
            12, 
            12, 
            10, 
            11, 
            11, 
            9, 
            9, 
            9, 
            11, 
            10, 
            7, 
            12, 
            12, 
            11, 
            9, 
            9, 
            10, 
            11, 
            9, 
            9, 
            8, 
            9, 
            9, 
            8, 
            9, 
            8, 
            9, 
            9, 
            9, 
            9, 
            9, 
            9, 
            9, 
            9, 
            9, 
            9, 
            9, 
            9, 
            9, 
            9, 
            8, 
            9, 
            11, 
            10, 
            9, 
            9, 
            9, 
            10, 
            9, 
            10, 
            7, 
            5, 
            9, 
            9, 
            9, 
            9, 
            9, 
            9, 
            9, 
            9, 
            9, 
            3, 
            9, 
            9, 
            1, 
            4, 
            11, 
            11, 
            10, 
            11, 
            12, 
            9, 
            12, 
            11, 
            11, 
            12, 
            12, 
            11, 
            11, 
            10, 
            12, 
            10, 
            10, 
            10, 
            9, 
            9, 
            8, 
            11, 
            11, 
            10, 
            10, 
            11, 
            10, 
            10, 
            10, 
            9, 
            9, 
            10, 
            10, 
            10, 
            9, 
            9, 
            10, 
            9, 
            9, 
            10, 
            9, 
            9, 
            9, 
            9, 
            9, 
            9, 
            9, 
            9, 
            9, 
            9, 
            9, 
            9, 
            9, 
            9, 
            9, 
            9, 
            9, 
            9, 
            9, 
            9, 
            9, 
            9, 
            9, 
            9, 
            9, 
            9, 
            9, 
            9, 
            9, 
            9, 
            9, 
            9, 
            9, 
            9, 
            9, 
            9, 
            9, 
            9, 
            9, 
            9, 
            9, 
            7, 
            9, 
            10, 
            10, 
            9, 
            10, 
            10, 
            9, 
            9, 
            10, 
            9, 
            9, 
            10, 
            10, 
            11, 
            11, 
            10, 
            11, 
            8, 
            11, 
            11, 
            12, 
            11, 
            12, 
            11, 
            12, 
            12, 
            11, 
            11, 
            13, 
            13, 
            13, 
            12, 
            10, 
            10, 
            12, 
            10, 
            12, 
            12, 
            10, 
            9, 
            11, 
            9, 
            9, 
            10, 
            10, 
            10, 
            11, 
            8, 
            10, 
            9, 
            9, 
            9, 
            9, 
            9, 
            8, 
            10, 
            9, 
            10, 
            10, 
            8, 
            11, 
            10, 
            12, 
            12, 
            13, 
            12, 
            13, 
            13, 
            12, 
            12, 
            12, 
            12, 
            12, 
            12, 
            11, 
            11, 
            10, 
            12, 
            10, 
            10, 
            7, 
            9, 
            9, 
            9, 
            9, 
            9, 
            10, 
            10, 
            10, 
            11, 
            11, 
            12, 
            11, 
            11, 
            13, 
            11, 
            13, 
            13, 
            12, 
            12, 
            12, 
            13, 
            12, 
            12, 
            12, 
            12, 
            11, 
            12, 
            12, 
            11, 
            11, 
            11, 
            9, 
            9, 
            11, 
            10, 
            11, 
            14, 
            11, 
            10, 
            11, 
            9, 
            9, 
            9, 
            10, 
            11, 
            11, 
            11, 
            10, 
            9, 
            9, 
            11, 
            11, 
            10, 
            11, 
            12, 
            10, 
            10, 
            9, 
            9, 
            8, 
            10, 
            9, 
            11, 
            11, 
            10, 
            8, 
            9, 
            10, 
            11, 
            11, 
            11, 
            12, 
            10, 
            11, 
            9, 
            9, 
            9, 
            10, 
            11, 
            7, 
            10, 
            9, 
            9, 
            8, 
            10, 
            12, 
            11, 
            9, 
            11, 
            11, 
            9, 
            12, 
            12, 
            10, 
            9, 
            10, 
            11, 
            9, 
            9, 
            9, 
            12, 
            11, 
            12, 
            11, 
            11, 
            7, 
            9, 
            11, 
            11, 
            11, 
            11, 
            10, 
            10, 
            9, 
            8, 
            11, 
            9, 
            10, 
            9, 
            8, 
            8, 
            9, 
            9, 
            9, 
            9, 
            9, 
            9, 
            9, 
            9, 
            9, 
            9, 
            9, 
            9, 
            9, 
            8, 
            8, 
            9, 
            1, 
            7, 
            8, 
            8, 
            3, 
            7, 
            6, 
            10, 
            10, 
            12, 
            11, 
            11, 
            11, 
            11, 
            10, 
            11, 
            10, 
            10, 
            10, 
            10, 
            9, 
            10, 
            10, 
            11, 
            10, 
            11, 
            11, 
            11, 
            11, 
            9, 
            11, 
            11, 
            10, 
            11, 
            9, 
            11, 
            11, 
            8, 
            11, 
            11, 
            9, 
            10, 
            10, 
            8, 
            9, 
            10, 
            10, 
            10, 
            10, 
            10, 
            10, 
            9, 
            9, 
            9, 
            9, 
            9, 
            9, 
            9, 
            9, 
            9, 
            9, 
            9, 
            9, 
            9, 
            9, 
            9, 
            9, 
            9, 
            8, 
            10, 
            10, 
            11, 
            9, 
            11, 
            11, 
            8, 
            11, 
            11, 
            8, 
            11, 
            11, 
            11, 
            12, 
            12, 
            12, 
            11, 
            11, 
            12, 
            13, 
            12, 
            12, 
            12, 
            13, 
            12, 
            12, 
            12, 
            13, 
            12, 
            11, 
            13, 
            13, 
            13, 
            14, 
            14, 
            14, 
            14, 
            15, 
            15, 
            14, 
            15, 
            15, 
            15, 
            9, 
            9, 
            8, 
            9, 
            8, 
            10, 
            10, 
            10, 
            11, 
            12, 
            12, 
            12, 
            12, 
            12, 
            11, 
            11, 
            12, 
            11, 
            12, 
            12, 
            11, 
            11, 
            11, 
            10, 
            12, 
            11, 
            11, 
            11, 
            10, 
            11, 
            11, 
            11, 
            12, 
            9, 
            11, 
            11, 
            10, 
            11, 
            10, 
            9, 
            9, 
            9, 
            10, 
            8, 
            11, 
            10, 
            11, 
            11, 
            12, 
            13, 
            14, 
            14, 
            13, 
            14, 
            15, 
            14, 
            14, 
            14, 
            14, 
            14, 
            15, 
            14, 
            15, 
            15, 
            15, 
            15, 
            15, 
            14, 
            15, 
            14, 
            14, 
            14, 
            14, 
            13, 
            9, 
            11, 
            9, 
            11, 
            12, 
            10, 
            9, 
            9, 
            9, 
            9, 
            9, 
            12, 
            12, 
            11, 
            11, 
            10, 
            9, 
            11, 
            13, 
            13, 
            12, 
            12, 
            11, 
            11, 
            11, 
            9, 
            9, 
            11, 
            12, 
            11, 
            12, 
            12, 
            12, 
            12, 
            12, 
            11, 
            10, 
            9, 
            9, 
            10, 
            13, 
            12, 
            11, 
            12, 
            11, 
            14, 
            15, 
            15, 
            15, 
            15, 
            15, 
            15, 
            15, 
            15, 
            16, 
            15, 
            16, 
            15, 
            15, 
            15, 
            14, 
            15, 
            15, 
            15, 
            14, 
            15, 
            15, 
            16, 
            15, 
            15, 
            16, 
            14, 
            14, 
            15, 
            14, 
            14, 
            15, 
            15, 
            15, 
            15, 
            15, 
            14, 
            14, 
            15, 
            14, 
            15, 
            15, 
            14, 
            14, 
            14, 
            15, 
            15, 
            15, 
            15, 
            15, 
            15, 
            15, 
            15, 
            14, 
            14, 
            15, 
            15, 
            14, 
            15, 
            15, 
            14, 
            14, 
            15, 
            15, 
            15, 
            15, 
            15, 
            15, 
            15, 
            15, 
            15, 
            14, 
            15, 
            14, 
            15, 
            15, 
            15, 
            15, 
            14, 
            14, 
            14, 
            14, 
            13, 
            13, 
            12, 
            12, 
            11, 
            10, 
            10, 
            10, 
            9, 
            9, 
            9, 
            9, 
            9, 
            9, 
            9, 
            9, 
            10, 
            10, 
            9, 
            11, 
            11, 
            12, 
            11, 
            12, 
            12, 
            12, 
            12, 
            12, 
            12, 
            12, 
            12, 
            12, 
            11, 
            12, 
            12, 
            11, 
            12, 
            12, 
            12, 
            12, 
            12, 
            13, 
            13, 
            12, 
            12, 
            13, 
            13, 
            13, 
            12, 
            12, 
            12, 
            12, 
            12, 
            12, 
            13, 
            12, 
            12, 
            13, 
            12, 
            13, 
            12, 
            13, 
            12, 
            12, 
            12, 
            13, 
            13, 
            13, 
            12, 
            12, 
            13, 
            12, 
            12, 
            12, 
            12, 
            12, 
            12, 
            12, 
            13, 
            12, 
            12, 
            12, 
            12, 
            12, 
            13, 
            13, 
            13, 
            13, 
            13, 
            12, 
            12, 
            13, 
            12, 
            13, 
            12, 
            12, 
            12, 
            12, 
            12, 
            11, 
            11, 
            11, 
            11, 
            10, 
            9, 
            9, 
            9, 
            6, 
            9, 
            9, 
            8, 
            6, 
            7, 
            10, 
            11, 
            11, 
            11, 
            8, 
            10, 
            10, 
            10, 
            10, 
            10, 
            10, 
            9, 
            9, 
            10, 
            11, 
            11, 
            11, 
            10, 
            11, 
            11, 
            11, 
            10, 
            11, 
            10, 
            12, 
            10, 
            10, 
            9, 
            11, 
            6, 
            11, 
            8, 
            10, 
            11, 
            11, 
            12, 
            12, 
            12, 
            11, 
            9, 
            8, 
            10, 
            10, 
            9, 
            9, 
            9, 
            11, 
            10, 
            9, 
            11, 
            10, 
            9, 
            12, 
            11, 
            12, 
            10, 
            10, 
            9, 
            11, 
            12, 
            12, 
            11, 
            12, 
            12, 
            12, 
            12, 
            9, 
            10, 
            10, 
            9, 
            9, 
            7, 
            10, 
            11, 
            11, 
            12, 
            12, 
            12, 
            9, 
            9, 
            9, 
            6, 
            9, 
            7, 
            5, 
            11, 
            9, 
            8, 
            10, 
            10, 
            11, 
            9, 
            11, 
            9, 
            9, 
            9, 
            11, 
            12, 
            12, 
            10, 
            11, 
            10, 
            8, 
            10, 
            11, 
            11, 
            11, 
            11, 
            13, 
            12, 
            11, 
            11, 
            10, 
            11, 
            11, 
            13, 
            11, 
            11, 
            12, 
            10, 
            7, 
            9, 
            10, 
            12, 
            11, 
            12, 
            10, 
            11, 
            12, 
            11, 
            12, 
            11, 
            11, 
            13, 
            11, 
            12, 
            9, 
            10, 
            7, 
            9, 
            10, 
            8, 
            10, 
            11, 
            12, 
            10, 
            9, 
            10, 
            11, 
            10, 
            9, 
            10, 
            9, 
            9, 
            9, 
            10, 
            11, 
            11, 
            8, 
            10, 
            12, 
            8, 
            10, 
            11, 
            8, 
            7, 
            11, 
            9, 
            9, 
            9, 
            9, 
            9, 
            9, 
            10, 
            11, 
            12, 
            12, 
            10, 
            13, 
            13, 
            13, 
            11, 
            10, 
            9, 
            9, 
            11, 
            14, 
            13, 
            13, 
            12, 
            9, 
            10, 
            9, 
            12, 
            10, 
            12, 
            11, 
            9, 
            10, 
            11, 
            12, 
            12, 
            8, 
            10, 
            8, 
            9, 
            9, 
            9, 
            10, 
            11, 
            9, 
            10, 
            10, 
            10, 
            10, 
            10, 
            9, 
            10, 
            11, 
            11, 
            10, 
            11, 
            8, 
            8, 
            11, 
            11, 
            11, 
            12, 
            12, 
            13, 
            10, 
            10, 
            9, 
            9
        ], 
        "n_cats": 20
    }, 
    "empirical_frequencies": false, 
    "datatype": "AA", 
    "subs_model": "JTT", 
    "program": "FastTree Version 2.1.7 SSE3, OpenMP (8 threads)", 
    "ras_model": "Price-CAT"
}
