# Supplementary material for: Diversity and Expression of Bacterial Metacaspases in an Aquatic Ecosystem
Source: Front Microbiol. 2016 Jul 6;7:1043. doi: 10.3389/fmicb.2016.01043 (PMC4933709; doi:10.3389/fmicb.2016.01043)
Supplement: Supplementary file 6 [file DataSheet1.ZIP › uniprot-proteomes.mcasp+C14.refpkg/treeNSJFQa.tre]

((((((((tr|L0DNI0|L0DNI0_SINAD:2.2406,(tr|G7ZFH9|G7ZFH9_AZOL4:0.87756,((tr|F7QGY7|F7QGY7_9BRAD:0.55445,tr|E3I571|E3I571_RHOVT:0.83114)0.927:0.24001,(((tr|W0NG41|W0NG41_RHILT:0.01116,(tr|B6A489|B6A489_RHILW:0.01761,(tr|S5ST02|S5ST02_RHIET:0.00541,tr|Q2K0C4|Q2K0C4_RHIEC:0.00521)1.000:0.06572)0.635:0.01379)0.564:0.01677,(tr|C6B807|C6B807_RHILS:0.00054,(tr|Q1M5E6|Q1M5E6_RHIL3:0.00702,tr|W0IT20|W0IT20_RHILT:0.00348)0.963:0.01735)0.376:0.00407)1.000:0.70027,(tr|B8EII2|B8EII2_METSB:0.43492,(tr|G7DJK2|G7DJK2_BRAJP:0.01066,tr|Q89P75|Q89P75_BRADU:0.00382)1.000:0.51581)0.909:0.179)0.919:0.18261)0.892:0.21263)0.995:0.65192)0.507:0.12465,(tr|M5BV76|M5BV76_THACB:0.22502,tr|L8WFD3|L8WFD3_THACA:0.27163)1.000:2.2773)0.807:0.08669,(((((((tr|B9KTS7|B9KTS7_RHOSK:0.00054,(tr|Q3IWQ1|Q3IWQ1_RHOS4:0.00055,(tr|F3U2E1|F3U2E1_RHOSH:0.0032,tr|A3PPA8|A3PPA8_RHOS1:0.00055)0.840:0.00322)0.782:0.00608)1.000:0.83752,(tr|K9ZA18|K9ZA18_CYAAP:1.09141,(tr|C7P9U4|C7P9U4_CHIPD:0.94461,((((tr|A5V4E9|A5V4E9_SPHWW:0.77335,(tr|A1VP16|A1VP16_POLNA:0.54967,(tr|F4GYF6|F4GYF6_CELFA:0.56754,tr|Q01P85|Q01P85_SOLUE:0.47379)0.720:0.19397)0.193:0.10985)0.770:0.1805,(tr|G2P3L6|G2P3L6_STRVO:0.58879,(tr|F2RGA2|F2RGA2_STRVP:0.69051,(tr|C9ZG50|C9ZG50_STRSW:0.25475,tr|Q82MR2|Q82MR2_STRAW:0.50108)0.943:0.19171)0.987:0.23411)0.858:0.09833)0.959:0.15288,((tr|I0G9V4|I0G9V4_9BRAD:0.47227,(tr|D7AGH8|D7AGH8_GEOSK:0.3364,(tr|E8WSB0|E8WSB0_GEOS8:0.32451,tr|K9VPH7|K9VPH7_9CYAN:0.26494)0.888:0.11791)0.930:0.09866)0.884:0.09888,(tr|H8MX43|H8MX43_CORCM:0.56517,(tr|E3E9C9|E3E9C9_PAEPS:0.46189,tr|C3H9V2|C3H9V2_BACTU:0.32873)0.994:0.32782)0.937:0.19338)0.793:0.09129)0.180:0.08677,((tr|A2SFV9|A2SFV9_METPP:0.25849,(tr|H5WST2|H5WST2_9BURK:0.2431,tr|B1Y125|B1Y125_LEPCP:0.19288)0.510:0.06244)0.832:0.09914,(tr|B3U4W5|B3U4W5_9BACT:0.21334,tr|Q21Z40|Q21Z40_ALBFT:0.33991)0.876:0.13509)0.997:0.38814)0.946:0.24452)0.668:0.14842)0.830:0.18303)0.988:0.44032,(tr|A9AXA2|A9AXA2_HERA2:1.20796,tr|I0I5Y7|I0I5Y7_CALAS:2.41831)0.909:0.79358)0.861:0.19807,((tr|C2UNI0|C2UNI0_BACCE:1.04859,(tr|Q4YQF4|Q4YQF4_PLABA:0.20875,tr|Q4XLV5|Q4XLV5_PLACH:0.24605)1.000:1.96445)0.656:0.23667,(tr|H6L6X5|H6L6X5_SAPGL:1.64152,tr|W0RRM1|W0RRM1_9BACT:1.09535)0.706:0.34219)0.695:0.1574)0.768:0.05177,(((((((tr|A0JYI4|A0JYI4_ARTS2:0.42423,tr|E6S7Z1|E6S7Z1_INTC7:0.58048)0.995:0.39512,((tr|I0HV75|I0HV75_RUBGI:0.44711,tr|C7RJH2|C7RJH2_ACCPU:0.40063)0.986:0.30369,(tr|B3EK49|B3EK49_CHLPB:0.48612,(tr|B4SAF9|B4SAF9_PELPB:0.3452,(tr|B3ECI5|B3ECI5_CHLL2:0.41715,tr|A1BFW0|A1BFW0_CHLPD:0.29223)0.929:0.12714)0.558:0.04637)0.938:0.14017)0.213:0.08868)0.997:0.48848,(tr|D9SHW1|D9SHW1_GALCS:0.27565,tr|Q3AS69|Q3AS69_CHLCH:0.44933)1.000:0.53613)0.841:0.12504,(((tr|E8RHJ4|E8RHJ4_DESPD:0.44434,(tr|Q479Y5|Q479Y5_DECAR:0.4592,tr|C7RQ71|C7RQ71_ACCPU:0.22632)0.905:0.19532)1.000:0.58637,(tr|C0QJL6|C0QJL6_DESAH:0.65332,(tr|A1VLJ0|A1VLJ0_POLNA:0.51276,tr|Q3J9Z6|Q3J9Z6_NITOC:0.92228)0.581:0.14021)1.000:0.60489)0.911:0.13602,(tr|D5MH91|D5MH91_9BACT:0.53581,tr|Q2HCF8|Q2HCF8_CHAGB:0.87216)0.825:0.42326)0.053:0.04668)0.975:0.29532,((((tr|G4T4T7|G4T4T7_PIRID:0.99268,(((tr|M5BRC7|M5BRC7_THACB:1.27447,(((((((tr|J4H4Z4|J4H4Z4_FIBRA:0.5214,tr|S8DZ70|S8DZ70_FOMPI:0.76881)0.261:0.12737,(((tr|B8PM95|B8PM95_POSPM:0.00064,tr|B8PEG8|B8PEG8_POSPM:0.04975)1.000:0.85988,tr|S8FIQ3|S8FIQ3_FOMPI:0.67823)0.915:0.20694,((tr|M2R048|M2R048_CERS8:0.76009,tr|M2R1X0|M2R1X0_CERS8:0.70151)0.821:0.14684,(tr|K5V520|K5V520_PHACS:1.28313,tr|D8T8N0|D8T8N0_SELML:1.24782)0.669:0.25154)0.926:0.1876)0.544:0.15156)0.876:0.16523,tr|S8F9K6|S8F9K6_FOMPI:0.88406)0.950:0.24343,(tr|V2XP78|V2XP78_MONRO:0.3601,(tr|V2YRP5|V2YRP5_MONRO:0.20079,tr|V2WWQ9|V2WWQ9_MONRO:0.68063)0.928:0.18244)1.000:0.8568)0.379:0.0724,((tr|V2XAQ9|V2XAQ9_MONRO:0.71741,(tr|V2X5D3|V2X5D3_MONRO:0.52618,(tr|E2LMP2|E2LMP2_MONPE:0.20228,tr|V2X5B7|V2X5B7_MONRO:0.09939)0.906:0.25946)0.229:0.11354)0.998:0.63893,tr|B0DDA2|B0DDA2_LACBS:0.68197)0.865:0.2169)0.856:0.12194,((tr|B0DDA1|B0DDA1_LACBS:0.46594,tr|A8NB97|A8NB97_COPC7:1.0238)0.997:0.67676,(((((tr|K5VLL3|K5VLL3_AGABU:0.01748,tr|K9HSN8|K9HSN8_AGABB:0.0035)0.997:0.13257,(tr|K5XL94|K5XL94_AGABU:0.01085,tr|K9H6T9|K9H6T9_AGABB:0.00331)0.972:0.07685)0.888:0.11067,(tr|K5WW66|K5WW66_AGABU:0.09616,tr|K9HEB2|K9HEB2_AGABB:0.14233)0.931:0.111)1.000:0.85338,((tr|D8Q5H6|D8Q5H6_SCHCM:0.59096,tr|D8PT77|D8PT77_SCHCM:0.63946)0.472:0.11191,(tr|D8Q5F6|D8Q5F6_SCHCM:0.33537,tr|D8Q5F5|D8Q5F5_SCHCM:0.45365)0.222:0.02498)1.000:0.60338)0.382:0.15686,((tr|K5VKY0|K5VKY0_AGABU:0.00055,tr|K9I0T1|K9I0T1_AGABB:0.02144)1.000:1.15369,(tr|F8NIS2|F8NIS2_SERL9:1.30145,(tr|F8PKD1|F8PKD1_SERL3:0.48576,(tr|F8PKD2|F8PKD2_SERL3:0.00054,tr|F8NIL0|F8NIL0_SERL9:0.00825)0.942:0.4049)0.885:0.41832)0.231:0.15797)0.934:0.26287)0.331:0.11997)0.673:0.15523)0.822:0.16834,tr|D8QLA9|D8QLA9_SCHCM:1.07862)0.790:0.15366)0.206:0.12619,((tr|A0A023B2F3|A0A023B2F3_GRENI:1.7285,(tr|K5WEL5|K5WEL5_PHACS:0.91343,tr|M2QJE8|M2QJE8_CERS8:1.05273)0.466:0.23864)0.227:0.21668,((tr|K5WFP4|K5WFP4_PHACS:0.91987,(tr|K5WFP0|K5WFP0_PHACS:0.388,(tr|K5V602|K5V602_PHACS:0.27772,tr|K5W2M8|K5W2M8_PHACS:0.03165)1.000:0.47784)0.326:0.0796)1.000:0.61443,(((tr|M2R9T2|M2R9T2_CERS8:0.77467,(tr|S8EBF0|S8EBF0_FOMPI:1.12894,tr|M2R3E7|M2R3E7_CERS8:0.71497)0.791:0.16936)0.787:0.13989,(((tr|J4H3H3|J4H3H3_FIBRA:0.58763,tr|B8P7Q1|B8P7Q1_POSPM:1.53686)0.459:0.2751,(tr|B8P0D9|B8P0D9_POSPM:1.44342,tr|B8P0E0|B8P0E0_POSPM:0.62265)0.641:0.13897)0.209:0.15531,(tr|S8FFC7|S8FFC7_FOMPI:0.11737,(tr|J4GQX9|J4GQX9_FIBRA:0.23192,tr|B8P0D8|B8P0D8_POSPM:0.58889)0.859:0.06546)0.943:0.22463)0.877:0.13142)0.896:0.19343,tr|M2PHF2|M2PHF2_CERS8:1.0359)0.036:0.14521)0.990:0.33578)0.504:0.11482)0.848:0.13748,((((tr|G4TFX7|G4TFX7_PIRID:0.48584,tr|G4TFV3|G4TFV3_PIRID:0.2409)0.999:0.68848,(tr|G4TFV6|G4TFV6_PIRID:0.71848,tr|G4TFV5|G4TFV5_PIRID:0.97235)0.929:0.31343)0.977:0.39634,tr|G4T652|G4T652_PIRID:1.2038)0.467:0.21487,tr|G4TGX1|G4TGX1_PIRID:1.28524)0.916:0.26207)0.885:0.1485)0.857:0.11302,((((tr|D8PVG9|D8PVG9_SCHCM:0.39339,tr|D8PVH0|D8PVH0_SCHCM:0.47945)1.000:0.84221,(((tr|F2UJ33|F2UJ33_SALR5:0.20662,tr|A9V107|A9V107_MONBE:0.44312)0.945:0.20096,(tr|E1ZMX6|E1ZMX6_CHLVA:0.4817,(tr|A8J698|A8J698_CHLRE:0.18704,tr|D8TNV9|D8TNV9_VOLCA:0.34682)0.997:0.3804)0.897:0.1859)0.836:0.21601,(((((((tr|K4B2A1|K4B2A1_SOLLC:0.03346,tr|M1AXU5|M1AXU5_SOLTU:0.00055)0.783:0.02442,(tr|M1AXU6|M1AXU6_SOLTU:0.00811,tr|K4B2A0|K4B2A0_SOLLC:0.08748)0.881:0.02918)1.000:0.45195,(((tr|M4E673|M4E673_BRARP:0.12615,(tr|M4ESZ9|M4ESZ9_BRARP:0.15447,(tr|D7MR90|D7MR90_ARALL:0.01391,(sp|Q9FMG1|MCA3_ARATH:0.00054,tr|F4KDK6|F4KDK6_ARATH:0.00055)0.947:0.03064)0.985:0.09517)0.683:0.03089)1.000:0.43876,(tr|U5CXH3|U5CXH3_AMBTC:0.27849,((tr|W1P244|W1P244_AMBTC:0.05502,(((((tr|K4ABY5|K4ABY5_SETIT:0.00054,(tr|K7VXY4|K7VXY4_MAIZE:0.00868,tr|C5WRG5|C5WRG5_SORBI:0.0043)0.945:0.01296)0.913:0.01693,((tr|J3N500|J3N500_ORYBR:0.01877,(tr|Q9AY36|Q9AY36_ORYSJ:0.04577,tr|I1QW16|I1QW16_ORYGL:0.00055)0.875:0.00055)0.973:0.03696,((tr|M0Z0M3|M0Z0M3_HORVD:0.00054,(tr|W5AEA4|W5AEA4_WHEAT:0.01152,tr|W4ZMH9|W4ZMH9_WHEAT:0.00054)0.790:0.0056)0.953:0.0251,(tr|I1I698|I1I698_BRADI:0.00055,tr|I1I696|I1I696_BRADI:0.00055)0.887:0.01595)0.943:0.02367)0.894:0.0189)0.993:0.06545,((((tr|A9SC68|A9SC68_PHYPA:0.35274,(tr|M4EUE8|M4EUE8_BRARP:0.11603,(sp|Q7XJE6|MCA1_ARATH:0.00055,tr|D7KP27|D7KP27_ARALL:0.03859)0.806:0.01148)0.975:0.07592)0.000:0.02467,((tr|D8SV61|D8SV61_SELML:0.03432,tr|D8RZ15|D8RZ15_SELML:0.02428)1.000:0.34795,(tr|B9SKF8|B9SKF8_RICCO:0.09318,(tr|A9PFA4|A9PFA4_POPTR:0.06762,(tr|F6GVD4|F6GVD4_VITVI:0.06058,(tr|M0ZNA0|M0ZNA0_SOLTU:0.00786,tr|K4AYR1|K4AYR1_SOLLC:0.0028)0.986:0.06389)0.098:0.02565)0.781:0.0164)0.643:0.02674)0.433:0.02088)0.618:0.03064,(((tr|M1AU97|M1AU97_SOLTU:0.00806,tr|K4C1P4|K4C1P4_SOLLC:0.02667)1.000:0.19788,(tr|K4BIU1|K4BIU1_SOLLC:0.0126,(tr|M1A2U8|M1A2U8_SOLTU:0.00055,tr|M1A2U7|M1A2U7_SOLTU:0.00054)0.164:0.00055)0.982:0.06682)0.993:0.09543,(tr|F6I2K1|F6I2K1_VITVI:0.30054,((((tr|U5FUJ5|U5FUJ5_POPTR:0.3514,(tr|U5FU35|U5FU35_POPTR:0.00055,tr|U5FZM9|U5FZM9_POPTR:0.00519)0.956:0.03823)0.559:0.02071,(tr|B9I447|B9I447_POPTR:0.00054,tr|U5FU31|U5FU31_POPTR:0.10321)0.996:0.07082)0.975:0.06766,(tr|M4DBK4|M4DBK4_BRARP:0.06299,(sp|Q7XJE5|MCA2_ARATH:0.02277,tr|D7MGJ4|D7MGJ4_ARALL:0.0066)0.854:0.02963)1.000:0.29056)0.625:0.02055,(tr|B9RA22|B9RA22_RICCO:0.15736,tr|D7U738|D7U738_VITVI:0.18944)0.646:0.06366)0.739:0.00797)0.491:0.03151)0.943:0.04631)0.818:0.01637,tr|M0S921|M0S921_MUSAM:0.0761)0.658:0.00438)0.874:0.03317,(tr|I1J6A9|I1J6A9_SOYBN:0.01744,tr|K7LAK3|K7LAK3_SOYBN:0.00055)1.000:0.10817)0.786:0.031,(tr|M0S1G4|M0S1G4_MUSAM:0.08723,tr|M0S1G6|M0S1G6_MUSAM:0.0948)0.997:0.11503)0.460:0.03261)0.479:0.07617,((tr|M8AMQ8|M8AMQ8_TRIUA:0.00054,(tr|C9SXV7|C9SXV7_VERA1:1.29745,tr|W5A6P9|W5A6P9_WHEAT:0.00067)0.420:0.06812)0.996:0.40445,tr|M1A2V0|M1A2V0_SOLTU:0.0399)0.820:0.12282)0.967:0.16194)0.889:0.10807)0.742:0.05188,(tr|B9SIP2|B9SIP2_RICCO:0.12329,tr|B9IJF7|B9IJF7_POPTR:0.09184)0.997:0.23766)0.540:0.06007)0.782:0.0638,(((tr|K7LXW0|K7LXW0_SOYBN:0.36704,tr|K7L5D2|K7L5D2_SOYBN:0.16416)0.998:0.26558,(tr|K7L5D1|K7L5D1_SOYBN:0.17041,(tr|K7LXW1|K7LXW1_SOYBN:0.00055,tr|I1LX49|I1LX49_SOYBN:0.00055)0.819:0.02752)0.965:0.14151)0.980:0.18285,(tr|G7IPJ0|G7IPJ0_MEDTR:0.47245,(tr|G7INX3|G7INX3_MEDTR:0.27889,tr|K7L7D7|K7L7D7_SOYBN:0.22824)0.587:0.08093)0.974:0.14476)0.974:0.14251)0.716:0.05111,(((tr|M0S605|M0S605_MUSAM:0.15475,tr|M0RZ81|M0RZ81_MUSAM:0.14544)0.989:0.14675,(((tr|J3LPD7|J3LPD7_ORYBR:0.16945,(tr|Q75LQ6|Q75LQ6_ORYSJ:0.0124,tr|I1PBW7|I1PBW7_ORYGL:0.04421)0.897:0.0615)0.980:0.09804,((tr|M8ATU0|M8ATU0_TRIUA:0.17396,tr|I1H4W5|I1H4W5_BRADI:0.08334)0.998:0.16298,(tr|K4ABP9|K4ABP9_SETIT:0.31156,(tr|K4AB17|K4AB17_SETIT:0.12948,(tr|C5WXQ5|C5WXQ5_SORBI:0.09791,(tr|K7WCL2|K7WCL2_MAIZE:0.11301,tr|K7VCW5|K7VCW5_MAIZE:0.00054)0.111:0.02119)0.980:0.12236)0.815:0.07003)0.951:0.08785)0.792:0.05847)0.986:0.13046,(((tr|K4ABI7|K4ABI7_SETIT:0.06688,(tr|C5WXQ4|C5WXQ4_SORBI:0.0804,tr|K7VHC2|K7VHC2_MAIZE:0.15832)0.889:0.05328)0.133:0.02441,tr|C5YSL0|C5YSL0_SORBI:0.30668)0.985:0.12684,((tr|J3LPD8|J3LPD8_ORYBR:0.13838,(tr|Q75LR0|Q75LR0_ORYSJ:0.00912,tr|I1PBW9|I1PBW9_ORYGL:0.00927)0.995:0.09981)0.921:0.04447,(tr|I1H4W4|I1H4W4_BRADI:0.12303,(tr|W5AHH9|W5AHH9_WHEAT:0.02823,(tr|M8B442|M8B442_TRIUA:0.00055,tr|W5AFU9|W5AFU9_WHEAT:0.31431)0.730:0.00984)0.919:0.05431)1.000:0.20876)0.915:0.06347)0.832:0.04364)0.981:0.12012)0.936:0.10009,((((tr|I1H4W9|I1H4W9_BRADI:0.23534,(tr|M8AID5|M8AID5_TRIUA:0.00053,tr|M0YV12|M0YV12_HORVD:0.00055)0.946:0.06399)0.152:0.03278,(tr|M7YVL7|M7YVL7_TRIUA:0.21452,(tr|M7YU98|M7YU98_TRIUA:0.01063,(tr|W5EIT9|W5EIT9_WHEAT:0.01318,tr|W5CRK7|W5CRK7_WHEAT:0.01467)0.535:0.01511)0.641:0.0398)0.968:0.11485)0.975:0.09945,((tr|J3LPD6|J3LPD6_ORYBR:0.0742,(tr|Q75LQ1|Q75LQ1_ORYSJ:0.00055,(tr|I1PBW6|I1PBW6_ORYGL:0.00092,tr|Q0DRF7|Q0DRF7_ORYSJ:0.00053)0.998:0.00338)0.965:0.12789)0.882:0.11155,(tr|C5WXQ6|C5WXQ6_SORBI:0.15799,((tr|K7VKS2|K7VKS2_MAIZE:0.00055,tr|K7VYJ7|K7VYJ7_MAIZE:0.00055)1.000:0.2489,(tr|K4ABX4|K4ABX4_SETIT:0.06447,tr|K4ABR8|K4ABR8_SETIT:0.09714)0.939:0.04557)0.572:0.03123)0.990:0.13919)0.822:0.07202)0.985:0.19057,((tr|I1H4W7|I1H4W7_BRADI:0.11661,(tr|M7ZG79|M7ZG79_TRIUA:0.12828,tr|F2DSN7|F2DSN7_HORVD:0.06836)0.969:0.13108)0.993:0.22973,(tr|I1H4W8|I1H4W8_BRADI:0.18248,((tr|W5EEN9|W5EEN9_WHEAT:0.01433,(tr|W5DPN2|W5DPN2_WHEAT:0.05228,tr|W5EPT0|W5EPT0_WHEAT:0.01549)0.780:0.00853)0.684:0.06036,(tr|F2DF43|F2DF43_HORVD:0.00055,tr|M0X7U1|M0X7U1_HORVD:0.00055)0.954:0.07454)0.972:0.15233)0.935:0.14025)1.000:0.40633)0.973:0.14033)0.981:0.14599)0.887:0.17905,(tr|B9SIN7|B9SIN7_RICCO:0.70496,((((((tr|B9IJF4|B9IJF4_POPTR:0.18883,tr|B9IJF6|B9IJF6_POPTR:0.23831)0.979:0.14948,tr|U5FKU2|U5FKU2_POPTR:0.46507)0.049:0.03914,((tr|B9SIN8|B9SIN8_RICCO:0.09639,tr|B9S3C1|B9S3C1_RICCO:0.18373)0.989:0.24775,tr|B9SIP1|B9SIP1_RICCO:0.39834)0.869:0.0704)0.977:0.159,((tr|G7IPJ2|G7IPJ2_MEDTR:0.00055,tr|G7IPJ1|G7IPJ1_MEDTR:0.01993)0.999:0.30014,((tr|G7JCS0|G7JCS0_MEDTR:0.23781,(tr|K7LXV9|K7LXV9_SOYBN:0.34386,tr|K7L5D3|K7L5D3_SOYBN:0.04414)0.767:0.0337)0.994:0.17071,((tr|K7M9R9|K7M9R9_SOYBN:0.00055,tr|K7M9R8|K7M9R8_SOYBN:0.02909)0.989:0.09201,((tr|K7M9S2|K7M9S2_SOYBN:0.00055,(tr|K7M9S1|K7M9S1_SOYBN:0.00055,tr|K7M9S4|K7M9S4_SOYBN:0.00055)1.000:0.00054)0.733:0.02155,tr|K7M9S5|K7M9S5_SOYBN:0.08003)0.860:0.06891)0.999:0.2471)0.188:0.06876)0.987:0.20898)0.534:0.05268,(tr|K4B2A2|K4B2A2_SOLLC:0.0041,(tr|M1AXU4|M1AXU4_SOLTU:0.00054,tr|M1AXU3|M1AXU3_SOLTU:0.10291)0.915:0.02978)1.000:0.62356)0.689:0.07319,tr|D7TU80|D7TU80_VITVI:0.58938)0.729:0.16388)0.984:0.24327)0.673:0.08258,(tr|Q75LQ8|Q75LQ8_ORYSJ:0.0757,tr|I1PBW8|I1PBW8_ORYGL:0.08227)1.000:0.62214)0.938:0.15393)0.985:0.24157)0.831:0.1114,((tr|M2P733|M2P733_CERS8:1.07297,((tr|M2PA46|M2PA46_CERS8:0.79961,(tr|B8PM88|B8PM88_POSPM:0.47218,tr|J4I243|J4I243_FIBRA:0.8818)0.992:0.75844)0.715:0.08509,tr|A8N426|A8N426_COPC7:0.96483)0.037:0.06974)0.940:0.16463,(((((((tr|F0VAY1|F0VAY1_NEOCL:0.0472,tr|V4ZDI2|V4ZDI2_TOXGO:0.09391)0.996:0.40581,((tr|B3L778|B3L778_PLAKH:0.11853,tr|A5K2F6|A5K2F6_PLAVS:0.01579)0.927:0.13834,(tr|Q8IDF3|Q8IDF3_PLAF7:0.20665,(tr|Q4YU51|Q4YU51_PLABA:0.31253,tr|Q4Y678|Q4Y678_PLACH:0.05433)1.000:0.42528)0.915:0.14211)1.000:0.70551)0.984:0.33816,(tr|F4NSJ1|F4NSJ1_BATDJ:0.33999,tr|F4NSJ2|F4NSJ2_BATDJ:0.61326)0.936:0.2035)0.287:0.11227,(tr|I4Y5Q9|I4Y5Q9_WALSC:0.13612,tr|R9A9V6|R9A9V6_WALI9:0.20442)1.000:0.38685)0.484:0.05923,((tr|F4NXI4|F4NXI4_BATDJ:0.74597,(((tr|A4HMH9|A4HMH9_LEIBR:0.05711,(tr|E9B636|E9B636_LEIMU:0.02883,(tr|A4IB59|A4IB59_LEIIN:0.00055,tr|E9AEY0|E9AEY0_LEIMA:0.03414)0.853:0.01938)0.933:0.07204)1.000:0.58501,((tr|K4EA52|K4EA52_TRYCR:0.00414,(tr|Q4DP39|Q4DP39_TRYCC:0.00055,tr|Q4DS77|Q4DS77_TRYCC:0.00055)0.000:0.00054)0.977:0.141,(tr|Q38D34|Q38D34_TRYB2:0.29904,tr|F9W803|F9W803_TRYCI:0.3655)0.806:0.09712)0.453:0.1197)0.990:0.33316,(((tr|F9W9R8|F9W9R8_TRYCI:0.18048,(tr|C9ZQB1|C9ZQB1_TRYB9:0.00055,(tr|Q585F3|Q585F3_TRYB2:0.00053,tr|Q585F4|Q585F4_TRYB2:0.00414)0.894:0.00393)0.991:0.11547)0.951:0.12713,((tr|K4DV36|K4DV36_TRYCR:0.00568,((tr|Q4CQ33|Q4CQ33_TRYCC:0.00055,(tr|Q4CUZ8|Q4CUZ8_TRYCC:0.0676,tr|K4DUF5|K4DUF5_TRYCR:0.00055)0.705:0.02391)0.833:0.01138,(tr|K4EED0|K4EED0_TRYCR:0.06741,(tr|K4EE24|K4EE24_TRYCR:0.00055,(tr|Q4D982|Q4D982_TRYCC:0.01947,tr|Q4DUN5|Q4DUN5_TRYCC:0.02617)0.456:0.02698)0.000:0.00105)0.625:0.00128)0.833:0.01326)1.000:0.32101,(((tr|F9WUE8|F9WUE8_TRYVY:0.00055,tr|F9WL71|F9WL71_TRYVY:0.00055)0.801:0.00504,(tr|F9WTT8|F9WTT8_TRYVY:0.06121,(tr|F9WR72|F9WR72_TRYVY:0.00055,(tr|F9WQX5|F9WQX5_TRYVY:0.00055,tr|F9WQ80|F9WQ80_TRYVY:0.0212)0.988:0.04366)0.321:0.00055)0.735:0.00789)1.000:0.32586,tr|F9WPC0|F9WPC0_TRYVY:0.15604)0.572:0.08003)0.823:0.0785)0.315:0.06269,((tr|Q38C01|Q38C01_TRYB2:0.00417,tr|D0A1S2|D0A1S2_TRYB9:0.00054)0.999:0.37464,tr|Q386I9|Q386I9_TRYB2:0.694)0.816:0.17545)0.972:0.23265)0.996:0.40622)0.920:0.14995,((tr|F0YIT8|F0YIT8_AURAN:0.6169,((tr|K0SMJ3|K0SMJ3_THAOC:0.12545,tr|B8C9N2|B8C9N2_THAPS:0.23315)0.997:0.5251,((tr|C5KG21|C5KG21_PERM5:0.00054,((tr|C5KG22|C5KG22_PERM5:0.00462,tr|C5KFI0|C5KFI0_PERM5:0.00055)0.957:0.01413,tr|C5KFI1|C5KFI1_PERM5:0.00055)0.479:0.00875)0.997:0.33878,(tr|C5KFM3|C5KFM3_PERM5:0.06295,tr|C5KG32|C5KG32_PERM5:0.0685)0.997:0.32635)0.999:0.45465)0.176:0.1222)0.879:0.10264,(tr|A0A023B2B8|A0A023B2B8_GRENI:0.4948,tr|A0A023B5G9|A0A023B5G9_GRENI:0.41734)0.999:0.48684)0.916:0.14241)0.899:0.14857)0.513:0.0753,(((tr|U4LU39|U4LU39_PYROM:0.91297,tr|U4KUL3|U4KUL3_PYROM:0.35888)0.533:0.09045,(tr|U4LKW5|U4LKW5_PYROM:0.70605,(tr|U4L467|U4L467_PYROM:0.38446,tr|U4LGM9|U4LGM9_PYROM:0.55534)0.890:0.18098)0.926:0.22435)0.879:0.23487,(((tr|J8TZL6|J8TZL6_TRIAS:0.00055,tr|K1WM21|K1WM21_TRIAC:0.00612)1.000:0.97696,(tr|M5BMZ4|M5BMZ4_THACB:0.05359,(tr|L8WHP9|L8WHP9_THACA:0.86756,tr|M5BZ61|M5BZ61_THACB:0.10053)0.943:0.22382)1.000:0.57913)0.816:0.11459,((((tr|U9SWE0|U9SWE0_RHIID:0.60159,(tr|S2KFT1|S2KFT1_MUCC1:0.34652,((tr|I1CGY3|I1CGY3_RHIO9:0.20846,tr|S2K1G5|S2K1G5_MUCC1:0.1338)0.999:0.18966,((tr|I1CSX6|I1CSX6_RHIO9:0.22145,(tr|I1CGG7|I1CGG7_RHIO9:0.0367,tr|S2J1V2|S2J1V2_MUCC1:0.12658)0.590:0.09098)0.903:0.09808,((((tr|I1CP30|I1CP30_RHIO9:0.46096,tr|I1CN33|I1CN33_RHIO9:0.14593)0.849:0.06828,tr|S2IZQ1|S2IZQ1_MUCC1:0.14063)0.303:0.03319,tr|S2JI00|S2JI00_MUCC1:0.25856)0.986:0.1072,(tr|I1C2H1|I1C2H1_RHIO9:0.06832,tr|I1CJQ3|I1CJQ3_RHIO9:0.18045)0.994:0.14036)0.890:0.05501)0.282:0.09136)0.004:0.04738)0.376:0.10915)0.749:0.05477,tr|S8DTK4|S8DTK4_FOMPI:0.79532)0.335:0.02745,((((((tr|M2R3M5|M2R3M5_CERS8:0.18721,(tr|F8PXJ2|F8PXJ2_SERL3:0.11565,tr|F8NXY0|F8NXY0_SERL9:0.17197)0.996:0.16507)0.803:0.03412,(((((tr|A8N077|A8N077_COPC7:0.38438,(tr|K5XL21|K5XL21_AGABU:0.31962,(tr|K5WRE0|K5WRE0_PHACS:0.03804,tr|K5W1F8|K5W1F8_PHACS:0.09877)1.000:0.27099)0.437:0.10558)0.875:0.0647,(((tr|K5WTL9|K5WTL9_AGABU:0.17476,tr|G4TQJ6|G4TQJ6_PIRID:0.3056)0.506:0.08201,(tr|B0CVI1|B0CVI1_LACBS:0.24806,tr|L8WXF0|L8WXF0_THACA:0.9728)0.265:0.02619)0.990:0.14101,(tr|F8QFD4|F8QFD4_SERL3:0.00055,tr|F8PBK3|F8PBK3_SERL9:0.00055)1.000:0.35085)0.780:0.0388)0.967:0.09293,(((tr|S8DV31|S8DV31_FOMPI:0.243,tr|A8NHU6|A8NHU6_COPC7:0.61628)0.921:0.21752,(tr|J4GER3|J4GER3_FIBRA:0.27004,(tr|B8P969|B8P969_POSPM:0.08149,tr|B8PMF9|B8PMF9_POSPM:0.00055)0.985:0.19146)0.788:0.06506)0.952:0.12554,tr|M2R293|M2R293_CERS8:0.40297)0.956:0.10877)0.377:0.01985,((tr|E2LJW2|E2LJW2_MONPE:0.00053,tr|V2XL71|V2XL71_MONRO:0.00542)1.000:0.37991,(tr|D8PVG8|D8PVG8_SCHCM:0.21625,tr|D8PXR3|D8PXR3_SCHCM:0.45003)0.521:0.03487)0.897:0.07345)0.998:0.14834,((tr|V2X6B8|V2X6B8_MONRO:0.23231,(tr|J4HZ14|J4HZ14_FIBRA:0.11588,tr|S8DXS7|S8DXS7_FOMPI:0.21187)0.999:0.15827)0.659:0.02591,(tr|K5W3A1|K5W3A1_PHACS:0.124,(tr|A8NU42|A8NU42_COPC7:0.13411,tr|D8Q4B9|D8Q4B9_SCHCM:0.1502)0.950:0.0565)0.337:0.02145)0.901:0.07656)0.837:0.05483)0.939:0.06634,(tr|F4RI18|F4RI18_MELLP:0.03436,(tr|E3K2P5|E3K2P5_PUCGT:0.09442,tr|J3Q177|J3Q177_PUCT1:0.19074)1.000:0.70871)1.000:0.41452)0.937:0.06863,((tr|U4L305|U4L305_PYROM:1.12204,(tr|E6R1I0|E6R1I0_CRYGW:0.05022,(tr|J9VF97|J9VF97_CRYNH:0.16366,tr|F5HI24|F5HI24_CRYNB:0.00726)0.276:0.01564)0.828:0.20696)0.793:0.2173,(tr|A8N448|A8N448_COPC7:0.48684,((((sp|Q4PEQ5|MCA1_USTMA:0.09872,(tr|E6ZUA8|E6ZUA8_SPORE:0.02767,(tr|M9LQ81|M9LQ81_PSEA3:0.01451,tr|I2G5E1|I2G5E1_USTH4:0.05666)0.906:0.02645)0.995:0.09608)0.984:0.0789,tr|R9P6I8|R9P6I8_PSEHS:0.01145)0.850:0.01471,tr|V5GJB4|V5GJB4_PSEBG:0.01646)0.962:0.10459,(tr|M5EAK1|M5EAK1_MALS4:0.0709,tr|A8PXG2|A8PXG2_MALGO:0.2702)1.000:0.21046)0.999:0.24616)0.529:0.09555)0.467:0.04742)0.195:0.02607,(((((sp|A4QTY2|MCA1_MAGO7:0.22494,(tr|J3NMH6|J3NMH6_GAGT3:0.05775,tr|M4G9S1|M4G9S1_MAGP6:0.01011)0.998:0.11043)0.999:0.12272,((((((tr|G9N2V1|G9N2V1_HYPVG:0.00696,(tr|G0RPP5|G0RPP5_HYPJQ:0.04371,tr|G9NT51|G9NT51_HYPAI:0.10444)0.996:0.1024)1.000:0.1489,(tr|S3CRU6|S3CRU6_OPHP1:0.12658,(tr|U7Q7Z9|U7Q7Z9_SPOS1:0.08125,tr|F0XV70|F0XV70_GROCL:0.13147)0.945:0.15027)0.921:0.05014)0.940:0.03792,(tr|G2RCM6|G2RCM6_THITE:0.09817,tr|G2QII3|G2QII3_THIHA:0.11306)0.859:0.02776)0.928:0.0322,(((tr|F7VKN6|F7VKN6_SORMK:0.05261,(tr|G4UBE0|G4UBE0_NEUT9:0.00053,(sp|Q7S232|MCA1A_NEUCR:0.00055,tr|F8N102|F8N102_NEUT8:0.00986)0.901:0.01275)1.000:0.1476)0.950:0.0587,(tr|R8B8Q3|R8B8Q3_TOGMI:0.11145,(((tr|A0A066XT93|A0A066XT93_COLSU:0.00448,tr|E3QEK1|E3QEK1_COLGM:0.15197)0.839:0.00893,(tr|H1VK56|H1VK56_COLHI:0.03578,tr|H1VPG9|H1VPG9_COLHI:0.0005)0.792:0.00881)0.945:0.03068,(tr|N4VMS0|N4VMS0_COLOR:0.12652,tr|T0K193|T0K193_COLGC:0.00315)0.800:0.01189)1.000:0.09765)0.933:0.03817)0.949:0.06985,((tr|B2A9D3|B2A9D3_PODAN:0.20481,(tr|C7YSH7|C7YSH7_NECH7:0.0506,(tr|K3VDT2|K3VDT2_FUSPC:0.01016,(tr|I1RXX8|I1RXX8_GIBZE:0.01992,(tr|F9GC84|F9GC84_FUSOF:0.00055,tr|S0DT53|S0DT53_GIBF5:0.00321)1.000:0.07778)0.860:0.05094)1.000:0.18996)0.995:0.11485)0.704:0.03853,(tr|C9SJJ7|C9SJJ7_VERA1:0.22293,tr|G0SI51|G0SI51_CHATD:0.19425)0.952:0.10536)0.880:0.0397)0.983:0.06717)0.484:0.01758,(((tr|J5JSL2|J5JSL2_BEAB2:0.01815,tr|G3JF14|G3JF14_CORMM:0.03034)1.000:0.14674,(tr|T5AK74|T5AK74_OPHSC:0.13551,(tr|M1W225|M1W225_CLAP2:0.05439,(tr|E9E3H1|E9E3H1_METAQ:0.00433,tr|E9FBY7|E9FBY7_METAR:0.01564)0.920:0.02485)0.839:0.03886)0.143:0.02818)0.874:0.09228,tr|M7TPZ0|M7TPZ0_EUTLA:0.40487)0.974:0.14117)0.340:0.0364,(tr|G2XF17|G2XF17_VERDV:0.36825,(tr|K1XJX8|K1XJX8_MARBU:0.08562,tr|N1JDQ0|N1JDQ0_BLUG1:0.28573)0.988:0.19304)0.707:0.02562)0.643:0.01433)0.741:0.0058,tr|L2GJM5|L2GJM5_COLGN:0.55511)0.923:0.03656,(((((tr|C5GES0|C5GES0_AJEDR:0.00702,((tr|C1HAY5|C1HAY5_PARBA:0.00054,tr|C1GLJ5|C1GLJ5_PARBD:0.0065)1.000:0.13609,(sp|A6R7B8|MCA1_AJECN:0.00055,tr|C6H5K1|C6H5K1_AJECH:0.05306)0.815:0.00703)0.958:0.02235)0.948:0.03884,((tr|C5FCM8|C5FCM8_ARTOC:0.01971,(tr|F2S007|F2S007_TRIT1:0.00055,(tr|D4DLM8|D4DLM8_TRIVH:0.00055,tr|D4AV01|D4AV01_ARTBC:0.00055)0.449:0.00055)0.000:0.00053)0.000:0.00054,(tr|F2SXR9|F2SXR9_TRIRC:0.00852,tr|F2PRF7|F2PRF7_TRIEC:0.00055)0.993:0.00124)1.000:0.1833)0.965:0.04893,(tr|L8FZF8|L8FZF8_PSED2:0.08593,((tr|M7SGU5|M7SGU5_EUTLA:0.04008,(sp|Q7S4N5|MCA1B_NEUCR:0.00055,tr|F8MU79|F8MU79_NEUT8:0.00055)0.998:0.07262)0.990:0.10136,(((tr|G9NYT9|G9NYT9_HYPAI:0.01712,(tr|T5ACS2|T5ACS2_OPHSC:0.01716,tr|G3J427|G3J427_CORMM:0.0918)0.618:0.02625)0.657:0.01223,((((tr|G2R6Z5|G2R6Z5_THITE:0.00332,tr|Q2HH83|Q2HH83_CHAGB:0.01529)0.790:0.00679,(tr|G2QI32|G2QI32_THIHA:0.01402,tr|G0SB27|G0SB27_CHATD:0.03917)0.582:0.01181)0.992:0.04726,(tr|J3NV87|J3NV87_GAGT3:0.05205,tr|L7IUP1|L7IUP1_MAGOP:0.0713)0.695:0.01506)0.833:0.01658,(tr|E3QLQ6|E3QLQ6_COLGM:0.02743,(tr|K1X2U4|K1X2U4_MARBU:0.06334,(sp|A7F075|MCA1_SCLS1:0.00437,tr|M7UFB7|M7UFB7_BOTF1:0.01284)0.851:0.00923)0.997:0.0415)0.851:0.016)0.743:0.00443)0.600:0.05544,tr|S3BVD8|S3BVD8_OPHP1:0.15341)0.918:0.05699)0.993:0.08427)0.963:0.04558)0.773:0.01699,((tr|M3CY17|M3CY17_SPHMS:0.0581,tr|M2NLA2|M2NLA2_BAUCO:0.06006)0.918:0.03502,(((((tr|R1EEX8|R1EEX8_BOTPV:0.02651,((tr|B2W8S4|B2W8S4_PYRTR:0.00055,tr|E3S224|E3S224_PYRTT:0.00055)1.000:0.07173,tr|M2ZZQ4|M2ZZQ4_MYCFI:0.05888)0.571:0.00576)0.717:0.07182,((tr|Q0U182|Q0U182_PHANO:0.02443,(tr|M2UEB9|M2UEB9_COCH5:0.00055,tr|R0IYK2|R0IYK2_SETT2:0.00644)0.692:0.00556)0.992:0.07963,(tr|E5A3H1|E5A3H1_LEPMJ:0.04921,tr|M2TJ09|M2TJ09_COCSN:0.00054)0.978:0.07279)0.962:0.07357)0.986:0.0911,tr|K2R808|K2R808_MACPH:0.01143)0.656:0.04036,((tr|H6C2F8|H6C2F8_EXODN:0.04392,((tr|S7ZAU6|S7ZAU6_PENO1:0.01553,(tr|K9FF13|K9FF13_PEND1:0.02048,tr|B6H975|B6H975_PENCW:0.00619)0.838:0.01047)0.598:0.01504,((tr|G7XSW5|G7XSW5_ASPKW:0.00302,(sp|A2RB75|MCA1A_ASPNC:0.00055,tr|G3YEF4|G3YEF4_ASPNA:0.00055)0.985:0.01998)0.914:0.01547,(sp|Q2UN81|MCA1A_ASPOR:0.00055,tr|I8THJ6|I8THJ6_ASPO3:0.00055)0.999:0.03867)0.797:0.0114)0.998:0.07426)0.998:0.05519,tr|N1PEG7|N1PEG7_MYCP1:0.03903)0.535:0.00278)0.998:0.12026,(tr|F9XM52|F9XM52_MYCGM:0.08256,(((((tr|C4JJZ7|C4JJZ7_UNCRE:0.00605,(sp|Q1E0A3|MCA1_COCIM:0.00055,tr|C5P8Z0|C5P8Z0_COCP7:0.00055)0.979:0.02542)0.912:0.02333,tr|E5R192|E5R192_ARTGP:0.09362)0.568:0.01409,(tr|V5FUD9|V5FUD9_BYSSN:0.04419,((tr|B6Q817|B6Q817_PENMQ:0.00948,(tr|B8LUK7|B8LUK7_TALSN:0.00055,tr|B8LUK6|B8LUK6_TALSN:0.00055)0.971:0.02815)0.996:0.05316,(sp|Q8J140|MCA1_EMENI:0.03814,(sp|Q0CTN3|MCA1A_ASPTN:0.01896,(sp|A1CQZ0|MCA1A_ASPCL:0.00707,(sp|B0XPP3|MCA1A_ASPFC:0.01349,sp|A1D3V4|MCA1A_NEOFI:0.00055)0.949:0.02033)0.825:0.0131)0.862:0.01236)0.932:0.01898)0.228:0.00716)0.975:0.04515)0.991:0.04988,(((tr|G2XH35|G2XH35_VERDV:0.05998,((((tr|M4FTZ7|M4FTZ7_MAGP6:0.06862,((tr|C7YP68|C7YP68_NECH7:0.00663,((tr|K3V0G4|K3V0G4_FUSPC:0.00313,tr|A0A016PMU0|A0A016PMU0_GIBZA:0.00055)0.972:0.02091,(tr|N1RWT0|N1RWT0_FUSC4:0.00055,(tr|F9FEV4|F9FEV4_FUSOF:0.08021,(tr|F9FEY2|F9FEY2_FUSOF:0.00055,tr|S0DXV5|S0DXV5_GIBF5:0.00055)0.817:0.00054)0.820:0.00318)0.807:0.00554)0.973:0.02059)0.997:0.03582,(tr|J5JXU0|J5JXU0_BEAB2:0.06731,(tr|E9EWX0|E9EWX0_METAR:0.00054,(tr|E9E4B0|E9E4B0_METAQ:0.00763,tr|M1WE66|M1WE66_CLAP2:0.03225)0.121:0.00342)0.978:0.02582)0.860:0.0118)0.798:0.00817)0.338:0.01117,(tr|G9MQK5|G9MQK5_HYPVG:0.00636,tr|G0RHX3|G0RHX3_HYPJQ:0.00055)0.963:0.02391)0.897:0.01367,(tr|F7VVB4|F7VVB4_SORMK:0.03703,(tr|R8BTD2|R8BTD2_TOGMI:0.03092,(tr|U7Q415|U7Q415_SPOS1:0.0179,tr|F0XRJ2|F0XRJ2_GROCL:0.03076)0.997:0.04502)0.531:0.00637)0.867:0.00957)0.907:0.0234,((tr|H1VUI6|H1VUI6_COLHI:0.01507,tr|A0A066XR06|A0A066XR06_COLSU:0.00054)0.937:0.01672,((tr|L2G8Y4|L2G8Y4_COLGN:0.05675,tr|T0M6R2|T0M6R2_COLGC:0.00053)0.749:0.00365,tr|N4V8B0|N4V8B0_COLOR:0.0191)0.962:0.01909)0.573:0.01346)0.736:0.01846)0.865:0.02348,(tr|N1J6M4|N1J6M4_BLUG1:0.09752,(tr|S3DKB2|S3DKB2_GLAL2:0.00054,tr|H0ELC6|H0ELC6_GLAL7:0.00055)0.945:0.03618)0.911:0.02211)0.894:0.04178,(((tr|C8VPI2|C8VPI2_EMENI:0.076,(((tr|K9GXE2|K9GXE2_PEND1:0.11555,tr|B6H310|B6H310_PENCW:0.10033)1.000:0.14548,(tr|S7Z928|S7Z928_PENO1:0.07003,(tr|B6Q4J0|B6Q4J0_PENMQ:0.01734,(tr|B8M571|B8M571_TALSN:0.00055,tr|B8M572|B8M572_TALSN:0.00055)0.938:0.02273)1.000:0.13572)0.958:0.0353)0.781:0.01331,(((tr|G7XMP9|G7XMP9_ASPKW:0.00625,(sp|A2QU58|MCA1B_ASPNC:0.00055,tr|G3XMW9|G3XMW9_ASPNA:0.00055)0.000:0.00054)0.997:0.04177,sp|Q0CQL9|MCA1B_ASPTN:0.06287)0.464:0.00628,((sp|A1CL82|MCA1B_ASPCL:0.02357,(sp|B0Y081|MCA1B_ASPFC:0.0063,sp|A1D611|MCA1B_NEOFI:0.00318)0.975:0.02208)0.970:0.02748,sp|Q2UCB7|MCA1B_ASPOR:0.05444)0.798:0.00783)0.909:0.01606)0.653:0.01374)0.896:0.03058,tr|V5HZS8|V5HZS8_BYSSN:0.28359)0.746:0.05213,((tr|D4AW52|D4AW52_ARTBC:0.04457,(tr|F2S7Z9|F2S7Z9_TRIT1:0.0032,(tr|C5FU84|C5FU84_ARTOC:0.05529,tr|E4V116|E4V116_ARTGP:0.01207)0.934:0.01436)0.649:0.00612)0.761:0.00548,tr|F2SXM6|F2SXM6_TRIRC:0.02128)1.000:0.15296)1.000:0.17501)0.137:0.01261)0.919:0.02287,tr|R7YTJ8|R7YTJ8_CONA1:0.15465)0.656:0.01065)0.941:0.05655)0.968:0.07448)0.755:0.00633)0.950:0.04087,((tr|G1X6N7|G1X6N7_ARTOA:0.20053,tr|S8A837|S8A837_DACHA:0.05731)0.977:0.09195,(tr|U4LW63|U4LW63_PYROM:0.21054,tr|D5GGU1|D5GGU1_TUBMM:0.13313)0.997:0.16164)0.959:0.05945)0.764:0.06197)0.998:0.13605,(((tr|G7E570|G7E570_MIXOS:0.42631,((tr|J9VY73|J9VY73_CRYNH:0.0726,(sp|P0CM58|MCA1_CRYNJ:0.00707,tr|E6R4Z4|E6R4Z4_CRYGW:0.02387)0.977:0.08441)0.997:0.16883,(tr|U5HDC4|U5HDC4_USTV1:0.2578,tr|M7XP63|M7XP63_RHOT1:0.39768)0.886:0.0688)0.800:0.04722)0.746:0.06085,tr|J4U979|J4U979_TRIAS:0.60628)0.795:0.02163,(tr|M7PD12|M7PD12_PNEMU:0.08341,tr|L0PCL6|L0PCL6_PNEJ8:0.13297)1.000:0.44296)0.512:0.03797)0.420:0.0398)0.482:0.04436,((((tr|B6JXJ3|B6JXJ3_SCHJY:0.15147,(tr|S9VZD5|S9VZD5_SCHCR:0.18035,(sp|O74477|MCA1_SCHPO:0.09904,tr|S9R5A8|S9R5A8_SCHOY:0.08306)0.779:0.10316)0.983:0.09982)1.000:0.24621,((((tr|G3B0D7|G3B0D7_CANTC:0.3367,((sp|A5D9W7|MCA1_PICGU:0.13133,(sp|Q6BH13|MCA1_DEBHA:0.0984,(tr|G8YTA2|G8YTA2_PICSO:0.02448,tr|G8YUQ5|G8YUQ5_PICSO:0.01717)0.999:0.10801)0.909:0.0462)0.970:0.10389,tr|C4Y3R3|C4Y3R3_CLAL4:0.26387)0.691:0.02703)0.914:0.05132,(sp|A3LSY7|MCA1_PICST:0.2608,tr|G3ASP1|G3ASP1_SPAPN:0.07279)0.704:0.06881)0.924:0.09733,tr|F2QPM1|F2QPM1_PICP7:0.49772)0.689:0.07289,((tr|W1Q8K5|W1Q8K5_OGAPD:0.44182,(tr|M5BVL9|M5BVL9_THACB:0.16941,(tr|G8ZMP1|G8ZMP1_TORDC:0.19988,(sp|Q6CLS0|MCA1_KLULA:0.20872,((((tr|B3LJM7|B3LJM7_YEAS1:0.00055,(tr|H0GNS1|H0GNS1_SACCK:0.00055,(sp|A6ZP43|MCA1_YEAS7:0.00055,tr|E7KI79|E7KI79_YEASA:0.00054)0.000:0.00054)0.855:0.00298)0.986:0.06683,(tr|S6EBN4|S6EBN4_ZYGB2:0.09905,tr|C5DY73|C5DY73_ZYGRC:0.1203)0.996:0.0971)0.751:0.03262,(((tr|G0VCF5|G0VCF5_NAUCC:0.27562,tr|G0WBE4|G0WBE4_NAUDC:0.05581)0.997:0.14061,(tr|A7TQC0|A7TQC0_VANPO:0.22454,tr|G8BMR7|G8BMR7_TETPH:0.25498)0.994:0.13698)0.986:0.10922,(((sp|Q75B43|MCA1_ASHGO:0.15412,tr|R9XIW0|R9XIW0_ASHAC:0.01393)1.000:0.14248,tr|G8JXJ6|G8JXJ6_ERECY:0.07944)0.925:0.06424,tr|C5DET5|C5DET5_LACTC:0.13867)0.855:0.08839)0.823:0.02567)0.356:0.04349,((((tr|H0H1B3|H0H1B3_SACCK:0.00297,tr|J6EGQ7|J6EGQ7_SACK1:0.00055)1.000:0.08298,(tr|G0VBD5|G0VBD5_NAUCC:0.05769,tr|G0WB59|G0WB59_NAUDC:0.07526)0.975:0.05874)0.613:0.01447,(sp|Q6FPX9|MCA1_CANGA:0.11812,tr|I2GYR1|I2GYR1_TETBL:0.16576)0.877:0.03305)0.995:0.08808,(tr|A7TKS2|A7TKS2_VANPO:0.28549,(tr|J7S285|J7S285_KAZNA:0.10155,tr|H2AXZ1|H2AXZ1_KAZAF:0.22586)0.911:0.05058)0.942:0.0702)0.745:0.05771)0.940:0.07479)0.203:0.02667)0.937:0.07924)0.203:0.00051)0.892:0.07433,tr|K0K8F3|K0K8F3_WICCF:0.39248)0.861:0.05507)0.904:0.07103)0.132:0.05888,(sp|Q6C2Y6|MCA1_YARLI:0.26443,((tr|A3LZT0|A3LZT0_PICST:0.17813,tr|G3AQ55|G3AQ55_SPAPN:0.10043)0.980:0.16529,((tr|G8BJC3|G8BJC3_CANPC:0.01028,tr|H8X2Z7|H8X2Z7_CANO9:0.21282)0.983:0.08691,(tr|M3K511|M3K511_CANMX:0.08782,(tr|C5M7Z7|C5M7Z7_CANTT:0.13774,(sp|A5DZS4|MCA1_LODEL:0.08418,(tr|B9WEA8|B9WEA8_CANDC:0.01387,(sp|Q5ANA8|MCA1_CANAL:0.00055,tr|C4YNP9|C4YNP9_CANAW:0.00596)0.957:0.01817)0.980:0.06702)0.997:0.10953)0.453:0.06313)0.989:0.10603)0.992:0.16969)0.989:0.16035)0.858:0.0803)0.505:0.03676,((tr|R9ATV4|R9ATV4_WALI9:0.23225,(tr|I4Y6M3|I4Y6M3_WALSC:0.10591,tr|R9ACY1|R9ACY1_WALI9:0.32374)0.865:0.16273)1.000:0.48058,(tr|K5X727|K5X727_AGABU:0.00055,tr|K9HTK4|K9HTK4_AGABB:0.01514)1.000:0.57194)0.967:0.22609)0.122:0.02354)0.939:0.09964)0.818:0.05784,(tr|U9TNU4|U9TNU4_RHIID:0.32914,(tr|G1XT97|G1XT97_ARTOA:0.12867,tr|S8AH50|S8AH50_DACHA:0.08962)0.797:0.09052)0.989:0.34858)0.908:0.07071)0.409:0.07475)0.848:0.06312)0.920:0.13717,(((tr|N1Q1U1|N1Q1U1_MYCP1:0.14983,(tr|N1QCL6|N1QCL6_MYCFI:0.08206,tr|M2MRR6|M2MRR6_BAUCO:0.47471)0.618:0.04694)0.997:0.30284,((tr|J5K2A6|J5K2A6_BEAB2:0.0402,tr|G3JEL6|G3JEL6_CORMM:0.10696)1.000:0.49829,(tr|M3CQ00|M3CQ00_SPHMS:0.37212,(tr|E4ZJK2|E4ZJK2_LEPMJ:0.18636,((tr|B2WKW4|B2WKW4_PYRTR:0.02562,((tr|R0K0D8|R0K0D8_SETT2:0.2576,(tr|M2UKE6|M2UKE6_COCH5:0.04984,tr|Q0V657|Q0V657_PHANO:0.22158)0.328:0.09132)0.038:0.09205,tr|M2RB98|M2RB98_COCSN:0.02885)0.999:0.10384)1.000:0.17331,tr|E3RYC9|E3RYC9_PYRTT:0.00451)0.995:0.12884)0.993:0.22108)0.691:0.10538)0.980:0.22727)0.985:0.21925,(((tr|F0XNJ5|F0XNJ5_GROCL:0.44251,tr|S3CUN4|S3CUN4_OPHP1:0.65502)0.966:0.17563,(tr|B6Q723|B6Q723_PENMQ:0.07292,tr|B8LXX9|B8LXX9_TALSN:0.22323)0.997:0.2425)0.766:0.05869,tr|L8G276|L8G276_PSED2:0.36648)0.948:0.14914)1.000:0.70892)0.535:0.0394)0.843:0.06573)0.063:0.06893,((tr|D7G0P1|D7G0P1_ECTSI:0.50762,(tr|D8LJ59|D8LJ59_ECTSI:0.08193,(tr|D7G061|D7G061_ECTSI:0.29661,tr|D8LTK1|D8LTK1_ECTSI:0.1798)0.997:0.39529)0.951:0.33005)0.999:0.52564,(((tr|B8LDX2|B8LDX2_THAPS:0.60409,(((tr|B7G6D3|B7G6D3_PHATC:0.26454,(tr|K0SC59|K0SC59_THAOC:0.28408,tr|B8CEU9|B8CEU9_THAPS:0.29296)0.994:0.34846)0.953:0.17228,tr|B7G6D0|B7G6D0_PHATC:0.19212)0.973:0.19109,((tr|K0SVH4|K0SVH4_THAOC:0.301,tr|B8BUJ8|B8BUJ8_THAPS:0.16241)0.962:0.25375,(tr|K0SQ41|K0SQ41_THAOC:0.36175,(tr|B2AL84|B2AL84_PODAN:2.23694,tr|B5YLF1|B5YLF1_THAPS:0.00088)0.500:0.19737)0.885:0.14603)0.536:0.15178)0.843:0.09401)0.829:0.08723,(tr|B7G659|B7G659_PHATC:0.04116,tr|B7FZ11|B7FZ11_PHATC:0.55675)0.912:0.10788)0.922:0.14321,(tr|B7FT76|B7FT76_PHATC:0.53111,(tr|K0T7H2|K0T7H2_THAOC:0.19139,tr|B8C264|B8C264_THAPS:0.14561)0.927:0.16694)0.999:0.65446)0.933:0.20387)0.967:0.29329)0.722:0.16533)0.695:0.20033,(tr|M5C6S2|M5C6S2_THACB:0.93143,((tr|M5CFA1|M5CFA1_THACB:1.27543,tr|M5BYS3|M5BYS3_THACB:1.01401)0.890:0.38026,(tr|M5BV50|M5BV50_THACB:0.20567,tr|M5C6R6|M5C6R6_THACB:0.51276)0.997:0.56191)0.540:0.13635)1.000:1.18929)0.807:0.15657,(tr|C1E571|C1E571_MICSR:1.29397,((tr|A9VC84|A9VC84_MONBE:0.58528,(tr|A8IRH4|A8IRH4_CHLRE:0.3227,tr|D8TJX4|D8TJX4_VOLCA:0.3711)0.984:0.3482)0.956:0.30772,((((tr|M4CZ30|M4CZ30_BRARP:0.15867,(tr|M4EJ29|M4EJ29_BRARP:0.09021,(sp|Q9FYE1|MCA9_ARATH:0.16878,tr|D7LXG5|D7LXG5_ARALL:0.02582)0.904:0.04591)0.188:0.0728)1.000:0.36757,((tr|M1CQE6|M1CQE6_SOLTU:0.11704,tr|K4D317|K4D317_SOLLC:0.04114)1.000:0.58514,((tr|Q2HUG6|Q2HUG6_MEDTR:0.22092,(tr|B9RUK7|B9RUK7_RICCO:0.14252,tr|F6HQR7|F6HQR7_VITVI:0.16599)0.764:0.03406)0.797:0.08458,(tr|I1N8J0|I1N8J0_SOYBN:0.23129,(tr|B9IHH0|B9IHH0_POPTR:0.0914,tr|B9HDR0|B9HDR0_POPTR:0.18423)0.974:0.08527)0.719:0.06764)0.638:0.02092)0.970:0.19136)0.888:0.13151,((tr|M0SMM2|M0SMM2_MUSAM:0.31889,(tr|I1HRT2|I1HRT2_BRADI:0.45673,((tr|J3NB56|J3NB56_ORYBR:0.21735,(tr|Q2RAW9|Q2RAW9_ORYSJ:0.00746,tr|G2XMN3|G2XMN3_ORYGL:0.00053)0.999:0.18138)0.970:0.11856,(((tr|M0X657|M0X657_HORVD:0.10615,tr|M0X658|M0X658_HORVD:0.0125)0.996:0.20591,(tr|W5FYD2|W5FYD2_WHEAT:0.03019,(tr|W5FI64|W5FI64_WHEAT:0.02327,tr|W5FTU9|W5FTU9_WHEAT:0.04101)0.620:0.04074)0.231:0.00097)1.000:0.20739,(tr|K3ZJ69|K3ZJ69_SETIT:0.19263,(tr|K7V269|K7V269_MAIZE:0.19093,(tr|C5XXX4|C5XXX4_SORBI:0.21651,(tr|C5XVL4|C5XVL4_SORBI:0.10006,tr|C5Y502|C5Y502_SORBI:0.12939)0.865:0.07814)0.986:0.12602)0.999:0.23917)0.810:0.07714)0.051:0.07539)0.373:0.09052)0.963:0.17305)0.810:0.08132,tr|W1NRK7|W1NRK7_AMBTC:0.57066)0.824:0.11645)1.000:0.42597,((tr|A9S2M9|A9S2M9_PHYPA:0.75238,((tr|A9S2N1|A9S2N1_PHYPA:0.21905,tr|A9T4W6|A9T4W6_PHYPA:0.25459)0.940:0.33248,tr|A9RCM4|A9RCM4_PHYPA:0.83353)0.805:0.18007)0.506:0.16361,((((((tr|I1HI24|I1HI24_BRADI:0.38946,(((tr|B6U746|B6U746_MAIZE:0.10336,tr|K7VH12|K7VH12_MAIZE:0.00055)0.959:0.30926,(tr|C5Z0B6|C5Z0B6_SORBI:0.16174,tr|K3Z6L3|K3Z6L3_SETIT:0.31352)0.712:0.10592)0.528:0.09601,(tr|J3M8I0|J3M8I0_ORYBR:0.3274,(tr|I1PWX3|I1PWX3_ORYGL:0.00476,(tr|Q0DH21|Q0DH21_ORYSJ:0.00055,tr|Q75K89|Q75K89_ORYSJ:0.00896)0.909:0.00055)0.918:0.08431)0.994:0.20194)0.890:0.1181)0.839:0.0872,(tr|C5Z0B7|C5Z0B7_SORBI:0.45163,tr|K3ZD96|K3ZD96_SETIT:0.69819)0.909:0.22939)1.000:0.26205,((tr|B4FNB7|B4FNB7_MAIZE:0.2768,(tr|Q84VF0|Q84VF0_ORYSJ:0.02173,tr|J3M8I1|J3M8I1_ORYBR:0.03967)1.000:0.17296)0.928:0.0671,((tr|C5XMG1|C5XMG1_SORBI:0.12463,tr|K3XI54|K3XI54_SETIT:0.15202)0.991:0.16836,((tr|J3L4X2|J3L4X2_ORYBR:0.18574,(tr|Q8LJ88|Q8LJ88_ORYSJ:0.1213,tr|I1NSF2|I1NSF2_ORYGL:0.1056)0.886:0.06229)0.969:0.06439,(tr|I1HSI1|I1HSI1_BRADI:0.10993,((tr|F2D811|F2D811_HORVD:0.04258,tr|W5D5P0|W5D5P0_WHEAT:0.00496)0.808:0.10238,(tr|W5DDW1|W5DDW1_WHEAT:0.20646,(tr|M7ZLI1|M7ZLI1_TRIUA:0.00055,tr|W5CAK9|W5CAK9_WHEAT:0.00054)1.000:0.14409)0.840:0.04676)1.000:0.12796)0.991:0.10046)0.945:0.09012)0.997:0.15731)0.824:0.07401)0.267:0.06527,(tr|F2D4F8|F2D4F8_HORVD:0.10402,(tr|C5Z0B8|C5Z0B8_SORBI:0.17226,(tr|M7ZBF6|M7ZBF6_TRIUA:0.19135,tr|K3Z6L8|K3Z6L8_SETIT:0.1334)0.000:0.0792)0.997:0.14243)1.000:0.13345)0.998:0.16815,tr|I1HI23|I1HI23_BRADI:0.07152)1.000:0.28508,(tr|U5DAB9|U5DAB9_AMBTC:0.15496,(tr|M0TZF2|M0TZF2_MUSAM:0.32819,((tr|M4F212|M4F212_BRARP:0.37975,(sp|O64517|MCA4_ARATH:0.01132,tr|D7KWG9|D7KWG9_ARALL:0.00054)0.895:0.06352)1.000:0.28132,((((tr|M4ED62|M4ED62_BRARP:0.37585,(sp|Q9SA41|MCA8_ARATH:0.28464,tr|D7KEF2|D7KEF2_ARALL:0.16681)1.000:0.3573)1.000:0.49507,((((tr|M4CHD0|M4CHD0_BRARP:0.45776,(sp|Q6XPT5|MCA7_ARATH:0.12213,tr|D7KW01|D7KW01_ARALL:0.19112)0.981:0.20602)0.990:0.20524,tr|M4F6D5|M4F6D5_BRARP:0.40572)0.990:0.1694,((sp|O64518|MCA5_ARATH:0.02567,tr|D7KWG8|D7KWG8_ARALL:0.03092)0.990:0.12717,(tr|M4CW10|M4CW10_BRARP:0.15716,tr|M4F211|M4F211_BRARP:0.40958)0.864:0.07164)0.979:0.12044)0.158:0.07668,((tr|M4F210|M4F210_BRARP:0.27737,(sp|O64519|MCA6_ARATH:0.18958,tr|D7KWG7|D7KWG7_ARALL:0.11319)0.974:0.1092)1.000:0.19335,(tr|M4F209|M4F209_BRARP:0.14176,tr|D7KW00|D7KW00_ARALL:0.1196)0.988:0.25246)0.951:0.10734)0.620:0.05845)0.726:0.05517,tr|I1KTV6|I1KTV6_SOYBN:0.76114)0.953:0.16729,(((tr|I1KW32|I1KW32_SOYBN:0.48617,(tr|F6H9S5|F6H9S5_VITVI:0.12648,((tr|D8RHQ9|D8RHQ9_SELML:0.1007,tr|D8S4X0|D8S4X0_SELML:0.14701)1.000:0.45483,tr|M0TDH8|M0TDH8_MUSAM:0.3747)0.964:0.18635)0.808:0.0718)0.082:0.07701,(tr|K4CWY6|K4CWY6_SOLLC:0.01184,tr|M1AV66|M1AV66_SOLTU:0.00531)1.000:0.27019)0.964:0.13489,(((tr|I1MIC1|I1MIC1_SOYBN:0.3067,tr|I1KW34|I1KW34_SOYBN:0.02281)1.000:0.10727,(tr|B9HYC9|B9HYC9_POPTR:0.32536,tr|A9PGK4|A9PGK4_POPTR:0.07188)0.999:0.09891)0.985:0.12684,tr|B9RYK8|B9RYK8_RICCO:0.22914)0.531:0.10027)0.358:0.06949)0.903:0.11917)0.911:0.05838)0.968:0.0875)0.824:0.06995)0.996:0.29497)0.271:0.0615)0.974:0.31976)0.941:0.33004)0.729:0.1517)0.930:0.21601)0.737:0.17212,((tr|A9AXQ9|A9AXQ9_HERA2:1.38952,((tr|Q1MHA2|Q1MHA2_RHIL3:0.32483,(tr|B7KTJ4|B7KTJ4_METC4:0.00444,(tr|C5AYL7|C5AYL7_METEA:0.00054,(tr|C7CJY2|C7CJY2_METED:0.00517,tr|A9W2H8|A9W2H8_METEP:0.00055)0.795:0.00256)0.706:0.00333)0.999:0.31522)0.939:0.21815,(tr|A0A024E6H7|A0A024E6H7_9PSED:0.31557,(tr|I0G9V3|I0G9V3_9BRAD:0.13561,(tr|G7DJZ5|G7DJZ5_BRAJP:0.00358,tr|A0A023XGW8|A0A023XGW8_BRAJP:0.00485)0.986:0.12077)0.998:0.30385)0.910:0.21398)0.997:0.78851)0.778:0.15479,(((tr|F0VE72|F0VE72_NEOCL:0.41175,tr|V4ZHB1|V4ZHB1_TOXGO:0.38969)1.000:1.51321,(((((tr|A7AT06|A7AT06_BABBO:0.95934,(tr|Q4N279|Q4N279_THEPA:0.07679,tr|Q4U9I7|Q4U9I7_THEAN:0.05422)1.000:0.99333)0.917:0.38536,(tr|F0VRD0|F0VRD0_NEOCL:0.29768,tr|V4ZHG7|V4ZHG7_TOXGO:0.24754)1.000:0.95927)0.708:0.12215,tr|A0A023B5P8|A0A023B5P8_GRENI:1.18492)0.684:0.13939,(tr|A4S815|A4S815_OSTLU:0.32896,tr|Q00UP8|Q00UP8_OSTTA:0.3583)1.000:1.62078)0.477:0.12934,((tr|B6AGI0|B6AGI0_CRYMR:0.33153,(tr|Q5CE20|Q5CE20_CRYHO:0.05055,tr|Q5CPT4|Q5CPT4_CRYPI:0.06333)0.981:0.31751)1.000:0.7844,tr|U6GKG2|U6GKG2_EIMAC:0.90076)0.677:0.1734)0.874:0.25553)0.944:0.36764,(tr|C1MPN3|C1MPN3_MICPC:1.04398,tr|D9T0V9|D9T0V9_MICAI:2.59665)0.872:0.50877)0.833:0.16269)0.107:0.02472)0.889:0.14249,(((tr|A2F211|A2F211_TRIVA:0.92824,tr|A2E0H2|A2E0H2_TRIVA:0.46197)1.000:1.52139,((tr|A2G182|A2G182_TRIVA:0.24518,tr|A2ED71|A2ED71_TRIVA:0.25908)0.999:0.67872,(tr|A2DWY9|A2DWY9_TRIVA:1.2371,(tr|A2F3J1|A2F3J1_TRIVA:0.48124,((tr|A2EXZ9|A2EXZ9_TRIVA:0.3164,(tr|A2DMP6|A2DMP6_TRIVA:0.37648,(tr|A2E7M5|A2E7M5_TRIVA:0.11054,tr|A2GM64|A2GM64_TRIVA:0.07797)0.997:0.27616)0.403:0.1151)1.000:0.48142,(((tr|A2EEY8|A2EEY8_TRIVA:0.09748,(tr|A2ELV8|A2ELV8_TRIVA:0.00611,(tr|A2ELV9|A2ELV9_TRIVA:0.00054,tr|A2HKA4|A2HKA4_TRIVA:0.00055)1.000:0.00054)0.998:0.17795)0.995:0.18912,tr|A2ECZ1|A2ECZ1_TRIVA:0.23949)0.852:0.06263,(tr|A2DUX1|A2DUX1_TRIVA:0.20947,tr|A2DC87|A2DC87_TRIVA:0.30303)0.138:0.044)0.844:0.15983)0.796:0.0868)0.025:0.0999)0.917:0.26138)0.881:0.30325)0.975:0.68783,(tr|R6GEE1|R6GEE1_9FIRM:1.6469,tr|K9ZQ45|K9ZQ45_ANACC:2.10439)0.585:0.31843)0.917:0.39329)0.770:0.08953)0.848:0.06617,(((tr|F0JJM0|F0JJM0_DESDE:1.21386,(tr|A9TYJ4|A9TYJ4_PHYPA:1.54971,tr|L0DGN4|L0DGN4_SINAD:0.92482)0.617:0.25366)0.137:0.14675,((tr|A5V631|A5V631_SPHWW:1.36693,((tr|E6V5H5|E6V5H5_VARPE:0.0846,(tr|T1X6E4|T1X6E4_VARPD:0.12467,tr|C5CK88|C5CK88_VARPS:0.1178)0.345:0.02836)1.000:1.28011,((tr|Q98GJ3|Q98GJ3_RHILO:0.00766,tr|F7Y5H7|F7Y5H7_MESOW:0.01844)1.000:0.89226,(tr|U5N803|U5N803_9BURK:0.76936,tr|F0SR48|F0SR48_PLABD:0.94627)0.601:0.1853)0.562:0.15377)0.421:0.21522)0.466:0.10809,(tr|M5BR41|M5BR41_THACB:0.00067,tr|L8WR78|L8WR78_THACA:0.58377)1.000:1.90122)0.886:0.20917)0.966:0.22857,((tr|C6BB53|C6BB53_RHILS:1.25884,((tr|F0JJL7|F0JJL7_DESDE:0.69644,tr|K0NIB6|K0NIB6_DESTT:0.70928)0.998:0.74444,(tr|Q2RW27|Q2RW27_RHORT:0.75036,(tr|C6B808|C6B808_RHILS:0.01034,((tr|W0NJA4|W0NJA4_RHILT:0.03122,(tr|B6A490|B6A490_RHILW:0.05614,(tr|S5S4B4|S5S4B4_RHIET:0.00595,tr|Q2K0C3|Q2K0C3_RHIEC:0.01387)1.000:0.07088)0.633:0.02157)0.885:0.02065,(tr|Q1M5E7|Q1M5E7_RHIL3:0.00395,tr|W0INW5|W0INW5_RHILT:0.04113)0.889:0.02117)0.842:0.0309)1.000:1.28132)0.959:0.39472)0.929:0.27189)0.781:0.09477,(tr|C7PTB3|C7PTB3_CHIPD:1.18669,((tr|K4IRS8|K4IRS8_PSYTT:0.50072,tr|I3Z1Y5|I3Z1Y5_BELBD:0.37475)0.997:0.56191,(((tr|R5RSV9|R5RSV9_9BACE:0.75951,tr|R5M601|R5M601_9BACT:1.04538)0.888:0.24441,((tr|R6A183|R6A183_9BACT:0.74757,tr|R6W9J1|R6W9J1_9BACT:0.57757)0.895:0.24724,tr|R6EW33|R6EW33_9BACT:1.01286)0.526:0.06845)0.793:0.14349,tr|R6DZD5|R6DZD5_9BACE:1.00381)0.791:0.19451)0.038:0.20277)0.992:0.46984)0.243:0.05258)0.941:0.14367)0.787:0.0736,((tr|Q2RUM1|Q2RUM1_RHORT:0.94881,tr|Q2RUM0|Q2RUM0_RHORT:0.89428)0.996:0.76185,((((((tr|S8FFP9|S8FFP9_FOMPI:0.06356,tr|S8DX87|S8DX87_FOMPI:0.03388)1.000:0.9159,((tr|S8DQM4|S8DQM4_FOMPI:0.62854,((tr|B0DA73|B0DA73_LACBS:0.89131,(tr|S8DUS4|S8DUS4_FOMPI:0.71264,(tr|D6RPR7|D6RPR7_COPC7:0.70724,tr|A8NBH8|A8NBH8_COPC7:0.34101)0.999:0.76071)0.786:0.18586)0.836:0.22597,((((tr|F8PV18|F8PV18_SERL3:0.44509,((tr|E2LS59|E2LS59_MONPE:0.05981,tr|V2XBV6|V2XBV6_MONRO:0.116)1.000:0.78694,tr|A8N617|A8N617_COPC7:0.62186)0.284:0.06031)0.494:0.04983,(tr|K5UWW3|K5UWW3_PHACS:0.46312,((tr|K5XZ23|K5XZ23_AGABU:0.01121,tr|K9HLC7|K9HLC7_AGABB:0.00055)1.000:0.6339,(tr|M2PLP4|M2PLP4_CERS8:0.3497,(tr|B8P0X4|B8P0X4_POSPM:0.1934,(tr|J4HSR9|J4HSR9_FIBRA:0.23338,tr|S8EH92|S8EH92_FOMPI:0.28156)0.953:0.1377)0.713:0.12552)0.978:0.25536)0.870:0.13248)0.424:0.07595)0.997:0.50784,tr|S8E2U7|S8E2U7_FOMPI:0.7)0.706:0.18865,(tr|S8DNM4|S8DNM4_FOMPI:0.57581,(tr|S8EZG2|S8EZG2_FOMPI:0.37706,tr|S8DNM9|S8DNM9_FOMPI:0.43062)0.995:0.3716)0.972:0.31803)0.838:0.10781)0.547:0.00833)0.916:0.11724,(tr|L8X1Q4|L8X1Q4_THACA:1.31877,(tr|M5CDW3|M5CDW3_THACB:1.37941,(((((tr|L8WQJ9|L8WQJ9_THACA:0.6689,(tr|L8WM80|L8WM80_THACA:0.41472,((tr|M5C5H2|M5C5H2_THACB:0.09318,tr|M5CCP4|M5CCP4_THACB:0.08171)1.000:0.22109,(tr|L8WM69|L8WM69_THACA:0.22144,(tr|M5CBC7|M5CBC7_THACB:0.11981,tr|M5C6B6|M5C6B6_THACB:0.38501)0.841:0.09036)0.265:0.05568)0.530:0.05853)0.957:0.24885)0.973:0.24138,((tr|D6RMA7|D6RMA7_COPC7:1.31925,tr|L8WL54|L8WL54_THACA:0.78643)0.633:0.16969,tr|M5C0Y3|M5C0Y3_THACB:0.74438)0.792:0.12176)0.905:0.1782,((tr|K5W5Q2|K5W5Q2_AGABU:0.00616,tr|K9HMU7|K9HMU7_AGABB:0.00751)1.000:0.66681,(tr|B0D406|B0D406_LACBS:0.50887,tr|A8NZD6|A8NZD6_COPC7:0.58536)0.916:0.19265)0.999:0.6123)0.040:0.07645,((tr|A8NTM2|A8NTM2_COPC7:0.57091,(((tr|M5C2T2|M5C2T2_THACB:0.57381,tr|L8WY19|L8WY19_THACA:0.71265)0.729:0.17051,(tr|L8X1C3|L8X1C3_THACA:0.26129,tr|M5C3Q3|M5C3Q3_THACB:0.15354)0.899:0.19333)0.929:0.27213,(tr|M5CCU2|M5CCU2_THACB:0.49703,tr|L8WXT5|L8WXT5_THACA:0.51943)0.882:0.27918)0.824:0.23983)0.882:0.2817,((tr|S8FWF5|S8FWF5_FOMPI:0.77769,(((tr|J4IC83|J4IC83_FIBRA:0.23179,((tr|J4GL52|J4GL52_FIBRA:0.36637,tr|J4G152|J4G152_FIBRA:0.43348)0.996:0.26544,(tr|J4G1U3|J4G1U3_FIBRA:0.17557,(tr|J4HV41|J4HV41_FIBRA:0.4563,tr|J4I944|J4I944_FIBRA:0.07615)0.357:0.08974)0.910:0.11723)0.849:0.10024)0.999:0.37347,((tr|B0D292|B0D292_LACBS:0.35544,(tr|B0CTE2|B0CTE2_LACBS:0.10622,((tr|B0DC80|B0DC80_LACBS:0.015,tr|B0DC90|B0DC90_LACBS:0.00053)0.999:0.15657,(tr|B0E252|B0E252_LACBS:0.05416,tr|B0E266|B0E266_LACBS:0.23266)0.846:0.04018)0.727:0.02366)1.000:0.37622)1.000:0.30183,((tr|B0DAH2|B0DAH2_LACBS:0.45361,tr|D6RMA6|D6RMA6_COPC7:0.87392)0.868:0.24916,tr|J4GMZ0|J4GMZ0_FIBRA:0.53114)0.757:0.06117)0.814:0.07501)0.382:0.04855,tr|B0DLC5|B0DLC5_LACBS:0.58474)0.404:0.09484)0.309:0.0304,((tr|G4TXP2|G4TXP2_PIRID:0.40027,tr|G4TXP3|G4TXP3_PIRID:0.56946)0.874:0.37375,tr|B0D7N8|B0D7N8_LACBS:0.62751)0.873:0.18667)0.797:0.08348)0.895:0.16369)0.361:0.11479,tr|A8NJS1|A8NJS1_COPC7:0.82213)0.736:0.06351)0.854:0.06981)0.940:0.13543)0.304:0.05003)0.959:0.32529,(((tr|D5SRF2|D5SRF2_PLAL2:1.48888,(tr|F8EGW9|F8EGW9_RUNSL:0.32445,tr|I2EWQ0|I2EWQ0_EMTOG:0.2002)0.973:0.7243)0.320:0.33615,(tr|K9X1Y9|K9X1Y9_9NOST:0.30126,tr|K9WAM1|K9WAM1_9CYAN:0.17029)0.997:1.04738)0.184:0.45364,tr|B8C330|B8C330_THAPS:2.06463)0.951:0.88415)0.458:0.23119,(((tr|D9QGQ3|D9QGQ3_BRESC:1.93079,tr|C7PLI7|C7PLI7_CHIPD:0.91823)0.860:0.32299,((tr|F4KW18|F4KW18_HALH1:1.23386,tr|F4KY07|F4KY07_HALH1:0.95519)0.940:0.34131,((((tr|K9QBU8|K9QBU8_9NOSO:0.30633,tr|K9RDX5|K9RDX5_9CYAN:0.65801)0.948:0.33687,(tr|K9WWZ7|K9WWZ7_9NOST:0.32809,(tr|K9VWW1|K9VWW1_9CYAN:0.1261,tr|K9VD92|K9VD92_9CYAN:0.20312)0.443:0.05583)0.916:0.13732)0.956:0.18319,(tr|K7W3Y7|K7W3Y7_9NOST:0.4518,(tr|K9X7C2|K9X7C2_9NOST:0.32606,tr|B2IZZ7|B2IZZ7_NOSP7:0.5768)0.759:0.07937)0.666:0.07622)0.998:0.36795,(((tr|U5VYF5|U5VYF5_9ACTO:0.69827,tr|F4F3Q5|F4F3Q5_VERMA:0.48573)0.974:0.31549,(tr|D5SKU1|D5SKU1_STRC2:0.77329,(tr|M9SYB1|M9SYB1_9ACTO:0.63624,(tr|S5UWA4|S5UWA4_STRCU:0.24514,tr|Q82I86|Q82I86_STRAW:0.49693)0.991:0.29746)0.576:0.15527)0.862:0.16901)0.975:0.26499,tr|E6S7M6|E6S7M6_INTC7:0.68208)0.307:0.11633)0.537:0.12159)0.880:0.1854)0.364:0.07161,(tr|F4KSC7|F4KSC7_HALH1:1.08777,(tr|F4KWP6|F4KWP6_HALH1:0.90214,tr|F4L1S3|F4L1S3_HALH1:0.99126)0.125:0.15215)0.851:0.14813)0.976:0.25134)0.812:0.05926,((((((tr|E4UXH8|E4UXH8_ARTGP:1.95642,(tr|K9WQ08|K9WQ08_9CYAN:0.64997,(tr|G1XRS3|G1XRS3_ARTOA:0.5781,(tr|G1XIE3|G1XIE3_ARTOA:0.46162,(tr|G1XID8|G1XID8_ARTOA:0.39615,tr|G1XLD3|G1XLD3_ARTOA:0.40792)0.808:0.12586)0.866:0.10403)0.999:0.4244)0.584:0.0241)0.014:0.06733,((((tr|J3P791|J3P791_GAGT3:0.23306,tr|M4GFB6|M4GFB6_MAGP6:0.51811)0.624:0.08412,((tr|M4GBH4|M4GBH4_MAGP6:0.22028,tr|M4GA16|M4GA16_MAGP6:0.78772)0.322:0.13374,(tr|J3PIS0|J3PIS0_GAGT3:0.71264,tr|J3PJ90|J3PJ90_GAGT3:0.45667)0.803:0.15883)0.883:0.19123)0.955:0.38041,tr|S8B0U5|S8B0U5_PENO1:3.41013)0.032:0.00232,(tr|M4GEW1|M4GEW1_MAGP6:0.69678,(tr|J3PK77|J3PK77_GAGT3:0.58111,(tr|I1RLS7|I1RLS7_GIBZE:0.00891,tr|A0A016P7Y5|A0A016P7Y5_GIBZA:0.00092)1.000:0.66374)0.402:0.10028)0.826:0.1066)1.000:0.42499)0.850:0.11714,((tr|M4GEW0|M4GEW0_MAGP6:0.0013,(tr|M4GD69|M4GD69_MAGP6:0.00345,tr|K0K6H8|K0K6H8_SACES:1.16336)0.329:0.34662)1.000:1.23553,((tr|T0KI63|T0KI63_COLGC:0.76599,(tr|G1XIE4|G1XIE4_ARTOA:0.36107,(tr|S8AR72|S8AR72_DACHA:0.61089,(tr|G1XSE5|G1XSE5_ARTOA:0.54435,tr|S8BK44|S8BK44_DACHA:0.60978)0.914:0.13919)0.809:0.07408)0.813:0.129)0.910:0.22578,(tr|T0L199|T0L199_COLGC:0.66393,tr|T0LLF9|T0LLF9_COLGC:0.72457)0.935:0.28628)0.782:0.1731)0.996:0.49887)0.442:0.13111,(tr|J3P1S8|J3P1S8_GAGT3:1.30785,(((((((tr|U1GS45|U1GS45_ENDPU:0.36665,tr|E9E5G3|E9E5G3_METAQ:0.44904)0.980:0.34397,(tr|U1I1C4|U1I1C4_ENDPU:0.56946,((tr|S0EHR9|S0EHR9_GIBF5:0.05074,((tr|F9F4D5|F9F4D5_FUSOF:0.00053,(tr|N4UGV6|N4UGV6_FUSC1:0.00654,tr|N1RQM3|N1RQM3_FUSC4:0.0233)1.000:0.06088)0.601:0.00299,tr|J9MP35|J9MP35_FUSO4:0.00302)0.949:0.07275)1.000:0.49232,(tr|K3V5G3|K3V5G3_FUSPC:0.16842,(tr|I1S581|I1S581_GIBZE:0.00054,tr|A0A016PEW3|A0A016PEW3_GIBZA:0.0052)1.000:0.38425)0.990:0.35219)0.892:0.22003)0.889:0.14151)0.885:0.15202,((tr|A0A066XHH4|A0A066XHH4_COLSU:0.2307,tr|E3QTU2|E3QTU2_COLGM:0.14653)0.998:0.4071,((tr|M7U2B8|M7U2B8_BOTF1:0.00055,tr|G2YHL5|G2YHL5_BOTF4:0.03848)1.000:0.77956,tr|C7YWZ0|C7YWZ0_NECH7:0.92342)0.120:0.11438)0.969:0.23045)0.861:0.11585,tr|G0S1H7|G0S1H7_CHATD:1.03137)0.162:0.04069,tr|Q2HHI8|Q2HHI8_CHAGB:1.2316)0.326:0.09847,(((((tr|C7ZLP7|C7ZLP7_NECH7:0.79853,tr|A0A016Q7Z3|A0A016Q7Z3_GIBZA:0.76208)0.951:0.37885,(tr|C7ZMC9|C7ZMC9_NECH7:0.77691,(tr|F9G2K8|F9G2K8_FUSOF:0.49483,tr|C7ZAP9|C7ZAP9_NECH7:0.3464)0.990:0.40023)0.197:0.09068)0.873:0.189,tr|E5A2W6|E5A2W6_LEPMJ:1.26172)0.343:0.11038,(tr|M2SST8|M2SST8_COCH5:1.00418,(tr|C7Z382|C7Z382_NECH7:0.23256,(tr|F9FH88|F9FH88_FUSOF:0.06168,((tr|J9N4I0|J9N4I0_FUSO4:0.00054,(tr|N1S1T0|N1S1T0_FUSC4:0.00929,tr|S0EM54|S0EM54_GIBF5:0.13028)0.827:0.00668)0.632:0.05212,tr|N4UWD4|N4UWD4_FUSC1:0.08119)0.692:0.03993)0.994:0.28683)1.000:0.56459)0.909:0.20446)0.265:0.10161,tr|E4V6F9|E4V6F9_ARTGP:0.78516)0.873:0.18587)0.883:0.164,(tr|A1DKK0|A1DKK0_NEOFI:0.918,tr|G3YD02|G3YD02_ASPNA:1.26266)0.410:0.10366)0.993:0.40814)0.604:0.07165)0.420:0.08948,(tr|G9MJP9|G9MJP9_HYPVG:1.25478,tr|B2B3L6|B2B3L6_PODAN:0.97442)0.951:0.38686)0.888:0.16974,((tr|L2G533|L2G533_COLGN:0.76714,(((tr|G9NQF6|G9NQF6_HYPAI:0.64459,tr|C7Z380|C7Z380_NECH7:0.96832)0.925:0.22449,(tr|J3PGA7|J3PGA7_GAGT3:0.16472,tr|J3PJY7|J3PJY7_GAGT3:0.07844)0.993:0.26706)0.354:0.10461,tr|F9FEV8|F9FEV8_FUSOF:0.2743)0.848:0.21342)0.995:0.58094,tr|S4XW41|S4XW41_SORCE:1.49636)0.364:0.20815)1.000:0.49905)0.918:0.09393,((((tr|Q31RJ1|Q31RJ1_SYNE7:1.51609,tr|Q8DJA4|Q8DJA4_THEEB:1.71667)0.615:0.28409,((tr|K9Q5F1|K9Q5F1_9CYAN:0.45562,((((tr|K9W825|K9W825_9CYAN:0.18266,(tr|K1WG59|K1WG59_ARTPT:0.00053,tr|D4ZN62|D4ZN62_ARTPN:0.12716)1.000:0.32145)0.616:0.01684,tr|K9WN33|K9WN33_9CYAN:0.09268)0.999:0.22471,tr|K9ZHU5|K9ZHU5_ANACC:0.18116)1.000:0.35613,((tr|K9V0A0|K9V0A0_9CYAN:0.52857,tr|B0JHF7|B0JHF7_MICAN:0.61181)0.962:0.17445,((tr|K9TIT1|K9TIT1_9CYAN:0.50195,((tr|K9WN14|K9WN14_9CYAN:0.35516,tr|K9S7T4|K9S7T4_9CYAN:0.75274)0.922:0.16758,tr|K8GRK9|K8GRK9_9CYAN:0.54835)0.434:0.06131)0.972:0.14545,((((tr|K9S456|K9S456_9CYAN:0.33283,tr|K9UZH6|K9UZH6_9CYAN:0.51689)0.379:0.08407,(tr|B2JAJ9|B2JAJ9_NOSP7:0.58501,tr|K9WHQ3|K9WHQ3_9CYAN:0.26133)0.896:0.10031)0.917:0.08824,(tr|K9PEP9|K9PEP9_9CYAN:0.16689,tr|K9V057|K9V057_9CYAN:0.28941)1.000:0.1883)0.682:0.08696,tr|B2JAM1|B2JAM1_NOSP7:0.34082)0.935:0.10944)0.751:0.07719)0.092:0.08055)0.000:0.12057)0.947:0.25816,(((tr|K9PST8|K9PST8_9CYAN:0.85473,tr|B1XLF6|B1XLF6_SYNP2:1.33947)0.981:0.70345,(tr|K9YPE4|K9YPE4_CYASC:0.62953,tr|K9Z647|K9Z647_CYAAP:0.66248)0.990:0.41443)0.662:0.06208,(((tr|B0BZ95|B0BZ95_ACAM1:0.82441,(tr|K9SSY6|K9SSY6_9SYNE:0.67338,tr|K9SH72|K9SH72_9CYAN:0.55626)0.978:0.29345)0.901:0.15364,(((((((tr|B0JW80|B0JW80_MICAN:1.07165,tr|E0U5Z6|E0U5Z6_CYAP2:0.19187)0.860:0.13681,tr|B7KG22|B7KG22_CYAP7:0.27483)0.969:0.22475,((tr|B1WW77|B1WW77_CYAA5:0.43985,tr|K9YBL0|K9YBL0_HALP7:0.83204)0.827:0.18458,((tr|C7QVM3|C7QVM3_CYAP0:0.00054,tr|B7JVS7|B7JVS7_CYAP8:0.01669)1.000:0.43513,(tr|K9T5Q5|K9T5Q5_9CYAN:0.45202,tr|D3EPU8|D3EPU8_ATETH:0.59489)0.893:0.13337)0.302:0.09044)0.739:0.12197)0.993:0.25696,tr|K9XUA7|K9XUA7_STAC7:0.48331)0.882:0.10561,tr|K8GCC8|K8GCC8_9CYAN:0.6573)0.222:0.01839,(tr|K9W7A9|K9W7A9_9CYAN:0.49475,tr|K9WHA5|K9WHA5_9CYAN:0.33246)0.682:0.07366)0.890:0.11262,(((tr|K9VK87|K9VK87_9CYAN:0.53284,(tr|K1WA15|K1WA15_ARTPT:0.15748,tr|D4ZZI9|D4ZZI9_ARTPN:0.14812)1.000:0.43738)0.702:0.08464,(tr|K9TH84|K9TH84_9CYAN:0.58382,tr|Q111K5|Q111K5_TRIEI:0.49762)0.861:0.08931)0.884:0.08796,((((((((tr|D7E4K2|D7E4K2_NOSA0:0.35655,tr|K9ZHU0|K9ZHU0_ANACC:0.16412)0.980:0.15059,tr|K7WGL3|K7WGL3_9NOST:0.35908)0.814:0.05225,tr|K9X0M6|K9X0M6_9NOST:0.181)0.820:0.05219,((tr|K9R6M4|K9R6M4_9CYAN:0.51674,tr|K9PL22|K9PL22_9CYAN:0.17857)0.986:0.15746,(tr|K9QFT1|K9QFT1_9NOSO:0.20648,(tr|A0ZIY4|A0ZIY4_NODSP:0.31334,tr|B2J5M4|B2J5M4_NOSP7:0.29719)0.569:0.05762)0.949:0.07068)0.137:0.04863)0.932:0.09317,(tr|K9QNE1|K9QNE1_NOSS7:0.15241,(tr|Q3MAI7|Q3MAI7_ANAVT:0.01784,tr|Q8YM05|Q8YM05_NOSS1:0.04205)1.000:0.34674)0.962:0.10615)0.984:0.20951,tr|K9V5W9|K9V5W9_9CYAN:0.63502)0.948:0.15136,tr|K9S6B7|K9S6B7_9CYAN:0.65327)0.581:0.06352,(tr|K9TRU4|K9TRU4_9CYAN:0.52509,tr|K9XH58|K9XH58_9CHRO:0.5856)0.323:0.08271)0.965:0.13334)0.922:0.09178)0.841:0.11958)0.513:0.15352,((tr|Q2JWI6|Q2JWI6_SYNJA:0.12125,tr|Q2JNQ3|Q2JNQ3_SYNJB:0.32251)0.974:0.43128,tr|K9RQ93|K9RQ93_SYNP3:1.60259)0.931:0.41802)0.209:0.08764)0.608:0.12713)0.910:0.31457)0.110:0.0721,(tr|H0PPB8|H0PPB8_9SYNC:1.25488,tr|F8EFD0|F8EFD0_RUNSL:2.66178)0.293:0.46234)0.956:0.36589,((((tr|A2QWJ3|A2QWJ3_ASPNC:0.08583,tr|G3YD00|G3YD00_ASPNA:0.12503)1.000:0.90975,((((tr|I1RLN0|I1RLN0_GIBZE:0.00442,tr|A0A016PN69|A0A016PN69_GIBZA:0.00053)1.000:1.30076,tr|L2FKC7|L2FKC7_COLGN:0.77304)0.942:0.36736,((tr|I7ZK74|I7ZK74_ASPO3:0.64589,tr|M2RDJ4|M2RDJ4_COCSN:0.43068)0.665:0.10367,((tr|Q5B6E8|Q5B6E8_EMENI:0.48904,tr|G9NBE2|G9NBE2_HYPVG:0.76533)0.584:0.18866,tr|G3Y079|G3Y079_ASPNA:0.70538)0.824:0.14464)0.729:0.07325)0.862:0.15655,(tr|J9MWV7|J9MWV7_FUSO4:0.61479,(tr|K3UJ16|K3UJ16_FUSPC:0.9327,(tr|T0KW46|T0KW46_COLGC:0.12334,tr|L2FS59|L2FS59_COLGN:0.00054)1.000:0.65588)0.345:0.1691)0.967:0.22695)0.751:0.08029)0.907:0.21066,(tr|I0I7Y3|I0I7Y3_CALAS:0.73719,tr|C7Q3L9|C7Q3L9_CATAD:0.93677)0.282:0.16401)0.800:0.19209,(tr|D0LTI6|D0LTI6_HALO1:0.57316,tr|D0LG39|D0LG39_HALO1:0.62084)0.996:0.54756)1.000:0.72924)0.490:0.10453)0.767:0.04426)0.489:0.05211)0.968:0.19997)0.729:0.10663,((tr|K5W1K7|K5W1K7_PHACS:2.14274,((tr|Q1M687|Q1M687_RHIL3:0.00054,tr|C6B6X0|C6B6X0_RHILS:0.08986)0.995:1.3847,(tr|B0D4F9|B0D4F9_LACBS:1.28613,(tr|C0NT30|C0NT30_AJECG:0.93524,tr|F2SU00|F2SU00_TRIRC:1.37258)0.961:0.93686)0.906:0.59219)0.807:0.35166)0.734:0.26705,tr|D3B829|D3B829_POLPA:2.38401)0.689:0.07181)0.921:0.17201,((((tr|Q110F2|Q110F2_TRIEI:2.73008,((tr|Q7UL61|Q7UL61_RHOBA:0.96433,(tr|D2QZK1|D2QZK1_PIRSD:0.94224,tr|F0STA9|F0STA9_PLABD:1.01851)0.878:0.31719)0.859:0.38278,(tr|D2QZJ9|D2QZJ9_PIRSD:1.44457,tr|L0DBH4|L0DBH4_SINAD:1.1791)0.864:0.34024)0.953:0.59902)0.486:0.21739,(((((tr|A9FRH3|A9FRH3_SORC5:1.4574,(tr|M1NMT6|M1NMT6_STRHY:0.43576,tr|V6KBR1|V6KBR1_STRRC:0.4671)0.991:0.70216)0.713:0.14944,(((tr|Q0RFT3|Q0RFT3_FRAAA:0.04267,tr|I9KQ76|I9KQ76_9ACTO:0.13481)0.999:1.24143,(tr|G2PBT4|G2PBT4_STRVO:1.6047,(tr|R4LW28|R4LW28_9ACTO:0.55895,tr|A8L233|A8L233_FRASN:0.459)0.979:0.6051)0.768:0.19515)0.921:0.33153,(tr|B4SA26|B4SA26_PELPB:1.62019,tr|D6BAM8|D6BAM8_9ACTO:1.4423)0.217:0.18606)0.248:0.23208)0.966:0.40254,(((((tr|K7SXG0|K7SXG0_GLUOY:2.01169,tr|W5TT24|W5TT24_9NOCA:1.71003)0.828:0.42511,(tr|V6KSP0|V6KSP0_STRRC:1.9368,((tr|M9TRY7|M9TRY7_9ACTO:1.1038,(tr|F8JWG4|F8JWG4_STREN:0.60181,tr|F3Z9L6|F3Z9L6_9ACTO:1.66777)0.942:0.50072)0.960:0.52578,(((((((tr|B5HGR7|B5HGR7_STRPR:0.62204,(tr|G2P0C6|G2P0C6_STRVO:0.19206,tr|D7BTQ9|D7BTQ9_STRBB:0.40477)0.997:0.36815)0.897:0.16053,((tr|V6K7G0|V6K7G0_STRNV:0.59695,(tr|F8K209|F8K209_STREN:0.06268,tr|M1M547|M1M547_STRHY:0.05177)0.995:0.33143)0.975:0.22762,tr|I0HCT6|I0HCT6_ACTM4:0.76735)0.781:0.08119)0.235:0.07027,(tr|K4QWL4|K4QWL4_9ACTO:0.74384,tr|U5VXH0|U5VXH0_9ACTO:1.00552)0.785:0.22369)0.842:0.09987,((tr|K4QW75|K4QW75_9ACTO:1.39552,tr|K4RG44|K4RG44_9ACTO:0.77388)0.918:0.21935,(tr|Q7AKE1|Q7AKE1_STRCO:0.95965,(tr|U5WDA9|U5WDA9_9ACTO:0.92377,tr|K4RBX9|K4RBX9_9ACTO:0.63519)0.685:0.14154)0.349:0.05715)0.173:0.06022)0.954:0.12867,((((tr|H5WXW0|H5WXW0_9PSEU:0.90428,tr|U5W4R0|U5W4R0_9ACTO:0.86921)0.549:0.21273,tr|G8SHX7|G8SHX7_ACTS5:0.70602)0.581:0.02202,(tr|K4QYW0|K4QYW0_9ACTO:0.75399,tr|W5WAT7|W5WAT7_9PSEU:1.2156)0.000:0.13694)0.157:0.10998,(((tr|W5TBU6|W5TBU6_9NOCA:0.82194,(tr|A0A059VYT0|A0A059VYT0_STRA9:0.61608,tr|A0A059WHK4|A0A059WHK4_STRA9:0.57919)0.876:0.1605)0.965:0.24442,(tr|D7CBF9|D7CBF9_STRBB:0.76337,(tr|R4LVG0|R4LVG0_9ACTO:0.79568,(tr|Q0RI79|Q0RI79_FRAAA:0.64403,(tr|K0JTJ0|K0JTJ0_SACES:0.94433,tr|Q0RQZ0|Q0RQZ0_FRAAA:0.55157)0.883:0.20097)0.849:0.22678)0.936:0.25312)0.622:0.09475)0.293:0.07239,((tr|I0HDJ7|I0HDJ7_ACTM4:0.84391,(tr|K0K5I7|K0K5I7_SACES:1.15876,tr|D3Q4B9|D3Q4B9_STANL:0.86488)0.365:0.15041)0.349:0.118,((((tr|G0FW25|G0FW25_AMYMS:0.5815,(tr|C7QDD5|C7QDD5_CATAD:0.67504,tr|C7QDD6|C7QDD6_CATAD:0.89931)0.982:0.69399)0.554:0.20777,tr|E3J1F3|E3J1F3_FRASU:1.0465)0.291:0.22715,tr|B1W2C9|B1W2C9_STRGG:1.38006)0.980:0.39929,tr|R4T9B6|R4T9B6_AMYOR:1.11983)0.841:0.15443)0.913:0.15242)0.855:0.13306)0.864:0.09135)0.645:0.08512,(tr|D2VB52|D2VB52_NAEGR:1.837,tr|I4AGC4|I4AGC4_FLELS:0.98535)0.959:0.83343)0.262:0.05758,(tr|M1MDL9|M1MDL9_STRHY:0.82833,tr|D7AYW9|D7AYW9_NOCDD:0.67319)0.933:0.31137)0.942:0.24125)0.741:0.10931)0.810:0.13275)0.149:0.0744,tr|K4QXZ8|K4QXZ8_9ACTO:1.60967)0.877:0.25252,(((tr|B5HBM7|B5HBM7_STRPR:1.2745,(tr|G2N9S0|G2N9S0_9ACTO:0.55071,tr|Q82KN5|Q82KN5_STRAW:0.76422)0.633:0.07702)0.873:0.22025,(tr|B1VYB7|B1VYB7_STRGG:1.00474,tr|R4LLH7|R4LLH7_9ACTO:1.05441)0.395:0.15391)0.975:0.50167,((tr|K0EP59|K0EP59_9NOCA:0.65357,(tr|K0F2K3|K0F2K3_9NOCA:0.30338,(tr|K0EQA6|K0EQA6_9NOCA:0.16138,tr|K0ESV0|K0ESV0_9NOCA:0.56145)0.419:0.11878)0.977:0.45375)0.954:0.39614,(tr|R4SPA2|R4SPA2_AMYOR:0.8892,tr|I8ZYC1|I8ZYC1_9ACTO:1.02363)0.000:0.22216)0.967:0.54691)0.982:0.53825)0.676:0.16928,((((tr|A1AN33|A1AN33_PELPD:1.22111,tr|K4R1Y2|K4R1Y2_9ACTO:0.98103)0.347:0.36633,(tr|B1MM97|B1MM97_MYCA9:1.57729,tr|K4RBG0|K4RBG0_9ACTO:1.27915)0.793:0.30036)0.956:0.55624,(tr|V6KWA0|V6KWA0_STRRC:1.48007,(tr|B5GW02|B5GW02_STRC2:0.63639,tr|B5HFW0|B5HFW0_STRPR:1.8706)0.954:0.93945)0.861:0.40067)0.569:0.17309,(((tr|B1W002|B1W002_STRGG:0.49942,(tr|B5GT92|B5GT92_STRC2:0.28264,tr|Q82F30|Q82F30_STRAW:0.21172)0.921:0.31875)0.984:0.70138,(tr|J7LAH0|J7LAH0_NOCAA:0.69452,tr|K4QUD0|K4QUD0_9ACTO:1.01847)0.037:0.1812)0.981:0.90261,((((tr|B5HQP2|B5HQP2_9ACTO:0.33821,tr|K4RBL4|K4RBL4_9ACTO:0.58125)0.993:0.5823,(tr|D7B522|D7B522_NOCDD:0.53355,tr|K4R9C3|K4R9C3_9ACTO:1.4761)0.909:0.26983)0.861:0.1975,(tr|E4NAP7|E4NAP7_KITSK:0.53459,tr|K0F144|K0F144_9NOCA:0.84606)0.998:0.7167)0.262:0.12679,(tr|G2NQ65|G2NQ65_9ACTO:0.49981,(tr|B5I316|B5I316_9ACTO:0.18214,tr|K4RCC0|K4RCC0_9ACTO:0.16095)0.916:0.2084)1.000:0.92613)0.000:0.25246)0.862:0.23656)0.942:0.35062)0.883:0.23792)0.742:0.12413,((tr|C6B8N4|C6B8N4_RHILS:1.94225,(tr|C5ZW98|C5ZW98_9HELI:0.09903,tr|A8FK78|A8FK78_CAMJ8:0.00053)1.000:2.13943)0.719:0.64403,(((tr|C7RSX6|C7RSX6_ACCPU:1.01267,(((tr|F7QNK0|F7QNK0_9BRAD:0.22417,((tr|Q3SS24|Q3SS24_NITWN:0.08906,((tr|M4Z8J2|M4Z8J2_9BRAD:0.01671,(tr|A4YTV5|A4YTV5_BRASO:0.0095,tr|A5EIQ1|A5EIQ1_BRASB:0.03364)0.749:0.00654)0.997:0.07004,(tr|I0G8P5|I0G8P5_9BRAD:0.05663,(tr|Q89M43|Q89M43_BRADU:0.00892,(tr|H5YPH2|H5YPH2_9BRAD:0.00987,(tr|G7DEG7|G7DEG7_BRAJP:0.00055,tr|A0A023XFK7|A0A023XFK7_BRAJP:0.00989)0.879:0.00971)0.922:0.01466)0.706:0.00292)0.848:0.03274)0.841:0.02634)0.424:0.03058,(tr|Q07ME1|Q07ME1_RHOP5:0.18223,(((tr|B3QH78|B3QH78_RHOPT:0.06392,tr|E6VLZ4|E6VLZ4_RHOPX:0.06566)0.994:0.11875,tr|Q137P3|Q137P3_RHOPS:0.0484)0.823:0.02305,tr|Q2IVS6|Q2IVS6_RHOP2:0.03203)0.994:0.10945)0.399:0.0325)0.991:0.27079)0.999:0.35623,(tr|H5Y8Q6|H5Y8Q6_9BRAD:0.54848,(tr|B0UNK7|B0UNK7_METS4:0.34606,(tr|B8IT20|B8IT20_METNO:0.08365,tr|B0UN74|B0UN74_METS4:0.0705)0.998:0.32839)0.990:0.374)0.871:0.163)0.167:0.10605,((tr|Q3IV87|Q3IV87_RHOS4:0.43025,tr|E3I556|E3I556_RHOVT:0.93185)0.096:0.0953,tr|V9VXF5|V9VXF5_9RHOB:0.53174)0.936:0.13696)0.486:0.10939)0.984:0.33377,(tr|K9QB18|K9QB18_9NOSO:0.99096,tr|I2DSW6|I2DSW6_9BURK:1.34214)0.772:0.13432)0.433:0.13683,(((((tr|A4JFI0|A4JFI0_BURVG:1.24253,tr|C6BE93|C6BE93_RALP1:1.04789)0.916:0.28834,((((tr|Q98CE0|Q98CE0_RHILO:0.02838,tr|F7Y0G6|F7Y0G6_MESOW:0.09342)0.998:0.58539,(tr|F2NS58|F2NS58_TRES6:1.353,tr|A7ILR4|A7ILR4_XANP2:1.2204)0.605:0.21178)0.888:0.24969,(tr|Q98L57|Q98L57_RHILO:0.12515,tr|F7Y2E8|F7Y2E8_MESOW:0.13243)1.000:0.86776)0.000:0.1179,tr|Q1GSC5|Q1GSC5_SPHAL:1.84966)0.375:0.07006)0.842:0.14038,(tr|I3YVS5|I3YVS5_AEQSU:1.45295,(tr|A0A060DZ08|A0A060DZ08_AZOBR:0.49179,((tr|D3NS04|D3NS04_AZOS1:0.14956,tr|G7Z8M8|G7Z8M8_AZOL4:0.07094)1.000:0.77233,(tr|G8AET4|G8AET4_AZOBR:0.01289,tr|A0A060DJB9|A0A060DJB9_AZOBR:0.02733)0.975:0.31179)0.639:0.31962)0.997:0.71795)0.936:0.4346)0.871:0.13792,((((((tr|Q89HT8|Q89HT8_BRADU:0.00054,(tr|H5Y9N7|H5Y9N7_9BRAD:0.00674,((tr|G7DPW9|G7DPW9_BRAJP:0.00055,tr|A0A023XL89|A0A023XL89_BRAJP:0.00055)0.959:0.02384,tr|I0G482|I0G482_9BRAD:0.02164)0.640:0.01456)0.925:0.02799)0.978:0.1359,(tr|A4YY09|A4YY09_BRASO:0.07727,(tr|M4Z6E2|M4Z6E2_9BRAD:0.01433,tr|A5EMX6|A5EMX6_BRASB:0.06603)0.793:0.01828)0.970:0.14218)1.000:0.33906,((tr|I0G2K7|I0G2K7_9BRAD:0.01324,(tr|H5YMT3|H5YMT3_9BRAD:0.00582,(tr|G7DE13|G7DE13_BRAJP:0.01788,tr|Q89FZ4|Q89FZ4_BRADU:0.01104)0.931:0.025)0.853:0.01497)1.000:0.30239,(((tr|M4Z6K5|M4Z6K5_9BRAD:0.0161,(tr|A5EMN3|A5EMN3_BRASB:0.08765,tr|A4YXR8|A4YXR8_BRASO:0.05051)0.611:0.01919)1.000:0.18843,tr|Q07RA2|Q07RA2_RHOP5:0.27472)0.037:0.01555,(tr|Q3ST56|Q3ST56_NITWN:0.22643,((tr|Q2ITL2|Q2ITL2_RHOP2:0.03488,tr|Q13AD4|Q13AD4_RHOPS:0.01116)0.988:0.09656,(tr|E6VIA0|E6VIA0_RHOPX:0.04476,(tr|B3QI83|B3QI83_RHOPT:0.00474,tr|Q6N329|Q6N329_RHOPA:0.01463)0.901:0.03547)0.998:0.14402)0.979:0.09865)0.738:0.05008)0.900:0.06798)0.986:0.19791)0.892:0.09606,(tr|I0GFB1|I0GFB1_9BRAD:0.82515,(((((tr|Q1QPN4|Q1QPN4_NITHX:0.23013,(tr|Q212G2|Q212G2_RHOPB:0.04558,tr|Q07PB7|Q07PB7_RHOP5:0.08062)0.999:0.25082)0.453:0.0553,((tr|L0LKS8|L0LKS8_RHITR:0.14211,tr|B9JFM1|B9JFM1_AGRRK:0.1058)0.998:0.20911,(tr|Q985X8|Q985X8_RHILO:0.12006,tr|F7YBY7|F7YBY7_MESOW:0.18969)0.981:0.10941)0.951:0.09771)0.569:0.05747,((tr|B6JH65|B6JH65_OLICO:0.18478,(tr|E6VGM9|E6VGM9_RHOPX:0.00055,(tr|B3Q7K5|B3Q7K5_RHOPT:0.00534,tr|Q6N5Q1|Q6N5Q1_RHOPA:0.00514)0.991:0.09457)0.987:0.14658)0.986:0.12818,((tr|M4Z8D6|M4Z8D6_9BRAD:0.01909,(tr|A4YVH0|A4YVH0_BRASO:0.0412,tr|A5EK59|A5EK59_BRASB:0.02277)0.770:0.00887)1.000:0.23392,((tr|G7D847|G7D847_BRAJP:0.02246,tr|I0G6Z0|I0G6Z0_9BRAD:0.03093)0.874:0.01523,(tr|H5YLZ8|H5YLZ8_9BRAD:0.04112,tr|Q89KP2|Q89KP2_BRADU:0.02956)0.740:0.00832)0.908:0.10367)0.767:0.06649)0.999:0.19591)0.750:0.04496,((tr|B8IP28|B8IP28_METNO:0.14404,tr|B0UGN9|B0UGN9_METS4:0.05449)0.999:0.25134,tr|B8ERB3|B8ERB3_METSB:0.3805)0.799:0.09536)0.898:0.07982,tr|B2IBS3|B2IBS3_BEII9:0.32099)0.721:0.04104)1.000:0.59391)0.999:0.38431,((((((((tr|G4STR8|G4STR8_META2:0.50724,tr|Q6AKF4|Q6AKF4_DESPS:0.78994)0.856:0.19232,(tr|K0NBZ6|K0NBZ6_DESTT:0.6084,(tr|L0R800|L0R800_9DELT:0.12232,tr|C6BVJ7|C6BVJ7_DESAD:0.16085)1.000:0.35724)0.804:0.05833)0.748:0.03251,(tr|R6X2Z7|R6X2Z7_9BACT:0.61941,tr|F4KUX8|F4KUX8_HALH1:0.5701)0.819:0.15188)0.000:0.02848,((tr|K9YGE9|K9YGE9_HALP7:0.48327,((tr|K9YQL5|K9YQL5_CYASC:0.48121,tr|K9Z786|K9Z786_CYAAP:0.29419)0.996:0.26416,(tr|B7KFF9|B7KFF9_CYAP7:0.55874,tr|K9QA47|K9QA47_9NOSO:0.35168)0.652:0.11239)0.497:0.08574)0.988:0.20905,(tr|C6BZP6|C6BZP6_DESAD:0.36634,tr|F0JJM4|F0JJM4_DESDE:0.44888)0.885:0.15406)0.722:0.07801)0.909:0.12679,((tr|D4H3K8|D4H3K8_DENA2:0.70018,(tr|B3E679|B3E679_GEOLS:0.45132,tr|A0LFQ3|A0LFQ3_SYNFM:0.37792)0.835:0.05817)0.098:0.06162,tr|H6LA40|H6LA40_SAPGL:0.80318)0.000:0.02886)0.949:0.11706,((((tr|G4SX30|G4SX30_META2:1.03877,(tr|C7RTZ9|C7RTZ9_ACCPU:0.42956,tr|C7RV48|C7RV48_ACCPU:0.30146)0.993:0.26365)0.396:0.06472,(tr|B8ILH9|B8ILH9_METNO:0.94853,((tr|I0G3V3|I0G3V3_9BRAD:0.47643,((((tr|I0FYX2|I0FYX2_9BRAD:0.00055,(tr|H5YEP2|H5YEP2_9BRAD:0.02152,(tr|Q89XG2|Q89XG2_BRADU:0.00529,(tr|G7DDM3|G7DDM3_BRAJP:0.0053,tr|A0A023XUH2|A0A023XUH2_BRAJP:0.00054)0.777:0.0053)0.879:0.0107)0.888:0.01039)0.998:0.12323,(tr|M4Z1N3|M4Z1N3_9BRAD:0.01013,(tr|A4Z338|A4Z338_BRASO:0.03333,tr|A5E9I8|A5E9I8_BRASB:0.03909)0.330:0.01385)1.000:0.13289)0.882:0.06153,(tr|Q07T70|Q07T70_RHOP5:0.13852,(tr|Q21AX9|Q21AX9_RHOPB:0.20437,((tr|Q2J1Q2|Q2J1Q2_RHOP2:0.0318,tr|Q13CE2|Q13CE2_RHOPS:0.02925)0.835:0.05648,(tr|E6VEZ2|E6VEZ2_RHOPX:0.05863,(tr|B3QBA3|B3QBA3_RHOPT:0.01181,tr|Q6N0T4|Q6N0T4_RHOPA:0.01554)0.843:0.03017)1.000:0.22236)0.923:0.04827)0.784:0.03726)0.384:0.02563)0.963:0.07762,tr|Q3SN62|Q3SN62_NITWN:0.12995)0.207:0.06024)0.974:0.14346,((tr|B8ILZ1|B8ILZ1_METNO:0.10013,tr|B0UB78|B0UB78_METS4:0.14913)1.000:0.62389,((tr|Q3SN55|Q3SN55_NITWN:0.17016,tr|Q1QHG3|Q1QHG3_NITHX:0.03181)0.987:0.16694,((tr|H5YEM5|H5YEM5_9BRAD:0.0233,(tr|Q89XE4|Q89XE4_BRADU:0.01958,(tr|G7DF22|G7DF22_BRAJP:0.02634,tr|I0FYV1|I0FYV1_9BRAD:0.03908)0.120:0.01113)0.834:0.01782)1.000:0.18825,((tr|A5E9I4|A5E9I4_BRASB:0.0759,(tr|M4Z1E6|M4Z1E6_9BRAD:0.0698,tr|A4Z342|A4Z342_BRASO:0.14757)0.294:0.03502)0.991:0.11962,((tr|Q20XC8|Q20XC8_RHOPB:0.18482,tr|Q07T78|Q07T78_RHOP5:0.24703)0.942:0.06937,((tr|Q2IR51|Q2IR51_RHOP2:0.10303,tr|Q13D17|Q13D17_RHOPS:0.01784)1.000:0.17959,(tr|E6VBK9|E6VBK9_RHOPX:0.10821,(tr|B3QED9|B3QED9_RHOPT:0.00054,tr|Q6NBN5|Q6NBN5_RHOPA:0.00536)0.984:0.10121)0.999:0.1939)0.986:0.1337)0.974:0.10402)0.026:0.05141)0.924:0.12155)0.999:0.37016)0.053:0.0505)0.817:0.15369)0.999:0.47327)0.913:0.08298,(tr|C7RL47|C7RL47_ACCPU:0.40261,(tr|Q6ANY3|Q6ANY3_DESPS:0.69732,tr|C6BWK3|C6BWK3_DESAD:0.54027)0.855:0.16515)0.882:0.09706)0.765:0.06451,((tr|C7RQ61|C7RQ61_ACCPU:0.47752,tr|H5WLV3|H5WLV3_9BURK:0.81575)0.862:0.13882,((tr|D5WJS8|D5WJS8_BURSC:0.39731,((tr|Q13KA9|Q13KA9_BURXL:0.18906,tr|B2TE59|B2TE59_BURPP:0.13012)0.981:0.25243,(tr|E1TJ08|E1TJ08_BURSG:0.2811,(tr|E8YVT2|E8YVT2_9BURK:0.01778,tr|K0DV77|K0DV77_9BURK:0.00991)0.996:0.20389)0.979:0.234)0.442:0.16931)0.966:0.27351,(tr|B2JNM2|B2JNM2_BURP8:0.53266,tr|R4X292|R4X292_9BURK:1.01346)0.568:0.15536)0.996:0.46493)0.961:0.18097)0.619:0.05349)0.790:0.05527,((tr|F7YBN3|F7YBN3_MESOW:0.60987,tr|V9W1P4|V9W1P4_9RHOB:0.6001)0.577:0.12722,((tr|A4Z2P3|A4Z2P3_BRASO:0.31637,tr|Q07QQ7|Q07QQ7_RHOP5:0.60463)0.994:0.38283,tr|H5WLV2|H5WLV2_9BURK:0.86235)0.862:0.13398)0.716:0.10414)0.958:0.11698,((tr|C6BVW2|C6BVW2_DESAD:0.57021,(tr|Q98G71|Q98G71_RHILO:0.00054,tr|F7Y381|F7Y381_MESOW:0.04323)1.000:0.53651)0.957:0.18087,((((tr|Q482A2|Q482A2_COLP3:0.74571,(tr|D9SSH8|D9SSH8_CLOC7:1.22704,tr|I0DQC4|I0DQC4_PROSM:1.09853)0.470:0.24618)0.795:0.13108,(((tr|R5KTC6|R5KTC6_9BACT:0.21635,tr|H1YE94|H1YE94_9SPHI:0.36361)0.998:0.4202,(tr|Q47CZ9|Q47CZ9_DECAR:0.35825,(tr|C6AVN4|C6AVN4_RHILS:0.29419,tr|A7IDD1|A7IDD1_XANP2:0.10119)0.933:0.1657)0.996:0.32721)0.755:0.15295,(tr|D3I999|D3I999_9BACT:1.01437,(tr|R6H341|R6H341_9FIRM:0.7794,tr|E0S4Z2|E0S4Z2_BUTPB:0.5622)0.881:0.18308)0.946:0.22735)0.837:0.11096)0.971:0.25517,tr|D2QUE2|D2QUE2_SPILD:1.17671)0.662:0.04674,((tr|F7Y449|F7Y449_MESOW:1.29773,(tr|E8TPU6|E8TPU6_MESCW:0.82096,tr|V5SEL6|V5SEL6_9RHIZ:0.53773)0.910:0.20925)0.087:0.05892,(tr|F5Y6W7|F5Y6W7_TREAZ:0.99562,tr|B0VFG6|B0VFG6_CLOAI:1.12774)0.844:0.20038)0.795:0.08146)0.859:0.1322)0.856:0.11793)0.069:0.03465)0.863:0.0569,(((((tr|A1B4V5|A1B4V5_PARDP:0.70572,(tr|V9VWB1|V9VWB1_9RHOB:0.5684,tr|A1BBL8|A1BBL8_PARDP:0.54857)0.998:0.75229)0.707:0.18315,((tr|Q98IJ9|Q98IJ9_RHILO:0.70036,(tr|Q07IV2|Q07IV2_RHOP5:0.27645,((((tr|G7DPR4|G7DPR4_BRAJP:0.00407,tr|A0A023XL33|A0A023XL33_BRAJP:0.00454)0.969:0.04302,tr|I0G423|I0G423_9BRAD:0.07287)0.391:0.0114,(tr|H5YHT7|H5YHT7_9BRAD:0.0268,tr|Q89HP3|Q89HP3_BRADU:0.11691)0.774:0.02787)0.944:0.09255,(tr|A4YYF3|A4YYF3_BRASO:0.14394,tr|M4Z5S2|M4Z5S2_9BRAD:0.08742)0.984:0.11099)0.702:0.11116)0.998:0.34322)0.802:0.09439,(tr|S5S3K4|S5S3K4_RHIET:0.04229,(tr|W0IT70|W0IT70_RHILT:0.00054,((tr|B6A482|B6A482_RHILW:0.00589,tr|W0NGA1|W0NGA1_RHILT:0.0093)0.880:0.01642,(tr|Q1M5D9|Q1M5D9_RHIL3:0.00055,tr|C6B800|C6B800_RHILS:0.00915)0.760:0.00658)0.950:0.0175)0.824:0.04588)1.000:0.75961)0.861:0.14257)0.882:0.11639,((((((((((tr|Q89P72|Q89P72_BRADU:0.00054,(tr|G7DJK5|G7DJK5_BRAJP:0.00053,tr|A0A023XM84|A0A023XM84_BRAJP:0.00055)0.953:0.02801)0.998:0.15334,(tr|G7DJK7|G7DJK7_BRAJP:0.00498,tr|A0A023XMK6|A0A023XMK6_BRAJP:0.01452)1.000:0.18572)0.989:0.11459,(tr|F7QGX6|F7QGX6_9BRAD:0.27083,(((tr|I0G4T3|I0G4T3_9BRAD:0.08947,(tr|H5YMD9|H5YMD9_9BRAD:0.02652,tr|Q89IE3|Q89IE3_BRADU:0.02018)0.924:0.03031)0.990:0.0829,(((tr|H5Y967|H5Y967_9BRAD:0.03716,(tr|H5YRE3|H5YRE3_9BRAD:0.00054,tr|H5YL11|H5YL11_9BRAD:0.00055)0.936:0.03834)0.997:0.08891,((tr|H5Y9F2|H5Y9F2_9BRAD:0.10547,tr|H5YL07|H5YL07_9BRAD:0.06144)0.894:0.0481,(tr|H5YPR1|H5YPR1_9BRAD:0.05212,tr|Q89BJ7|Q89BJ7_BRADU:0.0842)0.907:0.03644)0.207:0.02179)0.872:0.02703,(tr|A4YRN6|A4YRN6_BRASO:0.18637,tr|A4YVS5|A4YVS5_BRASO:0.2097)0.937:0.07857)0.259:0.01659)0.862:0.05656,tr|Q89IE4|Q89IE4_BRADU:0.10232)0.981:0.11049)0.617:0.04201)0.674:0.02004,((tr|A5ETH5|A5ETH5_BRASB:0.00782,(tr|M5A2E5|M5A2E5_9BRAD:0.01178,tr|A4YKR4|A4YKR4_BRASO:0.02467)0.742:0.00588)0.994:0.12418,(((tr|Q89VV1|Q89VV1_BRADU:0.01903,tr|G7DKZ9|G7DKZ9_BRAJP:0.06194)0.894:0.01932,tr|I0GH09|I0GH09_9BRAD:0.04712)0.864:0.01504,tr|H5YC98|H5YC98_9BRAD:0.01639)1.000:0.13852)0.995:0.10129)0.845:0.04683,tr|H5YFE2|H5YFE2_9BRAD:0.24089)0.919:0.0499,((tr|I0GF11|I0GF11_9BRAD:0.18792,((tr|B8ILI2|B8ILI2_METNO:0.05441,tr|B0UGB4|B0UGB4_METS4:0.10049)1.000:0.24667,(tr|A4Z092|A4Z092_BRASO:0.17226,(tr|Q3SNP5|Q3SNP5_NITWN:0.17998,(tr|Q2J1Q0|Q2J1Q0_RHOP2:0.0984,tr|Q13CE0|Q13CE0_RHOPS:0.03989)0.928:0.059)0.885:0.10173)1.000:0.28549)0.921:0.13055)0.856:0.04225,(tr|F7QGV9|F7QGV9_9BRAD:0.19033,(tr|G7DKZ1|G7DKZ1_BRAJP:0.00679,tr|A0A023XSK1|A0A023XSK1_BRAJP:0.04609)1.000:0.19559)0.924:0.07539)0.963:0.08074)0.980:0.18553,(tr|E3I574|E3I574_RHOVT:0.80134,(tr|I0FYH9|I0FYH9_9BRAD:0.63142,tr|F7Y3J3|F7Y3J3_MESOW:0.61322)0.217:0.1329)0.823:0.08918)0.603:0.06947,((((tr|B8EIJ3|B8EIJ3_METSB:0.24513,tr|B0UF91|B0UF91_METS4:0.25243)0.973:0.15958,tr|Q137P1|Q137P1_RHOPS:0.63133)0.602:0.05106,(tr|A4Z0A8|A4Z0A8_BRASO:0.09699,(tr|I0G160|I0G160_9BRAD:0.03174,(tr|Q89EN1|Q89EN1_BRADU:0.02382,(tr|H5YN33|H5YN33_9BRAD:0.02446,tr|G7D8X0|G7D8X0_BRAJP:0.03931)0.924:0.0192)0.275:0.01954)0.993:0.14746)1.000:0.3896)0.875:0.09848,(((tr|B8ILW3|B8ILW3_METNO:0.00055,tr|B8ICJ0|B8ICJ0_METNO:0.02701)0.742:0.00493,(tr|B8II33|B8II33_METNO:0.01558,tr|B8IVE4|B8IVE4_METNO:0.10895)0.328:0.02661)0.873:0.05346,(tr|B8ICN9|B8ICN9_METNO:0.07398,tr|B0UM77|B0UM77_METS4:0.09154)0.791:0.05428)1.000:0.34881)0.993:0.18025)0.931:0.11637,(tr|V9W1E9|V9W1E9_9RHOB:0.72069,((tr|G8AET5|G8AET5_AZOBR:0.00055,tr|A0A060DDZ9|A0A060DDZ9_AZOBR:0.00477)0.997:0.24161,(tr|G8AMA1|G8AMA1_AZOBR:0.00055,tr|A0A060DKD0|A0A060DKD0_AZOBR:0.01498)0.999:0.31221)1.000:0.49136)0.826:0.14618)0.988:0.17335,((tr|I3X6A8|I3X6A8_RHIFR:0.14929,(tr|Q98JS7|Q98JS7_RHILO:0.13116,tr|B3Q4C5|B3Q4C5_RHIE6:0.23823)0.712:0.08134)1.000:0.90745,(tr|B8ETF9|B8ETF9_METSB:0.62224,((tr|B8ILY2|B8ILY2_METNO:0.05557,tr|B0UB88|B0UB88_METS4:0.04919)1.000:0.63353,((tr|G7D2C9|G7D2C9_BRAJP:0.00055,tr|A0A023XBL6|A0A023XBL6_BRAJP:0.00055)0.979:0.12519,(tr|Q89IK1|Q89IK1_BRADU:0.02882,(tr|I0G4Z5|I0G4Z5_9BRAD:0.03849,tr|H5YJK5|H5YJK5_9BRAD:0.03889)0.737:0.00703)0.852:0.04067)1.000:0.52395)0.206:0.0854)0.918:0.20604)0.878:0.09853)0.714:0.07129)0.846:0.04962,(((tr|I3X6A2|I3X6A2_RHIFR:0.38498,tr|C7RJH6|C7RJH6_ACCPU:0.58095)0.795:0.03683,(((tr|G7D8J0|G7D8J0_BRAJP:0.03942,(tr|Q89SI2|Q89SI2_BRADU:0.02437,tr|I0GDE8|I0GDE8_9BRAD:0.01431)0.885:0.03017)0.906:0.10311,((tr|M4ZUL1|M4ZUL1_9BRAD:0.00965,(tr|A4YV07|A4YV07_BRASO:0.02884,tr|A5EJQ2|A5EJQ2_BRASB:0.00465)0.419:0.00505)0.789:0.04561,((tr|G7DAJ5|G7DAJ5_BRAJP:0.00844,(tr|H5YHD4|H5YHD4_9BRAD:0.00477,tr|Q89L68|Q89L68_BRADU:0.02367)0.348:0.01107)0.999:0.10409,(tr|A4YV08|A4YV08_BRASO:0.02477,(tr|M4Z9L9|M4Z9L9_9BRAD:0.02108,tr|A5EJQ3|A5EJQ3_BRASB:0.01557)0.901:0.02882)0.996:0.08248)0.655:0.02541)0.935:0.09859)1.000:0.63844,(tr|F2IWS5|F2IWS5_POLGS:0.40644,(tr|Q98IJ6|Q98IJ6_RHILO:0.06876,tr|E8TPV0|E8TPV0_MESCW:0.11536)1.000:0.38729)0.902:0.18192)0.951:0.15151)0.919:0.06878,(((tr|D3P2E5|D3P2E5_AZOS1:0.04906,tr|G7ZDL2|G7ZDL2_AZOL4:0.09132)1.000:0.29084,((tr|M4ZJ82|M4ZJ82_9BRAD:0.28802,(tr|A4YK53|A4YK53_BRASO:0.36682,tr|A5E8V6|A5E8V6_BRASB:0.19112)0.236:0.03979)1.000:0.70756,((tr|Q2IUB4|Q2IUB4_RHOP2:0.12062,(tr|A4YT88|A4YT88_BRASO:0.09349,(tr|H5YG33|H5YG33_9BRAD:0.0061,(tr|I0G9C5|I0G9C5_9BRAD:0.01807,(tr|A0A023XFL7|A0A023XFL7_BRAJP:0.02221,(tr|G7DHY3|G7DHY3_BRAJP:0.00054,tr|Q89MV1|Q89MV1_BRADU:0.04473)0.702:0.00155)0.861:0.01371)0.884:0.01828)0.987:0.09211)0.635:0.05715)0.963:0.08877,(tr|Q2IY42|Q2IY42_RHOP2:0.22786,(tr|H5YBW6|H5YBW6_9BRAD:0.13565,tr|A5ECX2|A5ECX2_BRASB:0.20271)0.970:0.10076)0.860:0.04514)0.811:0.14273)0.889:0.17715)0.998:0.37597,(tr|C6W0A3|C6W0A3_DYAFD:0.62549,(tr|Q3IWI4|Q3IWI4_RHOS4:0.00065,(tr|B9KTZ5|B9KTZ5_RHOSK:0.00749,(tr|F3U2K9|F3U2K9_RHOSH:0.00375,tr|A3PPH6|A3PPH6_RHOS1:0.00055)0.930:0.00055)0.922:0.05208)1.000:0.63591)0.855:0.21679)0.798:0.08253)0.851:0.09015)0.813:0.05816,tr|U5N7Z3|U5N7Z3_9BURK:0.87397)0.850:0.07357)0.884:0.1217)0.939:0.18641,(tr|B3RSJ7|B3RSJ7_TRIAD:1.83682,((tr|A7SFR8|A7SFR8_NEMVE:1.00898,(tr|W4Y1S7|W4Y1S7_STRPU:0.85614,(tr|E5SL06|E5SL06_TRISP:0.64144,(((tr|U1NIH3|U1NIH3_ASCSU:0.25071,(tr|J0DZH1|J0DZH1_LOALO:0.14235,(tr|A8Q656|A8Q656_BRUMA:0.05208,tr|J9BI75|J9BI75_WUCBA:0.01707)0.895:0.08305)1.000:0.52203)0.873:0.18042,((tr|G0N9M6|G0N9M6_CAEBE:0.02203,(tr|E3LQQ4|E3LQQ4_CAERE:0.01364,tr|A8XCN7|A8XCN7_CAEBR:0.04198)0.245:0.01418)0.648:0.00322,(tr|G5EG87|G5EG87_CAEEL:0.0386,(tr|K7HT43|K7HT43_CAEJA:0.00055,tr|K7I3H0|K7I3H0_CAEJA:0.00055)0.902:0.04115)0.966:0.09407)0.987:0.2722)0.173:0.07446,tr|H3F1U9|H3F1U9_PRIPA:0.51747)0.993:0.36442)0.928:0.31872)0.410:0.265)0.000:0.03907,((((tr|C3Z8U0|C3Z8U0_BRAFL:0.46835,tr|T1JFS9|T1JFS9_STRMM:1.00727)0.821:0.21795,(((((tr|W5LC84|W5LC84_ASTMX:0.11739,tr|F1QKB0|F1QKB0_DANRE:0.06695)0.999:0.13915,(tr|M3ZL95|M3ZL95_XIPMA:0.15257,(tr|I3KDE3|I3KDE3_ORENI:0.05796,(tr|H3DPK0|H3DPK0_TETNG:0.04206,(tr|H2SF07|H2SF07_TAKRU:0.00055,(tr|H2SF09|H2SF09_TAKRU:0.00055,tr|H2SF08|H2SF08_TAKRU:0.00055)0.413:0.00055)0.922:0.04841)1.000:0.22004)0.553:0.04219)0.899:0.05325)0.957:0.10718,tr|W5NBM8|W5NBM8_LEPOC:0.21364)0.953:0.13746,(tr|H3B7Z3|H3B7Z3_LATCH:0.13701,((tr|H0Z369|H0Z369_TAEGU:0.04546,tr|U3K5P8|U3K5P8_FICAL:0.16092)0.966:0.12065,((tr|R4GKL3|R4GKL3_CHICK:0.0655,(tr|E1C736|E1C736_CHICK:0.02409,tr|G1MQG5|G1MQG5_MELGA:0.05294)0.196:0.007)0.809:0.08768,tr|U3K5Q1|U3K5Q1_FICAL:0.0578)0.196:0.01485)0.999:0.27026)0.939:0.14438)0.977:0.25711,((((tr|W5N1V2|W5N1V2_LEPOC:0.00055,tr|W5N1W1|W5N1W1_LEPOC:0.00055)0.773:0.01004,((tr|H3DDQ7|H3DDQ7_TETNG:0.02942,((tr|H2V1M2|H2V1M2_TAKRU:0.00054,(tr|H2V1M1|H2V1M1_TAKRU:0.0007,tr|H2V1M3|H2V1M3_TAKRU:0.01184)0.904:0.01224)0.602:0.00361,((tr|G3PKS0|G3PKS0_GASAC:0.00053,tr|G3PKR5|G3PKR5_GASAC:0.00055)0.984:0.05104,((tr|H2L3S2|H2L3S2_ORYLA:0.03966,tr|M3ZLN0|M3ZLN0_XIPMA:0.03137)0.916:0.03203,(tr|I3KJQ0|I3KJQ0_ORENI:0.01927,tr|I3KJP9|I3KJP9_ORENI:0.00055)0.073:0.01285)0.373:0.00761)0.229:0.01883)0.695:0.02397)0.979:0.08316,(tr|W5L9K1|W5L9K1_ASTMX:0.04924,(tr|E7EZZ7|E7EZZ7_DANRE:0.00055,tr|F1R8W6|F1R8W6_DANRE:0.00055)0.905:0.03137)0.979:0.07651)0.896:0.03032)0.973:0.09079,(((((((tr|G3TKN8|G3TKN8_LOXAF:0.00055,(tr|G1M9L1|G1M9L1_AILME:0.00055,tr|G3UCE4|G3UCE4_LOXAF:0.00989)0.098:0.00323)0.952:0.01951,((tr|M3YYG2|M3YYG2_MUSPF:0.00055,((((tr|I3N0Q3|I3N0Q3_SPETR:0.00055,(tr|L5KHB3|L5KHB3_PTEAL:0.00545,tr|H0VLK2|H0VLK2_CAVPO:0.00173)0.208:0.00398)0.765:0.00147,(tr|G1PDN7|G1PDN7_MYOLU:0.00665,(tr|L9LD08|L9LD08_TUPCH:0.00054,(tr|F7FHG4|F7FHG4_CALJA:0.00548,tr|W5P688|W5P688_SHEEP:0.01641)0.843:0.02029)0.770:0.00273)0.421:0.00832)1.000:0.00055,(sp|Q9UDY8|MALT1_HUMAN:0.00055,tr|H2NWF6|H2NWF6_PONAB:0.01384)0.851:0.00695)0.000:0.00055,(tr|H0XDP6|H0XDP6_OTOGA:0.00055,((tr|F1MBS7|F1MBS7_BOVIN:0.01304,tr|F1SM41|F1SM41_PIG:0.00054)0.868:0.01264,tr|L5LU19|L5LU19_MYODS:0.00055)0.892:0.00054)0.910:0.00642)0.495:0.00055)0.825:0.00054,(tr|M3WJV4|M3WJV4_FELCA:0.00055,(sp|Q2TBA3|MALT1_MOUSE:0.00649,tr|D4A980|D4A980_RAT:0.00055)0.915:0.01276)0.782:0.00055)0.000:0.00055)0.983:0.0503,(tr|F7AR74|F7AR74_MONDO:0.00054,(tr|G3WQR0|G3WQR0_SARHA:0.01952,tr|G3WQQ9|G3WQQ9_SARHA:0.00053)0.860:0.00643)0.825:0.01283)0.875:0.02115,tr|F7D7Q0|F7D7Q0_ORNAN:0.00832)0.984:0.09081,(tr|H9GS96|H9GS96_ANOCA:0.10053,tr|F6RPT7|F6RPT7_XENTR:0.15942)0.076:0.0241)0.384:0.0206,(tr|U3IRF5|U3IRF5_ANAPL:0.01948,(tr|F1N8V2|F1N8V2_CHICK:0.00055,((tr|G1MQV7|G1MQV7_MELGA:0.00054,tr|G1MQV1|G1MQV1_MELGA:0.00055)0.999:0.09608,(tr|G3UQB5|G3UQB5_MELGA:0.00055,(tr|U3K595|U3K595_FICAL:0.11246,tr|H1A4F3|H1A4F3_TAEGU:0.01438)0.975:0.04958)0.775:0.007)0.553:0.00055)0.783:0.00771)0.760:0.01573)0.950:0.09003,(tr|H3A3D4|H3A3D4_LATCH:0.00053,tr|H3A3D5|H3A3D5_LATCH:0.00636)0.947:0.05747)0.895:0.06701)0.763:0.11375,(((tr|H0YPE2|H0YPE2_TAEGU:0.03912,tr|U3KB03|U3KB03_FICAL:0.02793)0.945:0.05082,(tr|U3I8H0|U3I8H0_ANAPL:0.10899,(tr|R4GF75|R4GF75_CHICK:0.01514,(tr|G1MQH7|G1MQH7_MELGA:0.00054,tr|G3UPT1|G3UPT1_MELGA:0.00055)0.995:0.07994)0.961:0.04881)0.807:0.01775)0.999:0.21078,(tr|H3B0U4|H3B0U4_LATCH:0.11036,((tr|H2MR53|H2MR53_ORYLA:0.12372,(((tr|I3J201|I3J201_ORENI:0.03103,tr|M3ZMQ5|M3ZMQ5_XIPMA:0.08894)0.932:0.04878,(tr|H2SCC3|H2SCC3_TAKRU:0.00054,tr|H2SCC4|H2SCC4_TAKRU:0.00055)0.937:0.03932)0.636:0.03226,tr|H3DDE6|H3DDE6_TETNG:0.04009)0.724:0.01806)0.993:0.10802,(tr|Q9DDL2|Q9DDL2_DANRE:0.12058,(tr|W5LFT2|W5LFT2_ASTMX:0.09826,tr|W5M8C0|W5M8C0_LEPOC:0.06435)0.504:0.03248)0.862:0.04591)0.981:0.11288)0.822:0.05744)0.954:0.14051)0.996:0.31429)0.962:0.26094)0.588:0.08329,(tr|H2Y3Q9|H2Y3Q9_CIOIN:0.93708,tr|K1QLR9|K1QLR9_CRAGI:0.76639)0.886:0.23707)0.953:0.27442,((((tr|B7P995|B7P995_IXOSC:1.08897,(tr|M5C110|M5C110_THACB:1.35565,tr|I1FG52|I1FG52_AMPQE:0.00053)0.992:1.04309)0.760:0.4549,(tr|A7SFR7|A7SFR7_NEMVE:0.04476,tr|A7SFR5|A7SFR5_NEMVE:0.00054)1.000:0.84457)0.638:0.07213,tr|I1G1Z4|I1G1Z4_AMPQE:0.57446)0.848:0.15733,(tr|E9G767|E9G767_DAPPU:1.19862,(((tr|T1HC72|T1HC72_RHOPR:0.93802,tr|G6DDG0|G6DDG0_DANPL:1.62753)0.765:0.27178,(tr|E0VH22|E0VH22_PEDHC:0.57466,tr|A0A067RF66|A0A067RF66_ZOONE:0.56757)0.171:0.07319)0.508:0.18659,(tr|K7JK09|K7JK09_NASVI:0.29132,((((tr|W4WTT7|W4WTT7_ATTCE:0.02322,tr|F4WE64|F4WE64_ACREC:0.08823)0.983:0.07772,tr|E9IL42|E9IL42_SOLIN:0.04152)0.632:0.02159,tr|E2A536|E2A536_CAMFO:0.1809)0.368:0.03375,tr|E2B4X9|E2B4X9_HARSA:0.03562)0.929:0.1614)1.000:0.82528)0.960:0.34036)0.820:0.13906)0.768:0.0689)0.338:0.14286)0.717:0.17621)0.997:0.92242)0.844:0.09236)0.980:0.41573)0.147:0.15737)0.336:0.1268,(tr|C4ZIE0|C4ZIE0_THASP:1.95689,((((tr|A4YML9|A4YML9_BRASO:1.19307,tr|I0H8A0|I0H8A0_ACTM4:1.20084)0.926:0.53275,(tr|F6BZ59|F6BZ59_SINMB:2.31816,(tr|C7P9U2|C7P9U2_CHIPD:1.47109,(tr|F5XQ23|F5XQ23_MICPN:1.2275,(tr|B3EJ59|B3EJ59_CHLPB:1.1472,(tr|A0A024ELC6|A0A024ELC6_9PSED:0.84242,(tr|Q2SG68|Q2SG68_HAHCH:0.09043,tr|K9VUK2|K9VUK2_9CYAN:1.18412)0.952:0.81093)0.933:0.53452)0.428:0.40987)0.847:0.32993)0.853:0.335)0.158:0.10911)0.956:0.46132,(((tr|C7QDH8|C7QDH8_CATAD:1.15028,(((tr|G8X248|G8X248_STREN:1.27217,(tr|K4QYC6|K4QYC6_9ACTO:0.86047,tr|K4QWC3|K4QWC3_9ACTO:0.77453)0.945:0.32897)0.910:0.21711,((((tr|K4QSY0|K4QSY0_9ACTO:0.70867,tr|K4R1J3|K4R1J3_9ACTO:1.07498)0.082:0.15297,tr|G8SJ60|G8SJ60_ACTS5:1.11226)0.264:0.14811,(tr|R4SX83|R4SX83_AMYOR:0.95638,tr|G2NRF9|G2NRF9_9ACTO:0.97371)0.512:0.22876)0.969:0.30949,((tr|S5VQZ9|S5VQZ9_STRCU:1.21162,tr|K4RA07|K4RA07_9ACTO:0.74055)0.993:0.63343,(tr|B0JIH1|B0JIH1_MICAN:1.18931,(tr|K9PNX3|K9PNX3_9CYAN:0.39509,tr|K9QS99|K9QS99_NOSS7:0.17432)0.999:0.79232)0.595:0.12989)0.678:0.19146)0.629:0.04966)0.740:0.15765,(tr|G8S6C2|G8S6C2_ACTS5:1.20846,tr|V9QYG0|V9QYG0_9PSED:1.59972)0.843:0.37218)0.825:0.12304)0.931:0.34002,tr|H5WJ31|H5WJ31_9BURK:1.66026)0.912:0.33796,(((sp|P55525|Y4KE_RHISN:0.33637,tr|S5SW78|S5SW78_RHIET:0.39729)0.940:0.18607,(tr|G0CKQ7|G0CKQ7_XANCA:0.54406,tr|V5T2Z2|V5T2Z2_PSEAI:0.60181)0.240:0.04602)1.000:1.07717,(((tr|L0KRU2|L0KRU2_MESAW:1.44467,tr|J7QKZ6|J7QKZ6_METSZ:1.67154)0.873:0.32772,tr|M9TZY3|M9TZY3_9ACTO:1.08117)0.824:0.18807,(tr|U5QNV3|U5QNV3_9CYAN:1.54368,tr|Q82P62|Q82P62_STRAW:1.03037)0.259:0.22016)0.660:0.09438)0.996:0.8104)0.426:0.23247)0.433:0.0839,((tr|W0JBL7|W0JBL7_9BACT:0.83194,tr|C5C5X1|C5C5X1_BEUC1:0.58825)0.988:0.65866,(tr|B8HUT5|B8HUT5_CYAP4:1.49509,(tr|S4XYM9|S4XYM9_SORCE:1.14248,tr|M4ZGP5|M4ZGP5_9BRAD:1.32668)0.299:0.11983)0.957:0.44165)0.992:0.64475)0.768:0.11674)0.735:0.10227)0.838:0.08864)0.489:0.03315,((tr|M5C3R1|M5C3R1_THACB:1.71016,(tr|M2QJE3|M2QJE3_CERS8:0.50317,tr|M2Q5Y9|M2Q5Y9_CERS8:0.63589)0.999:1.44357)0.858:0.40684,tr|E9CEF0|E9CEF0_CAPO3:1.90691)0.805:0.25648)0.643:0.05292,((((tr|K8GFT6|K8GFT6_9CYAN:0.81936,(tr|K1WPK3|K1WPK3_ARTPT:0.01733,tr|D4ZRX2|D4ZRX2_ARTPN:0.02576)1.000:0.73319)0.870:0.15723,((tr|K9R6R5|K9R6R5_9CYAN:0.26415,(tr|K9UY68|K9UY68_9CYAN:0.38914,(((((tr|K9ZQ94|K9ZQ94_ANACC:0.07543,tr|D7DXY4|D7DXY4_NOSA0:0.17007)0.989:0.09507,tr|K7VZD4|K7VZD4_9NOST:0.16764)0.239:0.02473,tr|K9WS76|K9WS76_9NOST:0.06195)0.993:0.08658,(tr|K9PRK5|K9PRK5_9CYAN:0.15843,tr|B2IT84|B2IT84_NOSP7:0.07573)0.870:0.04735)0.903:0.04409,((tr|K9QEC4|K9QEC4_9NOSO:0.17204,(tr|K9QQ03|K9QQ03_NOSS7:0.2116,(tr|Q3M719|Q3M719_ANAVT:0.01149,tr|Q8YQY4|Q8YQY4_NOSS1:0.02159)0.998:0.12922)0.960:0.08825)0.826:0.02527,tr|W6FVS3|W6FVS3_NODSP:0.28983)0.836:0.02172)0.681:0.04482)0.914:0.08883)0.999:0.37336,((tr|K9WLP7|K9WLP7_9CYAN:0.51529,((tr|B7KL36|B7KL36_CYAP7:0.58442,tr|E0UGK6|E0UGK6_CYAP2:0.54415)0.995:0.50886,(tr|C7QY37|C7QY37_CYAP0:0.69573,tr|B1X0V4|B1X0V4_CYAA5:0.62263)0.950:0.34343)0.837:0.18138)0.897:0.14143,(tr|K9UJD7|K9UJD7_9CHRO:0.62373,tr|K9W1K2|K9W1K2_9CYAN:0.55307)0.350:0.12594)0.890:0.12356)0.862:0.13522)0.971:0.41582,((((((tr|K9PZQ2|K9PZQ2_9CYAN:0.51938,((tr|K9ZKI5|K9ZKI5_ANACC:0.10393,tr|K7W655|K7W655_9NOST:0.18858)1.000:0.43052,((tr|K9VRM4|K9VRM4_9CYAN:0.51542,tr|B0C9W0|B0C9W0_ACAM1:0.56699)0.429:0.076,tr|K9Q0Y8|K9Q0Y8_9CYAN:0.60327)0.195:0.11472)0.807:0.0909)0.944:0.11701,((tr|K9UZZ9|K9UZZ9_9CYAN:0.40715,(tr|K9X7G0|K9X7G0_9NOST:0.31147,tr|B7KEV4|B7KEV4_CYAP7:0.48472)0.951:0.20265)0.952:0.1369,(tr|K8GRJ2|K8GRJ2_9CYAN:0.87124,tr|Q113D2|Q113D2_TRIEI:1.12937)0.965:0.31829)0.841:0.07084)0.312:0.02165,(tr|K9Q1L0|K9Q1L0_9CYAN:0.50804,tr|B7KJQ8|B7KJQ8_CYAP7:0.46112)0.978:0.20107)0.955:0.17857,((tr|Q8YS65|Q8YS65_NOSS1:0.41897,tr|K9QJ26|K9QJ26_9NOSO:0.09706)0.719:0.12554,(tr|K9V4G7|K9V4G7_9CYAN:0.17231,tr|K9PN39|K9PN39_9CYAN:0.4797)0.105:0.04335)0.968:0.17432)0.921:0.17709,(tr|Q111E6|Q111E6_TRIEI:0.29158,tr|Q113K6|Q113K6_TRIEI:0.22558)0.998:0.43259)0.453:0.17201,tr|K9Q255|K9Q255_9CYAN:1.22264)0.977:0.35936)0.996:0.56363,((tr|D2R7P0|D2R7P0_PIRSD:1.44251,(tr|L0DGW5|L0DGW5_SINAD:1.13986,(tr|B9TLC0|B9TLC0_RICCO:0.81173,((tr|E3E8M6|E3E8M6_PAEPS:0.62574,tr|K4IYI6|K4IYI6_PSYTT:0.57804)0.373:0.15634,(tr|Q138G9|Q138G9_RHOPS:1.03846,(tr|Q0HF89|Q0HF89_SHESM:0.38957,(((tr|C8VVT6|C8VVT6_DESAS:0.43792,tr|D3FX53|D3FX53_BACPE:0.38155)0.750:0.07357,(tr|A6TNL9|A6TNL9_ALKMQ:0.30779,tr|G7MAM0|G7MAM0_9CLOT:0.15478)0.982:0.1515)0.347:0.08702,tr|F4BQS5|F4BQS5_CARS1:0.42758)0.724:0.13061)0.985:0.42744)0.908:0.31029)0.984:0.4075)0.524:0.2131)0.330:0.1026)0.910:0.3065,(tr|Q0IVL1|Q0IVL1_ORYSJ:2.02168,tr|H1XX30|H1XX30_9BACT:2.17356)0.725:0.41837)0.936:0.39796)0.895:0.19253)0.921:0.1221)0.516:0.10832,(((((tr|C7PN53|C7PN53_CHIPD:2.06908,((tr|G8QIF5|G8QIF5_AZOSU:1.11444,tr|I0GRP2|I0GRP2_SELRL:1.68132)0.962:1.03936,((sp|Q9GPM2|PCP_DICDI:1.13214,tr|F1A0M3|F1A0M3_DICPU:2.07848)0.948:0.81461,(tr|Q54ZB4|Q54ZB4_DICDI:1.22579,(tr|F0ZLR2|F0ZLR2_DICPU:0.95418,tr|F0Z9B5|F0Z9B5_DICPU:1.01644)0.938:0.57304)0.937:0.50297)0.607:0.07762)0.381:0.36864)0.931:0.60548,(tr|R7JKH6|R7JKH6_9BACT:2.76606,(tr|F4KPI3|F4KPI3_HALH1:0.80116,tr|K4IE98|K4IE98_PSYTT:1.00884)0.959:0.54619)0.438:0.18806)0.443:0.1224,((((tr|H1YBZ3|H1YBZ3_9SPHI:2.05774,tr|L0DGI7|L0DGI7_SINAD:0.97168)0.726:0.35174,(tr|A7RGF8|A7RGF8_NEMVE:1.53227,tr|H6LAN5|H6LAN5_SAPGL:2.20477)0.883:0.76531)0.598:0.04413,((tr|Q7USV9|Q7USV9_RHOBA:2.31214,tr|F0SRZ3|F0SRZ3_PLABD:0.83353)0.963:0.98828,((tr|Q6MCU0|Q6MCU0_PARUW:1.0904,((tr|F8KZC1|F8KZC1_PARAV:1.10023,tr|D6YU20|D6YU20_WADCW:0.85005)0.686:0.25393,(tr|D6YRK1|D6YRK1_WADCW:0.92556,tr|I4B5B3|I4B5B3_TURPD:1.52605)0.180:0.06211)0.935:0.38603)0.877:0.28361,((tr|E6SNB7|E6SNB7_BACT6:1.24367,(tr|F4L145|F4L145_HALH1:0.95427,tr|I4ANQ4|I4ANQ4_FLELS:0.47349)0.470:0.18875)0.950:0.42838,(tr|R6B3F6|R6B3F6_9BACT:1.19113,((tr|D2QUD7|D2QUD7_SPILD:0.7976,tr|C6W0A6|C6W0A6_DYAFD:1.49464)0.941:0.53382,(tr|D2QUE5|D2QUE5_SPILD:1.84859,tr|R6B5V1|R6B5V1_9BACT:1.51464)0.239:0.07349)0.397:0.12216)0.857:0.22849)0.704:0.19916)0.853:0.25902)0.970:0.51078)0.876:0.18431,((tr|I1FBA2|I1FBA2_AMPQE:2.35544,(((((tr|X6MEP7|X6MEP7_RETFI:0.14799,(tr|X6MNX3|X6MNX3_RETFI:1.72796,tr|X6P031|X6P031_RETFI:0.69978)0.777:0.14149)0.948:0.16204,(tr|X6MA31|X6MA31_RETFI:0.21824,tr|X6P740|X6P740_RETFI:0.47545)0.868:0.17627)0.501:0.08374,tr|X6P1P1|X6P1P1_RETFI:0.79163)0.999:0.93742,(tr|X6N3A3|X6N3A3_RETFI:0.47956,((((((tr|X6LJT3|X6LJT3_RETFI:0.14725,(tr|X6M2G7|X6M2G7_RETFI:0.14988,tr|X6LVX6|X6LVX6_RETFI:0.21244)0.975:0.17305)0.899:0.10808,(tr|X6N151|X6N151_RETFI:0.51875,tr|X6NGF3|X6NGF3_RETFI:0.48914)0.302:0.06996)0.460:0.06223,tr|X6M576|X6M576_RETFI:1.19588)0.413:0.12089,((((tr|X6M1W4|X6M1W4_RETFI:0.61867,(((((tr|X6LA42|X6LA42_RETFI:0.11167,tr|X6LG44|X6LG44_RETFI:0.04442)0.946:0.11392,tr|X6MDR1|X6MDR1_RETFI:0.30385)0.944:0.13018,(((tr|X6PE68|X6PE68_RETFI:0.05489,tr|X6LCU0|X6LCU0_RETFI:0.35711)0.145:0.00054,tr|X6LDU7|X6LDU7_RETFI:0.16515)0.938:0.13869,tr|X6NIS5|X6NIS5_RETFI:0.16981)0.681:0.01456)0.977:0.12939,((tr|X6N2L3|X6N2L3_RETFI:0.47702,(tr|X6MEG3|X6MEG3_RETFI:0.05019,tr|X6LMB7|X6LMB7_RETFI:0.29603)0.943:0.23276)0.960:0.31083,tr|X6N4E9|X6N4E9_RETFI:0.41939)0.632:0.01177)0.736:0.05724,(tr|X6LJL9|X6LJL9_RETFI:0.1897,tr|X6P4V6|X6P4V6_RETFI:0.38048)0.918:0.08762)0.461:0.06047)0.304:0.0536,((tr|X6L8L1|X6L8L1_RETFI:0.12619,(tr|X6NJ25|X6NJ25_RETFI:0.17509,tr|X6NNT5|X6NNT5_RETFI:0.12369)0.503:0.03114)1.000:0.50767,(tr|X6LRW7|X6LRW7_RETFI:0.35828,(tr|X6MMW3|X6MMW3_RETFI:0.22174,tr|X6P3R9|X6P3R9_RETFI:0.33956)0.884:0.17509)0.925:0.15252)0.419:0.12893)0.905:0.07058,(((tr|X6ME08|X6ME08_RETFI:0.27122,tr|X6LTZ9|X6LTZ9_RETFI:0.4597)0.973:0.16755,(tr|X6MF83|X6MF83_RETFI:0.38116,tr|X6NKG3|X6NKG3_RETFI:0.62683)0.297:0.1136)0.852:0.05857,(tr|X6LHV6|X6LHV6_RETFI:0.16516,tr|X6LCI7|X6LCI7_RETFI:0.2489)0.999:0.47172)0.935:0.13737)0.665:0.07572,(((tr|X6P1M9|X6P1M9_RETFI:0.18537,(tr|X6P9L0|X6P9L0_RETFI:0.12817,tr|X6P3W6|X6P3W6_RETFI:0.18253)0.954:0.125)0.980:0.13963,((tr|X6M0V1|X6M0V1_RETFI:0.04016,tr|X6LH30|X6LH30_RETFI:0.09492)0.920:0.07828,(tr|X6MA17|X6MA17_RETFI:0.09204,(tr|X6LUV1|X6LUV1_RETFI:0.50183,(tr|X6PDR1|X6PDR1_RETFI:0.06613,tr|X6M2M5|X6M2M5_RETFI:0.24322)0.873:0.10337)0.870:0.08942)0.932:0.09375)0.110:0.03518)0.997:0.2157,((tr|X6NGK1|X6NGK1_RETFI:0.4643,(tr|X6PC24|X6PC24_RETFI:0.11198,tr|X6LVW5|X6LVW5_RETFI:0.16114)0.862:0.09424)0.999:0.27453,(tr|X6P6G8|X6P6G8_RETFI:0.58814,((((((tr|X6LWG1|X6LWG1_RETFI:0.13423,(tr|X6LBG9|X6LBG9_RETFI:0.13593,tr|X6LM04|X6LM04_RETFI:0.4009)0.885:0.09163)0.949:0.0835,tr|X6M9C6|X6M9C6_RETFI:0.09218)0.869:0.03481,((tr|X6P4D1|X6P4D1_RETFI:0.24492,tr|X6N0T9|X6N0T9_RETFI:0.2962)0.105:0.0832,(tr|X6N8C8|X6N8C8_RETFI:0.28319,tr|X6NJV4|X6NJV4_RETFI:0.09305)0.658:0.01917)0.927:0.04571)0.945:0.05549,(tr|X6NF23|X6NF23_RETFI:0.11239,(tr|X6LLE6|X6LLE6_RETFI:0.1954,tr|X6NWU0|X6NWU0_RETFI:0.37667)0.884:0.07567)0.897:0.07666)0.392:0.02789,(tr|X6LLZ1|X6LLZ1_RETFI:0.16756,tr|X6M9U1|X6M9U1_RETFI:0.22602)0.913:0.07548)0.918:0.06245,(((tr|X6LVZ7|X6LVZ7_RETFI:0.00055,tr|X6LDZ6|X6LDZ6_RETFI:0.00055)0.993:0.12638,(tr|X6MUZ2|X6MUZ2_RETFI:0.21067,tr|X6P2V3|X6P2V3_RETFI:0.15923)0.876:0.06735)0.907:0.08135,((tr|X6P029|X6P029_RETFI:0.21402,tr|X6NZ53|X6NZ53_RETFI:0.16202)0.947:0.08127,(tr|X6P0T0|X6P0T0_RETFI:0.21049,tr|X6NJC8|X6NJC8_RETFI:0.45664)0.818:0.04245)0.942:0.06461)0.963:0.10937)0.211:0.01826)0.713:0.05409)0.567:0.04651)0.977:0.11275)0.967:0.14482)0.884:0.10556,((tr|X6NFF7|X6NFF7_RETFI:0.20984,tr|X6M189|X6M189_RETFI:0.21269)0.840:0.12615,((tr|X6M5T4|X6M5T4_RETFI:0.00978,tr|X6P864|X6P864_RETFI:0.00055)1.000:1.17461,(tr|X6LKC3|X6LKC3_RETFI:0.15153,tr|X6LD02|X6LD02_RETFI:0.04494)0.994:0.45598)0.862:0.18109)0.311:0.03001)0.902:0.18972,tr|X6PDL6|X6PDL6_RETFI:0.94923)0.705:0.12757)0.989:0.81021)0.992:0.6759,((tr|I1FII3|I1FII3_AMPQE:1.27726,(tr|I1F237|I1F237_AMPQE:0.49005,tr|I1FII4|I1FII4_AMPQE:0.32285)0.996:1.13476)0.980:0.94671,((tr|I1ES58|I1ES58_AMPQE:0.10832,(tr|I1FV64|I1FV64_AMPQE:0.82959,tr|I1EE04|I1EE04_AMPQE:0.0827)0.474:0.17039)1.000:1.60673,(((((tr|W5LN76|W5LN76_ASTMX:0.68744,(((tr|G3Q1X4|G3Q1X4_GASAC:0.00053,tr|G3NAY3|G3NAY3_GASAC:0.00055)1.000:0.22736,(tr|M4ACL5|M4ACL5_XIPMA:0.29042,(tr|I3K3Z9|I3K3Z9_ORENI:0.02161,tr|I3K3Z5|I3K3Z5_ORENI:0.0774)0.993:0.20679)0.216:0.05857)0.809:0.07503,(tr|H3D7W3|H3D7W3_TETNG:0.25441,(tr|H2VEU3|H2VEU3_TAKRU:0.04078,tr|H2VEU2|H2VEU2_TAKRU:0.02)0.998:0.25596)0.967:0.16209)0.989:0.3185)0.047:0.12725,(tr|F1QBG0|F1QBG0_DANRE:0.18191,tr|E7F2N9|E7F2N9_DANRE:0.21769)0.985:0.30491)0.876:0.22107,tr|W5ND43|W5ND43_LEPOC:0.45701)0.850:0.16018,(tr|Q28GK9|Q28GK9_XENTR:0.89196,(tr|H3AXG0|H3AXG0_LATCH:0.37909,((tr|U3HZQ3|U3HZQ3_ANAPL:0.67967,((tr|A9YDV4|A9YDV4_CHICK:0.00055,tr|A9YDV3|A9YDV3_CHICK:0.00051)1.000:0.08792,(tr|H9H2H0|H9H2H0_MELGA:0.00055,tr|H9H1H7|H9H1H7_MELGA:0.00055)0.721:0.00857)0.838:0.15918)0.991:0.36305,tr|V8PCX5|V8PCX5_OPHHA:0.58285)0.988:0.33929)0.733:0.09883)0.898:0.24708)1.000:0.87434,((((tr|B7QAN7|B7QAN7_IXOSC:1.26653,((tr|Q7QGM9|Q7QGM9_ANOGA:0.00055,tr|Q7QGN0|Q7QGN0_ANOGA:0.02266)1.000:1.53932,((tr|N6WCV6|N6WCV6_DROPS:0.76144,(tr|B4QBQ5|B4QBQ5_DROSI:0.13202,(tr|B3NSB8|B3NSB8_DROER:0.24723,tr|B4P5Z9|B4P5Z9_DROYA:0.21042)0.980:0.18081)0.922:0.28218)0.925:0.27824,(tr|B4N5P4|B4N5P4_DROWI:0.56577,(tr|B4KUF2|B4KUF2_DROMO:1.02323,(tr|B4NYV9|B4NYV9_DROYA:0.03112,(tr|B3MJ80|B3MJ80_DROAN:0.04645,(tr|B4GIZ7|B4GIZ7_DROPE:0.02883,tr|Q28YQ8|Q28YQ8_DROPS:0.00054)0.989:0.07409)0.714:0.04697)0.383:0.18663)0.510:0.17306)0.941:0.28803)0.865:0.33204)0.859:0.48756)0.919:0.34797,((((((((tr|F7A564|F7A564_XENTR:1.31829,((tr|H0ZJ57|H0ZJ57_TAEGU:0.11929,tr|U3JNE1|U3JNE1_FICAL:0.05676)0.996:0.3621,(tr|F7BWD5|F7BWD5_MONDO:0.18929,tr|G3VCE6|G3VCE6_SARHA:0.25892)0.997:0.37542)0.650:0.09355)0.600:0.10928,(tr|G3U5N1|G3U5N1_LOXAF:0.11185,((tr|F7C541|F7C541_MACMU:0.09732,(tr|H2P899|H2P899_PONAB:0.04211,tr|G1R5K0|G1R5K0_NOMLE:0.03754)0.817:0.05965)1.000:0.39713,(((tr|M3XMC8|M3XMC8_MUSPF:0.22271,tr|G1LHI9|G1LHI9_AILME:0.03264)0.992:0.13539,tr|E2RB11|E2RB11_CANFA:0.09846)0.976:0.08836,(tr|F6YQ88|F6YQ88_HORSE:0.12389,(tr|L5MB73|L5MB73_MYODS:0.04893,tr|G1QAH7|G1QAH7_MYOLU:0.05363)0.998:0.15428)0.889:0.04794)0.439:0.04358)0.886:0.16211)1.000:0.59249)0.860:0.14259,(tr|I3KF39|I3KF39_ORENI:0.45603,(tr|H3CR38|H3CR38_TETNG:0.30291,(tr|H2TIG9|H2TIG9_TAKRU:0.00942,tr|H2TIH1|H2TIH1_TAKRU:0.00055)0.999:0.37202)0.943:0.26572)0.996:0.45544)0.710:0.10284,(tr|W5L5A0|W5L5A0_ASTMX:0.87509,(tr|M4AAF8|M4AAF8_XIPMA:0.48813,(tr|I3KF49|I3KF49_ORENI:0.42026,(tr|H2THL4|H2THL4_TAKRU:0.3445,(tr|G3PHA3|G3PHA3_GASAC:0.00055,tr|G3PHA8|G3PHA8_GASAC:0.0506)1.000:0.36483)0.241:0.07643)0.928:0.2428)0.971:0.28864)0.777:0.16289)0.088:0.07326,((tr|G3NKD2|G3NKD2_GASAC:0.00055,tr|G3NKD4|G3NKD4_GASAC:0.00055)0.950:0.43509,tr|H2Y1S8|H2Y1S8_CIOIN:1.65483)0.920:0.38407)0.990:0.33733,((((((tr|W4VTJ5|W4VTJ5_ATTCE:0.54818,(tr|K7J006|K7J006_NASVI:0.29093,tr|K7J005|K7J005_NASVI:0.1917)0.984:0.33207)0.899:0.26632,(tr|A0A067RSR3|A0A067RSR3_ZOONE:0.86845,tr|T1HIS3|T1HIS3_RHOPR:0.65608)0.365:0.07028)0.969:0.2172,((tr|E9HAI7|E9HAI7_DAPPU:1.42569,tr|A0A067QRE8|A0A067QRE8_ZOONE:0.75858)0.181:0.15086,(tr|B4KLD9|B4KLD9_DROMO:0.93617,(((((tr|K7IR62|K7IR62_NASVI:0.46583,(tr|F4WFL7|F4WFL7_ACREC:0.15392,(tr|E2B4X5|E2B4X5_HARSA:0.11301,(tr|E2AAJ3|E2AAJ3_CAMFO:0.11675,(tr|H9KPT9|H9KPT9_APIME:0.13155,tr|K7J065|K7J065_NASVI:0.11354)0.067:0.07803)0.857:0.09132)0.786:0.07242)0.884:0.09439)0.953:0.17679,tr|E0VI79|E0VI79_PEDHC:0.7187)0.719:0.06316,(tr|A0A067R0M8|A0A067R0M8_ZOONE:0.56049,(tr|D6WFK4|D6WFK4_TRICA:0.52559,(tr|H9JBQ1|H9JBQ1_BOMMO:0.16959,tr|G6DDV5|G6DDV5_DANPL:0.19358)0.956:0.19716)0.913:0.13774)0.451:0.06132)0.430:0.03585,((tr|B4NBL9|B4NBL9_DROWI:0.2455,(sp|O01382|ICE_DROME:0.00054,tr|B4PPJ9|B4PPJ9_DROYA:0.01455)0.745:0.02337)0.998:0.28161,(tr|B4GHW0|B4GHW0_DROPE:0.07959,((tr|B4NNA3|B4NNA3_DROWI:0.1422,((tr|B4I8P7|B4I8P7_DROSE:0.00055,(tr|B4P9P2|B4P9P2_DROYA:0.02615,tr|B3NPN7|B3NPN7_DROER:0.12041)0.759:0.00623)0.771:0.00553,sp|O02002|CASP1_DROME:0.00662)0.993:0.15464)0.964:0.13676,(tr|B4GA54|B4GA54_DROPE:0.15583,tr|B5DZQ0|B5DZQ0_DROPS:0.00412)1.000:0.30509)0.587:0.07691)0.999:0.35544)0.931:0.12883)0.969:0.16256,(tr|W5JD75|W5JD75_ANODA:0.37114,(tr|B0WPG0|B0WPG0_CULQU:0.20182,tr|B0WPG1|B0WPG1_CULQU:0.41061)0.946:0.20231)1.000:0.43036)0.142:0.05147)0.847:0.11945)0.942:0.15117)0.549:0.10109,((tr|A0A067RKI3|A0A067RKI3_ZOONE:0.93358,tr|B0XBV7|B0XBV7_CULQU:1.41272)0.695:0.11627,((tr|Q7Q803|Q7Q803_ANOGA:0.53272,(tr|W5JU83|W5JU83_ANODA:0.3135,tr|Q7PV92|Q7PV92_ANOGA:0.48184)0.980:0.25109)0.474:0.07976,((((tr|B4IBU2|B4IBU2_DROSE:0.00054,((tr|B3P0J6|B3P0J6_DROER:0.02045,tr|B4PN00|B4PN00_DROYA:0.00499)0.892:0.01004,tr|Q9VET9|Q9VET9_DROME:0.02652)0.797:0.0054)0.961:0.07969,(tr|B3M2M7|B3M2M7_DROAN:0.14959,tr|B4GZ35|B4GZ35_DROPE:0.11444)0.852:0.03762)0.992:0.22137,(tr|B4NBC3|B4NBC3_DROWI:0.16548,(tr|B4JU12|B4JU12_DROGR:0.01012,tr|B4JRE2|B4JRE2_DROGR:0.00055)1.000:0.19482)0.644:0.02528)1.000:0.60905,(tr|Q7PZJ9|Q7PZJ9_ANOGA:0.51212,tr|Q5TMS0|Q5TMS0_ANOGA:0.28113)1.000:0.79712)0.806:0.21271)0.953:0.23446)0.853:0.08251)0.526:0.09779,tr|E9G4M2|E9G4M2_DAPPU:1.22675)0.941:0.16163,((((tr|T1EM65|T1EM65_HELRO:0.6499,tr|T1KMT8|T1KMT8_TETUR:0.87547)0.602:0.18208,(tr|C3Y054|C3Y054_BRAFL:0.63423,(((((tr|G3T611|G3T611_LOXAF:0.13126,((sp|P42574|CASP3_HUMAN:0.00054,(tr|H2PEU9|H2PEU9_PONAB:0.00574,tr|G1RJ33|G1RJ33_NOMLE:0.00055)0.992:0.0304)0.780:0.00568,tr|G3S0R4|G3S0R4_GORGO:0.00054)0.947:0.10743)0.993:0.30867,tr|G1N3N5|G1N3N5_MELGA:0.44092)0.893:0.14532,(tr|M4AHQ1|M4AHQ1_XIPMA:0.34484,(tr|H2LXD5|H2LXD5_ORYLA:0.3717,(tr|G3Q4K8|G3Q4K8_GASAC:0.55762,(tr|I3KG04|I3KG04_ORENI:0.36059,tr|M3ZPD1|M3ZPD1_XIPMA:0.30752)0.531:0.14314)0.038:0.03331)0.858:0.0886)0.758:0.08017)0.945:0.14523,tr|H3ACL5|H3ACL5_LATCH:0.34512)0.870:0.10594,(((tr|F7E6A3|F7E6A3_XENTR:0.28008,((tr|H9GG11|H9GG11_ANOCA:0.24557,((tr|U3J146|U3J146_ANAPL:0.00054,(tr|F1NV61|F1NV61_CHICK:0.03351,tr|G1NEU9|G1NEU9_MELGA:0.00055)0.974:0.03197)0.256:0.01299,(tr|H0ZKT5|H0ZKT5_TAEGU:0.01833,tr|U3JHT6|U3JHT6_FICAL:0.05529)0.855:0.01979)0.923:0.05535)0.864:0.07271,tr|G3WUJ7|G3WUJ7_SARHA:0.34075)0.818:0.03475)0.922:0.05443,(tr|F7F8M6|F7F8M6_ORNAN:0.30565,(tr|G3T4Z8|G3T4Z8_LOXAF:0.145,(tr|F6V9C9|F6V9C9_HORSE:0.0788,(tr|G5BKD7|G5BKD7_HETGA:0.0829,(((tr|G1T0H6|G1T0H6_RABIT:0.02467,(tr|H0X590|H0X590_OTOGA:0.0388,((tr|G1S254|G1S254_NOMLE:0.00573,(sp|P55210|CASP7_HUMAN:0.00055,tr|H2Q2L2|H2Q2L2_PANTR:0.00055)0.000:0.00054)0.867:0.00575,(tr|H2NBM7|H2NBM7_PONAB:0.00055,((tr|F7DA15|F7DA15_MACMU:0.0053,tr|G7PDZ9|G7PDZ9_MACFA:0.00055)0.923:0.01584,tr|F7HD43|F7HD43_CALJA:0.0545)0.644:0.00055)0.000:0.00054)0.772:0.01023)0.827:0.01697)0.920:0.02249,((tr|F7F246|F7F246_RAT:0.02246,tr|I3M1I4|I3M1I4_SPETR:0.01743)0.766:0.01004,((tr|L8YEM7|L8YEM7_TUPCH:0.00984,(tr|M3WFU7|M3WFU7_FELCA:0.01449,(tr|E2R027|E2R027_CANFA:0.01693,(tr|M3XSE6|M3XSE6_MUSPF:0.03193,tr|G1M9V0|G1M9V0_AILME:0.01814)0.483:0.01438)0.868:0.01839)0.970:0.04683)0.934:0.04494,tr|G3IL63|G3IL63_CRIGR:0.02352)0.618:0.06011)0.914:0.03305)0.930:0.02993,(tr|F1MD58|F1MD58_BOVIN:0.00568,tr|W5PTI1|W5PTI1_SHEEP:0.00054)0.898:0.02374)0.599:0.05015)0.912:0.05631)0.908:0.06527)0.878:0.09492)0.965:0.11488)0.599:0.04022,(tr|M3XIX0|M3XIX0_LATCH:0.22353,((tr|U3JAP7|U3JAP7_DANRE:0.05214,((tr|W5L617|W5L617_ASTMX:0.03066,(tr|H3DNH9|H3DNH9_TETNG:0.00995,tr|H2U498|H2U498_TAKRU:0.0097)0.738:0.0092)0.980:0.04613,tr|W5N2L7|W5N2L7_LEPOC:0.04954)0.783:0.01006)0.733:0.00855,(tr|I3KHK8|I3KHK8_ORENI:0.08856,tr|M4A125|M4A125_XIPMA:0.08034)0.578:0.03057)0.996:0.24333)0.782:0.04374)1.000:0.29611)0.733:0.20176)0.915:0.15021)0.635:0.08448,((tr|B3S1J4|B3S1J4_TRIAD:0.04043,(tr|B3S1J2|B3S1J2_TRIAD:0.07706,tr|B3S1J9|B3S1J9_TRIAD:0.06213)0.676:0.04883)1.000:0.79763,tr|K1QKH0|K1QKH0_CRAGI:0.82817)0.887:0.17198)0.442:0.05038,((((tr|C3XUC4|C3XUC4_BRAFL:0.70816,(tr|W5KSI1|W5KSI1_ASTMX:0.80859,(tr|F6R1R1|F6R1R1_XENTR:0.29804,((tr|W5P762|W5P762_SHEEP:0.15393,tr|H0UXS5|H0UXS5_CAVPO:0.20028)0.955:0.13239,(tr|U3ISD2|U3ISD2_ANAPL:0.09506,(tr|U3JVA9|U3JVA9_FICAL:0.50121,(tr|F1NEL6|F1NEL6_CHICK:0.0225,tr|G1NF06|G1NF06_MELGA:0.00054)0.778:0.03541)0.864:0.10669)0.976:0.13644)0.977:0.16398)0.184:0.06101)0.942:0.28761)0.732:0.22794,tr|F6RZT0|F6RZT0_CIOIN:0.68967)0.925:0.22423,tr|B7PDI2|B7PDI2_IXOSC:1.35775)0.754:0.07043,(tr|T1G998|T1G998_HELRO:0.73084,tr|F6VGH4|F6VGH4_CIOIN:0.98117)0.477:0.09363)0.859:0.09443)0.615:0.0733)0.927:0.17675)0.641:0.07423,(((((tr|W4XTW4|W4XTW4_STRPU:0.06618,tr|W4ZHD4|W4ZHD4_STRPU:0.33626)1.000:1.17067,(tr|T1J672|T1J672_STRMM:0.90836,(tr|T1IMW0|T1IMW0_STRMM:0.35305,tr|T1J3Q5|T1J3Q5_STRMM:0.34821)0.982:0.39493)0.970:0.40473)0.912:0.24825,(((((tr|G3VXC0|G3VXC0_SARHA:0.4081,(tr|H0VXR8|H0VXR8_CAVPO:0.35008,(((tr|L8YB96|L8YB96_TUPCH:0.25763,(tr|H0XJ66|H0XJ66_OTOGA:0.12644,(tr|F7HWS2|F7HWS2_CALJA:0.11476,(tr|H2RFZ4|H2RFZ4_PANTR:0.0356,(sp|P31944|CASPE_HUMAN:0.00525,tr|G3QDU6|G3QDU6_GORGO:0.01602)0.981:0.07826)0.908:0.05996)0.925:0.0527)0.280:0.02409)0.528:0.03393,((tr|L5JXH2|L5JXH2_PTEAL:0.18551,((tr|M3W8J6|M3W8J6_FELCA:0.10237,(((tr|G3X7H1|G3X7H1_BOVIN:0.03128,tr|W5P2Y4|W5P2Y4_SHEEP:0.01604)0.999:0.16956,(tr|E2R0V4|E2R0V4_CANFA:0.04394,(tr|M3YXJ8|M3YXJ8_MUSPF:0.02268,tr|G1L6V2|G1L6V2_AILME:0.06754)0.930:0.06356)0.918:0.04811)0.934:0.04735,tr|F6RCN7|F6RCN7_HORSE:0.10965)0.836:0.01669)0.843:0.02814,(tr|L5M4T8|L5M4T8_MYODS:0.04071,tr|G1Q5B1|G1Q5B1_MYOLU:0.01045)0.991:0.0916)0.736:0.06008)0.506:0.03676,tr|G3TS92|G3TS92_LOXAF:0.47654)0.481:0.03002)0.855:0.05667,tr|G1TXC0|G1TXC0_RABIT:0.15159)0.254:0.05474)0.961:0.20964)0.637:0.19679,((tr|G3WXM4|G3WXM4_SARHA:0.12603,(tr|F6ZES1|F6ZES1_MONDO:0.03426,tr|F7BTN7|F7BTN7_MONDO:0.00055)0.983:0.19879)0.975:0.30996,(tr|H0WN97|H0WN97_OTOGA:0.25528,(tr|F1N1K3|F1N1K3_BOVIN:0.47099,(tr|W5NTE4|W5NTE4_SHEEP:0.07024,(((tr|G3UKH5|G3UKH5_LOXAF:0.17311,tr|F6UWE5|F6UWE5_HORSE:0.04573)0.150:0.01793,(tr|L5MDK7|L5MDK7_MYODS:0.04846,tr|G1NSB6|G1NSB6_MYOLU:0.17778)0.989:0.07909)0.874:0.08136,(tr|I3M333|I3M333_SPETR:0.18931,(((tr|G1TVE6|G1TVE6_RABIT:0.09229,tr|G1SCV3|G1SCV3_RABIT:0.09595)0.902:0.13749,(tr|M3X359|M3X359_FELCA:0.1554,tr|G1LVN7|G1LVN7_AILME:0.14026)0.881:0.07241)0.965:0.12542,(tr|J9NZM9|J9NZM9_CANFA:0.1262,(tr|F6V1C6|F6V1C6_CALJA:0.04666,((tr|H2RE39|H2RE39_PANTR:0.0186,tr|G3SI04|G3SI04_GORGO:0.0623)0.796:0.01059,((tr|F6UFT5|F6UFT5_CALJA:0.14513,tr|K7EUX0|K7EUX0_PONAB:0.03201)0.849:0.06078,(tr|G1REP7|G1REP7_NOMLE:0.02581,(tr|F7H0G9|F7H0G9_MACMU:0.14024,tr|G7Q0B9|G7Q0B9_MACFA:0.00389)0.997:0.07013)0.704:0.02715)0.178:0.1327)0.925:0.03484)0.983:0.09832)0.219:0.0602)0.919:0.09612)0.955:0.1195)0.998:0.26636)0.180:0.09744)0.983:0.27639)0.964:0.28474)0.997:0.5561)0.967:0.31462,((tr|H9GKL3|H9GKL3_ANOCA:0.63997,(tr|Q1WK33|Q1WK33_MONDO:0.30521,(tr|L5KFI7|L5KFI7_PTEAL:0.12868,((((tr|M3WS25|M3WS25_FELCA:0.09491,(tr|E2RJ18|E2RJ18_CANFA:0.09494,(tr|M3XTN9|M3XTN9_MUSPF:0.02981,tr|G1LQT7|G1LQT7_AILME:0.03648)0.958:0.05577)0.805:0.03964)0.951:0.05242,(tr|Q3T2L0|Q3T2L0_BOVIN:0.0412,tr|W5NWP7|W5NWP7_SHEEP:0.02233)1.000:0.13755)0.693:0.01954,tr|F7DZ58|F7DZ58_HORSE:0.07994)0.918:0.033,tr|L5LG07|L5LG07_MYODS:0.1257)0.088:0.02133)0.969:0.20008)0.944:0.31078)1.000:0.65447,tr|W5NBL2|W5NBL2_LEPOC:1.06586)0.830:0.1305)0.999:0.55742,(((tr|G6CXP6|G6CXP6_DANPL:1.19554,((tr|E2BDM1|E2BDM1_HARSA:0.35735,(tr|K7J0Y7|K7J0Y7_NASVI:0.42153,tr|K7JH14|K7JH14_NASVI:0.51154)0.734:0.17852)0.738:0.08866,(tr|E1ZYI2|E1ZYI2_CAMFO:0.60527,(tr|F4X2G9|F4X2G9_ACREC:0.2599,tr|E9J3H1|E9J3H1_SOLIN:0.4772)0.907:0.14617)0.830:0.12771)0.986:0.44455)0.418:0.12294,(tr|D6X3B4|D6X3B4_TRICA:0.85661,tr|E9HAH1|E9HAH1_DAPPU:1.11763)0.769:0.23076)0.954:0.24614,(((tr|W5LZV0|W5LZV0_LEPOC:0.52623,(tr|H3B2V3|H3B2V3_LATCH:0.45896,((((tr|K7E5P0|K7E5P0_MONDO:0.56334,(((((tr|H0WSB8|H0WSB8_OTOGA:0.35449,(((tr|F6W5E0|F6W5E0_MACMU:0.00453,(sp|Q153Z0|CASPC_MACMU:0.01354,tr|G7PNL2|G7PNL2_MACFA:0.00054)0.774:0.00492)1.000:0.25843,(tr|H2NF43|H2NF43_PONAB:0.00888,(tr|G3R8R1|G3R8R1_GORGO:0.00939,(tr|H2R503|H2R503_PANTR:0.00053,(tr|D6RBW4|D6RBW4_HUMAN:0.00055,(sp|Q6UXS9|CASPC_HUMAN:0.00055,tr|D6RJG1|D6RJG1_HUMAN:0.00055)0.000:0.00053)0.926:0.0229)0.882:0.01457)0.922:0.02974)0.736:0.01773)0.955:0.10933,tr|F1SV37|F1SV37_PIG:0.33256)0.749:0.02492)0.870:0.05985,(tr|L9KML3|L9KML3_TUPCH:0.25931,(tr|G1NTF8|G1NTF8_MYOLU:0.25992,(tr|M3W4Y8|M3W4Y8_FELCA:0.15594,(tr|M3Y4Q2|M3Y4Q2_MUSPF:0.08622,tr|G1L0Z8|G1L0Z8_AILME:0.0577)0.977:0.10282)0.904:0.07801)0.459:0.04867)0.827:0.09092)0.416:0.0837,(tr|G3TNB0|G3TNB0_LOXAF:0.20386,tr|G5BVT9|G5BVT9_HETGA:0.34099)0.365:0.09679)0.898:0.08515,(sp|O08736|CASPC_MOUSE:0.01901,sp|Q920D5|CASPC_RAT:0.07238)0.998:0.27402)0.983:0.20955,(tr|K7E410|K7E410_MONDO:0.35964,tr|G3VWR8|G3VWR8_SARHA:0.40801)0.979:0.36819)0.544:0.11272)0.124:0.05908,((tr|G3W251|G3W251_SARHA:0.44788,(tr|F6RKH7|F6RKH7_ORNAN:0.41606,(tr|H0VK31|H0VK31_CAVPO:0.50488,(((tr|G1P9V1|G1P9V1_MYOLU:0.04354,(tr|G1Q8G2|G1Q8G2_MYOLU:0.02722,tr|G1Q6T7|G1Q6T7_MYOLU:0.08698)0.979:0.05107)0.701:0.01732,(tr|G1QGB8|G1QGB8_MYOLU:0.12604,tr|G1Q520|G1Q520_MYOLU:0.16046)0.515:0.05446)0.998:0.13822,((tr|F6RH82|F6RH82_HORSE:0.26687,tr|F1SV36|F1SV36_PIG:0.10783)0.779:0.01859,((((((tr|M3Y4N6|M3Y4N6_MUSPF:0.08833,tr|G1L0X5|G1L0X5_AILME:0.10298)0.999:0.17353,((((tr|F7A0F5|F7A0F5_MACMU:0.0233,(tr|G1R6F5|G1R6F5_NOMLE:0.019,tr|H2NF44|H2NF44_PONAB:0.00055)0.915:0.01432)0.910:0.04283,(((tr|F7A0E8|F7A0E8_MACMU:0.00053,tr|G7PNL4|G7PNL4_MACFA:0.03664)0.996:0.13583,((sp|P51878|CASP5_HUMAN:0.01705,(tr|G3RI80|G3RI80_GORGO:0.0043,tr|G1R6F9|G1R6F9_NOMLE:0.04874)0.887:0.00837)0.000:0.00053,tr|H2Q4N7|H2Q4N7_PANTR:0.01301)0.998:0.14675)0.377:0.12114,tr|F7GRC1|F7GRC1_CALJA:0.19973)0.749:0.03239)0.949:0.06089,(tr|G7PNL3|G7PNL3_MACFA:0.01928,(sp|P49662|CASP4_HUMAN:0.00458,tr|H2R132|H2R132_PANTR:0.00054)0.932:0.0213)0.326:0.01339)0.998:0.08562,tr|H0WSC0|H0WSC0_OTOGA:0.23068)0.510:0.00195)0.966:0.05338,(((sp|Q5E9C1|CASP4_BOVIN:0.04471,(tr|W5NYL5|W5NYL5_SHEEP:0.00055,tr|W5NYL6|W5NYL6_SHEEP:0.00055)0.991:0.11368)0.921:0.12623,tr|L5KYI5|L5KYI5_PTEAL:0.38107)0.805:0.02775,tr|G1ST71|G1ST71_RABIT:0.19197)0.196:0.02482)0.629:0.05053,sp|Q9MZV6|CASP1_FELCA:0.32283)0.863:0.06138,tr|L9KN40|L9KN40_TUPCH:0.18082)0.938:0.06307,tr|G3TMS6|G3TMS6_LOXAF:0.25863)0.824:0.05)0.944:0.04434)0.561:0.0475)0.538:0.08651)0.584:0.02629)0.199:0.05464,((tr|U3KMM0|U3KMM0_RABIT:0.29437,sp|P70343|CASP4_MOUSE:0.64691)0.932:0.14763,(tr|G3W0I1|G3W0I1_SARHA:0.49231,((tr|F7G5F8|F7G5F8_MONDO:0.05027,tr|F7G5S9|F7G5S9_MONDO:0.06969)0.999:0.44106,((((tr|L5LV57|L5LV57_MYODS:0.02999,tr|G1P9W7|G1P9W7_MYOLU:0.02102)1.000:0.29583,(tr|I3MU55|I3MU55_SPETR:0.10874,(tr|G1SER4|G1SER4_RABIT:0.1826,tr|G5BVT7|G5BVT7_HETGA:0.31766)0.904:0.07384)0.822:0.02532)0.750:0.03734,(((tr|H0WDK9|H0WDK9_CAVPO:0.18429,tr|H0WE17|H0WE17_CAVPO:0.03212)1.000:0.42256,((sp|P43527|CASP1_RAT:0.00055,tr|F1LQZ4|F1LQZ4_RAT:0.0044)0.993:0.11277,(sp|P29452|CASP1_MOUSE:0.06683,tr|G3I2E4|G3I2E4_CRIGR:0.35766)0.869:0.06939)0.996:0.26221)0.661:0.06778,(tr|W5NYL2|W5NYL2_SHEEP:0.27324,(sp|Q9N2I1|CASP1_PIG:0.0046,tr|I3LIL3|I3LIL3_PIG:0.00441)0.989:0.11699)0.945:0.09847)0.936:0.08242)0.959:0.11006,((sp|Q9TV13|CASP1_HORSE:0.00054,tr|F6X8D2|F6X8D2_HORSE:0.00425)0.999:0.13801,((((tr|F7FJB9|F7FJB9_CALJA:0.00054,tr|F7FXX1|F7FXX1_CALJA:0.09968)0.891:0.01947,tr|F6YEH7|F6YEH7_CALJA:0.32813)0.965:0.08192,(tr|F6YZT4|F6YZT4_MACMU:0.09633,tr|G7PNL5|G7PNL5_MACFA:0.00054)0.999:0.13095)0.260:0.02634,(tr|H2NF48|H2NF48_PONAB:0.00957,(tr|B4DVD8|B4DVD8_HUMAN:0.00054,((sp|P29466|CASP1_HUMAN:0.00055,tr|H0YEC7|H0YEC7_HUMAN:0.00054)0.000:0.00054,(tr|H2R0S5|H2R0S5_PANTR:0.0088,tr|G3RYV6|G3RYV6_GORGO:0.02188)0.880:0.00897)0.985:0.06586)0.940:0.04955)0.902:0.05258)0.999:0.19595)0.143:0.04293)0.979:0.21769)0.964:0.15567)0.736:0.06629)0.846:0.05526)0.821:0.03475)0.870:0.10725,(tr|F6ZH96|F6ZH96_XENTR:0.69815,tr|K7E453|K7E453_MONDO:0.34586)0.929:0.17816)0.516:0.14481,(tr|H9GK20|H9GK20_ANOCA:0.33282,(tr|U3J1K3|U3J1K3_ANAPL:0.13327,(tr|F1P0X7|F1P0X7_CHICK:0.19162,tr|G1MTH2|G1MTH2_MELGA:0.14587)0.930:0.13666)0.999:0.45487)0.893:0.21146)0.959:0.18437)0.617:0.15857)0.244:0.07447,((tr|W5KUN6|W5KUN6_ASTMX:0.42416,tr|F1R234|F1R234_DANRE:0.38754)0.984:0.29757,(tr|B8A526|B8A526_DANRE:0.9858,((tr|Q9I9L7|Q9I9L7_DANRE:0.34576,tr|W5KK98|W5KK98_ASTMX:0.49606)0.914:0.14042,(((tr|H2T5B5|H2T5B5_TAKRU:0.08558,(tr|H2UDK1|H2UDK1_TAKRU:0.00951,tr|H2SKU3|H2SKU3_TAKRU:0.03817)0.771:0.03532)1.000:0.41328,((((tr|H2LPF5|H2LPF5_ORYLA:0.37164,tr|G3P6H8|G3P6H8_GASAC:0.32997)0.785:0.09174,(tr|M4AVM2|M4AVM2_XIPMA:0.05435,tr|M4AUY8|M4AUY8_XIPMA:0.35484)0.999:0.33253)0.815:0.08735,tr|I3J7G7|I3J7G7_ORENI:0.2877)0.521:0.04993,(tr|I3J6Y0|I3J6Y0_ORENI:0.24281,(tr|M4AVM7|M4AVM7_XIPMA:0.26698,tr|M4AVM6|M4AVM6_XIPMA:0.22992)0.628:0.0801)0.994:0.21673)0.851:0.10926)0.865:0.10537,(tr|I3JNN1|I3JNN1_ORENI:0.26423,(tr|I3J831|I3J831_ORENI:0.18632,tr|I3JML1|I3JML1_ORENI:0.48203)0.369:0.10767)1.000:0.6777)0.717:0.18408)0.196:0.06249)0.893:0.08928)0.455:0.09825)0.997:0.55239,((tr|C3YMH4|C3YMH4_BRAFL:0.69174,tr|C3YM25|C3YM25_BRAFL:0.33845)0.999:1.17885,tr|I1GCJ6|I1GCJ6_AMPQE:1.45915)0.782:0.24729)0.917:0.21252)0.160:0.03323)0.892:0.09743,((tr|G5ECY5|G5ECY5_CAEEL:1.34969,tr|F6UYE6|F6UYE6_CIOIN:1.37264)0.731:0.41665,(tr|F6SW20|F6SW20_CIOIN:0.98947,(tr|W5MP74|W5MP74_LEPOC:0.48265,(tr|U3JPJ6|U3JPJ6_FICAL:0.35194,(((tr|G1LJ60|G1LJ60_AILME:0.00051,tr|M3WPE3|M3WPE3_FELCA:0.10773)0.981:0.06751,((((tr|F1PI14|F1PI14_CANFA:0.00055,tr|E2R0L4|E2R0L4_CANFA:0.00055)0.986:0.05366,tr|F1SRV6|F1SRV6_PIG:0.09362)0.847:0.012,(tr|L9JAE6|L9JAE6_TUPCH:0.03724,(((((tr|G1QSD1|G1QSD1_NOMLE:0.01106,tr|G3QLZ6|G3QLZ6_GORGO:0.00055)0.987:0.05507,(tr|H9H3K1|H9H3K1_MACMU:0.00055,tr|H9H3K3|H9H3K3_MACMU:0.00055)0.734:0.00499)0.994:0.10181,tr|F6SXT6|F6SXT6_HORSE:0.08986)0.655:0.02233,tr|G1SGX8|G1SGX8_RABIT:0.13727)0.814:0.02802,(sp|P29594|CASP2_MOUSE:0.01189,sp|P55215|CASP2_RAT:0.11208)0.947:0.05331)0.480:0.00053)0.752:0.00404)0.997:0.07413,((tr|H0VRM5|H0VRM5_CAVPO:0.09038,tr|I3M5D2|I3M5D2_SPETR:0.0186)0.962:0.06601,tr|G5C2L9|G5C2L9_HETGA:0.04101)0.965:0.03877)0.717:0.00342)0.864:0.02088,tr|G3HL30|G3HL30_CRIGR:0.0149)0.972:0.2524)0.981:0.31225)0.939:0.26427)0.665:0.30464)0.431:0.15032)0.164:0.04202)0.554:0.06879,((tr|U6IJK6|U6IJK6_HYMMI:0.19029,tr|U6HC23|U6HC23_ECHMU:0.3417)0.991:0.40175,(tr|H2KNN8|H2KNN8_CLOSI:0.35156,tr|G4LYL7|G4LYL7_SCHMA:0.429)0.993:0.39071)1.000:0.75652)0.950:0.16571,(((tr|W4XW85|W4XW85_STRPU:0.70808,(tr|C3ZY29|C3ZY29_BRAFL:0.67825,tr|W4XE72|W4XE72_STRPU:0.51164)0.864:0.14541)0.983:0.33242,(((tr|C3ZSE5|C3ZSE5_BRAFL:1.16444,(tr|C3XV76|C3XV76_BRAFL:0.65948,tr|C3XPS9|C3XPS9_BRAFL:0.71858)0.304:0.13919)0.896:0.17859,tr|K1R4J8|K1R4J8_CRAGI:0.92361)0.874:0.12582,(tr|C3Y396|C3Y396_BRAFL:0.73984,tr|C3ZY21|C3ZY21_BRAFL:0.71229)0.991:0.44723)0.153:0.05167)0.706:0.04622,((tr|H2W4A4|H2W4A4_CAEJA:0.14391,((tr|G0NTE1|G0NTE1_CAEBE:0.00405,tr|G0PJH4|G0PJH4_CAEBE:0.00055)1.000:0.20996,(tr|A8WQR6|A8WQR6_CAEBR:0.02064,(sp|P42573|CED3_CAEEL:0.06439,(tr|E3NUB1|E3NUB1_CAERE:0.00055,tr|E3M6B9|E3M6B9_CAERE:0.00055)0.985:0.06192)0.808:0.01795)0.841:0.07019)0.864:0.13996)1.000:0.91597,(tr|I1GD28|I1GD28_AMPQE:1.35806,tr|A7S4V9|A7S4V9_NEMVE:0.51835)0.938:0.33366)0.615:0.12573)0.882:0.08136)0.478:0.11071)0.843:0.1142,(tr|I1G4B0|I1G4B0_AMPQE:1.55529,(tr|W4XGZ2|W4XGZ2_STRPU:0.91152,tr|W4Y1B7|W4Y1B7_STRPU:0.65821)0.972:0.5094)0.916:0.38926)0.469:0.04019)0.603:0.08838,(((tr|I1F411|I1F411_AMPQE:0.03286,(tr|I1F1U6|I1F1U6_AMPQE:0.0283,tr|I1GCR6|I1GCR6_AMPQE:0.71676)0.984:0.13457)0.744:0.01579,tr|I1FBT6|I1FBT6_AMPQE:0.06034)1.000:0.88626,(tr|E0W1C4|E0W1C4_PEDHC:1.29484,tr|I1GH92|I1GH92_AMPQE:0.70865)0.212:0.18404)0.993:0.75799)0.517:0.1016,(tr|E4XA23|E4XA23_OIKDI:1.34892,(tr|K1QC89|K1QC89_CRAGI:0.31678,(tr|K1QKY4|K1QKY4_CRAGI:0.02857,tr|K1PVQ1|K1PVQ1_CRAGI:0.00054)0.833:0.14411)0.991:1.06213)0.824:0.48134)0.611:0.02394)0.906:0.15294)0.746:0.20737)0.894:0.28204)0.909:0.31187)0.801:0.21538,(tr|M5C095|M5C095_THACB:1.1307,tr|M5C026|M5C026_THACB:1.21841)0.984:1.1044)0.845:0.28604)0.844:0.22347)0.062:0.10018,((((((tr|R7I8E1|R7I8E1_9FIRM:1.45898,(tr|R7HW13|R7HW13_9CLOT:0.56331,(tr|G0IAX6|G0IAX6_STRES:0.36327,tr|E1XKC9|E1XKC9_STRZN:0.4289)0.878:0.39756)0.999:1.38858)0.134:0.14629,(tr|B1IM26|B1IM26_CLOBK:0.01531,(tr|B1L066|B1L066_CLOBM:0.08637,(tr|C1FKB7|C1FKB7_CLOBJ:0.00055,(tr|A7FXX9|A7FXX9_CLOB1:0.00876,(tr|A7GHP4|A7GHP4_CLOBL:0.00436,tr|C3L3N7|C3L3N7_CLOB6:0.00054)0.127:0.00439)0.758:0.00055)0.000:0.00053)0.585:0.0024)1.000:1.27029)0.238:0.10191,(tr|R7I5Q3|R7I5Q3_9FIRM:1.31714,(tr|D3R112|D3R112_CLOB3:0.63699,tr|D6GSQ2|D6GSQ2_FILAD:0.6752)0.990:0.63775)0.867:0.26173)0.912:0.34022,((tr|H7CUC5|H7CUC5_CLOPF:0.59728,(tr|D4JYR5|D4JYR5_9FIRM:0.39097,tr|R5AHY4|R5AHY4_9CLOT:0.6824)0.987:0.4756)0.858:0.22231,((tr|E4XD08|E4XD08_OIKDI:2.05476,tr|A5G8L8|A5G8L8_GEOUR:2.00368)0.853:0.82324,tr|R7CFW9|R7CFW9_9FIRM:1.12448)0.172:0.24498)0.988:0.70483)0.954:0.41699,(((tr|G8QYF0|G8QYF0_SPHPG:0.62677,tr|F0RWV7|F0RWV7_SPHGB:0.9921)0.742:0.2728,(tr|G8QYF1|G8QYF1_SPHPG:0.5421,tr|F0RWV6|F0RWV6_SPHGB:1.34863)0.563:0.2626)0.989:0.61311,(tr|C4ZHJ0|C4ZHJ0_EUBR3:1.07214,(tr|J3VDK6|J3VDK6_BACTU:0.25184,tr|B7JII2|B7JII2_BACC0:0.4307)0.995:0.96562)0.984:0.75523)0.726:0.29396)0.845:0.14874,((((tr|A2QJK1|A2QJK1_ASPNC:1.54628,((tr|G1XPV2|G1XPV2_ARTOA:1.00667,tr|G1X2C3|G1X2C3_ARTOA:1.23009)0.909:0.52371,(((tr|Q2H7H9|Q2H7H9_CHAGB:0.20266,(tr|B2AP18|B2AP18_PODAN:0.51129,(tr|G0SFY2|G0SFY2_CHATD:0.42971,(tr|F7WC76|F7WC76_SORMK:0.3642,(tr|F8MJN3|F8MJN3_NEUT8:0.06536,tr|Q7S0N9|Q7S0N9_NEUCR:0.00655)0.873:0.1182)0.997:0.43884)0.020:0.0641)0.964:0.33838)0.965:0.30394,tr|G2QCA0|G2QCA0_THIHA:0.09855)0.997:0.8251,(tr|N4V6U3|N4V6U3_COLOR:1.01897,(tr|T0L0K1|T0L0K1_COLGC:0.21909,tr|L2FG68|L2FG68_COLGN:0.19369)0.992:0.90923)0.984:0.74934)0.816:0.26913)0.873:0.33554)0.909:0.36966,(((tr|S0ED77|S0ED77_GIBF5:0.85305,(tr|F9FZN7|F9FZN7_FUSOF:0.54505,tr|S0DMF2|S0DMF2_GIBF5:0.1874)0.983:0.56729)0.990:0.74694,(tr|R0IP36|R0IP36_SETT2:0.87242,((tr|M2THU8|M2THU8_COCH5:0.32684,tr|M2T0N8|M2T0N8_COCSN:0.09754)0.997:0.89903,(tr|B2VY83|B2VY83_PYRTR:0.4752,tr|E3RN71|E3RN71_PYRTT:0.5375)0.938:0.44096)0.930:0.36557)0.881:0.29587)0.965:0.53514,(((((tr|E9F9D2|E9F9D2_METAR:0.84884,tr|G3JTE7|G3JTE7_CORMM:0.60468)0.993:0.56277,(tr|M3BYD2|M3BYD2_SPHMS:0.82154,(tr|R1ET31|R1ET31_BOTPV:0.35631,tr|K2S9R4|K2S9R4_MACPH:0.54966)0.998:0.88183)0.930:0.45259)0.447:0.10956,(tr|S3DYB2|S3DYB2_GLAL2:0.98147,tr|M2U6S1|M2U6S1_COCH5:1.16689)0.967:0.5723)0.631:0.15535,((((tr|C7ZK44|C7ZK44_NECH7:0.90549,(tr|S0E659|S0E659_GIBF5:0.14178,(tr|I1S1I4|I1S1I4_GIBZE:0.1359,tr|K3VW49|K3VW49_FUSPC:0.00556)0.543:0.04869)0.982:0.53946)0.998:0.72398,((tr|K2S7R0|K2S7R0_MACPH:1.0811,(((tr|S3CRD1|S3CRD1_GLAL2:0.66823,(tr|M7TUF5|M7TUF5_BOTF1:0.00054,tr|G2Y726|G2Y726_BOTF4:0.01324)0.996:0.72619)0.854:0.19205,(tr|U1GB43|U1GB43_ENDPU:1.11279,tr|U1GCT9|U1GCT9_ENDPU:0.62198)0.387:0.18249)0.754:0.30648,(tr|U1GME1|U1GME1_ENDPU:1.14195,tr|R7Z658|R7Z658_CONA1:1.24148)0.293:0.21334)0.779:0.15878)0.945:0.33636,(((tr|R7YK84|R7YK84_CONA1:0.95004,((((tr|B2VXU6|B2VXU6_PYRTR:0.0789,tr|E3RUU3|E3RUU3_PYRTT:0.06406)0.993:0.31972,(tr|R0K9D1|R0K9D1_SETT2:0.06696,(tr|M2TH13|M2TH13_COCH5:0.00983,tr|M2T228|M2T228_COCSN:0.02606)0.960:0.13241)1.000:0.60104)0.925:0.16689,tr|E5A4B9|E5A4B9_LEPMJ:0.54896)0.654:0.10669,tr|Q0U0W5|Q0U0W5_PHANO:0.29787)0.947:0.29444)0.639:0.16895,(tr|M3AWN2|M3AWN2_SPHMS:0.81999,tr|M2MV32|M2MV32_BAUCO:1.1887)0.588:0.29922)0.968:0.48364,(tr|E5A7K2|E5A7K2_LEPMJ:0.92491,(tr|R1FYU5|R1FYU5_BOTPV:0.84583,tr|K2SIT4|K2SIT4_MACPH:0.72222)0.639:0.25246)0.549:0.28099)0.518:0.21665)0.888:0.21879)0.782:0.25839,(tr|U1GDF3|U1GDF3_ENDPU:0.68502,tr|R0KLJ0|R0KLJ0_SETT2:1.00282)0.876:0.31398)0.217:0.06248,(tr|G2QCB4|G2QCB4_THIHA:1.41378,(tr|H6BK66|H6BK66_EXODN:1.18808,tr|T0KCB5|T0KCB5_COLGC:1.22363)0.413:0.22801)0.700:0.10492)0.696:0.04597)0.893:0.17486,(((tr|E9F7F7|E9F7F7_METAR:0.88005,tr|M4GCK0|M4GCK0_MAGP6:1.49005)0.929:0.62623,((((((((tr|U7PYE2|U7PYE2_SPOS1:0.01494,(tr|S3C7M2|S3C7M2_OPHP1:0.03825,((tr|F0XGZ0|F0XGZ0_GROCL:0.02018,tr|J9N2L9|J9N2L9_FUSO4:0.07558)0.997:0.15525,((tr|L7J068|L7J068_MAGOP:0.00055,tr|G4N881|G4N881_MAGO7:0.00055)0.969:0.04731,(tr|J3P7I8|J3P7I8_GAGT3:0.02256,tr|M4FT80|M4FT80_MAGP6:0.00054)0.570:0.00054)0.973:0.09153)0.542:0.0261)0.834:0.01628)0.950:0.07273,((tr|F8MMC1|F8MMC1_NEUT8:0.09252,tr|Q7RYM8|Q7RYM8_NEUCR:0.01901)0.977:0.07305,((tr|G0S4G8|G0S4G8_CHATD:0.09337,tr|B2AWV0|B2AWV0_PODAN:0.05066)0.983:0.09622,(tr|Q2H8W7|Q2H8W7_CHAGB:0.05732,(tr|G2RB09|G2RB09_THITE:0.04302,tr|G2QC72|G2QC72_THIHA:0.08195)0.839:0.05688)0.397:0.01328)0.942:0.06651)0.884:0.05541)0.812:0.03359,(((tr|J5K5C5|J5K5C5_BEAB2:0.01504,tr|G3JQ02|G3JQ02_CORMM:0.01488)0.875:0.02813,(((tr|T0L183|T0L183_COLGC:0.00055,(tr|N4VJ27|N4VJ27_COLOR:0.02918,(tr|H1V3A9|H1V3A9_COLHI:0.00871,tr|E3Q348|E3Q348_COLGM:0.05231)0.513:0.01474)0.932:0.03046)0.985:0.05679,(tr|C7YYW7|C7YYW7_NECH7:0.00775,((tr|N4UPB4|N4UPB4_FUSC1:0.00054,(tr|K3VQW5|K3VQW5_FUSPC:0.00734,(tr|I1RNA9|I1RNA9_GIBZE:0.00055,tr|A0A016PKF1|A0A016PKF1_GIBZA:0.00728)0.000:0.00052)0.869:0.00736)1.000:0.00055,tr|N1S6R1|N1S6R1_FUSC4:0.00709)0.963:0.03723)0.983:0.06313)0.310:0.00179,(tr|E9E568|E9E568_METAQ:0.04347,tr|M1WBK7|M1WBK7_CLAP2:0.10089)0.807:0.01902)0.803:0.02723)0.882:0.03249,(tr|G0RQD6|G0RQD6_HYPJQ:0.02575,(tr|G9NPP2|G9NPP2_HYPAI:0.01869,tr|G9N7U8|G9N7U8_HYPVG:0.01739)0.462:0.00055)0.918:0.04632)0.804:0.02652)1.000:0.60612,(((tr|K3VWF1|K3VWF1_FUSPC:0.00711,tr|A0A016Q8X5|A0A016Q8X5_GIBZA:0.01492)0.974:0.13194,((tr|F9F916|F9F916_FUSOF:0.01008,tr|S0EBQ1|S0EBQ1_GIBF5:0.0105)0.842:0.03174,tr|C7Z1M4|C7Z1M4_NECH7:0.23411)0.834:0.04412)0.994:0.36405,(tr|S3CC52|S3CC52_GLAL2:0.57275,(tr|A7EG79|A7EG79_SCLS1:0.10929,(tr|M7U706|M7U706_BOTF1:0.00055,tr|G2YTC2|G2YTC2_BOTF4:0.00055)0.804:0.03831)0.961:0.27008)0.985:0.32225)0.064:0.14328)0.918:0.26164,((tr|S3CSF4|S3CSF4_GLAL2:0.10141,(tr|N1JH91|N1JH91_BLUG1:0.62871,tr|L8G3C4|L8G3C4_PSED2:0.4668)0.216:0.15781)0.812:0.09698,(((((tr|T5A1I2|T5A1I2_OPHSC:0.26488,(tr|G9MQR9|G9MQR9_HYPVG:0.0548,tr|G0RWC4|G0RWC4_HYPJQ:0.01964)1.000:0.28854)0.253:0.08138,((tr|M1WDQ0|M1WDQ0_CLAP2:0.31854,(tr|E9E3K4|E9E3K4_METAQ:0.02333,tr|E9F6E5|E9F6E5_METAR:0.01148)0.994:0.17351)0.859:0.08231,(tr|J5JVY2|J5JVY2_BEAB2:0.1743,tr|G3JKU7|G3JKU7_CORMM:0.15323)1.000:0.59987)0.297:0.05548)0.906:0.08674,((tr|F9F4G0|F9F4G0_FUSOF:0.06114,(tr|K3VUA0|K3VUA0_FUSPC:0.00272,tr|I1RFY9|I1RFY9_GIBZE:0.17482)0.974:0.08935)0.965:0.0775,tr|C7ZA64|C7ZA64_NECH7:0.10524)0.974:0.12026)0.977:0.12286,((tr|B2B451|B2B451_PODAN:0.17535,(tr|G0SD46|G0SD46_CHATD:0.06738,(tr|G2QWM4|G2QWM4_THITE:0.12659,tr|G2QAE4|G2QAE4_THIHA:0.11639)0.921:0.08619)0.474:0.03567)0.944:0.13064,((tr|M4FZN8|M4FZN8_MAGP6:0.05582,(tr|J3NFT0|J3NFT0_GAGT3:0.06656,tr|L7JE98|L7JE98_MAGOP:0.44859)0.426:0.08239)1.000:0.32477,((tr|F8MDI3|F8MDI3_NEUT8:0.03637,(tr|F7VTK8|F7VTK8_SORMK:0.04855,tr|Q1K6F1|Q1K6F1_NEUCR:0.00055)0.980:0.13737)0.998:0.32869,tr|F0XGH4|F0XGH4_GROCL:0.51256)0.434:0.14525)0.564:0.04152)0.911:0.06885)0.719:0.02687,(tr|H1VRR6|H1VRR6_COLHI:0.19276,(tr|G2WUQ3|G2WUQ3_VERDV:0.00055,tr|C9SGW6|C9SGW6_VERA1:0.01544)0.998:0.23251)0.833:0.09709)0.937:0.23058)1.000:1.11366)0.222:0.12138,tr|S3DDG4|S3DDG4_GLAL2:1.25646)0.429:0.11848,tr|M7TU38|M7TU38_BOTF1:1.08987)0.698:0.1713,((tr|M7TK85|M7TK85_BOTF1:0.00055,tr|G2YEJ9|G2YEJ9_BOTF4:0.00055)0.998:0.54401,(tr|F0XKH1|F0XKH1_GROCL:0.4983,tr|V4L4B4|V4L4B4_9DELT:1.70909)0.491:0.64424)0.910:0.36507)0.925:0.28025)0.210:0.07738,(tr|B2AYM2|B2AYM2_PODAN:0.84693,((tr|V5IQZ7|V5IQZ7_NEUCR:0.01376,tr|G4U7K5|G4U7K5_NEUT9:0.00066)1.000:1.15578,(tr|E9ECP8|E9ECP8_METAQ:0.42908,(tr|C7YWL7|C7YWL7_NECH7:0.03458,(tr|F9FLF7|F9FLF7_FUSOF:0.06539,(tr|I1RCT4|I1RCT4_GIBZE:0.00717,tr|K3VCG7|K3VCG7_FUSPC:0.00704)0.994:0.09672)0.598:0.01352)0.920:0.21006)0.954:0.30265)0.283:0.10192)0.999:0.87688)0.259:0.17919)0.935:0.19686)0.153:0.10983)0.853:0.12788,((tr|H1W339|H1W339_COLHI:1.72958,(tr|S8A2T2|S8A2T2_DACHA:1.99218,tr|B6H128|B6H128_PENCW:2.34849)0.641:0.43386)0.136:0.04705,(((tr|E4V744|E4V744_ARTGP:0.72983,(tr|C5FY33|C5FY33_ARTOC:0.08706,((tr|F2PX25|F2PX25_TRIEC:0.04598,tr|D4D3A4|D4D3A4_TRIVH:0.10975)0.859:0.05059,(tr|F2SXR1|F2SXR1_TRIRC:0.02123,tr|D4AW86|D4AW86_ARTBC:0.19066)0.713:0.0151)0.985:0.41119)0.992:0.7718)0.990:0.72184,((tr|C1H8V2|C1H8V2_PARBA:0.08451,tr|C1FYS6|C1FYS6_PARBD:0.1555)1.000:1.44215,((tr|A5ABD5|A5ABD5_ASPNC:0.61056,((tr|A2QWN9|A2QWN9_ASPNC:0.00051,tr|G3YD39|G3YD39_ASPNA:0.00564)1.000:0.57849,((tr|A2QIS8|A2QIS8_ASPNC:0.14116,tr|G3Y968|G3Y968_ASPNA:0.1354)0.993:0.55994,(tr|I7ZV65|I7ZV65_ASPO3:0.04272,tr|B8N625|B8N625_ASPFN:0.05111)0.750:0.23804)0.942:0.28569)0.847:0.20632)0.533:0.27742,(tr|I8A096|I8A096_ASPO3:1.24297,(tr|B8NBH3|B8NBH3_ASPFN:0.01115,(tr|I8TW69|I8TW69_ASPO3:0.00055,tr|Q2TZS7|Q2TZS7_ASPOR:0.00953)0.934:0.00055)0.975:0.78821)0.935:0.53419)0.917:0.369)0.210:0.11071)0.958:0.48859,((tr|B0DLD2|B0DLD2_LACBS:1.71883,(tr|G1X904|G1X904_ARTOA:0.79446,(tr|G1X3D1|G1X3D1_ARTOA:1.01679,tr|S8AGS2|S8AGS2_DACHA:0.59908)0.607:0.26375)0.990:0.9627)0.210:0.15778,(tr|S7ZET4|S7ZET4_PENO1:1.83509,(tr|B6H0C3|B6H0C3_PENCW:1.16182,tr|B6HKH9|B6HKH9_PENCW:0.95594)0.875:0.39381)0.560:0.39387)0.698:0.15048)0.950:0.34236)0.950:0.26496)0.976:0.38266,(tr|R6BMY5|R6BMY5_9FIRM:1.76353,((tr|G3NH49|G3NH49_GASAC:0.2154,(tr|H3CSR7|H3CSR7_TETNG:0.1467,tr|M3ZE96|M3ZE96_XIPMA:0.15056)0.911:0.30362)0.998:1.71131,((tr|I7MGY9|I7MGY9_TETTS:1.5405,tr|W7X8B1|W7X8B1_TETTS:1.69916)0.920:0.67799,(tr|I1F8L7|I1F8L7_AMPQE:0.28728,(tr|I1E9V7|I1E9V7_AMPQE:0.3643,(tr|I1FU50|I1FU50_AMPQE:0.60968,(tr|I1G7I8|I1G7I8_AMPQE:0.21636,tr|I1FQJ0|I1FQJ0_AMPQE:0.19057)0.917:0.19351)0.126:0.09984)0.901:0.3858)0.999:1.35461)0.793:0.36463)0.910:0.56844)0.650:0.2061)0.847:0.22669)0.446:0.14662)0.961:0.26099,((tr|F4KVQ0|F4KVQ0_HALH1:0.09006,(tr|F4KVQ1|F4KVQ1_HALH1:0.42477,tr|F4KVP9|F4KVP9_HALH1:0.14772)0.515:0.10739)1.000:1.8709,((((tr|K9VUM6|K9VUM6_9CYAN:0.22495,tr|K9VCI9|K9VCI9_9CYAN:0.27553)0.988:0.35238,(tr|K9X9R5|K9X9R5_9NOST:0.54983,tr|K9WRT0|K9WRT0_9CYAN:0.61044)0.143:0.11402)1.000:0.75086,(tr|D8PDS0|D8PDS0_9BACT:1.5062,((tr|D4H2N6|D4H2N6_DENA2:1.08651,tr|B9JXK6|B9JXK6_AGRVS:1.5999)0.962:0.56317,((tr|R6BJ57|R6BJ57_9CLOT:1.04896,(tr|C6DZB8|C6DZB8_GEOSM:0.9972,(tr|Q01Y74|Q01Y74_SOLUE:0.39493,(tr|Q1IV08|Q1IV08_KORVE:0.17793,(tr|A0A023Y9D5|A0A023Y9D5_9GAMM:0.00086,((tr|B4SPF9|B4SPF9_STRM5:0.00897,(tr|I0KUI6|I0KUI6_STEMA:0.00055,(tr|M3GBC0|M3GBC0_STEMA:0.00449,tr|G0JYF0|G0JYF0_STEMA:0.00447)0.000:0.00055)0.299:0.00055)0.896:0.02723,(((tr|Q8P339|Q8P339_XANCP:0.00055,tr|G0CBV2|G0CBV2_XANCA:0.00461)0.738:0.00524,((tr|Q5GTT4|Q5GTT4_XANOR:0.00176,tr|G7TD20|G7TD20_XANOB:0.01664)0.985:0.02778,(tr|Q3BLZ8|Q3BLZ8_XANC5:0.00877,tr|Q8PEH8|Q8PEH8_XANAC:0.01422)0.786:0.00901)0.914:0.01747)0.971:0.08204,(tr|B2IAR6|B2IAR6_XYLF2:0.01488,(tr|Q9P9U2|Q9P9U2_XYLFA:0.05207,tr|B0U6I0|B0U6I0_XYLFM:0.00055)0.374:0.0055)1.000:0.52692)0.964:0.07562)0.985:0.0672)1.000:0.45193)0.987:0.27661)0.943:0.25027)0.191:0.10957)0.861:0.12128,tr|D8PEK6|D8PEK6_9BACT:0.92824)0.808:0.07825)0.231:0.07739)0.899:0.18181)0.792:0.09138,(((((tr|F4L867|F4L867_HALH1:0.12679,(tr|F4KRQ3|F4KRQ3_HALH1:0.31633,((tr|F4L866|F4L866_HALH1:0.15389,(tr|F4KWB2|F4KWB2_HALH1:0.11366,(tr|F4L868|F4L868_HALH1:0.12389,tr|F4L7D7|F4L7D7_HALH1:0.2483)0.932:0.06365)0.685:0.02617)0.862:0.03108,tr|F4KWT7|F4KWT7_HALH1:0.15332)0.023:0.02221)0.982:0.22788)1.000:0.91071,((tr|F4L7M3|F4L7M3_HALH1:0.74592,(tr|F4L7M0|F4L7M0_HALH1:0.39558,tr|F4L7M1|F4L7M1_HALH1:0.56269)0.862:0.19614)1.000:0.61575,tr|I2EXZ0|I2EXZ0_EMTOG:1.08161)0.114:0.05817)0.622:0.11332,(tr|E4TUZ4|E4TUZ4_MARTH:1.21253,tr|F0S9A3|F0S9A3_PEDSD:1.68529)0.235:0.15901)0.935:0.19741,(((tr|C7RQW6|C7RQW6_ACCPU:0.65604,(tr|D3P6N3|D3P6N3_AZOS1:0.04462,tr|G7ZFT0|G7ZFT0_AZOL4:0.10815)1.000:0.88588)0.993:0.49979,(((tr|Q2SEH3|Q2SEH3_HAHCH:0.59189,tr|D8PES3|D8PES3_9BACT:0.90031)0.031:0.15372,((tr|D5BXP7|D5BXP7_NITHN:0.48532,(tr|G4STQ8|G4STQ8_META2:0.39835,tr|D5C2J3|D5C2J3_NITHN:0.49068)0.732:0.10975)0.745:0.11135,(tr|G4SX45|G4SX45_META2:0.4469,(tr|H8GN41|H8GN41_METAL:0.38918,tr|G0A721|G0A721_METMM:0.33283)0.754:0.1113)0.929:0.20768)0.746:0.13947)0.496:0.14207,tr|A8ZTC6|A8ZTC6_DESOH:0.63221)0.926:0.24203)0.924:0.2306,(tr|C6DZC4|C6DZC4_GEOSM:0.99903,((tr|K0NHC7|K0NHC7_DESTT:0.02261,tr|K0NPD8|K0NPD8_DESTT:0.02973)1.000:1.00172,(tr|A2U2H7|A2U2H7_9FLAO:0.79102,(tr|E4TP96|E4TP96_MARTH:0.75043,(tr|I0AI71|I0AI71_IGNAJ:0.7111,(tr|H6L9Y0|H6L9Y0_SAPGL:0.78612,tr|I0AI73|I0AI73_IGNAJ:0.64018)0.792:0.24616)0.813:0.15963)0.716:0.07633)0.981:0.30983)0.889:0.19731)0.709:0.06462)0.856:0.12293)0.968:0.29257,(tr|W5XG51|W5XG51_9BACT:1.7095,(tr|B6HU48|B6HU48_PENCW:0.73866,tr|B6HQT3|B6HQT3_PENCW:0.57159)1.000:1.47132)0.815:0.46511)0.450:0.14685)0.752:0.15538)0.954:0.25382)0.927:0.15854)0.874:0.08257,(((((tr|S5V5Q0|S5V5Q0_STRCU:1.1604,tr|E4NJW7|E4NJW7_KITSK:1.08528)0.949:0.8712,tr|D3PWN7|D3PWN7_STANL:1.62656)0.837:0.48473,tr|Q0VS62|Q0VS62_ALCBS:1.71022)0.847:0.41015,tr|D0LS26|D0LS26_HALO1:1.23355)0.903:0.37121,((tr|F6EZP3|F6EZP3_SPHCR:0.87169,tr|D5ER14|D5ER14_CORAD:0.78228)1.000:1.3274,(((tr|Q98GJ0|Q98GJ0_RHILO:0.05119,tr|F7Y5H4|F7Y5H4_MESOW:0.00054)1.000:1.52554,(((tr|L0D5I6|L0D5I6_SINAD:1.05633,(tr|L0D5I5|L0D5I5_SINAD:0.85441,(((tr|K0NPD4|K0NPD4_DESTT:0.49109,tr|K0NHD6|K0NHD6_DESTT:0.28782)0.675:0.12169,(((tr|C4XU66|C4XU66_DESMR:0.17348,tr|G7QDH1|G7QDH1_9DELT:0.07739)0.999:0.41663,(tr|F4KUW5|F4KUW5_HALH1:0.19229,tr|F4KRX0|F4KRX0_HALH1:0.33768)0.999:0.43951)0.616:0.10024,tr|E4TH76|E4TH76_CALNY:0.39023)0.247:0.03146)0.878:0.11336,((tr|C7RIR7|C7RIR7_ACCPU:1.12385,tr|C7RPI7|C7RPI7_ACCPU:0.57621)0.140:0.10998,tr|C7RSY9|C7RSY9_ACCPU:0.39053)0.958:0.21088)0.878:0.16234)0.937:0.1991)0.846:0.13272,(tr|R5W7T9|R5W7T9_9BACT:0.9369,(tr|R6VCR2|R6VCR2_9BACE:0.91707,tr|R6EZP7|R6EZP7_9BACT:0.71865)0.989:0.44766)0.902:0.22559)0.918:0.17115,((tr|Q1GIE0|Q1GIE0_RUEST:1.14342,tr|F5YNI8|F5YNI8_TREPZ:1.20109)0.336:0.10689,((tr|F4L1Q1|F4L1Q1_HALH1:0.79915,(tr|F4KWW3|F4KWW3_HALH1:1.21511,tr|F4L4G0|F4L4G0_HALH1:1.05763)0.346:0.12509)0.998:0.6176,(tr|E1R4T4|E1R4T4_SPISS:0.9215,(tr|H6L4Q1|H6L4Q1_SAPGL:0.95371,(tr|K4IRT2|K4IRT2_PSYTT:0.83848,(tr|I3Z1Y4|I3Z1Y4_BELBD:0.57725,(tr|K4IC36|K4IC36_PSYTT:0.52682,tr|C7PTB4|C7PTB4_CHIPD:1.0554)0.829:0.18368)0.795:0.19137)0.876:0.23051)0.989:0.49845)0.456:0.16525)0.834:0.15482)0.250:0.10929)0.937:0.23206)0.835:0.12129,(((tr|Q2RW26|Q2RW26_RHORT:1.12531,tr|G7ZFI1|G7ZFI1_AZOL4:1.04764)0.976:0.54779,((tr|Q7WDK3|Q7WDK3_BORBR:0.82496,(tr|A8ZVC1|A8ZVC1_DESOH:0.40951,(tr|B3E6A1|B3E6A1_GEOLS:0.29839,(tr|D3PCQ4|D3PCQ4_DEFDS:0.10548,(tr|E4TH64|E4TH64_CALNY:0.00053,tr|E4TH68|E4TH68_CALNY:0.01343)0.990:0.13452)0.996:0.20633)0.881:0.08792)0.946:0.2776)1.000:0.66789,(tr|B3E9P8|B3E9P8_GEOLS:0.82829,(tr|F2NS57|F2NS57_TRES6:0.72413,(tr|F7QGY2|F7QGY2_9BRAD:0.18449,tr|F7QGY4|F7QGY4_9BRAD:0.27066)1.000:0.70482)0.701:0.20295)0.971:0.3206)0.305:0.09078)0.229:0.06609,(((tr|L0DLY4|L0DLY4_SINAD:1.32935,(tr|E8QYZ1|E8QYZ1_ISOPI:1.43065,tr|E1R806|E1R806_SPISS:2.04231)0.000:0.23574)0.888:0.3963,tr|U5N879|U5N879_9BURK:1.1192)0.904:0.36528,((tr|A0LDB9|A0LDB9_MAGSM:0.87074,tr|V6F6U4|V6F6U4_9PROT:0.99569)0.656:0.25929,((tr|K4ARN4|K4ARN4_SOLLC:0.34143,tr|Q11NX0|Q11NX0_CYTH3:0.41199)0.994:0.67433,tr|C6BB54|C6BB54_RHILS:1.41052)0.639:0.12895)0.494:0.20739)0.657:0.22568)0.706:0.15101)0.929:0.166)0.466:0.04557)0.891:0.11159)0.516:0.09623,((((((tr|A8ZQY2|A8ZQY2_ACAM1:0.56737,tr|D2QQR1|D2QQR1_SPILD:0.63618)0.735:0.09416,((tr|U4QHD6|U4QHD6_9RHIZ:0.29757,tr|L0KW02|L0KW02_MESAW:0.51214)0.955:0.24744,((tr|H5YRF7|H5YRF7_9BRAD:0.07027,(tr|M3FJW8|M3FJW8_STEMA:0.15685,(tr|A9AMR9|A9AMR9_BURM1:0.00054,tr|A4JM35|A4JM35_BURVG:0.00055)1.000:0.36471)0.997:0.2048)0.401:0.0691,tr|Q07NP6|Q07NP6_RHOP5:0.08143)1.000:0.69996)0.641:0.10011)1.000:0.51443,(tr|I2ABQ3|I2ABQ3_9MYCO:0.76404,((tr|I3X9H4|I3X9H4_RHIFR:0.35724,tr|E6VQ40|E6VQ40_RHOPX:0.46506)0.991:0.31378,(tr|C9Z8J7|C9Z8J7_STRSW:0.3927,(tr|E2Q8F4|E2Q8F4_STRC2:0.60323,tr|K0JX85|K0JX85_SACES:0.70109)0.995:0.43891)0.689:0.13962)0.261:0.06116)0.561:0.22466)0.921:0.33491,(tr|I0IPM3|I0IPM3_LEPFC:1.99606,tr|Q028E8|Q028E8_SOLUE:1.51208)0.446:0.37548)0.811:0.27732,(((((((tr|I3YYT0|I3YYT0_AEQSU:0.93254,tr|A4CGR9|A4CGR9_ROBBH:0.74346)0.997:0.69479,(tr|A5UYB2|A5UYB2_ROSS1:0.94826,(tr|M5BPW9|M5BPW9_THACB:2.68255,(((tr|A7NJM6|A7NJM6_ROSCS:0.2387,tr|I0I9I0|I0I9I0_CALAS:0.18906)0.779:0.10359,((tr|Q114H7|Q114H7_TRIEI:0.50639,tr|K9REE1|K9REE1_9CYAN:0.34627)0.984:0.2103,(tr|K9TMP3|K9TMP3_9CYAN:0.49832,(tr|K9UZK2|K9UZK2_9CYAN:0.12668,tr|K7WZU7|K7WZU7_9NOST:0.23964)0.995:0.30315)0.296:0.06941)0.920:0.12326)0.963:0.33032,tr|A9B8T9|A9B8T9_HERA2:0.66032)0.489:0.21641)0.514:0.34494)0.457:0.13704)0.352:0.13792,(tr|C6X5Y1|C6X5Y1_FLAB3:1.341,(tr|Q113M5|Q113M5_TRIEI:0.51197,((tr|K1X0E5|K1X0E5_ARTPT:0.11456,tr|D5A384|D5A384_ARTPN:0.03441)1.000:0.52514,(tr|Q3M832|Q3M832_ANAVT:0.16769,tr|E0UD38|E0UD38_CYAP2:0.14307)0.850:0.21427)0.951:0.27175)0.949:0.29606)0.732:0.21237)0.933:0.2333,((tr|D7HTQ6|D7HTQ6_PSESS:0.54185,(tr|W8G8U4|W8G8U4_9ENTR:0.77065,(tr|M4IHB5|M4IHB5_RHIML:0.20786,tr|A7IBU5|A7IBU5_XANP2:0.38633)0.902:0.23224)0.651:0.16534)0.859:0.23585,tr|F0QB89|F0QB89_ACIAP:1.06432)0.492:0.08958)0.769:0.07177,(tr|S4Y3K3|S4Y3K3_SORCE:0.09507,tr|A9GJ82|A9GJ82_SORC5:0.15772)1.000:0.69586)0.951:0.29963,tr|Q7NPG1|Q7NPG1_GLOVI:2.52356)0.149:0.14089,(tr|G8MZ67|G8MZ67_GEOTH:0.00055,tr|Q5KUQ8|Q5KUQ8_GEOKA:0.00499)1.000:1.73709)0.113:0.03342)0.936:0.17912,(((tr|F3KKQ7|F3KKQ7_9ARCH:0.76839,tr|F3KKQ2|F3KKQ2_9ARCH:0.8825)0.997:0.84377,((((tr|Q119H4|Q119H4_TRIEI:1.47384,(((tr|B0C936|B0C936_ACAM1:0.57521,((tr|K9WCB6|K9WCB6_9CYAN:0.39263,(tr|K9W972|K9W972_9CYAN:0.60639,(tr|B7KGM8|B7KGM8_CYAP7:0.42159,(tr|K7W1A9|K7W1A9_9NOST:0.17864,(tr|K9V9V4|K9V9V4_9CYAN:0.07325,tr|B2J7X9|B2J7X9_NOSP7:0.07262)0.709:0.01977)0.982:0.17554)0.901:0.10998)0.677:0.13364)0.260:0.04866,tr|K9PRY1|K9PRY1_9CYAN:0.60785)0.525:0.09955)0.919:0.1401,(((((((tr|K9RJF1|K9RJF1_9CYAN:1.02888,tr|K9Q3H2|K9Q3H2_9CYAN:0.74945)0.745:0.10237,tr|K9V158|K9V158_9CYAN:0.54446)0.922:0.16902,tr|K9WAS7|K9WAS7_9CYAN:0.37081)0.356:0.04213,(tr|K9WMA0|K9WMA0_9CYAN:0.71089,(((tr|B0C4Z9|B0C4Z9_ACAM1:1.0249,tr|K8GRV4|K8GRV4_9CYAN:0.95424)0.874:0.14173,tr|K9TPQ2|K9TPQ2_9CYAN:0.77435)0.334:0.07838,(tr|K9TVM4|K9TVM4_9CYAN:0.62222,tr|K9XB03|K9XB03_9CHRO:0.56577)0.738:0.09507)0.823:0.05658)0.838:0.08328)0.693:0.06883,(((tr|K9QPD6|K9QPD6_NOSS7:0.17224,(tr|K9WB48|K9WB48_9CYAN:0.23363,tr|B2IZU2|B2IZU2_NOSP7:0.16829)0.808:0.06809)0.258:0.05957,tr|K9QZ05|K9QZ05_NOSS7:0.51859)0.907:0.10921,((tr|K9QGD4|K9QGD4_9NOSO:0.22803,tr|K9RH47|K9RH47_9CYAN:0.40783)0.937:0.10752,tr|K9QVW8|K9QVW8_NOSS7:0.2451)0.785:0.03128)0.962:0.09147)0.681:0.01524,((tr|K7VV36|K7VV36_9NOST:0.21385,tr|B2J454|B2J454_NOSP7:0.15054)0.975:0.14619,(tr|C7QMS2|C7QMS2_CYAP0:0.00055,tr|B7K2K0|B7K2K0_CYAP8:0.00485)1.000:1.0382)0.846:0.07265)0.553:0.04616,((tr|K9PWW6|K9PWW6_9CYAN:0.60072,tr|K9QS69|K9QS69_NOSS7:0.38818)0.973:0.19349,((tr|K9WWV9|K9WWV9_9NOST:0.21133,(tr|K9QHP8|K9QHP8_9NOSO:0.19999,tr|K9QKI9|K9QKI9_9NOSO:0.16495)0.943:0.07897)0.852:0.06575,(tr|Q8YMB7|Q8YMB7_NOSS1:0.26077,tr|K9W3G3|K9W3G3_9CYAN:0.80914)0.288:0.07805)0.983:0.1823)0.916:0.10928)0.801:0.12665)0.760:0.16046,tr|K9V1H2|K9V1H2_9CYAN:0.95384)0.752:0.12126)0.969:0.33658,(((tr|R4LN27|R4LN27_9ACTO:1.13522,tr|J7L4V3|J7L4V3_NOCAA:0.82495)0.616:0.25022,tr|D3Q9D3|D3Q9D3_STANL:1.0227)0.463:0.1034,(((((tr|A4FMS8|A4FMS8_SACEN:0.5924,(((tr|H6R880|H6R880_NOCCG:0.30446,tr|K0FA22|K0FA22_9NOCA:0.38799)0.995:0.43291,tr|D3PUR7|D3PUR7_STANL:1.32356)0.585:0.13467,tr|H5XBK3|H5XBK3_9PSEU:0.73329)0.799:0.13098)0.883:0.17657,(((tr|W5WEW0|W5WEW0_9PSEU:0.41874,tr|K3W453|K3W453_SACES:0.26441)0.968:0.26654,(tr|U5W2N8|U5W2N8_9ACTO:0.57713,tr|K0K128|K0K128_SACES:0.85885)0.398:0.12646)0.976:0.29204,tr|A0A059W210|A0A059W210_STRA9:0.88482)0.229:0.12342)0.660:0.10338,(((tr|K0K498|K0K498_SACES:0.86556,((tr|R4TC04|R4TC04_AMYOR:0.42425,tr|E3J2Z3|E3J2Z3_FRASU:0.39442)0.974:0.23368,(tr|V6KCG5|V6KCG5_STRRC:0.25876,tr|F2RC94|F2RC94_STRVP:0.49593)1.000:0.67356)0.855:0.1506)0.519:0.0874,(((tr|A4FD68|A4FD68_SACEN:0.67341,(tr|K0KBF7|K0KBF7_SACES:0.29574,tr|K0KDT0|K0KDT0_SACES:0.31408)0.996:0.38227)0.870:0.14751,(tr|A9EU57|A9EU57_SORC5:0.9642,tr|I0H3P1|I0H3P1_ACTM4:0.61121)0.918:0.21559)0.527:0.06395,(tr|K4QT59|K4QT59_9ACTO:0.75867,((tr|W5W7Z4|W5W7Z4_9PSEU:0.59215,tr|R4LDG7|R4LDG7_9ACTO:0.54074)0.895:0.1928,(tr|E6SEL4|E6SEL4_INTC7:0.3054,(tr|G0FPH1|G0FPH1_AMYMS:0.19525,tr|R4TE72|R4TE72_AMYOR:0.17696)0.995:0.25386)0.967:0.18876)0.843:0.09738)0.887:0.11172)0.887:0.08936)0.618:0.05039,tr|K0JXF3|K0JXF3_SACES:0.83859)0.880:0.1087)0.864:0.11706,tr|U5W2M3|U5W2M3_9ACTO:0.99023)0.803:0.10609,((tr|H6RC09|H6RC09_NOCCG:0.65057,((tr|V6K4N0|V6K4N0_STRNV:0.59208,tr|A4FC28|A4FC28_SACEN:0.4977)0.094:0.10844,(tr|Q0RMZ2|Q0RMZ2_FRAAA:0.2716,tr|K0JPU5|K0JPU5_SACES:0.89364)0.680:0.09636)0.671:0.12247)0.999:0.39851,(((tr|B5HT45|B5HT45_9ACTO:0.14014,tr|C9ZFU2|C9ZFU2_STRSW:0.08167)0.682:0.05535,(tr|E2PUT4|E2PUT4_STRC2:0.09004,tr|F8JQP4|F8JQP4_STREN:0.20341)0.153:0.03477)1.000:0.9328,(tr|G8SDP9|G8SDP9_ACTS5:0.3306,tr|A8M6H8|A8M6H8_SALAI:0.18476)1.000:0.94764)0.618:0.12582)0.885:0.17147)0.902:0.12929)0.624:0.14391)0.914:0.19709,((tr|G7WN00|G7WN00_METH6:0.97829,(tr|Q46C71|Q46C71_METBF:0.87926,tr|C3YAS2|C3YAS2_BRAFL:1.86863)0.754:0.37204)0.340:0.24697,(tr|G0FJL0|G0FJL0_AMYMS:0.80367,(tr|G2P524|G2P524_STRVO:0.77489,tr|R4LPM2|R4LPM2_9ACTO:0.85039)0.948:0.43508)0.929:0.30232)0.859:0.15939)0.918:0.15637,(tr|R7PG02|R7PG02_9CLOT:2.04802,(tr|C3XPU4|C3XPU4_BRAFL:1.17816,tr|I1GIV1|I1GIV1_AMPQE:1.50542)0.969:0.81132)0.701:0.18492)0.726:0.04848)0.982:0.28385,((((tr|B4U9U5|B4U9U5_HYDS0:1.30185,tr|W0JGX9|W0JGX9_DESAE:0.82289)0.999:1.12433,(((tr|B0CCU8|B0CCU8_ACAM1:0.79701,((tr|K9PP00|K9PP00_9CYAN:0.54868,(tr|K9X2Y8|K9X2Y8_9NOST:0.31665,(tr|K9PNH2|K9PNH2_9CYAN:0.04598,tr|B2J132|B2J132_NOSP7:0.02798)0.994:0.19656)0.875:0.1134)0.919:0.12366,((tr|Q3MB33|Q3MB33_ANAVT:0.33425,tr|Q3MB32|Q3MB32_ANAVT:0.39866)0.964:0.16521,(tr|A8ZQQ6|A8ZQQ6_ACAM1:0.84332,(tr|K8GF61|K8GF61_9CYAN:0.29181,tr|K9S7G8|K9S7G8_9CYAN:0.36751)0.961:0.28131)0.952:0.25616)0.905:0.09773)0.321:0.10405)0.119:0.15476,((tr|K9TJ33|K9TJ33_9CYAN:0.73109,(tr|K9V0W3|K9V0W3_9CYAN:0.31494,tr|K9V022|K9V022_9CYAN:0.38099)0.992:0.46774)0.917:0.22721,(tr|K9TY81|K9TY81_9CYAN:0.78029,(tr|Q10XW6|Q10XW6_TRIEI:0.49839,(tr|Q111Z3|Q111Z3_TRIEI:0.28883,tr|Q10VX7|Q10VX7_TRIEI:0.26243)0.934:0.16768)0.941:0.24629)0.952:0.27011)0.328:0.15693)0.997:0.59222,((tr|Q4ZT22|Q4ZT22_PSEU2:1.50641,tr|B0JVI9|B0JVI9_MICAN:0.1425)0.315:0.65271,(tr|K9W2R5|K9W2R5_9CYAN:0.77647,(((tr|E0UHX8|E0UHX8_CYAP2:0.70406,tr|K9QT85|K9QT85_NOSS7:0.73981)0.104:0.16717,tr|K9S7S1|K9S7S1_9CYAN:0.71267)0.765:0.18414,tr|B7KGN5|B7KGN5_CYAP7:0.41788)0.865:0.27825)0.750:0.23206)0.824:0.28156)0.983:0.55842)0.844:0.19758,(tr|A8LUP7|A8LUP7_SALAI:1.68562,(tr|A9B8Y0|A9B8Y0_HERA2:1.24084,(tr|A5UPL5|A5UPL5_ROSS1:1.08361,tr|A9WKH3|A9WKH3_CHLAA:0.98245)0.933:0.37279)0.904:0.39632)0.789:0.15727)0.822:0.10732,((((tr|F2IEA4|F2IEA4_FLUTR:1.17186,tr|B4S3R4|B4S3R4_PROA2:1.1795)0.703:0.14578,((((tr|R7D3C4|R7D3C4_9ACTN:0.3166,((((tr|B5FD66|B5FD66_VIBFM:0.40811,tr|L0M9D0|L0M9D0_SERMA:0.37705)0.945:0.14302,((tr|W8ULD1|W8ULD1_YEREN:0.07396,(tr|B0RUS8|B0RUS8_XANCB:0.16981,tr|Q2K2A2|Q2K2A2_RHIEC:0.1593)0.745:0.08819)0.999:0.30743,(((tr|D6BBV8|D6BBV8_9ACTO:0.26329,tr|E8S1B9|E8S1B9_MICSL:0.16197)0.941:0.0954,(tr|Q2K8T2|Q2K8T2_RHIEC:0.27689,tr|L0J583|L0J583_MYCSM:0.29684)0.861:0.08241)0.734:0.08242,(tr|A5EU81|A5EU81_BRASB:0.36342,tr|A7ID81|A7ID81_XANP2:0.3308)0.590:0.08777)0.495:0.09646)0.834:0.09973)0.389:0.04016,((tr|I4AL85|I4AL85_FLELS:0.09563,tr|F4C5T2|F4C5T2_SPHS2:0.16465)0.999:0.22561,(tr|W0DXP3|W0DXP3_9GAMM:0.09174,(tr|K6Z475|K6Z475_9ALTE:0.05728,tr|A6WUK9|A6WUK9_SHEB8:0.10877)0.731:0.05156)0.962:0.16783)0.966:0.13775)0.873:0.0967,(tr|K4LCJ4|K4LCJ4_9FIRM:0.21617,(tr|R7GQ37|R7GQ37_9FIRM:0.13252,tr|B8FXQ8|B8FXQ8_DESHD:0.15642)0.498:0.04954)1.000:0.56307)0.717:0.12435)0.940:0.18346,(tr|B7I1K4|B7I1K4_BACC7:0.62205,(tr|C7PT17|C7PT17_CHIPD:0.60391,(tr|R9TA86|R9TA86_9EURY:0.44521,tr|D9R6A4|D9R6A4_CLOSW:0.33942)0.881:0.11578)0.645:0.07913)0.361:0.07796)0.354:0.07622,(tr|R7JHR8|R7JHR8_9BACT:0.72891,(((tr|A0A024ECD9|A0A024ECD9_9PSED:0.24337,(tr|K9NCY9|K9NCY9_9PSED:0.0915,(tr|V8REB2|V8REB2_9PSED:0.11763,tr|K0WMF8|K0WMF8_PSEFL:0.05368)0.561:0.03942)0.972:0.17212)0.981:0.21245,(tr|F4M4G0|F4M4G0_ECOLX:0.26155,tr|H7EG90|H7EG90_SALHO:0.35717)0.976:0.22087)0.989:0.28479,(tr|D8JY32|D8JY32_HYPDA:0.41648,(tr|W8PCL5|W8PCL5_9PSED:0.03055,tr|Q87Z21|Q87Z21_PSESM:0.00727)1.000:0.35285)0.998:0.42315)0.483:0.08978)0.817:0.10394)0.850:0.11499,(tr|R7B2K3|R7B2K3_9CLOT:0.47907,(tr|I4A779|I4A779_DESDJ:0.42657,tr|D6S6N4|D6S6N4_FINMA:0.35538)0.901:0.17684)0.937:0.16512)0.930:0.21252)0.813:0.12997,(tr|C6WF28|C6WF28_ACTMD:0.37668,tr|C7NHP6|C7NHP6_KYTSD:0.37463)0.999:0.46487)0.984:0.4318,tr|E3IVK5|E3IVK5_FRASU:1.1027)0.925:0.26463)0.823:0.08328)0.925:0.14389)0.913:0.13311,((((((((((tr|I3ZCE2|I3ZCE2_TERRK:0.70993,tr|Q01SK8|Q01SK8_SOLUE:0.42264)0.809:0.37521,(tr|W0RQM2|W0RQM2_9BACT:0.62447,tr|C1ACB3|C1ACB3_GEMAT:0.92921)0.822:0.32651)0.998:0.89446,(tr|L0HKF1|L0HKF1_ACIS0:1.97213,(((tr|E8R1B2|E8R1B2_ISOPI:1.03356,tr|Q7USD2|Q7USD2_RHOBA:0.68754)0.863:0.27651,(((((tr|G8UVL1|G8UVL1_LEGPN:0.00055,tr|Q5WU25|Q5WU25_LEGPL:0.03613)1.000:0.16763,(tr|A5IF34|A5IF34_LEGPC:0.00054,tr|D5T8B6|D5T8B6_LEGP2:0.01652)0.777:0.00784)0.151:0.00824,tr|Q5X2A5|Q5X2A5_LEGPA:0.00055)1.000:1.76076,(tr|S0EVL7|S0EVL7_CHTCT:0.65804,(tr|A9FQ64|A9FQ64_SORC5:0.57472,tr|W5XFH0|W5XFH0_9BACT:0.54352)0.208:0.17169)0.230:0.07329)0.506:0.14738,(tr|B8HVW0|B8HVW0_CYAP4:0.34481,(tr|K9UF14|K9UF14_9CHRO:0.3974,(tr|K9SKQ3|K9SKQ3_9CYAN:0.33211,(tr|C7QV08|C7QV08_CYAP0:0.00591,tr|B7JVN8|B7JVN8_CYAP8:0.00055)0.997:0.38708)0.941:0.24821)0.851:0.21011)0.971:0.34304)0.486:0.44118)0.998:0.82673,(tr|T2G814|T2G814_DESGI:1.10312,(tr|G8UM80|G8UM80_TANFA:0.59676,(tr|L0HC62|L0HC62_METFS:0.78238,tr|R6FRI3|R6FRI3_9BACT:0.98005)0.579:0.17121)0.920:0.29273)0.941:0.35617)0.753:0.18309)0.061:0.13148)0.449:0.11653,(tr|B8FF05|B8FF05_DESAA:0.88426,(tr|B8FGD1|B8FGD1_DESAA:0.22672,(tr|B8FF08|B8FF08_DESAA:0.01791,tr|B8FF09|B8FF09_DESAA:0.01473)0.944:0.29323)0.966:0.53507)0.989:0.92118)0.783:0.10176,tr|F4BXG2|F4BXG2_METCG:1.82377)0.673:0.07223,(tr|Q3Z6N7|Q3Z6N7_DEHM1:0.0109,(tr|V5QCP0|V5QCP0_9CHLR:0.04348,(tr|M1RFB4|M1RFB4_9CHLR:0.00055,(tr|A5FPT5|A5FPT5_DEHMB:0.00055,(tr|D3SJX4|D3SJX4_DEHMG:0.00739,tr|M1RBC8|M1RBC8_9CHLR:0.00638)0.000:0.00055)0.911:0.01538)0.997:0.13825)0.925:0.0982)1.000:1.36677)0.859:0.13607,(((tr|I4BAL5|I4BAL5_TURPD:0.44656,(tr|B0SJD7|B0SJD7_LEPBP:0.24257,(tr|Q04P57|Q04P57_LEPBJ:0.0327,(tr|G7QNS0|G7QNS0_LEPII:0.00397,tr|Q72M01|Q72M01_LEPIC:0.00054)0.926:0.03269)0.998:0.31853)0.978:0.32574)1.000:0.91844,(tr|E3GW32|E3GW32_METFV:1.10509,(tr|I0GJ59|I0GJ59_CALEA:0.4894,(tr|W0I7Y6|W0I7Y6_9EURY:0.12061,(tr|F8AHH3|F8AHH3_PYRYC:0.02387,(tr|I3ZVI1|I3ZVI1_9EURY:0.02969,tr|B6YX88|B6YX88_THEON:0.07892)0.903:0.05576)0.592:0.09858)0.992:0.50568)0.993:0.57635)0.788:0.16364)0.479:0.16524,(tr|E1R1Q1|E1R1Q1_SPISS:1.0688,tr|V5WET2|V5WET2_9SPIO:1.82848)0.896:0.50991)0.589:0.08444)0.773:0.10961,tr|I4C3S5|I4C3S5_DESTA:1.54678)0.947:0.24309,((tr|G0FN94|G0FN94_AMYMS:1.67165,((((tr|L7U7B2|L7U7B2_MYXSD:0.79774,(((tr|D0LWR1|D0LWR1_HALO1:0.2776,((tr|V5WCY3|V5WCY3_9SPIO:0.38992,(tr|H9UJ32|H9UJ32_SPIAZ:0.48761,tr|F4LKH7|F4LKH7_TREBD:0.73091)0.554:0.18287)0.962:0.16979,(tr|F5YEK3|F5YEK3_TREAZ:0.48983,tr|C9RNS1|C9RNS1_FIBSS:0.58288)0.392:0.10763)0.799:0.12381)0.991:0.25708,((tr|E3FL81|E3FL81_STIAD:0.33706,(tr|L7U2W5|L7U2W5_MYXSD:0.16384,(tr|F8CM86|F8CM86_MYXFH:0.03069,tr|Q1DE37|Q1DE37_MYXXD:0.05427)0.986:0.12238)0.808:0.06128)1.000:0.25289,((tr|L7UAT6|L7UAT6_MYXSD:0.11764,tr|F8CP90|F8CP90_MYXFH:0.15732)0.997:0.2014,(tr|H8MUT1|H8MUT1_CORCM:0.24136,tr|E3FUV3|E3FUV3_STIAD:0.11996)0.958:0.1373)0.879:0.10767)0.519:0.06947)0.194:0.08788,(tr|A7H8P0|A7H8P0_ANADF:0.21851,(tr|B8JEK4|B8JEK4_ANAD2:0.0077,tr|B4UFU9|B4UFU9_ANASK:0.00758)0.998:0.19029)0.979:0.23487)0.986:0.25943)0.874:0.12068,((tr|Q1CW94|Q1CW94_MYXXD:0.47609,(tr|F8C8W9|F8C8W9_MYXFH:0.4757,tr|H8MGU5|H8MGU5_CORCM:0.41034)0.774:0.09718)0.994:0.27047,((tr|D0LSB9|D0LSB9_HALO1:0.24971,(tr|S4Y0B6|S4Y0B6_SORCE:0.26354,(tr|S4YC94|S4YC94_SORCE:0.04088,tr|A9GPK4|A9GPK4_SORC5:0.00055)1.000:0.3455)0.404:0.17412)0.999:0.49526,(tr|Q08XS8|Q08XS8_STIAD:0.20509,(tr|L7UF26|L7UF26_MYXSD:0.13997,(tr|F8CAX9|F8CAX9_MYXFH:0.07824,tr|H8MS79|H8MS79_CORCM:0.09314)0.999:0.13566)0.745:0.02662)1.000:0.49012)0.723:0.11649)0.807:0.0881)0.823:0.13733,tr|L7U4H5|L7U4H5_MYXSD:0.88906)0.994:0.5058,((tr|H8MJZ2|H8MJZ2_CORCM:0.13677,(tr|L7U5B6|L7U5B6_MYXSD:0.54506,(tr|L7UKK6|L7UKK6_MYXSD:0.08351,(tr|F8C916|F8C916_MYXFH:0.01817,tr|Q1CXS3|Q1CXS3_MYXXD:0.01813)0.808:0.05171)0.998:0.28921)0.477:0.12964)0.999:0.73731,((tr|L7U275|L7U275_MYXSD:0.51078,tr|H8MVD3|H8MVD3_CORCM:0.41974)0.992:0.51696,((tr|Q1CVL2|Q1CVL2_MYXXD:0.3312,tr|E3FXC5|E3FXC5_STIAD:0.37645)0.996:0.5027,(tr|Q08R62|Q08R62_STIAD:0.40735,tr|H8MQ26|H8MQ26_CORCM:0.30692)0.999:0.57654)0.579:0.10621)0.905:0.26779)0.994:0.51275)0.766:0.16619)0.954:0.46023,(((((tr|B1WPG6|B1WPG6_CYAA5:0.49583,(tr|K9Y1H8|K9Y1H8_STAC7:0.75849,(tr|K9Y1R2|K9Y1R2_STAC7:0.20724,tr|K9Y006|K9Y006_STAC7:0.10919)0.997:0.39101)0.225:0.13555)0.998:0.3922,((tr|Q7NMP0|Q7NMP0_GLOVI:0.61629,(tr|U5QK96|U5QK96_9CYAN:0.61727,tr|Q7NF65|Q7NF65_GLOVI:0.59423)0.182:0.10602)0.755:0.10683,(((tr|U5QIA5|U5QIA5_9CYAN:0.32829,tr|Q7NID9|Q7NID9_GLOVI:0.33684)0.874:0.06842,(tr|U5QPB1|U5QPB1_9CYAN:0.45756,tr|Q7NK50|Q7NK50_GLOVI:0.42978)0.983:0.20198)0.536:0.08722,(tr|K9TWH0|K9TWH0_9CYAN:0.41773,((tr|A0ZCA6|A0ZCA6_NODSP:0.18699,(tr|K9QSM8|K9QSM8_NOSS7:0.09004,(tr|Q3M8J9|Q3M8J9_ANAVT:0.04415,tr|Q8Z019|Q8Z019_NOSS1:0.02606)0.999:0.13521)0.930:0.06205)0.999:0.18384,((((tr|K9XKM9|K9XKM9_9CHRO:0.39599,tr|K9QEI7|K9QEI7_9NOSO:0.31829)0.859:0.06403,(tr|K9W4X6|K9W4X6_9CYAN:0.23069,tr|C7QY68|C7QY68_CYAP0:0.40471)0.114:0.0508)0.829:0.03493,(tr|K9RHI4|K9RHI4_9CYAN:0.36456,(tr|K9UXF3|K9UXF3_9CYAN:0.27608,tr|Q3M5M6|Q3M5M6_ANAVT:0.43472)0.310:0.02755)0.999:0.23355)0.713:0.02176,((tr|K9Y0P2|K9Y0P2_STAC7:0.27673,tr|B0C189|B0C189_ACAM1:0.44219)0.822:0.0662,((((tr|K9WUR9|K9WUR9_9NOST:0.17277,(tr|Q8Z020|Q8Z020_NOSS1:0.06784,tr|Q3M8J8|Q3M8J8_ANAVT:0.22678)0.944:0.06883)0.921:0.06173,tr|K9PTY8|K9PTY8_9CYAN:0.22763)0.851:0.043,(sp|Q8YV57|Y2124_NOSS1:0.06234,tr|Q3MH71|Q3MH71_ANAVT:0.0189)1.000:0.28065)0.834:0.04667,(tr|K9UXP0|K9UXP0_9CYAN:0.35291,tr|K9REV3|K9REV3_9CYAN:0.40126)0.319:0.05267)0.985:0.11046)0.645:0.03127)0.878:0.06089)0.360:0.06019)0.950:0.1439)0.963:0.1488)0.942:0.17551)0.996:0.45223,(tr|F0SR57|F0SR57_PLABD:1.04374,tr|L0DIK5|L0DIK5_SINAD:1.15188)0.180:0.18464)0.926:0.20125,(((tr|Q2IKK2|Q2IKK2_ANADE:0.00054,(tr|B8J534|B8J534_ANAD2:0.00418,tr|B4UJX2|B4UJX2_ANASK:0.0005)0.902:0.01242)0.973:0.18982,((tr|L7UIL1|L7UIL1_MYXSD:0.2083,tr|H8MKE4|H8MKE4_CORCM:0.15327)0.999:0.26288,((tr|F8CB35|F8CB35_MYXFH:0.0428,tr|Q1D2L6|Q1D2L6_MYXXD:0.05432)0.894:0.06512,(tr|L7UFR2|L7UFR2_MYXSD:0.09719,tr|H8MSW3|H8MSW3_CORCM:0.15611)0.598:0.05227)0.998:0.24697)0.491:0.11392)1.000:1.01873,(tr|Q110Y1|Q110Y1_TRIEI:0.49801,tr|K9WPC2|K9WPC2_9CYAN:0.7365)1.000:0.92627)0.550:0.20851)0.963:0.26923,((tr|B0SUB3|B0SUB3_LEPBP:1.30615,(tr|Q01TV3|Q01TV3_SOLUE:0.91855,(tr|F8EFC9|F8EFC9_RUNSL:1.02982,tr|D2QUE6|D2QUE6_SPILD:1.51043)0.908:0.31904)0.896:0.25205)0.143:0.14341,((((tr|R7J3Z2|R7J3Z2_9BACT:0.83803,((tr|R5P553|R5P553_9BACT:0.70823,(((tr|R6AA99|R6AA99_9BACT:0.30577,tr|R6F9H0|R6F9H0_9BACT:0.27408)0.988:0.29134,(tr|R6CMD4|R6CMD4_9BACT:0.55704,tr|R6CIV5|R6CIV5_9BACE:0.34813)0.709:0.12083)0.994:0.32052,(tr|R5ZTX2|R5ZTX2_9BACT:0.3284,tr|R6VWC8|R6VWC8_9BACT:0.38634)0.996:0.40924)0.909:0.20529)0.835:0.16614,(tr|R5CNL3|R5CNL3_9BACT:0.20932,tr|R6ATA5|R6ATA5_9BACT:0.26742)1.000:0.68743)0.000:0.07706)0.095:0.08109,(tr|R7F598|R7F598_9BACT:0.8397,(tr|R7HQH7|R7HQH7_9BACT:0.8105,tr|R6YR74|R6YR74_9BACT:0.96099)0.710:0.10036)0.997:0.4188)0.723:0.18558,(tr|F8EIG2|F8EIG2_RUNSL:0.90194,(tr|D2QKF5|D2QKF5_SPILD:0.36425,tr|I0K968|I0K968_9BACT:0.39181)0.998:0.5429)0.948:0.35525)0.474:0.12605,(tr|I4AMW2|I4AMW2_FLELS:0.56275,(tr|F4KTB5|F4KTB5_HALH1:0.52886,(tr|F4KTB4|F4KTB4_HALH1:0.46443,tr|H6L9P6|H6L9P6_SAPGL:0.77418)0.793:0.12885)0.806:0.15375)1.000:0.56368)0.950:0.25203)0.894:0.19788)0.454:0.07543)0.735:0.03413)0.704:0.08662,((tr|Q2SGU4|Q2SGU4_HAHCH:0.90212,tr|K0N9P9|K0N9P9_DESTT:1.14397)0.999:0.94858,((tr|A0LCL4|A0LCL4_MAGSM:1.21965,(tr|C6BVM2|C6BVM2_DESAD:0.60716,tr|B8FBW0|B8FBW0_DESAA:1.13992)0.868:0.23997)0.990:0.68244,(((((tr|D8PBR2|D8PBR2_9BACT:1.18069,tr|D8PIE9|D8PIE9_9BACT:1.14977)0.901:0.40797,(tr|R5DIP7|R5DIP7_9PORP:1.37488,(tr|Q2W6J9|Q2W6J9_MAGSA:0.39087,(tr|Q2W9Q0|Q2W9Q0_MAGSA:0.32681,tr|Q2W3D6|Q2W3D6_MAGSA:0.54939)0.981:0.32692)0.993:0.55106)0.914:0.24751)0.675:0.06055,((tr|A8ZYH7|A8ZYH7_DESOH:0.06312,tr|A8ZYH6|A8ZYH6_DESOH:0.10794)0.999:0.39092,(tr|A8ZYH8|A8ZYH8_DESOH:0.35949,(tr|B5YI64|B5YI64_THEYD:0.17449,tr|E4TH74|E4TH74_CALNY:0.22136)0.986:0.21814)0.994:0.26624)0.972:0.26001)0.909:0.15946,(((tr|R5I5H3|R5I5H3_9BACT:0.21229,(((tr|R6S9I5|R6S9I5_9BACE:0.10855,tr|R6KHZ5|R6KHZ5_9BACE:0.03799)0.985:0.05625,(tr|R5RRT6|R5RRT6_9BACE:0.00928,tr|R6Z8G9|R6Z8G9_9BACE:0.009)0.986:0.05202)0.797:0.02236,tr|R5JU50|R5JU50_9BACE:0.01393)0.998:0.37518)1.000:0.71226,((tr|R6X228|R6X228_9BACT:0.4792,(tr|R6W2H6|R6W2H6_9BACT:0.39372,tr|R6KH41|R6KH41_9BACE:0.54747)0.787:0.12863)0.971:0.2628,(tr|R5IFC9|R5IFC9_9BACT:0.66989,tr|R5I094|R5I094_9BACT:0.53796)0.936:0.27816)0.611:0.15916)0.975:0.36101,(tr|R5JR61|R5JR61_9BACE:1.31517,(tr|Q2WA37|Q2WA37_MAGSA:0.80435,(tr|B1M4W3|B1M4W3_METRJ:0.02428,tr|B1Z716|B1Z716_METPB:0.17989)1.000:1.07887)0.885:0.32521)0.412:0.23356)0.902:0.26877)0.098:0.08946,tr|I0IKT5|I0IKT5_LEPFC:1.08362)0.948:0.24902)0.858:0.13707)0.857:0.15628)0.851:0.05341);
