# Supplementary material for: Diversity and Expression of Bacterial Metacaspases in an Aquatic Ecosystem
Source: Front Microbiol. 2016 Jul 6;7:1043. doi: 10.3389/fmicb.2016.01043 (PMC4933709; doi:10.3389/fmicb.2016.01043)
Supplement: Supplementary file 6 [file DataSheet1.ZIP › uniprot-proteomes.mcasp+C14.refpkg/uniprot-proteomes.mcasp+C14.seq-info.csv]

seqname	accession	tax_id	species_name	is_type
sp|O02002|CASP1_DROME	CASP1_DROME	7227	Drosophila melanogaster	FALSE
sp|Q9MZV6|CASP1_FELCA	CASP1_FELCA	9685	Felis catus	FALSE
sp|Q9TV13|CASP1_HORSE	CASP1_HORSE	9796	Equus caballus	FALSE
sp|P29466|CASP1_HUMAN	CASP1_HUMAN	9606	Homo sapiens	FALSE
sp|P29452|CASP1_MOUSE	CASP1_MOUSE	10090	Mus musculus	FALSE
sp|Q9N2I1|CASP1_PIG	CASP1_PIG	9823	Sus scrofa	FALSE
sp|P43527|CASP1_RAT	CASP1_RAT	10116	Rattus norvegicus	FALSE
sp|P29594|CASP2_MOUSE	CASP2_MOUSE	10090	Mus musculus	FALSE
sp|P55215|CASP2_RAT	CASP2_RAT	10116	Rattus norvegicus	FALSE
sp|P42574|CASP3_HUMAN	CASP3_HUMAN	207598	Homininae	FALSE
sp|Q5E9C1|CASP4_BOVIN	CASP4_BOVIN	9913	Bos taurus	FALSE
sp|P49662|CASP4_HUMAN	CASP4_HUMAN	9606	Homo sapiens	FALSE
sp|P70343|CASP4_MOUSE	CASP4_MOUSE	10090	Mus musculus	FALSE
sp|P51878|CASP5_HUMAN	CASP5_HUMAN	9606	Homo sapiens	FALSE
sp|P55210|CASP7_HUMAN	CASP7_HUMAN	9606	Homo sapiens	FALSE
sp|Q6UXS9|CASPC_HUMAN	CASPC_HUMAN	9606	Homo sapiens	FALSE
sp|Q153Z0|CASPC_MACMU	CASPC_MACMU	9544	Macaca mulatta	FALSE
sp|O08736|CASPC_MOUSE	CASPC_MOUSE	10090	Mus musculus	FALSE
sp|Q920D5|CASPC_RAT	CASPC_RAT	10116	Rattus norvegicus	FALSE
sp|P31944|CASPE_HUMAN	CASPE_HUMAN	9606	Homo sapiens	FALSE
sp|P42573|CED3_CAEEL	CED3_CAEEL	6239	Caenorhabditis elegans	FALSE
sp|O01382|ICE_DROME	ICE_DROME	7227	Drosophila melanogaster	FALSE
sp|Q9UDY8|MALT1_HUMAN	MALT1_HUMAN	9526	Catarrhini	FALSE
sp|Q2TBA3|MALT1_MOUSE	MALT1_MOUSE	10090	Mus musculus	FALSE
sp|A1CQZ0|MCA1A_ASPCL	MCA1A_ASPCL	344612	Aspergillus clavatus (strain ATCC 1007 / CBS 513.65 / DSM 816 / NCTC 3887 / NRRL 1)	FALSE
sp|B0XPP3|MCA1A_ASPFC	MCA1A_ASPFC	746128	Aspergillus fumigatus	FALSE
sp|A2RB75|MCA1A_ASPNC	MCA1A_ASPNC	425011	Aspergillus niger (strain CBS 513.88 / FGSC A1513)	FALSE
sp|Q2UN81|MCA1A_ASPOR	MCA1A_ASPOR	510516	Aspergillus oryzae (strain ATCC 42149 / RIB 40)	FALSE
sp|Q0CTN3|MCA1A_ASPTN	MCA1A_ASPTN	341663	Aspergillus terreus (strain NIH 2624 / FGSC A1156)	FALSE
sp|A1D3V4|MCA1A_NEOFI	MCA1A_NEOFI	331117	Neosartorya fischeri (strain ATCC 1020 / DSM 3700 / FGSC A1164 / NRRL 181)	FALSE
sp|Q7S232|MCA1A_NEUCR	MCA1A_NEUCR	367110	Neurospora crassa (strain ATCC 24698 / 74-OR23-1A / CBS 708.71 / DSM 1257 / FGSC 987)	FALSE
sp|A1CL82|MCA1B_ASPCL	MCA1B_ASPCL	344612	Aspergillus clavatus (strain ATCC 1007 / CBS 513.65 / DSM 816 / NCTC 3887 / NRRL 1)	FALSE
sp|B0Y081|MCA1B_ASPFC	MCA1B_ASPFC	746128	Aspergillus fumigatus	FALSE
sp|A2QU58|MCA1B_ASPNC	MCA1B_ASPNC	425011	Aspergillus niger (strain CBS 513.88 / FGSC A1513)	FALSE
sp|Q2UCB7|MCA1B_ASPOR	MCA1B_ASPOR	5052	Aspergillus	FALSE
sp|Q0CQL9|MCA1B_ASPTN	MCA1B_ASPTN	341663	Aspergillus terreus (strain NIH 2624 / FGSC A1156)	FALSE
sp|A1D611|MCA1B_NEOFI	MCA1B_NEOFI	331117	Neosartorya fischeri (strain ATCC 1020 / DSM 3700 / FGSC A1164 / NRRL 181)	FALSE
sp|Q7S4N5|MCA1B_NEUCR	MCA1B_NEUCR	367110	Neurospora crassa (strain ATCC 24698 / 74-OR23-1A / CBS 708.71 / DSM 1257 / FGSC 987)	FALSE
sp|A6R7B8|MCA1_AJECN	MCA1_AJECN	5037	Ajellomyces capsulatus	FALSE
sp|Q7XJE6|MCA1_ARATH	MCA1_ARATH	3702	Arabidopsis thaliana	FALSE
sp|Q75B43|MCA1_ASHGO	MCA1_ASHGO	284811	Ashbya gossypii (strain ATCC 10895 / CBS 109.51 / FGSC 9923 / NRRL Y-1056)	FALSE
sp|Q5ANA8|MCA1_CANAL	MCA1_CANAL	237561	Candida albicans (strain SC5314 / ATCC MYA-2876)	FALSE
sp|Q6FPX9|MCA1_CANGA	MCA1_CANGA	284593	Candida glabrata (strain ATCC 2001 / CBS 138 / JCM 3761 / NBRC 0622 / NRRL Y-65)	FALSE
sp|Q1E0A3|MCA1_COCIM	MCA1_COCIM	5500	Coccidioides	FALSE
sp|P0CM58|MCA1_CRYNJ	MCA1_CRYNJ	40410	Cryptococcus neoformans var. neoformans	FALSE
sp|Q6BH13|MCA1_DEBHA	MCA1_DEBHA	284592	Debaryomyces hansenii (strain ATCC 36239 / CBS 767 / JCM 1990 / NBRC 0083 / IGC 2968)	FALSE
sp|Q8J140|MCA1_EMENI	MCA1_EMENI	227321	Emericella nidulans (strain FGSC A4 / ATCC 38163 / CBS 112.46 / NRRL 194 / M139)	FALSE
sp|Q6CLS0|MCA1_KLULA	MCA1_KLULA	284590	Kluyveromyces lactis (strain ATCC 8585 / CBS 2359 / DSM 70799 / NBRC 1267 / NRRL Y-1140 / WM37)	FALSE
sp|A5DZS4|MCA1_LODEL	MCA1_LODEL	379508	Lodderomyces elongisporus (strain ATCC 11503 / CBS 2605 / JCM 1781 / NBRC 1676 / NRRL YB-4239)	FALSE
sp|A5D9W7|MCA1_PICGU	MCA1_PICGU	294746	Meyerozyma guilliermondii (strain ATCC 6260 / CBS 566 / DSM 6381 / JCM 1539 / NBRC 10279 / NRRL Y-324)	FALSE
sp|A4QTY2|MCA1_MAGO7	MCA1_MAGO7	318829	Magnaporthe oryzae	FALSE
sp|A3LSY7|MCA1_PICST	MCA1_PICST	322104	Scheffersomyces stipitis (strain ATCC 58785 / CBS 6054 / NBRC 10063 / NRRL Y-11545)	FALSE
sp|O74477|MCA1_SCHPO	MCA1_SCHPO	284812	Schizosaccharomyces pombe (strain 972 / ATCC 24843)	FALSE
sp|A7F075|MCA1_SCLS1	MCA1_SCLS1	665079	Sclerotinia sclerotiorum (strain ATCC 18683 / 1980 / Ss-1)	FALSE
sp|Q4PEQ5|MCA1_USTMA	MCA1_USTMA	237631	Ustilago maydis (strain 521 / FGSC 9021)	FALSE
sp|Q6C2Y6|MCA1_YARLI	MCA1_YARLI	284591	Yarrowia lipolytica (strain CLIB 122 / E 150)	FALSE
sp|A6ZP43|MCA1_YEAS7	MCA1_YEAS7	4932	Saccharomyces cerevisiae	FALSE
sp|Q7XJE5|MCA2_ARATH	MCA2_ARATH	3702	Arabidopsis thaliana	FALSE
sp|Q9FMG1|MCA3_ARATH	MCA3_ARATH	3702	Arabidopsis thaliana	FALSE
sp|O64517|MCA4_ARATH	MCA4_ARATH	3702	Arabidopsis thaliana	FALSE
sp|O64518|MCA5_ARATH	MCA5_ARATH	3702	Arabidopsis thaliana	FALSE
sp|O64519|MCA6_ARATH	MCA6_ARATH	3702	Arabidopsis thaliana	FALSE
sp|Q6XPT5|MCA7_ARATH	MCA7_ARATH	3702	Arabidopsis thaliana	FALSE
sp|Q9SA41|MCA8_ARATH	MCA8_ARATH	3702	Arabidopsis thaliana	FALSE
sp|Q9FYE1|MCA9_ARATH	MCA9_ARATH	3702	Arabidopsis thaliana	FALSE
sp|Q9GPM2|PCP_DICDI	PCP_DICDI	44689	Dictyostelium discoideum	FALSE
sp|Q8YV57|Y2124_NOSS1	Y2124_NOSS1	103690	Nostoc sp. (strain PCC 7120 / UTEX 2576)	FALSE
sp|P55525|Y4KE_RHISN	Y4KE_RHISN	394	Rhizobium sp. (strain NGR234)	FALSE
tr|F3KKQ7|F3KKQ7_9ARCH	F3KKQ7_9ARCH	886738	Candidatus Nitrosoarchaeum limnia SFB1	FALSE
tr|F3KKQ2|F3KKQ2_9ARCH	F3KKQ2_9ARCH	886738	Candidatus Nitrosoarchaeum limnia SFB1	FALSE
tr|F4BXG2|F4BXG2_METCG	F4BXG2_METCG	990316	Methanosaeta concilii (strain ATCC 5969 / DSM 3671 / JCM 10134 / NBRC 103675 / OCM 69 / GP-6)	FALSE
tr|E3GW32|E3GW32_METFV	E3GW32_METFV	523846	Methanothermus fervidus (strain ATCC 43054 / DSM 2088 / JCM 10308 / V24 S)	FALSE
tr|B6YX88|B6YX88_THEON	B6YX88_THEON	523850	Thermococcus onnurineus (strain NA1)	FALSE
tr|R9TA86|R9TA86_9EURY	R9TA86_9EURY	1295009	Candidatus Methanomassiliicoccus intestinalis Issoire-Mx1	FALSE
tr|L0HC62|L0HC62_METFS	L0HC62_METFS	593750	Methanoregula formicica (strain DSM 22288 / NBRC 105244 / SMSP)	FALSE
tr|Q46C71|Q46C71_METBF	Q46C71_METBF	269797	Methanosarcina barkeri (strain Fusaro / DSM 804)	FALSE
tr|I3ZVI1|I3ZVI1_9EURY	I3ZVI1_9EURY	163003	Thermococcus sp. CL1	FALSE
tr|L0HKF1|L0HKF1_ACIS0	L0HKF1_ACIS0	673860	Aciduliprofundum sp. (strain MAR08-339)	FALSE
tr|F8AHH3|F8AHH3_PYRYC	F8AHH3_PYRYC	529709	Pyrococcus yayanosii (strain CH1 / JCM 16557)	FALSE
tr|W0I7Y6|W0I7Y6_9EURY	W0I7Y6_9EURY	582419	Thermococcus sp. ES1	FALSE
tr|G7WN00|G7WN00_METH6	G7WN00_METH6	1110509	Methanosaeta harundinacea (strain 6Ac)	FALSE
tr|U5HDC4|U5HDC4_USTV1	U5HDC4_USTV1	683840	Microbotryum violaceum (strain p1A1 Lamole)	FALSE
tr|V5IQZ7|V5IQZ7_NEUCR	V5IQZ7_NEUCR	367110	Neurospora crassa (strain ATCC 24698 / 74-OR23-1A / CBS 708.71 / DSM 1257 / FGSC 987)	FALSE
tr|I1RLN0|I1RLN0_GIBZE	I1RLN0_GIBZE	229533	Gibberella zeae (strain PH-1 / ATCC MYA-4620 / FGSC 9075 / NRRL 31084)	FALSE
tr|I1S581|I1S581_GIBZE	I1S581_GIBZE	229533	Gibberella zeae (strain PH-1 / ATCC MYA-4620 / FGSC 9075 / NRRL 31084)	FALSE
tr|I1RCT4|I1RCT4_GIBZE	I1RCT4_GIBZE	5518	Fusarium graminearum	FALSE
tr|I1RNA9|I1RNA9_GIBZE	I1RNA9_GIBZE	229533	Gibberella zeae (strain PH-1 / ATCC MYA-4620 / FGSC 9075 / NRRL 31084)	FALSE
tr|I1RXX8|I1RXX8_GIBZE	I1RXX8_GIBZE	5518	Fusarium graminearum	FALSE
tr|I1RFY9|I1RFY9_GIBZE	I1RFY9_GIBZE	5518	Fusarium graminearum	FALSE
tr|I1S1I4|I1S1I4_GIBZE	I1S1I4_GIBZE	5518	Fusarium graminearum	FALSE
tr|I1RLS7|I1RLS7_GIBZE	I1RLS7_GIBZE	229533	Gibberella zeae (strain PH-1 / ATCC MYA-4620 / FGSC 9075 / NRRL 31084)	FALSE
tr|J3PGA7|J3PGA7_GAGT3	J3PGA7_GAGT3	644352	Gaeumannomyces graminis var. tritici (strain R3-111a-1)	FALSE
tr|J3PK77|J3PK77_GAGT3	J3PK77_GAGT3	644352	Gaeumannomyces graminis var. tritici (strain R3-111a-1)	FALSE
tr|J3NMH6|J3NMH6_GAGT3	J3NMH6_GAGT3	644352	Gaeumannomyces graminis var. tritici (strain R3-111a-1)	FALSE
tr|J3PJY7|J3PJY7_GAGT3	J3PJY7_GAGT3	644352	Gaeumannomyces graminis var. tritici (strain R3-111a-1)	FALSE
tr|J3P7I8|J3P7I8_GAGT3	J3P7I8_GAGT3	644352	Gaeumannomyces graminis var. tritici (strain R3-111a-1)	FALSE
tr|J3P791|J3P791_GAGT3	J3P791_GAGT3	644352	Gaeumannomyces graminis var. tritici (strain R3-111a-1)	FALSE
tr|J3P1S8|J3P1S8_GAGT3	J3P1S8_GAGT3	644352	Gaeumannomyces graminis var. tritici (strain R3-111a-1)	FALSE
tr|J3PJ90|J3PJ90_GAGT3	J3PJ90_GAGT3	644352	Gaeumannomyces graminis var. tritici (strain R3-111a-1)	FALSE
tr|J3NV87|J3NV87_GAGT3	J3NV87_GAGT3	644352	Gaeumannomyces graminis var. tritici (strain R3-111a-1)	FALSE
tr|J3NFT0|J3NFT0_GAGT3	J3NFT0_GAGT3	644352	Gaeumannomyces graminis var. tritici (strain R3-111a-1)	FALSE
tr|J3PIS0|J3PIS0_GAGT3	J3PIS0_GAGT3	644352	Gaeumannomyces graminis var. tritici (strain R3-111a-1)	FALSE
tr|Q5B6E8|Q5B6E8_EMENI	Q5B6E8_EMENI	227321	Emericella nidulans (strain FGSC A4 / ATCC 38163 / CBS 112.46 / NRRL 194 / M139)	FALSE
tr|B2W8S4|B2W8S4_PYRTR	B2W8S4_PYRTR	426418	Pyrenophora tritici-repentis (strain Pt-1C-BFP)	FALSE
tr|B2WKW4|B2WKW4_PYRTR	B2WKW4_PYRTR	426418	Pyrenophora tritici-repentis (strain Pt-1C-BFP)	FALSE
tr|C1H8V2|C1H8V2_PARBA	C1H8V2_PARBA	502779	Paracoccidioides lutzii (strain ATCC MYA-826 / Pb01)	FALSE
tr|B2VY83|B2VY83_PYRTR	B2VY83_PYRTR	426418	Pyrenophora tritici-repentis (strain Pt-1C-BFP)	FALSE
tr|B2VXU6|B2VXU6_PYRTR	B2VXU6_PYRTR	426418	Pyrenophora tritici-repentis (strain Pt-1C-BFP)	FALSE
tr|C0NT30|C0NT30_AJECG	C0NT30_AJECG	447093	Ajellomyces capsulatus (strain G186AR / H82 / ATCC MYA-2454 / RMSCC 2432)	FALSE
tr|C1HAY5|C1HAY5_PARBA	C1HAY5_PARBA	502779	Paracoccidioides lutzii (strain ATCC MYA-826 / Pb01)	FALSE
tr|M5C5H2|M5C5H2_THACB	M5C5H2_THACB	1108050	Thanatephorus cucumeris (strain AG1-IB / isolate 7/3/14)	FALSE
tr|M5BRC7|M5BRC7_THACB	M5BRC7_THACB	1108050	Thanatephorus cucumeris (strain AG1-IB / isolate 7/3/14)	FALSE
tr|M5C095|M5C095_THACB	M5C095_THACB	1108050	Thanatephorus cucumeris (strain AG1-IB / isolate 7/3/14)	FALSE
tr|M5C026|M5C026_THACB	M5C026_THACB	1108050	Thanatephorus cucumeris (strain AG1-IB / isolate 7/3/14)	FALSE
tr|M5CFA1|M5CFA1_THACB	M5CFA1_THACB	1108050	Thanatephorus cucumeris (strain AG1-IB / isolate 7/3/14)	FALSE
tr|M5C6B6|M5C6B6_THACB	M5C6B6_THACB	1108050	Thanatephorus cucumeris (strain AG1-IB / isolate 7/3/14)	FALSE
tr|M5CCP4|M5CCP4_THACB	M5CCP4_THACB	1108050	Thanatephorus cucumeris (strain AG1-IB / isolate 7/3/14)	FALSE
tr|M5BMZ4|M5BMZ4_THACB	M5BMZ4_THACB	1108050	Thanatephorus cucumeris (strain AG1-IB / isolate 7/3/14)	FALSE
tr|M5CDW3|M5CDW3_THACB	M5CDW3_THACB	1108050	Thanatephorus cucumeris (strain AG1-IB / isolate 7/3/14)	FALSE
tr|M5C3R1|M5C3R1_THACB	M5C3R1_THACB	1108050	Thanatephorus cucumeris (strain AG1-IB / isolate 7/3/14)	FALSE
tr|M5C6S2|M5C6S2_THACB	M5C6S2_THACB	1108050	Thanatephorus cucumeris (strain AG1-IB / isolate 7/3/14)	FALSE
tr|M5BYS3|M5BYS3_THACB	M5BYS3_THACB	1108050	Thanatephorus cucumeris (strain AG1-IB / isolate 7/3/14)	FALSE
tr|M5BV50|M5BV50_THACB	M5BV50_THACB	1108050	Thanatephorus cucumeris (strain AG1-IB / isolate 7/3/14)	FALSE
tr|M5BPW9|M5BPW9_THACB	M5BPW9_THACB	1108050	Thanatephorus cucumeris (strain AG1-IB / isolate 7/3/14)	FALSE
tr|M5BV76|M5BV76_THACB	M5BV76_THACB	1108050	Thanatephorus cucumeris (strain AG1-IB / isolate 7/3/14)	FALSE
tr|M5CCU2|M5CCU2_THACB	M5CCU2_THACB	1108050	Thanatephorus cucumeris (strain AG1-IB / isolate 7/3/14)	FALSE
tr|M5BVL9|M5BVL9_THACB	M5BVL9_THACB	1108050	Thanatephorus cucumeris (strain AG1-IB / isolate 7/3/14)	FALSE
tr|M5C110|M5C110_THACB	M5C110_THACB	1108050	Thanatephorus cucumeris (strain AG1-IB / isolate 7/3/14)	FALSE
tr|M5BZ61|M5BZ61_THACB	M5BZ61_THACB	1108050	Thanatephorus cucumeris (strain AG1-IB / isolate 7/3/14)	FALSE
tr|M5C0Y3|M5C0Y3_THACB	M5C0Y3_THACB	1108050	Thanatephorus cucumeris (strain AG1-IB / isolate 7/3/14)	FALSE
tr|M5C2T2|M5C2T2_THACB	M5C2T2_THACB	1108050	Thanatephorus cucumeris (strain AG1-IB / isolate 7/3/14)	FALSE
tr|M5C6R6|M5C6R6_THACB	M5C6R6_THACB	1108050	Thanatephorus cucumeris (strain AG1-IB / isolate 7/3/14)	FALSE
tr|M5BR41|M5BR41_THACB	M5BR41_THACB	1108050	Thanatephorus cucumeris (strain AG1-IB / isolate 7/3/14)	FALSE
tr|M5C3Q3|M5C3Q3_THACB	M5C3Q3_THACB	1108050	Thanatephorus cucumeris (strain AG1-IB / isolate 7/3/14)	FALSE
tr|M5CBC7|M5CBC7_THACB	M5CBC7_THACB	1108050	Thanatephorus cucumeris (strain AG1-IB / isolate 7/3/14)	FALSE
tr|V5GJB4|V5GJB4_PSEBG	V5GJB4_PSEBG	1392244	Pseudozyma brasiliensis (strain GHG001)	FALSE
tr|G8BJC3|G8BJC3_CANPC	G8BJC3_CANPC	578454	Candida parapsilosis (strain CDC 317 / ATCC MYA-4646)	FALSE
tr|F7VTK8|F7VTK8_SORMK	F7VTK8_SORMK	771870	Sordaria macrospora (strain ATCC MYA-333 / DSM 997 / K(L3346) / K-hell)	FALSE
tr|F7VVB4|F7VVB4_SORMK	F7VVB4_SORMK	771870	Sordaria macrospora (strain ATCC MYA-333 / DSM 997 / K(L3346) / K-hell)	FALSE
tr|F7VKN6|F7VKN6_SORMK	F7VKN6_SORMK	771870	Sordaria macrospora (strain ATCC MYA-333 / DSM 997 / K(L3346) / K-hell)	FALSE
tr|F7WC76|F7WC76_SORMK	F7WC76_SORMK	771870	Sordaria macrospora (strain ATCC MYA-333 / DSM 997 / K(L3346) / K-hell)	FALSE
tr|R1ET31|R1ET31_BOTPV	R1ET31_BOTPV	1287680	Botryosphaeria parva (strain UCR-NP2)	FALSE
tr|R1FYU5|R1FYU5_BOTPV	R1FYU5_BOTPV	1287680	Botryosphaeria parva (strain UCR-NP2)	FALSE
tr|R1EEX8|R1EEX8_BOTPV	R1EEX8_BOTPV	1287680	Botryosphaeria parva (strain UCR-NP2)	FALSE
tr|G1XID8|G1XID8_ARTOA	G1XID8_ARTOA	756982	Arthrobotrys oligospora (strain ATCC 24927 / CBS 115.81 / DSM 1491)	FALSE
tr|K9FF13|K9FF13_PEND1	K9FF13_PEND1	36651	Penicillium digitatum	FALSE
tr|G1XT97|G1XT97_ARTOA	G1XT97_ARTOA	756982	Arthrobotrys oligospora (strain ATCC 24927 / CBS 115.81 / DSM 1491)	FALSE
tr|G1XSE5|G1XSE5_ARTOA	G1XSE5_ARTOA	756982	Arthrobotrys oligospora (strain ATCC 24927 / CBS 115.81 / DSM 1491)	FALSE
tr|G1XPV2|G1XPV2_ARTOA	G1XPV2_ARTOA	756982	Arthrobotrys oligospora (strain ATCC 24927 / CBS 115.81 / DSM 1491)	FALSE
tr|G1XIE4|G1XIE4_ARTOA	G1XIE4_ARTOA	756982	Arthrobotrys oligospora (strain ATCC 24927 / CBS 115.81 / DSM 1491)	FALSE
tr|G1X904|G1X904_ARTOA	G1X904_ARTOA	756982	Arthrobotrys oligospora (strain ATCC 24927 / CBS 115.81 / DSM 1491)	FALSE
tr|G1XIE3|G1XIE3_ARTOA	G1XIE3_ARTOA	756982	Arthrobotrys oligospora (strain ATCC 24927 / CBS 115.81 / DSM 1491)	FALSE
tr|G1XRS3|G1XRS3_ARTOA	G1XRS3_ARTOA	756982	Arthrobotrys oligospora (strain ATCC 24927 / CBS 115.81 / DSM 1491)	FALSE
tr|G1X6N7|G1X6N7_ARTOA	G1X6N7_ARTOA	756982	Arthrobotrys oligospora (strain ATCC 24927 / CBS 115.81 / DSM 1491)	FALSE
tr|G1X3D1|G1X3D1_ARTOA	G1X3D1_ARTOA	756982	Arthrobotrys oligospora (strain ATCC 24927 / CBS 115.81 / DSM 1491)	FALSE
tr|G1XLD3|G1XLD3_ARTOA	G1XLD3_ARTOA	756982	Arthrobotrys oligospora (strain ATCC 24927 / CBS 115.81 / DSM 1491)	FALSE
tr|K9GXE2|K9GXE2_PEND1	K9GXE2_PEND1	36651	Penicillium digitatum	FALSE
tr|G1X2C3|G1X2C3_ARTOA	G1X2C3_ARTOA	756982	Arthrobotrys oligospora (strain ATCC 24927 / CBS 115.81 / DSM 1491)	FALSE
tr|F2QPM1|F2QPM1_PICP7	F2QPM1_PICP7	4922	Komagataella pastoris	FALSE
tr|A3LZT0|A3LZT0_PICST	A3LZT0_PICST	322104	Scheffersomyces stipitis (strain ATCC 58785 / CBS 6054 / NBRC 10063 / NRRL Y-11545)	FALSE
tr|I8A096|I8A096_ASPO3	I8A096_ASPO3	1160506	Aspergillus oryzae (strain 3.042)	FALSE
tr|I8TW69|I8TW69_ASPO3	I8TW69_ASPO3	1160506	Aspergillus oryzae (strain 3.042)	FALSE
tr|I7ZK74|I7ZK74_ASPO3	I7ZK74_ASPO3	5052	Aspergillus	FALSE
tr|I8THJ6|I8THJ6_ASPO3	I8THJ6_ASPO3	5052	Aspergillus	FALSE
tr|I7ZV65|I7ZV65_ASPO3	I7ZV65_ASPO3	1160506	Aspergillus oryzae (strain 3.042)	FALSE
tr|F9FEV8|F9FEV8_FUSOF	F9FEV8_FUSOF	660025	Fusarium oxysporum (strain Fo5176)	FALSE
tr|F9FLF7|F9FLF7_FUSOF	F9FLF7_FUSOF	5506	Fusarium	FALSE
tr|S8A837|S8A837_DACHA	S8A837_DACHA	1284197	Dactylellina haptotyla (strain CBS 200.50)	FALSE
tr|F8PKD1|F8PKD1_SERL3	F8PKD1_SERL3	341189	Serpula lacrymans var. lacrymans	FALSE
tr|F9F4D5|F9F4D5_FUSOF	F9F4D5_FUSOF	660025	Fusarium oxysporum (strain Fo5176)	FALSE
tr|F9FZN7|F9FZN7_FUSOF	F9FZN7_FUSOF	660025	Fusarium oxysporum (strain Fo5176)	FALSE
tr|I1CGG7|I1CGG7_RHIO9	I1CGG7_RHIO9	246409	Rhizopus delemar (strain RA 99-880 / ATCC MYA-4621 / FGSC 9543 / NRRL 43880)	FALSE
tr|F9FH88|F9FH88_FUSOF	F9FH88_FUSOF	660025	Fusarium oxysporum (strain Fo5176)	FALSE
tr|F9GC84|F9GC84_FUSOF	F9GC84_FUSOF	5507	Fusarium oxysporum	FALSE
tr|S8BK44|S8BK44_DACHA	S8BK44_DACHA	1284197	Dactylellina haptotyla (strain CBS 200.50)	FALSE
tr|F8PKD2|F8PKD2_SERL3	F8PKD2_SERL3	936435	Serpula lacrymans var. lacrymans (strain S7.3)	FALSE
tr|F9FEY2|F9FEY2_FUSOF	F9FEY2_FUSOF	5507	Fusarium oxysporum	FALSE
tr|M5EAK1|M5EAK1_MALS4	M5EAK1_MALS4	1230383	Malassezia sympodialis (strain ATCC 42132)	FALSE
tr|I1CGY3|I1CGY3_RHIO9	I1CGY3_RHIO9	246409	Rhizopus delemar (strain RA 99-880 / ATCC MYA-4621 / FGSC 9543 / NRRL 43880)	FALSE
tr|S8AGS2|S8AGS2_DACHA	S8AGS2_DACHA	1284197	Dactylellina haptotyla (strain CBS 200.50)	FALSE
tr|I1CN33|I1CN33_RHIO9	I1CN33_RHIO9	246409	Rhizopus delemar (strain RA 99-880 / ATCC MYA-4621 / FGSC 9543 / NRRL 43880)	FALSE
tr|S8A2T2|S8A2T2_DACHA	S8A2T2_DACHA	1284197	Dactylellina haptotyla (strain CBS 200.50)	FALSE
tr|F9G2K8|F9G2K8_FUSOF	F9G2K8_FUSOF	660025	Fusarium oxysporum (strain Fo5176)	FALSE
tr|F8PXJ2|F8PXJ2_SERL3	F8PXJ2_SERL3	936435	Serpula lacrymans var. lacrymans (strain S7.3)	FALSE
tr|I1CP30|I1CP30_RHIO9	I1CP30_RHIO9	246409	Rhizopus delemar (strain RA 99-880 / ATCC MYA-4621 / FGSC 9543 / NRRL 43880)	FALSE
tr|I1C2H1|I1C2H1_RHIO9	I1C2H1_RHIO9	246409	Rhizopus delemar (strain RA 99-880 / ATCC MYA-4621 / FGSC 9543 / NRRL 43880)	FALSE
tr|S8AH50|S8AH50_DACHA	S8AH50_DACHA	1284197	Dactylellina haptotyla (strain CBS 200.50)	FALSE
tr|F9FEV4|F9FEV4_FUSOF	F9FEV4_FUSOF	660025	Fusarium oxysporum (strain Fo5176)	FALSE
tr|F8QFD4|F8QFD4_SERL3	F8QFD4_SERL3	936435	Serpula lacrymans var. lacrymans (strain S7.3)	FALSE
tr|F9F916|F9F916_FUSOF	F9F916_FUSOF	5507	Fusarium oxysporum	FALSE
tr|I1CJQ3|I1CJQ3_RHIO9	I1CJQ3_RHIO9	246409	Rhizopus delemar (strain RA 99-880 / ATCC MYA-4621 / FGSC 9543 / NRRL 43880)	FALSE
tr|F8PV18|F8PV18_SERL3	F8PV18_SERL3	341189	Serpula lacrymans var. lacrymans	FALSE
tr|F9F4G0|F9F4G0_FUSOF	F9F4G0_FUSOF	5507	Fusarium oxysporum	FALSE
tr|I1CSX6|I1CSX6_RHIO9	I1CSX6_RHIO9	246409	Rhizopus delemar (strain RA 99-880 / ATCC MYA-4621 / FGSC 9543 / NRRL 43880)	FALSE
tr|S8AR72|S8AR72_DACHA	S8AR72_DACHA	1284197	Dactylellina haptotyla (strain CBS 200.50)	FALSE
tr|F2S7Z9|F2S7Z9_TRIT1	F2S7Z9_TRIT1	5550	Trichophyton	FALSE
tr|C5FY33|C5FY33_ARTOC	C5FY33_ARTOC	554155	Arthroderma otae (strain ATCC MYA-4605 / CBS 113480)	FALSE
tr|C5FCM8|C5FCM8_ARTOC	C5FCM8_ARTOC	554155	Arthroderma otae (strain ATCC MYA-4605 / CBS 113480)	FALSE
tr|F2S007|F2S007_TRIT1	F2S007_TRIT1	647933	Trichophyton tonsurans (strain CBS 112818)	FALSE
tr|C5FU84|C5FU84_ARTOC	C5FU84_ARTOC	554155	Arthroderma otae (strain ATCC MYA-4605 / CBS 113480)	FALSE
tr|H1W339|H1W339_COLHI	H1W339_COLHI	759273	Colletotrichum higginsianum (strain IMI 349063)	FALSE
tr|H1VRR6|H1VRR6_COLHI	H1VRR6_COLHI	759273	Colletotrichum higginsianum (strain IMI 349063)	FALSE
tr|H1VUI6|H1VUI6_COLHI	H1VUI6_COLHI	759273	Colletotrichum higginsianum (strain IMI 349063)	FALSE
tr|H1VPG9|H1VPG9_COLHI	H1VPG9_COLHI	759273	Colletotrichum higginsianum (strain IMI 349063)	FALSE
tr|H1V3A9|H1V3A9_COLHI	H1V3A9_COLHI	759273	Colletotrichum higginsianum (strain IMI 349063)	FALSE
tr|C6H5K1|C6H5K1_AJECH	C6H5K1_AJECH	544712	Ajellomyces capsulatus (strain H143)	FALSE
tr|M7PD12|M7PD12_PNEMU	M7PD12_PNEMU	1069680	Pneumocystis murina (strain B123)	FALSE
tr|H1VK56|H1VK56_COLHI	H1VK56_COLHI	759273	Colletotrichum higginsianum (strain IMI 349063)	FALSE
tr|F2SXR9|F2SXR9_TRIRC	F2SXR9_TRIRC	559305	Trichophyton rubrum (strain ATCC MYA-4607 / CBS 118892)	FALSE
tr|F2SXM6|F2SXM6_TRIRC	F2SXM6_TRIRC	559305	Trichophyton rubrum (strain ATCC MYA-4607 / CBS 118892)	FALSE
tr|F2SXR1|F2SXR1_TRIRC	F2SXR1_TRIRC	559305	Trichophyton rubrum (strain ATCC MYA-4607 / CBS 118892)	FALSE
tr|F2SU00|F2SU00_TRIRC	F2SU00_TRIRC	559305	Trichophyton rubrum (strain ATCC MYA-4607 / CBS 118892)	FALSE
tr|B8P0D8|B8P0D8_POSPM	B8P0D8_POSPM	561896	Postia placenta (strain ATCC 44394 / Madison 698-R)	FALSE
tr|B8PM95|B8PM95_POSPM	B8PM95_POSPM	561896	Postia placenta (strain ATCC 44394 / Madison 698-R)	FALSE
tr|M2THU8|M2THU8_COCH5	M2THU8_COCH5	5016	Bipolaris maydis	FALSE
tr|M2U6S1|M2U6S1_COCH5	M2U6S1_COCH5	5016	Bipolaris maydis	FALSE
tr|B8PEG8|B8PEG8_POSPM	B8PEG8_POSPM	561896	Postia placenta (strain ATCC 44394 / Madison 698-R)	FALSE
tr|B8PM88|B8PM88_POSPM	B8PM88_POSPM	561896	Postia placenta (strain ATCC 44394 / Madison 698-R)	FALSE
tr|M2UKE6|M2UKE6_COCH5	M2UKE6_COCH5	5016	Bipolaris maydis	FALSE
tr|B8P969|B8P969_POSPM	B8P969_POSPM	561896	Postia placenta (strain ATCC 44394 / Madison 698-R)	FALSE
tr|B8P7Q1|B8P7Q1_POSPM	B8P7Q1_POSPM	561896	Postia placenta (strain ATCC 44394 / Madison 698-R)	FALSE
tr|M2SST8|M2SST8_COCH5	M2SST8_COCH5	5016	Bipolaris maydis	FALSE
tr|M2TH13|M2TH13_COCH5	M2TH13_COCH5	5016	Bipolaris maydis	FALSE
tr|M2UEB9|M2UEB9_COCH5	M2UEB9_COCH5	5016	Bipolaris maydis	FALSE
tr|B8PMF9|B8PMF9_POSPM	B8PMF9_POSPM	561896	Postia placenta (strain ATCC 44394 / Madison 698-R)	FALSE
tr|B8P0D9|B8P0D9_POSPM	B8P0D9_POSPM	561896	Postia placenta (strain ATCC 44394 / Madison 698-R)	FALSE
tr|B8P0E0|B8P0E0_POSPM	B8P0E0_POSPM	561896	Postia placenta (strain ATCC 44394 / Madison 698-R)	FALSE
tr|B8P0X4|B8P0X4_POSPM	B8P0X4_POSPM	561896	Postia placenta (strain ATCC 44394 / Madison 698-R)	FALSE
tr|U7Q7Z9|U7Q7Z9_SPOS1	U7Q7Z9_SPOS1	1391915	Sporothrix schenckii (strain ATCC 58251 / de Perez 2211183)	FALSE
tr|H8X2Z7|H8X2Z7_CANO9	H8X2Z7_CANO9	1136231	Candida orthopsilosis (strain 90-125)	FALSE
tr|U7PYE2|U7PYE2_SPOS1	U7PYE2_SPOS1	1391915	Sporothrix schenckii (strain ATCC 58251 / de Perez 2211183)	FALSE
tr|U7Q415|U7Q415_SPOS1	U7Q415_SPOS1	1391915	Sporothrix schenckii (strain ATCC 58251 / de Perez 2211183)	FALSE
tr|M7TPZ0|M7TPZ0_EUTLA	M7TPZ0_EUTLA	1287681	Eutypa lata (strain UCR-EL1)	FALSE
tr|M7SGU5|M7SGU5_EUTLA	M7SGU5_EUTLA	1287681	Eutypa lata (strain UCR-EL1)	FALSE
tr|H6BK66|H6BK66_EXODN	H6BK66_EXODN	858893	Exophiala dermatitidis (strain ATCC 34100 / CBS 525.76 / NIH/UT8656)	FALSE
tr|H6C2F8|H6C2F8_EXODN	H6C2F8_EXODN	858893	Exophiala dermatitidis (strain ATCC 34100 / CBS 525.76 / NIH/UT8656)	FALSE
tr|L7JE98|L7JE98_MAGOP	L7JE98_MAGOP	318829	Magnaporthe oryzae	FALSE
tr|C5P8Z0|C5P8Z0_COCP7	C5P8Z0_COCP7	222929	Coccidioides posadasii (strain C735)	FALSE
tr|J4G1U3|J4G1U3_FIBRA	J4G1U3_FIBRA	1078123	Fibroporia radiculosa (strain TFFH 294)	FALSE
tr|L7J068|L7J068_MAGOP	L7J068_MAGOP	318829	Magnaporthe oryzae	FALSE
tr|J4GQX9|J4GQX9_FIBRA	J4GQX9_FIBRA	1078123	Fibroporia radiculosa (strain TFFH 294)	FALSE
tr|E2LMP2|E2LMP2_MONPE	E2LMP2_MONPE	554373	Moniliophthora perniciosa (strain FA553 / isolate CP02)	FALSE
tr|J4H3H3|J4H3H3_FIBRA	J4H3H3_FIBRA	1078123	Fibroporia radiculosa (strain TFFH 294)	FALSE
tr|L7IUP1|L7IUP1_MAGOP	L7IUP1_MAGOP	318829	Magnaporthe oryzae	FALSE
tr|J4HV41|J4HV41_FIBRA	J4HV41_FIBRA	1078123	Fibroporia radiculosa (strain TFFH 294)	FALSE
tr|J4I944|J4I944_FIBRA	J4I944_FIBRA	1078123	Fibroporia radiculosa (strain TFFH 294)	FALSE
tr|E2LS59|E2LS59_MONPE	E2LS59_MONPE	554373	Moniliophthora perniciosa (strain FA553 / isolate CP02)	FALSE
tr|E2LJW2|E2LJW2_MONPE	E2LJW2_MONPE	554373	Moniliophthora perniciosa (strain FA553 / isolate CP02)	FALSE
tr|J4IC83|J4IC83_FIBRA	J4IC83_FIBRA	1078123	Fibroporia radiculosa (strain TFFH 294)	FALSE
tr|J4HSR9|J4HSR9_FIBRA	J4HSR9_FIBRA	1078123	Fibroporia radiculosa (strain TFFH 294)	FALSE
tr|J4GMZ0|J4GMZ0_FIBRA	J4GMZ0_FIBRA	1078123	Fibroporia radiculosa (strain TFFH 294)	FALSE
tr|E6R1I0|E6R1I0_CRYGW	E6R1I0_CRYGW	367775	Cryptococcus gattii serotype B (strain WM276 / ATCC MYA-4071)	FALSE
tr|J4I243|J4I243_FIBRA	J4I243_FIBRA	1078123	Fibroporia radiculosa (strain TFFH 294)	FALSE
tr|J4H4Z4|J4H4Z4_FIBRA	J4H4Z4_FIBRA	1078123	Fibroporia radiculosa (strain TFFH 294)	FALSE
tr|J4GL52|J4GL52_FIBRA	J4GL52_FIBRA	1078123	Fibroporia radiculosa (strain TFFH 294)	FALSE
tr|J4G152|J4G152_FIBRA	J4G152_FIBRA	1078123	Fibroporia radiculosa (strain TFFH 294)	FALSE
tr|J4HZ14|J4HZ14_FIBRA	J4HZ14_FIBRA	1078123	Fibroporia radiculosa (strain TFFH 294)	FALSE
tr|J4GER3|J4GER3_FIBRA	J4GER3_FIBRA	1078123	Fibroporia radiculosa (strain TFFH 294)	FALSE
tr|E6R4Z4|E6R4Z4_CRYGW	E6R4Z4_CRYGW	367775	Cryptococcus gattii serotype B (strain WM276 / ATCC MYA-4071)	FALSE
tr|F8N102|F8N102_NEUT8	F8N102_NEUT8	510951	Neurospora tetrasperma (strain FGSC 2508 / ATCC MYA-4615 / P0657)	FALSE
tr|F8MMC1|F8MMC1_NEUT8	F8MMC1_NEUT8	40127	Neurospora tetrasperma	FALSE
tr|F8MU79|F8MU79_NEUT8	F8MU79_NEUT8	40127	Neurospora tetrasperma	FALSE
tr|F8MDI3|F8MDI3_NEUT8	F8MDI3_NEUT8	40127	Neurospora tetrasperma	FALSE
tr|F8MJN3|F8MJN3_NEUT8	F8MJN3_NEUT8	40127	Neurospora tetrasperma	FALSE
tr|G9MJP9|G9MJP9_HYPVG	G9MJP9_HYPVG	413071	Hypocrea virens (strain Gv29-8 / FGSC 10586)	FALSE
tr|G9N7U8|G9N7U8_HYPVG	G9N7U8_HYPVG	413071	Hypocrea virens (strain Gv29-8 / FGSC 10586)	FALSE
tr|G9MQR9|G9MQR9_HYPVG	G9MQR9_HYPVG	413071	Hypocrea virens (strain Gv29-8 / FGSC 10586)	FALSE
tr|G9N2V1|G9N2V1_HYPVG	G9N2V1_HYPVG	413071	Hypocrea virens (strain Gv29-8 / FGSC 10586)	FALSE
tr|K5VKY0|K5VKY0_AGABU	K5VKY0_AGABU	597362	Agaricus bisporus var. burnettii (strain JB137-S8 / ATCC MYA-4627 / FGSC 10392)	FALSE
tr|K5XZ23|K5XZ23_AGABU	K5XZ23_AGABU	597362	Agaricus bisporus var. burnettii (strain JB137-S8 / ATCC MYA-4627 / FGSC 10392)	FALSE
tr|K5XL21|K5XL21_AGABU	K5XL21_AGABU	5341	Agaricus bisporus	FALSE
tr|K5WW66|K5WW66_AGABU	K5WW66_AGABU	597362	Agaricus bisporus var. burnettii (strain JB137-S8 / ATCC MYA-4627 / FGSC 10392)	FALSE
tr|K5X727|K5X727_AGABU	K5X727_AGABU	597362	Agaricus bisporus var. burnettii (strain JB137-S8 / ATCC MYA-4627 / FGSC 10392)	FALSE
tr|K5WTL9|K5WTL9_AGABU	K5WTL9_AGABU	5341	Agaricus bisporus	FALSE
tr|K5W5Q2|K5W5Q2_AGABU	K5W5Q2_AGABU	597362	Agaricus bisporus var. burnettii (strain JB137-S8 / ATCC MYA-4627 / FGSC 10392)	FALSE
tr|G9NBE2|G9NBE2_HYPVG	G9NBE2_HYPVG	413071	Hypocrea virens (strain Gv29-8 / FGSC 10586)	FALSE
tr|K5VLL3|K5VLL3_AGABU	K5VLL3_AGABU	597362	Agaricus bisporus var. burnettii (strain JB137-S8 / ATCC MYA-4627 / FGSC 10392)	FALSE
tr|G9MQK5|G9MQK5_HYPVG	G9MQK5_HYPVG	413071	Hypocrea virens (strain Gv29-8 / FGSC 10586)	FALSE
tr|K5XL94|K5XL94_AGABU	K5XL94_AGABU	597362	Agaricus bisporus var. burnettii (strain JB137-S8 / ATCC MYA-4627 / FGSC 10392)	FALSE
tr|S6EBN4|S6EBN4_ZYGB2	S6EBN4_ZYGB2	1333698	Zygosaccharomyces bailii (strain CLIB 213 / ATCC 58445 / CBS 680 / CCRC 21525 / NBRC 1098 / NCYC 1416 / NRRL Y-2227)	FALSE
tr|A2QIS8|A2QIS8_ASPNC	A2QIS8_ASPNC	425011	Aspergillus niger (strain CBS 513.88 / FGSC A1513)	FALSE
tr|G2XF17|G2XF17_VERDV	G2XF17_VERDV	498257	Verticillium dahliae (strain VdLs.17 / ATCC MYA-4575 / FGSC 10137)	FALSE
tr|A2QWN9|A2QWN9_ASPNC	A2QWN9_ASPNC	425011	Aspergillus niger (strain CBS 513.88 / FGSC A1513)	FALSE
tr|G2XH35|G2XH35_VERDV	G2XH35_VERDV	498257	Verticillium dahliae (strain VdLs.17 / ATCC MYA-4575 / FGSC 10137)	FALSE
tr|G2WUQ3|G2WUQ3_VERDV	G2WUQ3_VERDV	498257	Verticillium dahliae (strain VdLs.17 / ATCC MYA-4575 / FGSC 10137)	FALSE
tr|A2QJK1|A2QJK1_ASPNC	A2QJK1_ASPNC	5061	Aspergillus niger	FALSE
tr|A2QWJ3|A2QWJ3_ASPNC	A2QWJ3_ASPNC	425011	Aspergillus niger (strain CBS 513.88 / FGSC A1513)	FALSE
tr|A5ABD5|A5ABD5_ASPNC	A5ABD5_ASPNC	425011	Aspergillus niger (strain CBS 513.88 / FGSC A1513)	FALSE
tr|C4JJZ7|C4JJZ7_UNCRE	C4JJZ7_UNCRE	336963	Uncinocarpus reesii (strain UAMH 1704)	FALSE
tr|B3LJM7|B3LJM7_YEAS1	B3LJM7_YEAS1	285006	Saccharomyces cerevisiae (strain RM11-1a)	FALSE
tr|Q0U182|Q0U182_PHANO	Q0U182_PHANO	321614	Phaeosphaeria nodorum (strain SN15 / ATCC MYA-4574 / FGSC 10173)	FALSE
tr|G4N881|G4N881_MAGO7	G4N881_MAGO7	242507	Magnaporthe oryzae (strain 70-15 / ATCC MYA-4617 / FGSC 8958)	FALSE
tr|Q0V657|Q0V657_PHANO	Q0V657_PHANO	321614	Phaeosphaeria nodorum (strain SN15 / ATCC MYA-4574 / FGSC 10173)	FALSE
tr|Q0U0W5|Q0U0W5_PHANO	Q0U0W5_PHANO	321614	Phaeosphaeria nodorum (strain SN15 / ATCC MYA-4574 / FGSC 10173)	FALSE
tr|L8G276|L8G276_PSED2	L8G276_PSED2	658429	Pseudogymnoascus destructans (strain ATCC MYA-4855 / 20631-21)	FALSE
tr|L8FZF8|L8FZF8_PSED2	L8FZF8_PSED2	658429	Pseudogymnoascus destructans (strain ATCC MYA-4855 / 20631-21)	FALSE
tr|L8G3C4|L8G3C4_PSED2	L8G3C4_PSED2	658429	Pseudogymnoascus destructans (strain ATCC MYA-4855 / 20631-21)	FALSE
tr|K0K8F3|K0K8F3_WICCF	K0K8F3_WICCF	1206466	Wickerhamomyces ciferrii (strain F-60-10 / ATCC 14091 / CBS 111 / JCM 3599 / NBRC 0793 / NRRL Y-1031)	FALSE
tr|M2ZZQ4|M2ZZQ4_MYCFI	M2ZZQ4_MYCFI	383855	Mycosphaerella fijiensis (strain CIRAD86)	FALSE
tr|N1QCL6|N1QCL6_MYCFI	N1QCL6_MYCFI	383855	Mycosphaerella fijiensis (strain CIRAD86)	FALSE
tr|K1X2U4|K1X2U4_MARBU	K1X2U4_MARBU	1072389	Marssonina brunnea f. sp. multigermtubi (strain MB_m1)	FALSE
tr|F4NSJ1|F4NSJ1_BATDJ	F4NSJ1_BATDJ	684364	Batrachochytrium dendrobatidis (strain JAM81 / FGSC 10211)	FALSE
tr|K1XJX8|K1XJX8_MARBU	K1XJX8_MARBU	1072389	Marssonina brunnea f. sp. multigermtubi (strain MB_m1)	FALSE
tr|F4NSJ2|F4NSJ2_BATDJ	F4NSJ2_BATDJ	684364	Batrachochytrium dendrobatidis (strain JAM81 / FGSC 10211)	FALSE
tr|F4NXI4|F4NXI4_BATDJ	F4NXI4_BATDJ	684364	Batrachochytrium dendrobatidis (strain JAM81 / FGSC 10211)	FALSE
tr|T5AK74|T5AK74_OPHSC	T5AK74_OPHSC	911162	Ophiocordyceps sinensis (strain Co18 / CGMCC 3.14243)	FALSE
tr|T5A1I2|T5A1I2_OPHSC	T5A1I2_OPHSC	911162	Ophiocordyceps sinensis (strain Co18 / CGMCC 3.14243)	FALSE
tr|T5ACS2|T5ACS2_OPHSC	T5ACS2_OPHSC	911162	Ophiocordyceps sinensis (strain Co18 / CGMCC 3.14243)	FALSE
tr|G7XMP9|G7XMP9_ASPKW	G7XMP9_ASPKW	1033177	Aspergillus kawachii (strain NBRC 4308)	FALSE
tr|C5DY73|C5DY73_ZYGRC	C5DY73_ZYGRC	559307	Zygosaccharomyces rouxii (strain ATCC 2623 / CBS 732 / NBRC 1130 / NCYC 568 / NRRL Y-229)	FALSE
tr|G7XSW5|G7XSW5_ASPKW	G7XSW5_ASPKW	1033177	Aspergillus kawachii (strain NBRC 4308)	FALSE
tr|S9R5A8|S9R5A8_SCHOY	S9R5A8_SCHOY	483514	Schizosaccharomyces octosporus (strain yFS286)	FALSE
tr|G3XMW9|G3XMW9_ASPNA	G3XMW9_ASPNA	380704	Aspergillus niger (strain ATCC 1015 / CBS 113.46 / FGSC A1144 / LSHB Ac4 / NCTC 3858a / NRRL 328 / USDA 3528.7)	FALSE
tr|G3YD39|G3YD39_ASPNA	G3YD39_ASPNA	380704	Aspergillus niger (strain ATCC 1015 / CBS 113.46 / FGSC A1144 / LSHB Ac4 / NCTC 3858a / NRRL 328 / USDA 3528.7)	FALSE
tr|N4UGV6|N4UGV6_FUSC1	N4UGV6_FUSC1	1229664	Fusarium oxysporum f. sp. cubense (strain race 1)	FALSE
tr|N4UPB4|N4UPB4_FUSC1	N4UPB4_FUSC1	5506	Fusarium	FALSE
tr|G3Y968|G3Y968_ASPNA	G3Y968_ASPNA	380704	Aspergillus niger (strain ATCC 1015 / CBS 113.46 / FGSC A1144 / LSHB Ac4 / NCTC 3858a / NRRL 328 / USDA 3528.7)	FALSE
tr|G3YD00|G3YD00_ASPNA	G3YD00_ASPNA	380704	Aspergillus niger (strain ATCC 1015 / CBS 113.46 / FGSC A1144 / LSHB Ac4 / NCTC 3858a / NRRL 328 / USDA 3528.7)	FALSE
tr|G3YEF4|G3YEF4_ASPNA	G3YEF4_ASPNA	380704	Aspergillus niger (strain ATCC 1015 / CBS 113.46 / FGSC A1144 / LSHB Ac4 / NCTC 3858a / NRRL 328 / USDA 3528.7)	FALSE
tr|G3YD02|G3YD02_ASPNA	G3YD02_ASPNA	380704	Aspergillus niger (strain ATCC 1015 / CBS 113.46 / FGSC A1144 / LSHB Ac4 / NCTC 3858a / NRRL 328 / USDA 3528.7)	FALSE
tr|R7YTJ8|R7YTJ8_CONA1	R7YTJ8_CONA1	1168221	Coniosporium apollinis (strain CBS 100218)	FALSE
tr|N4UWD4|N4UWD4_FUSC1	N4UWD4_FUSC1	1229664	Fusarium oxysporum f. sp. cubense (strain race 1)	FALSE
tr|R7YK84|R7YK84_CONA1	R7YK84_CONA1	1168221	Coniosporium apollinis (strain CBS 100218)	FALSE
tr|G3Y079|G3Y079_ASPNA	G3Y079_ASPNA	380704	Aspergillus niger (strain ATCC 1015 / CBS 113.46 / FGSC A1144 / LSHB Ac4 / NCTC 3858a / NRRL 328 / USDA 3528.7)	FALSE
tr|R7Z658|R7Z658_CONA1	R7Z658_CONA1	1168221	Coniosporium apollinis (strain CBS 100218)	FALSE
tr|C5GES0|C5GES0_AJEDR	C5GES0_AJEDR	5039	Ajellomyces dermatitidis	FALSE
tr|G0SB27|G0SB27_CHATD	G0SB27_CHATD	759272	Chaetomium thermophilum (strain DSM 1495 / CBS 144.50 / IMI 039719)	FALSE
tr|G0S1H7|G0S1H7_CHATD	G0S1H7_CHATD	759272	Chaetomium thermophilum (strain DSM 1495 / CBS 144.50 / IMI 039719)	FALSE
tr|G0SI51|G0SI51_CHATD	G0SI51_CHATD	759272	Chaetomium thermophilum (strain DSM 1495 / CBS 144.50 / IMI 039719)	FALSE
tr|G0S4G8|G0S4G8_CHATD	G0S4G8_CHATD	759272	Chaetomium thermophilum (strain DSM 1495 / CBS 144.50 / IMI 039719)	FALSE
tr|G0SFY2|G0SFY2_CHATD	G0SFY2_CHATD	759272	Chaetomium thermophilum (strain DSM 1495 / CBS 144.50 / IMI 039719)	FALSE
tr|G0SD46|G0SD46_CHATD	G0SD46_CHATD	759272	Chaetomium thermophilum (strain DSM 1495 / CBS 144.50 / IMI 039719)	FALSE
tr|K9H6T9|K9H6T9_AGABB	K9H6T9_AGABB	936046	Agaricus bisporus var. bisporus (strain H97 / ATCC MYA-4626 / FGSC 10389)	FALSE
tr|K9HEB2|K9HEB2_AGABB	K9HEB2_AGABB	936046	Agaricus bisporus var. bisporus (strain H97 / ATCC MYA-4626 / FGSC 10389)	FALSE
tr|K9HMU7|K9HMU7_AGABB	K9HMU7_AGABB	936046	Agaricus bisporus var. bisporus (strain H97 / ATCC MYA-4626 / FGSC 10389)	FALSE
tr|K9HSN8|K9HSN8_AGABB	K9HSN8_AGABB	936046	Agaricus bisporus var. bisporus (strain H97 / ATCC MYA-4626 / FGSC 10389)	FALSE
tr|K9HTK4|K9HTK4_AGABB	K9HTK4_AGABB	936046	Agaricus bisporus var. bisporus (strain H97 / ATCC MYA-4626 / FGSC 10389)	FALSE
tr|K9I0T1|K9I0T1_AGABB	K9I0T1_AGABB	936046	Agaricus bisporus var. bisporus (strain H97 / ATCC MYA-4626 / FGSC 10389)	FALSE
tr|K9HLC7|K9HLC7_AGABB	K9HLC7_AGABB	936046	Agaricus bisporus var. bisporus (strain H97 / ATCC MYA-4626 / FGSC 10389)	FALSE
tr|I4Y6M3|I4Y6M3_WALSC	I4Y6M3_WALSC	671144	Wallemia sebi (strain ATCC MYA-4683 / CBS 633.66)	FALSE
tr|I4Y5Q9|I4Y5Q9_WALSC	I4Y5Q9_WALSC	671144	Wallemia sebi (strain ATCC MYA-4683 / CBS 633.66)	FALSE
tr|E5A3H1|E5A3H1_LEPMJ	E5A3H1_LEPMJ	985895	Leptosphaeria maculans (strain JN3 / isolate v23.1.3 / race Av1-4-5-6-7-8)	FALSE
tr|E5A4B9|E5A4B9_LEPMJ	E5A4B9_LEPMJ	985895	Leptosphaeria maculans (strain JN3 / isolate v23.1.3 / race Av1-4-5-6-7-8)	FALSE
tr|B6JXJ3|B6JXJ3_SCHJY	B6JXJ3_SCHJY	402676	Schizosaccharomyces japonicus (strain yFS275 / FY16936)	FALSE
tr|E5A2W6|E5A2W6_LEPMJ	E5A2W6_LEPMJ	985895	Leptosphaeria maculans (strain JN3 / isolate v23.1.3 / race Av1-4-5-6-7-8)	FALSE
tr|E5A7K2|E5A7K2_LEPMJ	E5A7K2_LEPMJ	985895	Leptosphaeria maculans (strain JN3 / isolate v23.1.3 / race Av1-4-5-6-7-8)	FALSE
tr|E4ZJK2|E4ZJK2_LEPMJ	E4ZJK2_LEPMJ	985895	Leptosphaeria maculans (strain JN3 / isolate v23.1.3 / race Av1-4-5-6-7-8)	FALSE
tr|S9VZD5|S9VZD5_SCHCR	S9VZD5_SCHCR	653667	Schizosaccharomyces cryophilus (strain OY26 / ATCC MYA-4695 / CBS 11777 / NBRC 106824 / NRRL Y48691)	FALSE
tr|L0PCL6|L0PCL6_PNEJ8	L0PCL6_PNEJ8	1209962	Pneumocystis jiroveci (strain SE8)	FALSE
tr|K5V602|K5V602_PHACS	K5V602_PHACS	650164	Phanerochaete carnosa (strain HHB-10118-sp)	FALSE
tr|K5V520|K5V520_PHACS	K5V520_PHACS	650164	Phanerochaete carnosa (strain HHB-10118-sp)	FALSE
tr|K5UWW3|K5UWW3_PHACS	K5UWW3_PHACS	650164	Phanerochaete carnosa (strain HHB-10118-sp)	FALSE
tr|K5W1K7|K5W1K7_PHACS	K5W1K7_PHACS	650164	Phanerochaete carnosa (strain HHB-10118-sp)	FALSE
tr|K5W3A1|K5W3A1_PHACS	K5W3A1_PHACS	650164	Phanerochaete carnosa (strain HHB-10118-sp)	FALSE
tr|K5WEL5|K5WEL5_PHACS	K5WEL5_PHACS	650164	Phanerochaete carnosa (strain HHB-10118-sp)	FALSE
tr|K5W2M8|K5W2M8_PHACS	K5W2M8_PHACS	650164	Phanerochaete carnosa (strain HHB-10118-sp)	FALSE
tr|K5WFP0|K5WFP0_PHACS	K5WFP0_PHACS	650164	Phanerochaete carnosa (strain HHB-10118-sp)	FALSE
tr|K5WRE0|K5WRE0_PHACS	K5WRE0_PHACS	650164	Phanerochaete carnosa (strain HHB-10118-sp)	FALSE
tr|K5WFP4|K5WFP4_PHACS	K5WFP4_PHACS	650164	Phanerochaete carnosa (strain HHB-10118-sp)	FALSE
tr|K5W1F8|K5W1F8_PHACS	K5W1F8_PHACS	650164	Phanerochaete carnosa (strain HHB-10118-sp)	FALSE
tr|S2JI00|S2JI00_MUCC1	S2JI00_MUCC1	1220926	Mucor circinelloides f. circinelloides (strain 1006PhL)	FALSE
tr|S2IZQ1|S2IZQ1_MUCC1	S2IZQ1_MUCC1	1220926	Mucor circinelloides f. circinelloides (strain 1006PhL)	FALSE
tr|S2KFT1|S2KFT1_MUCC1	S2KFT1_MUCC1	1220926	Mucor circinelloides f. circinelloides (strain 1006PhL)	FALSE
tr|S2J1V2|S2J1V2_MUCC1	S2J1V2_MUCC1	1220926	Mucor circinelloides f. circinelloides (strain 1006PhL)	FALSE
tr|S2K1G5|S2K1G5_MUCC1	S2K1G5_MUCC1	1220926	Mucor circinelloides f. circinelloides (strain 1006PhL)	FALSE
tr|B2B451|B2B451_PODAN	B2B451_PODAN	515849	Podospora anserina (strain S / ATCC MYA-4624 / DSM 980 / FGSC 10383)	FALSE
tr|B2AL84|B2AL84_PODAN	B2AL84_PODAN	515849	Podospora anserina (strain S / ATCC MYA-4624 / DSM 980 / FGSC 10383)	FALSE
tr|B2AYM2|B2AYM2_PODAN	B2AYM2_PODAN	515849	Podospora anserina (strain S / ATCC MYA-4624 / DSM 980 / FGSC 10383)	FALSE
tr|M7U2B8|M7U2B8_BOTF1	M7U2B8_BOTF1	1290391	Botryotinia fuckeliana (strain BcDW1)	FALSE
tr|M7TU38|M7TU38_BOTF1	M7TU38_BOTF1	40559	Botrytis cinerea	FALSE
tr|M7TUF5|M7TUF5_BOTF1	M7TUF5_BOTF1	1290391	Botryotinia fuckeliana (strain BcDW1)	FALSE
tr|B2B3L6|B2B3L6_PODAN	B2B3L6_PODAN	515849	Podospora anserina (strain S / ATCC MYA-4624 / DSM 980 / FGSC 10383)	FALSE
tr|M7TK85|M7TK85_BOTF1	M7TK85_BOTF1	1290391	Botryotinia fuckeliana (strain BcDW1)	FALSE
tr|M7UFB7|M7UFB7_BOTF1	M7UFB7_BOTF1	40559	Botrytis cinerea	FALSE
tr|B2AWV0|B2AWV0_PODAN	B2AWV0_PODAN	515849	Podospora anserina (strain S / ATCC MYA-4624 / DSM 980 / FGSC 10383)	FALSE
tr|M7U706|M7U706_BOTF1	M7U706_BOTF1	1290391	Botryotinia fuckeliana (strain BcDW1)	FALSE
tr|B2A9D3|B2A9D3_PODAN	B2A9D3_PODAN	515849	Podospora anserina (strain S / ATCC MYA-4624 / DSM 980 / FGSC 10383)	FALSE
tr|C5M7Z7|C5M7Z7_CANTT	C5M7Z7_CANTT	294747	Candida tropicalis (strain ATCC MYA-3404 / T1)	FALSE
tr|B2AP18|B2AP18_PODAN	B2AP18_PODAN	515849	Podospora anserina (strain S / ATCC MYA-4624 / DSM 980 / FGSC 10383)	FALSE
tr|U1GCT9|U1GCT9_ENDPU	U1GCT9_ENDPU	1263415	Endocarpon pusillum (strain Z07020 / HMAS-L-300199)	FALSE
tr|U1GDF3|U1GDF3_ENDPU	U1GDF3_ENDPU	1263415	Endocarpon pusillum (strain Z07020 / HMAS-L-300199)	FALSE
tr|U1GS45|U1GS45_ENDPU	U1GS45_ENDPU	1263415	Endocarpon pusillum (strain Z07020 / HMAS-L-300199)	FALSE
tr|U1GME1|U1GME1_ENDPU	U1GME1_ENDPU	1263415	Endocarpon pusillum (strain Z07020 / HMAS-L-300199)	FALSE
tr|B0D7N8|B0D7N8_LACBS	B0D7N8_LACBS	486041	Laccaria bicolor (strain S238N-H82 / ATCC MYA-4686)	FALSE
tr|B0CVI1|B0CVI1_LACBS	B0CVI1_LACBS	486041	Laccaria bicolor (strain S238N-H82 / ATCC MYA-4686)	FALSE
tr|B0E266|B0E266_LACBS	B0E266_LACBS	486041	Laccaria bicolor (strain S238N-H82 / ATCC MYA-4686)	FALSE
tr|B0D292|B0D292_LACBS	B0D292_LACBS	486041	Laccaria bicolor (strain S238N-H82 / ATCC MYA-4686)	FALSE
tr|B0DA73|B0DA73_LACBS	B0DA73_LACBS	486041	Laccaria bicolor (strain S238N-H82 / ATCC MYA-4686)	FALSE
tr|U1I1C4|U1I1C4_ENDPU	U1I1C4_ENDPU	1263415	Endocarpon pusillum (strain Z07020 / HMAS-L-300199)	FALSE
tr|B0D4F9|B0D4F9_LACBS	B0D4F9_LACBS	486041	Laccaria bicolor (strain S238N-H82 / ATCC MYA-4686)	FALSE
tr|B0CTE2|B0CTE2_LACBS	B0CTE2_LACBS	486041	Laccaria bicolor (strain S238N-H82 / ATCC MYA-4686)	FALSE
tr|B0DC80|B0DC80_LACBS	B0DC80_LACBS	486041	Laccaria bicolor (strain S238N-H82 / ATCC MYA-4686)	FALSE
tr|B0DC90|B0DC90_LACBS	B0DC90_LACBS	486041	Laccaria bicolor (strain S238N-H82 / ATCC MYA-4686)	FALSE
tr|U1GB43|U1GB43_ENDPU	U1GB43_ENDPU	1263415	Endocarpon pusillum (strain Z07020 / HMAS-L-300199)	FALSE
tr|B0DLD2|B0DLD2_LACBS	B0DLD2_LACBS	486041	Laccaria bicolor (strain S238N-H82 / ATCC MYA-4686)	FALSE
tr|B0E252|B0E252_LACBS	B0E252_LACBS	486041	Laccaria bicolor (strain S238N-H82 / ATCC MYA-4686)	FALSE
tr|B0DLC5|B0DLC5_LACBS	B0DLC5_LACBS	486041	Laccaria bicolor (strain S238N-H82 / ATCC MYA-4686)	FALSE
tr|B0D406|B0D406_LACBS	B0D406_LACBS	486041	Laccaria bicolor (strain S238N-H82 / ATCC MYA-4686)	FALSE
tr|B0DAH2|B0DAH2_LACBS	B0DAH2_LACBS	486041	Laccaria bicolor (strain S238N-H82 / ATCC MYA-4686)	FALSE
tr|B0DDA1|B0DDA1_LACBS	B0DDA1_LACBS	486041	Laccaria bicolor (strain S238N-H82 / ATCC MYA-4686)	FALSE
tr|B0DDA2|B0DDA2_LACBS	B0DDA2_LACBS	486041	Laccaria bicolor (strain S238N-H82 / ATCC MYA-4686)	FALSE
tr|J5JVY2|J5JVY2_BEAB2	J5JVY2_BEAB2	655819	Beauveria bassiana (strain ARSEF 2860)	FALSE
tr|J5K2A6|J5K2A6_BEAB2	J5K2A6_BEAB2	655819	Beauveria bassiana (strain ARSEF 2860)	FALSE
tr|J5K5C5|J5K5C5_BEAB2	J5K5C5_BEAB2	655819	Beauveria bassiana (strain ARSEF 2860)	FALSE
tr|J5JSL2|J5JSL2_BEAB2	J5JSL2_BEAB2	655819	Beauveria bassiana (strain ARSEF 2860)	FALSE
tr|J5JXU0|J5JXU0_BEAB2	J5JXU0_BEAB2	655819	Beauveria bassiana (strain ARSEF 2860)	FALSE
tr|G4UBE0|G4UBE0_NEUT9	G4UBE0_NEUT9	510952	Neurospora tetrasperma (strain FGSC 2509 / P0656)	FALSE
tr|R9P6I8|R9P6I8_PSEHS	R9P6I8_PSEHS	1305764	Pseudozyma hubeiensis (strain SY62)	FALSE
tr|G4U7K5|G4U7K5_NEUT9	G4U7K5_NEUT9	510952	Neurospora tetrasperma (strain FGSC 2509 / P0656)	FALSE
tr|A8PXG2|A8PXG2_MALGO	A8PXG2_MALGO	425265	Malassezia globosa (strain ATCC MYA-4612 / CBS 7966)	FALSE
tr|E7KI79|E7KI79_YEASA	E7KI79_YEASA	764097	Saccharomyces cerevisiae (strain AWRI796)	FALSE
tr|V5HZS8|V5HZS8_BYSSN	V5HZS8_BYSSN	1356009	Byssochlamys spectabilis (strain No. 5 / NBRC 109023)	FALSE
tr|V5FUD9|V5FUD9_BYSSN	V5FUD9_BYSSN	1356009	Byssochlamys spectabilis (strain No. 5 / NBRC 109023)	FALSE
tr|J4U979|J4U979_TRIAS	J4U979_TRIAS	189963	Trichosporon asahii var. asahii	FALSE
tr|J8TZL6|J8TZL6_TRIAS	J8TZL6_TRIAS	1186058	Trichosporon asahii var. asahii (strain ATCC 90039 / CBS 2479 / JCM 2466 / KCTC 7840 / NCYC 2677 / UAMH 7654)	FALSE
tr|S7Z928|S7Z928_PENO1	S7Z928_PENO1	933388	Penicillium oxalicum (strain 114-2 / CGMCC 5302)	FALSE
tr|S7ZET4|S7ZET4_PENO1	S7ZET4_PENO1	933388	Penicillium oxalicum (strain 114-2 / CGMCC 5302)	FALSE
tr|S7ZAU6|S7ZAU6_PENO1	S7ZAU6_PENO1	933388	Penicillium oxalicum (strain 114-2 / CGMCC 5302)	FALSE
tr|S8B0U5|S8B0U5_PENO1	S8B0U5_PENO1	933388	Penicillium oxalicum (strain 114-2 / CGMCC 5302)	FALSE
tr|E9E3K4|E9E3K4_METAQ	E9E3K4_METAQ	655827	Metarhizium acridum (strain CQMa 102)	FALSE
tr|F8PBK3|F8PBK3_SERL9	F8PBK3_SERL9	578457	Serpula lacrymans var. lacrymans (strain S7.9)	FALSE
tr|F8NIS2|F8NIS2_SERL9	F8NIS2_SERL9	578457	Serpula lacrymans var. lacrymans (strain S7.9)	FALSE
tr|E9E4B0|E9E4B0_METAQ	E9E4B0_METAQ	655827	Metarhizium acridum (strain CQMa 102)	FALSE
tr|E9E568|E9E568_METAQ	E9E568_METAQ	5529	Metarhizium	FALSE
tr|D4AW86|D4AW86_ARTBC	D4AW86_ARTBC	663331	Arthroderma benhamiae (strain ATCC MYA-4681 / CBS 112371)	FALSE
tr|F8NIL0|F8NIL0_SERL9	F8NIL0_SERL9	578457	Serpula lacrymans var. lacrymans (strain S7.9)	FALSE
tr|H0GNS1|H0GNS1_SACCK	H0GNS1_SACCK	1095631	Saccharomyces cerevisiae x Saccharomyces kudriavzevii (strain VIN7)	FALSE
tr|E9E3H1|E9E3H1_METAQ	E9E3H1_METAQ	655827	Metarhizium acridum (strain CQMa 102)	FALSE
tr|E9ECP8|E9ECP8_METAQ	E9ECP8_METAQ	655827	Metarhizium acridum (strain CQMa 102)	FALSE
tr|E9E5G3|E9E5G3_METAQ	E9E5G3_METAQ	655827	Metarhizium acridum (strain CQMa 102)	FALSE
tr|H0H1B3|H0H1B3_SACCK	H0H1B3_SACCK	1095631	Saccharomyces cerevisiae x Saccharomyces kudriavzevii (strain VIN7)	FALSE
tr|D4AW52|D4AW52_ARTBC	D4AW52_ARTBC	34384	Arthrodermataceae	FALSE
tr|F8NXY0|F8NXY0_SERL9	F8NXY0_SERL9	578457	Serpula lacrymans var. lacrymans (strain S7.9)	FALSE
tr|D4AV01|D4AV01_ARTBC	D4AV01_ARTBC	663331	Arthroderma benhamiae (strain ATCC MYA-4681 / CBS 112371)	FALSE
tr|K1WM21|K1WM21_TRIAC	K1WM21_TRIAC	1220162	Trichosporon asahii var. asahii (strain CBS 8904)	FALSE
tr|F9XM52|F9XM52_MYCGM	F9XM52_MYCGM	336722	Mycosphaerella graminicola (strain CBS 115943 / IPO323)	FALSE
tr|E9F9D2|E9F9D2_METAR	E9F9D2_METAR	655844	Metarhizium anisopliae (strain ARSEF 23 / ATCC MYA-3075)	FALSE
tr|G2Y726|G2Y726_BOTF4	G2Y726_BOTF4	999810	Botryotinia fuckeliana (strain T4)	FALSE
tr|G2YHL5|G2YHL5_BOTF4	G2YHL5_BOTF4	999810	Botryotinia fuckeliana (strain T4)	FALSE
tr|E9F7F7|E9F7F7_METAR	E9F7F7_METAR	655844	Metarhizium anisopliae (strain ARSEF 23 / ATCC MYA-3075)	FALSE
tr|E9F6E5|E9F6E5_METAR	E9F6E5_METAR	655844	Metarhizium anisopliae (strain ARSEF 23 / ATCC MYA-3075)	FALSE
tr|G2YTC2|G2YTC2_BOTF4	G2YTC2_BOTF4	999810	Botryotinia fuckeliana (strain T4)	FALSE
tr|G2YEJ9|G2YEJ9_BOTF4	G2YEJ9_BOTF4	999810	Botryotinia fuckeliana (strain T4)	FALSE
tr|E9EWX0|E9EWX0_METAR	E9EWX0_METAR	655844	Metarhizium anisopliae (strain ARSEF 23 / ATCC MYA-3075)	FALSE
tr|E9FBY7|E9FBY7_METAR	E9FBY7_METAR	655844	Metarhizium anisopliae (strain ARSEF 23 / ATCC MYA-3075)	FALSE
tr|E3K2P5|E3K2P5_PUCGT	E3K2P5_PUCGT	418459	Puccinia graminis f. sp. tritici (strain CRL 75-36-700-3 / race SCCL)	FALSE
tr|M7XP63|M7XP63_RHOT1	M7XP63_RHOT1	1130832	Rhodosporidium toruloides (strain NP11)	FALSE
tr|C9SXV7|C9SXV7_VERA1	C9SXV7_VERA1	526221	Verticillium alfalfae (strain VaMs.102 / ATCC MYA-4576 / FGSC 10136)	FALSE
tr|G8ZMP1|G8ZMP1_TORDC	G8ZMP1_TORDC	1076872	Torulaspora delbrueckii (strain ATCC 10662 / CBS 1146 / NBRC 0425 / NCYC 2629 / NRRL Y-866)	FALSE
tr|C9SJJ7|C9SJJ7_VERA1	C9SJJ7_VERA1	526221	Verticillium alfalfae (strain VaMs.102 / ATCC MYA-4576 / FGSC 10136)	FALSE
tr|C9SGW6|C9SGW6_VERA1	C9SGW6_VERA1	526221	Verticillium alfalfae (strain VaMs.102 / ATCC MYA-4576 / FGSC 10136)	FALSE
tr|J7S285|J7S285_KAZNA	J7S285_KAZNA	1071383	Kazachstania naganishii (strain ATCC MYA-139 / BCRC 22969 / CBS 8797 / CCRC 22969 / KCTC 17520 / NBRC 10181 / NCYC 3082)	FALSE
tr|N4VJ27|N4VJ27_COLOR	N4VJ27_COLOR	1213857	Colletotrichum orbiculare (strain 104-T / ATCC 96160 / CBS 514.97 / LARS 414 / MAFF 240422)	FALSE
tr|N4V6U3|N4V6U3_COLOR	N4V6U3_COLOR	1213857	Colletotrichum orbiculare (strain 104-T / ATCC 96160 / CBS 514.97 / LARS 414 / MAFF 240422)	FALSE
tr|N4V8B0|N4V8B0_COLOR	N4V8B0_COLOR	1213857	Colletotrichum orbiculare (strain 104-T / ATCC 96160 / CBS 514.97 / LARS 414 / MAFF 240422)	FALSE
tr|N4VMS0|N4VMS0_COLOR	N4VMS0_COLOR	1213857	Colletotrichum orbiculare (strain 104-T / ATCC 96160 / CBS 514.97 / LARS 414 / MAFF 240422)	FALSE
tr|A0A066XT93|A0A066XT93_COLSU	A0A066XT93_COLSU	1173701	Colletotrichum sublineola	FALSE
tr|A0A066XHH4|A0A066XHH4_COLSU	A0A066XHH4_COLSU	1173701	Colletotrichum sublineola	FALSE
tr|A0A066XR06|A0A066XR06_COLSU	A0A066XR06_COLSU	1173701	Colletotrichum sublineola	FALSE
tr|S8DQM4|S8DQM4_FOMPI	S8DQM4_FOMPI	743788	Fomitopsis pinicola (strain FP-58527)	FALSE
tr|G2RCM6|G2RCM6_THITE	G2RCM6_THITE	578455	Thielavia terrestris (strain ATCC 38088 / NRRL 8126)	FALSE
tr|S8DTK4|S8DTK4_FOMPI	S8DTK4_FOMPI	743788	Fomitopsis pinicola (strain FP-58527)	FALSE
tr|S8FFP9|S8FFP9_FOMPI	S8FFP9_FOMPI	743788	Fomitopsis pinicola (strain FP-58527)	FALSE
tr|S8F9K6|S8F9K6_FOMPI	S8F9K6_FOMPI	743788	Fomitopsis pinicola (strain FP-58527)	FALSE
tr|S8FFC7|S8FFC7_FOMPI	S8FFC7_FOMPI	743788	Fomitopsis pinicola (strain FP-58527)	FALSE
tr|S8EH92|S8EH92_FOMPI	S8EH92_FOMPI	743788	Fomitopsis pinicola (strain FP-58527)	FALSE
tr|G2R6Z5|G2R6Z5_THITE	G2R6Z5_THITE	578455	Thielavia terrestris (strain ATCC 38088 / NRRL 8126)	FALSE
tr|S8EZG2|S8EZG2_FOMPI	S8EZG2_FOMPI	743788	Fomitopsis pinicola (strain FP-58527)	FALSE
tr|G2QWM4|G2QWM4_THITE	G2QWM4_THITE	578455	Thielavia terrestris (strain ATCC 38088 / NRRL 8126)	FALSE
tr|S8DNM4|S8DNM4_FOMPI	S8DNM4_FOMPI	743788	Fomitopsis pinicola (strain FP-58527)	FALSE
tr|S8DXS7|S8DXS7_FOMPI	S8DXS7_FOMPI	743788	Fomitopsis pinicola (strain FP-58527)	FALSE
tr|S8DX87|S8DX87_FOMPI	S8DX87_FOMPI	743788	Fomitopsis pinicola (strain FP-58527)	FALSE
tr|S8DZ70|S8DZ70_FOMPI	S8DZ70_FOMPI	743788	Fomitopsis pinicola (strain FP-58527)	FALSE
tr|S8DUS4|S8DUS4_FOMPI	S8DUS4_FOMPI	743788	Fomitopsis pinicola (strain FP-58527)	FALSE
tr|S8DNM9|S8DNM9_FOMPI	S8DNM9_FOMPI	743788	Fomitopsis pinicola (strain FP-58527)	FALSE
tr|S8DV31|S8DV31_FOMPI	S8DV31_FOMPI	743788	Fomitopsis pinicola (strain FP-58527)	FALSE
tr|S8E2U7|S8E2U7_FOMPI	S8E2U7_FOMPI	743788	Fomitopsis pinicola (strain FP-58527)	FALSE
tr|G2RB09|G2RB09_THITE	G2RB09_THITE	578455	Thielavia terrestris (strain ATCC 38088 / NRRL 8126)	FALSE
tr|S8FWF5|S8FWF5_FOMPI	S8FWF5_FOMPI	743788	Fomitopsis pinicola (strain FP-58527)	FALSE
tr|S8FIQ3|S8FIQ3_FOMPI	S8FIQ3_FOMPI	743788	Fomitopsis pinicola (strain FP-58527)	FALSE
tr|S8EBF0|S8EBF0_FOMPI	S8EBF0_FOMPI	743788	Fomitopsis pinicola (strain FP-58527)	FALSE
tr|S0EM54|S0EM54_GIBF5	S0EM54_GIBF5	1279085	Gibberella fujikuroi (strain CBS 195.34 / IMI 58289 / NRRL A-6831)	FALSE
tr|B8N625|B8N625_ASPFN	B8N625_ASPFN	332952	Aspergillus flavus (strain ATCC 200026 / FGSC A1120 / NRRL 3357 / JCM 12722 / SRRC 167)	FALSE
tr|S0ED77|S0ED77_GIBF5	S0ED77_GIBF5	1279085	Gibberella fujikuroi (strain CBS 195.34 / IMI 58289 / NRRL A-6831)	FALSE
tr|S0DXV5|S0DXV5_GIBF5	S0DXV5_GIBF5	1279085	Gibberella fujikuroi (strain CBS 195.34 / IMI 58289 / NRRL A-6831)	FALSE
tr|S0DT53|S0DT53_GIBF5	S0DT53_GIBF5	1279085	Gibberella fujikuroi (strain CBS 195.34 / IMI 58289 / NRRL A-6831)	FALSE
tr|S0DMF2|S0DMF2_GIBF5	S0DMF2_GIBF5	1279085	Gibberella fujikuroi (strain CBS 195.34 / IMI 58289 / NRRL A-6831)	FALSE
tr|S0E659|S0E659_GIBF5	S0E659_GIBF5	1279085	Gibberella fujikuroi (strain CBS 195.34 / IMI 58289 / NRRL A-6831)	FALSE
tr|B8NBH3|B8NBH3_ASPFN	B8NBH3_ASPFN	332952	Aspergillus flavus (strain ATCC 200026 / FGSC A1120 / NRRL 3357 / JCM 12722 / SRRC 167)	FALSE
tr|S0EHR9|S0EHR9_GIBF5	S0EHR9_GIBF5	1279085	Gibberella fujikuroi (strain CBS 195.34 / IMI 58289 / NRRL A-6831)	FALSE
tr|S0EBQ1|S0EBQ1_GIBF5	S0EBQ1_GIBF5	1279085	Gibberella fujikuroi (strain CBS 195.34 / IMI 58289 / NRRL A-6831)	FALSE
tr|K2R808|K2R808_MACPH	K2R808_MACPH	1126212	Macrophomina phaseolina (strain MS6)	FALSE
tr|R8BTD2|R8BTD2_TOGMI	R8BTD2_TOGMI	1286976	Togninia minima (strain UCR-PA7)	FALSE
tr|K2SIT4|K2SIT4_MACPH	K2SIT4_MACPH	1126212	Macrophomina phaseolina (strain MS6)	FALSE
tr|K2S9R4|K2S9R4_MACPH	K2S9R4_MACPH	1126212	Macrophomina phaseolina (strain MS6)	FALSE
tr|K2S7R0|K2S7R0_MACPH	K2S7R0_MACPH	1126212	Macrophomina phaseolina (strain MS6)	FALSE
tr|R8B8Q3|R8B8Q3_TOGMI	R8B8Q3_TOGMI	1286976	Togninia minima (strain UCR-PA7)	FALSE
tr|Q7RYM8|Q7RYM8_NEUCR	Q7RYM8_NEUCR	367110	Neurospora crassa (strain ATCC 24698 / 74-OR23-1A / CBS 708.71 / DSM 1257 / FGSC 987)	FALSE
tr|Q1K6F1|Q1K6F1_NEUCR	Q1K6F1_NEUCR	367110	Neurospora crassa (strain ATCC 24698 / 74-OR23-1A / CBS 708.71 / DSM 1257 / FGSC 987)	FALSE
tr|A1DKK0|A1DKK0_NEOFI	A1DKK0_NEOFI	331117	Neosartorya fischeri (strain ATCC 1020 / DSM 3700 / FGSC A1164 / NRRL 181)	FALSE
tr|Q7S0N9|Q7S0N9_NEUCR	Q7S0N9_NEUCR	367110	Neurospora crassa (strain ATCC 24698 / 74-OR23-1A / CBS 708.71 / DSM 1257 / FGSC 987)	FALSE
tr|K3VUA0|K3VUA0_FUSPC	K3VUA0_FUSPC	1028729	Fusarium pseudograminearum (strain CS3096)	FALSE
tr|K3VWF1|K3VWF1_FUSPC	K3VWF1_FUSPC	1028729	Fusarium pseudograminearum (strain CS3096)	FALSE
tr|K3VW49|K3VW49_FUSPC	K3VW49_FUSPC	1028729	Fusarium pseudograminearum (strain CS3096)	FALSE
tr|K3VCG7|K3VCG7_FUSPC	K3VCG7_FUSPC	1028729	Fusarium pseudograminearum (strain CS3096)	FALSE
tr|K3V0G4|K3V0G4_FUSPC	K3V0G4_FUSPC	1028729	Fusarium pseudograminearum (strain CS3096)	FALSE
tr|K3V5G3|K3V5G3_FUSPC	K3V5G3_FUSPC	1028729	Fusarium pseudograminearum (strain CS3096)	FALSE
tr|K3UJ16|K3UJ16_FUSPC	K3UJ16_FUSPC	1028729	Fusarium pseudograminearum (strain CS3096)	FALSE
tr|K3VQW5|K3VQW5_FUSPC	K3VQW5_FUSPC	1028729	Fusarium pseudograminearum (strain CS3096)	FALSE
tr|K3VDT2|K3VDT2_FUSPC	K3VDT2_FUSPC	1028729	Fusarium pseudograminearum (strain CS3096)	FALSE
tr|I2GYR1|I2GYR1_TETBL	I2GYR1_TETBL	1071380	Tetrapisispora blattae (strain ATCC 34711 / CBS 6284 / DSM 70876 / NBRC 10599 / NRRL Y-10934 / UCD 77-7)	FALSE
tr|D8PVG9|D8PVG9_SCHCM	D8PVG9_SCHCM	578458	Schizophyllum commune (strain H4-8 / FGSC 9210)	FALSE
tr|D8Q5F6|D8Q5F6_SCHCM	D8Q5F6_SCHCM	578458	Schizophyllum commune (strain H4-8 / FGSC 9210)	FALSE
tr|D8QLA9|D8QLA9_SCHCM	D8QLA9_SCHCM	578458	Schizophyllum commune (strain H4-8 / FGSC 9210)	FALSE
tr|D4DLM8|D4DLM8_TRIVH	D4DLM8_TRIVH	663202	Trichophyton verrucosum (strain HKI 0517)	FALSE
tr|D4D3A4|D4D3A4_TRIVH	D4D3A4_TRIVH	663202	Trichophyton verrucosum (strain HKI 0517)	FALSE
tr|G3ASP1|G3ASP1_SPAPN	G3ASP1_SPAPN	619300	Spathaspora passalidarum (strain NRRL Y-27907 / 11-Y1)	FALSE
tr|G3AQ55|G3AQ55_SPAPN	G3AQ55_SPAPN	619300	Spathaspora passalidarum (strain NRRL Y-27907 / 11-Y1)	FALSE
tr|D8PVH0|D8PVH0_SCHCM	D8PVH0_SCHCM	578458	Schizophyllum commune (strain H4-8 / FGSC 9210)	FALSE
tr|C8VPI2|C8VPI2_EMENI	C8VPI2_EMENI	227321	Emericella nidulans (strain FGSC A4 / ATCC 38163 / CBS 112.46 / NRRL 194 / M139)	FALSE
tr|D8PVG8|D8PVG8_SCHCM	D8PVG8_SCHCM	578458	Schizophyllum commune (strain H4-8 / FGSC 9210)	FALSE
tr|D8Q4B9|D8Q4B9_SCHCM	D8Q4B9_SCHCM	578458	Schizophyllum commune (strain H4-8 / FGSC 9210)	FALSE
tr|D8Q5F5|D8Q5F5_SCHCM	D8Q5F5_SCHCM	578458	Schizophyllum commune (strain H4-8 / FGSC 9210)	FALSE
tr|D8PT77|D8PT77_SCHCM	D8PT77_SCHCM	578458	Schizophyllum commune (strain H4-8 / FGSC 9210)	FALSE
tr|D8PXR3|D8PXR3_SCHCM	D8PXR3_SCHCM	578458	Schizophyllum commune (strain H4-8 / FGSC 9210)	FALSE
tr|D8Q5H6|D8Q5H6_SCHCM	D8Q5H6_SCHCM	578458	Schizophyllum commune (strain H4-8 / FGSC 9210)	FALSE
tr|R9XIW0|R9XIW0_ASHAC	R9XIW0_ASHAC	566037	Ashbya aceri	FALSE
tr|G0RHX3|G0RHX3_HYPJQ	G0RHX3_HYPJQ	431241	Hypocrea jecorina (strain QM6a)	FALSE
tr|G0RWC4|G0RWC4_HYPJQ	G0RWC4_HYPJQ	431241	Hypocrea jecorina (strain QM6a)	FALSE
tr|G0RQD6|G0RQD6_HYPJQ	G0RQD6_HYPJQ	431241	Hypocrea jecorina (strain QM6a)	FALSE
tr|G0RPP5|G0RPP5_HYPJQ	G0RPP5_HYPJQ	431241	Hypocrea jecorina (strain QM6a)	FALSE
tr|E4V6F9|E4V6F9_ARTGP	E4V6F9_ARTGP	535722	Arthroderma gypseum (strain ATCC MYA-4604 / CBS 118893)	FALSE
tr|E4V116|E4V116_ARTGP	E4V116_ARTGP	535722	Arthroderma gypseum (strain ATCC MYA-4604 / CBS 118893)	FALSE
tr|E5R192|E5R192_ARTGP	E5R192_ARTGP	535722	Arthroderma gypseum (strain ATCC MYA-4604 / CBS 118893)	FALSE
tr|E4UXH8|E4UXH8_ARTGP	E4UXH8_ARTGP	535722	Arthroderma gypseum (strain ATCC MYA-4604 / CBS 118893)	FALSE
tr|E4V744|E4V744_ARTGP	E4V744_ARTGP	535722	Arthroderma gypseum (strain ATCC MYA-4604 / CBS 118893)	FALSE
tr|A7TKS2|A7TKS2_VANPO	A7TKS2_VANPO	436907	Vanderwaltozyma polyspora (strain ATCC 22028 / DSM 70294)	FALSE
tr|A7TQC0|A7TQC0_VANPO	A7TQC0_VANPO	436907	Vanderwaltozyma polyspora (strain ATCC 22028 / DSM 70294)	FALSE
tr|S3DKB2|S3DKB2_GLAL2	S3DKB2_GLAL2	1116229	Glarea lozoyensis (strain ATCC 20868 / MF5171)	FALSE
tr|S3DYB2|S3DYB2_GLAL2	S3DYB2_GLAL2	1116229	Glarea lozoyensis (strain ATCC 20868 / MF5171)	FALSE
tr|S3DDG4|S3DDG4_GLAL2	S3DDG4_GLAL2	1116229	Glarea lozoyensis (strain ATCC 20868 / MF5171)	FALSE
tr|S3CRD1|S3CRD1_GLAL2	S3CRD1_GLAL2	1116229	Glarea lozoyensis (strain ATCC 20868 / MF5171)	FALSE
tr|H2AXZ1|H2AXZ1_KAZAF	H2AXZ1_KAZAF	1071382	Kazachstania africana (strain ATCC 22294 / BCRC 22015 / CBS 2517 / CECT 1963 / NBRC 1671 / NRRL Y-8276)	FALSE
tr|S3CSF4|S3CSF4_GLAL2	S3CSF4_GLAL2	1116229	Glarea lozoyensis (strain ATCC 20868 / MF5171)	FALSE
tr|S3CC52|S3CC52_GLAL2	S3CC52_GLAL2	1116229	Glarea lozoyensis (strain ATCC 20868 / MF5171)	FALSE
tr|C1GLJ5|C1GLJ5_PARBD	C1GLJ5_PARBD	121759	Paracoccidioides brasiliensis	FALSE
tr|R0IYK2|R0IYK2_SETT2	R0IYK2_SETT2	671987	Setosphaeria turcica (strain 28A)	FALSE
tr|R0K0D8|R0K0D8_SETT2	R0K0D8_SETT2	671987	Setosphaeria turcica (strain 28A)	FALSE
tr|R0K9D1|R0K9D1_SETT2	R0K9D1_SETT2	671987	Setosphaeria turcica (strain 28A)	FALSE
tr|R0KLJ0|R0KLJ0_SETT2	R0KLJ0_SETT2	671987	Setosphaeria turcica (strain 28A)	FALSE
tr|R0IP36|R0IP36_SETT2	R0IP36_SETT2	671987	Setosphaeria turcica (strain 28A)	FALSE
tr|C1FYS6|C1FYS6_PARBD	C1FYS6_PARBD	502780	Paracoccidioides brasiliensis (strain Pb18)	FALSE
tr|F5HI24|F5HI24_CRYNB	F5HI24_CRYNB	40410	Cryptococcus neoformans var. neoformans	FALSE
tr|M3CY17|M3CY17_SPHMS	M3CY17_SPHMS	692275	Sphaerulina musiva (strain SO2202)	FALSE
tr|B6Q4J0|B6Q4J0_PENMQ	B6Q4J0_PENMQ	441960	Penicillium marneffei (strain ATCC 18224 / CBS 334.59 / QM 7333)	FALSE
tr|M3CQ00|M3CQ00_SPHMS	M3CQ00_SPHMS	692275	Sphaerulina musiva (strain SO2202)	FALSE
tr|M3BYD2|M3BYD2_SPHMS	M3BYD2_SPHMS	692275	Sphaerulina musiva (strain SO2202)	FALSE
tr|B6Q723|B6Q723_PENMQ	B6Q723_PENMQ	441960	Penicillium marneffei (strain ATCC 18224 / CBS 334.59 / QM 7333)	FALSE
tr|M3AWN2|M3AWN2_SPHMS	M3AWN2_SPHMS	692275	Sphaerulina musiva (strain SO2202)	FALSE
tr|B6Q817|B6Q817_PENMQ	B6Q817_PENMQ	441960	Penicillium marneffei (strain ATCC 18224 / CBS 334.59 / QM 7333)	FALSE
tr|B6H0C3|B6H0C3_PENCW	B6H0C3_PENCW	500485	Penicillium chrysogenum (strain ATCC 28089 / DSM 1075 / Wisconsin 54-1255)	FALSE
tr|B6HKH9|B6HKH9_PENCW	B6HKH9_PENCW	500485	Penicillium chrysogenum (strain ATCC 28089 / DSM 1075 / Wisconsin 54-1255)	FALSE
tr|M4FTZ7|M4FTZ7_MAGP6	M4FTZ7_MAGP6	644358	Magnaporthe poae (strain ATCC 64411 / 73-15)	FALSE
tr|M4GFB6|M4GFB6_MAGP6	M4GFB6_MAGP6	644358	Magnaporthe poae (strain ATCC 64411 / 73-15)	FALSE
tr|M4GEW1|M4GEW1_MAGP6	M4GEW1_MAGP6	644358	Magnaporthe poae (strain ATCC 64411 / 73-15)	FALSE
tr|U9TNU4|U9TNU4_RHIID	U9TNU4_RHIID	747089	Rhizophagus irregularis (strain DAOM 181602 / DAOM 197198 / MUCL 43194)	FALSE
tr|M4GCK0|M4GCK0_MAGP6	M4GCK0_MAGP6	644358	Magnaporthe poae (strain ATCC 64411 / 73-15)	FALSE
tr|M4GBH4|M4GBH4_MAGP6	M4GBH4_MAGP6	644358	Magnaporthe poae (strain ATCC 64411 / 73-15)	FALSE
tr|B6H975|B6H975_PENCW	B6H975_PENCW	500485	Penicillium chrysogenum (strain ATCC 28089 / DSM 1075 / Wisconsin 54-1255)	FALSE
tr|M4G9S1|M4G9S1_MAGP6	M4G9S1_MAGP6	644358	Magnaporthe poae (strain ATCC 64411 / 73-15)	FALSE
tr|B6HU48|B6HU48_PENCW	B6HU48_PENCW	500485	Penicillium chrysogenum (strain ATCC 28089 / DSM 1075 / Wisconsin 54-1255)	FALSE
tr|M9LQ81|M9LQ81_PSEA3	M9LQ81_PSEA3	1151754	Pseudozyma antarctica (strain T-34)	FALSE
tr|B6HQT3|B6HQT3_PENCW	B6HQT3_PENCW	500485	Penicillium chrysogenum (strain ATCC 28089 / DSM 1075 / Wisconsin 54-1255)	FALSE
tr|M4GD69|M4GD69_MAGP6	M4GD69_MAGP6	644358	Magnaporthe poae (strain ATCC 64411 / 73-15)	FALSE
tr|M4GEW0|M4GEW0_MAGP6	M4GEW0_MAGP6	644358	Magnaporthe poae (strain ATCC 64411 / 73-15)	FALSE
tr|M4FT80|M4FT80_MAGP6	M4FT80_MAGP6	644358	Magnaporthe poae (strain ATCC 64411 / 73-15)	FALSE
tr|M4GA16|M4GA16_MAGP6	M4GA16_MAGP6	644358	Magnaporthe poae (strain ATCC 64411 / 73-15)	FALSE
tr|B6H128|B6H128_PENCW	B6H128_PENCW	500485	Penicillium chrysogenum (strain ATCC 28089 / DSM 1075 / Wisconsin 54-1255)	FALSE
tr|M4FZN8|M4FZN8_MAGP6	M4FZN8_MAGP6	644358	Magnaporthe poae (strain ATCC 64411 / 73-15)	FALSE
tr|B6H310|B6H310_PENCW	B6H310_PENCW	500485	Penicillium chrysogenum (strain ATCC 28089 / DSM 1075 / Wisconsin 54-1255)	FALSE
tr|U9SWE0|U9SWE0_RHIID	U9SWE0_RHIID	747089	Rhizophagus irregularis (strain DAOM 181602 / DAOM 197198 / MUCL 43194)	FALSE
tr|N1J6M4|N1J6M4_BLUG1	N1J6M4_BLUG1	546991	Blumeria graminis f. sp. hordei (strain DH14)	FALSE
tr|M2MV32|M2MV32_BAUCO	M2MV32_BAUCO	717646	Baudoinia compniacensis (strain UAMH 10762)	FALSE
tr|M2MRR6|M2MRR6_BAUCO	M2MRR6_BAUCO	717646	Baudoinia compniacensis (strain UAMH 10762)	FALSE
tr|N1JH91|N1JH91_BLUG1	N1JH91_BLUG1	546991	Blumeria graminis f. sp. hordei (strain DH14)	FALSE
tr|N1JDQ0|N1JDQ0_BLUG1	N1JDQ0_BLUG1	546991	Blumeria graminis f. sp. hordei (strain DH14)	FALSE
tr|M2NLA2|M2NLA2_BAUCO	M2NLA2_BAUCO	717646	Baudoinia compniacensis (strain UAMH 10762)	FALSE
tr|G4TFV6|G4TFV6_PIRID	G4TFV6_PIRID	1109443	Piriformospora indica (strain DSM 11827)	FALSE
tr|G4TGX1|G4TGX1_PIRID	G4TGX1_PIRID	1109443	Piriformospora indica (strain DSM 11827)	FALSE
tr|G4T4T7|G4T4T7_PIRID	G4T4T7_PIRID	1109443	Piriformospora indica (strain DSM 11827)	FALSE
tr|G4TFX7|G4TFX7_PIRID	G4TFX7_PIRID	1109443	Piriformospora indica (strain DSM 11827)	FALSE
tr|G4TXP2|G4TXP2_PIRID	G4TXP2_PIRID	1109443	Piriformospora indica (strain DSM 11827)	FALSE
tr|G4TQJ6|G4TQJ6_PIRID	G4TQJ6_PIRID	1109443	Piriformospora indica (strain DSM 11827)	FALSE
tr|G4T652|G4T652_PIRID	G4T652_PIRID	1109443	Piriformospora indica (strain DSM 11827)	FALSE
tr|G4TXP3|G4TXP3_PIRID	G4TXP3_PIRID	1109443	Piriformospora indica (strain DSM 11827)	FALSE
tr|G4TFV5|G4TFV5_PIRID	G4TFV5_PIRID	1109443	Piriformospora indica (strain DSM 11827)	FALSE
tr|G4TFV3|G4TFV3_PIRID	G4TFV3_PIRID	1109443	Piriformospora indica (strain DSM 11827)	FALSE
tr|D6RPR7|D6RPR7_COPC7	D6RPR7_COPC7	240176	Coprinopsis cinerea (strain Okayama-7 / 130 / ATCC MYA-4618 / FGSC 9003)	FALSE
tr|G0VCF5|G0VCF5_NAUCC	G0VCF5_NAUCC	1064592	Naumovozyma castellii (strain ATCC 76901 / CBS 4309 / NBRC 1992 / NRRL Y-12630)	FALSE
tr|G9NYT9|G9NYT9_HYPAI	G9NYT9_HYPAI	452589	Hypocrea atroviridis (strain ATCC 20476 / IMI 206040)	FALSE
tr|G9NPP2|G9NPP2_HYPAI	G9NPP2_HYPAI	452589	Hypocrea atroviridis (strain ATCC 20476 / IMI 206040)	FALSE
tr|A8N617|A8N617_COPC7	A8N617_COPC7	240176	Coprinopsis cinerea (strain Okayama-7 / 130 / ATCC MYA-4618 / FGSC 9003)	FALSE
tr|A8N448|A8N448_COPC7	A8N448_COPC7	240176	Coprinopsis cinerea (strain Okayama-7 / 130 / ATCC MYA-4618 / FGSC 9003)	FALSE
tr|A8N077|A8N077_COPC7	A8N077_COPC7	240176	Coprinopsis cinerea (strain Okayama-7 / 130 / ATCC MYA-4618 / FGSC 9003)	FALSE
tr|D6RMA7|D6RMA7_COPC7	D6RMA7_COPC7	240176	Coprinopsis cinerea (strain Okayama-7 / 130 / ATCC MYA-4618 / FGSC 9003)	FALSE
tr|D6RMA6|D6RMA6_COPC7	D6RMA6_COPC7	240176	Coprinopsis cinerea (strain Okayama-7 / 130 / ATCC MYA-4618 / FGSC 9003)	FALSE
tr|A8NHU6|A8NHU6_COPC7	A8NHU6_COPC7	240176	Coprinopsis cinerea (strain Okayama-7 / 130 / ATCC MYA-4618 / FGSC 9003)	FALSE
tr|G0VBD5|G0VBD5_NAUCC	G0VBD5_NAUCC	1064592	Naumovozyma castellii (strain ATCC 76901 / CBS 4309 / NBRC 1992 / NRRL Y-12630)	FALSE
tr|A8N426|A8N426_COPC7	A8N426_COPC7	240176	Coprinopsis cinerea (strain Okayama-7 / 130 / ATCC MYA-4618 / FGSC 9003)	FALSE
tr|G9NT51|G9NT51_HYPAI	G9NT51_HYPAI	452589	Hypocrea atroviridis (strain ATCC 20476 / IMI 206040)	FALSE
tr|A8NZD6|A8NZD6_COPC7	A8NZD6_COPC7	240176	Coprinopsis cinerea (strain Okayama-7 / 130 / ATCC MYA-4618 / FGSC 9003)	FALSE
tr|A8NTM2|A8NTM2_COPC7	A8NTM2_COPC7	240176	Coprinopsis cinerea (strain Okayama-7 / 130 / ATCC MYA-4618 / FGSC 9003)	FALSE
tr|A8NBH8|A8NBH8_COPC7	A8NBH8_COPC7	240176	Coprinopsis cinerea (strain Okayama-7 / 130 / ATCC MYA-4618 / FGSC 9003)	FALSE
tr|A8NB97|A8NB97_COPC7	A8NB97_COPC7	240176	Coprinopsis cinerea (strain Okayama-7 / 130 / ATCC MYA-4618 / FGSC 9003)	FALSE
tr|A8NJS1|A8NJS1_COPC7	A8NJS1_COPC7	240176	Coprinopsis cinerea (strain Okayama-7 / 130 / ATCC MYA-4618 / FGSC 9003)	FALSE
tr|G9NQF6|G9NQF6_HYPAI	G9NQF6_HYPAI	452589	Hypocrea atroviridis (strain ATCC 20476 / IMI 206040)	FALSE
tr|A8NU42|A8NU42_COPC7	A8NU42_COPC7	240176	Coprinopsis cinerea (strain Okayama-7 / 130 / ATCC MYA-4618 / FGSC 9003)	FALSE
tr|U4LU39|U4LU39_PYROM	U4LU39_PYROM	1076935	Pyronema omphalodes (strain CBS 100304)	FALSE
tr|T0L199|T0L199_COLGC	T0L199_COLGC	1237896	Colletotrichum gloeosporioides (strain Cg-14)	FALSE
tr|U4LW63|U4LW63_PYROM	U4LW63_PYROM	1076935	Pyronema omphalodes (strain CBS 100304)	FALSE
tr|T0LLF9|T0LLF9_COLGC	T0LLF9_COLGC	1237896	Colletotrichum gloeosporioides (strain Cg-14)	FALSE
tr|U4KUL3|U4KUL3_PYROM	U4KUL3_PYROM	1076935	Pyronema omphalodes (strain CBS 100304)	FALSE
tr|G3JEL6|G3JEL6_CORMM	G3JEL6_CORMM	983644	Cordyceps militaris (strain CM01)	FALSE
tr|T0M6R2|T0M6R2_COLGC	T0M6R2_COLGC	1237896	Colletotrichum gloeosporioides (strain Cg-14)	FALSE
tr|U4LKW5|U4LKW5_PYROM	U4LKW5_PYROM	1076935	Pyronema omphalodes (strain CBS 100304)	FALSE
tr|T0KI63|T0KI63_COLGC	T0KI63_COLGC	1237896	Colletotrichum gloeosporioides (strain Cg-14)	FALSE
tr|G3JKU7|G3JKU7_CORMM	G3JKU7_CORMM	983644	Cordyceps militaris (strain CM01)	FALSE
tr|T0L0K1|T0L0K1_COLGC	T0L0K1_COLGC	1237896	Colletotrichum gloeosporioides (strain Cg-14)	FALSE
tr|T0K193|T0K193_COLGC	T0K193_COLGC	1237896	Colletotrichum gloeosporioides (strain Cg-14)	FALSE
tr|T0KCB5|T0KCB5_COLGC	T0KCB5_COLGC	1237896	Colletotrichum gloeosporioides (strain Cg-14)	FALSE
tr|G3J427|G3J427_CORMM	G3J427_CORMM	983644	Cordyceps militaris (strain CM01)	FALSE
tr|U4LGM9|U4LGM9_PYROM	U4LGM9_PYROM	1076935	Pyronema omphalodes (strain CBS 100304)	FALSE
tr|G3JTE7|G3JTE7_CORMM	G3JTE7_CORMM	983644	Cordyceps militaris (strain CM01)	FALSE
tr|G3JF14|G3JF14_CORMM	G3JF14_CORMM	983644	Cordyceps militaris (strain CM01)	FALSE
tr|T0KW46|T0KW46_COLGC	T0KW46_COLGC	1237896	Colletotrichum gloeosporioides (strain Cg-14)	FALSE
tr|U4L467|U4L467_PYROM	U4L467_PYROM	1076935	Pyronema omphalodes (strain CBS 100304)	FALSE
tr|G3JQ02|G3JQ02_CORMM	G3JQ02_CORMM	983644	Cordyceps militaris (strain CM01)	FALSE
tr|U4L305|U4L305_PYROM	U4L305_PYROM	1076935	Pyronema omphalodes (strain CBS 100304)	FALSE
tr|T0L183|T0L183_COLGC	T0L183_COLGC	474922	Colletotrichum gloeosporioides	FALSE
tr|E3Q348|E3Q348_COLGM	E3Q348_COLGM	645133	Colletotrichum graminicola (strain M1.001 / M2 / FGSC 10212)	FALSE
tr|E3QLQ6|E3QLQ6_COLGM	E3QLQ6_COLGM	645133	Colletotrichum graminicola (strain M1.001 / M2 / FGSC 10212)	FALSE
tr|E3QEK1|E3QEK1_COLGM	E3QEK1_COLGM	645133	Colletotrichum graminicola (strain M1.001 / M2 / FGSC 10212)	FALSE
tr|C5DET5|C5DET5_LACTC	C5DET5_LACTC	559295	Lachancea thermotolerans (strain ATCC 56472 / CBS 6340 / NRRL Y-8284)	FALSE
tr|E3QTU2|E3QTU2_COLGM	E3QTU2_COLGM	645133	Colletotrichum graminicola (strain M1.001 / M2 / FGSC 10212)	FALSE
tr|G8YTA2|G8YTA2_PICSO	G8YTA2_PICSO	559304	Pichia sorbitophila (strain ATCC MYA-4447 / BCRC 22081 / CBS 7064 / NBRC 10061 / NRRL Y-12695)	FALSE
tr|G8YUQ5|G8YUQ5_PICSO	G8YUQ5_PICSO	559304	Pichia sorbitophila (strain ATCC MYA-4447 / BCRC 22081 / CBS 7064 / NBRC 10061 / NRRL Y-12695)	FALSE
tr|H0ELC6|H0ELC6_GLAL7	H0ELC6_GLAL7	1104152	Glarea lozoyensis (strain ATCC 74030 / MF5533)	FALSE
tr|N1RWT0|N1RWT0_FUSC4	N1RWT0_FUSC4	5507	Fusarium oxysporum	FALSE
tr|N1S1T0|N1S1T0_FUSC4	N1S1T0_FUSC4	1229665	Fusarium oxysporum f. sp. cubense (strain race 4)	FALSE
tr|N1RQM3|N1RQM3_FUSC4	N1RQM3_FUSC4	1229665	Fusarium oxysporum f. sp. cubense (strain race 4)	FALSE
tr|N1S6R1|N1S6R1_FUSC4	N1S6R1_FUSC4	1229665	Fusarium oxysporum f. sp. cubense (strain race 4)	FALSE
tr|B8M571|B8M571_TALSN	B8M571_TALSN	441959	Talaromyces stipitatus (strain ATCC 10500 / CBS 375.48 / QM 6759 / NRRL 1006)	FALSE
tr|B8LUK7|B8LUK7_TALSN	B8LUK7_TALSN	441959	Talaromyces stipitatus (strain ATCC 10500 / CBS 375.48 / QM 6759 / NRRL 1006)	FALSE
tr|B8M572|B8M572_TALSN	B8M572_TALSN	441959	Talaromyces stipitatus (strain ATCC 10500 / CBS 375.48 / QM 6759 / NRRL 1006)	FALSE
tr|B8LXX9|B8LXX9_TALSN	B8LXX9_TALSN	441959	Talaromyces stipitatus (strain ATCC 10500 / CBS 375.48 / QM 6759 / NRRL 1006)	FALSE
tr|B8LUK6|B8LUK6_TALSN	B8LUK6_TALSN	441959	Talaromyces stipitatus (strain ATCC 10500 / CBS 375.48 / QM 6759 / NRRL 1006)	FALSE
tr|M2RB98|M2RB98_COCSN	M2RB98_COCSN	665912	Cochliobolus sativus (strain ND90Pr / ATCC 201652)	FALSE
tr|G7E570|G7E570_MIXOS	G7E570_MIXOS	764103	Mixia osmundae (strain CBS 9802 / IAM 14324 / JCM 22182 / KY 12970)	FALSE
tr|M2RDJ4|M2RDJ4_COCSN	M2RDJ4_COCSN	665912	Cochliobolus sativus (strain ND90Pr / ATCC 201652)	FALSE
tr|M2TJ09|M2TJ09_COCSN	M2TJ09_COCSN	665912	Cochliobolus sativus (strain ND90Pr / ATCC 201652)	FALSE
tr|M2T228|M2T228_COCSN	M2T228_COCSN	665912	Cochliobolus sativus (strain ND90Pr / ATCC 201652)	FALSE
tr|M2T0N8|M2T0N8_COCSN	M2T0N8_COCSN	665912	Cochliobolus sativus (strain ND90Pr / ATCC 201652)	FALSE
tr|F0XNJ5|F0XNJ5_GROCL	F0XNJ5_GROCL	655863	Grosmannia clavigera (strain kw1407 / UAMH 11150)	FALSE
tr|F0XGH4|F0XGH4_GROCL	F0XGH4_GROCL	655863	Grosmannia clavigera (strain kw1407 / UAMH 11150)	FALSE
tr|N1PEG7|N1PEG7_MYCP1	N1PEG7_MYCP1	675120	Mycosphaerella pini (strain NZE10 / CBS 128990)	FALSE
tr|F0XRJ2|F0XRJ2_GROCL	F0XRJ2_GROCL	655863	Grosmannia clavigera (strain kw1407 / UAMH 11150)	FALSE
tr|F0XV70|F0XV70_GROCL	F0XV70_GROCL	655863	Grosmannia clavigera (strain kw1407 / UAMH 11150)	FALSE
tr|F0XKH1|F0XKH1_GROCL	F0XKH1_GROCL	655863	Grosmannia clavigera (strain kw1407 / UAMH 11150)	FALSE
tr|N1Q1U1|N1Q1U1_MYCP1	N1Q1U1_MYCP1	675120	Mycosphaerella pini (strain NZE10 / CBS 128990)	FALSE
tr|F0XGZ0|F0XGZ0_GROCL	F0XGZ0_GROCL	655863	Grosmannia clavigera (strain kw1407 / UAMH 11150)	FALSE
tr|C7ZLP7|C7ZLP7_NECH7	C7ZLP7_NECH7	660122	Nectria haematococca (strain 77-13-4 / ATCC MYA-4622 / FGSC 9596 / MPVI)	FALSE
tr|C7YWL7|C7YWL7_NECH7	C7YWL7_NECH7	660122	Nectria haematococca (strain 77-13-4 / ATCC MYA-4622 / FGSC 9596 / MPVI)	FALSE
tr|C7ZMC9|C7ZMC9_NECH7	C7ZMC9_NECH7	660122	Nectria haematococca (strain 77-13-4 / ATCC MYA-4622 / FGSC 9596 / MPVI)	FALSE
tr|C7YYW7|C7YYW7_NECH7	C7YYW7_NECH7	660122	Nectria haematococca (strain 77-13-4 / ATCC MYA-4622 / FGSC 9596 / MPVI)	FALSE
tr|C7ZA64|C7ZA64_NECH7	C7ZA64_NECH7	660122	Nectria haematococca (strain 77-13-4 / ATCC MYA-4622 / FGSC 9596 / MPVI)	FALSE
tr|C7YWZ0|C7YWZ0_NECH7	C7YWZ0_NECH7	660122	Nectria haematococca (strain 77-13-4 / ATCC MYA-4622 / FGSC 9596 / MPVI)	FALSE
tr|C7Z1M4|C7Z1M4_NECH7	C7Z1M4_NECH7	660122	Nectria haematococca (strain 77-13-4 / ATCC MYA-4622 / FGSC 9596 / MPVI)	FALSE
tr|C7YSH7|C7YSH7_NECH7	C7YSH7_NECH7	660122	Nectria haematococca (strain 77-13-4 / ATCC MYA-4622 / FGSC 9596 / MPVI)	FALSE
tr|C7ZK44|C7ZK44_NECH7	C7ZK44_NECH7	660122	Nectria haematococca (strain 77-13-4 / ATCC MYA-4622 / FGSC 9596 / MPVI)	FALSE
tr|C7Z380|C7Z380_NECH7	C7Z380_NECH7	660122	Nectria haematococca (strain 77-13-4 / ATCC MYA-4622 / FGSC 9596 / MPVI)	FALSE
tr|C7ZAP9|C7ZAP9_NECH7	C7ZAP9_NECH7	660122	Nectria haematococca (strain 77-13-4 / ATCC MYA-4622 / FGSC 9596 / MPVI)	FALSE
tr|C7Z382|C7Z382_NECH7	C7Z382_NECH7	660122	Nectria haematococca (strain 77-13-4 / ATCC MYA-4622 / FGSC 9596 / MPVI)	FALSE
tr|C7YP68|C7YP68_NECH7	C7YP68_NECH7	660122	Nectria haematococca (strain 77-13-4 / ATCC MYA-4622 / FGSC 9596 / MPVI)	FALSE
tr|G8JXJ6|G8JXJ6_ERECY	G8JXJ6_ERECY	931890	Eremothecium cymbalariae (strain CBS 270.75 / DBVPG 7215 / KCTC 17166 / NRRL Y-17582)	FALSE
tr|W1Q8K5|W1Q8K5_OGAPD	W1Q8K5_OGAPD	871575	Ogataea parapolymorpha (strain DL-1 / ATCC 26012 / NRRL Y-7560)	FALSE
tr|V2X5D3|V2X5D3_MONRO	V2X5D3_MONRO	1381753	Moniliophthora roreri (strain MCA 2997)	FALSE
tr|V2XL71|V2XL71_MONRO	V2XL71_MONRO	1381753	Moniliophthora roreri (strain MCA 2997)	FALSE
tr|V2YRP5|V2YRP5_MONRO	V2YRP5_MONRO	1381753	Moniliophthora roreri (strain MCA 2997)	FALSE
tr|V2X6B8|V2X6B8_MONRO	V2X6B8_MONRO	1381753	Moniliophthora roreri (strain MCA 2997)	FALSE
tr|V2WWQ9|V2WWQ9_MONRO	V2WWQ9_MONRO	1381753	Moniliophthora roreri (strain MCA 2997)	FALSE
tr|V2X5B7|V2X5B7_MONRO	V2X5B7_MONRO	1381753	Moniliophthora roreri (strain MCA 2997)	FALSE
tr|V2XP78|V2XP78_MONRO	V2XP78_MONRO	1381753	Moniliophthora roreri (strain MCA 2997)	FALSE
tr|V2XAQ9|V2XAQ9_MONRO	V2XAQ9_MONRO	1381753	Moniliophthora roreri (strain MCA 2997)	FALSE
tr|V2XBV6|V2XBV6_MONRO	V2XBV6_MONRO	1381753	Moniliophthora roreri (strain MCA 2997)	FALSE
tr|D5GGU1|D5GGU1_TUBMM	D5GGU1_TUBMM	656061	Tuber melanosporum (strain Mel28)	FALSE
tr|M3K511|M3K511_CANMX	M3K511_CANMX	1245528	Candida maltosa (strain Xu316)	FALSE
tr|F2PX25|F2PX25_TRIEC	F2PX25_TRIEC	559882	Trichophyton equinum (strain ATCC MYA-4606 / CBS 127.97)	FALSE
tr|F2PRF7|F2PRF7_TRIEC	F2PRF7_TRIEC	559882	Trichophyton equinum (strain ATCC MYA-4606 / CBS 127.97)	FALSE
tr|J3Q177|J3Q177_PUCT1	J3Q177_PUCT1	630390	Puccinia triticina (isolate 1-1 / race 1 (BBBD))	FALSE
tr|Q2HCF8|Q2HCF8_CHAGB	Q2HCF8_CHAGB	306901	Chaetomium globosum (strain ATCC 6205 / CBS 148.51 / DSM 1962 / NBRC 6347 / NRRL 1970)	FALSE
tr|Q2HH83|Q2HH83_CHAGB	Q2HH83_CHAGB	306901	Chaetomium globosum (strain ATCC 6205 / CBS 148.51 / DSM 1962 / NBRC 6347 / NRRL 1970)	FALSE
tr|Q2H8W7|Q2H8W7_CHAGB	Q2H8W7_CHAGB	306901	Chaetomium globosum (strain ATCC 6205 / CBS 148.51 / DSM 1962 / NBRC 6347 / NRRL 1970)	FALSE
tr|Q2H7H9|Q2H7H9_CHAGB	Q2H7H9_CHAGB	306901	Chaetomium globosum (strain ATCC 6205 / CBS 148.51 / DSM 1962 / NBRC 6347 / NRRL 1970)	FALSE
tr|G3B0D7|G3B0D7_CANTC	G3B0D7_CANTC	590646	Candida tenuis (strain ATCC 10573 / BCRC 21748 / CBS 615 / JCM 9827 / NBRC 10315 / NRRL Y-1498 / VKM Y-70)	FALSE
tr|Q2HHI8|Q2HHI8_CHAGB	Q2HHI8_CHAGB	306901	Chaetomium globosum (strain ATCC 6205 / CBS 148.51 / DSM 1962 / NBRC 6347 / NRRL 1970)	FALSE
tr|E3RN71|E3RN71_PYRTT	E3RN71_PYRTT	861557	Pyrenophora teres f. teres (strain 0-1)	FALSE
tr|G0WB59|G0WB59_NAUDC	G0WB59_NAUDC	1071378	Naumovozyma dairenensis (strain ATCC 10597 / BCRC 20456 / CBS 421 / NBRC 0211 / NRRL Y-12639)	FALSE
tr|E3RYC9|E3RYC9_PYRTT	E3RYC9_PYRTT	861557	Pyrenophora teres f. teres (strain 0-1)	FALSE
tr|G0WBE4|G0WBE4_NAUDC	G0WBE4_NAUDC	1071378	Naumovozyma dairenensis (strain ATCC 10597 / BCRC 20456 / CBS 421 / NBRC 0211 / NRRL Y-12639)	FALSE
tr|E3S224|E3S224_PYRTT	E3S224_PYRTT	861557	Pyrenophora teres f. teres (strain 0-1)	FALSE
tr|E3RUU3|E3RUU3_PYRTT	E3RUU3_PYRTT	861557	Pyrenophora teres f. teres (strain 0-1)	FALSE
tr|A0A016PMU0|A0A016PMU0_GIBZA	A0A016PMU0_GIBZA	5518	Gibberella zeae	FALSE
tr|A0A016PKF1|A0A016PKF1_GIBZA	A0A016PKF1_GIBZA	5518	Gibberella zeae	FALSE
tr|A0A016Q7Z3|A0A016Q7Z3_GIBZA	A0A016Q7Z3_GIBZA	5518	Gibberella zeae	FALSE
tr|A0A016PN69|A0A016PN69_GIBZA	A0A016PN69_GIBZA	5518	Gibberella zeae	FALSE
tr|A0A016Q8X5|A0A016Q8X5_GIBZA	A0A016Q8X5_GIBZA	5518	Gibberella zeae	FALSE
tr|A0A016P7Y5|A0A016P7Y5_GIBZA	A0A016P7Y5_GIBZA	5518	Gibberella zeae	FALSE
tr|A0A016PEW3|A0A016PEW3_GIBZA	A0A016PEW3_GIBZA	5518	Gibberella zeae	FALSE
tr|L2GJM5|L2GJM5_COLGN	L2GJM5_COLGN	1213859	Colletotrichum gloeosporioides (strain Nara gc5)	FALSE
tr|M2PA46|M2PA46_CERS8	M2PA46_CERS8	914234	Ceriporiopsis subvermispora (strain B)	FALSE
tr|A7EG79|A7EG79_SCLS1	A7EG79_SCLS1	665079	Sclerotinia sclerotiorum (strain ATCC 18683 / 1980 / Ss-1)	FALSE
tr|M2QJE8|M2QJE8_CERS8	M2QJE8_CERS8	914234	Ceriporiopsis subvermispora (strain B)	FALSE
tr|M2R293|M2R293_CERS8	M2R293_CERS8	914234	Ceriporiopsis subvermispora (strain B)	FALSE
tr|M2P733|M2P733_CERS8	M2P733_CERS8	914234	Ceriporiopsis subvermispora (strain B)	FALSE
tr|L8WM69|L8WM69_THACA	L8WM69_THACA	983506	Thanatephorus cucumeris (strain AG1-IA)	FALSE
tr|M2R048|M2R048_CERS8	M2R048_CERS8	914234	Ceriporiopsis subvermispora (strain B)	FALSE
tr|L8WM80|L8WM80_THACA	L8WM80_THACA	983506	Thanatephorus cucumeris (strain AG1-IA)	FALSE
tr|L8WQJ9|L8WQJ9_THACA	L8WQJ9_THACA	983506	Thanatephorus cucumeris (strain AG1-IA)	FALSE
tr|L8X1Q4|L8X1Q4_THACA	L8X1Q4_THACA	983506	Thanatephorus cucumeris (strain AG1-IA)	FALSE
tr|L8WY19|L8WY19_THACA	L8WY19_THACA	983506	Thanatephorus cucumeris (strain AG1-IA)	FALSE
tr|L8WR78|L8WR78_THACA	L8WR78_THACA	983506	Thanatephorus cucumeris (strain AG1-IA)	FALSE
tr|M2PLP4|M2PLP4_CERS8	M2PLP4_CERS8	914234	Ceriporiopsis subvermispora (strain B)	FALSE
tr|L2G8Y4|L2G8Y4_COLGN	L2G8Y4_COLGN	1213859	Colletotrichum gloeosporioides (strain Nara gc5)	FALSE
tr|M2R9T2|M2R9T2_CERS8	M2R9T2_CERS8	914234	Ceriporiopsis subvermispora (strain B)	FALSE
tr|L8WXF0|L8WXF0_THACA	L8WXF0_THACA	983506	Thanatephorus cucumeris (strain AG1-IA)	FALSE
tr|M2R1X0|M2R1X0_CERS8	M2R1X0_CERS8	914234	Ceriporiopsis subvermispora (strain B)	FALSE
tr|L8WFD3|L8WFD3_THACA	L8WFD3_THACA	983506	Thanatephorus cucumeris (strain AG1-IA)	FALSE
tr|L8X1C3|L8X1C3_THACA	L8X1C3_THACA	983506	Thanatephorus cucumeris (strain AG1-IA)	FALSE
tr|L8WHP9|L8WHP9_THACA	L8WHP9_THACA	983506	Thanatephorus cucumeris (strain AG1-IA)	FALSE
tr|M2R3E7|M2R3E7_CERS8	M2R3E7_CERS8	914234	Ceriporiopsis subvermispora (strain B)	FALSE
tr|L2FS59|L2FS59_COLGN	L2FS59_COLGN	1213859	Colletotrichum gloeosporioides (strain Nara gc5)	FALSE
tr|M2QJE3|M2QJE3_CERS8	M2QJE3_CERS8	914234	Ceriporiopsis subvermispora (strain B)	FALSE
tr|L2FG68|L2FG68_COLGN	L2FG68_COLGN	1213859	Colletotrichum gloeosporioides (strain Nara gc5)	FALSE
tr|M2R3M5|M2R3M5_CERS8	M2R3M5_CERS8	914234	Ceriporiopsis subvermispora (strain B)	FALSE
tr|L8WXT5|L8WXT5_THACA	L8WXT5_THACA	983506	Thanatephorus cucumeris (strain AG1-IA)	FALSE
tr|L8WL54|L8WL54_THACA	L8WL54_THACA	983506	Thanatephorus cucumeris (strain AG1-IA)	FALSE
tr|M2PHF2|M2PHF2_CERS8	M2PHF2_CERS8	914234	Ceriporiopsis subvermispora (strain B)	FALSE
tr|L2G533|L2G533_COLGN	L2G533_COLGN	1213859	Colletotrichum gloeosporioides (strain Nara gc5)	FALSE
tr|M2Q5Y9|M2Q5Y9_CERS8	M2Q5Y9_CERS8	914234	Ceriporiopsis subvermispora (strain B)	FALSE
tr|L2FKC7|L2FKC7_COLGN	L2FKC7_COLGN	1213859	Colletotrichum gloeosporioides (strain Nara gc5)	FALSE
tr|I2G5E1|I2G5E1_USTH4	I2G5E1_USTH4	1128400	Ustilago hordei (strain Uh4875-4)	FALSE
tr|R9ACY1|R9ACY1_WALI9	R9ACY1_WALI9	1299270	Wallemia ichthyophaga (strain EXF-994 / CBS 113033)	FALSE
tr|E6ZUA8|E6ZUA8_SPORE	E6ZUA8_SPORE	999809	Sporisorium reilianum (strain SRZ2)	FALSE
tr|R9ATV4|R9ATV4_WALI9	R9ATV4_WALI9	1299270	Wallemia ichthyophaga (strain EXF-994 / CBS 113033)	FALSE
tr|R9A9V6|R9A9V6_WALI9	R9A9V6_WALI9	1299270	Wallemia ichthyophaga (strain EXF-994 / CBS 113033)	FALSE
tr|F4RI18|F4RI18_MELLP	F4RI18_MELLP	747676	Melampsora larici-populina (strain 98AG31 / pathotype 3-4-7)	FALSE
tr|J9MP35|J9MP35_FUSO4	J9MP35_FUSO4	426428	Fusarium oxysporum f. sp. lycopersici (strain 4287 / CBS 123668 / FGSC 9935 / NRRL 34936)	FALSE
tr|J9N4I0|J9N4I0_FUSO4	J9N4I0_FUSO4	426428	Fusarium oxysporum f. sp. lycopersici (strain 4287 / CBS 123668 / FGSC 9935 / NRRL 34936)	FALSE
tr|J9N2L9|J9N2L9_FUSO4	J9N2L9_FUSO4	426428	Fusarium oxysporum f. sp. lycopersici (strain 4287 / CBS 123668 / FGSC 9935 / NRRL 34936)	FALSE
tr|J9MWV7|J9MWV7_FUSO4	J9MWV7_FUSO4	426428	Fusarium oxysporum f. sp. lycopersici (strain 4287 / CBS 123668 / FGSC 9935 / NRRL 34936)	FALSE
tr|J6EGQ7|J6EGQ7_SACK1	J6EGQ7_SACK1	226230	Saccharomyces kudriavzevii (strain ATCC MYA-4449 / AS 2.2408 / CBS 8840 / NBRC 1802 / NCYC 2889)	FALSE
tr|C4YNP9|C4YNP9_CANAW	C4YNP9_CANAW	294748	Candida albicans (strain WO-1)	FALSE
tr|C4Y3R3|C4Y3R3_CLAL4	C4Y3R3_CLAL4	306902	Clavispora lusitaniae (strain ATCC 42720)	FALSE
tr|G8BMR7|G8BMR7_TETPH	G8BMR7_TETPH	1071381	Tetrapisispora phaffii (strain ATCC 24235 / CBS 4417 / NBRC 1672 / NRRL Y-8282 / UCD 70-5)	FALSE
tr|J9VF97|J9VF97_CRYNH	J9VF97_CRYNH	235443	Cryptococcus neoformans var. grubii serotype A (strain H99 / ATCC 208821 / CBS 10515 / FGSC 9487)	FALSE
tr|J9VY73|J9VY73_CRYNH	J9VY73_CRYNH	235443	Cryptococcus neoformans var. grubii serotype A (strain H99 / ATCC 208821 / CBS 10515 / FGSC 9487)	FALSE
tr|B9WEA8|B9WEA8_CANDC	B9WEA8_CANDC	573826	Candida dubliniensis (strain CD36 / ATCC MYA-646 / CBS 7987 / NCPF 3949 / NRRL Y-17841)	FALSE
tr|S3C7M2|S3C7M2_OPHP1	S3C7M2_OPHP1	1262450	Ophiostoma piceae (strain UAMH 11346)	FALSE
tr|S3CRU6|S3CRU6_OPHP1	S3CRU6_OPHP1	1262450	Ophiostoma piceae (strain UAMH 11346)	FALSE
tr|S3CUN4|S3CUN4_OPHP1	S3CUN4_OPHP1	1262450	Ophiostoma piceae (strain UAMH 11346)	FALSE
tr|S3BVD8|S3BVD8_OPHP1	S3BVD8_OPHP1	1262450	Ophiostoma piceae (strain UAMH 11346)	FALSE
tr|Q2TZS7|Q2TZS7_ASPOR	Q2TZS7_ASPOR	510516	Aspergillus oryzae (strain ATCC 42149 / RIB 40)	FALSE
tr|G2QII3|G2QII3_THIHA	G2QII3_THIHA	573729	Thielavia heterothallica (strain ATCC 42464 / BCRC 31852 / DSM 1799)	FALSE
tr|G2QCB4|G2QCB4_THIHA	G2QCB4_THIHA	573729	Thielavia heterothallica (strain ATCC 42464 / BCRC 31852 / DSM 1799)	FALSE
tr|M1WDQ0|M1WDQ0_CLAP2	M1WDQ0_CLAP2	1111077	Claviceps purpurea (strain 20.1)	FALSE
tr|G2QCA0|G2QCA0_THIHA	G2QCA0_THIHA	573729	Thielavia heterothallica (strain ATCC 42464 / BCRC 31852 / DSM 1799)	FALSE
tr|G2QAE4|G2QAE4_THIHA	G2QAE4_THIHA	573729	Thielavia heterothallica (strain ATCC 42464 / BCRC 31852 / DSM 1799)	FALSE
tr|M1WE66|M1WE66_CLAP2	M1WE66_CLAP2	1111077	Claviceps purpurea (strain 20.1)	FALSE
tr|M1W225|M1W225_CLAP2	M1W225_CLAP2	1111077	Claviceps purpurea (strain 20.1)	FALSE
tr|G2QI32|G2QI32_THIHA	G2QI32_THIHA	573729	Thielavia heterothallica (strain ATCC 42464 / BCRC 31852 / DSM 1799)	FALSE
tr|M1WBK7|M1WBK7_CLAP2	M1WBK7_CLAP2	1111077	Claviceps purpurea (strain 20.1)	FALSE
tr|G2QC72|G2QC72_THIHA	G2QC72_THIHA	573729	Thielavia heterothallica (strain ATCC 42464 / BCRC 31852 / DSM 1799)	FALSE
tr|B4DVD8|B4DVD8_HUMAN	B4DVD8_HUMAN	9606	Homo sapiens	FALSE
tr|H0YEC7|H0YEC7_HUMAN	H0YEC7_HUMAN	9606	Homo sapiens	FALSE
tr|D6RJG1|D6RJG1_HUMAN	D6RJG1_HUMAN	9606	Homo sapiens	FALSE
tr|D6RBW4|D6RBW4_HUMAN	D6RBW4_HUMAN	9606	Homo sapiens	FALSE
tr|Q585F4|Q585F4_TRYB2	Q585F4_TRYB2	999953	Trypanosoma brucei brucei (strain 927/4 GUTat10.1)	FALSE
tr|Q585F3|Q585F3_TRYB2	Q585F3_TRYB2	5691	Trypanosoma brucei	FALSE
tr|G5EG87|G5EG87_CAEEL	G5EG87_CAEEL	6239	Caenorhabditis elegans	FALSE
tr|G5ECY5|G5ECY5_CAEEL	G5ECY5_CAEEL	6239	Caenorhabditis elegans	FALSE
tr|A4IB59|A4IB59_LEIIN	A4IB59_LEIIN	38574	Leishmania donovani species complex	FALSE
tr|Q9VET9|Q9VET9_DROME	Q9VET9_DROME	7227	Drosophila melanogaster	FALSE
tr|T1G998|T1G998_HELRO	T1G998_HELRO	6412	Helobdella robusta	FALSE
tr|T1EM65|T1EM65_HELRO	T1EM65_HELRO	6412	Helobdella robusta	FALSE
tr|K1QLR9|K1QLR9_CRAGI	K1QLR9_CRAGI	29159	Crassostrea gigas	FALSE
tr|K1QC89|K1QC89_CRAGI	K1QC89_CRAGI	29159	Crassostrea gigas	FALSE
tr|K1R4J8|K1R4J8_CRAGI	K1R4J8_CRAGI	29159	Crassostrea gigas	FALSE
tr|K1QKY4|K1QKY4_CRAGI	K1QKY4_CRAGI	29159	Crassostrea gigas	FALSE
tr|K1PVQ1|K1PVQ1_CRAGI	K1PVQ1_CRAGI	29159	Crassostrea gigas	FALSE
tr|K1QKH0|K1QKH0_CRAGI	K1QKH0_CRAGI	29159	Crassostrea gigas	FALSE
tr|E9CEF0|E9CEF0_CAPO3	E9CEF0_CAPO3	595528	Capsaspora owczarzaki (strain ATCC 30864)	FALSE
tr|F2UJ33|F2UJ33_SALR5	F2UJ33_SALR5	946362	Salpingoeca rosetta (strain ATCC 50818 / BSB-021)	FALSE
tr|E9HAH1|E9HAH1_DAPPU	E9HAH1_DAPPU	6669	Daphnia pulex	FALSE
tr|E9G767|E9G767_DAPPU	E9G767_DAPPU	6669	Daphnia pulex	FALSE
tr|T1KMT8|T1KMT8_TETUR	T1KMT8_TETUR	32264	Tetranychus urticae	FALSE
tr|E9HAI7|E9HAI7_DAPPU	E9HAI7_DAPPU	6669	Daphnia pulex	FALSE
tr|E9G4M2|E9G4M2_DAPPU	E9G4M2_DAPPU	6669	Daphnia pulex	FALSE
tr|Q8IDF3|Q8IDF3_PLAF7	Q8IDF3_PLAF7	36329	Plasmodium falciparum (isolate 3D7)	FALSE
tr|E0VI79|E0VI79_PEDHC	E0VI79_PEDHC	121224	Pediculus humanus subsp. corporis	FALSE
tr|Q4YQF4|Q4YQF4_PLABA	Q4YQF4_PLABA	5823	Plasmodium berghei (strain Anka)	FALSE
tr|Q4YU51|Q4YU51_PLABA	Q4YU51_PLABA	5823	Plasmodium berghei (strain Anka)	FALSE
tr|E0W1C4|E0W1C4_PEDHC	E0W1C4_PEDHC	121224	Pediculus humanus subsp. corporis	FALSE
tr|E0VH22|E0VH22_PEDHC	E0VH22_PEDHC	121224	Pediculus humanus subsp. corporis	FALSE
tr|J0DZH1|J0DZH1_LOALO	J0DZH1_LOALO	7209	Loa loa	FALSE
tr|U1NIH3|U1NIH3_ASCSU	U1NIH3_ASCSU	6253	Ascaris suum	FALSE
tr|C3Y396|C3Y396_BRAFL	C3Y396_BRAFL	7739	Branchiostoma floridae	FALSE
tr|C3YAS2|C3YAS2_BRAFL	C3YAS2_BRAFL	7739	Branchiostoma floridae	FALSE
tr|C3XV76|C3XV76_BRAFL	C3XV76_BRAFL	7739	Branchiostoma floridae	FALSE
tr|C3XPU4|C3XPU4_BRAFL	C3XPU4_BRAFL	7739	Branchiostoma floridae	FALSE
tr|C3Z8U0|C3Z8U0_BRAFL	C3Z8U0_BRAFL	7739	Branchiostoma floridae	FALSE
tr|C3ZSE5|C3ZSE5_BRAFL	C3ZSE5_BRAFL	7739	Branchiostoma floridae	FALSE
tr|C3XPS9|C3XPS9_BRAFL	C3XPS9_BRAFL	7739	Branchiostoma floridae	FALSE
tr|C3ZY29|C3ZY29_BRAFL	C3ZY29_BRAFL	7739	Branchiostoma floridae	FALSE
tr|C3YMH4|C3YMH4_BRAFL	C3YMH4_BRAFL	7739	Branchiostoma floridae	FALSE
tr|C3XUC4|C3XUC4_BRAFL	C3XUC4_BRAFL	7739	Branchiostoma floridae	FALSE
tr|C3Y054|C3Y054_BRAFL	C3Y054_BRAFL	7739	Branchiostoma floridae	FALSE
tr|C3YM25|C3YM25_BRAFL	C3YM25_BRAFL	7739	Branchiostoma floridae	FALSE
tr|C3ZY21|C3ZY21_BRAFL	C3ZY21_BRAFL	7739	Branchiostoma floridae	FALSE
tr|E5SL06|E5SL06_TRISP	E5SL06_TRISP	6334	Trichinella spiralis	FALSE
tr|A8XCN7|A8XCN7_CAEBR	A8XCN7_CAEBR	6238	Caenorhabditis briggsae	FALSE
tr|A8WQR6|A8WQR6_CAEBR	A8WQR6_CAEBR	6238	Caenorhabditis briggsae	FALSE
tr|B4JU12|B4JU12_DROGR	B4JU12_DROGR	7222	Drosophila grimshawi	FALSE
tr|E2AAJ3|E2AAJ3_CAMFO	E2AAJ3_CAMFO	104421	Camponotus floridanus	FALSE
tr|B4JRE2|B4JRE2_DROGR	B4JRE2_DROGR	7222	Drosophila grimshawi	FALSE
tr|E1ZYI2|E1ZYI2_CAMFO	E1ZYI2_CAMFO	104421	Camponotus floridanus	FALSE
tr|B3NSB8|B3NSB8_DROER	B3NSB8_DROER	7220	Drosophila erecta	FALSE
tr|B3P0J6|B3P0J6_DROER	B3P0J6_DROER	7220	Drosophila erecta	FALSE
tr|E2A536|E2A536_CAMFO	E2A536_CAMFO	104421	Camponotus floridanus	FALSE
tr|B3NPN7|B3NPN7_DROER	B3NPN7_DROER	7220	Drosophila erecta	FALSE
tr|B4I8P7|B4I8P7_DROSE	B4I8P7_DROSE	32351	melanogaster subgroup	FALSE
tr|B4IBU2|B4IBU2_DROSE	B4IBU2_DROSE	7238	Drosophila sechellia	FALSE
tr|Q4N279|Q4N279_THEPA	Q4N279_THEPA	5875	Theileria parva	FALSE
tr|E9B636|E9B636_LEIMU	E9B636_LEIMU	929439	Leishmania mexicana (strain MHOM/GT/2001/U1103)	FALSE
tr|A9V107|A9V107_MONBE	A9V107_MONBE	81824	Monosiga brevicollis	FALSE
tr|A9VC84|A9VC84_MONBE	A9VC84_MONBE	81824	Monosiga brevicollis	FALSE
tr|B4NBL9|B4NBL9_DROWI	B4NBL9_DROWI	7260	Drosophila willistoni	FALSE
tr|B4NNA3|B4NNA3_DROWI	B4NNA3_DROWI	7260	Drosophila willistoni	FALSE
tr|B4N5P4|B4N5P4_DROWI	B4N5P4_DROWI	7260	Drosophila willistoni	FALSE
tr|B4NBC3|B4NBC3_DROWI	B4NBC3_DROWI	7260	Drosophila willistoni	FALSE
tr|H9JBQ1|H9JBQ1_BOMMO	H9JBQ1_BOMMO	7091	Bombyx mori	FALSE
tr|F0ZLR2|F0ZLR2_DICPU	F0ZLR2_DICPU	5786	Dictyostelium purpureum	FALSE
tr|W4VTJ5|W4VTJ5_ATTCE	W4VTJ5_ATTCE	12957	Atta cephalotes	FALSE
tr|W4WTT7|W4WTT7_ATTCE	W4WTT7_ATTCE	12957	Atta cephalotes	FALSE
tr|F1A0M3|F1A0M3_DICPU	F1A0M3_DICPU	5786	Dictyostelium purpureum	FALSE
tr|U6GKG2|U6GKG2_EIMAC	U6GKG2_EIMAC	5801	Eimeria acervulina	FALSE
tr|F0Z9B5|F0Z9B5_DICPU	F0Z9B5_DICPU	5786	Dictyostelium purpureum	FALSE
tr|G0N9M6|G0N9M6_CAEBE	G0N9M6_CAEBE	135651	Caenorhabditis brenneri	FALSE
tr|G0NTE1|G0NTE1_CAEBE	G0NTE1_CAEBE	135651	Caenorhabditis brenneri	FALSE
tr|G0PJH4|G0PJH4_CAEBE	G0PJH4_CAEBE	135651	Caenorhabditis brenneri	FALSE
tr|Q38D34|Q38D34_TRYB2	Q38D34_TRYB2	5691	Trypanosoma brucei	FALSE
tr|Q386I9|Q386I9_TRYB2	Q386I9_TRYB2	5691	Trypanosoma brucei	FALSE
tr|Q38C01|Q38C01_TRYB2	Q38C01_TRYB2	999953	Trypanosoma brucei brucei (strain 927/4 GUTat10.1)	FALSE
tr|F0VAY1|F0VAY1_NEOCL	F0VAY1_NEOCL	572307	Neospora caninum (strain Liverpool)	FALSE
tr|F0VRD0|F0VRD0_NEOCL	F0VRD0_NEOCL	572307	Neospora caninum (strain Liverpool)	FALSE
tr|E2B4X5|E2B4X5_HARSA	E2B4X5_HARSA	610380	Harpegnathos saltator	FALSE
tr|E2BDM1|E2BDM1_HARSA	E2BDM1_HARSA	610380	Harpegnathos saltator	FALSE
tr|F0VE72|F0VE72_NEOCL	F0VE72_NEOCL	572307	Neospora caninum (strain Liverpool)	FALSE
tr|E2B4X9|E2B4X9_HARSA	E2B4X9_HARSA	610380	Harpegnathos saltator	FALSE
tr|B3MJ80|B3MJ80_DROAN	B3MJ80_DROAN	7217	Drosophila ananassae	FALSE
tr|B3M2M7|B3M2M7_DROAN	B3M2M7_DROAN	7217	Drosophila ananassae	FALSE
tr|A2DUX1|A2DUX1_TRIVA	A2DUX1_TRIVA	5722	Trichomonas vaginalis	FALSE
tr|A2EXZ9|A2EXZ9_TRIVA	A2EXZ9_TRIVA	5722	Trichomonas vaginalis	FALSE
tr|A2ELV9|A2ELV9_TRIVA	A2ELV9_TRIVA	5722	Trichomonas vaginalis	FALSE
tr|K7HT43|K7HT43_CAEJA	K7HT43_CAEJA	281687	Caenorhabditis japonica	FALSE
tr|A2DMP6|A2DMP6_TRIVA	A2DMP6_TRIVA	5722	Trichomonas vaginalis	FALSE
tr|H2W4A4|H2W4A4_CAEJA	H2W4A4_CAEJA	281687	Caenorhabditis japonica	FALSE
tr|A2ECZ1|A2ECZ1_TRIVA	A2ECZ1_TRIVA	5722	Trichomonas vaginalis	FALSE
tr|A2HKA4|A2HKA4_TRIVA	A2HKA4_TRIVA	5722	Trichomonas vaginalis	FALSE
tr|A2DWY9|A2DWY9_TRIVA	A2DWY9_TRIVA	5722	Trichomonas vaginalis	FALSE
tr|A2F211|A2F211_TRIVA	A2F211_TRIVA	5722	Trichomonas vaginalis	FALSE
tr|A2E7M5|A2E7M5_TRIVA	A2E7M5_TRIVA	5722	Trichomonas vaginalis	FALSE
tr|A2G182|A2G182_TRIVA	A2G182_TRIVA	5722	Trichomonas vaginalis	FALSE
tr|A2ED71|A2ED71_TRIVA	A2ED71_TRIVA	5722	Trichomonas vaginalis	FALSE
tr|A2DC87|A2DC87_TRIVA	A2DC87_TRIVA	5722	Trichomonas vaginalis	FALSE
tr|A2E0H2|A2E0H2_TRIVA	A2E0H2_TRIVA	5722	Trichomonas vaginalis	FALSE
tr|A2F3J1|A2F3J1_TRIVA	A2F3J1_TRIVA	5722	Trichomonas vaginalis	FALSE
tr|A2GM64|A2GM64_TRIVA	A2GM64_TRIVA	5722	Trichomonas vaginalis	FALSE
tr|A2EEY8|A2EEY8_TRIVA	A2EEY8_TRIVA	5722	Trichomonas vaginalis	FALSE
tr|A2ELV8|A2ELV8_TRIVA	A2ELV8_TRIVA	5722	Trichomonas vaginalis	FALSE
tr|K7I3H0|K7I3H0_CAEJA	K7I3H0_CAEJA	281687	Caenorhabditis japonica	FALSE
tr|Q5CE20|Q5CE20_CRYHO	Q5CE20_CRYHO	237895	Cryptosporidium hominis	FALSE
tr|B0WPG0|B0WPG0_CULQU	B0WPG0_CULQU	7176	Culex quinquefasciatus	FALSE
tr|B0XBV7|B0XBV7_CULQU	B0XBV7_CULQU	7176	Culex quinquefasciatus	FALSE
tr|B0WPG1|B0WPG1_CULQU	B0WPG1_CULQU	7176	Culex quinquefasciatus	FALSE
tr|Q54ZB4|Q54ZB4_DICDI	Q54ZB4_DICDI	44689	Dictyostelium discoideum	FALSE
tr|W5JD75|W5JD75_ANODA	W5JD75_ANODA	43151	Anopheles darlingi	FALSE
tr|W5JU83|W5JU83_ANODA	W5JU83_ANODA	43151	Anopheles darlingi	FALSE
tr|E4XA23|E4XA23_OIKDI	E4XA23_OIKDI	34765	Oikopleura dioica	FALSE
tr|E4XD08|E4XD08_OIKDI	E4XD08_OIKDI	34765	Oikopleura dioica	FALSE
tr|Q5CPT4|Q5CPT4_CRYPI	Q5CPT4_CRYPI	353152	Cryptosporidium parvum (strain Iowa II)	FALSE
tr|B3L778|B3L778_PLAKH	B3L778_PLAKH	5851	Plasmodium knowlesi (strain H)	FALSE
tr|Q4Y678|Q4Y678_PLACH	Q4Y678_PLACH	5825	Plasmodium chabaudi	FALSE
tr|Q4XLV5|Q4XLV5_PLACH	Q4XLV5_PLACH	5825	Plasmodium chabaudi	FALSE
tr|Q7Q803|Q7Q803_ANOGA	Q7Q803_ANOGA	7165	Anopheles gambiae	FALSE
tr|Q7QGM9|Q7QGM9_ANOGA	Q7QGM9_ANOGA	7165	Anopheles gambiae	FALSE
tr|Q7PZJ9|Q7PZJ9_ANOGA	Q7PZJ9_ANOGA	7165	Anopheles gambiae	FALSE
tr|Q5TMS0|Q5TMS0_ANOGA	Q5TMS0_ANOGA	7165	Anopheles gambiae	FALSE
tr|Q7PV92|Q7PV92_ANOGA	Q7PV92_ANOGA	7165	Anopheles gambiae	FALSE
tr|Q7QGN0|Q7QGN0_ANOGA	Q7QGN0_ANOGA	7165	Anopheles gambiae	FALSE
tr|H2Y1S8|H2Y1S8_CIOIN	H2Y1S8_CIOIN	7719	Ciona intestinalis	FALSE
tr|F6UYE6|F6UYE6_CIOIN	F6UYE6_CIOIN	7719	Ciona intestinalis	FALSE
tr|H2Y3Q9|H2Y3Q9_CIOIN	H2Y3Q9_CIOIN	7719	Ciona intestinalis	FALSE
tr|F6VGH4|F6VGH4_CIOIN	F6VGH4_CIOIN	7719	Ciona intestinalis	FALSE
tr|F6SW20|F6SW20_CIOIN	F6SW20_CIOIN	7719	Ciona intestinalis	FALSE
tr|F6RZT0|F6RZT0_CIOIN	F6RZT0_CIOIN	7719	Ciona intestinalis	FALSE
tr|A0A067QRE8|A0A067QRE8_ZOONE	A0A067QRE8_ZOONE	136037	Zootermopsis nevadensis	FALSE
tr|A0A067RKI3|A0A067RKI3_ZOONE	A0A067RKI3_ZOONE	136037	Zootermopsis nevadensis	FALSE
tr|A0A067RSR3|A0A067RSR3_ZOONE	A0A067RSR3_ZOONE	136037	Zootermopsis nevadensis	FALSE
tr|A0A067RF66|A0A067RF66_ZOONE	A0A067RF66_ZOONE	136037	Zootermopsis nevadensis	FALSE
tr|A0A067R0M8|A0A067R0M8_ZOONE	A0A067R0M8_ZOONE	136037	Zootermopsis nevadensis	FALSE
tr|H9KPT9|H9KPT9_APIME	H9KPT9_APIME	7460	Apis mellifera	FALSE
tr|Q4D982|Q4D982_TRYCC	Q4D982_TRYCC	353153	Trypanosoma cruzi (strain CL Brener)	FALSE
tr|Q4CQ33|Q4CQ33_TRYCC	Q4CQ33_TRYCC	353153	Trypanosoma cruzi (strain CL Brener)	FALSE
tr|Q4DUN5|Q4DUN5_TRYCC	Q4DUN5_TRYCC	353153	Trypanosoma cruzi (strain CL Brener)	FALSE
tr|Q4DP39|Q4DP39_TRYCC	Q4DP39_TRYCC	353153	Trypanosoma cruzi (strain CL Brener)	FALSE
tr|Q4DS77|Q4DS77_TRYCC	Q4DS77_TRYCC	353153	Trypanosoma cruzi (strain CL Brener)	FALSE
tr|Q4CUZ8|Q4CUZ8_TRYCC	Q4CUZ8_TRYCC	353153	Trypanosoma cruzi (strain CL Brener)	FALSE
tr|B3S1J2|B3S1J2_TRIAD	B3S1J2_TRIAD	10228	Trichoplax adhaerens	FALSE
tr|B3S1J4|B3S1J4_TRIAD	B3S1J4_TRIAD	10228	Trichoplax adhaerens	FALSE
tr|B3S1J9|B3S1J9_TRIAD	B3S1J9_TRIAD	10228	Trichoplax adhaerens	FALSE
tr|D2VB52|D2VB52_NAEGR	D2VB52_NAEGR	5762	Naegleria gruberi	FALSE
tr|B3RSJ7|B3RSJ7_TRIAD	B3RSJ7_TRIAD	10228	Trichoplax adhaerens	FALSE
tr|U6IJK6|U6IJK6_HYMMI	U6IJK6_HYMMI	85433	Hymenolepis microstoma	FALSE
tr|A8Q656|A8Q656_BRUMA	A8Q656_BRUMA	6279	Brugia malayi	FALSE
tr|T1HC72|T1HC72_RHOPR	T1HC72_RHOPR	13249	Rhodnius prolixus	FALSE
tr|T1HIS3|T1HIS3_RHOPR	T1HIS3_RHOPR	13249	Rhodnius prolixus	FALSE
tr|W4XE72|W4XE72_STRPU	W4XE72_STRPU	7668	Strongylocentrotus purpuratus	FALSE
tr|W4XTW4|W4XTW4_STRPU	W4XTW4_STRPU	7668	Strongylocentrotus purpuratus	FALSE
tr|W4XGZ2|W4XGZ2_STRPU	W4XGZ2_STRPU	7668	Strongylocentrotus purpuratus	FALSE
tr|W4Y1B7|W4Y1B7_STRPU	W4Y1B7_STRPU	7668	Strongylocentrotus purpuratus	FALSE
tr|W4Y1S7|W4Y1S7_STRPU	W4Y1S7_STRPU	7668	Strongylocentrotus purpuratus	FALSE
tr|W4XW85|W4XW85_STRPU	W4XW85_STRPU	7668	Strongylocentrotus purpuratus	FALSE
tr|W4ZHD4|W4ZHD4_STRPU	W4ZHD4_STRPU	7668	Strongylocentrotus purpuratus	FALSE
tr|B4PPJ9|B4PPJ9_DROYA	B4PPJ9_DROYA	7245	Drosophila yakuba	FALSE
tr|B4P5Z9|B4P5Z9_DROYA	B4P5Z9_DROYA	7245	Drosophila yakuba	FALSE
tr|B4NYV9|B4NYV9_DROYA	B4NYV9_DROYA	7245	Drosophila yakuba	FALSE
tr|B4PN00|B4PN00_DROYA	B4PN00_DROYA	7245	Drosophila yakuba	FALSE
tr|A4HMH9|A4HMH9_LEIBR	A4HMH9_LEIBR	5660	Leishmania braziliensis	FALSE
tr|B4P9P2|B4P9P2_DROYA	B4P9P2_DROYA	7245	Drosophila yakuba	FALSE
tr|Q4U9I7|Q4U9I7_THEAN	Q4U9I7_THEAN	5874	Theileria annulata	FALSE
tr|D6WFK4|D6WFK4_TRICA	D6WFK4_TRICA	7070	Tribolium castaneum	FALSE
tr|D6X3B4|D6X3B4_TRICA	D6X3B4_TRICA	7070	Tribolium castaneum	FALSE
tr|K7J006|K7J006_NASVI	K7J006_NASVI	7425	Nasonia vitripennis	FALSE
tr|K7J005|K7J005_NASVI	K7J005_NASVI	7425	Nasonia vitripennis	FALSE
tr|K7J0Y7|K7J0Y7_NASVI	K7J0Y7_NASVI	7425	Nasonia vitripennis	FALSE
tr|K7J065|K7J065_NASVI	K7J065_NASVI	7425	Nasonia vitripennis	FALSE
tr|K7JH14|K7JH14_NASVI	K7JH14_NASVI	7425	Nasonia vitripennis	FALSE
tr|K7JK09|K7JK09_NASVI	K7JK09_NASVI	7425	Nasonia vitripennis	FALSE
tr|K7IR62|K7IR62_NASVI	K7IR62_NASVI	7425	Nasonia vitripennis	FALSE
tr|B4GA54|B4GA54_DROPE	B4GA54_DROPE	7234	Drosophila persimilis	FALSE
tr|B4GHW0|B4GHW0_DROPE	B4GHW0_DROPE	32358	pseudoobscura subgroup	FALSE
tr|B4GIZ7|B4GIZ7_DROPE	B4GIZ7_DROPE	7234	Drosophila persimilis	FALSE
tr|B4GZ35|B4GZ35_DROPE	B4GZ35_DROPE	32358	pseudoobscura subgroup	FALSE
tr|H2KNN8|H2KNN8_CLOSI	H2KNN8_CLOSI	79923	Clonorchis sinensis	FALSE
tr|C5KFM3|C5KFM3_PERM5	C5KFM3_PERM5	423536	Perkinsus marinus (strain ATCC 50983 / TXsc)	FALSE
tr|C5KG21|C5KG21_PERM5	C5KG21_PERM5	423536	Perkinsus marinus (strain ATCC 50983 / TXsc)	FALSE
tr|C5KG32|C5KG32_PERM5	C5KG32_PERM5	423536	Perkinsus marinus (strain ATCC 50983 / TXsc)	FALSE
tr|C5KFI1|C5KFI1_PERM5	C5KFI1_PERM5	423536	Perkinsus marinus (strain ATCC 50983 / TXsc)	FALSE
tr|C5KG22|C5KG22_PERM5	C5KG22_PERM5	423536	Perkinsus marinus (strain ATCC 50983 / TXsc)	FALSE
tr|C5KFI0|C5KFI0_PERM5	C5KFI0_PERM5	423536	Perkinsus marinus (strain ATCC 50983 / TXsc)	FALSE
tr|Q28YQ8|Q28YQ8_DROPS	Q28YQ8_DROPS	46245	Drosophila pseudoobscura pseudoobscura	FALSE
tr|N6WCV6|N6WCV6_DROPS	N6WCV6_DROPS	46245	Drosophila pseudoobscura pseudoobscura	FALSE
tr|B5DZQ0|B5DZQ0_DROPS	B5DZQ0_DROPS	46245	Drosophila pseudoobscura pseudoobscura	FALSE
tr|A0A023B2B8|A0A023B2B8_GRENI	A0A023B2B8_GRENI	110365	Gregarina niphandrodes	FALSE
tr|A0A023B2F3|A0A023B2F3_GRENI	A0A023B2F3_GRENI	110365	Gregarina niphandrodes	FALSE
tr|A0A023B5P8|A0A023B5P8_GRENI	A0A023B5P8_GRENI	110365	Gregarina niphandrodes	FALSE
tr|A0A023B5G9|A0A023B5G9_GRENI	A0A023B5G9_GRENI	110365	Gregarina niphandrodes	FALSE
tr|A7AT06|A7AT06_BABBO	A7AT06_BABBO	5865	Babesia bovis	FALSE
tr|F4WE64|F4WE64_ACREC	F4WE64_ACREC	103372	Acromyrmex echinatior	FALSE
tr|F4X2G9|F4X2G9_ACREC	F4X2G9_ACREC	103372	Acromyrmex echinatior	FALSE
tr|F4WFL7|F4WFL7_ACREC	F4WFL7_ACREC	103372	Acromyrmex echinatior	FALSE
tr|E9AEY0|E9AEY0_LEIMA	E9AEY0_LEIMA	5664	Leishmania major	FALSE
tr|C9ZQB1|C9ZQB1_TRYB9	C9ZQB1_TRYB9	679716	Trypanosoma brucei gambiense (strain MHOM/CI/86/DAL972)	FALSE
tr|D0A1S2|D0A1S2_TRYB9	D0A1S2_TRYB9	679716	Trypanosoma brucei gambiense (strain MHOM/CI/86/DAL972)	FALSE
tr|X6NF23|X6NF23_RETFI	X6NF23_RETFI	46433	Reticulomyxa filosa	FALSE
tr|X6P029|X6P029_RETFI	X6P029_RETFI	46433	Reticulomyxa filosa	FALSE
tr|X6L8L1|X6L8L1_RETFI	X6L8L1_RETFI	46433	Reticulomyxa filosa	FALSE
tr|X6M2G7|X6M2G7_RETFI	X6M2G7_RETFI	46433	Reticulomyxa filosa	FALSE
tr|X6NFF7|X6NFF7_RETFI	X6NFF7_RETFI	46433	Reticulomyxa filosa	FALSE
tr|X6LLE6|X6LLE6_RETFI	X6LLE6_RETFI	46433	Reticulomyxa filosa	FALSE
tr|X6LCI7|X6LCI7_RETFI	X6LCI7_RETFI	46433	Reticulomyxa filosa	FALSE
tr|X6NJV4|X6NJV4_RETFI	X6NJV4_RETFI	46433	Reticulomyxa filosa	FALSE
tr|X6M189|X6M189_RETFI	X6M189_RETFI	46433	Reticulomyxa filosa	FALSE
tr|X6LLZ1|X6LLZ1_RETFI	X6LLZ1_RETFI	46433	Reticulomyxa filosa	FALSE
tr|X6NJ25|X6NJ25_RETFI	X6NJ25_RETFI	46433	Reticulomyxa filosa	FALSE
tr|X6P1P1|X6P1P1_RETFI	X6P1P1_RETFI	46433	Reticulomyxa filosa	FALSE
tr|X6MEG3|X6MEG3_RETFI	X6MEG3_RETFI	46433	Reticulomyxa filosa	FALSE
tr|X6MF83|X6MF83_RETFI	X6MF83_RETFI	46433	Reticulomyxa filosa	FALSE
tr|X6NWU0|X6NWU0_RETFI	X6NWU0_RETFI	46433	Reticulomyxa filosa	FALSE
tr|X6MUZ2|X6MUZ2_RETFI	X6MUZ2_RETFI	46433	Reticulomyxa filosa	FALSE
tr|X6NGF3|X6NGF3_RETFI	X6NGF3_RETFI	46433	Reticulomyxa filosa	FALSE
tr|X6PC24|X6PC24_RETFI	X6PC24_RETFI	46433	Reticulomyxa filosa	FALSE
tr|X6M576|X6M576_RETFI	X6M576_RETFI	46433	Reticulomyxa filosa	FALSE
tr|X6NZ53|X6NZ53_RETFI	X6NZ53_RETFI	46433	Reticulomyxa filosa	FALSE
tr|X6LMB7|X6LMB7_RETFI	X6LMB7_RETFI	46433	Reticulomyxa filosa	FALSE
tr|X6P6G8|X6P6G8_RETFI	X6P6G8_RETFI	46433	Reticulomyxa filosa	FALSE
tr|X6P9L0|X6P9L0_RETFI	X6P9L0_RETFI	46433	Reticulomyxa filosa	FALSE
tr|X6LHV6|X6LHV6_RETFI	X6LHV6_RETFI	46433	Reticulomyxa filosa	FALSE
tr|X6NIS5|X6NIS5_RETFI	X6NIS5_RETFI	46433	Reticulomyxa filosa	FALSE
tr|X6LDU7|X6LDU7_RETFI	X6LDU7_RETFI	46433	Reticulomyxa filosa	FALSE
tr|X6P1M9|X6P1M9_RETFI	X6P1M9_RETFI	46433	Reticulomyxa filosa	FALSE
tr|X6MA31|X6MA31_RETFI	X6MA31_RETFI	46433	Reticulomyxa filosa	FALSE
tr|X6M0V1|X6M0V1_RETFI	X6M0V1_RETFI	46433	Reticulomyxa filosa	FALSE
tr|X6PDL6|X6PDL6_RETFI	X6PDL6_RETFI	46433	Reticulomyxa filosa	FALSE
tr|X6LKC3|X6LKC3_RETFI	X6LKC3_RETFI	46433	Reticulomyxa filosa	FALSE
tr|X6M1W4|X6M1W4_RETFI	X6M1W4_RETFI	46433	Reticulomyxa filosa	FALSE
tr|X6LVW5|X6LVW5_RETFI	X6LVW5_RETFI	46433	Reticulomyxa filosa	FALSE
tr|X6LH30|X6LH30_RETFI	X6LH30_RETFI	46433	Reticulomyxa filosa	FALSE
tr|X6MEP7|X6MEP7_RETFI	X6MEP7_RETFI	46433	Reticulomyxa filosa	FALSE
tr|X6PDR1|X6PDR1_RETFI	X6PDR1_RETFI	46433	Reticulomyxa filosa	FALSE
tr|X6N0T9|X6N0T9_RETFI	X6N0T9_RETFI	46433	Reticulomyxa filosa	FALSE
tr|X6P3R9|X6P3R9_RETFI	X6P3R9_RETFI	46433	Reticulomyxa filosa	FALSE
tr|X6LBG9|X6LBG9_RETFI	X6LBG9_RETFI	46433	Reticulomyxa filosa	FALSE
tr|X6P4D1|X6P4D1_RETFI	X6P4D1_RETFI	46433	Reticulomyxa filosa	FALSE
tr|X6N2L3|X6N2L3_RETFI	X6N2L3_RETFI	46433	Reticulomyxa filosa	FALSE
tr|X6LJL9|X6LJL9_RETFI	X6LJL9_RETFI	46433	Reticulomyxa filosa	FALSE
tr|X6P740|X6P740_RETFI	X6P740_RETFI	46433	Reticulomyxa filosa	FALSE
tr|X6MMW3|X6MMW3_RETFI	X6MMW3_RETFI	46433	Reticulomyxa filosa	FALSE
tr|X6NKG3|X6NKG3_RETFI	X6NKG3_RETFI	46433	Reticulomyxa filosa	FALSE
tr|X6LWG1|X6LWG1_RETFI	X6LWG1_RETFI	46433	Reticulomyxa filosa	FALSE
tr|X6M9C6|X6M9C6_RETFI	X6M9C6_RETFI	46433	Reticulomyxa filosa	FALSE
tr|X6LVZ7|X6LVZ7_RETFI	X6LVZ7_RETFI	46433	Reticulomyxa filosa	FALSE
tr|X6LD02|X6LD02_RETFI	X6LD02_RETFI	46433	Reticulomyxa filosa	FALSE
tr|X6P3W6|X6P3W6_RETFI	X6P3W6_RETFI	46433	Reticulomyxa filosa	FALSE
tr|X6P4V6|X6P4V6_RETFI	X6P4V6_RETFI	46433	Reticulomyxa filosa	FALSE
tr|X6MDR1|X6MDR1_RETFI	X6MDR1_RETFI	46433	Reticulomyxa filosa	FALSE
tr|X6MNX3|X6MNX3_RETFI	X6MNX3_RETFI	46433	Reticulomyxa filosa	FALSE
tr|X6ME08|X6ME08_RETFI	X6ME08_RETFI	46433	Reticulomyxa filosa	FALSE
tr|X6LA42|X6LA42_RETFI	X6LA42_RETFI	46433	Reticulomyxa filosa	FALSE
tr|X6NGK1|X6NGK1_RETFI	X6NGK1_RETFI	46433	Reticulomyxa filosa	FALSE
tr|X6N3A3|X6N3A3_RETFI	X6N3A3_RETFI	46433	Reticulomyxa filosa	FALSE
tr|X6LJT3|X6LJT3_RETFI	X6LJT3_RETFI	46433	Reticulomyxa filosa	FALSE
tr|X6LM04|X6LM04_RETFI	X6LM04_RETFI	46433	Reticulomyxa filosa	FALSE
tr|X6NNT5|X6NNT5_RETFI	X6NNT5_RETFI	46433	Reticulomyxa filosa	FALSE
tr|X6PE68|X6PE68_RETFI	X6PE68_RETFI	46433	Reticulomyxa filosa	FALSE
tr|X6LDZ6|X6LDZ6_RETFI	X6LDZ6_RETFI	46433	Reticulomyxa filosa	FALSE
tr|X6M5T4|X6M5T4_RETFI	X6M5T4_RETFI	46433	Reticulomyxa filosa	FALSE
tr|X6M9U1|X6M9U1_RETFI	X6M9U1_RETFI	46433	Reticulomyxa filosa	FALSE
tr|X6P0T0|X6P0T0_RETFI	X6P0T0_RETFI	46433	Reticulomyxa filosa	FALSE
tr|X6LTZ9|X6LTZ9_RETFI	X6LTZ9_RETFI	46433	Reticulomyxa filosa	FALSE
tr|X6N4E9|X6N4E9_RETFI	X6N4E9_RETFI	46433	Reticulomyxa filosa	FALSE
tr|X6LVX6|X6LVX6_RETFI	X6LVX6_RETFI	46433	Reticulomyxa filosa	FALSE
tr|X6N8C8|X6N8C8_RETFI	X6N8C8_RETFI	46433	Reticulomyxa filosa	FALSE
tr|X6N151|X6N151_RETFI	X6N151_RETFI	46433	Reticulomyxa filosa	FALSE
tr|X6NJC8|X6NJC8_RETFI	X6NJC8_RETFI	46433	Reticulomyxa filosa	FALSE
tr|X6P2V3|X6P2V3_RETFI	X6P2V3_RETFI	46433	Reticulomyxa filosa	FALSE
tr|X6LCU0|X6LCU0_RETFI	X6LCU0_RETFI	46433	Reticulomyxa filosa	FALSE
tr|X6P864|X6P864_RETFI	X6P864_RETFI	46433	Reticulomyxa filosa	FALSE
tr|X6P031|X6P031_RETFI	X6P031_RETFI	46433	Reticulomyxa filosa	FALSE
tr|X6MA17|X6MA17_RETFI	X6MA17_RETFI	46433	Reticulomyxa filosa	FALSE
tr|X6LUV1|X6LUV1_RETFI	X6LUV1_RETFI	46433	Reticulomyxa filosa	FALSE
tr|X6LG44|X6LG44_RETFI	X6LG44_RETFI	46433	Reticulomyxa filosa	FALSE
tr|X6LRW7|X6LRW7_RETFI	X6LRW7_RETFI	46433	Reticulomyxa filosa	FALSE
tr|X6M2M5|X6M2M5_RETFI	X6M2M5_RETFI	46433	Reticulomyxa filosa	FALSE
tr|U6HC23|U6HC23_ECHMU	U6HC23_ECHMU	6211	Echinococcus multilocularis	FALSE
tr|F9W9R8|F9W9R8_TRYCI	F9W9R8_TRYCI	1068625	Trypanosoma congolense (strain IL3000)	FALSE
tr|F9W803|F9W803_TRYCI	F9W803_TRYCI	1068625	Trypanosoma congolense (strain IL3000)	FALSE
tr|F9WPC0|F9WPC0_TRYVY	F9WPC0_TRYVY	1055687	Trypanosoma vivax Y486	FALSE
tr|F9WUE8|F9WUE8_TRYVY	F9WUE8_TRYVY	1055687	Trypanosoma vivax (strain Y486)	FALSE
tr|F9WQX5|F9WQX5_TRYVY	F9WQX5_TRYVY	1055687	Trypanosoma vivax (strain Y486)	FALSE
tr|F9WR72|F9WR72_TRYVY	F9WR72_TRYVY	1055687	Trypanosoma vivax (strain Y486)	FALSE
tr|F9WL71|F9WL71_TRYVY	F9WL71_TRYVY	1055687	Trypanosoma vivax (strain Y486)	FALSE
tr|F9WTT8|F9WTT8_TRYVY	F9WTT8_TRYVY	1055687	Trypanosoma vivax (strain Y486)	FALSE
tr|F9WQ80|F9WQ80_TRYVY	F9WQ80_TRYVY	1055687	Trypanosoma vivax (strain Y486)	FALSE
tr|G6CXP6|G6CXP6_DANPL	G6CXP6_DANPL	13037	Danaus plexippus	FALSE
tr|G6DDV5|G6DDV5_DANPL	G6DDV5_DANPL	13037	Danaus plexippus	FALSE
tr|G6DDG0|G6DDG0_DANPL	G6DDG0_DANPL	13037	Danaus plexippus	FALSE
tr|I1G4B0|I1G4B0_AMPQE	I1G4B0_AMPQE	400682	Amphimedon queenslandica	FALSE
tr|I1F411|I1F411_AMPQE	I1F411_AMPQE	400682	Amphimedon queenslandica	FALSE
tr|I1G7I8|I1G7I8_AMPQE	I1G7I8_AMPQE	400682	Amphimedon queenslandica	FALSE
tr|I1FBA2|I1FBA2_AMPQE	I1FBA2_AMPQE	400682	Amphimedon queenslandica	FALSE
tr|I1E9V7|I1E9V7_AMPQE	I1E9V7_AMPQE	400682	Amphimedon queenslandica	FALSE
tr|I1FBT6|I1FBT6_AMPQE	I1FBT6_AMPQE	400682	Amphimedon queenslandica	FALSE
tr|I1FG52|I1FG52_AMPQE	I1FG52_AMPQE	400682	Amphimedon queenslandica	FALSE
tr|I1F237|I1F237_AMPQE	I1F237_AMPQE	400682	Amphimedon queenslandica	FALSE
tr|I1GD28|I1GD28_AMPQE	I1GD28_AMPQE	400682	Amphimedon queenslandica	FALSE
tr|I1FII4|I1FII4_AMPQE	I1FII4_AMPQE	400682	Amphimedon queenslandica	FALSE
tr|I1GCR6|I1GCR6_AMPQE	I1GCR6_AMPQE	400682	Amphimedon queenslandica	FALSE
tr|I1F8L7|I1F8L7_AMPQE	I1F8L7_AMPQE	400682	Amphimedon queenslandica	FALSE
tr|I1FV64|I1FV64_AMPQE	I1FV64_AMPQE	400682	Amphimedon queenslandica	FALSE
tr|I1FQJ0|I1FQJ0_AMPQE	I1FQJ0_AMPQE	400682	Amphimedon queenslandica	FALSE
tr|I1ES58|I1ES58_AMPQE	I1ES58_AMPQE	400682	Amphimedon queenslandica	FALSE
tr|I1GH92|I1GH92_AMPQE	I1GH92_AMPQE	400682	Amphimedon queenslandica	FALSE
tr|I1GCJ6|I1GCJ6_AMPQE	I1GCJ6_AMPQE	400682	Amphimedon queenslandica	FALSE
tr|I1FII3|I1FII3_AMPQE	I1FII3_AMPQE	400682	Amphimedon queenslandica	FALSE
tr|I1FU50|I1FU50_AMPQE	I1FU50_AMPQE	400682	Amphimedon queenslandica	FALSE
tr|I1EE04|I1EE04_AMPQE	I1EE04_AMPQE	400682	Amphimedon queenslandica	FALSE
tr|I1F1U6|I1F1U6_AMPQE	I1F1U6_AMPQE	400682	Amphimedon queenslandica	FALSE
tr|I1G1Z4|I1G1Z4_AMPQE	I1G1Z4_AMPQE	400682	Amphimedon queenslandica	FALSE
tr|I1GIV1|I1GIV1_AMPQE	I1GIV1_AMPQE	400682	Amphimedon queenslandica	FALSE
tr|T1IMW0|T1IMW0_STRMM	T1IMW0_STRMM	126957	Strigamia maritima	FALSE
tr|T1J672|T1J672_STRMM	T1J672_STRMM	126957	Strigamia maritima	FALSE
tr|T1J3Q5|T1J3Q5_STRMM	T1J3Q5_STRMM	126957	Strigamia maritima	FALSE
tr|T1JFS9|T1JFS9_STRMM	T1JFS9_STRMM	126957	Strigamia maritima	FALSE
tr|V4ZDI2|V4ZDI2_TOXGO	V4ZDI2_TOXGO	5811	Toxoplasma gondii	FALSE
tr|V4ZHB1|V4ZHB1_TOXGO	V4ZHB1_TOXGO	5811	Toxoplasma gondii	FALSE
tr|V4ZHG7|V4ZHG7_TOXGO	V4ZHG7_TOXGO	5811	Toxoplasma gondii	FALSE
tr|B7QAN7|B7QAN7_IXOSC	B7QAN7_IXOSC	6945	Ixodes scapularis	FALSE
tr|B7P995|B7P995_IXOSC	B7P995_IXOSC	6945	Ixodes scapularis	FALSE
tr|B7PDI2|B7PDI2_IXOSC	B7PDI2_IXOSC	6945	Ixodes scapularis	FALSE
tr|B4KLD9|B4KLD9_DROMO	B4KLD9_DROMO	7230	Drosophila mojavensis	FALSE
tr|B4KUF2|B4KUF2_DROMO	B4KUF2_DROMO	7230	Drosophila mojavensis	FALSE
tr|E9J3H1|E9J3H1_SOLIN	E9J3H1_SOLIN	13686	Solenopsis invicta	FALSE
tr|E9IL42|E9IL42_SOLIN	E9IL42_SOLIN	13686	Solenopsis invicta	FALSE
tr|J9BI75|J9BI75_WUCBA	J9BI75_WUCBA	6293	Wuchereria bancrofti	FALSE
tr|G4LYL7|G4LYL7_SCHMA	G4LYL7_SCHMA	6183	Schistosoma mansoni	FALSE
tr|A5K2F6|A5K2F6_PLAVS	A5K2F6_PLAVS	126793	Plasmodium vivax (strain Salvador I)	FALSE
tr|B4QBQ5|B4QBQ5_DROSI	B4QBQ5_DROSI	7240	Drosophila simulans	FALSE
tr|E3NUB1|E3NUB1_CAERE	E3NUB1_CAERE	31234	Caenorhabditis remanei	FALSE
tr|A7SFR7|A7SFR7_NEMVE	A7SFR7_NEMVE	45351	Nematostella vectensis	FALSE
tr|A7S4V9|A7S4V9_NEMVE	A7S4V9_NEMVE	45351	Nematostella vectensis	FALSE
tr|E3LQQ4|E3LQQ4_CAERE	E3LQQ4_CAERE	31234	Caenorhabditis remanei	FALSE
tr|A7SFR8|A7SFR8_NEMVE	A7SFR8_NEMVE	45351	Nematostella vectensis	FALSE
tr|A7RGF8|A7RGF8_NEMVE	A7RGF8_NEMVE	45351	Nematostella vectensis	FALSE
tr|A7SFR5|A7SFR5_NEMVE	A7SFR5_NEMVE	45351	Nematostella vectensis	FALSE
tr|E3M6B9|E3M6B9_CAERE	E3M6B9_CAERE	31234	Caenorhabditis remanei	FALSE
tr|D3B829|D3B829_POLPA	D3B829_POLPA	13642	Polysphondylium pallidum	FALSE
tr|B6AGI0|B6AGI0_CRYMR	B6AGI0_CRYMR	441375	Cryptosporidium muris (strain RN66)	FALSE
tr|H3F1U9|H3F1U9_PRIPA	H3F1U9_PRIPA	54126	Pristionchus pacificus	FALSE
tr|I7MGY9|I7MGY9_TETTS	I7MGY9_TETTS	312017	Tetrahymena thermophila (strain SB210)	FALSE
tr|K4EED0|K4EED0_TRYCR	K4EED0_TRYCR	5693	Trypanosoma cruzi	FALSE
tr|K4EA52|K4EA52_TRYCR	K4EA52_TRYCR	5693	Trypanosoma cruzi	FALSE
tr|K4EE24|K4EE24_TRYCR	K4EE24_TRYCR	5693	Trypanosoma cruzi	FALSE
tr|K4DUF5|K4DUF5_TRYCR	K4DUF5_TRYCR	5693	Trypanosoma cruzi	FALSE
tr|K4DV36|K4DV36_TRYCR	K4DV36_TRYCR	5693	Trypanosoma cruzi	FALSE
tr|W7X8B1|W7X8B1_TETTS	W7X8B1_TETTS	312017	Tetrahymena thermophila (strain SB210)	FALSE
tr|H2R132|H2R132_PANTR	H2R132_PANTR	9598	Pan troglodytes	FALSE
tr|F7GRC1|F7GRC1_CALJA	F7GRC1_CALJA	9483	Callithrix jacchus	FALSE
tr|Q3T2L0|Q3T2L0_BOVIN	Q3T2L0_BOVIN	9913	Bos taurus	FALSE
tr|F6RH82|F6RH82_HORSE	F6RH82_HORSE	9796	Equus caballus	FALSE
tr|Q1WK33|Q1WK33_MONDO	Q1WK33_MONDO	13616	Monodelphis domestica	FALSE
tr|F7FHG4|F7FHG4_CALJA	F7FHG4_CALJA	9483	Callithrix jacchus	FALSE
tr|F7FJB9|F7FJB9_CALJA	F7FJB9_CALJA	9483	Callithrix jacchus	FALSE
tr|F6YZT4|F6YZT4_MACMU	F6YZT4_MACMU	9544	Macaca mulatta	FALSE
tr|F7HWS2|F7HWS2_CALJA	F7HWS2_CALJA	9483	Callithrix jacchus	FALSE
tr|F7C541|F7C541_MACMU	F7C541_MACMU	9539	Macaca	FALSE
tr|F6W5E0|F6W5E0_MACMU	F6W5E0_MACMU	9544	Macaca mulatta	FALSE
tr|F7DA15|F7DA15_MACMU	F7DA15_MACMU	9544	Macaca mulatta	FALSE
tr|F6UFT5|F6UFT5_CALJA	F6UFT5_CALJA	9483	Callithrix jacchus	FALSE
tr|H9H3K1|H9H3K1_MACMU	H9H3K1_MACMU	9539	Macaca	FALSE
tr|F6YEH7|F6YEH7_CALJA	F6YEH7_CALJA	9483	Callithrix jacchus	FALSE
tr|F7HD43|F7HD43_CALJA	F7HD43_CALJA	9483	Callithrix jacchus	FALSE
tr|F7FXX1|F7FXX1_CALJA	F7FXX1_CALJA	9483	Callithrix jacchus	FALSE
tr|F7A0F5|F7A0F5_MACMU	F7A0F5_MACMU	9544	Macaca mulatta	FALSE
tr|F6V1C6|F6V1C6_CALJA	F6V1C6_CALJA	9483	Callithrix jacchus	FALSE
tr|H9H3K3|H9H3K3_MACMU	H9H3K3_MACMU	9544	Macaca mulatta	FALSE
tr|F7A0E8|F7A0E8_MACMU	F7A0E8_MACMU	9544	Macaca mulatta	FALSE
tr|F7H0G9|F7H0G9_MACMU	F7H0G9_MACMU	9544	Macaca mulatta	FALSE
tr|M3YYG2|M3YYG2_MUSPF	M3YYG2_MUSPF	314145	Laurasiatheria	FALSE
tr|M3Y4N6|M3Y4N6_MUSPF	M3Y4N6_MUSPF	9669	Mustela putorius furo	FALSE
tr|M3XTN9|M3XTN9_MUSPF	M3XTN9_MUSPF	9669	Mustela putorius furo	FALSE
tr|M3YXJ8|M3YXJ8_MUSPF	M3YXJ8_MUSPF	9669	Mustela putorius furo	FALSE
tr|M3XMC8|M3XMC8_MUSPF	M3XMC8_MUSPF	9669	Mustela putorius furo	FALSE
tr|M3Y4Q2|M3Y4Q2_MUSPF	M3Y4Q2_MUSPF	9669	Mustela putorius furo	FALSE
tr|M3XSE6|M3XSE6_MUSPF	M3XSE6_MUSPF	9669	Mustela putorius furo	FALSE
tr|L8YB96|L8YB96_TUPCH	L8YB96_TUPCH	246437	Tupaia chinensis	FALSE
tr|L9KML3|L9KML3_TUPCH	L9KML3_TUPCH	246437	Tupaia chinensis	FALSE
tr|L8YEM7|L8YEM7_TUPCH	L8YEM7_TUPCH	246437	Tupaia chinensis	FALSE
tr|L9LD08|L9LD08_TUPCH	L9LD08_TUPCH	246437	Tupaia chinensis	FALSE
tr|L9KN40|L9KN40_TUPCH	L9KN40_TUPCH	246437	Tupaia chinensis	FALSE
tr|L9JAE6|L9JAE6_TUPCH	L9JAE6_TUPCH	246437	Tupaia chinensis	FALSE
tr|F1MBS7|F1MBS7_BOVIN	F1MBS7_BOVIN	9895	Bovidae	FALSE
tr|F1MD58|F1MD58_BOVIN	F1MD58_BOVIN	9913	Bos taurus	FALSE
tr|F1N1K3|F1N1K3_BOVIN	F1N1K3_BOVIN	9913	Bos taurus	FALSE
tr|G3X7H1|G3X7H1_BOVIN	G3X7H1_BOVIN	9913	Bos taurus	FALSE
tr|F7F8M6|F7F8M6_ORNAN	F7F8M6_ORNAN	9258	Ornithorhynchus anatinus	FALSE
tr|F7D7Q0|F7D7Q0_ORNAN	F7D7Q0_ORNAN	9258	Ornithorhynchus anatinus	FALSE
tr|F6RKH7|F6RKH7_ORNAN	F6RKH7_ORNAN	9258	Ornithorhynchus anatinus	FALSE
tr|W5PTI1|W5PTI1_SHEEP	W5PTI1_SHEEP	9940	Ovis aries	FALSE
tr|W5P762|W5P762_SHEEP	W5P762_SHEEP	9940	Ovis aries	FALSE
tr|W5NWP7|W5NWP7_SHEEP	W5NWP7_SHEEP	9940	Ovis aries	FALSE
tr|W5NYL2|W5NYL2_SHEEP	W5NYL2_SHEEP	9940	Ovis aries	FALSE
tr|W5NYL5|W5NYL5_SHEEP	W5NYL5_SHEEP	9940	Ovis aries	FALSE
tr|W5P2Y4|W5P2Y4_SHEEP	W5P2Y4_SHEEP	9940	Ovis aries	FALSE
tr|W5NYL6|W5NYL6_SHEEP	W5NYL6_SHEEP	9940	Ovis aries	FALSE
tr|W5NTE4|W5NTE4_SHEEP	W5NTE4_SHEEP	9940	Ovis aries	FALSE
tr|W5P688|W5P688_SHEEP	W5P688_SHEEP	9940	Ovis aries	FALSE
tr|H0XDP6|H0XDP6_OTOGA	H0XDP6_OTOGA	30611	Otolemur garnettii	FALSE
tr|H0WN97|H0WN97_OTOGA	H0WN97_OTOGA	30611	Otolemur garnettii	FALSE
tr|H0WSC0|H0WSC0_OTOGA	H0WSC0_OTOGA	30611	Otolemur garnettii	FALSE
tr|H0X590|H0X590_OTOGA	H0X590_OTOGA	30611	Otolemur garnettii	FALSE
tr|H0XJ66|H0XJ66_OTOGA	H0XJ66_OTOGA	30611	Otolemur garnettii	FALSE
tr|H0WSB8|H0WSB8_OTOGA	H0WSB8_OTOGA	30611	Otolemur garnettii	FALSE
tr|H2NWF6|H2NWF6_PONAB	H2NWF6_PONAB	9601	Pongo abelii	FALSE
tr|H2NF48|H2NF48_PONAB	H2NF48_PONAB	9601	Pongo abelii	FALSE
tr|K7EUX0|K7EUX0_PONAB	K7EUX0_PONAB	9601	Pongo abelii	FALSE
tr|H2P899|H2P899_PONAB	H2P899_PONAB	9601	Pongo abelii	FALSE
tr|H2NF43|H2NF43_PONAB	H2NF43_PONAB	9601	Pongo abelii	FALSE
tr|H2PEU9|H2PEU9_PONAB	H2PEU9_PONAB	9601	Pongo abelii	FALSE
tr|H2NBM7|H2NBM7_PONAB	H2NBM7_PONAB	9601	Pongo abelii	FALSE
tr|H2NF44|H2NF44_PONAB	H2NF44_PONAB	9601	Pongo abelii	FALSE
tr|H2Q2L2|H2Q2L2_PANTR	H2Q2L2_PANTR	9598	Pan troglodytes	FALSE
tr|H2RFZ4|H2RFZ4_PANTR	H2RFZ4_PANTR	9598	Pan troglodytes	FALSE
tr|H2R503|H2R503_PANTR	H2R503_PANTR	9598	Pan troglodytes	FALSE
tr|H2Q4N7|H2Q4N7_PANTR	H2Q4N7_PANTR	9598	Pan troglodytes	FALSE
tr|H2RE39|H2RE39_PANTR	H2RE39_PANTR	9598	Pan troglodytes	FALSE
tr|H2R0S5|H2R0S5_PANTR	H2R0S5_PANTR	9598	Pan troglodytes	FALSE
tr|L5LV57|L5LV57_MYODS	L5LV57_MYODS	225400	Myotis davidii	FALSE
tr|L5M4T8|L5M4T8_MYODS	L5M4T8_MYODS	225400	Myotis davidii	FALSE
tr|L5LU19|L5LU19_MYODS	L5LU19_MYODS	225400	Myotis davidii	FALSE
tr|L5MB73|L5MB73_MYODS	L5MB73_MYODS	225400	Myotis davidii	FALSE
tr|L5LG07|L5LG07_MYODS	L5LG07_MYODS	225400	Myotis davidii	FALSE
tr|L5MDK7|L5MDK7_MYODS	L5MDK7_MYODS	225400	Myotis davidii	FALSE
tr|M3W4Y8|M3W4Y8_FELCA	M3W4Y8_FELCA	9685	Felis catus	FALSE
tr|M3WPE3|M3WPE3_FELCA	M3WPE3_FELCA	9685	Felis catus	FALSE
tr|M3WJV4|M3WJV4_FELCA	M3WJV4_FELCA	9685	Felis catus	FALSE
tr|M3WFU7|M3WFU7_FELCA	M3WFU7_FELCA	9685	Felis catus	FALSE
tr|M3WS25|M3WS25_FELCA	M3WS25_FELCA	9685	Felis catus	FALSE
tr|M3W8J6|M3W8J6_FELCA	M3W8J6_FELCA	9685	Felis catus	FALSE
tr|M3X359|M3X359_FELCA	M3X359_FELCA	9685	Felis catus	FALSE
tr|F7AR74|F7AR74_MONDO	F7AR74_MONDO	13616	Monodelphis domestica	FALSE
tr|K7E410|K7E410_MONDO	K7E410_MONDO	13616	Monodelphis domestica	FALSE
tr|F7BWD5|F7BWD5_MONDO	F7BWD5_MONDO	13616	Monodelphis domestica	FALSE
tr|F6ZES1|F6ZES1_MONDO	F6ZES1_MONDO	13616	Monodelphis domestica	FALSE
tr|K7E453|K7E453_MONDO	K7E453_MONDO	13616	Monodelphis domestica	FALSE
tr|F7G5F8|F7G5F8_MONDO	F7G5F8_MONDO	13616	Monodelphis domestica	FALSE
tr|K7E5P0|K7E5P0_MONDO	K7E5P0_MONDO	13616	Monodelphis domestica	FALSE
tr|F7G5S9|F7G5S9_MONDO	F7G5S9_MONDO	13616	Monodelphis domestica	FALSE
tr|F7BTN7|F7BTN7_MONDO	F7BTN7_MONDO	13616	Monodelphis domestica	FALSE
tr|G3WQQ9|G3WQQ9_SARHA	G3WQQ9_SARHA	9305	Sarcophilus harrisii	FALSE
tr|G3W0I1|G3W0I1_SARHA	G3W0I1_SARHA	9305	Sarcophilus harrisii	FALSE
tr|G3VXC0|G3VXC0_SARHA	G3VXC0_SARHA	9305	Sarcophilus harrisii	FALSE
tr|G3VWR8|G3VWR8_SARHA	G3VWR8_SARHA	9305	Sarcophilus harrisii	FALSE
tr|G3WQR0|G3WQR0_SARHA	G3WQR0_SARHA	9305	Sarcophilus harrisii	FALSE
tr|G3WUJ7|G3WUJ7_SARHA	G3WUJ7_SARHA	9305	Sarcophilus harrisii	FALSE
tr|G3W251|G3W251_SARHA	G3W251_SARHA	9305	Sarcophilus harrisii	FALSE
tr|G3VCE6|G3VCE6_SARHA	G3VCE6_SARHA	9305	Sarcophilus harrisii	FALSE
tr|G3WXM4|G3WXM4_SARHA	G3WXM4_SARHA	9305	Sarcophilus harrisii	FALSE
tr|F6V9C9|F6V9C9_HORSE	F6V9C9_HORSE	9796	Equus caballus	FALSE
tr|F6SXT6|F6SXT6_HORSE	F6SXT6_HORSE	9796	Equus caballus	FALSE
tr|F6X8D2|F6X8D2_HORSE	F6X8D2_HORSE	9796	Equus caballus	FALSE
tr|F6UWE5|F6UWE5_HORSE	F6UWE5_HORSE	9796	Equus caballus	FALSE
tr|F6RCN7|F6RCN7_HORSE	F6RCN7_HORSE	9796	Equus caballus	FALSE
tr|F7DZ58|F7DZ58_HORSE	F7DZ58_HORSE	9796	Equus caballus	FALSE
tr|F6YQ88|F6YQ88_HORSE	F6YQ88_HORSE	9796	Equus caballus	FALSE
tr|G3T611|G3T611_LOXAF	G3T611_LOXAF	9785	Loxodonta africana	FALSE
tr|G3TKN8|G3TKN8_LOXAF	G3TKN8_LOXAF	9785	Loxodonta africana	FALSE
tr|G3TNB0|G3TNB0_LOXAF	G3TNB0_LOXAF	9785	Loxodonta africana	FALSE
tr|G3T4Z8|G3T4Z8_LOXAF	G3T4Z8_LOXAF	9785	Loxodonta africana	FALSE
tr|G3UKH5|G3UKH5_LOXAF	G3UKH5_LOXAF	9785	Loxodonta africana	FALSE
tr|G3TS92|G3TS92_LOXAF	G3TS92_LOXAF	9785	Loxodonta africana	FALSE
tr|G3UCE4|G3UCE4_LOXAF	G3UCE4_LOXAF	9785	Loxodonta africana	FALSE
tr|G3TMS6|G3TMS6_LOXAF	G3TMS6_LOXAF	9785	Loxodonta africana	FALSE
tr|G3U5N1|G3U5N1_LOXAF	G3U5N1_LOXAF	9785	Loxodonta africana	FALSE
tr|F1SRV6|F1SRV6_PIG	F1SRV6_PIG	9823	Sus scrofa	FALSE
tr|I3LIL3|I3LIL3_PIG	I3LIL3_PIG	9823	Sus scrofa	FALSE
tr|F1SM41|F1SM41_PIG	F1SM41_PIG	9823	Sus scrofa	FALSE
tr|F1SV37|F1SV37_PIG	F1SV37_PIG	9823	Sus scrofa	FALSE
tr|F1SV36|F1SV36_PIG	F1SV36_PIG	9823	Sus scrofa	FALSE
tr|G1R5K0|G1R5K0_NOMLE	G1R5K0_NOMLE	61853	Nomascus leucogenys	FALSE
tr|G1RJ33|G1RJ33_NOMLE	G1RJ33_NOMLE	61853	Nomascus leucogenys	FALSE
tr|G1R6F5|G1R6F5_NOMLE	G1R6F5_NOMLE	61853	Nomascus leucogenys	FALSE
tr|G1R6F9|G1R6F9_NOMLE	G1R6F9_NOMLE	61853	Nomascus leucogenys	FALSE
tr|G1S254|G1S254_NOMLE	G1S254_NOMLE	61853	Nomascus leucogenys	FALSE
tr|G1REP7|G1REP7_NOMLE	G1REP7_NOMLE	61853	Nomascus leucogenys	FALSE
tr|G1QSD1|G1QSD1_NOMLE	G1QSD1_NOMLE	61853	Nomascus leucogenys	FALSE
tr|E2R027|E2R027_CANFA	E2R027_CANFA	9615	Canis familiaris	FALSE
tr|F1PI14|F1PI14_CANFA	F1PI14_CANFA	9615	Canis familiaris	FALSE
tr|E2RJ18|E2RJ18_CANFA	E2RJ18_CANFA	9615	Canis familiaris	FALSE
tr|E2R0L4|E2R0L4_CANFA	E2R0L4_CANFA	9615	Canis familiaris	FALSE
tr|J9NZM9|J9NZM9_CANFA	J9NZM9_CANFA	9615	Canis familiaris	FALSE
tr|E2R0V4|E2R0V4_CANFA	E2R0V4_CANFA	9615	Canis familiaris	FALSE
tr|E2RB11|E2RB11_CANFA	E2RB11_CANFA	9615	Canis lupus familiaris	FALSE
tr|G1M9L1|G1M9L1_AILME	G1M9L1_AILME	9646	Ailuropoda melanoleuca	FALSE
tr|G3RYV6|G3RYV6_GORGO	G3RYV6_GORGO	9595	Gorilla gorilla gorilla	FALSE
tr|G3QDU6|G3QDU6_GORGO	G3QDU6_GORGO	9595	Gorilla gorilla gorilla	FALSE
tr|G3QLZ6|G3QLZ6_GORGO	G3QLZ6_GORGO	9595	Gorilla gorilla gorilla	FALSE
tr|G1LHI9|G1LHI9_AILME	G1LHI9_AILME	9646	Ailuropoda melanoleuca	FALSE
tr|G1LVN7|G1LVN7_AILME	G1LVN7_AILME	9646	Ailuropoda melanoleuca	FALSE
tr|G1L6V2|G1L6V2_AILME	G1L6V2_AILME	9646	Ailuropoda melanoleuca	FALSE
tr|G3R8R1|G3R8R1_GORGO	G3R8R1_GORGO	9595	Gorilla gorilla gorilla	FALSE
tr|G3S0R4|G3S0R4_GORGO	G3S0R4_GORGO	9595	Gorilla gorilla gorilla	FALSE
tr|G3SI04|G3SI04_GORGO	G3SI04_GORGO	9595	Gorilla gorilla gorilla	FALSE
tr|G1M9V0|G1M9V0_AILME	G1M9V0_AILME	9646	Ailuropoda melanoleuca	FALSE
tr|G1L0X5|G1L0X5_AILME	G1L0X5_AILME	9646	Ailuropoda melanoleuca	FALSE
tr|G3RI80|G3RI80_GORGO	G3RI80_GORGO	9595	Gorilla gorilla gorilla	FALSE
tr|G1LJ60|G1LJ60_AILME	G1LJ60_AILME	9646	Ailuropoda melanoleuca	FALSE
tr|G1LQT7|G1LQT7_AILME	G1LQT7_AILME	9646	Ailuropoda melanoleuca	FALSE
tr|G1L0Z8|G1L0Z8_AILME	G1L0Z8_AILME	9646	Ailuropoda melanoleuca	FALSE
tr|G7PDZ9|G7PDZ9_MACFA	G7PDZ9_MACFA	9541	Macaca fascicularis	FALSE
tr|G7PNL4|G7PNL4_MACFA	G7PNL4_MACFA	9541	Macaca fascicularis	FALSE
tr|G7PNL5|G7PNL5_MACFA	G7PNL5_MACFA	9541	Macaca fascicularis	FALSE
tr|G7PNL3|G7PNL3_MACFA	G7PNL3_MACFA	9541	Macaca fascicularis	FALSE
tr|G7Q0B9|G7Q0B9_MACFA	G7Q0B9_MACFA	9541	Macaca fascicularis	FALSE
tr|G7PNL2|G7PNL2_MACFA	G7PNL2_MACFA	9541	Macaca fascicularis	FALSE
tr|G1PDN7|G1PDN7_MYOLU	G1PDN7_MYOLU	59463	Myotis lucifugus	FALSE
tr|G1Q8G2|G1Q8G2_MYOLU	G1Q8G2_MYOLU	59463	Myotis lucifugus	FALSE
tr|G1Q5B1|G1Q5B1_MYOLU	G1Q5B1_MYOLU	59463	Myotis lucifugus	FALSE
tr|G1NTF8|G1NTF8_MYOLU	G1NTF8_MYOLU	59463	Myotis lucifugus	FALSE
tr|G1QAH7|G1QAH7_MYOLU	G1QAH7_MYOLU	59463	Myotis lucifugus	FALSE
tr|G1P9V1|G1P9V1_MYOLU	G1P9V1_MYOLU	59463	Myotis lucifugus	FALSE
tr|G1P9W7|G1P9W7_MYOLU	G1P9W7_MYOLU	59463	Myotis lucifugus	FALSE
tr|G1QGB8|G1QGB8_MYOLU	G1QGB8_MYOLU	59463	Myotis lucifugus	FALSE
tr|G1Q520|G1Q520_MYOLU	G1Q520_MYOLU	59463	Myotis lucifugus	FALSE
tr|G1Q6T7|G1Q6T7_MYOLU	G1Q6T7_MYOLU	59463	Myotis lucifugus	FALSE
tr|G1NSB6|G1NSB6_MYOLU	G1NSB6_MYOLU	59463	Myotis lucifugus	FALSE
tr|G1T0H6|G1T0H6_RABIT	G1T0H6_RABIT	9986	Oryctolagus cuniculus	FALSE
tr|G1SGX8|G1SGX8_RABIT	G1SGX8_RABIT	9986	Oryctolagus cuniculus	FALSE
tr|G1TVE6|G1TVE6_RABIT	G1TVE6_RABIT	9986	Oryctolagus cuniculus	FALSE
tr|L5JXH2|L5JXH2_PTEAL	L5JXH2_PTEAL	9402	Pteropus alecto	FALSE
tr|L5KYI5|L5KYI5_PTEAL	L5KYI5_PTEAL	9402	Pteropus alecto	FALSE
tr|L5KHB3|L5KHB3_PTEAL	L5KHB3_PTEAL	9402	Pteropus alecto	FALSE
tr|L5KFI7|L5KFI7_PTEAL	L5KFI7_PTEAL	9402	Pteropus alecto	FALSE
tr|G1TXC0|G1TXC0_RABIT	G1TXC0_RABIT	9986	Oryctolagus cuniculus	FALSE
tr|G1SCV3|G1SCV3_RABIT	G1SCV3_RABIT	9986	Oryctolagus cuniculus	FALSE
tr|G1SER4|G1SER4_RABIT	G1SER4_RABIT	9986	Oryctolagus cuniculus	FALSE
tr|U3KMM0|U3KMM0_RABIT	U3KMM0_RABIT	9986	Oryctolagus cuniculus	FALSE
tr|G1ST71|G1ST71_RABIT	G1ST71_RABIT	9986	Oryctolagus cuniculus	FALSE
tr|M7ZBF6|M7ZBF6_TRIUA	M7ZBF6_TRIUA	4572	Triticum urartu	FALSE
tr|M1A2U7|M1A2U7_SOLTU	M1A2U7_SOLTU	4113	Solanum tuberosum	FALSE
tr|M8AID5|M8AID5_TRIUA	M8AID5_TRIUA	4572	Triticum urartu	FALSE
tr|M8ATU0|M8ATU0_TRIUA	M8ATU0_TRIUA	4572	Triticum urartu	FALSE
tr|M8B442|M8B442_TRIUA	M8B442_TRIUA	4572	Triticum urartu	FALSE
tr|M7YVL7|M7YVL7_TRIUA	M7YVL7_TRIUA	4572	Triticum urartu	FALSE
tr|M8AMQ8|M8AMQ8_TRIUA	M8AMQ8_TRIUA	4572	Triticum urartu	FALSE
tr|M7YU98|M7YU98_TRIUA	M7YU98_TRIUA	4572	Triticum urartu	FALSE
tr|M7ZLI1|M7ZLI1_TRIUA	M7ZLI1_TRIUA	4572	Triticum urartu	FALSE
tr|M7ZG79|M7ZG79_TRIUA	M7ZG79_TRIUA	4572	Triticum urartu	FALSE
tr|Q75LR0|Q75LR0_ORYSJ	Q75LR0_ORYSJ	39947	Oryza sativa subsp. japonica	FALSE
tr|Q8LJ88|Q8LJ88_ORYSJ	Q8LJ88_ORYSJ	39947	Oryza sativa subsp. japonica	FALSE
tr|Q84VF0|Q84VF0_ORYSJ	Q84VF0_ORYSJ	4527	Oryza	FALSE
tr|Q75LQ1|Q75LQ1_ORYSJ	Q75LQ1_ORYSJ	39947	Oryza sativa subsp. japonica	FALSE
tr|Q2RAW9|Q2RAW9_ORYSJ	Q2RAW9_ORYSJ	39947	Oryza sativa subsp. japonica	FALSE
tr|Q75LQ6|Q75LQ6_ORYSJ	Q75LQ6_ORYSJ	39947	Oryza sativa subsp. japonica	FALSE
tr|Q0DH21|Q0DH21_ORYSJ	Q0DH21_ORYSJ	39947	Oryza sativa subsp. japonica	FALSE
tr|Q75LQ8|Q75LQ8_ORYSJ	Q75LQ8_ORYSJ	39947	Oryza sativa subsp. japonica	FALSE
tr|F2DF43|F2DF43_HORVD	F2DF43_HORVD	112509	Hordeum vulgare var. distichum	FALSE
tr|F2DSN7|F2DSN7_HORVD	F2DSN7_HORVD	112509	Hordeum vulgare var. distichum	FALSE
tr|F2D811|F2D811_HORVD	F2D811_HORVD	112509	Hordeum vulgare var. distichum	FALSE
tr|F2D4F8|F2D4F8_HORVD	F2D4F8_HORVD	112509	Hordeum vulgare var. distichum	FALSE
tr|B4FNB7|B4FNB7_MAIZE	B4FNB7_MAIZE	4577	Zea mays	FALSE
tr|B6U746|B6U746_MAIZE	B6U746_MAIZE	4577	Zea mays	FALSE
tr|G2XMN3|G2XMN3_ORYGL	G2XMN3_ORYGL	4538	Oryza glaberrima	FALSE
tr|A9PFA4|A9PFA4_POPTR	A9PFA4_POPTR	3694	Populus trichocarpa	FALSE
tr|A9PGK4|A9PGK4_POPTR	A9PGK4_POPTR	3694	Populus trichocarpa	FALSE
tr|K7M9S1|K7M9S1_SOYBN	K7M9S1_SOYBN	3847	Glycine max	FALSE
tr|K7M9S2|K7M9S2_SOYBN	K7M9S2_SOYBN	3847	Glycine max	FALSE
tr|K4CWY6|K4CWY6_SOLLC	K4CWY6_SOLLC	4081	Solanum lycopersicum	FALSE
tr|K4B2A1|K4B2A1_SOLLC	K4B2A1_SOLLC	4081	Solanum lycopersicum	FALSE
tr|F6H9S5|F6H9S5_VITVI	F6H9S5_VITVI	29760	Vitis vinifera	FALSE
tr|D8RHQ9|D8RHQ9_SELML	D8RHQ9_SELML	88036	Selaginella moellendorffii	FALSE
tr|G7IPJ0|G7IPJ0_MEDTR	G7IPJ0_MEDTR	3880	Medicago truncatula	FALSE
tr|G7IPJ2|G7IPJ2_MEDTR	G7IPJ2_MEDTR	3880	Medicago truncatula	FALSE
tr|G7INX3|G7INX3_MEDTR	G7INX3_MEDTR	3880	Medicago truncatula	FALSE
tr|G7JCS0|G7JCS0_MEDTR	G7JCS0_MEDTR	3880	Medicago truncatula	FALSE
tr|G7IPJ1|G7IPJ1_MEDTR	G7IPJ1_MEDTR	3880	Medicago truncatula	FALSE
tr|Q2HUG6|Q2HUG6_MEDTR	Q2HUG6_MEDTR	3880	Medicago truncatula	FALSE
tr|F4KDK6|F4KDK6_ARATH	F4KDK6_ARATH	3702	Arabidopsis thaliana	FALSE
tr|J3M8I1|J3M8I1_ORYBR	J3M8I1_ORYBR	4533	Oryza brachyantha	FALSE
tr|J3L4X2|J3L4X2_ORYBR	J3L4X2_ORYBR	4533	Oryza brachyantha	FALSE
tr|J3LPD7|J3LPD7_ORYBR	J3LPD7_ORYBR	4533	Oryza brachyantha	FALSE
tr|B7FT76|B7FT76_PHATC	B7FT76_PHATC	556484	Phaeodactylum tricornutum (strain CCAP 1055/1)	FALSE
tr|J3NB56|J3NB56_ORYBR	J3NB56_ORYBR	4533	Oryza brachyantha	FALSE
tr|J3M8I0|J3M8I0_ORYBR	J3M8I0_ORYBR	4533	Oryza brachyantha	FALSE
tr|B7G659|B7G659_PHATC	B7G659_PHATC	556484	Phaeodactylum tricornutum (strain CCAP 1055/1)	FALSE
tr|B7G6D3|B7G6D3_PHATC	B7G6D3_PHATC	556484	Phaeodactylum tricornutum (strain CCAP 1055/1)	FALSE
tr|B7FZ11|B7FZ11_PHATC	B7FZ11_PHATC	556484	Phaeodactylum tricornutum (strain CCAP 1055/1)	FALSE
tr|J3LPD6|J3LPD6_ORYBR	J3LPD6_ORYBR	4533	Oryza brachyantha	FALSE
tr|J3LPD8|J3LPD8_ORYBR	J3LPD8_ORYBR	4533	Oryza brachyantha	FALSE
tr|B7G6D0|B7G6D0_PHATC	B7G6D0_PHATC	556484	Phaeodactylum tricornutum (strain CCAP 1055/1)	FALSE
tr|J3N500|J3N500_ORYBR	J3N500_ORYBR	4533	Oryza brachyantha	FALSE
tr|M0X657|M0X657_HORVD	M0X657_HORVD	112509	Hordeum vulgare var. distichum	FALSE
tr|M0Z0M3|M0Z0M3_HORVD	M0Z0M3_HORVD	112509	Hordeum vulgare var. distichum	FALSE
tr|M0YV12|M0YV12_HORVD	M0YV12_HORVD	112509	Hordeum vulgare var. distichum	FALSE
tr|M0X7U1|M0X7U1_HORVD	M0X7U1_HORVD	112509	Hordeum vulgare var. distichum	FALSE
tr|M0X658|M0X658_HORVD	M0X658_HORVD	112509	Hordeum vulgare var. distichum	FALSE
tr|D7G061|D7G061_ECTSI	D7G061_ECTSI	2880	Ectocarpus siliculosus	FALSE
tr|D8LTK1|D8LTK1_ECTSI	D8LTK1_ECTSI	2880	Ectocarpus siliculosus	FALSE
tr|D7G0P1|D7G0P1_ECTSI	D7G0P1_ECTSI	2880	Ectocarpus siliculosus	FALSE
tr|D8LJ59|D8LJ59_ECTSI	D8LJ59_ECTSI	2880	Ectocarpus siliculosus	FALSE
tr|M4CW10|M4CW10_BRARP	M4CW10_BRARP	51351	Brassica rapa subsp. pekinensis	FALSE
tr|B9SIN7|B9SIN7_RICCO	B9SIN7_RICCO	3988	Ricinus communis	FALSE
tr|B9RYK8|B9RYK8_RICCO	B9RYK8_RICCO	3988	Ricinus communis	FALSE
tr|B9SIP1|B9SIP1_RICCO	B9SIP1_RICCO	3988	Ricinus communis	FALSE
tr|M4F210|M4F210_BRARP	M4F210_BRARP	51351	Brassica rapa subsp. pekinensis	FALSE
tr|M4ESZ9|M4ESZ9_BRARP	M4ESZ9_BRARP	51351	Brassica rapa subsp. pekinensis	FALSE
tr|B9RA22|B9RA22_RICCO	B9RA22_RICCO	3988	Ricinus communis	FALSE
tr|B9SIN8|B9SIN8_RICCO	B9SIN8_RICCO	3988	Ricinus communis	FALSE
tr|M4DBK4|M4DBK4_BRARP	M4DBK4_BRARP	51351	Brassica rapa subsp. pekinensis	FALSE
tr|M4EJ29|M4EJ29_BRARP	M4EJ29_BRARP	51351	Brassica rapa subsp. pekinensis	FALSE
tr|M4ED62|M4ED62_BRARP	M4ED62_BRARP	51351	Brassica rapa subsp. pekinensis	FALSE
tr|M4CHD0|M4CHD0_BRARP	M4CHD0_BRARP	51351	Brassica rapa subsp. pekinensis	FALSE
tr|M4F209|M4F209_BRARP	M4F209_BRARP	51351	Brassica rapa subsp. pekinensis	FALSE
tr|M4F6D5|M4F6D5_BRARP	M4F6D5_BRARP	51351	Brassica rapa subsp. pekinensis	FALSE
tr|M4EUE8|M4EUE8_BRARP	M4EUE8_BRARP	51351	Brassica rapa subsp. pekinensis	FALSE
tr|B9RUK7|B9RUK7_RICCO	B9RUK7_RICCO	3988	Ricinus communis	FALSE
tr|M4E673|M4E673_BRARP	M4E673_BRARP	51351	Brassica rapa subsp. pekinensis	FALSE
tr|M4CZ30|M4CZ30_BRARP	M4CZ30_BRARP	51351	Brassica rapa subsp. pekinensis	FALSE
tr|B9SKF8|B9SKF8_RICCO	B9SKF8_RICCO	3988	Ricinus communis	FALSE
tr|B9S3C1|B9S3C1_RICCO	B9S3C1_RICCO	3988	Ricinus communis	FALSE
tr|M4F211|M4F211_BRARP	M4F211_BRARP	51351	Brassica rapa subsp. pekinensis	FALSE
tr|M4F212|M4F212_BRARP	M4F212_BRARP	51351	Brassica rapa subsp. pekinensis	FALSE
tr|B9SIP2|B9SIP2_RICCO	B9SIP2_RICCO	3988	Ricinus communis	FALSE
tr|B9TLC0|B9TLC0_RICCO	B9TLC0_RICCO	3988	Ricinus communis	FALSE
tr|K7VH12|K7VH12_MAIZE	K7VH12_MAIZE	4577	Zea mays	FALSE
tr|I1PBW8|I1PBW8_ORYGL	I1PBW8_ORYGL	4538	Oryza glaberrima	FALSE
tr|K7VKS2|K7VKS2_MAIZE	K7VKS2_MAIZE	4577	Zea mays	FALSE
tr|K7V269|K7V269_MAIZE	K7V269_MAIZE	4577	Zea mays	FALSE
tr|I1PBW9|I1PBW9_ORYGL	I1PBW9_ORYGL	4538	Oryza glaberrima	FALSE
tr|K7WCL2|K7WCL2_MAIZE	K7WCL2_MAIZE	4577	Zea mays	FALSE
tr|K7VXY4|K7VXY4_MAIZE	K7VXY4_MAIZE	4577	Zea mays	FALSE
tr|I1NSF2|I1NSF2_ORYGL	I1NSF2_ORYGL	4538	Oryza glaberrima	FALSE
tr|I1PWX3|I1PWX3_ORYGL	I1PWX3_ORYGL	4538	Oryza glaberrima	FALSE
tr|K7VCW5|K7VCW5_MAIZE	K7VCW5_MAIZE	4577	Zea mays	FALSE
tr|I1PBW7|I1PBW7_ORYGL	I1PBW7_ORYGL	4538	Oryza glaberrima	FALSE
tr|K7VYJ7|K7VYJ7_MAIZE	K7VYJ7_MAIZE	4577	Zea mays	FALSE
tr|K7VHC2|K7VHC2_MAIZE	K7VHC2_MAIZE	4577	Zea mays	FALSE
tr|I1PBW6|I1PBW6_ORYGL	I1PBW6_ORYGL	4538	Oryza glaberrima	FALSE
tr|I1QW16|I1QW16_ORYGL	I1QW16_ORYGL	4538	Oryza glaberrima	FALSE
tr|A8IRH4|A8IRH4_CHLRE	A8IRH4_CHLRE	3055	Chlamydomonas reinhardtii	FALSE
tr|A8J698|A8J698_CHLRE	A8J698_CHLRE	3055	Chlamydomonas reinhardtii	FALSE
tr|A9SC68|A9SC68_PHYPA	A9SC68_PHYPA	3218	Physcomitrella patens subsp. patens	FALSE
tr|A9S2N1|A9S2N1_PHYPA	A9S2N1_PHYPA	3218	Physcomitrella patens subsp. patens	FALSE
tr|A9T4W6|A9T4W6_PHYPA	A9T4W6_PHYPA	3218	Physcomitrella patens subsp. patens	FALSE
tr|A9RCM4|A9RCM4_PHYPA	A9RCM4_PHYPA	3218	Physcomitrella patens subsp. patens	FALSE
tr|A9TYJ4|A9TYJ4_PHYPA	A9TYJ4_PHYPA	3218	Physcomitrella patens subsp. patens	FALSE
tr|A9S2M9|A9S2M9_PHYPA	A9S2M9_PHYPA	3218	Physcomitrella patens subsp. patens	FALSE
tr|F0YIT8|F0YIT8_AURAN	F0YIT8_AURAN	44056	Aureococcus anophagefferens	FALSE
tr|W1NRK7|W1NRK7_AMBTC	W1NRK7_AMBTC	13333	Amborella trichopoda	FALSE
tr|W1P244|W1P244_AMBTC	W1P244_AMBTC	13333	Amborella trichopoda	FALSE
tr|U5DAB9|U5DAB9_AMBTC	U5DAB9_AMBTC	13333	Amborella trichopoda	FALSE
tr|U5CXH3|U5CXH3_AMBTC	U5CXH3_AMBTC	13333	Amborella trichopoda	FALSE
tr|K0SC59|K0SC59_THAOC	K0SC59_THAOC	159749	Thalassiosira oceanica	FALSE
tr|K0SMJ3|K0SMJ3_THAOC	K0SMJ3_THAOC	159749	Thalassiosira oceanica	FALSE
tr|K0T7H2|K0T7H2_THAOC	K0T7H2_THAOC	159749	Thalassiosira oceanica	FALSE
tr|K0SVH4|K0SVH4_THAOC	K0SVH4_THAOC	159749	Thalassiosira oceanica	FALSE
tr|K0SQ41|K0SQ41_THAOC	K0SQ41_THAOC	159749	Thalassiosira oceanica	FALSE
tr|D7TU80|D7TU80_VITVI	D7TU80_VITVI	29760	Vitis vinifera	FALSE
tr|F6I2K1|F6I2K1_VITVI	F6I2K1_VITVI	29760	Vitis vinifera	FALSE
tr|F6HQR7|F6HQR7_VITVI	F6HQR7_VITVI	29760	Vitis vinifera	FALSE
tr|F6GVD4|F6GVD4_VITVI	F6GVD4_VITVI	29760	Vitis vinifera	FALSE
tr|D7U738|D7U738_VITVI	D7U738_VITVI	29760	Vitis vinifera	FALSE
tr|A4S815|A4S815_OSTLU	A4S815_OSTLU	436017	Ostreococcus lucimarinus (strain CCE9901)	FALSE
tr|D8T8N0|D8T8N0_SELML	D8T8N0_SELML	88036	Selaginella moellendorffii	FALSE
tr|Q00UP8|Q00UP8_OSTTA	Q00UP8_OSTTA	70448	Ostreococcus tauri	FALSE
tr|D8SV61|D8SV61_SELML	D8SV61_SELML	88036	Selaginella moellendorffii	FALSE
tr|D8RZ15|D8RZ15_SELML	D8RZ15_SELML	88036	Selaginella moellendorffii	FALSE
tr|D8S4X0|D8S4X0_SELML	D8S4X0_SELML	88036	Selaginella moellendorffii	FALSE
tr|C1E571|C1E571_MICSR	C1E571_MICSR	296587	Micromonas sp. (strain RCC299 / NOUM17)	FALSE
tr|C5WXQ5|C5WXQ5_SORBI	C5WXQ5_SORBI	4558	Sorghum bicolor	FALSE
tr|C5WXQ4|C5WXQ4_SORBI	C5WXQ4_SORBI	4558	Sorghum bicolor	FALSE
tr|C5Z0B8|C5Z0B8_SORBI	C5Z0B8_SORBI	4558	Sorghum bicolor	FALSE
tr|C5WRG5|C5WRG5_SORBI	C5WRG5_SORBI	4558	Sorghum bicolor	FALSE
tr|C5XXX4|C5XXX4_SORBI	C5XXX4_SORBI	4558	Sorghum bicolor	FALSE
tr|C5XMG1|C5XMG1_SORBI	C5XMG1_SORBI	4558	Sorghum bicolor	FALSE
tr|C5XVL4|C5XVL4_SORBI	C5XVL4_SORBI	4558	Sorghum bicolor	FALSE
tr|C5WXQ6|C5WXQ6_SORBI	C5WXQ6_SORBI	4558	Sorghum bicolor	FALSE
tr|C5YSL0|C5YSL0_SORBI	C5YSL0_SORBI	4558	Sorghum bicolor	FALSE
tr|C5Y502|C5Y502_SORBI	C5Y502_SORBI	4558	Sorghum bicolor	FALSE
tr|C5Z0B6|C5Z0B6_SORBI	C5Z0B6_SORBI	4558	Sorghum bicolor	FALSE
tr|C5Z0B7|C5Z0B7_SORBI	C5Z0B7_SORBI	4558	Sorghum bicolor	FALSE
tr|W5CAK9|W5CAK9_WHEAT	W5CAK9_WHEAT	4565	Triticum aestivum	FALSE
tr|W5D5P0|W5D5P0_WHEAT	W5D5P0_WHEAT	4565	Triticum aestivum	FALSE
tr|W5AHH9|W5AHH9_WHEAT	W5AHH9_WHEAT	4565	Triticum aestivum	FALSE
tr|W5EEN9|W5EEN9_WHEAT	W5EEN9_WHEAT	4565	Triticum aestivum	FALSE
tr|W5AFU9|W5AFU9_WHEAT	W5AFU9_WHEAT	4565	Triticum aestivum	FALSE
tr|W5DDW1|W5DDW1_WHEAT	W5DDW1_WHEAT	4565	Triticum aestivum	FALSE
tr|W5CRK7|W5CRK7_WHEAT	W5CRK7_WHEAT	4565	Triticum aestivum	FALSE
tr|W5FI64|W5FI64_WHEAT	W5FI64_WHEAT	4565	Triticum aestivum	FALSE
tr|W5A6P9|W5A6P9_WHEAT	W5A6P9_WHEAT	4565	Triticum aestivum	FALSE
tr|W5FTU9|W5FTU9_WHEAT	W5FTU9_WHEAT	4565	Triticum aestivum	FALSE
tr|W5EIT9|W5EIT9_WHEAT	W5EIT9_WHEAT	4565	Triticum aestivum	FALSE
tr|W5DPN2|W5DPN2_WHEAT	W5DPN2_WHEAT	4565	Triticum aestivum	FALSE
tr|W4ZMH9|W4ZMH9_WHEAT	W4ZMH9_WHEAT	4565	Triticum aestivum	FALSE
tr|W5AEA4|W5AEA4_WHEAT	W5AEA4_WHEAT	4565	Triticum aestivum	FALSE
tr|W5FYD2|W5FYD2_WHEAT	W5FYD2_WHEAT	4565	Triticum aestivum	FALSE
tr|W5EPT0|W5EPT0_WHEAT	W5EPT0_WHEAT	4565	Triticum aestivum	FALSE
tr|M1AXU3|M1AXU3_SOLTU	M1AXU3_SOLTU	4113	Solanum tuberosum	FALSE
tr|M1CQE6|M1CQE6_SOLTU	M1CQE6_SOLTU	4113	Solanum tuberosum	FALSE
tr|M1AXU4|M1AXU4_SOLTU	M1AXU4_SOLTU	4113	Solanum tuberosum	FALSE
tr|M1AXU5|M1AXU5_SOLTU	M1AXU5_SOLTU	4113	Solanum tuberosum	FALSE
tr|M0ZNA0|M0ZNA0_SOLTU	M0ZNA0_SOLTU	4113	Solanum tuberosum	FALSE
tr|M1AV66|M1AV66_SOLTU	M1AV66_SOLTU	4113	Solanum tuberosum	FALSE
tr|M1AU97|M1AU97_SOLTU	M1AU97_SOLTU	4113	Solanum tuberosum	FALSE
tr|M1A2U8|M1A2U8_SOLTU	M1A2U8_SOLTU	4113	Solanum tuberosum	FALSE
tr|M1A2V0|M1A2V0_SOLTU	M1A2V0_SOLTU	4113	Solanum tuberosum	FALSE
tr|M1AXU6|M1AXU6_SOLTU	M1AXU6_SOLTU	4113	Solanum tuberosum	FALSE
tr|B8C264|B8C264_THAPS	B8C264_THAPS	35128	Thalassiosira pseudonana	FALSE
tr|B8C330|B8C330_THAPS	B8C330_THAPS	35128	Thalassiosira pseudonana	FALSE
tr|B8CEU9|B8CEU9_THAPS	B8CEU9_THAPS	35128	Thalassiosira pseudonana	FALSE
tr|B8C9N2|B8C9N2_THAPS	B8C9N2_THAPS	35128	Thalassiosira pseudonana	FALSE
tr|B8BUJ8|B8BUJ8_THAPS	B8BUJ8_THAPS	35128	Thalassiosira pseudonana	FALSE
tr|B8LDX2|B8LDX2_THAPS	B8LDX2_THAPS	35128	Thalassiosira pseudonana	FALSE
tr|B5YLF1|B5YLF1_THAPS	B5YLF1_THAPS	35128	Thalassiosira pseudonana	FALSE
tr|B9HYC9|B9HYC9_POPTR	B9HYC9_POPTR	3694	Populus trichocarpa	FALSE
tr|B9IHH0|B9IHH0_POPTR	B9IHH0_POPTR	3694	Populus trichocarpa	FALSE
tr|B9IJF4|B9IJF4_POPTR	B9IJF4_POPTR	3694	Populus trichocarpa	FALSE
tr|B9IJF7|B9IJF7_POPTR	B9IJF7_POPTR	3694	Populus trichocarpa	FALSE
tr|B9IJF6|B9IJF6_POPTR	B9IJF6_POPTR	3694	Populus trichocarpa	FALSE
tr|B9I447|B9I447_POPTR	B9I447_POPTR	3694	Populus trichocarpa	FALSE
tr|U5FU35|U5FU35_POPTR	U5FU35_POPTR	3694	Populus trichocarpa	FALSE
tr|B9HDR0|B9HDR0_POPTR	B9HDR0_POPTR	3694	Populus trichocarpa	FALSE
tr|U5FU31|U5FU31_POPTR	U5FU31_POPTR	3694	Populus trichocarpa	FALSE
tr|U5FKU2|U5FKU2_POPTR	U5FKU2_POPTR	3694	Populus trichocarpa	FALSE
tr|U5FZM9|U5FZM9_POPTR	U5FZM9_POPTR	3694	Populus trichocarpa	FALSE
tr|U5FUJ5|U5FUJ5_POPTR	U5FUJ5_POPTR	3694	Populus trichocarpa	FALSE
tr|I1KW34|I1KW34_SOYBN	I1KW34_SOYBN	3847	Glycine max	FALSE
tr|K7L5D1|K7L5D1_SOYBN	K7L5D1_SOYBN	3847	Glycine max	FALSE
tr|I1N8J0|I1N8J0_SOYBN	I1N8J0_SOYBN	3847	Glycine max	FALSE
tr|K7L7D7|K7L7D7_SOYBN	K7L7D7_SOYBN	3847	Glycine max	FALSE
tr|K7M9S5|K7M9S5_SOYBN	K7M9S5_SOYBN	3847	Glycine max	FALSE
tr|I1J6A9|I1J6A9_SOYBN	I1J6A9_SOYBN	3847	Glycine max	FALSE
tr|K7M9R9|K7M9R9_SOYBN	K7M9R9_SOYBN	3847	Glycine max	FALSE
tr|K7LXW1|K7LXW1_SOYBN	K7LXW1_SOYBN	3847	Glycine max	FALSE
tr|I1MIC1|I1MIC1_SOYBN	I1MIC1_SOYBN	3847	Glycine max	FALSE
tr|I1KTV6|I1KTV6_SOYBN	I1KTV6_SOYBN	3847	Glycine max	FALSE
tr|K7LAK3|K7LAK3_SOYBN	K7LAK3_SOYBN	3847	Glycine max	FALSE
tr|K7L5D3|K7L5D3_SOYBN	K7L5D3_SOYBN	3847	Glycine max	FALSE
tr|K7LXW0|K7LXW0_SOYBN	K7LXW0_SOYBN	3847	Glycine max	FALSE
tr|K7M9R8|K7M9R8_SOYBN	K7M9R8_SOYBN	3847	Glycine max	FALSE
tr|I1KW32|I1KW32_SOYBN	I1KW32_SOYBN	3847	Glycine max	FALSE
tr|K7M9S4|K7M9S4_SOYBN	K7M9S4_SOYBN	3847	Glycine max	FALSE
tr|I1LX49|I1LX49_SOYBN	I1LX49_SOYBN	3847	Glycine max	FALSE
tr|K7LXV9|K7LXV9_SOYBN	K7LXV9_SOYBN	3847	Glycine max	FALSE
tr|K7L5D2|K7L5D2_SOYBN	K7L5D2_SOYBN	3847	Glycine max	FALSE
tr|K4AB17|K4AB17_SETIT	K4AB17_SETIT	4555	Setaria italica	FALSE
tr|K4C1P4|K4C1P4_SOLLC	K4C1P4_SOLLC	4081	Solanum lycopersicum	FALSE
tr|K4ABI7|K4ABI7_SETIT	K4ABI7_SETIT	4555	Setaria italica	FALSE
tr|K3XI54|K3XI54_SETIT	K3XI54_SETIT	4555	Setaria italica	FALSE
tr|K4ABX4|K4ABX4_SETIT	K4ABX4_SETIT	4555	Setaria italica	FALSE
tr|K4B2A2|K4B2A2_SOLLC	K4B2A2_SOLLC	4081	Solanum lycopersicum	FALSE
tr|K4ABY5|K4ABY5_SETIT	K4ABY5_SETIT	4555	Setaria italica	FALSE
tr|K3ZJ69|K3ZJ69_SETIT	K3ZJ69_SETIT	4555	Setaria italica	FALSE
tr|K4AYR1|K4AYR1_SOLLC	K4AYR1_SOLLC	4081	Solanum lycopersicum	FALSE
tr|K4ABP9|K4ABP9_SETIT	K4ABP9_SETIT	4555	Setaria italica	FALSE
tr|K4ABR8|K4ABR8_SETIT	K4ABR8_SETIT	4555	Setaria italica	FALSE
tr|K3Z6L3|K3Z6L3_SETIT	K3Z6L3_SETIT	4555	Setaria italica	FALSE
tr|K4D317|K4D317_SOLLC	K4D317_SOLLC	4081	Solanum lycopersicum	FALSE
tr|K3ZD96|K3ZD96_SETIT	K3ZD96_SETIT	4555	Setaria italica	FALSE
tr|K3Z6L8|K3Z6L8_SETIT	K3Z6L8_SETIT	4555	Setaria italica	FALSE
tr|K4B2A0|K4B2A0_SOLLC	K4B2A0_SOLLC	4081	Solanum lycopersicum	FALSE
tr|K4ARN4|K4ARN4_SOLLC	K4ARN4_SOLLC	4081	Solanum lycopersicum	FALSE
tr|K4BIU1|K4BIU1_SOLLC	K4BIU1_SOLLC	4081	Solanum lycopersicum	FALSE
tr|M0S605|M0S605_MUSAM	M0S605_MUSAM	214687	Musa acuminata subsp. malaccensis	FALSE
tr|M0RZ81|M0RZ81_MUSAM	M0RZ81_MUSAM	214687	Musa acuminata subsp. malaccensis	FALSE
tr|M0S1G4|M0S1G4_MUSAM	M0S1G4_MUSAM	214687	Musa acuminata subsp. malaccensis	FALSE
tr|M0TZF2|M0TZF2_MUSAM	M0TZF2_MUSAM	214687	Musa acuminata subsp. malaccensis	FALSE
tr|M0S1G6|M0S1G6_MUSAM	M0S1G6_MUSAM	214687	Musa acuminata subsp. malaccensis	FALSE
tr|M0TDH8|M0TDH8_MUSAM	M0TDH8_MUSAM	214687	Musa acuminata subsp. malaccensis	FALSE
tr|M0S921|M0S921_MUSAM	M0S921_MUSAM	214687	Musa acuminata subsp. malaccensis	FALSE
tr|M0SMM2|M0SMM2_MUSAM	M0SMM2_MUSAM	214687	Musa acuminata subsp. malaccensis	FALSE
tr|I1H4W9|I1H4W9_BRADI	I1H4W9_BRADI	15368	Brachypodium distachyon	FALSE
tr|I1H4W4|I1H4W4_BRADI	I1H4W4_BRADI	15368	Brachypodium distachyon	FALSE
tr|I1I698|I1I698_BRADI	I1I698_BRADI	15368	Brachypodium distachyon	FALSE
tr|E1ZMX6|E1ZMX6_CHLVA	E1ZMX6_CHLVA	554065	Chlorella variabilis	FALSE
tr|I1I696|I1I696_BRADI	I1I696_BRADI	15368	Brachypodium distachyon	FALSE
tr|I1HSI1|I1HSI1_BRADI	I1HSI1_BRADI	15368	Brachypodium distachyon	FALSE
tr|I1HRT2|I1HRT2_BRADI	I1HRT2_BRADI	15368	Brachypodium distachyon	FALSE
tr|I1HI23|I1HI23_BRADI	I1HI23_BRADI	15368	Brachypodium distachyon	FALSE
tr|I1H4W7|I1H4W7_BRADI	I1H4W7_BRADI	15368	Brachypodium distachyon	FALSE
tr|I1HI24|I1HI24_BRADI	I1HI24_BRADI	15368	Brachypodium distachyon	FALSE
tr|I1H4W5|I1H4W5_BRADI	I1H4W5_BRADI	15368	Brachypodium distachyon	FALSE
tr|I1H4W8|I1H4W8_BRADI	I1H4W8_BRADI	15368	Brachypodium distachyon	FALSE
tr|C1MPN3|C1MPN3_MICPC	C1MPN3_MICPC	564608	Micromonas pusilla (strain CCMP1545)	FALSE
tr|D8TNV9|D8TNV9_VOLCA	D8TNV9_VOLCA	3067	Volvox carteri	FALSE
tr|D8TJX4|D8TJX4_VOLCA	D8TJX4_VOLCA	3067	Volvox carteri	FALSE
tr|Q75K89|Q75K89_ORYSJ	Q75K89_ORYSJ	39947	Oryza sativa subsp. japonica	FALSE
tr|Q9AY36|Q9AY36_ORYSJ	Q9AY36_ORYSJ	39947	Oryza sativa subsp. japonica	FALSE
tr|Q0IVL1|Q0IVL1_ORYSJ	Q0IVL1_ORYSJ	39947	Oryza sativa subsp. japonica	FALSE
tr|Q0DRF7|Q0DRF7_ORYSJ	Q0DRF7_ORYSJ	39947	Oryza sativa subsp. japonica	FALSE
tr|D7KWG7|D7KWG7_ARALL	D7KWG7_ARALL	81972	Arabidopsis lyrata subsp. lyrata	FALSE
tr|D7KP27|D7KP27_ARALL	D7KP27_ARALL	81972	Arabidopsis lyrata subsp. lyrata	FALSE
tr|D7MGJ4|D7MGJ4_ARALL	D7MGJ4_ARALL	81972	Arabidopsis lyrata subsp. lyrata	FALSE
tr|D7KWG8|D7KWG8_ARALL	D7KWG8_ARALL	81972	Arabidopsis lyrata subsp. lyrata	FALSE
tr|D7KEF2|D7KEF2_ARALL	D7KEF2_ARALL	81972	Arabidopsis lyrata subsp. lyrata	FALSE
tr|D7KWG9|D7KWG9_ARALL	D7KWG9_ARALL	81972	Arabidopsis lyrata subsp. lyrata	FALSE
tr|D7KW00|D7KW00_ARALL	D7KW00_ARALL	81972	Arabidopsis lyrata subsp. lyrata	FALSE
tr|D7MR90|D7MR90_ARALL	D7MR90_ARALL	81972	Arabidopsis lyrata subsp. lyrata	FALSE
tr|D7KW01|D7KW01_ARALL	D7KW01_ARALL	81972	Arabidopsis lyrata subsp. lyrata	FALSE
tr|D7LXG5|D7LXG5_ARALL	D7LXG5_ARALL	81972	Arabidopsis lyrata subsp. lyrata	FALSE
tr|A0ZCA6|A0ZCA6_NODSP	A0ZCA6_NODSP	313624	Nodularia spumigena CCY9414	FALSE
tr|A0ZIY4|A0ZIY4_NODSP	A0ZIY4_NODSP	313624	Nodularia spumigena CCY9414	FALSE
tr|C5ZW98|C5ZW98_9HELI	C5ZW98_9HELI	537970	Helicobacter canadensis MIT 98-5491	FALSE
tr|B0JIH1|B0JIH1_MICAN	B0JIH1_MICAN	449447	Microcystis aeruginosa (strain NIES-843)	FALSE
tr|B5GW02|B5GW02_STRC2	B5GW02_STRC2	443255	Streptomyces clavuligerus (strain ATCC 27064 / DSM 738 / JCM 4710 / NBRC 13307 / NCIMB 12785 / NRRL 3585 / VKM Ac-602)	FALSE
tr|B5GT92|B5GT92_STRC2	B5GT92_STRC2	443255	Streptomyces clavuligerus (strain ATCC 27064 / DSM 738 / JCM 4710 / NBRC 13307 / NCIMB 12785 / NRRL 3585 / VKM Ac-602)	FALSE
tr|F8K209|F8K209_STREN	F8K209_STREN	1003195	Streptomyces cattleya (strain ATCC 35852 / DSM 46488 / JCM 4925 / NBRC 14057 / NRRL 8057)	FALSE
tr|F8JWG4|F8JWG4_STREN	F8JWG4_STREN	1003195	Streptomyces cattleya (strain ATCC 35852 / DSM 46488 / JCM 4925 / NBRC 14057 / NRRL 8057)	FALSE
tr|F8JQP4|F8JQP4_STREN	F8JQP4_STREN	1003195	Streptomyces cattleya (strain ATCC 35852 / DSM 46488 / JCM 4925 / NBRC 14057 / NRRL 8057)	FALSE
tr|B3U4W5|B3U4W5_9BACT	B3U4W5_9BACT	330214	Candidatus Nitrospira defluvii	FALSE
tr|G0FPH1|G0FPH1_AMYMS	G0FPH1_AMYMS	33910	Amycolatopsis mediterranei	FALSE
tr|G0FN94|G0FN94_AMYMS	G0FN94_AMYMS	33910	Amycolatopsis mediterranei	FALSE
tr|G0FJL0|G0FJL0_AMYMS	G0FJL0_AMYMS	33910	Amycolatopsis mediterranei	FALSE
tr|G0FW25|G0FW25_AMYMS	G0FW25_AMYMS	33910	Amycolatopsis mediterranei	FALSE
tr|A9AMR9|A9AMR9_BURM1	A9AMR9_BURM1	395019	Burkholderia multivorans (strain ATCC 17616 / 249)	FALSE
tr|G2P524|G2P524_STRVO	G2P524_STRVO	653045	Streptomyces violaceusniger Tu 4113	FALSE
tr|B6JH65|B6JH65_OLICO	B6JH65_OLICO	40137	Oligotropha carboxidovorans	FALSE
tr|Q08R62|Q08R62_STIAD	Q08R62_STIAD	378806	Stigmatella aurantiaca (strain DW4/3-1)	FALSE
tr|K4R9C3|K4R9C3_9ACTO	K4R9C3_9ACTO	1214101	Streptomyces davawensis JCM 4913	FALSE
tr|Q08XS8|Q08XS8_STIAD	Q08XS8_STIAD	378806	Stigmatella aurantiaca (strain DW4/3-1)	FALSE
tr|K6Z475|K6Z475_9ALTE	K6Z475_9ALTE	1129794	Glaciecola psychrophila 170	FALSE
tr|D6BAM8|D6BAM8_9ACTO	D6BAM8_9ACTO	457425	Streptomyces albus J1074	FALSE
tr|D6BBV8|D6BBV8_9ACTO	D6BBV8_9ACTO	457425	Streptomyces albus J1074	FALSE
tr|C7QMS2|C7QMS2_CYAP0	C7QMS2_CYAP0	395962	Cyanothece sp. (strain PCC 8802)	FALSE
tr|K9PTY8|K9PTY8_9CYAN	K9PTY8_9CYAN	99598	Calothrix sp. PCC 7507	FALSE
tr|K9PRK5|K9PRK5_9CYAN	K9PRK5_9CYAN	99598	Calothrix sp. PCC 7507	FALSE
tr|K9PL22|K9PL22_9CYAN	K9PL22_9CYAN	99598	Calothrix sp. PCC 7507	FALSE
tr|C7QY37|C7QY37_CYAP0	C7QY37_CYAP0	43988	Cyanothece	FALSE
tr|K9PP00|K9PP00_9CYAN	K9PP00_9CYAN	99598	Calothrix sp. PCC 7507	FALSE
tr|C7QY68|C7QY68_CYAP0	C7QY68_CYAP0	43988	Cyanothece	FALSE
tr|K9PNH2|K9PNH2_9CYAN	K9PNH2_9CYAN	99598	Calothrix sp. PCC 7507	FALSE
tr|K9PEP9|K9PEP9_9CYAN	K9PEP9_9CYAN	99598	Calothrix sp. PCC 7507	FALSE
tr|B8JEK4|B8JEK4_ANAD2	B8JEK4_ANAD2	455488	Anaeromyxobacter dehalogenans (strain 2CP-1 / ATCC BAA-258)	FALSE
tr|K9PNX3|K9PNX3_9CYAN	K9PNX3_9CYAN	99598	Calothrix sp. PCC 7507	FALSE
tr|C7QV08|C7QV08_CYAP0	C7QV08_CYAP0	395962	Cyanothece sp. (strain PCC 8802)	FALSE
tr|C7QVM3|C7QVM3_CYAP0	C7QVM3_CYAP0	395962	Cyanothece sp. (strain PCC 8802)	FALSE
tr|K9PRY1|K9PRY1_9CYAN	K9PRY1_9CYAN	99598	Calothrix sp. PCC 7507	FALSE
tr|K9PN39|K9PN39_9CYAN	K9PN39_9CYAN	99598	Calothrix sp. PCC 7507	FALSE
tr|B8J534|B8J534_ANAD2	B8J534_ANAD2	455488	Anaeromyxobacter dehalogenans (strain 2CP-1 / ATCC BAA-258)	FALSE
tr|Q21AX9|Q21AX9_RHOPB	Q21AX9_RHOPB	316056	Rhodopseudomonas palustris (strain BisB18)	FALSE
tr|Q20XC8|Q20XC8_RHOPB	Q20XC8_RHOPB	316056	Rhodopseudomonas palustris (strain BisB18)	FALSE
tr|Q212G2|Q212G2_RHOPB	Q212G2_RHOPB	316056	Rhodopseudomonas palustris (strain BisB18)	FALSE
tr|Q8P339|Q8P339_XANCP	Q8P339_XANCP	340	Xanthomonas campestris pv. campestris	FALSE
tr|S4Y3K3|S4Y3K3_SORCE	S4Y3K3_SORCE	1254432	Sorangium cellulosum So0157-2	FALSE
tr|S4Y0B6|S4Y0B6_SORCE	S4Y0B6_SORCE	1254432	Sorangium cellulosum So0157-2	FALSE
tr|S4XYM9|S4XYM9_SORCE	S4XYM9_SORCE	1254432	Sorangium cellulosum So0157-2	FALSE
tr|S4XW41|S4XW41_SORCE	S4XW41_SORCE	1254432	Sorangium cellulosum So0157-2	FALSE
tr|M4IHB5|M4IHB5_RHIML	M4IHB5_RHIML	1235461	Sinorhizobium meliloti GR4	FALSE
tr|R5CNL3|R5CNL3_9BACT	R5CNL3_9BACT	1262923	Prevotella sp. CAG:255	FALSE
tr|S4YC94|S4YC94_SORCE	S4YC94_SORCE	1254432	Sorangium cellulosum So0157-2	FALSE
tr|F8EFC9|F8EFC9_RUNSL	F8EFC9_RUNSL	761193	Runella slithyformis (strain ATCC 29530 / DSM 19594 / LMG 11500 / NCIMB 11436 / LSU 4)	FALSE
tr|I4A779|I4A779_DESDJ	I4A779_DESDJ	756499	Desulfitobacterium dehalogenans (strain ATCC 51507 / DSM 9161 / JW/IU-DC1)	FALSE
tr|F8EFD0|F8EFD0_RUNSL	F8EFD0_RUNSL	761193	Runella slithyformis (strain ATCC 29530 / DSM 19594 / LMG 11500 / NCIMB 11436 / LSU 4)	FALSE
tr|F8EIG2|F8EIG2_RUNSL	F8EIG2_RUNSL	761193	Runella slithyformis (strain ATCC 29530 / DSM 19594 / LMG 11500 / NCIMB 11436 / LSU 4)	FALSE
tr|F8EGW9|F8EGW9_RUNSL	F8EGW9_RUNSL	761193	Runella slithyformis (strain ATCC 29530 / DSM 19594 / LMG 11500 / NCIMB 11436 / LSU 4)	FALSE
tr|B3QED9|B3QED9_RHOPT	B3QED9_RHOPT	395960	Rhodopseudomonas palustris (strain TIE-1)	FALSE
tr|B3QBA3|B3QBA3_RHOPT	B3QBA3_RHOPT	395960	Rhodopseudomonas palustris (strain TIE-1)	FALSE
tr|B3Q7K5|B3Q7K5_RHOPT	B3Q7K5_RHOPT	395960	Rhodopseudomonas palustris (strain TIE-1)	FALSE
tr|H7CUC5|H7CUC5_CLOPF	H7CUC5_CLOPF	883064	Clostridium perfringens F262	FALSE
tr|A0A023Y9D5|A0A023Y9D5_9GAMM	A0A023Y9D5_9GAMM	216778	Stenotrophomonas rhizophila	FALSE
tr|B3QI83|B3QI83_RHOPT	B3QI83_RHOPT	395960	Rhodopseudomonas palustris (strain TIE-1)	FALSE
tr|B3QH78|B3QH78_RHOPT	B3QH78_RHOPT	1076	Rhodopseudomonas palustris	FALSE
tr|B1L066|B1L066_CLOBM	B1L066_CLOBM	498214	Clostridium botulinum (strain Loch Maree / Type A3)	FALSE
tr|L0R800|L0R800_9DELT	L0R800_9DELT	1121451	Desulfovibrio hydrothermalis AM13 = DSM 14728	FALSE
tr|G7D847|G7D847_BRAJP	G7D847_BRAJP	1037409	Bradyrhizobium japonicum USDA 6	FALSE
tr|G7DJZ5|G7DJZ5_BRAJP	G7DJZ5_BRAJP	1037409	Bradyrhizobium japonicum USDA 6	FALSE
tr|G7DJK2|G7DJK2_BRAJP	G7DJK2_BRAJP	375	Bradyrhizobium japonicum	FALSE
tr|G7DEG7|G7DEG7_BRAJP	G7DEG7_BRAJP	1037409	Bradyrhizobium japonicum USDA 6	FALSE
tr|G7DPW9|G7DPW9_BRAJP	G7DPW9_BRAJP	1037409	Bradyrhizobium japonicum USDA 6	FALSE
tr|G7DE13|G7DE13_BRAJP	G7DE13_BRAJP	375	Bradyrhizobium japonicum	FALSE
tr|G7D8J0|G7D8J0_BRAJP	G7D8J0_BRAJP	375	Bradyrhizobium japonicum	FALSE
tr|G7D2C9|G7D2C9_BRAJP	G7D2C9_BRAJP	1037409	Bradyrhizobium japonicum USDA 6	FALSE
tr|G7DDM3|G7DDM3_BRAJP	G7DDM3_BRAJP	1037409	Bradyrhizobium japonicum USDA 6	FALSE
tr|G7D8X0|G7D8X0_BRAJP	G7D8X0_BRAJP	375	Bradyrhizobium japonicum	FALSE
tr|G7DKZ9|G7DKZ9_BRAJP	G7DKZ9_BRAJP	1037409	Bradyrhizobium japonicum USDA 6	FALSE
tr|G7DHY3|G7DHY3_BRAJP	G7DHY3_BRAJP	1037409	Bradyrhizobium japonicum USDA 6	FALSE
tr|G7DJK5|G7DJK5_BRAJP	G7DJK5_BRAJP	1037409	Bradyrhizobium japonicum USDA 6	FALSE
tr|G7DKZ1|G7DKZ1_BRAJP	G7DKZ1_BRAJP	1037409	Bradyrhizobium japonicum USDA 6	FALSE
tr|G7DF22|G7DF22_BRAJP	G7DF22_BRAJP	375	Bradyrhizobium japonicum	FALSE
tr|G7DAJ5|G7DAJ5_BRAJP	G7DAJ5_BRAJP	374	Bradyrhizobium	FALSE
tr|G7DPR4|G7DPR4_BRAJP	G7DPR4_BRAJP	1037409	Bradyrhizobium japonicum USDA 6	FALSE
tr|G7DJK7|G7DJK7_BRAJP	G7DJK7_BRAJP	1037409	Bradyrhizobium japonicum USDA 6	FALSE
tr|K9UJD7|K9UJD7_9CHRO	K9UJD7_9CHRO	1173020	Chamaesiphon minutus PCC 6605	FALSE
tr|K9UF14|K9UF14_9CHRO	K9UF14_9CHRO	1173020	Chamaesiphon minutus PCC 6605	FALSE
tr|R6H341|R6H341_9FIRM	R6H341_9FIRM	1262758	Blautia sp. CAG:52	FALSE
tr|R6GEE1|R6GEE1_9FIRM	R6GEE1_9FIRM	1262758	Blautia sp. CAG:52	FALSE
tr|I3YVS5|I3YVS5_AEQSU	I3YVS5_AEQSU	746697	Aequorivita sublithincola (strain DSM 14238 / LMG 21431 / ACAM 643 / 9-3)	FALSE
tr|G8MZ67|G8MZ67_GEOTH	G8MZ67_GEOTH	1111068	Geobacillus thermoleovorans CCB_US3_UF5	FALSE
tr|D4H2N6|D4H2N6_DENA2	D4H2N6_DENA2	522772	Denitrovibrio acetiphilus (strain DSM 12809 / N2460)	FALSE
tr|B3E679|B3E679_GEOLS	B3E679_GEOLS	398767	Geobacter lovleyi (strain ATCC BAA-1151 / DSM 17278 / SZ)	FALSE
tr|B3E9P8|B3E9P8_GEOLS	B3E9P8_GEOLS	398767	Geobacter lovleyi (strain ATCC BAA-1151 / DSM 17278 / SZ)	FALSE
tr|B3E6A1|B3E6A1_GEOLS	B3E6A1_GEOLS	398767	Geobacter lovleyi (strain ATCC BAA-1151 / DSM 17278 / SZ)	FALSE
tr|I3YYT0|I3YYT0_AEQSU	I3YYT0_AEQSU	746697	Aequorivita sublithincola (strain DSM 14238 / LMG 21431 / ACAM 643 / 9-3)	FALSE
tr|D4H3K8|D4H3K8_DENA2	D4H3K8_DENA2	522772	Denitrovibrio acetiphilus (strain DSM 12809 / N2460)	FALSE
tr|B1IM26|B1IM26_CLOBK	B1IM26_CLOBK	498213	Clostridium botulinum (strain Okra / Type B1)	FALSE
tr|R7F598|R7F598_9BACT	R7F598_9BACT	1262927	Prevotella sp. CAG:485	FALSE
tr|Q1GSC5|Q1GSC5_SPHAL	Q1GSC5_SPHAL	317655	Sphingopyxis alaskensis (strain DSM 13593 / LMG 18877 / RB2256)	FALSE
tr|H6L4Q1|H6L4Q1_SAPGL	H6L4Q1_SAPGL	984262	Saprospira grandis (strain Lewin)	FALSE
tr|Q11NX0|Q11NX0_CYTH3	Q11NX0_CYTH3	269798	Cytophaga hutchinsonii (strain ATCC 33406 / NCIMB 9469)	FALSE
tr|H6L9P6|H6L9P6_SAPGL	H6L9P6_SAPGL	984262	Saprospira grandis (strain Lewin)	FALSE
tr|D9QGQ3|D9QGQ3_BRESC	D9QGQ3_BRESC	633149	Brevundimonas subvibrioides (strain ATCC 15264 / DSM 4735 / LMG 14903 / NBRC 16000 / CB 81)	FALSE
tr|H6L6X5|H6L6X5_SAPGL	H6L6X5_SAPGL	984262	Saprospira grandis (strain Lewin)	FALSE
tr|H6L9Y0|H6L9Y0_SAPGL	H6L9Y0_SAPGL	984262	Saprospira grandis (strain Lewin)	FALSE
tr|H6LA40|H6LA40_SAPGL	H6LA40_SAPGL	984262	Saprospira grandis (strain Lewin)	FALSE
tr|H6LAN5|H6LAN5_SAPGL	H6LAN5_SAPGL	984262	Saprospira grandis (strain Lewin)	FALSE
tr|H5YC98|H5YC98_9BRAD	H5YC98_9BRAD	319017	Bradyrhizobium sp. WSM471	FALSE
tr|H5Y8Q6|H5Y8Q6_9BRAD	H5Y8Q6_9BRAD	319017	Bradyrhizobium sp. WSM471	FALSE
tr|A4JM35|A4JM35_BURVG	A4JM35_BURVG	269482	Burkholderia vietnamiensis (strain G4 / LMG 22486)	FALSE
tr|H5YPH2|H5YPH2_9BRAD	H5YPH2_9BRAD	319017	Bradyrhizobium sp. WSM471	FALSE
tr|H5YHT7|H5YHT7_9BRAD	H5YHT7_9BRAD	319017	Bradyrhizobium sp. WSM471	FALSE
tr|H5YBW6|H5YBW6_9BRAD	H5YBW6_9BRAD	319017	Bradyrhizobium sp. WSM471	FALSE
tr|H5YRF7|H5YRF7_9BRAD	H5YRF7_9BRAD	319017	Bradyrhizobium sp. WSM471	FALSE
tr|H5YRE3|H5YRE3_9BRAD	H5YRE3_9BRAD	319017	Bradyrhizobium sp. WSM471	FALSE
tr|H5Y9F2|H5Y9F2_9BRAD	H5Y9F2_9BRAD	319017	Bradyrhizobium sp. WSM471	FALSE
tr|G0CKQ7|G0CKQ7_XANCA	G0CKQ7_XANCA	990315	Xanthomonas campestris pv. raphani 756C	FALSE
tr|H5YFE2|H5YFE2_9BRAD	H5YFE2_9BRAD	319017	Bradyrhizobium sp. WSM471	FALSE
tr|E1R4T4|E1R4T4_SPISS	E1R4T4_SPISS	573413	Spirochaeta smaragdinae (strain DSM 11293 / JCM 15392 / SEBR 4228)	FALSE
tr|H5YMD9|H5YMD9_9BRAD	H5YMD9_9BRAD	319017	Bradyrhizobium sp. WSM471	FALSE
tr|H5YPR1|H5YPR1_9BRAD	H5YPR1_9BRAD	319017	Bradyrhizobium sp. WSM471	FALSE
tr|H5YG33|H5YG33_9BRAD	H5YG33_9BRAD	319017	Bradyrhizobium sp. WSM471	FALSE
tr|H5YJK5|H5YJK5_9BRAD	H5YJK5_9BRAD	319017	Bradyrhizobium sp. WSM471	FALSE
tr|H5YLZ8|H5YLZ8_9BRAD	H5YLZ8_9BRAD	319017	Bradyrhizobium sp. WSM471	FALSE
tr|H5Y9N7|H5Y9N7_9BRAD	H5Y9N7_9BRAD	319017	Bradyrhizobium sp. WSM471	FALSE
tr|H5YMT3|H5YMT3_9BRAD	H5YMT3_9BRAD	319017	Bradyrhizobium sp. WSM471	FALSE
tr|H5YEP2|H5YEP2_9BRAD	H5YEP2_9BRAD	319017	Bradyrhizobium sp. WSM471	FALSE
tr|H5YN33|H5YN33_9BRAD	H5YN33_9BRAD	319017	Bradyrhizobium sp. WSM471	FALSE
tr|H5Y967|H5Y967_9BRAD	H5Y967_9BRAD	319017	Bradyrhizobium sp. WSM471	FALSE
tr|H5YEM5|H5YEM5_9BRAD	H5YEM5_9BRAD	319017	Bradyrhizobium sp. WSM471	FALSE
tr|H5YL07|H5YL07_9BRAD	H5YL07_9BRAD	319017	Bradyrhizobium sp. WSM471	FALSE
tr|H5YHD4|H5YHD4_9BRAD	H5YHD4_9BRAD	319017	Bradyrhizobium sp. WSM471	FALSE
tr|H5YL11|H5YL11_9BRAD	H5YL11_9BRAD	319017	Bradyrhizobium sp. WSM471	FALSE
tr|A4JFI0|A4JFI0_BURVG	A4JFI0_BURVG	269482	Burkholderia vietnamiensis (strain G4 / LMG 22486)	FALSE
tr|A5FPT5|A5FPT5_DEHMB	A5FPT5_DEHMB	216389	Dehalococcoides mccartyi (strain ATCC BAA-2100 / JCM 16839 / KCTC 5957 / BAV1)	FALSE
tr|E1R806|E1R806_SPISS	E1R806_SPISS	573413	Spirochaeta smaragdinae (strain DSM 11293 / JCM 15392 / SEBR 4228)	FALSE
tr|I0GJ59|I0GJ59_CALEA	I0GJ59_CALEA	511051	Caldisericum exile (strain DSM 21853 / NBRC 104410 / AZM16c01)	FALSE
tr|A5IF34|A5IF34_LEGPC	A5IF34_LEGPC	400673	Legionella pneumophila (strain Corby)	FALSE
tr|E1R1Q1|E1R1Q1_SPISS	E1R1Q1_SPISS	573413	Spirochaeta smaragdinae (strain DSM 11293 / JCM 15392 / SEBR 4228)	FALSE
tr|G0CBV2|G0CBV2_XANCA	G0CBV2_XANCA	990315	Xanthomonas campestris pv. raphani 756C	FALSE
tr|L7U5B6|L7U5B6_MYXSD	L7U5B6_MYXSD	1278073	Myxococcus stipitatus (strain DSM 14675 / JCM 12634 / Mx s8)	FALSE
tr|Q2RUM1|Q2RUM1_RHORT	Q2RUM1_RHORT	1085	Rhodospirillum rubrum	FALSE
tr|E2Q8F4|E2Q8F4_STRC2	E2Q8F4_STRC2	443255	Streptomyces clavuligerus (strain ATCC 27064 / DSM 738 / JCM 4710 / NBRC 13307 / NCIMB 12785 / NRRL 3585 / VKM Ac-602)	FALSE
tr|K9T5Q5|K9T5Q5_9CYAN	K9T5Q5_9CYAN	118163	Pleurocapsa sp. PCC 7327	FALSE
tr|L7UF26|L7UF26_MYXSD	L7UF26_MYXSD	1278073	Myxococcus stipitatus (strain DSM 14675 / JCM 12634 / Mx s8)	FALSE
tr|G8UVL1|G8UVL1_LEGPN	G8UVL1_LEGPN	446	Legionella pneumophila	FALSE
tr|L7U7B2|L7U7B2_MYXSD	L7U7B2_MYXSD	1278073	Myxococcus stipitatus (strain DSM 14675 / JCM 12634 / Mx s8)	FALSE
tr|L7U275|L7U275_MYXSD	L7U275_MYXSD	1278073	Myxococcus stipitatus (strain DSM 14675 / JCM 12634 / Mx s8)	FALSE
tr|L7UFR2|L7UFR2_MYXSD	L7UFR2_MYXSD	1278073	Myxococcus stipitatus (strain DSM 14675 / JCM 12634 / Mx s8)	FALSE
tr|L7UAT6|L7UAT6_MYXSD	L7UAT6_MYXSD	1278073	Myxococcus stipitatus (strain DSM 14675 / JCM 12634 / Mx s8)	FALSE
tr|L7U4H5|L7U4H5_MYXSD	L7U4H5_MYXSD	1278073	Myxococcus stipitatus (strain DSM 14675 / JCM 12634 / Mx s8)	FALSE
tr|B1MM97|B1MM97_MYCA9	B1MM97_MYCA9	561007	Mycobacterium abscessus (strain ATCC 19977 / DSM 44196)	FALSE
tr|D5SKU1|D5SKU1_STRC2	D5SKU1_STRC2	443255	Streptomyces clavuligerus (strain ATCC 27064 / DSM 738 / JCM 4710 / NBRC 13307 / NCIMB 12785 / NRRL 3585 / VKM Ac-602)	FALSE
tr|E2PUT4|E2PUT4_STRC2	E2PUT4_STRC2	443255	Streptomyces clavuligerus (strain ATCC 27064 / DSM 738 / JCM 4710 / NBRC 13307 / NCIMB 12785 / NRRL 3585 / VKM Ac-602)	FALSE
tr|L7U2W5|L7U2W5_MYXSD	L7U2W5_MYXSD	1278073	Myxococcus stipitatus (strain DSM 14675 / JCM 12634 / Mx s8)	FALSE
tr|Q2RW26|Q2RW26_RHORT	Q2RW26_RHORT	1085	Rhodospirillum rubrum	FALSE
tr|L7UKK6|L7UKK6_MYXSD	L7UKK6_MYXSD	1278073	Myxococcus stipitatus (strain DSM 14675 / JCM 12634 / Mx s8)	FALSE
tr|G0IAX6|G0IAX6_STRES	G0IAX6_STRES	1054460	Streptococcus pseudopneumoniae (strain IS7493)	FALSE
tr|Q2RW27|Q2RW27_RHORT	Q2RW27_RHORT	1085	Rhodospirillum rubrum	FALSE
tr|L7UIL1|L7UIL1_MYXSD	L7UIL1_MYXSD	1278073	Myxococcus stipitatus (strain DSM 14675 / JCM 12634 / Mx s8)	FALSE
tr|Q2RUM0|Q2RUM0_RHORT	Q2RUM0_RHORT	1085	Rhodospirillum rubrum	FALSE
tr|A5V631|A5V631_SPHWW	A5V631_SPHWW	392499	Sphingomonas wittichii (strain RW1 / DSM 6014 / JCM 10273)	FALSE
tr|Q5GTT4|Q5GTT4_XANOR	Q5GTT4_XANOR	64187	Xanthomonas oryzae pv. oryzae	FALSE
tr|Q2JWI6|Q2JWI6_SYNJA	Q2JWI6_SYNJA	321327	Synechococcus sp. (strain JA-3-3Ab)	FALSE
tr|D3SJX4|D3SJX4_DEHMG	D3SJX4_DEHMG	61435	Dehalococcoides mccartyi	FALSE
tr|A5V4E9|A5V4E9_SPHWW	A5V4E9_SPHWW	392499	Sphingomonas wittichii (strain RW1 / DSM 6014 / JCM 10273)	FALSE
tr|H9UJ32|H9UJ32_SPIAZ	H9UJ32_SPIAZ	889378	Spirochaeta africana (strain ATCC 700263 / DSM 8902 / Z-7692)	FALSE
tr|R7PG02|R7PG02_9CLOT	R7PG02_9CLOT	1263066	Clostridium clostridioforme CAG:511	FALSE
tr|W0DXP3|W0DXP3_9GAMM	W0DXP3_9GAMM	717772	Thioalkalimicrobium aerophilum AL3	FALSE
tr|Q2W9Q0|Q2W9Q0_MAGSA	Q2W9Q0_MAGSA	342108	Magnetospirillum magneticum (strain AMB-1 / ATCC 700264)	FALSE
tr|Q2WA37|Q2WA37_MAGSA	Q2WA37_MAGSA	342108	Magnetospirillum magneticum (strain AMB-1 / ATCC 700264)	FALSE
tr|Q2W3D6|Q2W3D6_MAGSA	Q2W3D6_MAGSA	342108	Magnetospirillum magneticum (strain AMB-1 / ATCC 700264)	FALSE
tr|Q2W6J9|Q2W6J9_MAGSA	Q2W6J9_MAGSA	342108	Magnetospirillum magneticum (strain AMB-1 / ATCC 700264)	FALSE
tr|K1WA15|K1WA15_ARTPT	K1WA15_ARTPT	459495	Arthrospira platensis C1	FALSE
tr|M1NMT6|M1NMT6_STRHY	M1NMT6_STRHY	311982	Streptomyces hygroscopicus subsp. jinggangensis	FALSE
tr|K1WPK3|K1WPK3_ARTPT	K1WPK3_ARTPT	459495	Arthrospira platensis C1	FALSE
tr|K1X0E5|K1X0E5_ARTPT	K1X0E5_ARTPT	459495	Arthrospira platensis C1	FALSE
tr|M1M547|M1M547_STRHY	M1M547_STRHY	311982	Streptomyces hygroscopicus subsp. jinggangensis	FALSE
tr|K1WG59|K1WG59_ARTPT	K1WG59_ARTPT	459495	Arthrospira platensis C1	FALSE
tr|M1MDL9|M1MDL9_STRHY	M1MDL9_STRHY	311982	Streptomyces hygroscopicus subsp. jinggangensis	FALSE
tr|E8WSB0|E8WSB0_GEOS8	E8WSB0_GEOS8	443143	Geobacter sp. (strain M18)	FALSE
tr|C9Z8J7|C9Z8J7_STRSW	C9Z8J7_STRSW	680198	Streptomyces scabies (strain 87.22)	FALSE
tr|C9ZFU2|C9ZFU2_STRSW	C9ZFU2_STRSW	680198	Streptomyces scabies (strain 87.22)	FALSE
tr|C9ZG50|C9ZG50_STRSW	C9ZG50_STRSW	680198	Streptomyces scabies (strain 87.22)	FALSE
tr|A6WUK9|A6WUK9_SHEB8	A6WUK9_SHEB8	402882	Shewanella baltica (strain OS185)	FALSE
tr|A4YV08|A4YV08_BRASO	A4YV08_BRASO	114615	Bradyrhizobium sp. (strain ORS278)	FALSE
tr|A4YVS5|A4YVS5_BRASO	A4YVS5_BRASO	114615	Bradyrhizobium sp. (strain ORS278)	FALSE
tr|A4Z2P3|A4Z2P3_BRASO	A4Z2P3_BRASO	114615	Bradyrhizobium sp. (strain ORS278)	FALSE
tr|A4YK53|A4YK53_BRASO	A4YK53_BRASO	114615	Bradyrhizobium sp. (strain ORS278)	FALSE
tr|E3E9C9|E3E9C9_PAEPS	E3E9C9_PAEPS	1406	Paenibacillus polymyxa	FALSE
tr|A4Z092|A4Z092_BRASO	A4Z092_BRASO	114615	Bradyrhizobium sp. (strain ORS278)	FALSE
tr|A4YXR8|A4YXR8_BRASO	A4YXR8_BRASO	114615	Bradyrhizobium sp. (strain ORS278)	FALSE
tr|V4L4B4|V4L4B4_9DELT	V4L4B4_9DELT	1385624	uncultured Desulfofustis sp. PB-SRB1	FALSE
tr|A4YYF3|A4YYF3_BRASO	A4YYF3_BRASO	114615	Bradyrhizobium sp. (strain ORS278)	FALSE
tr|A4YKR4|A4YKR4_BRASO	A4YKR4_BRASO	114615	Bradyrhizobium sp. (strain ORS278)	FALSE
tr|A4Z0A8|A4Z0A8_BRASO	A4Z0A8_BRASO	114615	Bradyrhizobium sp. (strain ORS278)	FALSE
tr|A4YT88|A4YT88_BRASO	A4YT88_BRASO	114615	Bradyrhizobium sp. (strain ORS278)	FALSE
tr|A4YY09|A4YY09_BRASO	A4YY09_BRASO	114615	Bradyrhizobium sp. (strain ORS278)	FALSE
tr|A4YTV5|A4YTV5_BRASO	A4YTV5_BRASO	114615	Bradyrhizobium sp. (strain ORS278)	FALSE
tr|A4Z338|A4Z338_BRASO	A4Z338_BRASO	114615	Bradyrhizobium sp. (strain ORS278)	FALSE
tr|A4YVH0|A4YVH0_BRASO	A4YVH0_BRASO	114615	Bradyrhizobium sp. (strain ORS278)	FALSE
tr|A4YV07|A4YV07_BRASO	A4YV07_BRASO	114615	Bradyrhizobium sp. (strain ORS278)	FALSE
tr|C5AYL7|C5AYL7_METEA	C5AYL7_METEA	272630	Methylobacterium extorquens (strain ATCC 14718 / DSM 1338 / AM1)	FALSE
tr|A4YRN6|A4YRN6_BRASO	A4YRN6_BRASO	114615	Bradyrhizobium sp. (strain ORS278)	FALSE
tr|A4Z342|A4Z342_BRASO	A4Z342_BRASO	114615	Bradyrhizobium sp. (strain ORS278)	FALSE
tr|A4YML9|A4YML9_BRASO	A4YML9_BRASO	114615	Bradyrhizobium sp. (strain ORS278)	FALSE
tr|E3E8M6|E3E8M6_PAEPS	E3E8M6_PAEPS	1406	Paenibacillus polymyxa	FALSE
tr|E6V5H5|E6V5H5_VARPE	E6V5H5_VARPE	595537	Variovorax paradoxus (strain EPS)	FALSE
tr|V6F6U4|V6F6U4_9PROT	V6F6U4_9PROT	1430440	Magnetospirillum gryphiswaldense MSR-1 v2	FALSE
tr|R7J3Z2|R7J3Z2_9BACT	R7J3Z2_9BACT	1262936	Prevotella sp. CAG:873	FALSE
tr|R5W7T9|R5W7T9_9BACT	R5W7T9_9BACT	1262692	Alistipes sp. CAG:157	FALSE
tr|A9W2H8|A9W2H8_METEP	A9W2H8_METEP	419610	Methylobacterium extorquens (strain PA1)	FALSE
tr|B4SAF9|B4SAF9_PELPB	B4SAF9_PELPB	324925	Pelodictyon phaeoclathratiforme (strain DSM 5477 / BU-1)	FALSE
tr|W5WEW0|W5WEW0_9PSEU	W5WEW0_9PSEU	1449976	Kutzneria albida DSM 43870	FALSE
tr|K9X1Y9|K9X1Y9_9NOST	K9X1Y9_9NOST	56107	Cylindrospermum stagnale PCC 7417	FALSE
tr|K9WS76|K9WS76_9NOST	K9WS76_9NOST	56107	Cylindrospermum stagnale PCC 7417	FALSE
tr|K9WWZ7|K9WWZ7_9NOST	K9WWZ7_9NOST	56107	Cylindrospermum stagnale PCC 7417	FALSE
tr|K9WUR9|K9WUR9_9NOST	K9WUR9_9NOST	56107	Cylindrospermum stagnale PCC 7417	FALSE
tr|W5WAT7|W5WAT7_9PSEU	W5WAT7_9PSEU	1449976	Kutzneria albida DSM 43870	FALSE
tr|K9WWV9|K9WWV9_9NOST	K9WWV9_9NOST	56107	Cylindrospermum stagnale PCC 7417	FALSE
tr|K9X7G0|K9X7G0_9NOST	K9X7G0_9NOST	56107	Cylindrospermum stagnale PCC 7417	FALSE
tr|W5W7Z4|W5W7Z4_9PSEU	W5W7Z4_9PSEU	1449976	Kutzneria albida DSM 43870	FALSE
tr|K9X0M6|K9X0M6_9NOST	K9X0M6_9NOST	56107	Cylindrospermum stagnale PCC 7417	FALSE
tr|K9X7C2|K9X7C2_9NOST	K9X7C2_9NOST	56107	Cylindrospermum stagnale PCC 7417	FALSE
tr|B4SA26|B4SA26_PELPB	B4SA26_PELPB	324925	Pelodictyon phaeoclathratiforme (strain DSM 5477 / BU-1)	FALSE
tr|K9X2Y8|K9X2Y8_9NOST	K9X2Y8_9NOST	56107	Cylindrospermum stagnale PCC 7417	FALSE
tr|K9X9R5|K9X9R5_9NOST	K9X9R5_9NOST	56107	Cylindrospermum stagnale PCC 7417	FALSE
tr|K9PST8|K9PST8_9CYAN	K9PST8_9CYAN	111781	Leptolyngbya sp. PCC 7376	FALSE
tr|A8ZVC1|A8ZVC1_DESOH	A8ZVC1_DESOH	96561	Desulfococcus oleovorans (strain DSM 6200 / Hxd3)	FALSE
tr|K9Q0Y8|K9Q0Y8_9CYAN	K9Q0Y8_9CYAN	111781	Leptolyngbya sp. PCC 7376	FALSE
tr|K9Q3H2|K9Q3H2_9CYAN	K9Q3H2_9CYAN	111781	Leptolyngbya sp. PCC 7376	FALSE
tr|K9PWW6|K9PWW6_9CYAN	K9PWW6_9CYAN	111781	Leptolyngbya sp. PCC 7376	FALSE
tr|U4QHD6|U4QHD6_9RHIZ	U4QHD6_9RHIZ	424182	Rhizobium sp. IRBG74	FALSE
tr|K9Q255|K9Q255_9CYAN	K9Q255_9CYAN	111781	Leptolyngbya sp. PCC 7376	FALSE
tr|K9PZQ2|K9PZQ2_9CYAN	K9PZQ2_9CYAN	111781	Leptolyngbya sp. PCC 7376	FALSE
tr|K9Q5F1|K9Q5F1_9CYAN	K9Q5F1_9CYAN	111781	Leptolyngbya sp. PCC 7376	FALSE
tr|K9Q1L0|K9Q1L0_9CYAN	K9Q1L0_9CYAN	111781	Leptolyngbya sp. PCC 7376	FALSE
tr|A8ZYH7|A8ZYH7_DESOH	A8ZYH7_DESOH	96561	Desulfococcus oleovorans (strain DSM 6200 / Hxd3)	FALSE
tr|A8ZTC6|A8ZTC6_DESOH	A8ZTC6_DESOH	96561	Desulfococcus oleovorans (strain DSM 6200 / Hxd3)	FALSE
tr|G8QYF0|G8QYF0_SPHPG	G8QYF0_SPHPG	158190	Sphaerochaeta pleomorpha (strain ATCC BAA-1885 / DSM 22778 / Grapes)	FALSE
tr|A8ZYH6|A8ZYH6_DESOH	A8ZYH6_DESOH	96561	Desulfococcus oleovorans (strain DSM 6200 / Hxd3)	FALSE
tr|G8QYF1|G8QYF1_SPHPG	G8QYF1_SPHPG	158190	Sphaerochaeta pleomorpha (strain ATCC BAA-1885 / DSM 22778 / Grapes)	FALSE
tr|A8ZYH8|A8ZYH8_DESOH	A8ZYH8_DESOH	96561	Desulfococcus oleovorans (strain DSM 6200 / Hxd3)	FALSE
tr|A7FXX9|A7FXX9_CLOB1	A7FXX9_CLOB1	36826	Clostridium botulinum A	FALSE
tr|U5QPB1|U5QPB1_9CYAN	U5QPB1_9CYAN	1183438	Gloeobacter kilaueensis JS1	FALSE
tr|J3VDK6|J3VDK6_BACTU	J3VDK6_BACTU	1428	Bacillus thuringiensis	FALSE
tr|U5QK96|U5QK96_9CYAN	U5QK96_9CYAN	1183438	Gloeobacter kilaueensis JS1	FALSE
tr|A1VP16|A1VP16_POLNA	A1VP16_POLNA	365044	Polaromonas naphthalenivorans (strain CJ2)	FALSE
tr|U5QIA5|U5QIA5_9CYAN	U5QIA5_9CYAN	1183438	Gloeobacter kilaueensis JS1	FALSE
tr|U5QNV3|U5QNV3_9CYAN	U5QNV3_9CYAN	1183438	Gloeobacter kilaueensis JS1	FALSE
tr|Q7AKE1|Q7AKE1_STRCO	Q7AKE1_STRCO	100226	Streptomyces coelicolor (strain ATCC BAA-471 / A3(2) / M145)	FALSE
tr|A1VLJ0|A1VLJ0_POLNA	A1VLJ0_POLNA	365044	Polaromonas naphthalenivorans (strain CJ2)	FALSE
tr|A5UPL5|A5UPL5_ROSS1	A5UPL5_ROSS1	357808	Roseiflexus sp. (strain RS-1)	FALSE
tr|B2JNM2|B2JNM2_BURP8	B2JNM2_BURP8	391038	Burkholderia phymatum (strain DSM 17167 / STM815)	FALSE
tr|A5UYB2|A5UYB2_ROSS1	A5UYB2_ROSS1	357808	Roseiflexus sp. (strain RS-1)	FALSE
tr|G7TD20|G7TD20_XANOB	G7TD20_XANOB	383407	Xanthomonas oryzae pv. oryzicola (strain BLS256)	FALSE
tr|R5KTC6|R5KTC6_9BACT	R5KTC6_9BACT	1262920	Prevotella sp. CAG:1124	FALSE
tr|Q13KA9|Q13KA9_BURXL	Q13KA9_BURXL	266265	Burkholderia xenovorans (strain LB400)	FALSE
tr|D9SSH8|D9SSH8_CLOC7	D9SSH8_CLOC7	573061	Clostridium cellulovorans (strain ATCC 35296 / DSM 3052 / OCM 3 / 743B)	FALSE
tr|B7KG22|B7KG22_CYAP7	B7KG22_CYAP7	65393	Cyanothece sp. (strain PCC 7424)	FALSE
tr|B7KGN5|B7KGN5_CYAP7	B7KGN5_CYAP7	65393	Cyanothece sp. (strain PCC 7424)	FALSE
tr|H8GN41|H8GN41_METAL	H8GN41_METAL	686340	Methylomicrobium album BG8	FALSE
tr|B7KGM8|B7KGM8_CYAP7	B7KGM8_CYAP7	65393	Cyanothece sp. (strain PCC 7424)	FALSE
tr|B7KL36|B7KL36_CYAP7	B7KL36_CYAP7	65393	Cyanothece sp. (strain PCC 7424)	FALSE
tr|B1W002|B1W002_STRGG	B1W002_STRGG	455632	Streptomyces griseus subsp. griseus (strain JCM 4626 / NBRC 13350)	FALSE
tr|B7KFF9|B7KFF9_CYAP7	B7KFF9_CYAP7	65393	Cyanothece sp. (strain PCC 7424)	FALSE
tr|R4LN27|R4LN27_9ACTO	R4LN27_9ACTO	649831	Actinoplanes sp. N902-109	FALSE
tr|R4LPM2|R4LPM2_9ACTO	R4LPM2_9ACTO	649831	Actinoplanes sp. N902-109	FALSE
tr|R4LLH7|R4LLH7_9ACTO	R4LLH7_9ACTO	649831	Actinoplanes sp. N902-109	FALSE
tr|B7KJQ8|B7KJQ8_CYAP7	B7KJQ8_CYAP7	65393	Cyanothece sp. (strain PCC 7424)	FALSE
tr|R4LDG7|R4LDG7_9ACTO	R4LDG7_9ACTO	649831	Actinoplanes sp. N902-109	FALSE
tr|R4LW28|R4LW28_9ACTO	R4LW28_9ACTO	649831	Actinoplanes sp. N902-109	FALSE
tr|B7KEV4|B7KEV4_CYAP7	B7KEV4_CYAP7	65393	Cyanothece sp. (strain PCC 7424)	FALSE
tr|R4LVG0|R4LVG0_9ACTO	R4LVG0_9ACTO	649831	Actinoplanes sp. N902-109	FALSE
tr|B1W2C9|B1W2C9_STRGG	B1W2C9_STRGG	455632	Streptomyces griseus subsp. griseus (strain JCM 4626 / NBRC 13350)	FALSE
tr|B1VYB7|B1VYB7_STRGG	B1VYB7_STRGG	455632	Streptomyces griseus subsp. griseus (strain JCM 4626 / NBRC 13350)	FALSE
tr|Q6AKF4|Q6AKF4_DESPS	Q6AKF4_DESPS	177439	Desulfotalea psychrophila (strain LSv54 / DSM 12343)	FALSE
tr|F8CP90|F8CP90_MYXFH	F8CP90_MYXFH	483219	Myxococcus fulvus (strain ATCC BAA-855 / HW-1)	FALSE
tr|F8CAX9|F8CAX9_MYXFH	F8CAX9_MYXFH	483219	Myxococcus fulvus (strain ATCC BAA-855 / HW-1)	FALSE
tr|A9WKH3|A9WKH3_CHLAA	A9WKH3_CHLAA	1107	Chloroflexus	FALSE
tr|F8CB35|F8CB35_MYXFH	F8CB35_MYXFH	483219	Myxococcus fulvus (strain ATCC BAA-855 / HW-1)	FALSE
tr|Q3BLZ8|Q3BLZ8_XANC5	Q3BLZ8_XANC5	316273	Xanthomonas campestris pv. vesicatoria (strain 85-10)	FALSE
tr|F8CM86|F8CM86_MYXFH	F8CM86_MYXFH	483219	Myxococcus fulvus (strain ATCC BAA-855 / HW-1)	FALSE
tr|F8C916|F8C916_MYXFH	F8C916_MYXFH	483219	Myxococcus fulvus (strain ATCC BAA-855 / HW-1)	FALSE
tr|F8C8W9|F8C8W9_MYXFH	F8C8W9_MYXFH	483219	Myxococcus fulvus (strain ATCC BAA-855 / HW-1)	FALSE
tr|Q6ANY3|Q6ANY3_DESPS	Q6ANY3_DESPS	177439	Desulfotalea psychrophila (strain LSv54 / DSM 12343)	FALSE
tr|Q479Y5|Q479Y5_DECAR	Q479Y5_DECAR	159087	Dechloromonas aromatica (strain RCB)	FALSE
tr|F4M4G0|F4M4G0_ECOLX	F4M4G0_ECOLX	696406	Escherichia coli UMNK88	FALSE
tr|Q47CZ9|Q47CZ9_DECAR	Q47CZ9_DECAR	159087	Dechloromonas aromatica (strain RCB)	FALSE
tr|A0JYI4|A0JYI4_ARTS2	A0JYI4_ARTS2	290399	Arthrobacter sp. (strain FB24)	FALSE
tr|R7JHR8|R7JHR8_9BACT	R7JHR8_9BACT	1263036	Alistipes putredinis CAG:67	FALSE
tr|R7JKH6|R7JKH6_9BACT	R7JKH6_9BACT	1263036	Alistipes putredinis CAG:67	FALSE
tr|C6WF28|C6WF28_ACTMD	C6WF28_ACTMD	446462	Actinosynnema mirum (strain ATCC 29888 / DSM 43827 / NBRC 14064 / IMRU 3971)	FALSE
tr|R4TC04|R4TC04_AMYOR	R4TC04_AMYOR	1156913	Amycolatopsis orientalis HCCB10007	FALSE
tr|Q89KP2|Q89KP2_BRADU	Q89KP2_BRADU	224911	Bradyrhizobium diazoefficiens (strain JCM 10833 / IAM 13628 / NBRC 14792 / USDA 110)	FALSE
tr|Q89M43|Q89M43_BRADU	Q89M43_BRADU	224911	Bradyrhizobium diazoefficiens (strain JCM 10833 / IAM 13628 / NBRC 14792 / USDA 110)	FALSE
tr|Q89XE4|Q89XE4_BRADU	Q89XE4_BRADU	224911	Bradyrhizobium diazoefficiens (strain JCM 10833 / IAM 13628 / NBRC 14792 / USDA 110)	FALSE
tr|Q89IE3|Q89IE3_BRADU	Q89IE3_BRADU	224911	Bradyrhizobium diazoefficiens (strain JCM 10833 / IAM 13628 / NBRC 14792 / USDA 110)	FALSE
tr|R4SPA2|R4SPA2_AMYOR	R4SPA2_AMYOR	1156913	Amycolatopsis orientalis HCCB10007	FALSE
tr|Q89EN1|Q89EN1_BRADU	Q89EN1_BRADU	224911	Bradyrhizobium diazoefficiens (strain JCM 10833 / IAM 13628 / NBRC 14792 / USDA 110)	FALSE
tr|Q89XG2|Q89XG2_BRADU	Q89XG2_BRADU	224911	Bradyrhizobium diazoefficiens (strain JCM 10833 / IAM 13628 / NBRC 14792 / USDA 110)	FALSE
tr|Q89IE4|Q89IE4_BRADU	Q89IE4_BRADU	224911	Bradyrhizobium diazoefficiens (strain JCM 10833 / IAM 13628 / NBRC 14792 / USDA 110)	FALSE
tr|Q89P72|Q89P72_BRADU	Q89P72_BRADU	224911	Bradyrhizobium diazoefficiens (strain JCM 10833 / IAM 13628 / NBRC 14792 / USDA 110)	FALSE
tr|Q89FZ4|Q89FZ4_BRADU	Q89FZ4_BRADU	224911	Bradyrhizobium diazoefficiens (strain JCM 10833 / IAM 13628 / NBRC 14792 / USDA 110)	FALSE
tr|Q89IK1|Q89IK1_BRADU	Q89IK1_BRADU	224911	Bradyrhizobium diazoefficiens (strain JCM 10833 / IAM 13628 / NBRC 14792 / USDA 110)	FALSE
tr|V5QCP0|V5QCP0_9CHLR	V5QCP0_9CHLR	61435	Dehalococcoides mccartyi	FALSE
tr|G8UM80|G8UM80_TANFA	G8UM80_TANFA	203275	Tannerella forsythia (strain ATCC 43037 / JCM 10827 / FDC 338)	FALSE
tr|Q89L68|Q89L68_BRADU	Q89L68_BRADU	224911	Bradyrhizobium diazoefficiens (strain JCM 10833 / IAM 13628 / NBRC 14792 / USDA 110)	FALSE
tr|R4SX83|R4SX83_AMYOR	R4SX83_AMYOR	1156913	Amycolatopsis orientalis HCCB10007	FALSE
tr|Q89SI2|Q89SI2_BRADU	Q89SI2_BRADU	224911	Bradyrhizobium diazoefficiens (strain JCM 10833 / IAM 13628 / NBRC 14792 / USDA 110)	FALSE
tr|Q89MV1|Q89MV1_BRADU	Q89MV1_BRADU	224911	Bradyrhizobium diazoefficiens (strain JCM 10833 / IAM 13628 / NBRC 14792 / USDA 110)	FALSE
tr|R4TE72|R4TE72_AMYOR	R4TE72_AMYOR	1156913	Amycolatopsis orientalis HCCB10007	FALSE
tr|Q89P75|Q89P75_BRADU	Q89P75_BRADU	224911	Bradyrhizobium diazoefficiens (strain JCM 10833 / IAM 13628 / NBRC 14792 / USDA 110)	FALSE
tr|Q89VV1|Q89VV1_BRADU	Q89VV1_BRADU	224911	Bradyrhizobium diazoefficiens (strain JCM 10833 / IAM 13628 / NBRC 14792 / USDA 110)	FALSE
tr|R4T9B6|R4T9B6_AMYOR	R4T9B6_AMYOR	1156913	Amycolatopsis orientalis HCCB10007	FALSE
tr|Q89HP3|Q89HP3_BRADU	Q89HP3_BRADU	224911	Bradyrhizobium diazoefficiens (strain JCM 10833 / IAM 13628 / NBRC 14792 / USDA 110)	FALSE
tr|Q89HT8|Q89HT8_BRADU	Q89HT8_BRADU	224911	Bradyrhizobium diazoefficiens (strain JCM 10833 / IAM 13628 / NBRC 14792 / USDA 110)	FALSE
tr|Q89BJ7|Q89BJ7_BRADU	Q89BJ7_BRADU	224911	Bradyrhizobium diazoefficiens (strain JCM 10833 / IAM 13628 / NBRC 14792 / USDA 110)	FALSE
tr|A7H8P0|A7H8P0_ANADF	A7H8P0_ANADF	404589	Anaeromyxobacter sp. (strain Fw109-5)	FALSE
tr|R5P553|R5P553_9BACT	R5P553_9BACT	1262919	Prevotella sp. CAG:1092	FALSE
tr|R6BJ57|R6BJ57_9CLOT	R6BJ57_9CLOT	1262817	Clostridium sp. CAG:524	FALSE
tr|E8QYZ1|E8QYZ1_ISOPI	E8QYZ1_ISOPI	575540	Isosphaera pallida (strain ATCC 43644 / DSM 9630 / IS1B)	FALSE
tr|I0I5Y7|I0I5Y7_CALAS	I0I5Y7_CALAS	926550	Caldilinea aerophila (strain DSM 14535 / JCM 11387 / NBRC 104270 / STL-6-O1)	FALSE
tr|E8R1B2|E8R1B2_ISOPI	E8R1B2_ISOPI	575540	Isosphaera pallida (strain ATCC 43644 / DSM 9630 / IS1B)	FALSE
tr|I0I7Y3|I0I7Y3_CALAS	I0I7Y3_CALAS	926550	Caldilinea aerophila (strain DSM 14535 / JCM 11387 / NBRC 104270 / STL-6-O1)	FALSE
tr|I0I9I0|I0I9I0_CALAS	I0I9I0_CALAS	926550	Caldilinea aerophila (strain DSM 14535 / JCM 11387 / NBRC 104270 / STL-6-O1)	FALSE
tr|Q3MB33|Q3MB33_ANAVT	Q3MB33_ANAVT	240292	Anabaena variabilis (strain ATCC 29413 / PCC 7937)	FALSE
tr|Q2J1Q0|Q2J1Q0_RHOP2	Q2J1Q0_RHOP2	316058	Rhodopseudomonas palustris (strain HaA2)	FALSE
tr|Q3MB32|Q3MB32_ANAVT	Q3MB32_ANAVT	240292	Anabaena variabilis (strain ATCC 29413 / PCC 7937)	FALSE
tr|Q2ITL2|Q2ITL2_RHOP2	Q2ITL2_RHOP2	316058	Rhodopseudomonas palustris (strain HaA2)	FALSE
tr|Q3M5M6|Q3M5M6_ANAVT	Q3M5M6_ANAVT	240292	Anabaena variabilis (strain ATCC 29413 / PCC 7937)	FALSE
tr|M9TRY7|M9TRY7_9ACTO	M9TRY7_9ACTO	1883	Streptomyces	FALSE
tr|Q2IUB4|Q2IUB4_RHOP2	Q2IUB4_RHOP2	316058	Rhodopseudomonas palustris (strain HaA2)	FALSE
tr|Q2IR51|Q2IR51_RHOP2	Q2IR51_RHOP2	316058	Rhodopseudomonas palustris (strain HaA2)	FALSE
tr|Q3M8J9|Q3M8J9_ANAVT	Q3M8J9_ANAVT	240292	Anabaena variabilis (strain ATCC 29413 / PCC 7937)	FALSE
tr|M9TZY3|M9TZY3_9ACTO	M9TZY3_9ACTO	1265601	Streptomyces sp. PAMC26508	FALSE
tr|Q3M719|Q3M719_ANAVT	Q3M719_ANAVT	240292	Anabaena variabilis (strain ATCC 29413 / PCC 7937)	FALSE
tr|Q2IY42|Q2IY42_RHOP2	Q2IY42_RHOP2	316058	Rhodopseudomonas palustris (strain HaA2)	FALSE
tr|Q3M832|Q3M832_ANAVT	Q3M832_ANAVT	240292	Anabaena variabilis (strain ATCC 29413 / PCC 7937)	FALSE
tr|Q3MAI7|Q3MAI7_ANAVT	Q3MAI7_ANAVT	240292	Anabaena variabilis (strain ATCC 29413 / PCC 7937)	FALSE
tr|Q2IVS6|Q2IVS6_RHOP2	Q2IVS6_RHOP2	316058	Rhodopseudomonas palustris (strain HaA2)	FALSE
tr|Q3MH71|Q3MH71_ANAVT	Q3MH71_ANAVT	240292	Anabaena variabilis (strain ATCC 29413 / PCC 7937)	FALSE
tr|Q2J1Q2|Q2J1Q2_RHOP2	Q2J1Q2_RHOP2	316058	Rhodopseudomonas palustris (strain HaA2)	FALSE
tr|Q3M8J8|Q3M8J8_ANAVT	Q3M8J8_ANAVT	240292	Anabaena variabilis (strain ATCC 29413 / PCC 7937)	FALSE
tr|H0PPB8|H0PPB8_9SYNC	H0PPB8_9SYNC	2	Bacteria	FALSE
tr|G2NQ65|G2NQ65_9ACTO	G2NQ65_9ACTO	862751	Streptomyces sp. SirexAA-E	FALSE
tr|G2NRF9|G2NRF9_9ACTO	G2NRF9_9ACTO	862751	Streptomyces sp. SirexAA-E	FALSE
tr|G2N9S0|G2N9S0_9ACTO	G2N9S0_9ACTO	862751	Streptomyces sp. SirexAA-E	FALSE
tr|A1AN33|A1AN33_PELPD	A1AN33_PELPD	338966	Pelobacter propionicus (strain DSM 2379)	FALSE
tr|D8PBR2|D8PBR2_9BACT	D8PBR2_9BACT	330214	Candidatus Nitrospira defluvii	FALSE
tr|B3ECI5|B3ECI5_CHLL2	B3ECI5_CHLL2	290315	Chlorobium limicola (strain DSM 245 / NBRC 103803)	FALSE
tr|D8PEK6|D8PEK6_9BACT	D8PEK6_9BACT	330214	Candidatus Nitrospira defluvii	FALSE
tr|D8PDS0|D8PDS0_9BACT	D8PDS0_9BACT	330214	Candidatus Nitrospira defluvii	FALSE
tr|D8PES3|D8PES3_9BACT	D8PES3_9BACT	330214	Candidatus Nitrospira defluvii	FALSE
tr|D8PIE9|D8PIE9_9BACT	D8PIE9_9BACT	330214	Candidatus Nitrospira defluvii	FALSE
tr|F4L145|F4L145_HALH1	F4L145_HALH1	760192	Haliscomenobacter hydrossis (strain ATCC 27775 / DSM 1100 / LMG 10767 / O)	FALSE
tr|K7SXG0|K7SXG0_GLUOY	K7SXG0_GLUOY	1224746	Gluconobacter oxydans H24	FALSE
tr|F4L7M3|F4L7M3_HALH1	F4L7M3_HALH1	760192	Haliscomenobacter hydrossis (strain ATCC 27775 / DSM 1100 / LMG 10767 / O)	FALSE
tr|F4KVQ0|F4KVQ0_HALH1	F4KVQ0_HALH1	760192	Haliscomenobacter hydrossis (strain ATCC 27775 / DSM 1100 / LMG 10767 / O)	FALSE
tr|F4KTB4|F4KTB4_HALH1	F4KTB4_HALH1	760192	Haliscomenobacter hydrossis (strain ATCC 27775 / DSM 1100 / LMG 10767 / O)	FALSE
tr|F4L867|F4L867_HALH1	F4L867_HALH1	760192	Haliscomenobacter hydrossis (strain ATCC 27775 / DSM 1100 / LMG 10767 / O)	FALSE
tr|F4KTB5|F4KTB5_HALH1	F4KTB5_HALH1	760192	Haliscomenobacter hydrossis (strain ATCC 27775 / DSM 1100 / LMG 10767 / O)	FALSE
tr|F4KVQ1|F4KVQ1_HALH1	F4KVQ1_HALH1	760192	Haliscomenobacter hydrossis (strain ATCC 27775 / DSM 1100 / LMG 10767 / O)	FALSE
tr|F4KW18|F4KW18_HALH1	F4KW18_HALH1	760192	Haliscomenobacter hydrossis (strain ATCC 27775 / DSM 1100 / LMG 10767 / O)	FALSE
tr|F4L7D7|F4L7D7_HALH1	F4L7D7_HALH1	760192	Haliscomenobacter hydrossis (strain ATCC 27775 / DSM 1100 / LMG 10767 / O)	FALSE
tr|F4L7M0|F4L7M0_HALH1	F4L7M0_HALH1	760192	Haliscomenobacter hydrossis (strain ATCC 27775 / DSM 1100 / LMG 10767 / O)	FALSE
tr|F4L868|F4L868_HALH1	F4L868_HALH1	760192	Haliscomenobacter hydrossis (strain ATCC 27775 / DSM 1100 / LMG 10767 / O)	FALSE
tr|F4L1Q1|F4L1Q1_HALH1	F4L1Q1_HALH1	760192	Haliscomenobacter hydrossis (strain ATCC 27775 / DSM 1100 / LMG 10767 / O)	FALSE
tr|F4KSC7|F4KSC7_HALH1	F4KSC7_HALH1	760192	Haliscomenobacter hydrossis (strain ATCC 27775 / DSM 1100 / LMG 10767 / O)	FALSE
tr|F4L7M1|F4L7M1_HALH1	F4L7M1_HALH1	760192	Haliscomenobacter hydrossis (strain ATCC 27775 / DSM 1100 / LMG 10767 / O)	FALSE
tr|F4L866|F4L866_HALH1	F4L866_HALH1	760192	Haliscomenobacter hydrossis (strain ATCC 27775 / DSM 1100 / LMG 10767 / O)	FALSE
tr|F4KRQ3|F4KRQ3_HALH1	F4KRQ3_HALH1	760192	Haliscomenobacter hydrossis (strain ATCC 27775 / DSM 1100 / LMG 10767 / O)	FALSE
tr|F4L4G0|F4L4G0_HALH1	F4L4G0_HALH1	760192	Haliscomenobacter hydrossis (strain ATCC 27775 / DSM 1100 / LMG 10767 / O)	FALSE
tr|F4KPI3|F4KPI3_HALH1	F4KPI3_HALH1	760192	Haliscomenobacter hydrossis (strain ATCC 27775 / DSM 1100 / LMG 10767 / O)	FALSE
tr|F4KVP9|F4KVP9_HALH1	F4KVP9_HALH1	760192	Haliscomenobacter hydrossis (strain ATCC 27775 / DSM 1100 / LMG 10767 / O)	FALSE
tr|F4KWP6|F4KWP6_HALH1	F4KWP6_HALH1	760192	Haliscomenobacter hydrossis (strain ATCC 27775 / DSM 1100 / LMG 10767 / O)	FALSE
tr|F4KWT7|F4KWT7_HALH1	F4KWT7_HALH1	760192	Haliscomenobacter hydrossis (strain ATCC 27775 / DSM 1100 / LMG 10767 / O)	FALSE
tr|F4KUW5|F4KUW5_HALH1	F4KUW5_HALH1	760192	Haliscomenobacter hydrossis (strain ATCC 27775 / DSM 1100 / LMG 10767 / O)	FALSE
tr|F4KWW3|F4KWW3_HALH1	F4KWW3_HALH1	760192	Haliscomenobacter hydrossis (strain ATCC 27775 / DSM 1100 / LMG 10767 / O)	FALSE
tr|F4KWB2|F4KWB2_HALH1	F4KWB2_HALH1	760192	Haliscomenobacter hydrossis (strain ATCC 27775 / DSM 1100 / LMG 10767 / O)	FALSE
tr|F4KRX0|F4KRX0_HALH1	F4KRX0_HALH1	760192	Haliscomenobacter hydrossis (strain ATCC 27775 / DSM 1100 / LMG 10767 / O)	FALSE
tr|F4KY07|F4KY07_HALH1	F4KY07_HALH1	760192	Haliscomenobacter hydrossis (strain ATCC 27775 / DSM 1100 / LMG 10767 / O)	FALSE
tr|F4L1S3|F4L1S3_HALH1	F4L1S3_HALH1	760192	Haliscomenobacter hydrossis (strain ATCC 27775 / DSM 1100 / LMG 10767 / O)	FALSE
tr|F4KUX8|F4KUX8_HALH1	F4KUX8_HALH1	760192	Haliscomenobacter hydrossis (strain ATCC 27775 / DSM 1100 / LMG 10767 / O)	FALSE
tr|I0KUI6|I0KUI6_STEMA	I0KUI6_STEMA	40324	Stenotrophomonas maltophilia	FALSE
tr|A7NJM6|A7NJM6_ROSCS	A7NJM6_ROSCS	383372	Roseiflexus castenholzii (strain DSM 13941 / HLO8)	FALSE
tr|A9EU57|A9EU57_SORC5	A9EU57_SORC5	448385	Sorangium cellulosum (strain So ce56)	FALSE
tr|F3U2K9|F3U2K9_RHOSH	F3U2K9_RHOSH	992186	Rhodobacter sphaeroides WS8N	FALSE
tr|K9W1K2|K9W1K2_9CYAN	K9W1K2_9CYAN	1173022	Crinalium epipsammum PCC 9333	FALSE
tr|K9VWW1|K9VWW1_9CYAN	K9VWW1_9CYAN	1173022	Crinalium epipsammum PCC 9333	FALSE
tr|B5YI64|B5YI64_THEYD	B5YI64_THEYD	289376	Thermodesulfovibrio yellowstonii (strain ATCC 51303 / DSM 11347 / YP87)	FALSE
tr|K9W7A9|K9W7A9_9CYAN	K9W7A9_9CYAN	1173022	Crinalium epipsammum PCC 9333	FALSE
tr|F3U2E1|F3U2E1_RHOSH	F3U2E1_RHOSH	992186	Rhodobacter sphaeroides WS8N	FALSE
tr|K9VUM6|K9VUM6_9CYAN	K9VUM6_9CYAN	1173022	Crinalium epipsammum PCC 9333	FALSE
tr|K9W4X6|K9W4X6_9CYAN	K9W4X6_9CYAN	1173022	Crinalium epipsammum PCC 9333	FALSE
tr|A9GPK4|A9GPK4_SORC5	A9GPK4_SORC5	448385	Sorangium cellulosum (strain So ce56)	FALSE
tr|A9FRH3|A9FRH3_SORC5	A9FRH3_SORC5	448385	Sorangium cellulosum (strain So ce56)	FALSE
tr|K9W2R5|K9W2R5_9CYAN	K9W2R5_9CYAN	1173022	Crinalium epipsammum PCC 9333	FALSE
tr|A9FQ64|A9FQ64_SORC5	A9FQ64_SORC5	448385	Sorangium cellulosum (strain So ce56)	FALSE
tr|A9GJ82|A9GJ82_SORC5	A9GJ82_SORC5	448385	Sorangium cellulosum (strain So ce56)	FALSE
tr|K9W3G3|K9W3G3_9CYAN	K9W3G3_9CYAN	1173022	Crinalium epipsammum PCC 9333	FALSE
tr|G0A721|G0A721_METMM	G0A721_METMM	857087	Methylomonas methanica (strain MC09)	FALSE
tr|W0RRM1|W0RRM1_9BACT	W0RRM1_9BACT	861299	Gemmatimonadetes bacterium KBS708	FALSE
tr|W0RQM2|W0RQM2_9BACT	W0RQM2_9BACT	861299	Gemmatimonadetes bacterium KBS708	FALSE
tr|E6SNB7|E6SNB7_BACT6	E6SNB7_BACT6	693979	Bacteroides helcogenes (strain ATCC 35417 / DSM 20613 / JCM 6297 / P 36-108)	FALSE
tr|C2UNI0|C2UNI0_BACCE	C2UNI0_BACCE	526982	Bacillus cereus Rock1-15	FALSE
tr|V5WCY3|V5WCY3_9SPIO	V5WCY3_9SPIO	1307761	Spirochaeta sp. L21-RPul-D2	FALSE
tr|V5WET2|V5WET2_9SPIO	V5WET2_9SPIO	1307761	Spirochaeta sp. L21-RPul-D2	FALSE
tr|I0HV75|I0HV75_RUBGI	I0HV75_RUBGI	983917	Rubrivivax gelatinosus (strain NBRC 100245 / IL144)	FALSE
tr|H8MUT1|H8MUT1_CORCM	H8MUT1_CORCM	1144275	Corallococcus coralloides (strain ATCC 25202 / DSM 2259 / NBRC 100086 / M2)	FALSE
tr|I3X9H4|I3X9H4_RHIFR	I3X9H4_RHIFR	1185652	Sinorhizobium fredii USDA 257	FALSE
tr|R5RSV9|R5RSV9_9BACE	R5RSV9_9BACE	1262742	Bacteroides sp. CAG:545	FALSE
tr|H8MGU5|H8MGU5_CORCM	H8MGU5_CORCM	1144275	Corallococcus coralloides (strain ATCC 25202 / DSM 2259 / NBRC 100086 / M2)	FALSE
tr|H8MKE4|H8MKE4_CORCM	H8MKE4_CORCM	1144275	Corallococcus coralloides (strain ATCC 25202 / DSM 2259 / NBRC 100086 / M2)	FALSE
tr|H8MVD3|H8MVD3_CORCM	H8MVD3_CORCM	1144275	Corallococcus coralloides (strain ATCC 25202 / DSM 2259 / NBRC 100086 / M2)	FALSE
tr|K0JTJ0|K0JTJ0_SACES	K0JTJ0_SACES	1179773	Saccharothrix espanaensis (strain ATCC 51144 / DSM 44229 / JCM 9112 / NBRC 15066 / NRRL 15764)	FALSE
tr|K0KBF7|K0KBF7_SACES	K0KBF7_SACES	1179773	Saccharothrix espanaensis (strain ATCC 51144 / DSM 44229 / JCM 9112 / NBRC 15066 / NRRL 15764)	FALSE
tr|K0KDT0|K0KDT0_SACES	K0KDT0_SACES	1179773	Saccharothrix espanaensis (strain ATCC 51144 / DSM 44229 / JCM 9112 / NBRC 15066 / NRRL 15764)	FALSE
tr|I3X6A2|I3X6A2_RHIFR	I3X6A2_RHIFR	1185652	Sinorhizobium fredii USDA 257	FALSE
tr|H8MX43|H8MX43_CORCM	H8MX43_CORCM	1144275	Corallococcus coralloides (strain ATCC 25202 / DSM 2259 / NBRC 100086 / M2)	FALSE
tr|K0JX85|K0JX85_SACES	K0JX85_SACES	1179773	Saccharothrix espanaensis (strain ATCC 51144 / DSM 44229 / JCM 9112 / NBRC 15066 / NRRL 15764)	FALSE
[truncated: 1,017 more rows]
