# Supplementary material for: Diversity and Expression of Bacterial Metacaspases in an Aquatic Ecosystem
Source: Front Microbiol. 2016 Jul 6;7:1043. doi: 10.3389/fmicb.2016.01043 (PMC4933709; doi:10.3389/fmicb.2016.01043)
Supplement: Supplementary file 6 [file DataSheet1.ZIP › uniprot-proteomes.mcasp+C14.refpkg/uniprot-proteomes.mcasp+C14.taxa.csv]

tax_id	parent_id	rank	tax_name	root	below_root	superkingdom	below_superkingdom	below_below_superkingdom	kingdom	below_kingdom	below_below_kingdom	below_below_below_kingdom	below_below_below_below_kingdom	below_below_below_below_below_kingdom	subkingdom	superphylum	phylum	below_phylum	below_below_phylum	below_below_below_phylum	below_below_below_below_phylum	below_below_below_below_below_phylum	below_below_below_below_below_below_phylum	below_below_below_below_below_below_below_phylum	below_below_below_below_below_below_below_below_phylum	below_below_below_below_below_below_below_below_below_phylum	below_below_below_below_below_below_below_below_below_below_phylum	subphylum	below_subphylum	below_below_subphylum	below_below_below_subphylum	below_below_below_below_subphylum	below_below_below_below_below_subphylum	below_below_below_below_below_below_subphylum	below_below_below_below_below_below_below_subphylum	below_below_below_below_below_below_below_below_subphylum	below_below_below_below_below_below_below_below_below_subphylum	below_below_below_below_below_below_below_below_below_below_subphylum	below_below_below_below_below_below_below_below_below_below_below_subphylum	below_below_below_below_below_below_below_below_below_below_below_below_subphylum	below_below_below_below_below_below_below_below_below_below_below_below_below_subphylum	below_below_below_below_below_below_below_below_below_below_below_below_below_below_subphylum	below_below_below_below_below_below_below_below_below_below_below_below_below_below_below_subphylum	below_below_below_below_below_below_below_below_below_below_below_below_below_below_below_below_subphylum	superclass	class	below_class	below_below_class	below_below_below_class
1	1	root	root	1
131567	1	below_root	cellular organisms	1	131567
2157	131567	superkingdom	Archaea	1	131567	2157
2	131567	superkingdom	Bacteria	1	131567	2
2759	131567	superkingdom	Eukaryota	1	131567	2759
33630	2759	below_superkingdom	Alveolata	1	131567	2759	33630
554915	2759	below_superkingdom	Amoebozoa	1	131567	2759	554915
33682	2759	below_superkingdom	Euglenozoa	1	131567	2759	33682
33154	2759	below_superkingdom	Opisthokonta	1	131567	2759	33154
5719	2759	below_superkingdom	Parabasalia	1	131567	2759	5719
543769	2759	below_superkingdom	Rhizaria	1	131567	2759	543769
33634	2759	below_superkingdom	Stramenopiles	1	131567	2759	33634
2323	2	below_superkingdom	unclassified Bacteria	1	131567	2	2323
5878	33630	below_below_superkingdom	Ciliophora	1	131567	2759	33630	5878
142796	554915	below_below_superkingdom	Mycetozoa	1	131567	2759	554915	142796
42461	33154	below_below_superkingdom	Opisthokonta incertae sedis	1	131567	2759	33154	42461
569578	33634	below_below_superkingdom	PX clade	1	131567	2759	33634	569578
27997	33630	below_below_superkingdom	Perkinsea	1	131567	2759	33630	27997
640293	2323	below_below_superkingdom	candidate division NC10	1	131567	2	2323	640293
4751	33154	kingdom	Fungi	1	131567	2759	33154		4751
33208	33154	kingdom	Metazoa	1	131567	2759	33154		33208
33090	2759	kingdom	Viridiplantae	1	131567	2759			33090
6072	33208	below_kingdom	Eumetazoa	1	131567	2759	33154		33208	6072
112252	4751	below_kingdom	Fungi incertae sedis	1	131567	2759	33154		4751	112252
33213	6072	below_below_kingdom	Bilateria	1	131567	2759	33154		33208	6072	33213
451834	112252	below_below_kingdom	Early diverging fungal lineages	1	131567	2759	33154		4751	112252	451834
33511	33213	below_below_below_kingdom	Deuterostomia	1	131567	2759	33154		33208	6072	33213	33511
33317	33213	below_below_below_kingdom	Protostomia	1	131567	2759	33154		33208	6072	33213	33317
1206794	33317	below_below_below_below_kingdom	Ecdysozoa	1	131567	2759	33154		33208	6072	33213	33317	1206794
1206795	33317	below_below_below_below_kingdom	Lophotrochozoa	1	131567	2759	33154		33208	6072	33213	33317	1206795
88770	1206794	below_below_below_below_below_kingdom	Panarthropoda	1	131567	2759	33154		33208	6072	33213	33317	1206794	88770
451864	4751	subkingdom	Dikarya	1	131567	2759	33154		4751						451864
68336	2	superphylum	Bacteroidetes/Chlorobi group	1	131567	2										68336
51290	2	superphylum	Chlamydiae/Verrucomicrobia group	1	131567	2										51290
131550	2	superphylum	Fibrobacteres/Acidobacteria group	1	131567	2										131550
57723	131550	phylum	Acidobacteria	1	131567	2										131550	57723
201174	2	phylum	Actinobacteria	1	131567	2											201174
6340	1206795	phylum	Annelida	1	131567	2759	33154		33208	6072	33213	33317	1206795				6340
5794	33630	phylum	Apicomplexa	1	131567	2759	33630										5794
200783	2	phylum	Aquificae	1	131567	2											200783
67819	2	phylum	Armatimonadetes	1	131567	2											67819
6656	88770	phylum	Arthropoda	1	131567	2759	33154		33208	6072	33213	33317	1206794	88770			6656
4890	451864	phylum	Ascomycota	1	131567	2759	33154		4751						451864		4890
2836	33634	phylum	Bacillariophyta	1	131567	2759	33634										2836
976	68336	phylum	Bacteroidetes	1	131567	2										68336	976
5204	451864	phylum	Basidiomycota	1	131567	2759	33154		4751						451864		5204
67814	2	phylum	Caldiserica	1	131567	2											67814
204428	51290	phylum	Chlamydiae	1	131567	2										51290	204428
1090	68336	phylum	Chlorobi	1	131567	2										68336	1090
200795	2	phylum	Chloroflexi	1	131567	2											200795
3041	33090	phylum	Chlorophyta	1	131567	2759			33090								3041
7711	33511	phylum	Chordata	1	131567	2759	33154		33208	6072	33213	33511					7711
4761	4751	phylum	Chytridiomycota	1	131567	2759	33154		4751								4761
456828	2323	phylum	Cloacimonetes	1	131567	2	2323										456828
6073	6072	phylum	Cnidaria	1	131567	2759	33154		33208	6072							6073
1117	2	phylum	Cyanobacteria	1	131567	2											1117
200930	2	phylum	Deferribacteres	1	131567	2											200930
7586	33511	phylum	Echinodermata	1	131567	2759	33154		33208	6072	33213	33511					7586
28890	2157	phylum	Euryarchaeota	1	131567	2157											28890
65842	131550	phylum	Fibrobacteres	1	131567	2										131550	65842
1239	2	phylum	Firmicutes	1	131567	2											1239
142182	2	phylum	Gemmatimonadetes	1	131567	2											142182
214504	4751	phylum	Glomeromycota	1	131567	2759	33154		4751								214504
1134404	68336	phylum	Ignavibacteriae	1	131567	2										68336	1134404
6447	1206795	phylum	Mollusca	1	131567	2759	33154		33208	6072	33213	33317	1206795				6447
6231	1206794	phylum	Nematoda	1	131567	2759	33154		33208	6072	33213	33317	1206794				6231
40117	2	phylum	Nitrospirae	1	131567	2											40117
2870	569578	phylum	Phaeophyceae	1	131567	2759	33634	569578									2870
10226	33208	phylum	Placozoa	1	131567	2759	33154		33208								10226
203682	2	phylum	Planctomycetes	1	131567	2											203682
6157	33213	phylum	Platyhelminthes	1	131567	2759	33154		33208	6072	33213						6157
6040	33208	phylum	Porifera	1	131567	2759	33154		33208								6040
1224	2	phylum	Proteobacteria	1	131567	2											1224
203691	2	phylum	Spirochaetes	1	131567	2											203691
35493	33090	phylum	Streptophyta	1	131567	2759			33090								35493
651137	2157	phylum	Thaumarchaeota	1	131567	2157											651137
74201	51290	phylum	Verrucomicrobia	1	131567	2										51290	74201
5302	5204	below_phylum	Agaricomycotina	1	131567	2759	33154		4751						451864		5204	5302
129385	5204	below_phylum	Basidiomycota incertae sedis	1	131567	2759	33154		4751						451864		5204	129385
42113	6340	below_phylum	Clitellata	1	131567	2759	33154		33208	6072	33213	33317	1206795				6340	42113
1280412	5794	below_phylum	Conoidasida	1	131567	2759	33630										5794	1280412
133551	7586	below_phylum	Eleutherozoa	1	131567	2759	33154		33208	6072	33213	33511					7586	133551
197563	6656	below_phylum	Mandibulata	1	131567	2759	33154		33208	6072	33213	33317	1206794	88770			6656	197563
131221	35493	below_phylum	Streptophytina	1	131567	2759			33090								35493	131221
47928	1239	below_phylum	environmental samples	1	131567	2											1239	47928
3152	3041	below_phylum	prasinophytes	1	131567	2759			33090								3041	3152
716545	4890	below_phylum	saccharomyceta	1	131567	2759	33154		4751						451864		4890	716545
458031	57723	below_phylum	unclassified Acidobacteria	1	131567	2										131550	57723	458031
33867	28890	below_phylum	unclassified Euryarchaeota	1	131567	2157											28890	33867
3193	131221	below_below_phylum	Embryophyta	1	131567	2759			33090								35493	131221	3193
197562	197563	below_below_phylum	Pancrustacea	1	131567	2759	33154		33208	6072	33213	33317	1206794	88770			6656	197563	197562
3208	3193	below_below_below_phylum	Bryophyta	1	131567	2759			33090								35493	131221	3193	3208
58023	3193	below_below_below_phylum	Tracheophyta	1	131567	2759			33090								35493	131221	3193	58023
404260	3208	below_below_below_below_phylum	Bryophytina	1	131567	2759			33090								35493	131221	3193	3208	404260
78536	58023	below_below_below_below_phylum	Euphyllophyta	1	131567	2759			33090								35493	131221	3193	58023	78536
58024	78536	below_below_below_below_below_phylum	Spermatophyta	1	131567	2759			33090								35493	131221	3193	58023	78536	58024
3398	58024	below_below_below_below_below_below_phylum	Magnoliophyta	1	131567	2759			33090								35493	131221	3193	58023	78536	58024	3398
1437183	3398	below_below_below_below_below_below_below_phylum	Mesangiospermae	1	131567	2759			33090								35493	131221	3193	58023	78536	58024	3398	1437183
232365	3398	below_below_below_below_below_below_below_phylum	basal Magnoliophyta	1	131567	2759			33090								35493	131221	3193	58023	78536	58024	3398	232365
71240	1437183	below_below_below_below_below_below_below_below_phylum	eudicotyledons	1	131567	2759			33090								35493	131221	3193	58023	78536	58024	3398	1437183	71240
91827	71240	below_below_below_below_below_below_below_below_below_phylum	Gunneridae	1	131567	2759			33090								35493	131221	3193	58023	78536	58024	3398	1437183	71240	91827
1437201	91827	below_below_below_below_below_below_below_below_below_below_phylum	Pentapetalae	1	131567	2759			33090								35493	131221	3193	58023	78536	58024	3398	1437183	71240	91827	1437201
7735	7711	subphylum	Cephalochordata	1	131567	2759	33154		33208	6072	33213	33511					7711											7735
6843	6656	subphylum	Chelicerata	1	131567	2759	33154		33208	6072	33213	33317	1206794	88770			6656											6843
89593	7711	subphylum	Craniata	1	131567	2759	33154		33208	6072	33213	33511					7711											89593
6657	197562	subphylum	Crustacea	1	131567	2759	33154		33208	6072	33213	33317	1206794	88770			6656	197563	197562									6657
431838	5878	subphylum	Intramacronucleata	1	131567	2759	33630	5878																				431838
451507	451834	subphylum	Mucoromycotina	1	131567	2759	33154		4751	112252	451834																	451507
61985	197563	subphylum	Myriapoda	1	131567	2759	33154		33208	6072	33213	33317	1206794	88770			6656	197563										61985
147538	716545	subphylum	Pezizomycotina	1	131567	2759	33154		4751						451864		4890	716545										147538
29000	5204	subphylum	Pucciniomycotina	1	131567	2759	33154		4751						451864		5204											29000
147537	716545	subphylum	Saccharomycotina	1	131567	2759	33154		4751						451864		4890	716545										147537
451866	4890	subphylum	Taphrinomycotina	1	131567	2759	33154		4751						451864		4890											451866
7712	7711	subphylum	Tunicata	1	131567	2759	33154		33208	6072	33213	33511					7711											7712
452284	5204	subphylum	Ustilaginomycotina	1	131567	2759	33154		4751						451864		5204											452284
68525	1224	subphylum	delta/epsilon subdivisions	1	131567	2											1224											68525
7742	89593	below_subphylum	Vertebrata	1	131567	2759	33154		33208	6072	33213	33511					7711											89593	7742
716546	147538	below_subphylum	leotiomyceta	1	131567	2759	33154		4751						451864		4890	716545										147538	716546
7776	7742	below_below_subphylum	Gnathostomata	1	131567	2759	33154		33208	6072	33213	33511					7711											89593	7742	7776
715962	716546	below_below_subphylum	dothideomyceta	1	131567	2759	33154		4751						451864		4890	716545										147538	716546	715962
715989	716546	below_below_subphylum	sordariomyceta	1	131567	2759	33154		4751						451864		4890	716545										147538	716546	715989
117570	7776	below_below_below_subphylum	Teleostomi	1	131567	2759	33154		33208	6072	33213	33511					7711											89593	7742	7776	117570
117571	117570	below_below_below_below_subphylum	Euteleostomi	1	131567	2759	33154		33208	6072	33213	33511					7711											89593	7742	7776	117570	117571
8287	117571	below_below_below_below_below_subphylum	Sarcopterygii	1	131567	2759	33154		33208	6072	33213	33511					7711											89593	7742	7776	117570	117571	8287
118072	8287	below_below_below_below_below_below_subphylum	Coelacanthimorpha	1	131567	2759	33154		33208	6072	33213	33511					7711											89593	7742	7776	117570	117571	8287	118072
1338369	8287	below_below_below_below_below_below_subphylum	Dipnotetrapodomorpha	1	131567	2759	33154		33208	6072	33213	33511					7711											89593	7742	7776	117570	117571	8287	1338369
32523	1338369	below_below_below_below_below_below_below_subphylum	Tetrapoda	1	131567	2759	33154		33208	6072	33213	33511					7711											89593	7742	7776	117570	117571	8287	1338369	32523
32524	32523	below_below_below_below_below_below_below_below_subphylum	Amniota	1	131567	2759	33154		33208	6072	33213	33511					7711											89593	7742	7776	117570	117571	8287	1338369	32523	32524
8457	32524	below_below_below_below_below_below_below_below_below_subphylum	Sauropsida	1	131567	2759	33154		33208	6072	33213	33511					7711											89593	7742	7776	117570	117571	8287	1338369	32523	32524	8457
32561	8457	below_below_below_below_below_below_below_below_below_below_subphylum	Sauria	1	131567	2759	33154		33208	6072	33213	33511					7711											89593	7742	7776	117570	117571	8287	1338369	32523	32524	8457	32561
1329799	32561	below_below_below_below_below_below_below_below_below_below_below_subphylum	Testudines + Archosauria group	1	131567	2759	33154		33208	6072	33213	33511					7711											89593	7742	7776	117570	117571	8287	1338369	32523	32524	8457	32561	1329799
8492	1329799	below_below_below_below_below_below_below_below_below_below_below_below_subphylum	Archosauria	1	131567	2759	33154		33208	6072	33213	33511					7711											89593	7742	7776	117570	117571	8287	1338369	32523	32524	8457	32561	1329799	8492
436486	8492	below_below_below_below_below_below_below_below_below_below_below_below_below_subphylum	Dinosauria	1	131567	2759	33154		33208	6072	33213	33511					7711											89593	7742	7776	117570	117571	8287	1338369	32523	32524	8457	32561	1329799	8492	436486
436489	436486	below_below_below_below_below_below_below_below_below_below_below_below_below_below_subphylum	Saurischia	1	131567	2759	33154		33208	6072	33213	33511					7711											89593	7742	7776	117570	117571	8287	1338369	32523	32524	8457	32561	1329799	8492	436486	436489
436491	436489	below_below_below_below_below_below_below_below_below_below_below_below_below_below_below_subphylum	Theropoda	1	131567	2759	33154		33208	6072	33213	33511					7711											89593	7742	7776	117570	117571	8287	1338369	32523	32524	8457	32561	1329799	8492	436486	436489	436491
436492	436491	below_below_below_below_below_below_below_below_below_below_below_below_below_below_below_below_subphylum	Coelurosauria	1	131567	2759	33154		33208	6072	33213	33511					7711											89593	7742	7776	117570	117571	8287	1338369	32523	32524	8457	32561	1329799	8492	436486	436489	436491	436492
7898	117571	superclass	Actinopterygii	1	131567	2759	33154		33208	6072	33213	33511					7711											89593	7742	7776	117570	117571													7898
7624	133551	superclass	Echinozoa	1	131567	2759	33154		33208	6072	33213	33511					7586	133551																											7624
6960	197562	superclass	Hexapoda	1	131567	2759	33154		33208	6072	33213	33317	1206794	88770			6656	197563	197562																										6960
204432	57723	class	Acidobacteriia	1	131567	2										131550	57723																													204432
422676	5794	class	Aconoidasida	1	131567	2759	33630										5794																													422676
1760	201174	class	Actinobacteria	1	131567	2											201174																													1760
186623	7898	class	Actinopteri	1	131567	2759	33154		33208	6072	33213	33511					7711											89593	7742	7776	117570	117571													7898	186623
155619	5302	class	Agaricomycetes	1	131567	2759	33154		4751						451864		5204	5302																												155619
28211	1224	class	Alphaproteobacteria	1	131567	2											1224																													28211
8292	32523	class	Amphibia	1	131567	2759	33154		33208	6072	33213	33511					7711											89593	7742	7776	117570	117571	8287	1338369	32523											8292
6101	6073	class	Anthozoa	1	131567	2759	33154		33208	6072							6073																													6101
30302	7712	class	Appendicularia	1	131567	2759	33154		33208	6072	33213	33511					7711											7712																		30302
187857	200783	class	Aquificae	1	131567	2											200783																													187857
6854	6843	class	Arachnida	1	131567	2759	33154		33208	6072	33213	33317	1206794	88770			6656											6843																		6854
7713	7712	class	Ascidiacea	1	131567	2759	33154		33208	6072	33213	33511					7711											7712																		7713
8782	436492	class	Aves	1	131567	2759	33154		33208	6072	33213	33511					7711											89593	7742	7776	117570	117571	8287	1338369	32523	32524	8457	32561	1329799	8492	436486	436489	436491	436492		8782
33849	2836	class	Bacillariophyceae	1	131567	2759	33634										2836																													33849
91061	1239	class	Bacilli	1	131567	2											1239																													91061
200643	976	class	Bacteroidia	1	131567	2										68336	976																													200643
28216	1224	class	Betaproteobacteria	1	131567	2											1224																													28216
6544	6447	class	Bivalvia	1	131567	2759	33154		33208	6072	33213	33317	1206795				6447																													6544
6658	6657	class	Branchiopoda	1	131567	2759	33154		33208	6072	33213	33317	1206794	88770			6656	197563	197562									6657																		6658
3214	404260	class	Bryopsida	1	131567	2759			33090								35493	131221	3193	3208	404260																									3214
475962	200795	class	Caldilineae	1	131567	2											200795																													475962
693071	67814	class	Caldisericia	1	131567	2											67814																													693071
6199	6157	class	Cestoda	1	131567	2759	33154		33208	6072	33213						6157																													6199
7540	61985	class	Chilopoda	1	131567	2759	33154		33208	6072	33213	33317	1206794	88770			6656	197563										61985																		7540
204429	204428	class	Chlamydiia	1	131567	2										51290	204428																													204429
191410	1090	class	Chlorobia	1	131567	2										68336	1090																													191410
32061	200795	class	Chloroflexia	1	131567	2											200795																													32061
3166	3041	class	Chlorophyceae	1	131567	2759			33090								3041																													3166
119089	6231	class	Chromadorea	1	131567	2759	33154		33208	6072	33213	33317	1206794				6231																													119089
1077257	67819	class	Chthonomonadetes	1	131567	2											67819																													1077257
451435	4761	class	Chytridiomycetes	1	131567	2759	33154		4751								4761																													451435
186801	1239	class	Clostridia	1	131567	2											1239																													186801
5796	1280412	class	Coccidia	1	131567	2759	33630										5794	1280412																												5796
33836	2836	class	Coscinodiscophyceae	1	131567	2759	33634										2836																													33836
768503	976	class	Cytophagia	1	131567	2										68336	976																													768503
68337	200930	class	Deferribacteres	1	131567	2											200930																													68337
301297	200795	class	Dehalococcoidia	1	131567	2											200795																													301297
28221	68525	class	Deltaproteobacteria	1	131567	2											1224											68525																		28221
6042	6040	class	Demospongiae	1	131567	2759	33154		33208								6040																													6042
147541	715962	class	Dothideomycetes	1	131567	2759	33154		4751						451864		4890	716545										147538	716546	715962																147541
7625	7624	class	Echinoidea	1	131567	2759	33154		33208	6072	33213	33511					7586	133551																											7624	7625
119088	6231	class	Enoplea	1	131567	2759	33154		33208	6072	33213	33317	1206794				6231																													119088
29547	68525	class	Epsilonproteobacteria	1	131567	2											1224											68525																		29547
526524	1239	class	Erysipelotrichia	1	131567	2											1239																													526524
147545	716546	class	Eurotiomycetes	1	131567	2759	33154		4751						451864		4890	716545										147538	716546																	147545
204430	65842	class	Fibrobacteria	1	131567	2										131550	65842																													204430
117743	976	class	Flavobacteriia	1	131567	2										68336	976																													117743
29178	543769	class	Foraminifera	1	131567	2759	543769																																							29178
1236	1224	class	Gammaproteobacteria	1	131567	2											1224																													1236
219685	142182	class	Gemmatimonadetes	1	131567	2											142182																													219685
307596	1117	class	Gloeobacteria	1	131567	2											1117																													307596
214506	214504	class	Glomeromycetes	1	131567	2759	33154		4751								214504																													214506
35086	1280412	class	Gregarinasina	1	131567	2759	33630										5794	1280412																												35086
5752	2759	class	Heterolobosea	1	131567	2759																																								5752
55824	42113	class	Hirudinida	1	131567	2759	33154		33208	6072	33213	33317	1206795				6340	42113																												55824
127916	42461	class	Ichthyosporea	1	131567	2759	33154	42461																																						127916
795747	1134404	class	Ignavibacteria	1	131567	2										68336	1134404																													795747
50557	6960	class	Insecta	1	131567	2759	33154		33208	6072	33213	33317	1206794	88770			6656	197563	197562																										6960	50557
147548	715989	class	Leotiomycetes	1	131567	2759	33154		4751						451864		4890	716545										147538	716546	715989																147548
4447	1437183	class	Liliopsida	1	131567	2759			33090								35493	131221	3193	58023	78536	58024	3398	1437183																						4447
1538075	452284	class	Malasseziomycetes	1	131567	2759	33154		4751						451864		5204											452284																		1538075
1035538	3152	class	Mamiellophyceae	1	131567	2759			33090								3041	3152																												1035538
40674	32524	class	Mammalia	1	131567	2759	33154		33208	6072	33213	33511					7711											89593	7742	7776	117570	117571	8287	1338369	32523	32524										40674
183925	28890	class	Methanobacteria	1	131567	2157											28890																													183925
224756	28890	class	Methanomicrobia	1	131567	2157											28890																													224756
909932	1239	class	Negativicutes	1	131567	2											1239																													909932
203693	40117	class	Nitrospira	1	131567	2											40117																													203693
6020	431838	class	Oligohymenophorea	1	131567	2759	33630	5878																				431838																		6020
414999	74201	class	Opitutae	1	131567	2										51290	74201																													414999
189478	147538	class	Orbiliomycetes	1	131567	2759	33154		4751						451864		4890	716545										147538																		189478
35675	33634	class	Pelagophyceae	1	131567	2759	33634																																							35675
147549	147538	class	Pezizomycetes	1	131567	2759	33154		4751						451864		4890	716545										147538																		147549
203683	203682	class	Planctomycetia	1	131567	2											203682																													203683
147553	451866	class	Pneumocystidomycetes	1	131567	2759	33154		4751						451864		4890											451866																		147553
4891	147537	class	Saccharomycetes	1	131567	2759	33154		4751						451864		4890	716545										147537																		4891
147554	451866	class	Schizosaccharomycetes	1	131567	2759	33154		4751						451864		4890											451866																		147554
332159	57723	class	Solibacteres	1	131567	2										131550	57723																													332159
147550	715989	class	Sordariomycetes	1	131567	2759	33154		4751						451864		4890	716545										147538	716546	715989																147550
117747	976	class	Sphingobacteriia	1	131567	2										68336	976																													117747
203692	203691	class	Spirochaetia	1	131567	2											203691																													203692
183968	28890	class	Thermococci	1	131567	2157											28890																													183968
75966	3041	class	Trebouxiophyceae	1	131567	2759			33090								3041																													75966
6178	6157	class	Trematoda	1	131567	2759	33154		33208	6072	33213						6157																													6178
155616	5302	class	Tremellomycetes	1	131567	2759	33154		4751						451864		5204	5302																												155616
5257	452284	class	Ustilaginomycetes	1	131567	2759	33154		4751						451864		5204											452284																		5257
431957	129385	class	Wallemiomycetes	1	131567	2759	33154		4751						451864		5204	129385																												431957
355688	155619	below_class	Agaricomycetes incertae sedis	1	131567	2759	33154		4751						451864		5204	5302																												155619	355688
33850	33849	below_class	Bacillariophycidae	1	131567	2759	33634										2836																													33849	33850
85512	50557	below_class	Dicondylia	1	131567	2759	33154		33208	6072	33213	33317	1206794	88770			6656	197563	197562																										6960	50557	85512
159987	147541	below_class	Dothideomycetes incertae sedis	1	131567	2759	33154		4751						451864		4890	716545										147538	716546	715962																147541	159987
5120	147548	below_class	Erysiphales	1	131567	2759	33154		4751						451864		4890	716545										147538	716546	715989																147548	5120
221903	147548	below_class	Leotiomycetes incertae sedis	1	131567	2759	33154		4751						451864		4890	716545										147538	716546	715989																147548	221903
1505960	29178	below_class	Monothalamids	1	131567	2759	543769																																							29178	1505960
415000	414999	below_class	Opitutales	1	131567	2										51290	74201																													414999	415000
54409	35675	below_class	Pelagomonadales	1	131567	2759	33634																																							35675	54409
1437197	4447	below_class	Petrosaviidae	1	131567	2759			33090								35493	131221	3193	58023	78536	58024	3398	1437183																						4447	1437197
5863	422676	below_class	Piroplasmida	1	131567	2759	33630										5794																													422676	5863
9254	40674	below_class	Prototheria	1	131567	2759	33154		33208	6072	33213	33511					7711											89593	7742	7776	117570	117571	8287	1338369	32523	32524										40674	9254
33846	33836	below_class	Thalassiosirophycidae	1	131567	2759	33634										2836																													33836	33846
32525	40674	below_class	Theria	1	131567	2759	33154		33208	6072	33213	33511					7711											89593	7742	7776	117570	117571	8287	1338369	32523	32524										40674	32525
82117	28211	below_class	unclassified Alphaproteobacteria	1	131567	2											1224																													28211	82117
119066	28216	below_class	unclassified Betaproteobacteria	1	131567	2											1224																													28216	119066
234665	219685	below_class	unclassified Gemmatimonadetes	1	131567	2											142182																													219685	234665
459247	224756	below_class	unclassified Methanomicrobia	1	131567	2157											28890																													224756	459247
9347	32525	below_below_class	Eutheria	1	131567	2759	33154		33208	6072	33213	33511					7711											89593	7742	7776	117570	117571	8287	1338369	32523	32524										40674	32525	9347
9263	32525	below_below_class	Metatheria	1	131567	2759	33154		33208	6072	33213	33511					7711											89593	7742	7776	117570	117571	8287	1338369	32523	32524										40674	32525	9263
991903	82117	below_below_class	Polymorphum	1	131567	2											1224																													28211	82117	991903
7496	85512	below_below_class	Pterygota	1	131567	2759	33154		33208	6072	33213	33317	1206794	88770			6656	197563	197562																										6960	50557	85512	7496
33847	33846	below_below_class	Thalassiosirales	1	131567	2759	33634										2836																													33836	33846	33847
1437010	9347	below_below_below_class	Boreoeutheria	1	131567	2759	33154		33208	6072	33213	33511					7711											89593	7742	7776	117570	117571	8287	1338369	32523	32524										40674	32525	9347	1437010
6933	6854	subclass	Acari	1	131567	2759	33154		33208	6072	33213	33317	1206794	88770			6656											6843																		6854
85003	1760	subclass	Actinobacteridae	1	131567	2											201174																													1760
452333	155619	subclass	Agaricomycetidae	1	131567	2759	33154		4751						451864		5204	5302																												155619
451870	147545	subclass	Chaetothyriomycetidae	1	131567	2759	33154		4751						451864		4890	716545										147538	716546																	147545
84998	1760	subclass	Coriobacteridae	1	131567	2											201174																													1760
6179	6178	subclass	Digenea	1	131567	2759	33154		33208	6072	33213						6157																													6178
1457286	119088	subclass	Dorylaimia	1	131567	2759	33154		33208	6072	33213	33317	1206794				6231																													119088
451867	147541	subclass	Dothideomycetidae	1	131567	2759	33154		4751						451864		4890	716545										147538	716546	715962																147541
6200	6199	subclass	Eucestoda	1	131567	2759	33154		33208	6072	33213						6157																													6199
7638	7625	subclass	Euechinoidea	1	131567	2759	33154		33208	6072	33213	33511					7586	133551																											7624	7625
451871	147545	subclass	Eurotiomycetidae	1	131567	2759	33154		4751						451864		4890	716545										147538	716546																	147545
114656	3214	subclass	Funariidae	1	131567	2759			33090								35493	131221	3193	3208	404260																									3214
6102	6101	subclass	Hexacorallia	1	131567	2759	33154		33208	6072							6073																													6101
6403	55824	subclass	Hirudinea	1	131567	2759	33154		33208	6072	33213	33317	1206795				6340	42113																												55824
222543	147550	subclass	Hypocreomycetidae	1	131567	2759	33154		4751						451864		4890	716545										147538	716546	715989																147550
1521260	58023	subclass	Lycopodiidae	1	131567	2759			33090								35493	131221	3193	58023
162481	29000	subclass	Microbotryomycetes	1	131567	2759	33154		4751						451864		5204											29000
432025	29000	subclass	Mixiomycetes	1	131567	2759	33154		4751						451864		5204											29000
33340	7496	subclass	Neoptera	1	131567	2759	33154		33208	6072	33213	33317	1206794	88770			6656	197563	197562																										6960	50557	85512	7496
41665	186623	subclass	Neopterygii	1	131567	2759	33154		33208	6072	33213	33511					7711											89593	7742	7776	117570	117571													7898	186623
1301283	1117	subclass	Oscillatoriophycideae	1	131567	2											1117
116557	6658	subclass	Phyllopoda	1	131567	2759	33154		33208	6072	33213	33317	1206794	88770			6656	197563	197562									6657																		6658
451868	147541	subclass	Pleosporomycetidae	1	131567	2759	33154		4751						451864		4890	716545										147538	716546	715962																147541
115405	7540	subclass	Pleurostigmophora	1	131567	2759	33154		33208	6072	33213	33317	1206794	88770			6656	197563										61985																		7540
6545	6544	subclass	Pteriomorphia	1	131567	2759	33154		33208	6072	33213	33317	1206795				6447																													6544
162484	29000	subclass	Pucciniomycetes	1	131567	2759	33154		4751						451864		5204											29000
222544	147550	subclass	Sordariomycetidae	1	131567	2759	33154		4751						451864		4890	716545										147538	716546	715989																147550
222545	147550	subclass	Xylariomycetidae	1	131567	2759	33154		4751						451864		4890	716545										147538	716546	715989																147550
71274	1437201	subclass	asterids	1	131567	2759			33090								35493	131221	3193	58023	78536	58024	3398	1437183	71240	91827	1437201
4734	1437197	subclass	commelinids	1	131567	2759			33090								35493	131221	3193	58023	78536	58024	3398	1437183																						4447	1437197
71275	1437201	subclass	rosids	1	131567	2759			33090								35493	131221	3193	58023	78536	58024	3398	1437183	71240	91827	1437201
115407	115405	below_subclass	Epimorpha	1	131567	2759	33154		33208	6072	33213	33317	1206794	88770			6656	197563										61985																		7540
91835	71275	below_subclass	fabids	1	131567	2759			33090								35493	131221	3193	58023	78536	58024	3398	1437183	71240	91827	1437201
91888	71274	below_subclass	lamiids	1	131567	2759			33090								35493	131221	3193	58023	78536	58024	3398	1437183	71240	91827	1437201
91836	71275	below_subclass	malvids	1	131567	2759			33090								35493	131221	3193	58023	78536	58024	3398	1437183	71240	91827	1437201
91834	71275	below_subclass	rosids incertae sedis	1	131567	2759			33090								35493	131221	3193	58023	78536	58024	3398	1437183	71240	91827	1437201
33392	33340	infraclass	Endopterygota	1	131567	2759	33154		33208	6072	33213	33317	1206794	88770			6656	197563	197562																										6960	50557	85512	7496
1489100	41665	infraclass	Holostei	1	131567	2759	33154		33208	6072	33213	33511					7711											89593	7742	7776	117570	117571													7898	186623
33341	33340	infraclass	Orthopteroidea	1	131567	2759	33154		33208	6072	33213	33317	1206794	88770			6656	197563	197562																										6960	50557	85512	7496
33342	33340	infraclass	Paraneoptera	1	131567	2759	33154		33208	6072	33213	33317	1206794	88770			6656	197563	197562																										6960	50557	85512	7496
32443	41665	infraclass	Teleostei	1	131567	2759	33154		33208	6072	33213	33511					7711											89593	7742	7776	117570	117571													7898	186623
1489341	32443	below_infraclass	Osteoglossocephalai	1	131567	2759	33154		33208	6072	33213	33511					7711											89593	7742	7776	117570	117571													7898	186623
186625	1489341	below_below_infraclass	Clupeocephala	1	131567	2759	33154		33208	6072	33213	33511					7711											89593	7742	7776	117570	117571													7898	186623
1489388	186625	below_below_below_infraclass	Euteleosteomorpha	1	131567	2759	33154		33208	6072	33213	33511					7711											89593	7742	7776	117570	117571													7898	186623
186634	186625	below_below_below_infraclass	Otomorpha	1	131567	2759	33154		33208	6072	33213	33511					7711											89593	7742	7776	117570	117571													7898	186623
123365	1489388	below_below_below_below_infraclass	Neoteleostei	1	131567	2759	33154		33208	6072	33213	33511					7711											89593	7742	7776	117570	117571													7898	186623
32519	186634	below_below_below_below_infraclass	Ostariophysi	1	131567	2759	33154		33208	6072	33213	33511					7711											89593	7742	7776	117570	117571													7898	186623
123366	123365	below_below_below_below_below_infraclass	Eurypterygia	1	131567	2759	33154		33208	6072	33213	33511					7711											89593	7742	7776	117570	117571													7898	186623
186626	32519	below_below_below_below_below_infraclass	Otophysa	1	131567	2759	33154		33208	6072	33213	33511					7711											89593	7742	7776	117570	117571													7898	186623
123367	123366	below_below_below_below_below_below_infraclass	Ctenosquamata	1	131567	2759	33154		33208	6072	33213	33511					7711											89593	7742	7776	117570	117571													7898	186623
123368	123367	below_below_below_below_below_below_below_infraclass	Acanthomorphata	1	131567	2759	33154		33208	6072	33213	33511					7711											89593	7742	7776	117570	117571													7898	186623
123369	123368	below_below_below_below_below_below_below_below_infraclass	Euacanthomorphacea	1	131567	2759	33154		33208	6072	33213	33511					7711											89593	7742	7776	117570	117571													7898	186623
1489872	123369	below_below_below_below_below_below_below_below_below_infraclass	Percomorphaceae	1	131567	2759	33154		33208	6072	33213	33511					7711											89593	7742	7776	117570	117571													7898	186623
1489908	1489872	below_below_below_below_below_below_below_below_below_below_infraclass	Ovalentaria	1	131567	2759	33154		33208	6072	33213	33511					7711											89593	7742	7776	117570	117571													7898	186623
1489922	1489872	below_below_below_below_below_below_below_below_below_below_infraclass	Percomorpharia	1	131567	2759	33154		33208	6072	33213	33511					7711											89593	7742	7776	117570	117571													7898	186623
6946	6933	superorder	Acariformes	1	131567	2759	33154		33208	6072	33213	33317	1206794	88770			6656											6843																		6854
311790	9347	superorder	Afrotheria	1	131567	2759	33154		33208	6072	33213	33511					7711											89593	7742	7776	117570	117571	8287	1338369	32523	32524										40674	32525	9347
85604	33392	superorder	Amphiesmenoptera	1	131567	2759	33154		33208	6072	33213	33317	1206794	88770			6656	197563	197562																										6960	50557	85512	7496
1489913	1489908	superorder	Atherinomorphae	1	131567	2759	33154		33208	6072	33213	33511					7711											89593	7742	7776	117570	117571													7898	186623
41666	8292	superorder	Batrachia	1	131567	2759	33154		33208	6072	33213	33511					7711											89593	7742	7776	117570	117571	8287	1338369	32523											8292
186628	186626	superorder	Characiphysae	1	131567	2759	33154		33208	6072	33213	33511					7711											89593	7742	7776	117570	117571													7898	186623
1489910	1489908	superorder	Cichlomorphae	1	131567	2759	33154		33208	6072	33213	33511					7711											89593	7742	7776	117570	117571													7898	186623
186627	186626	superorder	Cypriniphysae	1	131567	2759	33154		33208	6072	33213	33511					7711											89593	7742	7776	117570	117571													7898	186623
6970	33341	superorder	Dictyoptera	1	131567	2759	33154		33208	6072	33213	33317	1206794	88770			6656	197563	197562																										6960	50557	85512	7496
7674	7638	superorder	Echinacea	1	131567	2759	33154		33208	6072	33213	33511					7586	133551																											7624	7625
314146	1437010	superorder	Euarchontoglires	1	131567	2759	33154		33208	6072	33213	33511					7711											89593	7742	7776	117570	117571	8287	1338369	32523	32524										40674	32525	9347	1437010
314145	1437010	superorder	Laurasiatheria	1	131567	2759	33154		33208	6072	33213	33511					7711											89593	7742	7776	117570	117571	8287	1338369	32523	32524										40674	32525	9347	1437010
8504	32561	superorder	Lepidosauria	1	131567	2759	33154		33208	6072	33213	33511					7711											89593	7742	7776	117570	117571	8287	1338369	32523	32524	8457	32561
8825	8782	superorder	Neognathae	1	131567	2759	33154		33208	6072	33213	33511					7711											89593	7742	7776	117570	117571	8287	1338369	32523	32524	8457	32561	1329799	8492	436486	436489	436491	436492		8782
6934	6933	superorder	Parasitiformes	1	131567	2759	33154		33208	6072	33213	33317	1206794	88770			6656											6843																		6854
91561	314145	below_superorder	Cetartiodactyla	1	131567	2759	33154		33208	6072	33213	33511					7711											89593	7742	7776	117570	117571	8287	1338369	32523	32524										40674	32525	9347	1437010
314147	314146	below_superorder	Glires	1	131567	2759	33154		33208	6072	33213	33511					7711											89593	7742	7776	117570	117571	8287	1338369	32523	32524										40674	32525	9347	1437010
83136	6946	below_superorder	Trombidiformes	1	131567	2759	33154		33208	6072	33213	33317	1206794	88770			6656											6843																		6854
204433	204432	order	Acidobacteriales	1	131567	2										131550	57723																													204432
6103	6102	order	Actiniaria	1	131567	2759	33154		33208	6072							6073																													6101
2037	85003	order	Actinomycetales	1	131567	2											201174																													1760
5338	452333	order	Agaricales	1	131567	2759	33154		4751						451864		5204	5302																												155619
135622	1236	order	Alteromonadales	1	131567	2											1224																													1236
261009	232365	order	Amborellales	1	131567	2759			33090								35493	131221	3193	58023	78536	58024	3398	232365
8826	8825	order	Anseriformes	1	131567	2759	33154		33208	6072	33213	33511					7711											89593	7742	7776	117570	117571	8287	1338369	32523	32524	8457	32561	1329799	8492	436486	436489	436491	436492		8782
8342	41666	order	Anura	1	131567	2759	33154		33208	6072	33213	33511					7711											89593	7742	7776	117570	117571	8287	1338369	32523											8292
32069	187857	order	Aquificales	1	131567	2											200783																													187857
6249	119089	order	Ascaridida	1	131567	2759	33154		33208	6072	33213	33317	1206794				6231																													119089
1385	91061	order	Bacillales	1	131567	2											1239																													91061
171549	200643	order	Bacteroidales	1	131567	2										68336	976																													200643
76071	1489913	order	Beloniformes	1	131567	2759	33154		33208	6072	33213	33511					7711											89593	7742	7776	117570	117571													7898	186623
68889	452333	order	Boletales	1	131567	2759	33154		4751						451864		5204	5302																												155619
451869	159987	order	Botryosphaeriales	1	131567	2759	33154		4751						451864		4890	716545										147538	716546	715962																147541	159987
3699	91836	order	Brassicales	1	131567	2759			33090								35493	131221	3193	58023	78536	58024	3398	1437183	71240	91827	1437201
80840	28216	order	Burkholderiales	1	131567	2											1224																													28216
475963	475962	order	Caldilineales	1	131567	2											200795																													475962
693072	693071	order	Caldisericales	1	131567	2											67814																													693071
93808	222544	order	Calosphaeriales	1	131567	2759	33154		4751						451864		4890	716545										147538	716546	715989																147550
213849	29547	order	Campylobacterales	1	131567	2											1224											68525																		29547
36064	355688	order	Cantharellales	1	131567	2759	33154		4751						451864		5204	5302																												155619	355688
134362	451867	order	Capnodiales	1	131567	2759	33154		4751						451864		4890	716545										147538	716546	715962																147541
33554	314145	order	Carnivora	1	131567	2759	33154		33208	6072	33213	33511					7711											89593	7742	7776	117570	117571	8287	1338369	32523	32524										40674	32525	9347	1437010
204458	28211	order	Caulobacterales	1	131567	2											1224																													28211
34395	451870	order	Chaetothyriales	1	131567	2759	33154		4751						451864		4890	716545										147538	716546																	147545
7991	186628	order	Characiformes	1	131567	2759	33154		33208	6072	33213	33511					7711											89593	7742	7776	117570	117571													7898	186623
9397	314145	order	Chiroptera	1	131567	2759	33154		33208	6072	33213	33511					7711											89593	7742	7776	117570	117571	8287	1338369	32523	32524										40674	32525	9347	1437010
51291	204429	order	Chlamydiales	1	131567	2										51290	204428																													204429
3042	3166	order	Chlamydomonadales	1	131567	2759			33090								3041																													3166
35460	75966	order	Chlorellales	1	131567	2759			33090								3041																													75966
191411	191410	order	Chlorobiales	1	131567	2										68336	1090																													191410
32064	32061	order	Chloroflexales	1	131567	2											200795																													32061
28009	33154	order	Choanoflagellida	1	131567	2759	33154
135613	1236	order	Chromatiales	1	131567	2											1224																													1236
1118	1301283	order	Chroococcales	1	131567	2											1117
1077263	1077257	order	Chthonomonadales	1	131567	2											67819																													1077257
1489911	1489910	order	Cichliformes	1	131567	2759	33154		33208	6072	33213	33511					7711											89593	7742	7776	117570	117571													7898	186623
186802	186801	order	Clostridiales	1	131567	2											1239																													186801
7894	118072	order	Coelacanthiformes	1	131567	2759	33154		33208	6072	33213	33511					7711											89593	7742	7776	117570	117571	8287	118072
7041	33392	order	Coleoptera	1	131567	2759	33154		33208	6072	33213	33317	1206794	88770			6656	197563	197562																										6960	50557	85512	7496
84999	84998	order	Coriobacteriales	1	131567	2											201174																													1760
452338	355688	order	Corticiales	1	131567	2759	33154		4751						451864		5204	5302																												155619	355688
6201	6200	order	Cyclophyllidea	1	131567	2759	33154		33208	6072	33213						6157																													6199
7952	186627	order	Cypriniformes	1	131567	2759	33154		33208	6072	33213	33511					7711											89593	7742	7776	117570	117571													7898	186623
28738	1489913	order	Cyprinodontiformes	1	131567	2759	33154		33208	6072	33213	33511					7711											89593	7742	7776	117570	117571													7898	186623
768507	768503	order	Cytophagales	1	131567	2										68336	976																													768503
38608	9263	order	Dasyuromorphia	1	131567	2759	33154		33208	6072	33213	33511					7711											89593	7742	7776	117570	117571	8287	1338369	32523	32524										40674	32525	9263
191393	68337	order	Deferribacterales	1	131567	2											200930																													68337
1202465	301297	order	Dehalococcoidales	1	131567	2											200795																													301297
213118	28221	order	Desulfobacterales	1	131567	2											1224											68525																		28221
213115	28221	order	Desulfovibrionales	1	131567	2											1224											68525																		28221
213113	28221	order	Desulfurellales	1	131567	2											1224											68525																		28221
69541	28221	order	Desulfuromonadales	1	131567	2											1224											68525																		28221
33083	142796	order	Dictyosteliida	1	131567	2759	554915	142796
38605	9263	order	Didelphimorphia	1	131567	2759	33154		33208	6072	33213	33511					7711											89593	7742	7776	117570	117571	8287	1338369	32523	32524										40674	32525	9263
50827	119089	order	Diplogasterida	1	131567	2759	33154		33208	6072	33213	33317	1206794				6231																													119089
84337	116557	order	Diplostraca	1	131567	2759	33154		33208	6072	33213	33317	1206794	88770			6656	197563	197562									6657																		6658
7147	33392	order	Diptera	1	131567	2759	33154		33208	6072	33213	33317	1206794	88770			6656	197563	197562																										6960	50557	85512	7496
7675	7674	order	Echinoida	1	131567	2759	33154		33208	6072	33213	33511					7586	133551																											7624	7625
2877	2870	order	Ectocarpales	1	131567	2759	33634	569578									2870
91347	1236	order	Enterobacteriales	1	131567	2											1224																													1236
183770	7713	order	Enterogona	1	131567	2759	33154		33208	6072	33213	33511					7711											7712																		7713
526525	526524	order	Erysipelotrichales	1	131567	2											1239																													526524
75739	5796	order	Eucoccidiorida	1	131567	2759	33630										5794	1280412																												5796
35087	35086	order	Eugregarinorida	1	131567	2759	33630										5794	1280412																												35086
5042	451871	order	Eurotiales	1	131567	2759	33154		4751						451864		4890	716545										147538	716546																	147545
72025	91835	order	Fabales	1	131567	2759			33090								35493	131221	3193	58023	78536	58024	3398	1437183	71240	91827	1437201
218872	204430	order	Fibrobacterales	1	131567	2										131550	65842																													204430
200644	117743	order	Flavobacteriales	1	131567	2										68336	976																													117743
3215	114656	order	Funariales	1	131567	2759			33090								35493	131221	3193	3208	404260																									3214
8976	8825	order	Galliformes	1	131567	2759	33154		33208	6072	33213	33511					7711											89593	7742	7776	117570	117571	8287	1338369	32523	32524	8457	32561	1329799	8492	436486	436489	436491	436492		8782
713636	28216	order	Gallionellales	1	131567	2											1224																													28216
219686	219685	order	Gemmatimonadales	1	131567	2											142182																													219685
60154	115407	order	Geophilomorpha	1	131567	2759	33154		33208	6072	33213	33317	1206794	88770			6656	197563										61985																		7540
307595	307596	order	Gloeobacterales	1	131567	2											1117																													307596
36750	214506	order	Glomerales	1	131567	2759	33154		4751								214504																													214506
1028384	222543	order	Glomerellales	1	131567	2759	33154		4751						451864		4890	716545										147538	716546	715989																147550
5819	422676	order	Haemosporida	1	131567	2759	33630										5794																													422676
6049	6042	order	Haplosclerida	1	131567	2759	33154		33208								6040																													6042
5178	147548	order	Helotiales	1	131567	2759	33154		4751						451864		4890	716545										147538	716546	715989																147548
7524	33342	order	Hemiptera	1	131567	2759	33154		33208	6072	33213	33317	1206794	88770			6656	197563	197562																										6960	50557	85512	7496
189772	32061	order	Herpetosiphonales	1	131567	2											200795																													32061
7399	33392	order	Hymenoptera	1	131567	2759	33154		33208	6072	33213	33317	1206794	88770			6656	197563	197562																										6960	50557	85512	7496
31277	6020	order	Hymenostomatida	1	131567	2759	33630	5878																				431838																		6020
5125	222543	order	Hypocreales	1	131567	2759	33154		4751						451864		4890	716545										147538	716546	715989																147550
795748	795747	order	Ignavibacteriales	1	131567	2										68336	1134404																													795747
7499	6970	order	Isoptera	1	131567	2759	33154		33208	6072	33213	33317	1206794	88770			6656	197563	197562																										6960	50557	85512	7496
6935	6934	order	Ixodida	1	131567	2759	33154		33208	6072	33213	33317	1206794	88770			6656											6843																		6854
5653	33682	order	Kinetoplastida	1	131567	2759	33682
186826	91061	order	Lactobacillales	1	131567	2											1239																													91061
9975	314147	order	Lagomorpha	1	131567	2759	33154		33208	6072	33213	33511					7711											89593	7742	7776	117570	117571	8287	1338369	32523	32524										40674	32525	9347	1437010
118969	1236	order	Legionellales	1	131567	2											1224																													1236
7088	85604	order	Lepidoptera	1	131567	2759	33154		33208	6072	33213	33317	1206794	88770			6656	197563	197562																										6960	50557	85512	7496
639021	222544	order	Magnaporthales	1	131567	2759	33154		4751						451864		4890	716545										147538	716546	715989																147550
1191478	28211	order	Magnetococcales	1	131567	2											1224																													28211
162474	1538075	order	Malasseziales	1	131567	2759	33154		4751						451864		5204											452284																		1538075
3646	91835	order	Malpighiales	1	131567	2759			33090								35493	131221	3193	58023	78536	58024	3398	1437183	71240	91827	1437201
13792	1035538	order	Mamiellales	1	131567	2759			33090								3041	3152																												1035538
2158	183925	order	Methanobacteriales	1	131567	2157											28890																													183925
2191	224756	order	Methanomicrobiales	1	131567	2157											28890																													224756
94695	224756	order	Methanosarcinales	1	131567	2157											28890																													224756
135618	1236	order	Methylococcales	1	131567	2											1224																													1236
55070	162481	order	Microbotryales	1	131567	2759	33154		4751						451864		5204											29000
432026	432025	order	Mixiales	1	131567	2759	33154		4751						451864		5204											29000
9255	9254	order	Monotremata	1	131567	2759	33154		33208	6072	33213	33511					7711											89593	7742	7776	117570	117571	8287	1338369	32523	32524										40674	9254
4827	451507	order	Mucorales	1	131567	2759	33154		4751	112252	451834																	451507
29	28221	order	Myxococcales	1	131567	2											1224											68525																		28221
38748	33850	order	Naviculales	1	131567	2759	33634										2836																													33849	33850
31932	651137	order	Nitrosopumilales	1	131567	2157											651137
189778	203693	order	Nitrospirales	1	131567	2											40117																													203693
1161	1117	order	Nostocales	1	131567	2											1117
135619	1236	order	Oceanospirillales	1	131567	2											1224																													1236
33183	451871	order	Onygenales	1	131567	2759	33154		4751						451864		4890	716545										147538	716546																	147545
5151	222544	order	Ophiostomatales	1	131567	2759	33154		4751						451864		4890	716545										147538	716546	715989																147550
6193	6179	order	Opisthorchiida	1	131567	2759	33154		33208	6072	33213						6157																													6178
189479	189478	order	Orbiliales	1	131567	2759	33154		4751						451864		4890	716545										147538																		189478
1150	1301283	order	Oscillatoriales	1	131567	2											1117
6562	6545	order	Ostreoida	1	131567	2759	33154		33208	6072	33213	33317	1206795				6447																													6544
9126	8825	order	Passeriformes	1	131567	2759	33154		33208	6072	33213	33511					7711											89593	7742	7776	117570	117571	8287	1338369	32523	32524	8457	32561	1329799	8492	436486	436489	436491	436492		8782
8111	1489922	order	Perciformes	1	131567	2759	33154		33208	6072	33213	33511					7711											89593	7742	7776	117570	117571													7898	186623
9787	314145	order	Perissodactyla	1	131567	2759	33154		33208	6072	33213	33511					7711											89593	7742	7776	117570	117571	8287	1338369	32523	32524										40674	32525	9347	1437010
27998	27997	order	Perkinsida	1	131567	2759	33630	27997
5185	147549	order	Pezizales	1	131567	2759	33154		4751						451864		4890	716545										147538																		147549
85819	33342	order	Phthiraptera	1	131567	2759	33154		33208	6072	33213	33317	1206794	88770			6656	197563	197562																										6960	50557	85512	7496
112	203683	order	Planctomycetales	1	131567	2											203682																													203683
92860	451868	order	Pleosporales	1	131567	2759	33154		4751						451864		4890	716545										147538	716546	715962																147541
52604	1117	order	Pleurocapsales	1	131567	2											1117
37987	147553	order	Pneumocystidales	1	131567	2759	33154		4751						451864		4890											451866																		147553
38820	4734	order	Poales	1	131567	2759			33090								35493	131221	3193	58023	78536	58024	3398	1437183																						4447	1437197
5303	355688	order	Polyporales	1	131567	2759	33154		4751						451864		5204	5302																												155619	355688
9443	314146	order	Primates	1	131567	2759	33154		33208	6072	33213	33511					7711											89593	7742	7776	117570	117571	8287	1338369	32523	32524										40674	32525	9347	1437010
9779	311790	order	Proboscidea	1	131567	2759	33154		33208	6072	33213	33511					7711											89593	7742	7776	117570	117571	8287	1338369	32523	32524										40674	32525	9347
72274	1236	order	Pseudomonadales	1	131567	2											1224																													1236
5258	162484	order	Pucciniales	1	131567	2759	33154		4751						451864		5204											29000
415001	414999	order	Puniceicoccales	1	131567	2										51290	74201																													414999
6236	119089	order	Rhabditida	1	131567	2759	33154		33208	6072	33213	33317	1206794				6231																													119089
356	28211	order	Rhizobiales	1	131567	2											1224																													28211
451442	451435	order	Rhizophydiales	1	131567	2759	33154		4751								4761																													451435
204455	28211	order	Rhodobacterales	1	131567	2											1224																													28211
206389	28216	order	Rhodocyclales	1	131567	2											1224																													28216
204441	28211	order	Rhodospirillales	1	131567	2											1224																													28211
6406	6403	order	Rhynchobdellida	1	131567	2759	33154		33208	6072	33213	33317	1206795				6340	42113																												55824
9989	314147	order	Rodentia	1	131567	2759	33154		33208	6072	33213	33511					7711											89593	7742	7776	117570	117571	8287	1338369	32523	32524										40674	32525	9347	1437010
4892	4891	order	Saccharomycetales	1	131567	2759	33154		4751						451864		4890	716545										147537																		4891
9392	314146	order	Scandentia	1	131567	2759	33154		33208	6072	33213	33511					7711											89593	7742	7776	117570	117571	8287	1338369	32523	32524										40674	32525	9347	1437010
41165	5752	order	Schizopyrenida	1	131567	2759																																								5752
34346	147554	order	Schizosaccharomycetales	1	131567	2759	33154		4751						451864		4890											451866																		147554
297313	355688	order	Sebacinales	1	131567	2759	33154		4751						451864		5204	5302																												155619	355688
3244	1521260	order	Selaginellales	1	131567	2759			33090								35493	131221	3193	58023
909929	909932	order	Selenomonadales	1	131567	2											1239																													909932
7914	1489100	order	Semionotiformes	1	131567	2759	33154		33208	6072	33213	33511					7711											89593	7742	7776	117570	117571													7898	186623
4069	91888	order	Solanales	1	131567	2759			33090								35493	131221	3193	58023	78536	58024	3398	1437183	71240	91827	1437201
332160	332159	order	Solibacterales	1	131567	2										131550	57723																													332159
5139	222544	order	Sordariales	1	131567	2759	33154		4751						451864		4890	716545										147538	716546	715989																147550
200666	117747	order	Sphingobacteriales	1	131567	2										68336	976																													117747
204457	28211	order	Sphingomonadales	1	131567	2											1224																													28211
136	203692	order	Spirochaetales	1	131567	2											203691																													203692
6274	119089	order	Spirurida	1	131567	2759	33154		33208	6072	33213	33317	1206794				6231																													119089
231213	162481	order	Sporidiobolales	1	131567	2759	33154		4751						451864		5204											29000
8509	8504	order	Squamata	1	131567	2759	33154		33208	6072	33213	33511					7711											89593	7742	7776	117570	117571	8287	1338369	32523	32524	8457	32561
6180	6179	order	Strigeidida	1	131567	2759	33154		33208	6072	33213						6157																													6178
213462	28221	order	Syntrophobacterales	1	131567	2											1224											68525																		28221
31022	1489922	order	Tetraodontiformes	1	131567	2759	33154		33208	6072	33213	33511					7711											89593	7742	7776	117570	117571													7898	186623
2258	183968	order	Thermococcales	1	131567	2157											28890																													183968
72273	1236	order	Thiotrichales	1	131567	2											1224																													1236
5234	155616	order	Tremellales	1	131567	2759	33154		4751						451864		5204	5302																												155616
6329	1457286	order	Trichocephalida	1	131567	2759	33154		33208	6072	33213	33317	1206794				6231																													119088
37104	5719	order	Trichomonadida	1	131567	2759	5719
5267	5257	order	Ustilaginales	1	131567	2759	33154		4751						451864		5204											452284																		5257
146291	451870	order	Verrucariales	1	131567	2759	33154		4751						451864		4890	716545										147538	716546																	147545
135623	1236	order	Vibrionales	1	131567	2											1224																													1236
403667	91834	order	Vitales	1	131567	2759			33090								35493	131221	3193	58023	78536	58024	3398	1437183	71240	91827	1437201
431958	431957	order	Wallemiales	1	131567	2759	33154		4751						451864		5204	129385																												431957
135614	1236	order	Xanthomonadales	1	131567	2											1224																													1236
37989	222545	order	Xylariales	1	131567	2759	33154		4751						451864		4890	716545										147538	716546	715989																147550
4618	4734	order	Zingiberales	1	131567	2759			33090								35493	131221	3193	58023	78536	58024	3398	1437183																						4447	1437197
7400	7399	below_order	Apocrita	1	131567	2759	33154		33208	6072	33213	33317	1206794	88770			6656	197563	197562																										6960	50557	85512	7496
1329961	8509	below_order	Bifurcata	1	131567	2759	33154		33208	6072	33213	33511					7711											89593	7742	7776	117570	117571	8287	1338369	32523	32524	8457	32561
563835	200666	below_order	Chitinophagaceae	1	131567	2										68336	976																													117747
538999	186802	below_order	Clostridiales incertae sedis	1	131567	2											1239																													186801
35567	7524	below_order	Euhemiptera	1	131567	2759	33154		33208	6072	33213	33317	1206794	88770			6656	197563	197562																										6960	50557	85512	7496
92682	1118	below_order	Halothece cluster	1	131567	2											1117
1142503	451442	below_order	Rhizophydiales incertae sedis	1	131567	2759	33154		4751								4761																													451435
1506295	297313	below_order	Sebacinales group B	1	131567	2759	33154		4751						451864		5204	5302																												155619	355688
37093	31277	below_order	Tetrahymenina	1	131567	2759	33630	5878																				431838																		6020
431959	431958	below_order	Wallemiales incertae sedis	1	131567	2759	33154		4751						451864		5204	129385																												431957
34383	33183	below_order	mitosporic Onygenales	1	131567	2759	33154		4751						451864		4890	716545										147538	716546																	147545
34476	5234	below_order	mitosporic Tremellales	1	131567	2759	33154		4751						451864		5204	5302																												155616
119065	80840	below_order	unclassified Burkholderiales	1	131567	2											1224																													28216
186813	186802	below_order	unclassified Clostridiales	1	131567	2											1239																													186801
44887	1150	below_order	unclassified Oscillatoriales	1	131567	2											1117
224471	119065	below_below_order	Burkholderiales Genera incertae sedis	1	131567	2											1224																													28216
272201	7400	below_below_order	Chaldicoidea group	1	131567	2759	33154		33208	6072	33213	33317	1206794	88770			6656	197563	197562																										6960	50557	85512	7496
35568	35567	below_below_order	Neohemiptera	1	131567	2759	33154		33208	6072	33213	33317	1206794	88770			6656	197563	197562																										6960	50557	85512	7496
1329950	1329961	below_below_order	Unidentata	1	131567	2759	33154		33208	6072	33213	33511					7711											89593	7742	7776	117570	117571	8287	1338369	32523	32524	8457	32561
80841	119065	below_below_order	unclassified Burkholderiales (miscellaneous)	1	131567	2											1224																													28216
39779	186813	below_below_order	unclassified Clostridiales (miscellaneous)	1	131567	2											1239																													186801
1329912	1329950	below_below_below_order	Episquamata	1	131567	2759	33154		33208	6072	33213	33511					7711											89593	7742	7776	117570	117571	8287	1338369	32523	32524	8457	32561
33343	35568	below_below_below_order	Prosorrhyncha	1	131567	2759	33154		33208	6072	33213	33317	1206794	88770			6656	197563	197562																										6960	50557	85512	7496
33345	33343	below_below_below_below_order	Heteroptera	1	131567	2759	33154		33208	6072	33213	33317	1206794	88770			6656	197563	197562																										6960	50557	85512	7496
1329911	1329912	below_below_below_below_order	Toxicofera	1	131567	2759	33154		33208	6072	33213	33511					7711											89593	7742	7776	117570	117571	8287	1338369	32523	32524	8457	32561
33347	33345	below_below_below_below_below_order	Euheteroptera	1	131567	2759	33154		33208	6072	33213	33317	1206794	88770			6656	197563	197562																										6960	50557	85512	7496
33349	33347	below_below_below_below_below_below_order	Neoheteroptera	1	131567	2759	33154		33208	6072	33213	33317	1206794	88770			6656	197563	197562																										6960	50557	85512	7496
33351	33349	below_below_below_below_below_below_below_order	Panheteroptera	1	131567	2759	33154		33208	6072	33213	33317	1206794	88770			6656	197563	197562																										6960	50557	85512	7496
33354	33351	below_below_below_below_below_below_below_below_order	Cimicomorpha	1	131567	2759	33154		33208	6072	33213	33317	1206794	88770			6656	197563	197562																										6960	50557	85512	7496
7434	7400	suborder	Aculeata	1	131567	2759	33154		33208	6072	33213	33317	1206794	88770			6656	197563	197562																										6960	50557	85512	7496
28781	76071	suborder	Adrianichthyoidei	1	131567	2759	33154		33208	6072	33213	33511					7711											89593	7742	7776	117570	117571													7898	186623
30005	85819	suborder	Anoplura	1	131567	2759	33154		33208	6072	33213	33317	1206794	88770			6656	197563	197562																										6960	50557	85512	7496
7203	7147	suborder	Brachycera	1	131567	2759	33154		33208	6072	33213	33317	1206794	88770			6656	197563	197562																										6960	50557	85512	7496
379584	33554	suborder	Caniformia	1	131567	2759	33154		33208	6072	33213	33511					7711											89593	7742	7776	117570	117571	8287	1338369	32523	32524										40674	32525	9347	1437010
414714	2037	suborder	Catenulisporineae	1	131567	2											201174																													1760
1489739	7991	suborder	Characoidei	1	131567	2759	33154		33208	6072	33213	33511					7711											89593	7742	7776	117570	117571													7898	186623
1508594	32064	suborder	Chloroflexineae	1	131567	2											200795																													32061
6665	84337	suborder	Cladocera	1	131567	2759	33154		33208	6072	33213	33317	1206794	88770			6656	197563	197562									6657																		6658
227334	68889	suborder	Coniophorineae	1	131567	2759	33154		4751						451864		5204	5302																												155619
255727	84999	suborder	Coriobacterineae	1	131567	2											201174																													1760
85007	2037	suborder	Corynebacterineae	1	131567	2											201174																													1760
8100	8111	suborder	Cottioidei	1	131567	2759	33154		33208	6072	33213	33511					7711											89593	7742	7776	117570	117571													7898	186623
8087	28738	suborder	Cyprinodontoidei	1	131567	2759	33154		33208	6072	33213	33511					7711											89593	7742	7776	117570	117571													7898	186623
80811	29	suborder	Cystobacterineae	1	131567	2											1224											68525																		28221
423054	75739	suborder	Eimeriorina	1	131567	2759	33630										5794	1280412																												5796
379583	33554	suborder	Feliformia	1	131567	2759	33154		33208	6072	33213	33511					7711											89593	7742	7776	117570	117571	8287	1338369	32523	32524										40674	32525	9347	1437010
85013	2037	suborder	Frankineae	1	131567	2											201174																													1760
41191	7088	suborder	Glossata	1	131567	2759	33154		33208	6072	33213	33317	1206794	88770			6656	197563	197562																										6960	50557	85512	7496
85014	2037	suborder	Glycomycineae	1	131567	2											201174																													1760
376913	9443	suborder	Haplorrhini	1	131567	2759	33154		33208	6072	33213	33511					7711											89593	7742	7776	117570	117571	8287	1338369	32523	32524										40674	32525	9347	1437010
33550	9989	suborder	Hystricognathi	1	131567	2759	33154		33208	6072	33213	33511					7711											89593	7742	7776	117570	117571	8287	1338369	32523	32524										40674	32525	9347	1437010
8511	1329911	suborder	Iguania	1	131567	2759	33154		33208	6072	33213	33511					7711											89593	7742	7776	117570	117571	8287	1338369	32523	32524	8457	32561
30559	9397	suborder	Megachiroptera	1	131567	2759	33154		33208	6072	33213	33511					7711											89593	7742	7776	117570	117571	8287	1338369	32523	32524										40674	32525	9347	1437010
30560	9397	suborder	Microchiroptera	1	131567	2759	33154		33208	6072	33213	33511					7711											89593	7742	7776	117570	117571	8287	1338369	32523	32524										40674	32525	9347	1437010
85006	2037	suborder	Micrococcineae	1	131567	2											201174																													1760
85008	2037	suborder	Micromonosporineae	1	131567	2											201174																													1760
1344963	4827	suborder	Mucorineae	1	131567	2759	33154		4751	112252	451834																	451507
224462	29	suborder	Nannocystineae	1	131567	2											1224											68525																		28221
7148	7147	suborder	Nematocera	1	131567	2759	33154		33208	6072	33213	33317	1206794	88770			6656	197563	197562																										6960	50557	85512	7496
6194	6193	suborder	Opisthorchiata	1	131567	2759	33154		33208	6072	33213						6157																													6178
7716	183770	suborder	Phlebobranchia	1	131567	2759	33154		33208	6072	33213	33511					7711											7712																		7713
715340	92860	suborder	Pleosporineae	1	131567	2759	33154		4751						451864		4890	716545										147538	716546	715962																147541
41084	7041	suborder	Polyphaga	1	131567	2759	33154		33208	6072	33213	33317	1206794	88770			6656	197563	197562																										6960	50557	85512	7496
85009	2037	suborder	Propionibacterineae	1	131567	2											201174																													1760
6947	83136	suborder	Prostigmata	1	131567	2759	33154		33208	6072	33213	33317	1206794	88770			6656											6843																		6854
85010	2037	suborder	Pseudonocardineae	1	131567	2											201174																													1760
1508595	32064	suborder	Roseiflexineae	1	131567	2											200795																													32061
9845	91561	suborder	Ruminantia	1	131567	2759	33154		33208	6072	33213	33511					7711											89593	7742	7776	117570	117571	8287	1338369	32523	32524										40674	32525	9347	1437010
33553	9989	suborder	Sciurognathi	1	131567	2759	33154		33208	6072	33213	33511					7711											89593	7742	7776	117570	117571	8287	1338369	32523	32524										40674	32525	9347	1437010
80812	29	suborder	Sorangiineae	1	131567	2											1224											68525																		28221
376911	9443	suborder	Strepsirrhini	1	131567	2759	33154		33208	6072	33213	33511					7711											89593	7742	7776	117570	117571	8287	1338369	32523	32524										40674	32525	9347	1437010
85011	2037	suborder	Streptomycineae	1	131567	2											201174																													1760
85012	2037	suborder	Streptosporangineae	1	131567	2											201174																													1760
31028	31022	suborder	Tetraodontoidei	1	131567	2759	33154		33208	6072	33213	33511					7711											89593	7742	7776	117570	117571													7898	186623
83145	6947	below_suborder	Eleutherengona	1	131567	2759	33154		33208	6072	33213	33317	1206794	88770			6656											6843																		6854
337687	33553	below_suborder	Muroidea	1	131567	2759	33154		33208	6072	33213	33511					7711											89593	7742	7776	117570	117571	8287	1338369	32523	32524										40674	32525	9347	1437010
188550	83145	below_below_suborder	Raphignathae	1	131567	2759	33154		33208	6072	33213	33317	1206794	88770			6656											6843																		6854
116561	6665	infraorder	Anomopoda	1	131567	2759	33154		33208	6072	33213	33317	1206794	88770			6656	197563	197562									6657																		6658
41088	41084	infraorder	Cucujiformia	1	131567	2759	33154		33208	6072	33213	33317	1206794	88770			6656	197563	197562																										6960	50557	85512	7496
43786	7148	infraorder	Culicomorpha	1	131567	2759	33154		33208	6072	33213	33317	1206794	88770			6656	197563	197562																										6960	50557	85512	7496
1490020	8100	infraorder	Gasterosteales	1	131567	2759	33154		33208	6072	33213	33511					7711											89593	7742	7776	117570	117571													7898	186623
376917	376911	infraorder	Lorisiformes	1	131567	2759	33154		33208	6072	33213	33511					7711											89593	7742	7776	117570	117571	8287	1338369	32523	32524										40674	32525	9347	1437010
43733	7203	infraorder	Muscomorpha	1	131567	2759	33154		33208	6072	33213	33317	1206794	88770			6656	197563	197562																										6960	50557	85512	7496
41196	41191	infraorder	Neolepidoptera	1	131567	2759	33154		33208	6072	33213	33317	1206794	88770			6656	197563	197562																										6960	50557	85512	7496
35500	9845	infraorder	Pecora	1	131567	2759	33154		33208	6072	33213	33511					7711											89593	7742	7776	117570	117571	8287	1338369	32523	32524										40674	32525	9347	1437010
8570	1329911	infraorder	Serpentes	1	131567	2759	33154		33208	6072	33213	33511					7711											89593	7742	7776	117570	117571	8287	1338369	32523	32524	8457	32561
314293	376913	infraorder	Simiiformes	1	131567	2759	33154		33208	6072	33213	33511					7711											89593	7742	7776	117570	117571	8287	1338369	32523	32524										40674	32525	9347	1437010
35497	91561	infraorder	Suina	1	131567	2759	33154		33208	6072	33213	33511					7711											89593	7742	7776	117570	117571	8287	1338369	32523	32524										40674	32525	9347	1437010
480118	43733	below_infraorder	Eremoneura	1	131567	2759	33154		33208	6072	33213	33317	1206794	88770			6656	197563	197562																										6960	50557	85512	7496
480117	480118	below_below_infraorder	Cyclorrhapha	1	131567	2759	33154		33208	6072	33213	33317	1206794	88770			6656	197563	197562																										6960	50557	85512	7496
43738	480117	below_below_below_infraorder	Schizophora	1	131567	2759	33154		33208	6072	33213	33317	1206794	88770			6656	197563	197562																										6960	50557	85512	7496
43741	43738	below_below_below_below_infraorder	Acalyptratae	1	131567	2759	33154		33208	6072	33213	33317	1206794	88770			6656	197563	197562																										6960	50557	85512	7496
9526	314293	parvorder	Catarrhini	1	131567	2759	33154		33208	6072	33213	33511					7711											89593	7742	7776	117570	117571	8287	1338369	32523	32524										40674	32525	9347	1437010
41197	41196	parvorder	Heteroneura	1	131567	2759	33154		33208	6072	33213	33317	1206794	88770			6656	197563	197562																										6960	50557	85512	7496
9479	314293	parvorder	Platyrrhini	1	131567	2759	33154		33208	6072	33213	33511					7711											89593	7742	7776	117570	117571	8287	1338369	32523	32524										40674	32525	9347	1437010
37567	41197	below_parvorder	Ditrysia	1	131567	2759	33154		33208	6072	33213	33317	1206794	88770			6656	197563	197562																										6960	50557	85512	7496
104431	37567	below_below_parvorder	Obtectomera	1	131567	2759	33154		33208	6072	33213	33317	1206794	88770			6656	197563	197562																										6960	50557	85512	7496
34735	7434	superfamily	Apoidea	1	131567	2759	33154		33208	6072	33213	33317	1206794	88770			6656	197563	197562																										6960	50557	85512	7496
33256	6249	superfamily	Ascaridoidea	1	131567	2759	33154		33208	6072	33213	33317	1206794				6231																													119089
37569	104431	superfamily	Bombycoidea	1	131567	2759	33154		33208	6072	33213	33317	1206794	88770			6656	197563	197562																										6960	50557	85512	7496
314294	9526	superfamily	Cercopithecoidea	1	131567	2759	33154		33208	6072	33213	33511					7711											89593	7742	7776	117570	117571	8287	1338369	32523	32524										40674	32525	9347	1437010
7422	272201	superfamily	Chalcidoidea	1	131567	2759	33154		33208	6072	33213	33317	1206794	88770			6656	197563	197562																										6960	50557	85512	7496
34989	8570	superfamily	Colubroidea	1	131567	2759	33154		33208	6072	33213	33511					7711											89593	7742	7776	117570	117571	8287	1338369	32523	32524	8457	32561
41827	43786	superfamily	Culicoidea	1	131567	2759	33154		33208	6072	33213	33317	1206794	88770			6656	197563	197562																										6960	50557	85512	7496
30727	7952	superfamily	Cyprinoidea	1	131567	2759	33154		33208	6072	33213	33511					7711											89593	7742	7776	117570	117571													7898	186623
43746	43741	superfamily	Ephydroidea	1	131567	2759	33154		33208	6072	33213	33317	1206794	88770			6656	197563	197562																										6960	50557	85512	7496
6295	6274	superfamily	Filarioidea	1	131567	2759	33154		33208	6072	33213	33317	1206794				6231																													119089
314295	9526	superfamily	Hominoidea	1	131567	2759	33154		33208	6072	33213	33511					7711											89593	7742	7776	117570	117571	8287	1338369	32523	32524										40674	32525	9347	1437010
297308	6935	superfamily	Ixodoidea	1	131567	2759	33154		33208	6072	33213	33317	1206794	88770			6656											6843																		6854
98302	6562	superfamily	Ostreoidea	1	131567	2759	33154		33208	6072	33213	33317	1206795				6447																													6544
37572	104431	superfamily	Papilionoidea	1	131567	2759	33154		33208	6072	33213	33317	1206794	88770			6656	197563	197562																										6960	50557	85512	7496
175121	9126	superfamily	Passeroidea	1	131567	2759	33154		33208	6072	33213	33511					7711											89593	7742	7776	117570	117571	8287	1338369	32523	32524	8457	32561	1329799	8492	436486	436489	436491	436492		8782
30319	8342	superfamily	Pipoidea	1	131567	2759	33154		33208	6072	33213	33511					7711											89593	7742	7776	117570	117571	8287	1338369	32523											8292
33356	33354	superfamily	Reduvioidea	1	131567	2759	33154		33208	6072	33213	33317	1206794	88770			6656	197563	197562																										6960	50557	85512	7496
55879	6236	superfamily	Rhabditoidea	1	131567	2759	33154		33208	6072	33213	33317	1206794				6231																													119089
31244	6180	superfamily	Schistosomatoidea	1	131567	2759	33154		33208	6072	33213						6157																													6178
71527	41088	superfamily	Tenebrionoidea	1	131567	2759	33154		33208	6072	33213	33317	1206794	88770			6656	197563	197562																										6960	50557	85512	7496
32517	31028	superfamily	Tetradontoidea	1	131567	2759	33154		33208	6072	33213	33511					7711											89593	7742	7776	117570	117571													7898	186623
83146	188550	superfamily	Tetranychoidea	1	131567	2759	33154		33208	6072	33213	33317	1206794	88770			6656											6843																		6854
34725	7434	superfamily	Vespoidea	1	131567	2759	33154		33208	6072	33213	33317	1206794	88770			6656	197563	197562																										6960	50557	85512	7496
119258	37569	below_superfamily	Bombyciformes	1	131567	2759	33154		33208	6072	33213	33317	1206794	88770			6656	197563	197562																										6960	50557	85512	7496
433	204441	family	Acetobacteraceae	1	131567	2											1224																													28211
204434	204433	family	Acidobacteriaceae	1	131567	2										131550	57723																													204432
47757	28781	family	Adrianichthyidae	1	131567	2759	33154		33208	6072	33213	33511					7711											89593	7742	7776	117570	117571													7898	186623
5339	5338	family	Agaricaceae	1	131567	2759	33154		4751						451864		5204	5302																												155619
299071	33183	family	Ajellomycetaceae	1	131567	2759	33154		4751						451864		4890	716545										147538	716546																	147545
506	80840	family	Alcaligenaceae	1	131567	2											1224																													28216
224372	135619	family	Alcanivoracaceae	1	131567	2											1224																													1236
72275	135622	family	Alteromonadaceae	1	131567	2											1224																													1236
22097	261009	family	Amborellaceae	1	131567	2759			33090								35493	131221	3193	58023	78536	58024	3398	232365
1524215	80811	family	Anaeromyxobacteraceae	1	131567	2											1224											68525																		28221
8830	8826	family	Anatidae	1	131567	2759	33154		33208	6072	33213	33511					7711											89593	7742	7776	117570	117571	8287	1338369	32523	32524	8457	32561	1329799	8492	436486	436489	436491	436492		8782
7458	34735	family	Apidae	1	131567	2759	33154		33208	6072	33213	33317	1206794	88770			6656	197563	197562																										6960	50557	85512	7496
64898	32069	family	Aquificaceae	1	131567	2											200783																													187857
34384	33183	family	Arthrodermataceae	1	131567	2759	33154		4751						451864		4890	716545										147538	716546																	147545
6250	33256	family	Ascarididae	1	131567	2759	33154		33208	6072	33213	33317	1206794				6231																													119089
1131492	5042	family	Aspergillaceae	1	131567	2759	33154		4751						451864		4890	716545										147538	716546																	147545
32594	5863	family	Babesiidae	1	131567	2759	33630										5794																													422676	5863
186817	1385	family	Bacillaceae	1	131567	2											1239																													91061
815	171549	family	Bacteroidaceae	1	131567	2										68336	976																													200643
1525212	13792	family	Bathycoccaceae	1	131567	2759			33090								3041	3152																												1035538
10167	33550	family	Bathyergidae	1	131567	2759	33154		33208	6072	33213	33511					7711											89593	7742	7776	117570	117571	8287	1338369	32523	32524										40674	32525	9347	1437010
45404	356	family	Beijerinckiaceae	1	131567	2											1224																													28211
125316	85006	family	Beutenbergiaceae	1	131567	2											201174																													1760
7089	119258	family	Bombycidae	1	131567	2759	33154		33208	6072	33213	33317	1206794	88770			6656	197563	197562																										6960	50557	85512	7496
45131	451869	family	Botryosphaeriaceae	1	131567	2759	33154		4751						451864		4890	716545										147538	716546	715962																147541	159987
9895	35500	family	Bovidae	1	131567	2759	33154		33208	6072	33213	33511					7711											89593	7742	7776	117570	117571	8287	1338369	32523	32524										40674	32525	9347	1437010
41294	356	family	Bradyrhizobiaceae	1	131567	2											1224																													28211
7736	7735	family	Branchiostomidae	1	131567	2759	33154		33208	6072	33213	33511					7711											7735
3700	3699	family	Brassicaceae	1	131567	2759			33090								35493	131221	3193	58023	78536	58024	3398	1437183	71240	91827	1437201
119060	80840	family	Burkholderiaceae	1	131567	2											1224																													28216
475964	475963	family	Caldilineaceae	1	131567	2											200795																													475962
693073	693072	family	Caldisericaceae	1	131567	2											67814																													693071
93809	93808	family	Calosphaeriaceae	1	131567	2759	33154		4751						451864		4890	716545										147538	716546	715989																147550
72294	213849	family	Campylobacteraceae	1	131567	2											1224											68525																		29547
9608	379584	family	Canidae	1	131567	2759	33154		33208	6072	33213	33511					7711											89593	7742	7776	117570	117571	8287	1338369	32523	32524										40674	32525	9347	1437010
186828	186826	family	Carnobacteriaceae	1	131567	2											1239																													91061
414877	414714	family	Catenulisporaceae	1	131567	2											201174																													1760
76892	204458	family	Caulobacteraceae	1	131567	2											1224																													28211
10139	33550	family	Caviidae	1	131567	2759	33154		33208	6072	33213	33511					7711											89593	7742	7776	117570	117571	8287	1338369	32523	32524										40674	32525	9347	1437010
9498	9479	family	Cebidae	1	131567	2759	33154		33208	6072	33213	33511					7711											89593	7742	7776	117570	117571	8287	1338369	32523	32524										40674	32525	9347	1437010
85016	85006	family	Cellulomonadaceae	1	131567	2											201174																													1760
5250	36064	family	Ceratobasidiaceae	1	131567	2759	33154		4751						451864		5204	5302																												155619	355688
9527	314294	family	Cercopithecidae	1	131567	2759	33154		33208	6072	33213	33511					7711											89593	7742	7776	117570	117571	8287	1338369	32523	32524										40674	32525	9347	1437010
35718	5139	family	Chaetomiaceae	1	131567	2759	33154		4751						451864		4890	716545										147538	716546	715989																147550
7992	1489739	family	Characidae	1	131567	2759	33154		33208	6072	33213	33511					7711											89593	7742	7776	117570	117571													7898	186623
3051	3042	family	Chlamydomonadaceae	1	131567	2759			33090								3041																													3166
35461	35460	family	Chlorellaceae	1	131567	2759			33090								3041																													75966
191412	191411	family	Chlorobiaceae	1	131567	2										68336	1090																													191410
1106	1508594	family	Chloroflexaceae	1	131567	2											200795																													32061
1046	135613	family	Chromatiaceae	1	131567	2											1224																													1236
1077264	1077263	family	Chthonomonadaceae	1	131567	2											67819																													1077257
8113	1489911	family	Cichlidae	1	131567	2759	33154		33208	6072	33213	33511					7711											89593	7742	7776	117570	117571													7898	186623
7717	7716	family	Cionidae	1	131567	2759	33154		33208	6072	33213	33511					7711											7712																		7713
34397	5125	family	Clavicipitaceae	1	131567	2759	33154		4751						451864		4890	716545										147538	716546	715989																147550
31979	186802	family	Clostridiaceae	1	131567	2											1239																													186801
543310	538999	family	Clostridiales Family XI. Incertae Sedis	1	131567	2											1239																													186801
81524	28009	family	Codonosigidae	1	131567	2759	33154
7895	7894	family	Coelacanthidae	1	131567	2759	33154		33208	6072	33213	33511					7711											89593	7742	7776	117570	117571	8287	118072
267889	135622	family	Colwelliaceae	1	131567	2											1224																													1236
80864	80840	family	Comamonadaceae	1	131567	2											1224																													28216
474943	5125	family	Cordycipitaceae	1	131567	2759	33154		4751						451864		4890	716545										147538	716546	715989																147550
84107	255727	family	Coriobacteriaceae	1	131567	2											201174																													1760
83233	5303	family	Coriolaceae	1	131567	2759	33154		4751						451864		5204	5302																												155619	355688
5304	452338	family	Corticiaceae	1	131567	2759	33154		4751						451864		5204	5302																												155619	355688
337677	337687	family	Cricetidae	1	131567	2759	33154		33208	6072	33213	33511					7711											89593	7742	7776	117570	117571	8287	1338369	32523	32524										40674	32525	9347	1437010
246874	200644	family	Cryomorphaceae	1	131567	2										68336	976																													117743
35082	423054	family	Cryptosporidiidae	1	131567	2759	33630										5794	1280412																												5796
7157	41827	family	Culicidae	1	131567	2759	33154		33208	6072	33213	33317	1206794	88770			6656	197563	197562																										6960	50557	85512	7496
563798	768507	family	Cyclobacteriaceae	1	131567	2										68336	976																													768503
7953	30727	family	Cyprinidae	1	131567	2759	33154		33208	6072	33213	33511					7711											89593	7742	7776	117570	117571													7898	186623
39	80811	family	Cystobacteraceae	1	131567	2											1224											68525																		28221
89373	768507	family	Cytophagaceae	1	131567	2										68336	976																													768503
77658	116561	family	Daphniidae	1	131567	2759	33154		33208	6072	33213	33317	1206794	88770			6656	197563	197562									6657																		6658
9277	38608	family	Dasyuridae	1	131567	2759	33154		33208	6072	33213	33511					7711											89593	7742	7776	117570	117571	8287	1338369	32523	32524										40674	32525	9263
766764	4892	family	Debaryomycetaceae	1	131567	2759	33154		4751						451864		4890	716545										147537																		4891
191394	191393	family	Deferribacteraceae	1	131567	2											200930																													68337
1202464	1202465	family	Dehalococcoidaceae	1	131567	2											200795																													301297
145357	85006	family	Dermacoccaceae	1	131567	2											201174																													1760
76657	5178	family	Dermateaceae	1	131567	2759	33154		4751						451864		4890	716545										147538	716546	715989																147548
213119	213118	family	Desulfobacteraceae	1	131567	2											1224											68525																		28221
213121	213118	family	Desulfobulbaceae	1	131567	2											1224											68525																		28221
194924	213115	family	Desulfovibrionaceae	1	131567	2											1224											68525																		28221
117942	213113	family	Desulfurellaceae	1	131567	2											1224											68525																		28221
42364	37989	family	Diatrypaceae	1	131567	2759	33154		4751						451864		4890	716545										147538	716546	715989																147550
9265	38605	family	Didelphidae	1	131567	2759	33154		33208	6072	33213	33511					7711											89593	7742	7776	117570	117571	8287	1338369	32523	32524										40674	32525	9263
34353	4892	family	Dipodascaceae	1	131567	2759	33154		4751						451864		4890	716545										147537																		4891
7214	43746	family	Drosophilidae	1	131567	2759	33154		33208	6072	33213	33317	1206794	88770			6656	197563	197562																										6960	50557	85512	7496
2878	2877	family	Ectocarpaceae	1	131567	2759	33634	569578									2870
45349	6103	family	Edwardsiidae	1	131567	2759	33154		33208	6072							6073																													6101
5799	423054	family	Eimeriidae	1	131567	2759	33630										5794	1280412																												5796
8602	34989	family	Elapidae	1	131567	2759	33154		33208	6072	33213	33511					7711											89593	7742	7776	117570	117571	8287	1338369	32523	32524	8457	32561
9780	9779	family	Elephantidae	1	131567	2759	33154		33208	6072	33213	33511					7711											89593	7742	7776	117570	117571	8287	1338369	32523	32524										40674	32525	9347
543	91347	family	Enterobacteriaceae	1	131567	2											1224																													1236
9788	9787	family	Equidae	1	131567	2759	33154		33208	6072	33213	33511					7711											89593	7742	7776	117570	117571	8287	1338369	32523	32524										40674	32525	9347	1437010
128827	526525	family	Erysipelotrichaceae	1	131567	2											1239																													526524
34371	5120	family	Erysiphaceae	1	131567	2759	33154		4751						451864		4890	716545										147538	716546	715989																147548	5120
37611	175121	family	Estrildidae	1	131567	2759	33154		33208	6072	33213	33511					7711											89593	7742	7776	117570	117571	8287	1338369	32523	32524	8457	32561	1329799	8492	436486	436489	436491	436492		8782
186806	186802	family	Eubacteriaceae	1	131567	2											1239																													186801
3977	3646	family	Euphorbiaceae	1	131567	2759			33090								35493	131221	3193	58023	78536	58024	3398	1437183	71240	91827	1437201
3803	72025	family	Fabaceae	1	131567	2759			33090								35493	131221	3193	58023	78536	58024	3398	1437183	71240	91827	1437201
9681	379583	family	Felidae	1	131567	2759	33154		33208	6072	33213	33511					7711											89593	7742	7776	117570	117571	8287	1338369	32523	32524										40674	32525	9347	1437010
204431	218872	family	Fibrobacteraceae	1	131567	2										131550	65842																													204430
200667	768507	family	Flammeovirgaceae	1	131567	2										68336	976																													768503
49546	200644	family	Flavobacteriaceae	1	131567	2										68336	976																													117743
36668	34725	family	Formicidae	1	131567	2759	33154		33208	6072	33213	33317	1206794	88770			6656	197563	197562																										6960	50557	85512	7496
74712	85013	family	Frankiaceae	1	131567	2											201174																													1760
3216	3215	family	Funariaceae	1	131567	2759			33090								35493	131221	3193	3208	404260																									3214
40297	376917	family	Galagidae	1	131567	2759	33154		33208	6072	33213	33511					7711											89593	7742	7776	117570	117571	8287	1338369	32523	32524										40674	32525	9347	1437010
90627	713636	family	Gallionellaceae	1	131567	2											1224																													28216
69291	1490020	family	Gasterosteidae	1	131567	2759	33154		33208	6072	33213	33511					7711											89593	7742	7776	117570	117571													7898	186623
219687	219686	family	Gemmatimonadaceae	1	131567	2											142182																													219685
213422	69541	family	Geobacteraceae	1	131567	2											1224											68525																		28221
36751	36750	family	Glomeraceae	1	131567	2759	33154		4751								214504																													214506
681950	1028384	family	Glomerellaceae	1	131567	2759	33154		4751						451864		4890	716545										147538	716546	715989																147550
6407	6406	family	Glossiphoniidae	1	131567	2759	33154		33208	6072	33213	33317	1206795				6340	42113																												55824
85034	85014	family	Glycomycetaceae	1	131567	2											201174																													1760
35088	35087	family	Gregarinidae	1	131567	2759	33630										5794	1280412																												35086
224379	135619	family	Hahellaceae	1	131567	2											1224																													1236
72293	213849	family	Helicobacteraceae	1	131567	2											1224											68525																		29547
5181	5178	family	Helotiaceae	1	131567	2759	33154		4751						451864		4890	716545										147538	716546	715989																147548
189773	189772	family	Herpetosiphonaceae	1	131567	2											200795																													32061
43219	34395	family	Herpotrichiellaceae	1	131567	2759	33154		4751						451864		4890	716545										147538	716546																	147545
9604	314295	family	Hominidae	1	131567	2759	33154		33208	6072	33213	33511					7711											89593	7742	7776	117570	117571	8287	1338369	32523	32524										40674	32525	9347	1437010
9577	314295	family	Hylobatidae	1	131567	2759	33154		33208	6072	33213	33511					7711											89593	7742	7776	117570	117571	8287	1338369	32523	32524										40674	32525	9347	1437010
6214	6201	family	Hymenolepididae	1	131567	2759	33154		33208	6072	33213						6157																													6199
45401	356	family	Hyphomicrobiaceae	1	131567	2											1224																													28211
5129	5125	family	Hypocreaceae	1	131567	2759	33154		4751						451864		4890	716545										147538	716546	715989																147550
795749	795748	family	Ignavibacteriaceae	1	131567	2										68336	1134404																													795747
8515	8511	family	Iguanidae	1	131567	2759	33154		33208	6072	33213	33511					7711											89593	7742	7776	117570	117571	8287	1338369	32523	32524	8457	32561
85021	85006	family	Intrasporangiaceae	1	131567	2											201174																													1760
6939	297308	family	Ixodidae	1	131567	2759	33154		33208	6072	33213	33317	1206794	88770			6656											6843																		6854
224464	224462	family	Kofleriaceae	1	131567	2											1224											68525																		28221
186803	186802	family	Lachnospiraceae	1	131567	2											1239																													186801
42302	5139	family	Lasiosphaeriaceae	1	131567	2759	33154		4751						451864		4890	716545										147538	716546	715989																147550
444	118969	family	Legionellaceae	1	131567	2											1224																													1236
7915	7914	family	Lepisosteidae	1	131567	2759	33154		33208	6072	33213	33511					7711											89593	7742	7776	117570	117571													7898	186623
9979	9975	family	Leporidae	1	131567	2759	33154		33208	6072	33213	33511					7711											89593	7742	7776	117570	117571	8287	1338369	32523	32524										40674	32525	9347	1437010
34374	715340	family	Leptosphaeriaceae	1	131567	2759	33154		4751						451864		4890	716545										147538	716546	715962																147541
170	136	family	Leptospiraceae	1	131567	2											203691																													203692
126955	60154	family	Linotaeniidae	1	131567	2759	33154		33208	6072	33213	33317	1206794	88770			6656	197563										61985																		7540
81093	639021	family	Magnaporthaceae	1	131567	2759	33154		4751						451864		4890	716545										147538	716546	715989																147550
1191479	1191478	family	Magnetococcaceae	1	131567	2											1224																													28211
742845	162474	family	Malasseziaceae	1	131567	2759	33154		4751						451864		5204											452284																		1538075
41873	13792	family	Mamiellaceae	1	131567	2759			33090								3041	3152																												1035538
654128	5338	family	Marasmiaceae	1	131567	2759	33154		4751						451864		5204	5302																												155619
5259	5258	family	Melampsoraceae	1	131567	2759	33154		4751						451864		5204											29000
81064	5303	family	Meruliaceae	1	131567	2759	33154		4751						451864		5204	5302																												155619	355688
1198451	2191	family	Methanoregulaceae	1	131567	2157											28890																													224756
143067	94695	family	Methanosaetaceae	1	131567	2157											28890																													224756
2206	94695	family	Methanosarcinaceae	1	131567	2157											28890																													224756
2178	2158	family	Methanothermaceae	1	131567	2157											28890																													183925
119045	356	family	Methylobacteriaceae	1	131567	2											1224																													28211
403	135618	family	Methylococcaceae	1	131567	2											1224																													1236
31993	356	family	Methylocystaceae	1	131567	2											1224																													28211
27319	4892	family	Metschnikowiaceae	1	131567	2759	33154		4751						451864		4890	716545										147537																		4891
55071	55070	family	Microbotryaceae	1	131567	2759	33154		4751						451864		5204											29000
1268	85006	family	Micrococcaceae	1	131567	2											201174																													1760
28056	85008	family	Micromonosporaceae	1	131567	2											201174																													1760
165795	432026	family	Mixiaceae	1	131567	2759	33154		4751						451864		5204											29000
34489	1344963	family	Mucoraceae	1	131567	2759	33154		4751	112252	451834																	451507
10066	337687	family	Muridae	1	131567	2759	33154		33208	6072	33213	33511					7711											89593	7742	7776	117570	117571	8287	1338369	32523	32524										40674	32525	9347	1437010
4637	4618	family	Musaceae	1	131567	2759			33090								35493	131221	3193	58023	78536	58024	3398	1437183																						4447	1437197
36291	9126	family	Muscicapidae	1	131567	2759	33154		33208	6072	33213	33511					7711											89593	7742	7776	117570	117571	8287	1338369	32523	32524	8457	32561	1329799	8492	436486	436489	436491	436492		8782
9655	379584	family	Mustelidae	1	131567	2759	33154		33208	6072	33213	33511					7711											89593	7742	7776	117570	117571	8287	1338369	32523	32524										40674	32525	9347	1437010
1762	85007	family	Mycobacteriaceae	1	131567	2											201174																													1760
93133	134362	family	Mycosphaerellaceae	1	131567	2759	33154		4751						451864		4890	716545										147538	716546	715962																147541
31	80811	family	Myxococcaceae	1	131567	2											1224											68525																		28221
110618	5125	family	Nectriaceae	1	131567	2759	33154		4751						451864		4890	716545										147538	716546	715989																147550
54124	50827	family	Neodiplogasteridae	1	131567	2759	33154		33208	6072	33213	33317	1206794				6231																													119089
178475	6049	family	Niphatidae	1	131567	2759	33154		33208								6040																													6042
338190	31932	family	Nitrosopumilaceae	1	131567	2157											651137
189779	189778	family	Nitrospiraceae	1	131567	2											40117																													203693
85025	85007	family	Nocardiaceae	1	131567	2											201174																													1760
83676	85012	family	Nocardiopsaceae	1	131567	2											201174																													1760
1162	1161	family	Nostocaceae	1	131567	2											1117
33415	37572	family	Nymphalidae	1	131567	2759	33154		33208	6072	33213	33317	1206794	88770			6656	197563	197562																										6960	50557	85512	7496
41302	30302	family	Oikopleuridae	1	131567	2759	33154		33208	6072	33213	33511					7711											7712																		30302
6296	6295	family	Onchocercidae	1	131567	2759	33154		33208	6072	33213	33317	1206794				6231																													119089
33184	33183	family	Onygenaceae	1	131567	2759	33154		4751						451864		4890	716545										147538	716546																	147545
474942	5125	family	Ophiocordycipitaceae	1	131567	2759	33154		4751						451864		4890	716545										147538	716546	715989																147550
5152	5151	family	Ophiostomataceae	1	131567	2759	33154		4751						451864		4890	716545										147538	716546	715989																147550
6196	6194	family	Opisthorchiidae	1	131567	2759	33154		33208	6072	33213						6157																													6178
134623	415000	family	Opitutaceae	1	131567	2										51290	74201																													414999	415000
47021	189479	family	Orbiliaceae	1	131567	2759	33154		4751						451864		4890	716545										147538																		189478
9256	9255	family	Ornithorhynchidae	1	131567	2759	33154		33208	6072	33213	33511					7711											89593	7742	7776	117570	117571	8287	1338369	32523	32524										40674	9254
6563	98302	family	Ostreidae	1	131567	2759	33154		33208	6072	33213	33317	1206795				6447																													6544
186822	1385	family	Paenibacillaceae	1	131567	2											1239																													91061
92713	51291	family	Parachlamydiaceae	1	131567	2										51290	204428																													204429
121221	30005	family	Pediculidae	1	131567	2759	33154		33208	6072	33213	33317	1206794	88770			6656	197563	197562																										6960	50557	85512	7496
213423	69541	family	Pelobacteraceae	1	131567	2											1224											68525																		28221
186807	186802	family	Peptococcaceae	1	131567	2											1239																													186801
186804	186802	family	Peptostreptococcaceae	1	131567	2											1239																													186801
27999	27998	family	Perkinsidae	1	131567	2759	33630	27997
38749	38748	family	Phaeodactylaceae	1	131567	2759	33634										2836																													33849	33850
5020	715340	family	Phaeosphaeriaceae	1	131567	2759	33154		4751						451864		4890	716545										147538	716546	715962																147541
115784	4892	family	Phaffomycetaceae	1	131567	2759	33154		4751						451864		4890	716545										147537																		4891
9005	8976	family	Phasianidae	1	131567	2759	33154		33208	6072	33213	33511					7711											89593	7742	7776	117570	117571	8287	1338369	32523	32524	8457	32561	1329799	8492	436486	436489	436491	436492		8782
69277	356	family	Phyllobacteriaceae	1	131567	2											1224																													28211
1156497	4892	family	Pichiaceae	1	131567	2759	33154		4751						451864		4890	716545										147537																		4891
8352	30319	family	Pipidae	1	131567	2759	33154		33208	6072	33213	33511					7711											89593	7742	7776	117570	117571	8287	1338369	32523											8292
135616	72273	family	Piscirickettsiaceae	1	131567	2											1224																													1236
126	112	family	Planctomycetaceae	1	131567	2											203682																													203683
1033978	1028384	family	Plectosphaerellaceae	1	131567	2759	33154		4751						451864		4890	716545										147538	716546	715989																147550
28556	715340	family	Pleosporaceae	1	131567	2759	33154		4751						451864		4890	716545										147538	716546	715962																147541
44281	37987	family	Pneumocystidaceae	1	131567	2759	33154		4751						451864		4890											451866																		147553
4479	38820	family	Poaceae	1	131567	2759			33090								35493	131221	3193	58023	78536	58024	3398	1437183																						4447	1437197
8079	8087	family	Poeciliidae	1	131567	2759	33154		33208	6072	33213	33511					7711											89593	7742	7776	117570	117571													7898	186623
49	80812	family	Polyangiaceae	1	131567	2											1224											68525																		28221
5317	5303	family	Polyporaceae	1	131567	2759	33154		4751						451864		5204	5302																												155619	355688
171551	171549	family	Porphyromonadaceae	1	131567	2										68336	976																													200643
171552	171549	family	Prevotellaceae	1	131567	2										68336	976																													200643
31957	85009	family	Propionibacteriaceae	1	131567	2											201174																													1760
184208	5338	family	Psathyrellaceae	1	131567	2759	33154		4751						451864		5204	5302																												155619
34379	221903	family	Pseudeurotiaceae	1	131567	2759	33154		4751						451864		4890	716545										147538	716546	715989																147548	221903
135621	72274	family	Pseudomonadaceae	1	131567	2											1224																													1236
2070	85010	family	Pseudonocardiaceae	1	131567	2											201174																													1760
7423	7422	family	Pteromalidae	1	131567	2759	33154		33208	6072	33213	33317	1206794	88770			6656	197563	197562																										6960	50557	85512	7496
9398	30559	family	Pteropodidae	1	131567	2759	33154		33208	6072	33213	33511					7711											89593	7742	7776	117570	117571	8287	1338369	32523	32524										40674	32525	9347	1437010
5262	5258	family	Pucciniaceae	1	131567	2759	33154		4751						451864		5204											29000
415002	415001	family	Puniceicoccaceae	1	131567	2										51290	74201																													414999
110846	5185	family	Pyronemataceae	1	131567	2759	33154		4751						451864		4890	716545										147538																		147549
27479	33356	family	Reduviidae	1	131567	2759	33154		33208	6072	33213	33317	1206794	88770			6656	197563	197562																										6960	50557	85512	7496
188961	1505960	family	Reticulomyxidae	1	131567	2759	543769																																							29178	1505960
6243	55879	family	Rhabditidae	1	131567	2759	33154		33208	6072	33213	33317	1206794				6231																													119089
82115	356	family	Rhizobiaceae	1	131567	2											1224																													28211
1344955	1344963	family	Rhizopodaceae	1	131567	2759	33154		4751	112252	451834																	451507
31989	204455	family	Rhodobacteraceae	1	131567	2											1224																													28211
75787	206389	family	Rhodocyclaceae	1	131567	2											1224																													28216
41295	204441	family	Rhodospirillaceae	1	131567	2											1224																													28211
171550	171549	family	Rikenellaceae	1	131567	2										68336	976																													200643
1185	1161	family	Rivulariaceae	1	131567	2											1117
1508635	1508595	family	Roseiflexaceae	1	131567	2											200795																													32061
541000	186802	family	Ruminococcaceae	1	131567	2											1239																													186801
4893	4892	family	Saccharomycetaceae	1	131567	2759	33154		4751						451864		4890	716545										147537																		4891
3688	3646	family	Salicaceae	1	131567	2759			33090								35493	131221	3193	58023	78536	58024	3398	1437183	71240	91827	1437201
81529	28009	family	Salpingoecidae	1	131567	2759	33154
89374	200666	family	Saprospiraceae	1	131567	2										68336	976																													117747
5809	423054	family	Sarcocystidae	1	131567	2759	33630										5794	1280412																												5796
31245	31244	family	Schistosomatidae	1	131567	2759	33154		33208	6072	33213						6157																													6178
5332	5338	family	Schizophyllaceae	1	131567	2759	33154		4751						451864		5204	5302																												155619
4894	34346	family	Schizosaccharomycetaceae	1	131567	2759	33154		4751						451864		4890											451866																		147554
55153	33553	family	Sciuridae	1	131567	2759	33154		33208	6072	33213	33511					7711											89593	7742	7776	117570	117571	8287	1338369	32523	32524										40674	32525	9347	1437010
28983	5178	family	Sclerotiniaceae	1	131567	2759	33154		4751						451864		4890	716545										147538	716546	715989																147548
3245	3244	family	Selaginellaceae	1	131567	2759			33090								35493	131221	3193	58023
389951	227334	family	Serpulaceae	1	131567	2759	33154		4751						451864		5204	5302																												155619
267890	135622	family	Shewanellaceae	1	131567	2											1224																													1236
4070	4069	family	Solanaceae	1	131567	2759			33090								35493	131221	3193	58023	78536	58024	3398	1437183	71240	91827	1437201
332161	332160	family	Solibacteraceae	1	131567	2										131550	57723																													332159
5148	5139	family	Sordariaceae	1	131567	2759	33154		4751						451864		4890	716545										147538	716546	715989																147550
84566	200666	family	Sphingobacteriaceae	1	131567	2										68336	976																													117747
41297	204457	family	Sphingomonadaceae	1	131567	2											1224																													28211
137	136	family	Spirochaetaceae	1	131567	2											203691																													203692
1300	186826	family	Streptococcaceae	1	131567	2											1239																													91061
2062	85011	family	Streptomycetaceae	1	131567	2											201174																													1760
31181	7675	family	Strongylocentrotidae	1	131567	2759	33154		33208	6072	33213	33511					7586	133551																											7624	7625
9821	35497	family	Suidae	1	131567	2759	33154		33208	6072	33213	33511					7711											89593	7742	7776	117570	117571	8287	1338369	32523	32524										40674	32525	9347	1437010
213468	213462	family	Syntrophaceae	1	131567	2											1224											68525																		28221
213465	213462	family	Syntrophobacteraceae	1	131567	2											1224											68525																		28221
6208	6201	family	Taeniidae	1	131567	2759	33154		33208	6072	33213						6157																													6199
7065	71527	family	Tenebrionidae	1	131567	2759	33154		33208	6072	33213	33317	1206794	88770			6656	197563	197562																										6960	50557	85512	7496
668547	134362	family	Teratosphaeriaceae	1	131567	2759	33154		4751						451864		4890	716545										147538	716546	715962																147541
7501	7499	family	Termopsidae	1	131567	2759	33154		33208	6072	33213	33317	1206794	88770			6656	197563	197562																										6960	50557	85512	7496
291294	37093	family	Tetrahymenidae	1	131567	2759	33630	5878																				431838																		6020
32262	83146	family	Tetranychidae	1	131567	2759	33154		33208	6072	33213	33317	1206794	88770			6656											6843																		6854
31031	32517	family	Tetraodontidae	1	131567	2759	33154		33208	6072	33213	33511					7711											89593	7742	7776	117570	117571													7898	186623
29202	33847	family	Thalassiosiraceae	1	131567	2759	33634										2836																													33836	33846	33847
27994	5863	family	Theileriidae	1	131567	2759	33630										5794																													422676	5863
1131624	5042	family	Thermoascaceae	1	131567	2759	33154		4751						451864		4890	716545										147538	716546																	147545
2259	2258	family	Thermococcaceae	1	131567	2157											28890																													183968
5215	5234	family	Tremellaceae	1	131567	2759	33154		4751						451864		5204	5302																												155616
6332	6329	family	Trichinellidae	1	131567	2759	33154		33208	6072	33213	33317	1206794				6231																													119088
28568	5042	family	Trichocomaceae	1	131567	2759	33154		4751						451864		4890	716545										147538	716546																	147545
5351	5338	family	Tricholomataceae	1	131567	2759	33154		4751						451864		5204	5302																												155619
181550	37104	family	Trichomonadidae	1	131567	2759	5719
5654	5653	family	Trypanosomatidae	1	131567	2759	33682
40289	5185	family	Tuberaceae	1	131567	2759	33154		4751						451864		4890	716545										147538																		147549
9393	9392	family	Tupaiidae	1	131567	2759	33154		33208	6072	33213	33511					7711											89593	7742	7776	117570	117571	8287	1338369	32523	32524										40674	32525	9347	1437010
9632	379584	family	Ursidae	1	131567	2759	33154		33208	6072	33213	33511					7711											89593	7742	7776	117570	117571	8287	1338369	32523	32524										40674	32525	9347	1437010
5268	5267	family	Ustilaginaceae	1	131567	2759	33154		4751						451864		5204											452284																		5257
5765	41165	family	Vahlkampfiidae	1	131567	2759																																								5752
31977	909929	family	Veillonellaceae	1	131567	2											1239																													909932
146292	146291	family	Verrucariaceae	1	131567	2759	33154		4751						451864		4890	716545										147538	716546																	147545
9431	30560	family	Vespertilionidae	1	131567	2759	33154		33208	6072	33213	33511					7711											89593	7742	7776	117570	117571	8287	1338369	32523	32524										40674	32525	9347	1437010
641	135623	family	Vibrionaceae	1	131567	2											1224																													1236
3602	403667	family	Vitaceae	1	131567	2759			33090								35493	131221	3193	58023	78536	58024	3398	1437183	71240	91827	1437201
3065	3042	family	Volvocaceae	1	131567	2759			33090								3041																													3166
92714	51291	family	Waddliaceae	1	131567	2										51290	204428																													204429
335928	356	family	Xanthobacteraceae	1	131567	2											1224																													28211
32033	135614	family	Xanthomonadaceae	1	131567	2											1224																													1236
319095	8113	below_family	African cichlids	1	131567	2759	33154		33208	6072	33213	33511					7711											89593	7742	7776	117570	117571													7898	186623
359160	4479	below_family	BEP clade	1	131567	2759			33090								35493	131221	3193	58023	78536	58024	3398	1437183																						4447	1437197
1535325	766764	below_family	Candida/Lodderomyces clade	1	131567	2759	33154		4751						451864		4890	716545										147537																		4891
533331	7992	below_family	Characidae incertae sedis	1	131567	2759	33154		33208	6072	33213	33511					7711											89593	7742	7776	117570	117571													7898	186623
274493	191412	below_family	Chlorobium/Pelodictyon group	1	131567	2										68336	1090																													191410
147370	4479	below_family	PACMAD clade	1	131567	2759			33090								35493	131221	3193	58023	78536	58024	3398	1437183																						4447	1437197
227290	82115	below_family	Rhizobium/Agrobacterium group	1	131567	2											1224																													28211
227292	82115	below_family	Sinorhizobium/Ensifer group	1	131567	2											1224																													28211
1304792	7065	below_family	Tenebrionidae incertae sedis	1	131567	2759	33154		33208	6072	33213	33317	1206794	88770			6656	197563	197562																										6960	50557	85512	7496
34425	5250	below_family	mitosporic Ceratobasidiaceae	1	131567	2759	33154		4751						451864		5204	5302																												155619	355688
34398	34397	below_family	mitosporic Clavicipitaceae	1	131567	2759	33154		4751						451864		4890	716545										147538	716546	715989																147550
681951	681950	below_family	mitosporic Glomerellaceae	1	131567	2759	33154		4751						451864		4890	716545										147538	716546	715989																147550
654221	654128	below_family	mitosporic Marasmiaceae	1	131567	2759	33154		4751						451864		5204	5302																												155619
117573	5152	below_family	mitosporic Ophiostomataceae	1	131567	2759	33154		4751						451864		4890	716545										147538	716546	715989																147550
54032	47021	below_family	mitosporic Orbiliaceae	1	131567	2759	33154		4751						451864		4890	716545										147538																		189478
1033979	1033978	below_family	mitosporic Plectosphaerellaceae	1	131567	2759	33154		4751						451864		4890	716545										147538	716546	715989																147550
85578	5268	below_family	mitosporic Ustilaginaceae	1	131567	2759	33154		4751						451864		5204											452284																		5257
81426	41294	below_family	unclassified Bradyrhizobiaceae	1	131567	2											1224																													28211
61432	49546	below_family	unclassified Flavobacteriaceae	1	131567	2										68336	976																													117743
278955	134623	below_family	unclassified Opitutaceae	1	131567	2										51290	74201																													414999	415000
312182	4893	below_family	unclassified Saccharomycetaceae	1	131567	2759	33154		4751						451864		4890	716545										147537																		4891
883878	533331	below_below_family	Astyanax clade	1	131567	2759	33154		33208	6072	33213	33511					7711											89593	7742	7776	117570	117571													7898	186623
235629	3977	subfamily	Acalyphoideae	1	131567	2759			33090								35493	131221	3193	58023	78536	58024	3398	1437183	71240	91827	1437201
43816	7157	subfamily	Anophelinae	1	131567	2759	33154		33208	6072	33213	33317	1206794	88770			6656	197563	197562																										6960	50557	85512	7496
70987	7458	subfamily	Apinae	1	131567	2759	33154		33208	6072	33213	33317	1206794	88770			6656	197563	197562																										6960	50557	85512	7496
475327	7089	subfamily	Bombycinae	1	131567	2759	33154		33208	6072	33213	33317	1206794	88770			6656	197563	197562																										6960	50557	85512	7496
27592	9895	subfamily	Bovinae	1	131567	2759	33154		33208	6072	33213	33511					7711											89593	7742	7776	117570	117571	8287	1338369	32523	32524										40674	32525	9347	1437010
9480	9498	subfamily	Callitrichinae	1	131567	2759	33154		33208	6072	33213	33511					7711											89593	7742	7776	117570	117571	8287	1338369	32523	32524										40674	32525	9347	1437010
9963	9895	subfamily	Caprinae	1	131567	2759	33154		33208	6072	33213	33511					7711											89593	7742	7776	117570	117571	8287	1338369	32523	32524										40674	32525	9347	1437010
9528	9527	subfamily	Cercopithecinae	1	131567	2759	33154		33208	6072	33213	33511					7711											89593	7742	7776	117570	117571	8287	1338369	32523	32524										40674	32525	9347	1437010
10026	337677	subfamily	Cricetinae	1	131567	2759	33154		33208	6072	33213	33511					7711											89593	7742	7776	117570	117571	8287	1338369	32523	32524										40674	32525	9347	1437010
43817	7157	subfamily	Culicinae	1	131567	2759	33154		33208	6072	33213	33317	1206794	88770			6656	197563	197562																										6960	50557	85512	7496
127218	33415	subfamily	Danainae	1	131567	2759	33154		33208	6072	33213	33317	1206794	88770			6656	197563	197562																										6960	50557	85512	7496
126287	9265	subfamily	Didelphinae	1	131567	2759	33154		33208	6072	33213	33511					7711											89593	7742	7776	117570	117571	8287	1338369	32523	32524										40674	32525	9263
43845	7214	subfamily	Drosophilinae	1	131567	2759	33154		33208	6072	33213	33317	1206794	88770			6656	197563	197562																										6960	50557	85512	7496
147367	359160	subfamily	Ehrhartoideae	1	131567	2759			33090								35493	131221	3193	58023	78536	58024	3398	1437183																						4447	1437197
42168	8602	subfamily	Elapinae	1	131567	2759	33154		33208	6072	33213	33511					7711											89593	7742	7776	117570	117571	8287	1338369	32523	32524	8457	32561
40155	37611	subfamily	Estrildinae	1	131567	2759	33154		33208	6072	33213	33511					7711											89593	7742	7776	117570	117571	8287	1338369	32523	32524	8457	32561	1329799	8492	436486	436489	436491	436492		8782
338152	9681	subfamily	Felinae	1	131567	2759	33154		33208	6072	33213	33511					7711											89593	7742	7776	117570	117571	8287	1338369	32523	32524										40674	32525	9347	1437010
7479	36668	subfamily	Formicinae	1	131567	2759	33154		33208	6072	33213	33317	1206794	88770			6656	197563	197562																										6960	50557	85512	7496
207598	9604	subfamily	Homininae	1	131567	2759	33154		33208	6072	33213	33511					7711											89593	7742	7776	117570	117571	8287	1338369	32523	32524										40674	32525	9347	1437010
426442	6939	subfamily	Ixodinae	1	131567	2759	33154		33208	6072	33213	33317	1206794	88770			6656											6843																		6854
1286322	5654	subfamily	Leishmaniinae	1	131567	2759	33682
466552	9005	subfamily	Meleagridinae	1	131567	2759	33154		33208	6072	33213	33511					7711											89593	7742	7776	117570	117571	8287	1338369	32523	32524	8457	32561	1329799	8492	436486	436489	436491	436492		8782
39107	10066	subfamily	Murinae	1	131567	2759	33154		33208	6072	33213	33511					7711											89593	7742	7776	117570	117571	8287	1338369	32523	32524										40674	32525	9347	1437010
169418	9655	subfamily	Mustelinae	1	131567	2759	33154		33208	6072	33213	33511					7711											89593	7742	7776	117570	117571	8287	1338369	32523	32524										40674	32525	9347	1437010
34695	36668	subfamily	Myrmicinae	1	131567	2759	33154		33208	6072	33213	33317	1206794	88770			6656	197563	197562																										6960	50557	85512	7496
8088	47757	subfamily	Oryziinae	1	131567	2759	33154		33208	6072	33213	33511					7711											89593	7742	7776	117570	117571													7898	186623
147369	147370	subfamily	Panicoideae	1	131567	2759			33090								35493	131221	3193	58023	78536	58024	3398	1437183																						4447	1437197
3814	3803	subfamily	Papilionoideae	1	131567	2759			33090								35493	131221	3193	58023	78536	58024	3398	1437183	71240	91827	1437201
55885	6243	subfamily	Peloderinae	1	131567	2759	33154		33208	6072	33213	33317	1206794				6231																													119089
9072	9005	subfamily	Phasianinae	1	131567	2759	33154		33208	6072	33213	33511					7711											89593	7742	7776	117570	117571	8287	1338369	32523	32524	8457	32561	1329799	8492	436486	436489	436491	436492		8782
586240	8079	subfamily	Poeciliinae	1	131567	2759	33154		33208	6072	33213	33511					7711											89593	7742	7776	117570	117571													7898	186623
81957	8515	subfamily	Polychrotinae	1	131567	2759	33154		33208	6072	33213	33511					7711											89593	7742	7776	117570	117571	8287	1338369	32523	32524	8457	32561
43085	36668	subfamily	Ponerinae	1	131567	2759	33154		33208	6072	33213	33317	1206794	88770			6656	197563	197562																										6960	50557	85512	7496
607660	9604	subfamily	Ponginae	1	131567	2759	33154		33208	6072	33213	33511					7711											89593	7742	7776	117570	117571	8287	1338369	32523	32524										40674	32525	9347	1437010
147368	359160	subfamily	Pooideae	1	131567	2759			33090								35493	131221	3193	58023	78536	58024	3398	1437183																						4447	1437197
318546	319095	subfamily	Pseudocrenilabrinae	1	131567	2759	33154		33208	6072	33213	33511					7711											89593	7742	7776	117570	117571													7898	186623
272242	7423	subfamily	Pteromalinae	1	131567	2759	33154		33208	6072	33213	33317	1206794	88770			6656	197563	197562																										6960	50557	85512	7496
77225	9398	subfamily	Pteropodinae	1	131567	2759	33154		33208	6072	33213	33511					7711											89593	7742	7776	117570	117571	8287	1338369	32523	32524										40674	32525	9347	1437010
424551	4070	subfamily	Solanoideae	1	131567	2759			33090								35493	131221	3193	58023	78536	58024	3398	1437183	71240	91827	1437201
127820	7501	subfamily	Termopsinae	1	131567	2759	33154		33208	6072	33213	33317	1206794	88770			6656	197563	197562																										6960	50557	85512	7496
70999	27479	subfamily	Triatominae	1	131567	2759	33154		33208	6072	33213	33317	1206794	88770			6656	197563	197562																										6960	50557	85512	7496
8360	8352	subfamily	Xenopodinae	1	131567	2759	33154		33208	6072	33213	33511					7711											89593	7742	7776	117570	117571	8287	1338369	32523											8292
337726	55153	subfamily	Xerinae	1	131567	2759	33154		33208	6072	33213	33511					7711											89593	7742	7776	117570	117571	8287	1338369	32523	32524										40674	32525	9347	1437010
235880	235629	tribe	Acalypheae	1	131567	2759			33090								35493	131221	3193	58023	78536	58024	3398	1437183	71240	91827	1437201
147429	147369	tribe	Andropogoneae	1	131567	2759			33090								35493	131221	3193	58023	78536	58024	3398	1437183																						4447	1437197
83321	70987	tribe	Apini	1	131567	2759	33154		33208	6072	33213	33317	1206794	88770			6656	197563	197562																										6960	50557	85512	7496
143999	34695	tribe	Attini	1	131567	2759	33154		33208	6072	33213	33317	1206794	88770			6656	197563	197562																										6960	50557	85512	7496
147385	147368	tribe	Brachypodieae	1	131567	2759			33090								35493	131221	3193	58023	78536	58024	3398	1437183																						4447	1437197
981071	3700	tribe	Brassiceae	1	131567	2759			33090								35493	131221	3193	58023	78536	58024	3398	1437183	71240	91827	1437201
980083	3700	tribe	Camelineae	1	131567	2759			33090								35493	131221	3193	58023	78536	58024	3398	1437183	71240	91827	1437201
72773	7479	tribe	Camponotini	1	131567	2759	33154		33208	6072	33213	33317	1206794	88770			6656	197563	197562																										6960	50557	85512	7496
53550	43817	tribe	Culicini	1	131567	2759	33154		33208	6072	33213	33317	1206794	88770			6656	197563	197562																										6960	50557	85512	7496
30248	127218	tribe	Danaini	1	131567	2759	33154		33208	6072	33213	33317	1206794	88770			6656	197563	197562																										6960	50557	85512	7496
46877	43845	tribe	Drosophilini	1	131567	2759	33154		33208	6072	33213	33317	1206794	88770			6656	197563	197562																										6960	50557	85512	7496
337730	337726	tribe	Marmotini	1	131567	2759	33154		33208	6072	33213	33511					7711											89593	7742	7776	117570	117571	8287	1338369	32523	32524										40674	32525	9347	1437010
1315725	318546	tribe	Oreochromini	1	131567	2759	33154		33208	6072	33213	33511					7711											89593	7742	7776	117570	117571													7898	186623
147380	147367	tribe	Oryzeae	1	131567	2759			33090								35493	131221	3193	58023	78536	58024	3398	1437183																						4447	1437197
147428	147369	tribe	Paniceae	1	131567	2759			33090								35493	131221	3193	58023	78536	58024	3398	1437183																						4447	1437197
163735	3814	tribe	Phaseoleae	1	131567	2759			33090								35493	131221	3193	58023	78536	58024	3398	1437183	71240	91827	1437201
141711	43085	tribe	Ponerini	1	131567	2759	33154		33208	6072	33213	33317	1206794	88770			6656	197563	197562																										6960	50557	85512	7496
238069	3688	tribe	Saliceae	1	131567	2759			33090								35493	131221	3193	58023	78536	58024	3398	1437183	71240	91827	1437201
424574	424551	tribe	Solaneae	1	131567	2759			33090								35493	131221	3193	58023	78536	58024	3398	1437183	71240	91827	1437201
144017	34695	tribe	Solenopsidini	1	131567	2759	33154		33208	6072	33213	33317	1206794	88770			6656	197563	197562																										6960	50557	85512	7496
127821	127820	tribe	Termopsini	1	131567	2759	33154		33208	6072	33213	33317	1206794	88770			6656	197563	197562																										6960	50557	85512	7496
163742	3814	tribe	Trifolieae	1	131567	2759			33090								35493	131221	3193	58023	78536	58024	3398	1437183	71240	91827	1437201
147389	147368	tribe	Triticeae	1	131567	2759			33090								35493	131221	3193	58023	78536	58024	3398	1437183																						4447	1437197
344705	30248	subtribe	Danaina	1	131567	2759	33154		33208	6072	33213	33317	1206794	88770			6656	197563	197562																										6960	50557	85512	7496
46879	46877	subtribe	Drosophilina	1	131567	2759	33154		33208	6072	33213	33317	1206794	88770			6656	197563	197562																										6960	50557	85512	7496
186285	46879	below_subtribe	Drosophiliti	1	131567	2759	33154		33208	6072	33213	33317	1206794	88770			6656	197563	197562																										6960	50557	85512	7496
155977	1118	genus	Acaryochloris	1	131567	2											1117
12916	80864	genus	Acidovorax	1	131567	2											1224																													28216
379546	33867	genus	Aciduliprofundum	1	131567	2157											28890	33867
64782	143999	genus	Acromyrmex	1	131567	2759	33154		33208	6072	33213	33317	1206794	88770			6656	197563	197562																										6960	50557	85512	7496
1865	28056	genus	Actinoplanes	1	131567	2											201174																													1760
40566	2070	genus	Actinosynnema	1	131567	2											201174																													1760
153265	49546	genus	Aequorivita	1	131567	2										68336	976																													117743
5340	5339	genus	Agaricus	1	131567	2759	33154		4751						451864		5204	5302																												155619
357	227290	genus	Agrobacterium	1	131567	2											1224																													28211
9645	9632	genus	Ailuropoda	1	131567	2759	33154		33208	6072	33213	33511					7711											89593	7742	7776	117570	117571	8287	1338369	32523	32524										40674	32525	9347	1437010
5036	299071	genus	Ajellomyces	1	131567	2759	33154		4751						451864		4890	716545										147538	716546																	147545
59753	224372	genus	Alcanivorax	1	131567	2											1224																													1236
511678	641	genus	Aliivibrio	1	131567	2											1224																													1236
239759	171550	genus	Alistipes	1	131567	2										68336	976																													200643
114627	31979	genus	Alkaliphilus	1	131567	2											1239																													186801
13332	22097	genus	Amborella	1	131567	2759			33090								35493	131221	3193	58023	78536	58024	3398	232365
178513	178475	genus	Amphimedon	1	131567	2759	33154		33208								6040																													6042
1813	2070	genus	Amycolatopsis	1	131567	2											201174																													1760
1163	1162	genus	Anabaena	1	131567	2											1117
161492	1524215	genus	Anaeromyxobacter	1	131567	2											1224											68525																		28221
8835	8830	genus	Anas	1	131567	2759	33154		33208	6072	33213	33511					7711											89593	7742	7776	117570	117571	8287	1338369	32523	32524	8457	32561	1329799	8492	436486	436489	436491	436492		8782
28376	81957	genus	Anolis	1	131567	2759	33154		33208	6072	33213	33511					7711											89593	7742	7776	117570	117571	8287	1338369	32523	32524	8457	32561
7164	43816	genus	Anopheles	1	131567	2759	33154		33208	6072	33213	33317	1206794	88770			6656	197563	197562																										6960	50557	85512	7496
7459	83321	genus	Apis	1	131567	2759	33154		33208	6072	33213	33317	1206794	88770			6656	197563	197562																										6960	50557	85512	7496
3701	980083	genus	Arabidopsis	1	131567	2759			33090								35493	131221	3193	58023	78536	58024	3398	1437183	71240	91827	1437201
1663	1268	genus	Arthrobacter	1	131567	2											201174																													1760
63399	34384	genus	Arthroderma	1	131567	2759	33154		4751						451864		4890	716545										147538	716546																	147545
35823	1150	genus	Arthrospira	1	131567	2											1117
6251	6250	genus	Ascaris	1	131567	2759	33154		33208	6072	33213	33317	1206794				6231																													119089
5052	1131492	genus	Aspergillus	1	131567	2759	33154		4751						451864		4890	716545										147538	716546																	147545
7993	883878	genus	Astyanax	1	131567	2759	33154		33208	6072	33213	33511					7711											89593	7742	7776	117570	117571													7898	186623
12956	143999	genus	Atta	1	131567	2759	33154		33208	6072	33213	33317	1206794	88770			6656	197563	197562																										6960	50557	85512	7496
44055	54409	genus	Aureococcus	1	131567	2759	33634																																							35675	54409
146937	75787	genus	Azospira	1	131567	2											1224																													28216
191	41295	genus	Azospirillum	1	131567	2											1224																													28211
5864	32594	genus	Babesia	1	131567	2759	33630										5794																													422676	5863
1386	186817	genus	Bacillus	1	131567	2											1239																													91061
816	815	genus	Bacteroides	1	131567	2										68336	976																													200643
100474	1142503	genus	Batrachochytrium	1	131567	2759	33154		4751								4761																													451435
483074	668547	genus	Baudoinia	1	131567	2759	33154		4751						451864		4890	716545										147538	716546	715962																147541
5581	474943	genus	Beauveria	1	131567	2759	33154		4751						451864		4890	716545										147538	716546	715989																147550
532	45404	genus	Beijerinckia	1	131567	2											1224																													28211
232244	563798	genus	Belliella	1	131567	2										68336	976																													768503
84756	125316	genus	Beutenbergia	1	131567	2											201174																													1760
33194	28556	genus	Bipolaris	1	131567	2759	33154		4751						451864		4890	716545										147538	716546	715962																147541
572511	186803	genus	Blautia	1	131567	2											1239																													186801
34372	34371	genus	Blumeria	1	131567	2759	33154		4751						451864		4890	716545										147538	716546	715989																147548	5120
7090	475327	genus	Bombyx	1	131567	2759	33154		33208	6072	33213	33317	1206794	88770			6656	197563	197562																										6960	50557	85512	7496
517	506	genus	Bordetella	1	131567	2											1224																													28216
9903	27592	genus	Bos	1	131567	2759	33154		33208	6072	33213	33511					7711											89593	7742	7776	117570	117571	8287	1338369	32523	32524										40674	32525	9347	1437010
33196	28983	genus	Botrytis	1	131567	2759	33154		4751						451864		4890	716545										147538	716546	715989																147548
15367	147385	genus	Brachypodium	1	131567	2759			33090								35493	131221	3193	58023	78536	58024	3398	1437183																						4447	1437197
374	41294	genus	Bradyrhizobium	1	131567	2											1224																													28211
7737	7736	genus	Branchiostoma	1	131567	2759	33154		33208	6072	33213	33511					7711											7735
3705	981071	genus	Brassica	1	131567	2759			33090								35493	131221	3193	58023	78536	58024	3398	1437183	71240	91827	1437201
41275	76892	genus	Brevundimonas	1	131567	2											1224																													28211
6278	6296	genus	Brugia	1	131567	2759	33154		33208	6072	33213	33317	1206794				6231																													119089
32008	119060	genus	Burkholderia	1	131567	2											1224																													28216
830	186803	genus	Butyrivibrio	1	131567	2											1239																													186801
5092	1131624	genus	Byssochlamys	1	131567	2759	33154		4751						451864		4890	716545										147538	716546																	147545
6237	55885	genus	Caenorhabditis	1	131567	2759	33154		33208	6072	33213	33317	1206794				6231																													119089
233191	475964	genus	Caldilinea	1	131567	2											200795																													475962
693074	693073	genus	Caldisericum	1	131567	2											67814																													693071
545865	191394	genus	Calditerrivibrio	1	131567	2											200930																													68337
187144	2323	genus	Caldithrix	1	131567	2	2323
9481	9480	genus	Callithrix	1	131567	2759	33154		33208	6072	33213	33511					7711											89593	7742	7776	117570	117571	8287	1338369	32523	32524										40674	32525	9347	1437010
1186	1185	genus	Calothrix	1	131567	2											1117
13390	72773	genus	Camponotus	1	131567	2759	33154		33208	6072	33213	33317	1206794	88770			6656	197563	197562																										6960	50557	85512	7496
194	72294	genus	Campylobacter	1	131567	2											1224											68525																		29547
1535326	1535325	genus	Candida	1	131567	2759	33154		4751						451864		4890	716545										147537																		4891
327159	119066	genus	Candidatus Accumulibacter	1	131567	2											1224																													28216	119066
1453359	1118	genus	Candidatus Atelocyanobacterium	1	131567	2											1117
456826	456828	genus	Candidatus Cloacimonas	1	131567	2	2323										456828
658061	458031	genus	Candidatus Koribacter	1	131567	2										131550	57723	458031
1170227	640293	genus	Candidatus Methylomirabilis	1	131567	2	2323	640293
1007082	338190	genus	Candidatus Nitrosoarchaeum	1	131567	2157											651137
282132	92713	genus	Candidatus Protochlamydia	1	131567	2										51290	204428																													204429
332162	332161	genus	Candidatus Solibacter	1	131567	2										131550	57723																													332159
1436289	80864	genus	Candidatus Symbiobacter	1	131567	2											1224																													28216
9611	9608	genus	Canis	1	131567	2759	33154		33208	6072	33213	33511					7711											89593	7742	7776	117570	117571	8287	1338369	32523	32524										40674	32525	9347	1437010
192874	127916	genus	Capsaspora	1	131567	2759	33154	42461																																						127916
2747	186828	genus	Carnobacterium	1	131567	2											1239																													91061
135858	128827	genus	Catenibacterium	1	131567	2											1239																													526524
414878	414877	genus	Catenulispora	1	131567	2											201174																													1760
10140	10139	genus	Cavia	1	131567	2759	33154		33208	6072	33213	33511					7711											89593	7742	7776	117570	117571	8287	1338369	32523	32524										40674	32525	9347	1437010
1707	85016	genus	Cellulomonas	1	131567	2											201174																													1760
42741	81064	genus	Ceriporiopsis	1	131567	2759	33154		4751						451864		5204	5302																												155619	355688
5149	35718	genus	Chaetomium	1	131567	2759	33154		4751						451864		4890	716545										147538	716546	715989																147550
217161	1118	genus	Chamaesiphon	1	131567	2											1117
79328	563835	genus	Chitinophaga	1	131567	2										68336	976																													117747
3052	3051	genus	Chlamydomonas	1	131567	2759			33090								3041																													3166
3071	35461	genus	Chlorella	1	131567	2759			33090								3041																													75966
1091	274493	genus	Chlorobium	1	131567	2										68336	1090																													191410
1107	1106	genus	Chloroflexus	1	131567	2											200795																													32061
54298	52604	genus	Chroococcidiopsis	1	131567	2											1117
1077265	1077264	genus	Chthonomonas	1	131567	2											67819																													1077257
7718	7717	genus	Ciona	1	131567	2759	33154		33208	6072	33213	33511					7711											7712																		7713
5110	34397	genus	Claviceps	1	131567	2759	33154		4751						451864		4890	716545										147538	716546	715989																147550
36910	27319	genus	Clavispora	1	131567	2759	33154		4751						451864		4890	716545										147537																		4891
79922	6196	genus	Clonorchis	1	131567	2759	33154		33208	6072	33213						6157																													6178
1485	31979	genus	Clostridium	1	131567	2											1239																													186801
5500	34383	genus	Coccidioides	1	131567	2759	33154		4751						451864		4890	716545										147538	716546																	147545
5455	681951	genus	Colletotrichum	1	131567	2759	33154		4751						451864		4890	716545										147538	716546	715989																147550
102106	84107	genus	Collinsella	1	131567	2											201174																													1760
28228	267889	genus	Colwellia	1	131567	2											1224																													1236
61458	43219	genus	Coniosporium	1	131567	2759	33154		4751						451864		4890	716545										147538	716546																	147545
184431	184208	genus	Coprinopsis	1	131567	2759	33154		4751						451864		5204	5302																												155619
442430	415002	genus	Coraliomargarita	1	131567	2										51290	74201																													414999
83461	31	genus	Corallococcus	1	131567	2											1224											68525																		28221
45234	474943	genus	Cordyceps	1	131567	2759	33154		4751						451864		4890	716545										147538	716546	715989																147550
6564	6563	genus	Crassostrea	1	131567	2759	33154		33208	6072	33213	33317	1206795				6447																													6544
10028	10026	genus	Cricetulus	1	131567	2759	33154		33208	6072	33213	33511					7711											89593	7742	7776	117570	117571	8287	1338369	32523	32524										40674	32525	9347	1437010
241421	1150	genus	Crinalium	1	131567	2											1117
5806	35082	genus	Cryptosporidium	1	131567	2759	33630										5794	1280412																												5796
7174	53550	genus	Culex	1	131567	2759	33154		33208	6072	33213	33317	1206794	88770			6656	197563	197562																										6960	50557	85512	7496
102234	1118	genus	Cyanobacterium	1	131567	2											1117
43988	1118	genus	Cyanothece	1	131567	2											1117
56106	1162	genus	Cylindrospermum	1	131567	2											1117
978	89373	genus	Cytophaga	1	131567	2										68336	976																													768503
314122	54032	genus	Dactylellina	1	131567	2759	33154		4751						451864		4890	716545										147538																		189478
13036	344705	genus	Danaus	1	131567	2759	33154		33208	6072	33213	33317	1206794	88770			6656	197563	197562																										6960	50557	85512	7496
7954	7953	genus	Danio	1	131567	2759	33154		33208	6072	33213	33511					7711											89593	7742	7776	117570	117571													7898	186623
6668	77658	genus	Daphnia	1	131567	2759	33154		33208	6072	33213	33317	1206794	88770			6656	197563	197562									6657																		6658
4958	766764	genus	Debaryomyces	1	131567	2759	33154		4751						451864		4890	716545										147537																		4891
73029	75787	genus	Dechloromonas	1	131567	2											1224																													28216
53572	191394	genus	Deferribacter	1	131567	2											200930																													68337
56112	186807	genus	Dehalobacter	1	131567	2											1239																													186801
61434	1202464	genus	Dehalococcoides	1	131567	2											200795																													301297
117999	191394	genus	Denitrovibrio	1	131567	2											200930																													68337
218207	213119	genus	Desulfatibacillum	1	131567	2											1224											68525																		28221
36853	186807	genus	Desulfitobacterium	1	131567	2											1239																													186801
2295	213119	genus	Desulfobacterium	1	131567	2											1224											68525																		28221
28222	213119	genus	Desulfobacula	1	131567	2											1224											68525																		28221
893	213121	genus	Desulfobulbus	1	131567	2											1224											68525																		28221
896	213119	genus	Desulfococcus	1	131567	2											1224											68525																		28221
51194	213121	genus	Desulfofustis	1	131567	2											1224											68525																		28221
2357	213468	genus	Desulfomonile	1	131567	2											1224											68525																		28221
109168	213121	genus	Desulfotalea	1	131567	2											1224											68525																		28221
1562	186807	genus	Desulfotomaculum	1	131567	2											1239																													186801
872	194924	genus	Desulfovibrio	1	131567	2											1224											68525																		28221
33001	117942	genus	Desulfurella	1	131567	2											1224											68525																		28221
5782	33083	genus	Dictyostelium	1	131567	2759	554915	142796
7215	186285	genus	Drosophila	1	131567	2759	33154		33208	6072	33213	33317	1206794	88770			6656	197563	197562																										6960	50557	85512	7496
120831	89373	genus	Dyadobacter	1	131567	2										68336	976																													768503
6209	6208	genus	Echinococcus	1	131567	2759	33154		33208	6072	33213						6157																													6199
2879	2878	genus	Ectocarpus	1	131567	2759	33634	569578									2870
5800	5799	genus	Eimeria	1	131567	2759	33630										5794	1280412																												5796
312278	89373	genus	Emticicia	1	131567	2										68336	976																													768503
364710	146292	genus	Endocarpon	1	131567	2759	33154		4751						451864		4890	716545										147538	716546																	147545
9789	9788	genus	Equus	1	131567	2759	33154		33208	6072	33213	33511					7711											89593	7742	7776	117570	117571	8287	1338369	32523	32524										40674	32525	9347	1437010
33170	4893	genus	Eremothecium	1	131567	2759	33154		4751						451864		4890	716545										147537																		4891
561	543	genus	Escherichia	1	131567	2											1224																													1236
1730	186806	genus	Eubacterium	1	131567	2											1239																													186801
97095	42364	genus	Eutypa	1	131567	2759	33154		4751						451864		4890	716545										147538	716546	715989																147550
5583	43219	genus	Exophiala	1	131567	2759	33154		4751						451864		4890	716545										147538	716546																	147545
216851	541000	genus	Faecalibacterium	1	131567	2											1239																													186801
9682	338152	genus	Felis	1	131567	2759	33154		33208	6072	33213	33511					7711											89593	7742	7776	117570	117571	8287	1338369	32523	32524										40674	32525	9347	1437010
861914	89373	genus	Fibrella	1	131567	2										68336	976																													768503
832	204431	genus	Fibrobacter	1	131567	2										131550	65842																													204430
599838	5317	genus	Fibroporia	1	131567	2759	33154		4751						451864		5204	5302																												155619	355688
36292	36291	genus	Ficedula	1	131567	2759	33154		33208	6072	33213	33511					7711											89593	7742	7776	117570	117571	8287	1338369	32523	32524	8457	32561	1329799	8492	436486	436489	436491	436492		8782
44259	186804	genus	Filifactor	1	131567	2											1239																													186801
5206	5215	genus	Filobasidiella	1	131567	2759	33154		4751						451864		5204	5302																												155616
1005038	67819	genus	Fimbriimonas	1	131567	2											67819
150022	543310	genus	Finegoldia	1	131567	2											1239																													186801
992	89373	genus	Flexibacter	1	131567	2										68336	976																													768503
332102	246874	genus	Fluviicola	1	131567	2										68336	976																													117743
34474	83233	genus	Fomitopsis	1	131567	2759	33154		4751						451864		5204	5302																												155619	355688
1854	74712	genus	Frankia	1	131567	2											201174																													1760
5506	110618	genus	Fusarium	1	131567	2759	33154		4751						451864		4890	716545										147538	716546	715989																147550
29849	81093	genus	Gaeumannomyces	1	131567	2759	33154		4751						451864		4890	716545										147538	716546	715989																147550
96	90627	genus	Gallionella	1	131567	2											1224																													28216
9030	9072	genus	Gallus	1	131567	2759	33154		33208	6072	33213	33511					7711											89593	7742	7776	117570	117571	8287	1338369	32523	32524	8457	32561	1329799	8492	436486	436489	436491	436492		8782
69292	69291	genus	Gasterosteus	1	131567	2759	33154		33208	6072	33213	33511					7711											89593	7742	7776	117570	117571													7898	186623
63132	1150	genus	Geitlerinema	1	131567	2											1117
173479	219687	genus	Gemmatimonas	1	131567	2											142182																													219685
129337	186817	genus	Geobacillus	1	131567	2											1239																													91061
28231	213422	genus	Geobacter	1	131567	2											1224											68525																		28221
89404	72275	genus	Glaciecola	1	131567	2											1224																													1236
101851	5181	genus	Glarea	1	131567	2759	33154		4751						451864		4890	716545										147538	716546	715989																147548
33071	307595	genus	Gloeobacter	1	131567	2											1117																													307596
102231	1118	genus	Gloeocapsa	1	131567	2											1117
441	433	genus	Gluconobacter	1	131567	2											1224																													28211
3846	163735	genus	Glycine	1	131567	2759			33090								35493	131221	3193	58023	78536	58024	3398	1437183	71240	91827	1437201
9592	207598	genus	Gorilla	1	131567	2759	33154		33208	6072	33213	33511					7711											89593	7742	7776	117570	117571	8287	1338369	32523	32524										40674	32525	9347	1437010
35089	35088	genus	Gregarina	1	131567	2759	33630										5794	1280412																												35086
360145	5152	genus	Grosmannia	1	131567	2759	33154		4751						451864		4890	716545										147538	716546	715989																147550
158481	224379	genus	Hahella	1	131567	2											1224																													1236
162027	224464	genus	Haliangium	1	131567	2											1224											68525																		28221
2349	89374	genus	Haliscomenobacter	1	131567	2										68336	976																													117747
76023	92682	genus	Halothece	1	131567	2											1117
604375	141711	genus	Harpegnathos	1	131567	2759	33154		33208	6072	33213	33317	1206794	88770			6656	197563	197562																										6960	50557	85512	7496
209	72293	genus	Helicobacter	1	131567	2											1224											68525																		29547
6411	6407	genus	Helobdella	1	131567	2759	33154		33208	6072	33213	33317	1206795				6340	42113																												55824
64	189773	genus	Herpetosiphon	1	131567	2											200795																													32061
10180	10167	genus	Heterocephalus	1	131567	2759	33154		33208	6072	33213	33511					7711											89593	7742	7776	117570	117571	8287	1338369	32523	32524										40674	32525	9347	1437010
9605	207598	genus	Homo	1	131567	2759	33154		33208	6072	33213	33511					7711											89593	7742	7776	117570	117571	8287	1338369	32523	32524										40674	32525	9347	1437010
4512	147389	genus	Hordeum	1	131567	2759			33090								35493	131221	3193	58023	78536	58024	3398	1437183																						4447	1437197
168657	64898	genus	Hydrogenobaculum	1	131567	2											200783																													187857
6215	6214	genus	Hymenolepis	1	131567	2759	33154		33208	6072	33213						6157																													6199
81	45401	genus	Hyphomicrobium	1	131567	2											1224																													28211
1141640	337730	genus	Ictidomys	1	131567	2759	33154		33208	6072	33213	33511					7711											89593	7742	7776	117570	117571	8287	1338369	32523	32524										40674	32525	9347	1437010
795750	795749	genus	Ignavibacterium	1	131567	2										68336	1134404																													795747
53357	85021	genus	Intrasporangium	1	131567	2											201174																													1760
127	126	genus	Isosphaera	1	131567	2											203682																													203683
6944	426442	genus	Ixodes	1	131567	2759	33154		33208	6072	33213	33317	1206794	88770			6656											6843																		6854
71245	4893	genus	Kazachstania	1	131567	2759	33154		4751						451864		4890	716545										147537																		4891
2063	2062	genus	Kitasatospora	1	131567	2											201174																													1760
4910	4893	genus	Kluyveromyces	1	131567	2759	33154		4751						451864		4890	716545										147537																		4891
460517	115784	genus	Komagataella	1	131567	2759	33154		4751						451864		4890	716545										147537																		4891
43356	2070	genus	Kutzneria	1	131567	2											201174																													1760
57499	145357	genus	Kytococcus	1	131567	2											201174																													1760
29882	5351	genus	Laccaria	1	131567	2759	33154		4751						451864		5204	5302																												155619
300275	4893	genus	Lachancea	1	131567	2759	33154		4751						451864		4890	716545										147537																		4891
1506553	186803	genus	Lachnoclostridium	1	131567	2											1239																													186801
7896	7895	genus	Latimeria	1	131567	2759	33154		33208	6072	33213	33511					7711											89593	7742	7776	117570	117571	8287	118072
445	444	genus	Legionella	1	131567	2											1224																													1236
5658	1286322	genus	Leishmania	1	131567	2759	33682
191028	31989	genus	Leisingera	1	131567	2											1224																													28211
7916	7915	genus	Lepisosteus	1	131567	2759	33154		33208	6072	33213	33511					7711											89593	7742	7776	117570	117571													7898	186623
47251	1150	genus	Leptolyngbya	1	131567	2											1117
5021	34374	genus	Leptosphaeria	1	131567	2759	33154		4751						451864		4890	716545										147538	716546	715962																147541
171	170	genus	Leptospira	1	131567	2											203691																													203692
179	189779	genus	Leptospirillum	1	131567	2											40117																													203693
88	224471	genus	Leptothrix	1	131567	2											1224																													28216
7208	6296	genus	Loa	1	131567	2759	33154		33208	6072	33213	33317	1206794				6231																													119089
36913	1535325	genus	Lodderomyces	1	131567	2759	33154		4751						451864		4890	716545										147537																		4891
9784	9780	genus	Loxodonta	1	131567	2759	33154		33208	6072	33213	33511					7711											89593	7742	7776	117570	117571	8287	1338369	32523	32524										40674	32525	9347
9539	9528	genus	Macaca	1	131567	2759	33154		33208	6072	33213	33511					7711											89593	7742	7776	117570	117571	8287	1338369	32523	32524										40674	32525	9347	1437010
35724	45131	genus	Macrophomina	1	131567	2759	33154		4751						451864		4890	716545										147538	716546	715962																147541	159987
148303	81093	genus	Magnaporthe	1	131567	2759	33154		4751						451864		4890	716545										147538	716546	715989																147550
1491576	81093	genus	Magnaporthiopsis	1	131567	2759	33154		4751						451864		4890	716545										147538	716546	715989																147550
162171	1191479	genus	Magnetococcus	1	131567	2											1224																													28211
13134	41295	genus	Magnetospirillum	1	131567	2											1224																													28211
55193	742845	genus	Malassezia	1	131567	2759	33154		4751						451864		5204											452284																		1538075
869806	200667	genus	Marivirga	1	131567	2										68336	976																													768503
324777	76657	genus	Marssonina	1	131567	2759	33154		4751						451864		4890	716545										147538	716546	715989																147548
3877	163742	genus	Medicago	1	131567	2759			33090								35493	131221	3193	58023	78536	58024	3398	1437183	71240	91827	1437201
5260	5259	genus	Melampsora	1	131567	2759	33154		4751						451864		5204											29000
9102	466552	genus	Meleagris	1	131567	2759	33154		33208	6072	33213	33511					7711											89593	7742	7776	117570	117571	8287	1338369	32523	32524	8457	32561	1329799	8492	436486	436489	436491	436492		8782
68287	69277	genus	Mesorhizobium	1	131567	2											1224																													28211
5529	34398	genus	Metarhizium	1	131567	2759	33154		4751						451864		4890	716545										147538	716546	715989																147550
1080709	459247	genus	Methanomassiliicoccus	1	131567	2157											28890																													224756	459247
395331	1198451	genus	Methanoregula	1	131567	2157											28890																													224756
2222	143067	genus	Methanosaeta	1	131567	2157											28890																													224756
2207	2206	genus	Methanosarcina	1	131567	2157											28890																													224756
2179	2178	genus	Methanothermus	1	131567	2157											28890																													183925
316612	224471	genus	Methylibium	1	131567	2											1224																													28216
407	119045	genus	Methylobacterium	1	131567	2											1224																													28211
120652	45404	genus	Methylocella	1	131567	2											1224																													28211
133	31993	genus	Methylocystis	1	131567	2											1224																													28211
39773	403	genus	Methylomicrobium	1	131567	2											1224																													1236
416	403	genus	Methylomonas	1	131567	2											1224																													1236
766728	766764	genus	Meyerozyma	1	131567	2759	33154		4751						451864		4890	716545										147537																		4891
34416	55071	genus	Microbotryum	1	131567	2759	33154		4751						451864		5204											29000
44471	1150	genus	Microcoleus	1	131567	2											1117
1125	1118	genus	Microcystis	1	131567	2											1117
29404	31957	genus	Microlunatus	1	131567	2											201174																													1760
38832	41873	genus	Micromonas	1	131567	2759			33090								3041	3152																												1035538
1873	28056	genus	Micromonospora	1	131567	2											201174																													1760
34392	34384	genus	Microsporum	1	131567	2759	33154		4751						451864		4890	716545										147538	716546																	147545
766502	766764	genus	Millerozyma	1	131567	2759	33154		4751						451864		4890	716545										147537																		4891
34348	165795	genus	Mixia	1	131567	2759	33154		4751						451864		5204											29000
221102	654221	genus	Moniliophthora	1	131567	2759	33154		4751						451864		5204	5302																												155619
13615	126287	genus	Monodelphis	1	131567	2759	33154		33208	6072	33213	33511					7711											89593	7742	7776	117570	117571	8287	1338369	32523	32524										40674	32525	9263
81525	81524	genus	Monosiga	1	131567	2759	33154
423349	84566	genus	Mucilaginibacter	1	131567	2										68336	976																													117747
4830	34489	genus	Mucor	1	131567	2759	33154		4751	112252	451834																	451507
10088	39107	genus	Mus	1	131567	2759	33154		33208	6072	33213	33511					7711											89593	7742	7776	117570	117571	8287	1338369	32523	32524										40674	32525	9347	1437010
4640	4637	genus	Musa	1	131567	2759			33090								35493	131221	3193	58023	78536	58024	3398	1437183																						4447	1437197
9665	169418	genus	Mustela	1	131567	2759	33154		33208	6072	33213	33511					7711											89593	7742	7776	117570	117571	8287	1338369	32523	32524										40674	32525	9347	1437010
49009	35718	genus	Myceliophthora	1	131567	2759	33154		4751						451864		4890	716545										147538	716546	715989																147550
1763	1762	genus	Mycobacterium	1	131567	2											201174																													1760
41254	93133	genus	Mycosphaerella	1	131567	2759	33154		4751						451864		4890	716545										147538	716546	715962																147541
9434	9431	genus	Myotis	1	131567	2759	33154		33208	6072	33213	33511					7711											89593	7742	7776	117570	117571	8287	1338369	32523	32524										40674	32525	9347	1437010
32	31	genus	Myxococcus	1	131567	2											1224											68525																		28221
5761	5765	genus	Naegleria	1	131567	2759																																								5752
374468	4893	genus	Nakaseomyces	1	131567	2759	33154		4751						451864		4890	716545										147537																		4891
7424	272242	genus	Nasonia	1	131567	2759	33154		33208	6072	33213	33317	1206794	88770			6656	197563	197562																										6960	50557	85512	7496
278028	4893	genus	Naumovozyma	1	131567	2759	33154		4751						451864		4890	716545										147537																		4891
45350	45349	genus	Nematostella	1	131567	2759	33154		33208	6072							6073																													6101
407951	45131	genus	Neofusicoccum	1	131567	2759	33154		4751						451864		4890	716545										147538	716546	715962																147541	159987
36629	1131492	genus	Neosartorya	1	131567	2759	33154		4751						451864		4890	716545										147538	716546																	147545
29175	5809	genus	Neospora	1	131567	2759	33630										5794	1280412																												5796
5140	5148	genus	Neurospora	1	131567	2759	33154		4751						451864		4890	716545										147538	716546	715989																147550
911	41294	genus	Nitrobacter	1	131567	2											1224																													28211
1227	1046	genus	Nitrosococcus	1	131567	2											1224																													1236
1234	189779	genus	Nitrospira	1	131567	2											40117																													203693
1817	85025	genus	Nocardia	1	131567	2											201174																													1760
2013	83676	genus	Nocardiopsis	1	131567	2											201174																													1760
159191	1162	genus	Nodularia	1	131567	2											1117
325165	9577	genus	Nomascus	1	131567	2759	33154		33208	6072	33213	33511					7711											89593	7742	7776	117570	117571	8287	1338369	32523	32524										40674	32525	9347	1437010
1177	1162	genus	Nostoc	1	131567	2											1117
461281	1156497	genus	Ogataea	1	131567	2759	33154		4751						451864		4890	716545										147537																		4891
34763	41302	genus	Oikopleura	1	131567	2759	33154		33208	6072	33213	33511					7711											7712																		30302
40136	41294	genus	Oligotropha	1	131567	2											1224																													28211
474995	474942	genus	Ophiocordyceps	1	131567	2759	33154		4751						451864		4890	716545										147538	716546	715989																147550
8664	42168	genus	Ophiophagus	1	131567	2759	33154		33208	6072	33213	33511					7711											89593	7742	7776	117570	117571	8287	1338369	32523	32524	8457	32561
5159	5152	genus	Ophiostoma	1	131567	2759	33154		4751						451864		4890	716545										147538	716546	715989																147550
47022	47021	genus	Orbilia	1	131567	2759	33154		4751						451864		4890	716545										147538																		189478
8139	1315725	genus	Oreochromis	1	131567	2759	33154		33208	6072	33213	33511					7711											89593	7742	7776	117570	117571													7898	186623
9257	9256	genus	Ornithorhynchus	1	131567	2759	33154		33208	6072	33213	33511					7711											89593	7742	7776	117570	117571	8287	1338369	32523	32524										40674	9254
9984	9979	genus	Oryctolagus	1	131567	2759	33154		33208	6072	33213	33511					7711											89593	7742	7776	117570	117571	8287	1338369	32523	32524										40674	32525	9347	1437010
4527	147380	genus	Oryza	1	131567	2759			33090								35493	131221	3193	58023	78536	58024	3398	1437183																						4447	1437197
8089	8088	genus	Oryzias	1	131567	2759	33154		33208	6072	33213	33511					7711											89593	7742	7776	117570	117571													7898	186623
1158	1150	genus	Oscillatoria	1	131567	2											1117
70447	1525212	genus	Ostreococcus	1	131567	2759			33090								3041	3152																												1035538
30610	40297	genus	Otolemur	1	131567	2759	33154		33208	6072	33213	33511					7711											89593	7742	7776	117570	117571	8287	1338369	32523	32524										40674	32525	9347	1437010
9935	9963	genus	Ovis	1	131567	2759	33154		33208	6072	33213	33511					7711											89593	7742	7776	117570	117571	8287	1338369	32523	32524										40674	32525	9347	1437010
44249	186822	genus	Paenibacillus	1	131567	2											1239																													91061
9596	207598	genus	Pan	1	131567	2759	33154		33208	6072	33213	33511					7711											89593	7742	7776	117570	117571	8287	1338369	32523	32524										40674	32525	9347	1437010
375288	171551	genus	Parabacteroides	1	131567	2										68336	976																													200643
83551	92713	genus	Parachlamydia	1	131567	2										51290	204428																													204429
38946	34383	genus	Paracoccidioides	1	131567	2759	33154		4751						451864		4890	716545										147538	716546																	147545
265	31989	genus	Paracoccus	1	131567	2											1224																													28211
1351751	5020	genus	Parastagonospora	1	131567	2759	33154		4751						451864		4890	716545										147538	716546	715962																147541
121222	121221	genus	Pediculus	1	131567	2759	33154		33208	6072	33213	33317	1206794	88770			6656	197563	197562																										6960	50557	85512	7496
84567	84566	genus	Pedobacter	1	131567	2										68336	976																													117747
18	213423	genus	Pelobacter	1	131567	2											1224											68525																		28221
1099	274493	genus	Pelodictyon	1	131567	2										68336	1090																													191410
5073	1131492	genus	Penicillium	1	131567	2759	33154		4751						451864		4890	716545										147538	716546																	147545
28000	27999	genus	Perkinsus	1	131567	2759	33630	27997
2849	38749	genus	Phaeodactylum	1	131567	2759	33634										2836																													33849	33850
5305	5304	genus	Phanerochaete	1	131567	2759	33154		4751						451864		5204	5302																												155619	355688
3217	3216	genus	Physcomitrella	1	131567	2759			33090								35493	131221	3193	3208	404260																									3214
123	126	genus	Pirellula	1	131567	2											203682																													203683
65702	1506295	genus	Piriformospora	1	131567	2759	33154		4751						451864		5204	5302																												155619	355688
118	126	genus	Planctomyces	1	131567	2											203682																													203683
5820	5819	genus	Plasmodium	1	131567	2759	33630										5794																													422676
44474	52604	genus	Pleurocapsa	1	131567	2											1117
4753	44281	genus	Pneumocystis	1	131567	2759	33154		4751						451864		4890											451866																		147553
5144	42302	genus	Podospora	1	131567	2759	33154		4751						451864		4890	716545										147538	716546	715989																147550
52959	49546	genus	Polaribacter	1	131567	2										68336	976																													117743
52972	80864	genus	Polaromonas	1	131567	2											1224																													28216
13641	33083	genus	Polysphondylium	1	131567	2759	554915	142796
9599	607660	genus	Pongo	1	131567	2759	33154		33208	6072	33213	33511					7711											89593	7742	7776	117570	117571	8287	1338369	32523	32524										40674	32525	9347	1437010
3689	238069	genus	Populus	1	131567	2759			33090								35493	131221	3193	58023	78536	58024	3398	1437183	71240	91827	1437201
83235	83233	genus	Postia	1	131567	2759	33154		4751						451864		5204	5302																												155619	355688
838	171552	genus	Prevotella	1	131567	2										68336	976																													200643
54125	54124	genus	Pristionchus	1	131567	2759	33154		33208	6072	33213	33317	1206794				6231																													119089
1101	191412	genus	Prosthecochloris	1	131567	2										68336	1090																													191410
586	543	genus	Providencia	1	131567	2											1224																													1236
1152	1150	genus	Pseudanabaena	1	131567	2											1117
131324	93133	genus	Pseudocercospora	1	131567	2759	33154		4751						451864		4890	716545										147538	716546	715962																147541
78156	34379	genus	Pseudogymnoascus	1	131567	2759	33154		4751						451864		4890	716545										147538	716546	715989																147548	221903
286	135621	genus	Pseudomonas	1	131567	2											1224																													1236
63298	85578	genus	Pseudozyma	1	131567	2759	33154		4751						451864		5204											452284																		5257
83612	49546	genus	Psychroflexus	1	131567	2										68336	976																													117743
9401	77225	genus	Pteropus	1	131567	2759	33154		33208	6072	33213	33511					7711											89593	7742	7776	117570	117571	8287	1338369	32523	32524										40674	32525	9347	1437010
5296	5262	genus	Puccinia	1	131567	2759	33154		4751						451864		5204											29000
5027	28556	genus	Pyrenophora	1	131567	2759	33154		4751						451864		4890	716545										147538	716546	715962																147541
2260	2259	genus	Pyrococcus	1	131567	2157											28890																													183968
47204	110846	genus	Pyronema	1	131567	2759	33154		4751						451864		4890	716545										147538																		147549
48736	119060	genus	Ralstonia	1	131567	2											1224																													28216
10114	39107	genus	Rattus	1	131567	2759	33154		33208	6072	33213	33511					7711											89593	7742	7776	117570	117571	8287	1338369	32523	32524										40674	32525	9347	1437010
46432	188961	genus	Reticulomyxa	1	131567	2759	543769																																							29178	1505960
379	227290	genus	Rhizobium	1	131567	2											1224																													28211
1322061	34425	genus	Rhizoctonia	1	131567	2759	33154		4751						451864		5204	5302																												155619	355688
1129544	36751	genus	Rhizophagus	1	131567	2759	33154		4751								214504																													214506
4842	1344955	genus	Rhizopus	1	131567	2759	33154		4751	112252	451834																	451507
13248	70999	genus	Rhodnius	1	131567	2759	33154		33208	6072	33213	33317	1206794	88770			6656	197563	197562																										6960	50557	85512	7496
1060	31989	genus	Rhodobacter	1	131567	2											1224																													28211
28065	80864	genus	Rhodoferax	1	131567	2											1224																													28216
1068	45401	genus	Rhodomicrobium	1	131567	2											1224																													28211
265488	126	genus	Rhodopirellula	1	131567	2											203682																													203683
1073	41294	genus	Rhodopseudomonas	1	131567	2											1224																													28211
1081	41295	genus	Rhodospirillum	1	131567	2											1224																													28211
5285	231213	genus	Rhodosporidium	1	131567	2759	33154		4751						451864		5204											29000
3987	235880	genus	Ricinus	1	131567	2759			33090								35493	131221	3193	58023	78536	58024	3398	1437183	71240	91827	1437201
373984	1185	genus	Rivularia	1	131567	2											1117
252306	49546	genus	Robiginitalea	1	131567	2										68336	976																													117743
120961	1508635	genus	Roseiflexus	1	131567	2											200795																													32061
28067	224471	genus	Rubrivivax	1	131567	2											1224																													28216
97050	31989	genus	Ruegeria	1	131567	2											1224																													28211
1263	541000	genus	Ruminococcus	1	131567	2											1239																													186801
105	89373	genus	Runella	1	131567	2										68336	976																													768503
1851	2070	genus	Saccharomonospora	1	131567	2											201174																													1760
4930	4893	genus	Saccharomyces	1	131567	2759	33154		4751						451864		4890	716545										147537																		4891
1835	2070	genus	Saccharopolyspora	1	131567	2											201174																													1760
2071	2070	genus	Saccharothrix	1	131567	2											201174																													1760
168694	28056	genus	Salinispora	1	131567	2											201174																													1760
590	543	genus	Salmonella	1	131567	2											1224																													1236
86017	81529	genus	Salpingoeca	1	131567	2759	33154
1007	89374	genus	Saprospira	1	131567	2										68336	976																													117747
9304	9277	genus	Sarcophilus	1	131567	2759	33154		33208	6072	33213	33511					7711											89593	7742	7776	117570	117571	8287	1338369	32523	32524										40674	32525	9263
766733	766764	genus	Scheffersomyces	1	131567	2759	33154		4751						451864		4890	716545										147537																		4891
6181	31245	genus	Schistosoma	1	131567	2759	33154		33208	6072	33213						6157																													6178
5333	5332	genus	Schizophyllum	1	131567	2759	33154		4751						451864		5204	5302																												155619
4895	4894	genus	Schizosaccharomyces	1	131567	2759	33154		4751						451864		4890											451866																		147554
5179	28983	genus	Sclerotinia	1	131567	2759	33154		4751						451864		4890	716545										147538	716546	715989																147548
3246	3245	genus	Selaginella	1	131567	2759			33090								35493	131221	3193	58023
970	31977	genus	Selenomonas	1	131567	2											1239																													909932
80744	389951	genus	Serpula	1	131567	2759	33154		4751						451864		5204	5302																												155619
613	543	genus	Serratia	1	131567	2											1224																													1236
4554	147428	genus	Setaria	1	131567	2759			33090								35493	131221	3193	58023	78536	58024	3398	1437183																						4447	1437197
39952	28556	genus	Setosphaeria	1	131567	2759	33154		4751						451864		4890	716545										147538	716546	715962																147541
22	267890	genus	Shewanella	1	131567	2											1224																													1236
466152	126	genus	Singulisphaera	1	131567	2											203682																													203683
28105	227292	genus	Sinorhizobium	1	131567	2											1224																													28211
4107	424574	genus	Solanum	1	131567	2759			33090								35493	131221	3193	58023	78536	58024	3398	1437183	71240	91827	1437201
13685	144017	genus	Solenopsis	1	131567	2759	33154		33208	6072	33213	33317	1206794	88770			6656	197563	197562																										6960	50557	85512	7496
39643	49	genus	Sorangium	1	131567	2											1224											68525																		28221
5146	5148	genus	Sordaria	1	131567	2759	33154		4751						451864		4890	716545										147538	716546	715989																147550
4557	147429	genus	Sorghum	1	131567	2759			33090								35493	131221	3193	58023	78536	58024	3398	1437183																						4447	1437197
412764	766764	genus	Spathaspora	1	131567	2759	33154		4751						451864		4890	716545										147537																		4891
399320	137	genus	Sphaerochaeta	1	131567	2											203691																													203692
237179	93133	genus	Sphaerulina	1	131567	2759	33154		4751						451864		4890	716545										147538	716546	715962																147541
28453	84566	genus	Sphingobacterium	1	131567	2										68336	976																													117747
165695	41297	genus	Sphingobium	1	131567	2											1224																													28211
13687	41297	genus	Sphingomonas	1	131567	2											1224																													28211
165697	41297	genus	Sphingopyxis	1	131567	2											1224																													28211
146	137	genus	Spirochaeta	1	131567	2											203691																													203692
107	89373	genus	Spirosoma	1	131567	2										68336	976																													768503
63265	5268	genus	Sporisorium	1	131567	2759	33154		4751						451864		5204											452284																		5257
29907	117573	genus	Sporothrix	1	131567	2759	33154		4751						451864		4890	716545										147538	716546	715989																147550
283810	85034	genus	Stackebrandtia	1	131567	2											201174																													1760
102115	52604	genus	Stanieria	1	131567	2											1117
40323	32033	genus	Stenotrophomonas	1	131567	2											1224																													1236
40	39	genus	Stigmatella	1	131567	2											1224											68525																		28221
1301	1300	genus	Streptococcus	1	131567	2											1239																													91061
1883	2062	genus	Streptomyces	1	131567	2											201174																													1760
126956	126955	genus	Strigamia	1	131567	2759	33154		33208	6072	33213	33317	1206794	88770			6656	197563										61985																		7540
7664	31181	genus	Strongylocentrotus	1	131567	2759	33154		33208	6072	33213	33511					7586	133551																											7624	7625
9822	9821	genus	Sus	1	131567	2759	33154		33208	6072	33213	33511					7711											89593	7742	7776	117570	117571	8287	1338369	32523	32524										40674	32525	9347	1437010
1129	1118	genus	Synechococcus	1	131567	2											1117
29526	213465	genus	Syntrophobacter	1	131567	2											1224											68525																		28221
59728	40155	genus	Taeniopygia	1	131567	2759	33154		33208	6072	33213	33511					7711											89593	7742	7776	117570	117571	8287	1338369	32523	32524	8457	32561	1329799	8492	436486	436489	436491	436492		8782
31032	31031	genus	Takifugu	1	131567	2759	33154		33208	6072	33213	33511					7711											89593	7742	7776	117570	117571													7898	186623
5094	28568	genus	Talaromyces	1	131567	2759	33154		4751						451864		4890	716545										147538	716546																	147545
195950	171551	genus	Tannerella	1	131567	2										68336	976																													200643
392733	204434	genus	Terriglobus	1	131567	2										131550	57723																													204432
5890	291294	genus	Tetrahymena	1	131567	2759	33630	5878																				431838																		6020
32263	32262	genus	Tetranychus	1	131567	2759	33154		33208	6072	33213	33317	1206794	88770			6656											6843																		6854
47144	31031	genus	Tetraodon	1	131567	2759	33154		33208	6072	33213	33511					7711											89593	7742	7776	117570	117571													7898	186623
113604	4893	genus	Tetrapisispora	1	131567	2759	33154		4751						451864		4890	716545										147537																		4891
35127	29202	genus	Thalassiosira	1	131567	2759	33634										2836																													33836	33846	33847
33057	75787	genus	Thauera	1	131567	2											1224																													28216
5873	27994	genus	Theileria	1	131567	2759	33630										5794																													422676	5863
2263	2259	genus	Thermococcus	1	131567	2157											28890																													183968
28261	189779	genus	Thermodesulfovibrio	1	131567	2											40117																													203693
146785	1118	genus	Thermosynechococcus	1	131567	2											1117
35719	35718	genus	Thielavia	1	131567	2759	33154		4751						451864		4890	716545										147538	716546	715989																147550
92244	135616	genus	Thioalkalimicrobium	1	131567	2											1224																													1236
93810	93809	genus	Togninia	1	131567	2759	33154		4751						451864		4890	716545										147538	716546	715989																147550
4948	4893	genus	Torulaspora	1	131567	2759	33154		4751						451864		4890	716545										147537																		4891
5810	5809	genus	Toxoplasma	1	131567	2759	33630										5794	1280412																												5796
157	137	genus	Treponema	1	131567	2											203691																													203692
7069	1304792	genus	Tribolium	1	131567	2759	33154		33208	6072	33213	33317	1206794	88770			6656	197563	197562																										6960	50557	85512	7496
6333	6332	genus	Trichinella	1	131567	2759	33154		33208	6072	33213	33317	1206794				6231																													119088
5543	5129	genus	Trichoderma	1	131567	2759	33154		4751						451864		4890	716545										147538	716546	715989																147550
1205	1150	genus	Trichodesmium	1	131567	2											1117
5721	181550	genus	Trichomonas	1	131567	2759	5719
5550	34384	genus	Trichophyton	1	131567	2759	33154		4751						451864		4890	716545										147538	716546																	147545
10227	10226	genus	Trichoplax	1	131567	2759	33154		33208								10226
264688	1162	genus	Trichormus	1	131567	2											1117
5552	34476	genus	Trichosporon	1	131567	2759	33154		4751						451864		5204	5302																												155616
4564	147389	genus	Triticum	1	131567	2759			33090								35493	131221	3193	58023	78536	58024	3398	1437183																						4447	1437197
5690	5654	genus	Trypanosoma	1	131567	2759	33682
36048	40289	genus	Tuber	1	131567	2759	33154		4751						451864		4890	716545										147538																		147549
9394	9393	genus	Tupaia	1	131567	2759	33154		33208	6072	33213	33511					7711											89593	7742	7776	117570	117571	8287	1338369	32523	32524										40674	32525	9347	1437010
338321	170	genus	Turneriella	1	131567	2											203691																													203692
33187	33184	genus	Uncinocarpus	1	131567	2759	33154		4751						451864		4890	716545										147538	716546																	147545
5269	5268	genus	Ustilago	1	131567	2759	33154		4751						451864		5204											452284																		5257
374469	4893	genus	Vanderwaltozyma	1	131567	2759	33154		4751						451864		4890	716545										147537																		4891
34072	80864	genus	Variovorax	1	131567	2											1224																													28216
84593	28056	genus	Verrucosispora	1	131567	2											201174																													1760
1036719	1033979	genus	Verticillium	1	131567	2759	33154		4751						451864		4890	716545										147538	716546	715989																147550
3603	3602	genus	Vitis	1	131567	2759			33090								35493	131221	3193	58023	78536	58024	3398	1437183	71240	91827	1437201
3066	3065	genus	Volvox	1	131567	2759			33090								3041																													3166
71666	92714	genus	Waddlia	1	131567	2										51290	204428																													204429
148959	431959	genus	Wallemia	1	131567	2759	33154		4751						451864		5204	129385																												431957
599737	115784	genus	Wickerhamomyces	1	131567	2759	33154		4751						451864		4890	716545										147537																		4891
6292	6296	genus	Wuchereria	1	131567	2759	33154		33208	6072	33213	33317	1206794				6231																													119089
279	335928	genus	Xanthobacter	1	131567	2											1224																													28211
338	32033	genus	Xanthomonas	1	131567	2											1224																													1236
8353	8360	genus	Xenopus	1	131567	2759	33154		33208	6072	33213	33511					7711											89593	7742	7776	117570	117571	8287	1338369	32523											8292
8082	586240	genus	Xiphophorus	1	131567	2759	33154		33208	6072	33213	33511					7711											89593	7742	7776	117570	117571													7898	186623
2370	32033	genus	Xylella	1	131567	2											1224																													1236
766765	766764	genus	Yamadazyma	1	131567	2759	33154		4751						451864		4890	716545										147537																		4891
4951	34353	genus	Yarrowia	1	131567	2759	33154		4751						451864		4890	716545										147537																		4891
629	543	genus	Yersinia	1	131567	2											1224																													1236
4575	147429	genus	Zea	1	131567	2759			33090								35493	131221	3193	58023	78536	58024	3398	1437183																						4447	1437197
7502	127821	genus	Zootermopsis	1	131567	2759	33154		33208	6072	33213	33317	1206794	88770			6656	197563	197562																										6960	50557	85512	7496
4953	4893	genus	Zygosaccharomyces	1	131567	2759	33154		4751						451864		4890	716545										147537																		4891
1047167	93133	genus	Zymoseptoria	1	131567	2759	33154		4751						451864		4890	716545										147538	716546	715962																147541
552466	5206	below_genus	Filobasidiella/Cryptococcus neoformans species complex	1	131567	2759	33154		4751						451864		5204	5302																												155616
171627	5506	below_genus	Fusarium fujikuroi species complex	1	131567	2759	33154		4751						451864		4890	716545										147538	716546	715989																147550
171631	5506	below_genus	Fusarium oxysporum species complex	1	131567	2759	33154		4751						451864		4890	716545										147538	716546	715989																147550
569360	5506	below_genus	Fusarium sambucinum species complex	1	131567	2759	33154		4751						451864		4890	716545										147538	716546	715989																147550
232080	5506	below_genus	Fusarium solani species complex	1	131567	2759	33154		4751						451864		4890	716545										147538	716546	715989																147550
504493	7215	below_genus	Hawaiian Drosophila	1	131567	2759	33154		33208	6072	33213	33317	1206794	88770			6656	197563	197562																										6960	50557	85512	7496
220671	5021	below_genus	Leptosphaeria maculans complex	1	131567	2759	33154		4751						451864		4890	716545										147538	716546	715962																147541
600669	374468	below_genus	Nakaseomyces/Candida clade	1	131567	2759	33154		4751						451864		4890	716545										147537																		4891
60888	36629	below_genus	Neosartorya fischeri group	1	131567	2759	33154		4751						451864		4890	716545										147538	716546																	147545
254878	5073	below_genus	Penicillium chrysogenum complex	1	131567	2759	33154		4751						451864		4890	716545										147538	716546																	147545
663276	28105	below_genus	Sinorhizobium fredii group	1	131567	2											1224																													28211
995085	40323	below_genus	Stenotrophomonas maltophilia group	1	131567	2											1224																													1236
1477431	1883	below_genus	Streptomyces albidoflavus group	1	131567	2											201174																													1760
1539853	766765	below_genus	Yamadazyma/Candida clade	1	131567	2759	33154		4751						451864		4890	716545										147537																		4891
59619	1485	below_genus	environmental samples	1	131567	2											1239																													186801
512311	375288	below_genus	environmental samples	1	131567	2										68336	976																													200643
286141	135858	below_genus	environmental samples	1	131567	2											1239																													526524
139043	816	below_genus	environmental samples	1	131567	2										68336	976																													200643
765820	572511	below_genus	environmental samples	1	131567	2											1239																													186801
129701	1263	below_genus	environmental samples	1	131567	2											1239																													186801
259314	216851	below_genus	environmental samples	1	131567	2											1239																													186801
538948	239759	below_genus	environmental samples	1	131567	2										68336	976																													200643
84374	838	below_genus	environmental samples	1	131567	2										68336	976																													200643
165189	102106	below_genus	environmental samples	1	131567	2											201174																													1760
543069	51194	below_genus	environmental samples	1	131567	2											1224											68525																		28221
261301	47022	below_genus	mitosporic Orbilia auricolor	1	131567	2759	33154		4751						451864		4890	716545										147538																		189478
48384	504493	below_below_genus	picture wing clade	1	131567	2759	33154		33208	6072	33213	33317	1206794	88770			6656	197563	197562																										6960	50557	85512	7496
48301	48384	below_below_below_genus	grimshawi clade	1	131567	2759	33154		33208	6072	33213	33317	1206794	88770			6656	197563	197562																										6960	50557	85512	7496
44534	7164	subgenus	Cellia	1	131567	2759	33154		33208	6072	33213	33317	1206794	88770			6656	197563	197562																										6960	50557	85512	7496
53527	7174	subgenus	Culex	1	131567	2759	33154		33208	6072	33213	33317	1206794	88770			6656	197563	197562																										6960	50557	85512	7496
151542	13036	subgenus	Danaus	1	131567	2759	33154		33208	6072	33213	33317	1206794	88770			6656	197563	197562																										6960	50557	85512	7496
32281	7215	subgenus	Drosophila	1	131567	2759	33154		33208	6072	33213	33317	1206794	88770			6656	197563	197562																										6960	50557	85512	7496
47571	5690	subgenus	Duttonella	1	131567	2759	33682
35510	9789	subgenus	Equus	1	131567	2759	33154		33208	6072	33213	33511					7711											89593	7742	7776	117570	117571	8287	1338369	32523	32524										40674	32525	9347	1437010
38568	5658	subgenus	Leishmania	1	131567	2759	33682
49274	4107	subgenus	Lycopersicon	1	131567	2759			33090								35493	131221	3193	58023	78536	58024	3398	1437183	71240	91827	1437201
862507	10088	subgenus	Mus	1	131567	2759	33154		33208	6072	33213	33511					7711											89593	7742	7776	117570	117571	8287	1338369	32523	32524										40674	32525	9347	1437010
47569	5690	subgenus	Nannomonas	1	131567	2759	33682
44543	7164	subgenus	Nyssorhynchus	1	131567	2759	33154		33208	6072	33213	33317	1206794	88770			6656	197563	197562																										6960	50557	85512	7496
418107	5820	subgenus	Plasmodium (Laverania)	1	131567	2759	33630										5794																													422676
418103	5820	subgenus	Plasmodium (Plasmodium)	1	131567	2759	33630										5794																													422676
418101	5820	subgenus	Plasmodium (Vinckeia)	1	131567	2759	33630										5794																													422676
47570	5690	subgenus	Schizotrypanum	1	131567	2759	33682
8363	8353	subgenus	Silurana	1	131567	2759	33154		33208	6072	33213	33511					7711											89593	7742	7776	117570	117571	8287	1338369	32523											8292
1462606	3846	subgenus	Soja	1	131567	2759			33090								35493	131221	3193	58023	78536	58024	3398	1437183	71240	91827	1437201
32341	7215	subgenus	Sophophora	1	131567	2759	33154		33208	6072	33213	33317	1206794	88770			6656	197563	197562																										6960	50557	85512	7496
39700	5690	subgenus	Trypanozoon	1	131567	2759	33682
37616	5658	subgenus	Viannia	1	131567	2759	33682
44545	44543	below_subgenus	Argyritarsis	1	131567	2759	33154		33208	6072	33213	33317	1206794	88770			6656	197563	197562																										6960	50557	85512	7496
518105	53527	below_subgenus	Culex pipiens complex	1	131567	2759	33154		33208	6072	33213	33317	1206794	88770			6656	197563	197562																										6960	50557	85512	7496
44537	44534	below_subgenus	Pyretophorus	1	131567	2759	33154		33208	6072	33213	33317	1206794	88770			6656	197563	197562																										6960	50557	85512	7496
44546	44545	below_below_subgenus	Argyritarsis	1	131567	2759	33154		33208	6072	33213	33317	1206794	88770			6656	197563	197562																										6960	50557	85512	7496
44542	44537	below_below_subgenus	gambiae species complex	1	131567	2759	33154		33208	6072	33213	33317	1206794	88770			6656	197563	197562																										6960	50557	85512	7496
1183400	357	species_group	Agrobacterium tumefaciens complex	1	131567	2											1224																													28211
86661	1386	species_group	Bacillus cereus group	1	131567	2											1239																													91061
87882	32008	species_group	Burkholderia cepacia complex	1	131567	2											1224																													28216
1505648	129337	species_group	Geobacillus thermoleovorans group	1	131567	2											1239																													91061
37617	37616	species_group	Leishmania braziliensis species complex	1	131567	2759	33682
38574	38568	species_group	Leishmania donovani species complex	1	131567	2759	33682
38581	38568	species_group	Leishmania major species complex	1	131567	2759	33682
38582	38568	species_group	Leishmania mexicana species complex	1	131567	2759	33682
655606	179	species_group	Leptospirillum sp. Group I	1	131567	2											40117																													203693
578822	407	species_group	Methylobacterium extorquens group	1	131567	2											1224																													28211
670516	1763	species_group	Mycobacterium chelonae group	1	131567	2											201174																													1760
136841	286	species_group	Pseudomonas aeruginosa group	1	131567	2											1224																													1236
136843	286	species_group	Pseudomonas fluorescens group	1	131567	2											1224																													1236
136849	286	species_group	Pseudomonas syringae group	1	131567	2											1224																													1236
44552	44546	species_group	darlingi group	1	131567	2759	33154		33208	6072	33213	33317	1206794	88770			6656	197563	197562																										6960	50557	85512	7496
48302	48301	species_group	grimshawi group	1	131567	2759	33154		33208	6072	33213	33317	1206794	88770			6656	197563	197562																										6960	50557	85512	7496
32346	32341	species_group	melanogaster group	1	131567	2759	33154		33208	6072	33213	33317	1206794	88770			6656	197563	197562																										6960	50557	85512	7496
32355	32341	species_group	obscura group	1	131567	2759	33154		33208	6072	33213	33317	1206794	88770			6656	197563	197562																										6960	50557	85512	7496
32321	32281	species_group	repleta group	1	131567	2759	33154		33208	6072	33213	33317	1206794	88770			6656	197563	197562																										6960	50557	85512	7496
32365	32341	species_group	willistoni group	1	131567	2759	33154		33208	6072	33213	33317	1206794	88770			6656	197563	197562																										6960	50557	85512	7496
670506	670516	species_subgroup	Mycobacterium abscessus subgroup	1	131567	2											201174																													1760
251695	136849	species_subgroup	Pseudomonas syringae group genomosp. 1	1	131567	2											1224																													1236
251698	136849	species_subgroup	Pseudomonas syringae group genomosp. 2	1	131567	2											1224																													1236
629295	1883	species_subgroup	Streptomyces griseus group	1	131567	2											201174																													1760
32347	32346	species_subgroup	ananassae subgroup	1	131567	2759	33154		33208	6072	33213	33317	1206794	88770			6656	197563	197562																										6960	50557	85512	7496
32378	48302	species_subgroup	grimshawi subgroup	1	131567	2759	33154		33208	6072	33213	33317	1206794	88770			6656	197563	197562																										6960	50557	85512	7496
32351	32346	species_subgroup	melanogaster subgroup	1	131567	2759	33154		33208	6072	33213	33317	1206794	88770			6656	197563	197562																										6960	50557	85512	7496
32324	32321	species_subgroup	mulleri subgroup	1	131567	2759	33154		33208	6072	33213	33317	1206794	88770			6656	197563	197562																										6960	50557	85512	7496
32358	32355	species_subgroup	pseudoobscura subgroup	1	131567	2759	33154		33208	6072	33213	33317	1206794	88770			6656	197563	197562																										6960	50557	85512	7496
32367	32365	species_subgroup	willistoni subgroup	1	131567	2759	33154		33208	6072	33213	33317	1206794	88770			6656	197563	197562																										6960	50557	85512	7496
1482596	629295	below_species_subgroup	Streptomyces griseus subgroup	1	131567	2											201174																													1760
545632	32347	below_species_subgroup	ananassae species complex	1	131567	2759	33154		33208	6072	33213	33317	1206794	88770			6656	197563	197562																										6960	50557	85512	7496
198037	32324	below_species_subgroup	mojavensis species complex	1	131567	2759	33154		33208	6072	33213	33317	1206794	88770			6656	197563	197562																										6960	50557	85512	7496
155978	155977	species	Acaryochloris marina	1	131567	2											1117
80867	12916	species	Acidovorax avenae	1	131567	2											1224																													28216
673860	379546	species	Aciduliprofundum sp. MAR08-339	1	131567	2157											28890	33867
103372	64782	species	Acromyrmex echinatior	1	131567	2759	33154		33208	6072	33213	33317	1206794	88770			6656	197563	197562																										6960	50557	85512	7496
196914	1865	species	Actinoplanes friuliensis	1	131567	2											201174																													1760
1866	1865	species	Actinoplanes missouriensis	1	131567	2											201174																													1760
649831	1865	species	Actinoplanes sp. N902-109	1	131567	2											201174																													1760
134676	1865	species	Actinoplanes sp. SE50/110	1	131567	2											201174																													1760
40567	40566	species	Actinosynnema mirum	1	131567	2											201174																													1760
101385	153265	species	Aequorivita sublithincola	1	131567	2										68336	976																													117743
5341	5340	species	Agaricus bisporus	1	131567	2759	33154		4751						451864		5204	5302																												155619
358	1183400	species	Agrobacterium tumefaciens	1	131567	2											1224																													28211
373	357	species	Agrobacterium vitis	1	131567	2											1224																													28211
9646	9645	species	Ailuropoda melanoleuca	1	131567	2759	33154		33208	6072	33213	33511					7711											89593	7742	7776	117570	117571	8287	1338369	32523	32524										40674	32525	9347	1437010
5037	5036	species	Ajellomyces capsulatus	1	131567	2759	33154		4751						451864		4890	716545										147538	716546																	147545
5039	5036	species	Ajellomyces dermatitidis	1	131567	2759	33154		4751						451864		4890	716545										147538	716546																	147545
59754	59753	species	Alcanivorax borkumensis	1	131567	2											1224																													1236
668	511678	species	Aliivibrio fischeri	1	131567	2											1224																													1236
1263036	538948	species	Alistipes putredinis CAG:67	1	131567	2										68336	976																													200643
1262692	538948	species	Alistipes sp. CAG:157	1	131567	2										68336	976																													200643
1262698	538948	species	Alistipes sp. CAG:831	1	131567	2										68336	976																													200643
208226	114627	species	Alkaliphilus metalliredigens	1	131567	2											1239																													186801
13333	13332	species	Amborella trichopoda	1	131567	2759			33090								35493	131221	3193	58023	78536	58024	3398	232365
400682	178513	species	Amphimedon queenslandica	1	131567	2759	33154		33208								6040																													6042
33910	1813	species	Amycolatopsis mediterranei	1	131567	2											201174																													1760
31958	1813	species	Amycolatopsis orientalis	1	131567	2											201174																													1760
1165	1163	species	Anabaena cylindrica	1	131567	2											1117
46234	1163	species	Anabaena sp. 90	1	131567	2											1117
1172	1163	species	Anabaena variabilis	1	131567	2											1117
161493	161492	species	Anaeromyxobacter dehalogenans	1	131567	2											1224											68525																		28221
404589	161492	species	Anaeromyxobacter sp. Fw109-5	1	131567	2											1224											68525																		28221
447217	161492	species	Anaeromyxobacter sp. K	1	131567	2											1224											68525																		28221
8839	8835	species	Anas platyrhynchos	1	131567	2759	33154		33208	6072	33213	33511					7711											89593	7742	7776	117570	117571	8287	1338369	32523	32524	8457	32561	1329799	8492	436486	436489	436491	436492		8782
28377	28376	species	Anolis carolinensis	1	131567	2759	33154		33208	6072	33213	33511					7711											89593	7742	7776	117570	117571	8287	1338369	32523	32524	8457	32561
43151	44552	species	Anopheles darlingi	1	131567	2759	33154		33208	6072	33213	33317	1206794	88770			6656	197563	197562																										6960	50557	85512	7496
7165	44542	species	Anopheles gambiae	1	131567	2759	33154		33208	6072	33213	33317	1206794	88770			6656	197563	197562																										6960	50557	85512	7496
7460	7459	species	Apis mellifera	1	131567	2759	33154		33208	6072	33213	33317	1206794	88770			6656	197563	197562																										6960	50557	85512	7496
59689	3701	species	Arabidopsis lyrata	1	131567	2759			33090								35493	131221	3193	58023	78536	58024	3398	1437183	71240	91827	1437201
3702	3701	species	Arabidopsis thaliana	1	131567	2759			33090								35493	131221	3193	58023	78536	58024	3398	1437183	71240	91827	1437201
290399	1663	species	Arthrobacter sp. FB24	1	131567	2											201174																													1760
13349	261301	species	Arthrobotrys oligospora	1	131567	2759	33154		4751						451864		4890	716545										147538																		189478
63400	63399	species	Arthroderma benhamiae	1	131567	2759	33154		4751						451864		4890	716545										147538	716546																	147545
63405	63399	species	Arthroderma otae	1	131567	2759	33154		4751						451864		4890	716545										147538	716546																	147545
118562	35823	species	Arthrospira platensis	1	131567	2											1117
6253	6251	species	Ascaris suum	1	131567	2759	33154		33208	6072	33213	33317	1206794				6231																													119089
5057	5052	species	Aspergillus clavatus	1	131567	2759	33154		4751						451864		4890	716545										147538	716546																	147545
5059	5052	species	Aspergillus flavus	1	131567	2759	33154		4751						451864		4890	716545										147538	716546																	147545
746128	5052	species	Aspergillus fumigatus	1	131567	2759	33154		4751						451864		4890	716545										147538	716546																	147545
40384	5052	species	Aspergillus kawachii	1	131567	2759	33154		4751						451864		4890	716545										147538	716546																	147545
162425	5052	species	Aspergillus nidulans	1	131567	2759	33154		4751						451864		4890	716545										147538	716546																	147545
5061	5052	species	Aspergillus niger	1	131567	2759	33154		4751						451864		4890	716545										147538	716546																	147545
5062	5052	species	Aspergillus oryzae	1	131567	2759	33154		4751						451864		4890	716545										147538	716546																	147545
33178	5052	species	Aspergillus terreus	1	131567	2759	33154		4751						451864		4890	716545										147538	716546																	147545
7994	7993	species	Astyanax mexicanus	1	131567	2759	33154		33208	6072	33213	33511					7711											89593	7742	7776	117570	117571													7898	186623
12957	12956	species	Atta cephalotes	1	131567	2759	33154		33208	6072	33213	33317	1206794	88770			6656	197563	197562																										6960	50557	85512	7496
44056	44055	species	Aureococcus anophagefferens	1	131567	2759	33634																																							35675	54409
146939	146937	species	Azospira oryzae	1	131567	2											1224																													28216
192	191	species	Azospirillum brasilense	1	131567	2											1224																													28211
193	191	species	Azospirillum lipoferum	1	131567	2											1224																													28211
5865	5864	species	Babesia bovis	1	131567	2759	33630										5794																													422676	5863
1396	86661	species	Bacillus cereus	1	131567	2											1239																													91061
79885	1386	species	Bacillus pseudofirmus	1	131567	2											1239																													91061
1428	86661	species	Bacillus thuringiensis	1	131567	2											1239																													91061
1263038	139043	species	Bacteroides cellulosilyticus CAG:158	1	131567	2										68336	976																													200643
1263041	139043	species	Bacteroides coprophilus CAG:333	1	131567	2										68336	976																													200643
1263044	139043	species	Bacteroides faecis CAG:32	1	131567	2										68336	976																													200643
1263047	139043	species	Bacteroides fragilis CAG:558	1	131567	2										68336	976																													200643
290053	816	species	Bacteroides helcogenes	1	131567	2										68336	976																													200643
1262737	139043	species	Bacteroides sp. CAG:189	1	131567	2										68336	976																													200643
1262741	139043	species	Bacteroides sp. CAG:530	1	131567	2										68336	976																													200643
1262742	139043	species	Bacteroides sp. CAG:545	1	131567	2										68336	976																													200643
1262750	139043	species	Bacteroides sp. CAG:754	1	131567	2										68336	976																													200643
109871	100474	species	Batrachochytrium dendrobatidis	1	131567	2759	33154		4751								4761																													451435
430998	483074	species	Baudoinia compniacensis	1	131567	2759	33154		4751						451864		4890	716545										147538	716546	715962																147541
176275	5581	species	Beauveria bassiana	1	131567	2759	33154		4751						451864		4890	716545										147538	716546	715989																147550
533	532	species	Beijerinckia indica	1	131567	2											1224																													28211
232259	232244	species	Belliella baltica	1	131567	2										68336	976																													768503
84757	84756	species	Beutenbergia cavernae	1	131567	2											201174																													1760
5016	33194	species	Bipolaris maydis	1	131567	2759	33154		4751						451864		4890	716545										147538	716546	715962																147541
45130	33194	species	Bipolaris sorokiniana	1	131567	2759	33154		4751						451864		4890	716545										147538	716546	715962																147541
1262758	765820	species	Blautia sp. CAG:52	1	131567	2											1239																													186801
34373	34372	species	Blumeria graminis	1	131567	2759	33154		4751						451864		4890	716545										147538	716546	715989																147548	5120
7091	7090	species	Bombyx mori	1	131567	2759	33154		33208	6072	33213	33317	1206794	88770			6656	197563	197562																										6960	50557	85512	7496
518	517	species	Bordetella bronchiseptica	1	131567	2											1224																													28216
9913	9903	species	Bos taurus	1	131567	2759	33154		33208	6072	33213	33511					7711											89593	7742	7776	117570	117571	8287	1338369	32523	32524										40674	32525	9347	1437010
40559	33196	species	Botrytis cinerea	1	131567	2759	33154		4751						451864		4890	716545										147538	716546	715989																147548
15368	15367	species	Brachypodium distachyon	1	131567	2759			33090								35493	131221	3193	58023	78536	58024	3398	1437183																						4447	1437197
709797	81426	species	Bradyrhizobiaceae bacterium SG-6C	1	131567	2											1224																													28211
1355477	374	species	Bradyrhizobium diazoefficiens	1	131567	2											1224																													28211
375	374	species	Bradyrhizobium japonicum	1	131567	2											1224																													28211
44255	374	species	Bradyrhizobium oligotrophicum	1	131567	2											1224																													28211
288000	374	species	Bradyrhizobium sp. BTAi1	1	131567	2											1224																													28211
114615	374	species	Bradyrhizobium sp. ORS 278	1	131567	2											1224																													28211
335659	374	species	Bradyrhizobium sp. S23321	1	131567	2											1224																													28211
319017	374	species	Bradyrhizobium sp. WSM471	1	131567	2											1224																													28211
7739	7737	species	Branchiostoma floridae	1	131567	2759	33154		33208	6072	33213	33511					7711											7735
3711	3705	species	Brassica rapa	1	131567	2759			33090								35493	131221	3193	58023	78536	58024	3398	1437183	71240	91827	1437201
74313	41275	species	Brevundimonas subvibrioides	1	131567	2											1224																													28211
6279	6278	species	Brugia malayi	1	131567	2759	33154		33208	6072	33213	33317	1206794				6231																													119089
87883	87882	species	Burkholderia multivorans	1	131567	2											1224																													28216
252970	32008	species	Burkholderia phenoliruptrix	1	131567	2											1224																													28216
148447	32008	species	Burkholderia phymatum	1	131567	2											1224																													28216
261302	32008	species	Burkholderia phytofirmans	1	131567	2											1224																													28216
640510	32008	species	Burkholderia sp. CCGE1001	1	131567	2											1224																													28216
640511	32008	species	Burkholderia sp. CCGE1002	1	131567	2											1224																													28216
640512	32008	species	Burkholderia sp. CCGE1003	1	131567	2											1224																													28216
416344	32008	species	Burkholderia sp. KJ006	1	131567	2											1224																													28216
758793	32008	species	Burkholderia sp. RPE64	1	131567	2											1224																													28216
60552	87882	species	Burkholderia vietnamiensis	1	131567	2											1224																													28216
36873	32008	species	Burkholderia xenovorans	1	131567	2											1224																													28216
864051	80841	species	Burkholderiales bacterium JOSHI_001	1	131567	2											1224																													28216
43305	830	species	Butyrivibrio proteoclasticus	1	131567	2											1239																													186801
264951	5092	species	Byssochlamys spectabilis	1	131567	2759	33154		4751						451864		4890	716545										147538	716546																	147545
135651	6237	species	Caenorhabditis brenneri	1	131567	2759	33154		33208	6072	33213	33317	1206794				6231																													119089
6238	6237	species	Caenorhabditis briggsae	1	131567	2759	33154		33208	6072	33213	33317	1206794				6231																													119089
6239	6237	species	Caenorhabditis elegans	1	131567	2759	33154		33208	6072	33213	33317	1206794				6231																													119089
281687	6237	species	Caenorhabditis japonica	1	131567	2759	33154		33208	6072	33213	33317	1206794				6231																													119089
31234	6237	species	Caenorhabditis remanei	1	131567	2759	33154		33208	6072	33213	33317	1206794				6231																													119089
133453	233191	species	Caldilinea aerophila	1	131567	2											200795																													475962
693075	693074	species	Caldisericum exile	1	131567	2											67814																													693071
477976	545865	species	Calditerrivibrio nitroreducens	1	131567	2											200930																													68337
187145	187144	species	Caldithrix abyssi	1	131567	2	2323
9483	9481	species	Callithrix jacchus	1	131567	2759	33154		33208	6072	33213	33511					7711											89593	7742	7776	117570	117571	8287	1338369	32523	32524										40674	32525	9347	1437010
32054	1186	species	Calothrix parietina	1	131567	2											1117
99598	1186	species	Calothrix sp. PCC 7507	1	131567	2											1117
104421	13390	species	Camponotus floridanus	1	131567	2759	33154		33208	6072	33213	33317	1206794	88770			6656	197563	197562																										6960	50557	85512	7496
197	194	species	Campylobacter jejuni	1	131567	2											1224											68525																		29547
5476	1535326	species	Candida albicans	1	131567	2759	33154		4751						451864		4890	716545										147537																		4891
42374	1535326	species	Candida dubliniensis	1	131567	2759	33154		4751						451864		4890	716545										147537																		4891
5478	600669	species	Candida glabrata	1	131567	2759	33154		4751						451864		4890	716545										147537																		4891
5479	1535326	species	Candida maltosa	1	131567	2759	33154		4751						451864		4890	716545										147537																		4891
273371	1535326	species	Candida orthopsilosis	1	131567	2759	33154		4751						451864		4890	716545										147537																		4891
5480	1535326	species	Candida parapsilosis	1	131567	2759	33154		4751						451864		4890	716545										147537																		4891
45596	1539853	species	Candida tenuis	1	131567	2759	33154		4751						451864		4890	716545										147537																		4891
5482	1535326	species	Candida tropicalis	1	131567	2759	33154		4751						451864		4890	716545										147537																		4891
327160	327159	species	Candidatus Accumulibacter phosphatis	1	131567	2											1224																													28216	119066
713887	1453359	species	Candidatus Atelocyanobacterium thalassa	1	131567	2											1117
456827	456826	species	Candidatus Cloacimonas acidaminovorans	1	131567	2	2323										456828
658062	658061	species	Candidatus Koribacter versatilis	1	131567	2										131550	57723	458031
1406512	1080709	species	Candidatus Methanomassiliicoccus intestinalis	1	131567	2157											28890																													224756	459247
671143	1170227	species	Candidatus Methylomirabilis oxyfera	1	131567	2	2323	640293
1007084	1007082	species	Candidatus Nitrosoarchaeum limnia	1	131567	2157											651137
330214	1234	species	Candidatus Nitrospira defluvii	1	131567	2											40117																													203693
362787	282132	species	Candidatus Protochlamydia amoebophila	1	131567	2										51290	204428																													204429
332163	332162	species	Candidatus Solibacter usitatus	1	131567	2										131550	57723																													332159
1436290	1436289	species	Candidatus Symbiobacter mobilis	1	131567	2											1224																													28216
9612	9611	species	Canis lupus	1	131567	2759	33154		33208	6072	33213	33511					7711											89593	7742	7776	117570	117571	8287	1338369	32523	32524										40674	32525	9347	1437010
192875	192874	species	Capsaspora owczarzaki	1	131567	2759	33154	42461																																						127916
208596	2747	species	Carnobacterium sp. 17-4	1	131567	2											1239																													91061
1262767	286141	species	Catenibacterium sp. CAG:290	1	131567	2											1239																													526524
304895	414878	species	Catenulispora acidiphila	1	131567	2											201174																													1760
10141	10140	species	Cavia porcellus	1	131567	2759	33154		33208	6072	33213	33511					7711											89593	7742	7776	117570	117571	8287	1338369	32523	32524										40674	32525	9347	1437010
1708	1707	species	Cellulomonas fimi	1	131567	2											201174																													1760
42742	42741	species	Ceriporiopsis subvermispora	1	131567	2759	33154		4751						451864		5204	5302																												155619	355688
38033	5149	species	Chaetomium globosum	1	131567	2759	33154		4751						451864		4890	716545										147538	716546	715989																147550
209285	5149	species	Chaetomium thermophilum	1	131567	2759	33154		4751						451864		4890	716545										147538	716546	715989																147550
1173032	217161	species	Chamaesiphon minutus	1	131567	2											1117
79329	79328	species	Chitinophaga pinensis	1	131567	2										68336	976																													117747
3055	3052	species	Chlamydomonas reinhardtii	1	131567	2759			33090								3041																													3166
554065	3071	species	Chlorella variabilis	1	131567	2759			33090								3041																													75966
337090	1091	species	Chlorobium chlorochromatii	1	131567	2										68336	1090																													191410
1092	1091	species	Chlorobium limicola	1	131567	2										68336	1090																													191410
1096	1091	species	Chlorobium phaeobacteroides	1	131567	2										68336	1090																													191410
54299	54298	species	Chroococcidiopsis thermalis	1	131567	2											1117
454171	1077265	species	Chthonomonas calidirosea	1	131567	2											67819																													1077257
7719	7718	species	Ciona intestinalis	1	131567	2759	33154		33208	6072	33213	33511					7711											7712																		7713
5111	5110	species	Claviceps purpurea	1	131567	2759	33154		4751						451864		4890	716545										147538	716546	715989																147550
36911	36910	species	Clavispora lusitaniae	1	131567	2759	33154		4751						451864		4890	716545										147537																		4891
79923	79922	species	Clonorchis sinensis	1	131567	2759	33154		33208	6072	33213						6157																													6178
699245	39779	species	Clostridiales genomosp. BVAB3	1	131567	2											1239																													186801
1491	1485	species	Clostridium botulinum	1	131567	2											1239																													186801
1493	1485	species	Clostridium cellulovorans	1	131567	2											1239																													186801
1263066	59619	species	Clostridium clostridioforme CAG:511	1	131567	2											1239																													186801
1502	1485	species	Clostridium perfringens	1	131567	2											1239																													186801
1262770	59619	species	Clostridium sp. CAG:1024	1	131567	2											1239																													186801
1262802	59619	species	Clostridium sp. CAG:411	1	131567	2											1239																													186801
1262805	59619	species	Clostridium sp. CAG:43	1	131567	2											1239																													186801
1262817	59619	species	Clostridium sp. CAG:524	1	131567	2											1239																													186801
641107	1485	species	Clostridium sp. DL-VIII	1	131567	2											1239																													186801
199306	5500	species	Coccidioides posadasii	1	131567	2759	33154		4751						451864		4890	716545										147538	716546																	147545
474922	5455	species	Colletotrichum gloeosporioides	1	131567	2759	33154		4751						451864		4890	716545										147538	716546	715989																147550
31870	5455	species	Colletotrichum graminicola	1	131567	2759	33154		4751						451864		4890	716545										147538	716546	715989																147550
80884	5455	species	Colletotrichum higginsianum	1	131567	2759	33154		4751						451864		4890	716545										147538	716546	715989																147550
5465	5455	species	Colletotrichum orbiculare	1	131567	2759	33154		4751						451864		4890	716545										147538	716546	715989																147550
1173701	5455	species	Colletotrichum sublineola	1	131567	2759	33154		4751						451864		4890	716545										147538	716546	715989																147550
1262851	165189	species	Collinsella sp. CAG:289	1	131567	2											201174																													1760
28229	28228	species	Colwellia psychrerythraea	1	131567	2											1224																													1236
61459	61458	species	Coniosporium apollinis	1	131567	2759	33154		4751						451864		4890	716545										147538	716546																	147545
5346	184431	species	Coprinopsis cinerea	1	131567	2759	33154		4751						451864		5204	5302																												155619
395922	442430	species	Coraliomargarita akajimensis	1	131567	2										51290	74201																													414999
184914	83461	species	Corallococcus coralloides	1	131567	2											1224											68525																		28221
73501	45234	species	Cordyceps militaris	1	131567	2759	33154		4751						451864		4890	716545										147538	716546	715989																147550
29159	6564	species	Crassostrea gigas	1	131567	2759	33154		33208	6072	33213	33317	1206795				6447																													6544
10029	10028	species	Cricetulus griseus	1	131567	2759	33154		33208	6072	33213	33511					7711											89593	7742	7776	117570	117571	8287	1338369	32523	32524										40674	32525	9347	1437010
241425	241421	species	Crinalium epipsammum	1	131567	2											1117
552467	552466	species	Cryptococcus gattii	1	131567	2759	33154		4751						451864		5204	5302																												155616
5207	552466	species	Cryptococcus neoformans	1	131567	2759	33154		4751						451864		5204	5302																												155616
237895	5806	species	Cryptosporidium hominis	1	131567	2759	33630										5794	1280412																												5796
5808	5806	species	Cryptosporidium muris	1	131567	2759	33630										5794	1280412																												5796
5807	5806	species	Cryptosporidium parvum	1	131567	2759	33630										5794	1280412																												5796
7176	518105	species	Culex quinquefasciatus	1	131567	2759	33154		33208	6072	33213	33317	1206794	88770			6656	197563	197562																										6960	50557	85512	7496
379064	102234	species	Cyanobacterium aponinum	1	131567	2											1117
102235	102234	species	Cyanobacterium stanieri	1	131567	2											1117
43989	43988	species	Cyanothece sp. ATCC 51142	1	131567	2											1117
65393	43988	species	Cyanothece sp. PCC 7424	1	131567	2											1117
395961	43988	species	Cyanothece sp. PCC 7425	1	131567	2											1117
497965	43988	species	Cyanothece sp. PCC 7822	1	131567	2											1117
41431	43988	species	Cyanothece sp. PCC 8801	1	131567	2											1117
395962	43988	species	Cyanothece sp. PCC 8802	1	131567	2											1117
142864	56106	species	Cylindrospermum stagnale	1	131567	2											1117
985	978	species	Cytophaga hutchinsonii	1	131567	2										68336	976																													768503
430498	314122	species	Dactylellina haptotyla	1	131567	2759	33154		4751						451864		4890	716545										147538																		189478
13037	151542	species	Danaus plexippus	1	131567	2759	33154		33208	6072	33213	33317	1206794	88770			6656	197563	197562																										6960	50557	85512	7496
7955	7954	species	Danio rerio	1	131567	2759	33154		33208	6072	33213	33511					7711											89593	7742	7776	117570	117571													7898	186623
6669	6668	species	Daphnia pulex	1	131567	2759	33154		33208	6072	33213	33317	1206794	88770			6656	197563	197562									6657																		6658
4959	4958	species	Debaryomyces hansenii	1	131567	2759	33154		4751						451864		4890	716545										147537																		4891
259537	73029	species	Dechloromonas aromatica	1	131567	2											1224																													28216
197162	53572	species	Deferribacter desulfuricans	1	131567	2											200930																													68337
61435	61434	species	Dehalococcoides mccartyi	1	131567	2											200795																													301297
118000	117999	species	Denitrovibrio acetiphilus	1	131567	2											200930																													68337
259354	218207	species	Desulfatibacillum alkenivorans	1	131567	2											1224											68525																		28221
36854	36853	species	Desulfitobacterium dehalogenans	1	131567	2											1239																													186801
49338	36853	species	Desulfitobacterium hafniense	1	131567	2											1239																													186801
2296	2295	species	Desulfobacterium autotrophicum	1	131567	2											1224											68525																		28221
28223	28222	species	Desulfobacula toluolica	1	131567	2											1224											68525																		28221
894	893	species	Desulfobulbus propionicus	1	131567	2											1224											68525																		28221
181663	896	species	Desulfococcus oleovorans	1	131567	2											1224											68525																		28221
2358	2357	species	Desulfomonile tiedjei	1	131567	2											1224											68525																		28221
84980	109168	species	Desulfotalea psychrophila	1	131567	2											1224											68525																		28221
58138	1562	species	Desulfotomaculum acetoxidans	1	131567	2											1239																													186801
876	872	species	Desulfovibrio desulfuricans	1	131567	2											1224											68525																		28221
879	872	species	Desulfovibrio gigas	1	131567	2											1224											68525																		28221
191026	872	species	Desulfovibrio hydrothermalis	1	131567	2											1224											68525																		28221
184917	872	species	Desulfovibrio magneticus	1	131567	2											1224											68525																		28221
880	872	species	Desulfovibrio salexigens	1	131567	2											1224											68525																		28221
644968	872	species	Desulfovibrio sp. FW1012B	1	131567	2											1224											68525																		28221
33002	33001	species	Desulfurella acetivorans	1	131567	2											1224											68525																		28221
44689	5782	species	Dictyostelium discoideum	1	131567	2759	554915	142796
5786	5782	species	Dictyostelium purpureum	1	131567	2759	554915	142796
7217	545632	species	Drosophila ananassae	1	131567	2759	33154		33208	6072	33213	33317	1206794	88770			6656	197563	197562																										6960	50557	85512	7496
7220	32351	species	Drosophila erecta	1	131567	2759	33154		33208	6072	33213	33317	1206794	88770			6656	197563	197562																										6960	50557	85512	7496
7222	32378	species	Drosophila grimshawi	1	131567	2759	33154		33208	6072	33213	33317	1206794	88770			6656	197563	197562																										6960	50557	85512	7496
7227	32351	species	Drosophila melanogaster	1	131567	2759	33154		33208	6072	33213	33317	1206794	88770			6656	197563	197562																										6960	50557	85512	7496
7230	198037	species	Drosophila mojavensis	1	131567	2759	33154		33208	6072	33213	33317	1206794	88770			6656	197563	197562																										6960	50557	85512	7496
7234	32358	species	Drosophila persimilis	1	131567	2759	33154		33208	6072	33213	33317	1206794	88770			6656	197563	197562																										6960	50557	85512	7496
7237	32358	species	Drosophila pseudoobscura	1	131567	2759	33154		33208	6072	33213	33317	1206794	88770			6656	197563	197562																										6960	50557	85512	7496
7238	32351	species	Drosophila sechellia	1	131567	2759	33154		33208	6072	33213	33317	1206794	88770			6656	197563	197562																										6960	50557	85512	7496
7240	32351	species	Drosophila simulans	1	131567	2759	33154		33208	6072	33213	33317	1206794	88770			6656	197563	197562																										6960	50557	85512	7496
7260	32367	species	Drosophila willistoni	1	131567	2759	33154		33208	6072	33213	33317	1206794	88770			6656	197563	197562																										6960	50557	85512	7496
7245	32351	species	Drosophila yakuba	1	131567	2759	33154		33208	6072	33213	33317	1206794	88770			6656	197563	197562																										6960	50557	85512	7496
94254	120831	species	Dyadobacter fermentans	1	131567	2										68336	976																													768503
6211	6209	species	Echinococcus multilocularis	1	131567	2759	33154		33208	6072	33213						6157																													6199
2880	2879	species	Ectocarpus siliculosus	1	131567	2759	33634	569578									2870
5801	5800	species	Eimeria acervulina	1	131567	2759	33630										5794	1280412																												5796
312279	312278	species	Emticicia oligotrophica	1	131567	2										68336	976																													768503
364733	364710	species	Endocarpon pusillum	1	131567	2759	33154		4751						451864		4890	716545										147538	716546																	147545
9796	35510	species	Equus caballus	1	131567	2759	33154		33208	6072	33213	33511					7711											89593	7742	7776	117570	117571	8287	1338369	32523	32524										40674	32525	9347	1437010
45285	33170	species	Eremothecium cymbalariae	1	131567	2759	33154		4751						451864		4890	716545										147537																		4891
33169	33170	species	Eremothecium gossypii	1	131567	2759	33154		4751						451864		4890	716545										147537																		4891
562	561	species	Escherichia coli	1	131567	2											1224																													1236
39491	1730	species	Eubacterium rectale	1	131567	2											1239																													186801
97096	97095	species	Eutypa lata	1	131567	2759	33154		4751						451864		4890	716545										147538	716546	715989																147550
5970	5583	species	Exophiala dermatitidis	1	131567	2759	33154		4751						451864		4890	716545										147538	716546																	147545
853	216851	species	Faecalibacterium prausnitzii	1	131567	2											1239																													186801
1262897	259314	species	Faecalibacterium sp. CAG:74	1	131567	2											1239																													186801
9685	9682	species	Felis catus	1	131567	2759	33154		33208	6072	33213	33511					7711											89593	7742	7776	117570	117571	8287	1338369	32523	32524										40674	32525	9347	1437010
651143	861914	species	Fibrella aestuarina	1	131567	2										68336	976																													768503
833	832	species	Fibrobacter succinogenes	1	131567	2										131550	65842																													204430
599839	599838	species	Fibroporia radiculosa	1	131567	2759	33154		4751						451864		5204	5302																												155619	355688
59894	36292	species	Ficedula albicollis	1	131567	2759	33154		33208	6072	33213	33511					7711											89593	7742	7776	117570	117571	8287	1338369	32523	32524	8457	32561	1329799	8492	436486	436489	436491	436492		8782
143361	44259	species	Filifactor alocis	1	131567	2											1239																													186801
1005039	1005038	species	Fimbriimonas ginsengisoli	1	131567	2											67819
1260	150022	species	Finegoldia magna	1	131567	2											1239																													186801
1263031	47928	species	Firmicutes bacterium CAG:56	1	131567	2											1239	47928
531844	61432	species	Flavobacteriaceae bacterium 3519-10	1	131567	2										68336	976																													117743
999	992	species	Flexibacter litoralis	1	131567	2										68336	976																													768503
191579	332102	species	Fluviicola taffensis	1	131567	2										68336	976																													117743
40483	34474	species	Fomitopsis pinicola	1	131567	2759	33154		4751						451864		5204	5302																												155619	355688
1859	1854	species	Frankia alni	1	131567	2											201174																													1760
298653	1854	species	Frankia sp. EAN1pec	1	131567	2											201174																													1760
298654	1854	species	Frankia sp. EuI1c	1	131567	2											201174																													1760
710111	1854	species	Frankia sp. QA3	1	131567	2											201174																													1760
5127	171627	species	Fusarium fujikuroi	1	131567	2759	33154		4751						451864		4890	716545										147538	716546	715989																147550
5518	569360	species	Fusarium graminearum	1	131567	2759	33154		4751						451864		4890	716545										147538	716546	715989																147550
5507	171631	species	Fusarium oxysporum	1	131567	2759	33154		4751						451864		4890	716545										147538	716546	715989																147550
101028	569360	species	Fusarium pseudograminearum	1	131567	2759	33154		4751						451864		4890	716545										147538	716546	715989																147550
29850	29849	species	Gaeumannomyces graminis	1	131567	2759	33154		4751						451864		4890	716545										147538	716546	715989																147550
370405	96	species	Gallionella capsiferriformans	1	131567	2											1224																													28216
9031	9030	species	Gallus gallus	1	131567	2759	33154		33208	6072	33213	33511					7711											89593	7742	7776	117570	117571	8287	1338369	32523	32524	8457	32561	1329799	8492	436486	436489	436491	436492		8782
69293	69292	species	Gasterosteus aculeatus	1	131567	2759	33154		33208	6072	33213	33511					7711											89593	7742	7776	117570	117571													7898	186623
1173025	63132	species	Geitlerinema sp. PCC 7407	1	131567	2											1117
861299	234665	species	Gemmatimonadetes bacterium KBS708	1	131567	2											142182																													219685	234665
173480	173479	species	Gemmatimonas aurantiaca	1	131567	2											142182																													219685
1462	129337	species	Geobacillus kaustophilus	1	131567	2											1239																													91061
33941	1505648	species	Geobacillus thermoleovorans	1	131567	2											1239																													91061
313985	28231	species	Geobacter lovleyi	1	131567	2											1224											68525																		28221
443143	28231	species	Geobacter sp. M18	1	131567	2											1224											68525																		28221
443144	28231	species	Geobacter sp. M21	1	131567	2											1224											68525																		28221
35554	28231	species	Geobacter sulfurreducens	1	131567	2											1224											68525																		28221
351604	28231	species	Geobacter uraniireducens	1	131567	2											1224											68525																		28221
326544	89404	species	Glaciecola psychrophila	1	131567	2											1224																													1236
101852	101851	species	Glarea lozoyensis	1	131567	2759	33154		4751						451864		4890	716545										147538	716546	715989																147548
1416614	33071	species	Gloeobacter kilaueensis	1	131567	2											1117																													307596
33072	33071	species	Gloeobacter violaceus	1	131567	2											1117																													307596
1173026	102231	species	Gloeocapsa sp. PCC 7428	1	131567	2											1117
442	441	species	Gluconobacter oxydans	1	131567	2											1224																													28211
3847	1462606	species	Glycine max	1	131567	2759			33090								35493	131221	3193	58023	78536	58024	3398	1437183	71240	91827	1437201
9593	9592	species	Gorilla gorilla	1	131567	2759	33154		33208	6072	33213	33511					7711											89593	7742	7776	117570	117571	8287	1338369	32523	32524										40674	32525	9347	1437010
110365	35089	species	Gregarina niphandrodes	1	131567	2759	33630										5794	1280412																												35086
226899	360145	species	Grosmannia clavigera	1	131567	2759	33154		4751						451864		4890	716545										147538	716546	715989																147550
158327	158481	species	Hahella chejuensis	1	131567	2											1224																													1236
80816	162027	species	Haliangium ochraceum	1	131567	2											1224											68525																		28221
2350	2349	species	Haliscomenobacter hydrossis	1	131567	2										68336	976																													117747
65093	76023	species	Halothece sp. PCC 7418	1	131567	2											1117
610380	604375	species	Harpegnathos saltator	1	131567	2759	33154		33208	6072	33213	33317	1206794	88770			6656	197563	197562																										6960	50557	85512	7496
123841	209	species	Helicobacter canadensis	1	131567	2											1224											68525																		29547
6412	6411	species	Helobdella robusta	1	131567	2759	33154		33208	6072	33213	33317	1206795				6340	42113																												55824
65	64	species	Herpetosiphon aurantiacus	1	131567	2											200795																													32061
10181	10180	species	Heterocephalus glaber	1	131567	2759	33154		33208	6072	33213	33511					7711											89593	7742	7776	117570	117571	8287	1338369	32523	32524										40674	32525	9347	1437010
9606	9605	species	Homo sapiens	1	131567	2759	33154		33208	6072	33213	33511					7711											89593	7742	7776	117570	117571	8287	1338369	32523	32524										40674	32525	9347	1437010
4513	4512	species	Hordeum vulgare	1	131567	2759			33090								35493	131221	3193	58023	78536	58024	3398	1437183																						4447	1437197
380749	168657	species	Hydrogenobaculum sp. Y04AAS1	1	131567	2											200783																													187857
85433	6215	species	Hymenolepis microstoma	1	131567	2759	33154		33208	6072	33213						6157																													6199
53399	81	species	Hyphomicrobium denitrificans	1	131567	2											1224																													28211
1427356	81	species	Hyphomicrobium nitrativorans	1	131567	2											1224																													28211
43179	1141640	species	Ictidomys tridecemlineatus	1	131567	2759	33154		33208	6072	33213	33511					7711											89593	7742	7776	117570	117571	8287	1338369	32523	32524										40674	32525	9347	1437010
591197	795750	species	Ignavibacterium album	1	131567	2										68336	1134404																													795747
53358	53357	species	Intrasporangium calvum	1	131567	2											201174																													1760
128	127	species	Isosphaera pallida	1	131567	2											203682																													203683
6945	6944	species	Ixodes scapularis	1	131567	2759	33154		33208	6072	33213	33317	1206794	88770			6656											6843																		6854
432096	71245	species	Kazachstania africana	1	131567	2759	33154		4751						451864		4890	716545										147537																		4891
588726	71245	species	Kazachstania naganishii	1	131567	2759	33154		4751						451864		4890	716545										147537																		4891
2066	2063	species	Kitasatospora setae	1	131567	2											201174																													1760
28985	4910	species	Kluyveromyces lactis	1	131567	2759	33154		4751						451864		4890	716545										147537																		4891
4922	460517	species	Komagataella pastoris	1	131567	2759	33154		4751						451864		4890	716545										147537																		4891
43357	43356	species	Kutzneria albida	1	131567	2											201174																													1760
1276	57499	species	Kytococcus sedentarius	1	131567	2											201174																													1760
29883	29882	species	Laccaria bicolor	1	131567	2759	33154		4751						451864		5204	5302																												155619
381046	300275	species	Lachancea thermotolerans	1	131567	2759	33154		4751						451864		4890	716545										147537																		4891
7897	7896	species	Latimeria chalumnae	1	131567	2759	33154		33208	6072	33213	33511					7711											89593	7742	7776	117570	117571	8287	118072
446	445	species	Legionella pneumophila	1	131567	2											1224																													1236
5660	37617	species	Leishmania braziliensis	1	131567	2759	33682
5664	38581	species	Leishmania major	1	131567	2759	33682
5665	38582	species	Leishmania mexicana	1	131567	2759	33682
133924	191028	species	Leisingera methylohalidivorans	1	131567	2											1224																													28211
7918	7916	species	Lepisosteus oculatus	1	131567	2759	33154		33208	6072	33213	33511					7711											89593	7742	7776	117570	117571													7898	186623
111781	47251	species	Leptolyngbya sp. PCC 7376	1	131567	2											1117
5022	220671	species	Leptosphaeria maculans	1	131567	2759	33154		4751						451864		4890	716545										147538	716546	715962																147541
172	171	species	Leptospira biflexa	1	131567	2											203691																													203692
174	171	species	Leptospira borgpetersenii	1	131567	2											203691																													203692
173	171	species	Leptospira interrogans	1	131567	2											203691																													203692
180	655606	species	Leptospirillum ferrooxidans	1	131567	2											40117																													203693
34029	88	species	Leptothrix cholodnii	1	131567	2											1224																													28216
7209	7208	species	Loa loa	1	131567	2759	33154		33208	6072	33213	33317	1206794				6231																													119089
36914	36913	species	Lodderomyces elongisporus	1	131567	2759	33154		4751						451864		4890	716545										147537																		4891
9785	9784	species	Loxodonta africana	1	131567	2759	33154		33208	6072	33213	33511					7711											89593	7742	7776	117570	117571	8287	1338369	32523	32524										40674	32525	9347
9541	9539	species	Macaca fascicularis	1	131567	2759	33154		33208	6072	33213	33511					7711											89593	7742	7776	117570	117571	8287	1338369	32523	32524										40674	32525	9347	1437010
9544	9539	species	Macaca mulatta	1	131567	2759	33154		33208	6072	33213	33511					7711											89593	7742	7776	117570	117571	8287	1338369	32523	32524										40674	32525	9347	1437010
35725	35724	species	Macrophomina phaseolina	1	131567	2759	33154		4751						451864		4890	716545										147538	716546	715962																147541	159987
318829	148303	species	Magnaporthe oryzae	1	131567	2759	33154		4751						451864		4890	716545										147538	716546	715989																147550
148304	1491576	species	Magnaporthiopsis poae	1	131567	2759	33154		4751						451864		4890	716545										147538	716546	715989																147550
1124597	162171	species	Magnetococcus marinus	1	131567	2											1224																													28211
55518	13134	species	Magnetospirillum gryphiswaldense	1	131567	2											1224																													28211
84159	13134	species	Magnetospirillum magneticum	1	131567	2											1224																													28211
76773	55193	species	Malassezia globosa	1	131567	2759	33154		4751						451864		5204											452284																		1538075
76777	55193	species	Malassezia sympodialis	1	131567	2759	33154		4751						451864		5204											452284																		1538075
1006	869806	species	Marivirga tractuosa	1	131567	2										68336	976																													768503
698440	324777	species	Marssonina brunnea	1	131567	2759	33154		4751						451864		4890	716545										147538	716546	715989																147548
3880	3877	species	Medicago truncatula	1	131567	2759			33090								35493	131221	3193	58023	78536	58024	3398	1437183	71240	91827	1437201
203908	5260	species	Melampsora larici-populina	1	131567	2759	33154		4751						451864		5204											29000
9103	9102	species	Meleagris gallopavo	1	131567	2759	33154		33208	6072	33213	33511					7711											89593	7742	7776	117570	117571	8287	1338369	32523	32524	8457	32561	1329799	8492	436486	436489	436491	436492		8782
39645	68287	species	Mesorhizobium ciceri	1	131567	2											1224																													28211
381	68287	species	Mesorhizobium loti	1	131567	2											1224																													28211
593909	68287	species	Mesorhizobium opportunistum	1	131567	2											1224																													28211
92637	5529	species	Metarhizium acridum	1	131567	2759	33154		4751						451864		4890	716545										147538	716546	715989																147550
5530	5529	species	Metarhizium anisopliae	1	131567	2759	33154		4751						451864		4890	716545										147538	716546	715989																147550
882104	395331	species	Methanoregula formicica	1	131567	2157											28890																													224756
2223	2222	species	Methanosaeta concilii	1	131567	2157											28890																													224756
301375	2222	species	Methanosaeta harundinacea	1	131567	2157											28890																													224756
2208	2207	species	Methanosarcina barkeri	1	131567	2157											28890																													224756
2180	2179	species	Methanothermus fervidus	1	131567	2157											28890																													183925
105560	316612	species	Methylibium petroleiphilum	1	131567	2											1224																													28216
408	578822	species	Methylobacterium extorquens	1	131567	2											1224																													28211
114616	407	species	Methylobacterium nodulans	1	131567	2											1224																													28211
223967	407	species	Methylobacterium populi	1	131567	2											1224																													28211
31998	407	species	Methylobacterium radiotolerans	1	131567	2											1224																													28211
426117	407	species	Methylobacterium sp. 4-46	1	131567	2											1224																													28211
199596	120652	species	Methylocella silvestris	1	131567	2											1224																													28211
187303	133	species	Methylocystis sp. SC2	1	131567	2											1224																													28211
39775	39773	species	Methylomicrobium album	1	131567	2											1224																													1236
271065	39773	species	Methylomicrobium alcaliphilum	1	131567	2											1224																													1236
421	416	species	Methylomonas methanica	1	131567	2											1224																													1236
4929	766728	species	Meyerozyma guilliermondii	1	131567	2759	33154		4751						451864		4890	716545										147537																		4891
5272	34416	species	Microbotryum violaceum	1	131567	2759	33154		4751						451864		5204											29000
1173027	44471	species	Microcoleus sp. PCC 7113	1	131567	2											1117
1126	1125	species	Microcystis aeruginosa	1	131567	2											1117
29405	29404	species	Microlunatus phosphovorus	1	131567	2											201174																													1760
38833	38832	species	Micromonas pusilla	1	131567	2759			33090								3041	3152																												1035538
296587	38832	species	Micromonas sp. RCC299	1	131567	2759			33090								3041	3152																												1035538
47850	1873	species	Micromonospora aurantiaca	1	131567	2											201174																													1760
648999	1873	species	Micromonospora sp. L5	1	131567	2											201174																													1760
63402	34392	species	Microsporum gypseum	1	131567	2759	33154		4751						451864		4890	716545										147538	716546																	147545
4920	766502	species	Millerozyma farinosa	1	131567	2759	33154		4751						451864		4890	716545										147537																		4891
34349	34348	species	Mixia osmundae	1	131567	2759	33154		4751						451864		5204											29000
153609	221102	species	Moniliophthora perniciosa	1	131567	2759	33154		4751						451864		5204	5302																												155619
221103	221102	species	Moniliophthora roreri	1	131567	2759	33154		4751						451864		5204	5302																												155619
13616	13615	species	Monodelphis domestica	1	131567	2759	33154		33208	6072	33213	33511					7711											89593	7742	7776	117570	117571	8287	1338369	32523	32524										40674	32525	9263
81824	81525	species	Monosiga brevicollis	1	131567	2759	33154
423351	423349	species	Mucilaginibacter paludis	1	131567	2										68336	976																													117747
36080	4830	species	Mucor circinelloides	1	131567	2759	33154		4751	112252	451834																	451507
10090	862507	species	Mus musculus	1	131567	2759	33154		33208	6072	33213	33511					7711											89593	7742	7776	117570	117571	8287	1338369	32523	32524										40674	32525	9347	1437010
4641	4640	species	Musa acuminata	1	131567	2759			33090								35493	131221	3193	58023	78536	58024	3398	1437183																						4447	1437197
9668	9665	species	Mustela putorius	1	131567	2759	33154		33208	6072	33213	33511					7711											89593	7742	7776	117570	117571	8287	1338369	32523	32524										40674	32525	9347	1437010
78579	49009	species	Myceliophthora thermophila	1	131567	2759	33154		4751						451864		4890	716545										147538	716546	715989																147550
36809	670506	species	Mycobacterium abscessus	1	131567	2											201174																													1760
1772	1763	species	Mycobacterium smegmatis	1	131567	2											201174																													1760
1168287	1763	species	Mycobacterium sp. MOTT36Y	1	131567	2											201174																													1760
64363	41254	species	Mycosphaerella pini	1	131567	2759	33154		4751						451864		4890	716545										147538	716546	715962																147541
225400	9434	species	Myotis davidii	1	131567	2759	33154		33208	6072	33213	33511					7711											89593	7742	7776	117570	117571	8287	1338369	32523	32524										40674	32525	9347	1437010
59463	9434	species	Myotis lucifugus	1	131567	2759	33154		33208	6072	33213	33511					7711											89593	7742	7776	117570	117571	8287	1338369	32523	32524										40674	32525	9347	1437010
33	32	species	Myxococcus fulvus	1	131567	2											1224											68525																		28221
83455	32	species	Myxococcus stipitatus	1	131567	2											1224											68525																		28221
34	32	species	Myxococcus xanthus	1	131567	2											1224											68525																		28221
5762	5761	species	Naegleria gruberi	1	131567	2759																																								5752
7425	7424	species	Nasonia vitripennis	1	131567	2759	33154		33208	6072	33213	33317	1206794	88770			6656	197563	197562																										6960	50557	85512	7496
27288	278028	species	Naumovozyma castellii	1	131567	2759	33154		4751						451864		4890	716545										147537																		4891
27289	278028	species	Naumovozyma dairenensis	1	131567	2759	33154		4751						451864		4890	716545										147537																		4891
140110	232080	species	Nectria haematococca	1	131567	2759	33154		4751						451864		4890	716545										147538	716546	715989																147550
[truncated: 906 more rows]
[truncated: 64 more columns]
