# Supplementary material for: Diversity and Expression of Bacterial Metacaspases in an Aquatic Ecosystem
Source: Front Microbiol. 2016 Jul 6;7:1043. doi: 10.3389/fmicb.2016.01043 (PMC4933709; doi:10.3389/fmicb.2016.01043)
Supplement: Supplementary file 6 [file DataSheet1.ZIP › uniprot-proteomes.mcasp+C14.refpkg/uniprot-proteomes.mcasp+C14.tree.log]

Command: /home/bin/FastTreeMP -log results/2015-01-08/uniprot-proteomes.RecA.tree.log results/2015-01-08/dedup.uniprot-proteomes.mcasp+C14.ali.fasta
FastTree Version 2.1.7 SSE3, OpenMP (8 threads)
Alignment: results/2015-01-08/dedup.uniprot-proteomes.mcasp+C14.ali.fasta
Amino acid distances: BLOSUM45 Joins: balanced Support: SH-like 1000
Search: Normal +NNI +SPR (2 rounds range 10) +ML-NNI opt-each=1
TopHits: 1.00*sqrtN close=default refresh=0.80
ML Model: Jones-Taylor-Thorton, CAT approximation with 20 rate categories
Read 3016 sequences, 1608 positions
NJ	(((((tr|A0LCL4|A0LCL4_MAGSM:0.30097,(tr|C6BVM2|C6BVM2_DESAD:0.25667,tr|B8FBW0|B8FBW0_DESAA:0.28402):0.02357):0.05176,(((tr|D8PBR2|D8PBR2_9BACT:0.31100,tr|D8PIE9|D8PIE9_9BACT:0.29816):0.02894,((tr|I0IKT5|I0IKT5_LEPFC:0.27019,((tr|A8ZYH7|A8ZYH7_DESOH:0.05298,tr|A8ZYH6|A8ZYH6_DESOH:0.05102):0.14814,(tr|A8ZYH8|A8ZYH8_DESOH:0.16050,(tr|B5YI64|B5YI64_THEYD:0.09686,tr|E4TH74|E4TH74_CALNY:0.10233):0.06547):0.02988):0.07359):0.01571,(tr|R5DIP7|R5DIP7_9PORP:0.29864,(tr|Q2W6J9|Q2W6J9_MAGSA:0.20896,(tr|Q2W9Q0|Q2W9Q0_MAGSA:0.17324,tr|Q2W3D6|Q2W3D6_MAGSA:0.18194):0.04577):0.07172):0.00988):0.00992):0.01621,(((tr|R5I5H3|R5I5H3_9BACT:0.13643,((tr|R5JU50|R5JU50_9BACE:0.02400,(tr|R5RRT6|R5RRT6_9BACE:0.00681,tr|R6Z8G9|R6Z8G9_9BACE:0.00431):0.02057):0.02219,(tr|R6S9I5|R6S9I5_9BACE:0.04130,tr|R6KHZ5|R6KHZ5_9BACE:0.04078):0.01118):0.09385):0.14233,((tr|R6X228|R6X228_9BACT:0.20293,(tr|R6W2H6|R6W2H6_9BACT:0.17585,tr|R6KH41|R6KH41_9BACE:0.19530):0.01591):0.04947,(tr|R5IFC9|R5IFC9_9BACT:0.21762,tr|R5I094|R5I094_9BACT:0.22690):0.02633):0.00907):0.03551,(tr|R5JR61|R5JR61_9BACE:0.31419,(tr|Q2WA37|Q2WA37_MAGSA:0.29954,(tr|B1M4W3|B1M4W3_METRJ:0.06159,tr|B1Z716|B1Z716_METPB:0.06543):0.22901):0.02578):0.00490):0.01502):0.00378):0.01782,((tr|B0SUB3|B0SUB3_LEPBP:0.31337,(tr|D2QUE6|D2QUE6_SPILD:0.32478,(tr|F8EFC9|F8EFC9_RUNSL:0.29640,tr|Q01TV3|Q01TV3_SOLUE:0.28532):0.01557):0.00407):0.01898,((tr|Q2SGU4|Q2SGU4_HAHCH:0.29384,tr|K0N9P9|K0N9P9_DESTT:0.29125):0.04083,((tr|R6YR74|R6YR74_9BACT:0.27452,(tr|R7F598|R7F598_9BACT:0.26092,tr|R7HQH7|R7HQH7_9BACT:0.25368):0.00945):0.02373,(((((tr|R6AA99|R6AA99_9BACT:0.13901,tr|R6F9H0|R6F9H0_9BACT:0.13047):0.07123,(tr|R6CMD4|R6CMD4_9BACT:0.17305,tr|R6CIV5|R6CIV5_9BACE:0.18421):0.02294):0.05003,(tr|R5P553|R5P553_9BACT:0.24537,(tr|R5ZTX2|R5ZTX2_9BACT:0.14628,tr|R6VWC8|R6VWC8_9BACT:0.16109):0.09297):0.00707):0.02171,(tr|R7J3Z2|R7J3Z2_9BACT:0.25095,(tr|R5CNL3|R5CNL3_9BACT:0.11745,tr|R6ATA5|R6ATA5_9BACT:0.12396):0.15310):0.01044):0.02279,((tr|H6L9P6|H6L9P6_SAPGL:0.22707,(tr|I4AMW2|I4AMW2_FLELS:0.20485,(tr|F4KTB4|F4KTB4_HALH1:0.19249,tr|F4KTB5|F4KTB5_HALH1:0.19524):0.01480):0.00671):0.06759,(tr|F8EIG2|F8EIG2_RUNSL:0.25790,(tr|D2QKF5|D2QKF5_SPILD:0.16082,tr|I0K968|I0K968_9BACT:0.14890):0.10972):0.01937):0.00865):0.00658):0.02326):0.00842):0.00303):0.00354,(((((((tr|D5T8B6|D5T8B6_LEGP2:0.00749,(tr|A5IF34|A5IF34_LEGPC:0.00573,tr|Q5X2A5|Q5X2A5_LEGPA:0.00553):0.00373):0.07045,(tr|G8UVL1|G8UVL1_LEGPN:0.01494,tr|Q5WU25|Q5WU25_LEGPL:0.01325):0.06150):0.23879,(((tr|B8HVW0|B8HVW0_CYAP4:0.20124,(tr|K9UF14|K9UF14_9CHRO:0.19134,(tr|K9SKQ3|K9SKQ3_9CYAN:0.15777,(tr|C7QV08|C7QV08_CYAP0:0.00185,tr|B7JVN8|B7JVN8_CYAP8:0.00003):0.16742):0.03031):0.01165):0.06043,(tr|S0EVL7|S0EVL7_CHTCT:0.23081,(tr|A9FQ64|A9FQ64_SORC5:0.21359,tr|W5XFH0|W5XFH0_9BACT:0.22182):0.02297):0.01296):0.03116,(tr|E8R1B2|E8R1B2_ISOPI:0.27674,tr|Q7USD2|Q7USD2_RHOBA:0.27327):0.01808):0.03717):0.03905,(tr|L0HKF1|L0HKF1_ACIS0:0.32027,(tr|T2G814|T2G814_DESGI:0.30585,(tr|R6FRI3|R6FRI3_9BACT:0.27149,(tr|L0HC62|L0HC62_METFS:0.22517,tr|G8UM80|G8UM80_TANFA:0.25800):0.01968):0.02115):0.04374):0.01494):0.01921,(((tr|I3ZCE2|I3ZCE2_TERRK:0.20968,tr|Q01SK8|Q01SK8_SOLUE:0.21280):0.08071,(tr|W0RQM2|W0RQM2_9BACT:0.27353,tr|C1ACB3|C1ACB3_GEMAT:0.25438):0.03400):0.05835,(tr|F4BXG2|F4BXG2_METCG:0.31685,(tr|B8FF05|B8FF05_DESAA:0.24152,(tr|B8FGD1|B8FGD1_DESAA:0.12925,(tr|B8FF08|B8FF08_DESAA:0.01024,tr|B8FF09|B8FF09_DESAA:0.00977):0.10718):0.13042):0.08913):0.01047):0.00880):0.01004,((tr|E1R1Q1|E1R1Q1_SPISS:0.31145,tr|V5WET2|V5WET2_9SPIO:0.33294):0.02386,(((tr|I4BAL5|I4BAL5_TURPD:0.20134,(tr|B0SJD7|B0SJD7_LEPBP:0.14320,(tr|Q04P57|Q04P57_LEPBJ:0.02665,(tr|G7QNS0|G7QNS0_LEPII:0.00173,tr|Q72M01|Q72M01_LEPIC:0.00197):0.02187):0.11542):0.05840):0.11918,(tr|E3GW32|E3GW32_METFV:0.28068,(tr|I0GJ59|I0GJ59_CALEA:0.19944,(tr|W0I7Y6|W0I7Y6_9EURY:0.07637,(tr|B6YX88|B6YX88_THEON:0.03854,(tr|I3ZVI1|I3ZVI1_9EURY:0.02929,tr|F8AHH3|F8AHH3_PYRYC:0.03487):0.00545):0.03614):0.12550):0.07226):0.02606):0.00607,(tr|I4C3S5|I4C3S5_DESTA:0.29923,((tr|M1RFB4|M1RFB4_9CHLR:0.00376,(tr|D3SJX4|D3SJX4_DEHMG:0.00375,(tr|A5FPT5|A5FPT5_DEHMB:0.00070,tr|M1RBC8|M1RBC8_9CHLR:0.00206):0.00134):0.00243):0.04411,(tr|V5QCP0|V5QCP0_9CHLR:0.03913,tr|Q3Z6N7|Q3Z6N7_DEHM1:0.03407):0.01008):0.26041):0.00589):0.00566):0.00668):0.00496,((((tr|L7UIL1|L7UIL1_MYXSD:0.11011,tr|H8MKE4|H8MKE4_CORCM:0.10677):0.06216,((tr|Q2IKK2|Q2IKK2_ANADE:0.00491,(tr|B8J534|B8J534_ANAD2:0.00153,tr|B4UJX2|B4UJX2_ANASK:0.00126):0.00408):0.15676,((tr|F8CB35|F8CB35_MYXFH:0.03579,tr|Q1D2L6|Q1D2L6_MYXXD:0.02897):0.04790,(tr|L7UFR2|L7UFR2_MYXSD:0.07119,tr|H8MSW3|H8MSW3_CORCM:0.07634):0.00602):0.07687):0.01504):0.15362,(tr|L0DIK5|L0DIK5_SINAD:0.31440,(((tr|K9Y1H8|K9Y1H8_STAC7:0.21343,(tr|B1WPG6|B1WPG6_CYAA5:0.21085,(tr|K9Y1R2|K9Y1R2_STAC7:0.09445,tr|K9Y006|K9Y006_STAC7:0.09327):0.11610):0.00993):0.04313,(tr|U5QK96|U5QK96_9CYAN:0.23313,(((tr|Q3M5M6|Q3M5M6_ANAVT:0.17391,(tr|K9UXF3|K9UXF3_9CYAN:0.14945,tr|K9RHI4|K9RHI4_9CYAN:0.14139):0.02924):0.02575,((tr|B0C189|B0C189_ACAM1:0.17980,(((tr|K9UXP0|K9UXP0_9CYAN:0.14458,((sp|Q8YV57|Y2124_NOSS1:0.02408,tr|Q3MH71|Q3MH71_ANAVT:0.02321):0.11058,(tr|Q3M8J8|Q3M8J8_ANAVT:0.10475,(tr|K9PTY8|K9PTY8_9CYAN:0.10509,(tr|K9WUR9|K9WUR9_9NOST:0.08674,tr|Q8Z020|Q8Z020_NOSS1:0.07658):0.01414):0.01230):0.01353):0.00780):0.01766,(tr|K9Y0P2|K9Y0P2_STAC7:0.15490,tr|K9REV3|K9REV3_9CYAN:0.12434):0.01025):0.00935,((tr|A0ZCA6|A0ZCA6_NODSP:0.09603,(tr|K9QSM8|K9QSM8_NOSS7:0.08427,(tr|Q3M8J9|Q3M8J9_ANAVT:0.03035,tr|Q8Z019|Q8Z019_NOSS1:0.02696):0.05420):0.02084):0.06242,(tr|K9XKM9|K9XKM9_9CHRO:0.15439,(tr|K9W4X6|K9W4X6_9CYAN:0.13827,tr|K9QEI7|K9QEI7_9NOSO:0.13618):0.00345):0.01720):0.00345):0.01060):0.00851,(tr|C7QY68|C7QY68_CYAP0:0.18553,tr|K9TWH0|K9TWH0_9CYAN:0.18045):0.00635):0.00997):0.03054,(tr|Q7NF65|Q7NF65_GLOVI:0.22634,(tr|Q7NMP0|Q7NMP0_GLOVI:0.22638,((tr|U5QIA5|U5QIA5_9CYAN:0.16484,tr|Q7NID9|Q7NID9_GLOVI:0.15296):0.04648,(tr|U5QPB1|U5QPB1_9CYAN:0.18416,tr|Q7NK50|Q7NK50_GLOVI:0.19067):0.02303):0.00989):0.01069):0.00362):0.01188):0.02615):0.05778,(tr|F0SR57|F0SR57_PLABD:0.29109,(tr|Q110Y1|Q110Y1_TRIEI:0.21821,tr|K9WPC2|K9WPC2_9CYAN:0.20984):0.08132):0.01492):0.00229):0.00556):0.01639,(((tr|L7U4H5|L7U4H5_MYXSD:0.26315,((tr|Q08XS8|Q08XS8_STIAD:0.10130,(tr|L7UF26|L7UF26_MYXSD:0.09221,(tr|F8CAX9|F8CAX9_MYXFH:0.05491,tr|H8MS79|H8MS79_CORCM:0.05165):0.05168):0.00389):0.14756,(tr|Q1CW94|Q1CW94_MYXXD:0.19941,(tr|F8C8W9|F8C8W9_MYXFH:0.18495,tr|H8MGU5|H8MGU5_CORCM:0.18138):0.01801):0.04352):0.01151):0.01444,(((tr|H9UJ32|H9UJ32_SPIAZ:0.19799,(tr|V5WCY3|V5WCY3_9SPIO:0.19216,tr|F4LKH7|F4LKH7_TREBD:0.21844):0.00132):0.02930,((tr|F5YEK3|F5YEK3_TREAZ:0.19830,tr|C9RNS1|C9RNS1_FIBSS:0.21696):0.01831,((tr|A7H8P0|A7H8P0_ANADF:0.10515,(tr|B8JEK4|B8JEK4_ANAD2:0.00574,tr|B4UFU9|B4UFU9_ANASK:0.00676):0.10965):0.08437,((tr|E3FL81|E3FL81_STIAD:0.11586,(tr|L7U2W5|L7U2W5_MYXSD:0.08189,(tr|F8CM86|F8CM86_MYXFH:0.02850,tr|Q1DE37|Q1DE37_MYXXD:0.02766):0.05868):0.03860):0.06227,(tr|D0LWR1|D0LWR1_HALO1:0.17898,((tr|L7UAT6|L7UAT6_MYXSD:0.08101,tr|F8CP90|F8CP90_MYXFH:0.07540):0.06919,(tr|H8MUT1|H8MUT1_CORCM:0.09876,tr|E3FUV3|E3FUV3_STIAD:0.09726):0.04848):0.03035):0.01092):0.02436):0.01198):0.00265):0.03758,(tr|L7U7B2|L7U7B2_MYXSD:0.25000,((tr|S4YC94|S4YC94_SORCE:0.01192,tr|A9GPK4|A9GPK4_SORC5:0.01180):0.13471,(tr|S4Y0B6|S4Y0B6_SORCE:0.14788,tr|D0LSB9|D0LSB9_HALO1:0.14944):0.00870):0.08032):0.01881):0.01011):0.07383,(tr|G0FN94|G0FN94_AMYMS:0.31491,((tr|L7U5B6|L7U5B6_MYXSD:0.19145,(tr|H8MJZ2|H8MJZ2_CORCM:0.14838,(tr|L7UKK6|L7UKK6_MYXSD:0.04433,(tr|F8C916|F8C916_MYXFH:0.01199,tr|Q1CXS3|Q1CXS3_MYXXD:0.01912):0.03179):0.11014):0.03937):0.10836,((tr|Q08R62|Q08R62_STIAD:0.17688,tr|H8MQ26|H8MQ26_CORCM:0.17755):0.09569,((tr|Q1CVL2|Q1CVL2_MYXXD:0.16693,tr|E3FXC5|E3FXC5_STIAD:0.16029):0.09955,(tr|L7U275|L7U275_MYXSD:0.17462,tr|H8MVD3|H8MVD3_CORCM:0.18661):0.08097):0.00173):0.02811):0.05327):0.01622):0.00804):0.00167):0.00235):0.00303,((((tr|F0QB89|F0QB89_ACIAP:0.27308,((tr|S4Y3K3|S4Y3K3_SORCE:0.06598,tr|A9GJ82|A9GJ82_SORC5:0.07222):0.20138,(tr|W8G8U4|W8G8U4_9ENTR:0.23421,(tr|D7HTQ6|D7HTQ6_PSESS:0.23732,(tr|M4IHB5|M4IHB5_RHIML:0.13720,tr|A7IBU5|A7IBU5_XANP2:0.15367):0.06109):0.01291):0.03250):0.01104):0.02629,(((tr|I3YYT0|I3YYT0_AEQSU:0.24892,tr|A4CGR9|A4CGR9_ROBBH:0.25381):0.04599,(tr|C6X5Y1|C6X5Y1_FLAB3:0.29455,(tr|Q113M5|Q113M5_TRIEI:0.20072,((tr|K1X0E5|K1X0E5_ARTPT:0.03793,tr|D5A384|D5A384_ARTPN:0.04787):0.14119,(tr|Q3M832|Q3M832_ANAVT:0.08578,tr|E0UD38|E0UD38_CYAP2:0.08623):0.09345):0.03386):0.06844):0.01483):0.00763,(tr|A5UYB2|A5UYB2_ROSS1:0.30776,((tr|M5BPW9|M5BPW9_THACB:-0.02619,tr|I0I9I0|I0I9I0_CALAS:0.02619):0.27032,(tr|A9B8T9|A9B8T9_HERA2:0.24963,((tr|Q114H7|Q114H7_TRIEI:0.18235,tr|K9REE1|K9REE1_9CYAN:0.17951):0.01472,(tr|A7NJM6|A7NJM6_ROSCS:0.18910,(tr|K9TMP3|K9TMP3_9CYAN:0.18557,(tr|K9UZK2|K9UZK2_9CYAN:0.09791,tr|K7WZU7|K7WZU7_9NOST:0.10261):0.08624):0.00246):0.01311):0.05414):0.01473):0.03741):0.00655):0.00505):0.02925,((tr|G8MZ67|G8MZ67_GEOTH:0.00107,tr|Q5KUQ8|Q5KUQ8_GEOKA:0.00117):0.31281,((tr|M5BV76|M5BV76_THACB:0.14047,tr|L8WFD3|L8WFD3_THACA:0.13998):0.23964,(tr|K5W1K7|K5W1K7_PHACS:0.35728,tr|D3B829|D3B829_POLPA:0.34992):0.00861):0.00916):0.00748):0.00545,((((tr|C3YAS2|C3YAS2_BRAFL:0.33983,(tr|Q46C71|Q46C71_METBF:0.27018,tr|G7WN00|G7WN00_METH6:0.27999):0.02644):0.01579,(((tr|G2P524|G2P524_STRVO:0.24831,tr|R4LPM2|R4LPM2_9ACTO:0.25700):0.05995,(tr|G0FJL0|G0FJL0_AMYMS:0.27222,tr|R4LN27|R4LN27_9ACTO:0.29254):0.02290):0.01352,((tr|D3PUR7|D3PUR7_STANL:0.31363,(((tr|K0K128|K0K128_SACES:0.22212,(tr|U5W2N8|U5W2N8_9ACTO:0.21311,(tr|W5WEW0|W5WEW0_9PSEU:0.15038,tr|K3W453|K3W453_SACES:0.13768):0.06896):0.02156):0.02659,((tr|H6R880|H6R880_NOCCG:0.16320,tr|K0FA22|K0FA22_9NOCA:0.17214):0.07911,(tr|A4FMS8|A4FMS8_SACEN:0.19742,tr|H5XBK3|H5XBK3_9PSEU:0.21580):0.03761):0.01922):0.01465,((tr|V6KCG5|V6KCG5_STRRC:0.16768,tr|F2RC94|F2RC94_STRVP:0.18543):0.11160,((tr|A0A059W210|A0A059W210_STRA9:0.22961,tr|U5W2M3|U5W2M3_9ACTO:0.23523):0.03354,((tr|A9EU57|A9EU57_SORC5:0.24846,tr|I0H3P1|I0H3P1_ACTM4:0.24298):0.01990,(((tr|K4QT59|K4QT59_9ACTO:0.23767,(tr|K0KBF7|K0KBF7_SACES:0.14468,tr|K0KDT0|K0KDT0_SACES:0.14385):0.08682):0.01812,((tr|W5W7Z4|W5W7Z4_9PSEU:0.22740,tr|R4LDG7|R4LDG7_9ACTO:0.22422):0.02612,((tr|R4TC04|R4TC04_AMYOR:0.18021,tr|E3J2Z3|E3J2Z3_FRASU:0.17401):0.07413,(tr|A4FD68|A4FD68_SACEN:0.22979,(tr|E6SEL4|E6SEL4_INTC7:0.17504,(tr|G0FPH1|G0FPH1_AMYMS:0.11378,tr|R4TE72|R4TE72_AMYOR:0.10302):0.07645):0.05049):0.01507):0.00757):0.00501):0.00581,(tr|K0JXF3|K0JXF3_SACES:0.25145,tr|K0K498|K0K498_SACES:0.26222):0.00297):0.00656):0.00393):0.00817):0.00670):0.01799):0.01552,(((tr|D3Q9D3|D3Q9D3_STANL:0.26494,tr|J7L4V3|J7L4V3_NOCAA:0.26903):0.02419,((tr|B0C4Z9|B0C4Z9_ACAM1:0.29888,tr|K8GRV4|K8GRV4_9CYAN:0.30064):0.01373,(tr|K9RJF1|K9RJF1_9CYAN:0.28085,(tr|K9W3G3|K9W3G3_9CYAN:0.26275,(((tr|K9Q3H2|K9Q3H2_9CYAN:0.23724,(tr|K9V158|K9V158_9CYAN:0.22133,((tr|K9PWW6|K9PWW6_9CYAN:0.19612,tr|K9QS69|K9QS69_NOSS7:0.17930):0.01662,((tr|Q8YMB7|Q8YMB7_NOSS1:0.13853,(tr|K9QHP8|K9QHP8_9NOSO:0.12335,(tr|K9WWV9|K9WWV9_9NOST:0.12840,tr|K9QKI9|K9QKI9_9NOSO:0.08572):0.00890):0.01905):0.04832,((tr|K9RH47|K9RH47_9CYAN:0.16679,(tr|K9QZ05|K9QZ05_NOSS7:0.17775,((tr|K9WB48|K9WB48_9CYAN:0.11060,(tr|K9QPD6|K9QPD6_NOSS7:0.09554,tr|B2IZU2|B2IZU2_NOSP7:0.09920):0.00656):0.03418,(tr|K9QGD4|K9QGD4_9NOSO:0.12085,tr|K9QVW8|K9QVW8_NOSS7:0.12847):0.01251):0.01998):0.00513):0.01135,(tr|K9WAS7|K9WAS7_9CYAN:0.17615,(tr|K7VV36|K7VV36_9NOST:0.09619,tr|B2J454|B2J454_NOSP7:0.09489):0.06593):0.01370):0.00829):0.01357):0.00476):0.01213):0.01511,(tr|K9V1H2|K9V1H2_9CYAN:0.24940,((tr|K9PRY1|K9PRY1_9CYAN:0.18635,tr|K9WCB6|K9WCB6_9CYAN:0.17407):0.01622,(tr|B0C936|B0C936_ACAM1:0.20077,(tr|K9W972|K9W972_9CYAN:0.22721,(tr|B7KGM8|B7KGM8_CYAP7:0.15208,(tr|K7W1A9|K7W1A9_9NOST:0.07271,(tr|K9V9V4|K9V9V4_9CYAN:0.04350,tr|B2J7X9|B2J7X9_NOSP7:0.03976):0.03579):0.06784):0.04404):0.01139):0.00437):0.02642):0.00323):0.00770,((tr|C7QMS2|C7QMS2_CYAP0:0.00154,tr|B7K2K0|B7K2K0_CYAP8:0.00125):0.26432,(tr|K9TPQ2|K9TPQ2_9CYAN:0.23268,(tr|K9WMA0|K9WMA0_9CYAN:0.24530,(tr|K9TVM4|K9TVM4_9CYAN:0.22615,tr|K9XB03|K9XB03_9CHRO:0.23284):0.00875):0.01421):0.01225):0.00602):0.01245):0.00993):0.00775):0.01235):0.01088,(tr|Q119H4|Q119H4_TRIEI:0.33427,((tr|K0JPU5|K0JPU5_SACES:0.24790,(tr|H6RC09|H6RC09_NOCCG:0.22091,(tr|V6K4N0|V6K4N0_STRNV:0.20874,(tr|A4FC28|A4FC28_SACEN:0.18701,tr|Q0RMZ2|Q0RMZ2_FRAAA:0.18854):0.02094):0.01780):0.02283):0.05467,((tr|F8JQP4|F8JQP4_STREN:0.09864,(tr|B5HT45|B5HT45_9ACTO:0.07122,(tr|E2PUT4|E2PUT4_STRC2:0.06937,tr|C9ZFU2|C9ZFU2_STRSW:0.06925):0.00931):0.01818):0.20286,(tr|G8SDP9|G8SDP9_ACTS5:0.12695,tr|A8M6H8|A8M6H8_SALAI:0.13179):0.17237):0.00726):0.00787):0.00646):0.00321):0.00375):0.01099):0.00646,((tr|F3KKQ7|F3KKQ7_9ARCH:0.26149,tr|F3KKQ2|F3KKQ2_9ARCH:0.27058):0.07698,((tr|Q4ZT22|Q4ZT22_PSEU2:0.15604,tr|B0JVI9|B0JVI9_MICAN:0.13125):0.14328,(((tr|K9TY81|K9TY81_9CYAN:0.24103,(tr|Q10XW6|Q10XW6_TRIEI:0.18954,(tr|Q111Z3|Q111Z3_TRIEI:0.13791,tr|Q10VX7|Q10VX7_TRIEI:0.12665):0.04323):0.05185):0.02590,((tr|K9TJ33|K9TJ33_9CYAN:0.22401,(tr|K9V0W3|K9V0W3_9CYAN:0.17016,tr|K9V022|K9V022_9CYAN:0.13733):0.08397):0.02651,((tr|A8ZQQ6|A8ZQQ6_ACAM1:0.21450,(tr|K8GF61|K8GF61_9CYAN:0.12982,tr|K9S7G8|K9S7G8_9CYAN:0.13294):0.06154):0.01866,(tr|B0CCU8|B0CCU8_ACAM1:0.22449,((tr|Q3MB33|Q3MB33_ANAVT:0.15608,tr|Q3MB32|Q3MB32_ANAVT:0.15276):0.05439,(tr|K9PP00|K9PP00_9CYAN:0.17105,(tr|K9X2Y8|K9X2Y8_9NOST:0.11907,(tr|K9PNH2|K9PNH2_9CYAN:0.01917,tr|B2J132|B2J132_NOSP7:0.02508):0.09163):0.05281):0.02193):0.01515):0.00177):0.02383):0.01156):0.03404,(tr|K9W2R5|K9W2R5_9CYAN:0.25423,(tr|K9QT85|K9QT85_NOSS7:0.23339,(tr|E0UHX8|E0UHX8_CYAP2:0.24177,(tr|B7KGN5|B7KGN5_CYAP7:0.21451,tr|K9S7S1|K9S7S1_9CYAN:0.21361):0.00881):0.01000):0.02016):0.03049):0.01639):0.02217):0.00685):0.00668,((tr|R7PG02|R7PG02_9CLOT:0.36637,(tr|C3XPU4|C3XPU4_BRAFL:0.30874,tr|I1GIV1|I1GIV1_AMPQE:0.31692):0.02281):0.02330,(tr|A8LUP7|A8LUP7_SALAI:0.34905,(tr|A9B8Y0|A9B8Y0_HERA2:0.31064,(tr|A5UPL5|A5UPL5_ROSS1:0.28544,tr|A9WKH3|A9WKH3_CHLAA:0.30866):0.02430):0.02587):0.01160):0.00202):0.00361):0.00259,((((tr|Q7NPG1|Q7NPG1_GLOVI:0.35129,(tr|Q98GJ0|Q98GJ0_RHILO:0.01542,tr|F7Y5H4|F7Y5H4_MESOW:0.01574):0.30894):0.01513,(((tr|Q2RW26|Q2RW26_RHORT:0.29105,tr|G7ZFI1|G7ZFI1_AZOL4:0.28580):0.02591,((tr|Q7WDK3|Q7WDK3_BORBR:0.24999,(tr|A8ZVC1|A8ZVC1_DESOH:0.17674,(tr|B3E6A1|B3E6A1_GEOLS:0.14220,(tr|D3PCQ4|D3PCQ4_DEFDS:0.07711,(tr|E4TH64|E4TH64_CALNY:0.00589,tr|E4TH68|E4TH68_CALNY:0.00631):0.06197):0.06324):0.02993):0.07461):0.06436,((tr|B3E9P8|B3E9P8_GEOLS:0.26598,(tr|F2NS57|F2NS57_TRES6:0.24108,(tr|F7QGY2|F7QGY2_9BRAD:0.11266,tr|F7QGY4|F7QGY4_9BRAD:0.11881):0.13908):0.01400):0.03876,(tr|V6F6U4|V6F6U4_9PROT:0.28860,(tr|A0LDB9|A0LDB9_MAGSM:0.27746,(tr|K4ARN4|K4ARN4_SOLLC:0.14293,tr|Q11NX0|Q11NX0_CYTH3:0.16053):0.12764):0.01301):0.00935):0.00809):0.00490):0.01657,((((tr|E1R4T4|E1R4T4_SPISS:0.26328,tr|F5YNI8|F5YNI8_TREPZ:0.29736):0.01914,(tr|Q1GIE0|Q1GIE0_RUEST:0.28779,(tr|H6L4Q1|H6L4Q1_SAPGL:0.30257,(tr|C7PTB4|C7PTB4_CHIPD:0.28590,(tr|K4IRT2|K4IRT2_PSYTT:0.26288,(tr|K4IC36|K4IC36_PSYTT:0.22222,tr|I3Z1Y4|I3Z1Y4_BELBD:0.22832):0.03759):0.02071):0.02115):0.01436):0.00452):0.01157,((tr|F4KWW3|F4KWW3_HALH1:0.30463,(tr|F4L1Q1|F4L1Q1_HALH1:0.26702,tr|F4L4G0|F4L4G0_HALH1:0.26670):0.01642):0.03610,((tr|L0D5I6|L0D5I6_SINAD:0.29007,(tr|C7RIR7|C7RIR7_ACCPU:0.28044,(tr|L0D5I5|L0D5I5_SINAD:0.26095,((tr|F4KUW5|F4KUW5_HALH1:0.13412,tr|F4KRX0|F4KRX0_HALH1:0.12435):0.09281,(tr|C7RPI7|C7RPI7_ACCPU:0.20548,((tr|C4XU66|C4XU66_DESMR:0.07008,tr|G7QDH1|G7QDH1_9DELT:0.06641):0.11619,(tr|C7RSY9|C7RSY9_ACCPU:0.19243,(tr|K0NPD4|K0NPD4_DESTT:0.16881,(tr|E4TH76|E4TH76_CALNY:0.14617,tr|K0NHD6|K0NHD6_DESTT:0.14782):0.01980):0.01522):0.01303):0.01496):0.02014):0.02229):0.00825):0.01998):0.01914,(tr|R5W7T9|R5W7T9_9BACT:0.27371,(tr|R6VCR2|R6VCR2_9BACE:0.25271,tr|R6EZP7|R6EZP7_9BACT:0.25168):0.04497):0.00615):0.01385):0.00133):0.01652,((tr|C6BB54|C6BB54_RHILS:0.29541,tr|U5N879|U5N879_9BURK:0.30607):0.02681,(tr|E1R806|E1R806_SPISS:0.35910,(tr|E8QYZ1|E8QYZ1_ISOPI:0.32736,tr|L0DLY4|L0DLY4_SINAD:0.32580):0.01921):0.02080):0.00473):0.00180):0.00481):0.00604,((tr|F6EZP3|F6EZP3_SPHCR:0.24828,tr|D5ER14|D5ER14_CORAD:0.24957):0.09768,(((((tr|A9AMR9|A9AMR9_BURM1:0.00049,tr|A4JM35|A4JM35_BURVG:-0.00049):0.13475,(tr|M3FJW8|M3FJW8_STEMA:0.10449,(tr|H5YRF7|H5YRF7_9BRAD:0.06528,tr|Q07NP6|Q07NP6_RHOP5:0.06681):0.05311):0.01865):0.12726,((tr|U4QHD6|U4QHD6_9RHIZ:0.19108,tr|L0KW02|L0KW02_MESAW:0.17212):0.03446,(tr|A8ZQY2|A8ZQY2_ACAM1:0.21079,tr|D2QQR1|D2QQR1_SPILD:0.22046):0.00759):0.03477):0.03235,((tr|E2Q8F4|E2Q8F4_STRC2:0.23558,tr|K0JX85|K0JX85_SACES:0.24409):0.03648,(tr|I2ABQ3|I2ABQ3_9MYCO:0.23453,(tr|C9Z8J7|C9Z8J7_STRSW:0.21760,(tr|I3X9H4|I3X9H4_RHIFR:0.17628,tr|E6VQ40|E6VQ40_RHOPX:0.17150):0.02818):0.03092):0.02882):0.01695):0.04117,(tr|I0IPM3|I0IPM3_LEPFC:0.33976,tr|Q028E8|Q028E8_SOLUE:0.33256):0.01953):0.00390):0.00575):0.00502,((((tr|E9CEF0|E9CEF0_CAPO3:0.36195,(tr|M2QJE3|M2QJE3_CERS8:0.27447,tr|M2Q5Y9|M2Q5Y9_CERS8:0.27163):0.08297):0.02070,((tr|D2R7P0|D2R7P0_PIRSD:0.32267,(tr|L0DGW5|L0DGW5_SINAD:0.30437,(tr|B9TLC0|B9TLC0_RICCO:0.27981,((tr|E3E8M6|E3E8M6_PAEPS:0.21936,tr|K4IYI6|K4IYI6_PSYTT:0.21802):0.04636,(tr|Q138G9|Q138G9_RHOPS:0.27765,(tr|C8VVT6|C8VVT6_DESAS:0.17625,(tr|D3FX53|D3FX53_BACPE:0.17580,(tr|Q0HF89|Q0HF89_SHESM:0.18554,(tr|F4BQS5|F4BQS5_CARS1:0.15409,(tr|A6TNL9|A6TNL9_ALKMQ:0.11672,tr|G7MAM0|G7MAM0_9CLOT:0.11455):0.04772):0.02095):0.00195):0.00261):0.08705):0.00259):0.02558):0.01878):0.00109):0.04235,((((tr|K8GFT6|K8GFT6_9CYAN:0.25416,(tr|K1WPK3|K1WPK3_ARTPT:0.01180,tr|D4ZRX2|D4ZRX2_ARTPN:0.00824):0.23147):0.01751,((tr|K9UJD7|K9UJD7_9CHRO:0.21381,tr|K9W1K2|K9W1K2_9CYAN:0.21601):0.02261,(tr|K9WLP7|K9WLP7_9CYAN:0.23321,(tr|K9UY68|K9UY68_9CYAN:0.15710,(tr|K9R6R5|K9R6R5_9CYAN:0.14279,((tr|D7DXY4|D7DXY4_NOSA0:0.08847,(tr|K7VZD4|K7VZD4_9NOST:0.07397,(tr|K9WS76|K9WS76_9NOST:0.05527,tr|K9ZQ94|K9ZQ94_ANACC:0.06304):0.01565):0.01437):0.03082,((tr|W6FVS3|W6FVS3_NODSP:0.09451,(tr|K9PRK5|K9PRK5_9CYAN:0.06887,tr|B2IT84|B2IT84_NOSP7:0.06522):0.02152):0.01762,(tr|K9QEC4|K9QEC4_9NOSO:0.09211,(tr|K9QQ03|K9QQ03_NOSS7:0.08197,(tr|Q3M719|Q3M719_ANAVT:0.00858,tr|Q8YQY4|Q8YQY4_NOSS1:0.01367):0.07006):0.00922):0.00974):0.02244):0.00860):0.02077):0.07354):0.01040):0.01468):0.01593,((tr|B7KL36|B7KL36_CYAP7:0.20274,tr|E0UGK6|E0UGK6_CYAP2:0.19877):0.06615,(tr|C7QY37|C7QY37_CYAP0:0.21819,tr|B1X0V4|B1X0V4_CYAA5:0.22152):0.04889):0.01915):0.03705,((tr|K9Q255|K9Q255_9CYAN:0.25576,(((tr|Q111E6|Q111E6_TRIEI:0.13214,tr|Q113K6|Q113K6_TRIEI:0.10677):0.08059,(tr|K9PN39|K9PN39_9CYAN:0.18266,(tr|Q8YS65|Q8YS65_NOSS1:0.13829,(tr|K9V4G7|K9V4G7_9CYAN:0.10348,tr|K9QJ26|K9QJ26_9NOSO:0.09929):0.04975):0.02961):0.03670):0.01433,(((tr|K9Q0Y8|K9Q0Y8_9CYAN:0.19459,tr|B0C9W0|B0C9W0_ACAM1:0.18912):0.01628,((tr|K9ZKI5|K9ZKI5_ANACC:0.07067,tr|K7W655|K7W655_9NOST:0.07364):0.12245,(tr|K9PZQ2|K9PZQ2_9CYAN:0.17481,tr|K9VRM4|K9VRM4_9CYAN:0.18625):0.01559):0.00418):0.02173,((tr|K9UZZ9|K9UZZ9_9CYAN:0.18401,(tr|K9X7G0|K9X7G0_9NOST:0.16495,tr|B7KEV4|B7KEV4_CYAP7:0.15014):0.01961):0.03984,(tr|K9Q1L0|K9Q1L0_9CYAN:0.18370,tr|B7KJQ8|B7KJQ8_CYAP7:0.19075):0.02293):0.00987):0.00659):0.03282):0.01618,(tr|K8GRJ2|K8GRJ2_9CYAN:0.27728,tr|Q113D2|Q113D2_TRIEI:0.28621):0.01492):0.01883):0.03369):0.00187):0.00719,(((((tr|D4H2N6|D4H2N6_DENA2:0.30043,tr|B9JXK6|B9JXK6_AGRVS:0.32983):0.04032,((tr|R6BJ57|R6BJ57_9CLOT:0.27919,(tr|D8PEK6|D8PEK6_9BACT:0.26623,(tr|C6DZB8|C6DZB8_GEOSM:0.25491,(tr|Q01Y74|Q01Y74_SOLUE:0.20965,((tr|Q9P9U2|Q9P9U2_XYLFA:0.01834,(tr|B2IAR6|B2IAR6_XYLF2:0.00580,tr|B0U6I0|B0U6I0_XYLFM:0.00748):0.01509):0.14389,(tr|Q1IV08|Q1IV08_KORVE:0.15401,(((tr|Q5GTT4|Q5GTT4_XANOR:0.00590,tr|G7TD20|G7TD20_XANOB:0.00750):0.01269,((tr|Q8P339|Q8P339_XANCP:0.00178,tr|G0CBV2|G0CBV2_XANCA:0.00139):0.00973,(tr|Q3BLZ8|Q3BLZ8_XANC5:0.00474,tr|Q8PEH8|Q8PEH8_XANAC:0.00651):0.00585):0.00445):0.05027,(tr|A0A023Y9D5|A0A023Y9D5_9GAMM:0.03258,(tr|B4SPF9|B4SPF9_STRM5:0.00428,(tr|G0JYF0|G0JYF0_STEMA:0.00181,(tr|I0KUI6|I0KUI6_STEMA:0.00082,tr|M3GBC0|M3GBC0_STEMA:0.00223):0.00128):0.00161):0.02664):0.03317):0.08283):0.02537):0.02873):0.05475):0.00787):0.01855):0.02344,(tr|D8PDS0|D8PDS0_9BACT:0.33165,(tr|K9WRT0|K9WRT0_9CYAN:0.22067,(tr|K9X9R5|K9X9R5_9NOST:0.22213,(tr|K9VUM6|K9VUM6_9CYAN:0.12271,tr|K9VCI9|K9VCI9_9CYAN:0.12319):0.09155):0.00791):0.08647):0.01284):0.00343):0.00730,(((((tr|F4L7M3|F4L7M3_HALH1:0.23634,(tr|F4L7M0|F4L7M0_HALH1:0.19253,tr|F4L7M1|F4L7M1_HALH1:0.17378):0.05480):0.07114,(tr|I2EXZ0|I2EXZ0_EMTOG:0.29584,(tr|F4L867|F4L867_HALH1:0.15781,(tr|F4KRQ3|F4KRQ3_HALH1:0.13448,(tr|F4L7D7|F4L7D7_HALH1:0.10654,(tr|F4L868|F4L868_HALH1:0.09811,(tr|F4KWT7|F4KWT7_HALH1:0.08519,(tr|F4L866|F4L866_HALH1:0.07165,tr|F4KWB2|F4KWB2_HALH1:0.07102):0.01428):0.01249):0.00912):0.02769):0.01779):0.12397):0.01812):0.01011,(tr|E4TUZ4|E4TUZ4_MARTH:0.30532,tr|F0S9A3|F0S9A3_PEDSD:0.32051):0.00602):0.01185,(((tr|K0NHC7|K0NHC7_DESTT:-0.00839,tr|K0NPD8|K0NPD8_DESTT:0.04304):0.27217,((tr|I0AI71|I0AI71_IGNAJ:0.24359,(tr|H6L9Y0|H6L9Y0_SAPGL:0.22098,tr|I0AI73|I0AI73_IGNAJ:0.23754):0.01646):0.01096,(tr|A2U2H7|A2U2H7_9FLAO:0.23842,tr|E4TP96|E4TP96_MARTH:0.24550):0.00608):0.02882):0.02133,((tr|C7RQW6|C7RQW6_ACCPU:0.25243,(tr|D3P6N3|D3P6N3_AZOS1:0.04441,tr|G7ZFT0|G7ZFT0_AZOL4:0.04958):0.21316):0.03262,(tr|C6DZC4|C6DZC4_GEOSM:0.29436,(tr|D8PES3|D8PES3_9BACT:0.23888,(tr|A8ZTC6|A8ZTC6_DESOH:0.22677,(tr|Q2SEH3|Q2SEH3_HAHCH:0.21776,((tr|D5BXP7|D5BXP7_NITHN:0.17711,(tr|G4STQ8|G4STQ8_META2:0.17281,tr|D5C2J3|D5C2J3_NITHN:0.16306):0.01450):0.02695,(tr|G4SX45|G4SX45_META2:0.17702,(tr|H8GN41|H8GN41_METAL:0.15271,tr|G0A721|G0A721_METMM:0.15689):0.03114):0.02339):0.01626):0.00563):0.01726):0.03658):0.00832):0.01043):0.00648):0.02272,((tr|F4KVQ1|F4KVQ1_HALH1:0.13982,(tr|F4KVQ0|F4KVQ0_HALH1:0.09141,tr|F4KVP9|F4KVP9_HALH1:0.10599):0.04783):0.20691,(tr|W5XG51|W5XG51_9BACT:0.35570,(tr|B6HU48|B6HU48_PENCW:0.21361,tr|B6HQT3|B6HQT3_PENCW:0.21299):0.12131):0.00834):0.01246):0.00328):0.01488,((tr|C6B8N4|C6B8N4_RHILS:0.36268,(tr|C5ZW98|C5ZW98_9HELI:0.03015,tr|A8FK78|A8FK78_CAMJ8:0.03256):0.30294):0.01638,((tr|B3RSJ7|B3RSJ7_TRIAD:0.34287,((tr|G6DDG0|G6DDG0_DANPL:0.31715,(tr|T1HC72|T1HC72_RHOPR:0.29119,((tr|K7JK09|K7JK09_NASVI:0.13280,(tr|E2A536|E2A536_CAMFO:0.06531,((tr|W4WTT7|W4WTT7_ATTCE:0.03306,tr|F4WE64|F4WE64_ACREC:0.03309):0.02472,(tr|E2B4X9|E2B4X9_HARSA:0.03343,tr|E9IL42|E9IL42_SOLIN:0.03783):0.01906):0.01327):0.06475):0.12099,(tr|E0VH22|E0VH22_PEDHC:0.18785,tr|A0A067RF66|A0A067RF66_ZOONE:0.21062):0.03863):0.02233):0.02501):0.02172,(tr|E9G767|E9G767_DAPPU:0.30460,((tr|M5C110|M5C110_THACB:0.13248,tr|I1FG52|I1FG52_AMPQE:0.07987):0.17060,(tr|B7P995|B7P995_IXOSC:0.30481,(tr|H2Y3Q9|H2Y3Q9_CIOIN:0.27663,((tr|E5SL06|E5SL06_TRISP:0.23774,((tr|J0DZH1|J0DZH1_LOALO:0.05701,(tr|A8Q656|A8Q656_BRUMA:0.02785,tr|J9BI75|J9BI75_WUCBA:0.01914):0.03146):0.12967,(tr|H3F1U9|H3F1U9_PRIPA:0.16337,(tr|U1NIH3|U1NIH3_ASCSU:0.14305,((tr|A8XCN7|A8XCN7_CAEBR:0.01443,(tr|G0N9M6|G0N9M6_CAEBE:0.00848,tr|E3LQQ4|E3LQQ4_CAERE:0.00870):0.00752):0.03146,(tr|G5EG87|G5EG87_CAEEL:0.03302,(tr|K7HT43|K7HT43_CAEJA:-0.00736,tr|K7I3H0|K7I3H0_CAEJA:0.00736):0.02018):0.02399):0.08690):0.02296):0.02819):0.04297):0.04806,((tr|I1G1Z4|I1G1Z4_AMPQE:0.19143,(tr|A7SFR7|A7SFR7_NEMVE:0.01785,tr|A7SFR5|A7SFR5_NEMVE:0.01429):0.19522):0.04326,((tr|W4Y1S7|W4Y1S7_STRPU:0.21848,tr|A7SFR8|A7SFR8_NEMVE:0.24278):0.01361,((((tr|R4GKL3|R4GKL3_CHICK:0.05336,(tr|U3K5P8|U3K5P8_FICAL:0.07918,(tr|H0Z369|H0Z369_TAEGU:0.06177,(tr|U3K5Q1|U3K5Q1_FICAL:0.04630,(tr|E1C736|E1C736_CHICK:0.03345,tr|G1MQG5|G1MQG5_MELGA:0.00924):0.02284):0.02677):0.00775):0.04985):0.06115,(((tr|W5LC84|W5LC84_ASTMX:0.05342,tr|F1QKB0|F1QKB0_DANRE:0.04978):0.05306,((tr|H3DPK0|H3DPK0_TETNG:0.03002,(tr|H2SF07|H2SF07_TAKRU:-0.00129,(tr|H2SF09|H2SF09_TAKRU:-0.00033,tr|H2SF08|H2SF08_TAKRU:0.00033):0.00129):0.02480):0.06287,(tr|I3KDE3|I3KDE3_ORENI:0.06733,tr|M3ZL95|M3ZL95_XIPMA:0.06757):0.01626):0.01559):0.02083,(tr|H3B7Z3|H3B7Z3_LATCH:0.09854,tr|W5NBM8|W5NBM8_LEPOC:0.09704):0.01783):0.03354):0.02841,(tr|C3Z8U0|C3Z8U0_BRAFL:0.20388,((((tr|W5L9K1|W5L9K1_ASTMX:0.02521,(tr|E7EZZ7|E7EZZ7_DANRE:0.00151,tr|F1R8W6|F1R8W6_DANRE:-0.00151):0.02625):0.02080,((tr|H3DDQ7|H3DDQ7_TETNG:0.02757,(tr|W5N1V2|W5N1V2_LEPOC:0.00015,tr|W5N1W1|W5N1W1_LEPOC:-0.00015):0.02486):0.00753,((tr|H2L3S2|H2L3S2_ORYLA:0.02105,tr|M3ZLN0|M3ZLN0_XIPMA:0.01337):0.01209,((tr|G3PKS0|G3PKS0_GASAC:0.00037,tr|G3PKR5|G3PKR5_GASAC:-0.00037):0.01789,((tr|H2V1M2|H2V1M2_TAKRU:0.00612,(tr|H2V1M1|H2V1M1_TAKRU:0.00387,tr|H2V1M3|H2V1M3_TAKRU:0.00483):0.00041):0.00922,(tr|I3KJQ0|I3KJQ0_ORENI:0.00892,tr|I3KJP9|I3KJP9_ORENI:0.00967):0.00315):0.00796):0.00481):0.00637):0.01982):0.03138,(tr|U3K595|U3K595_FICAL:0.06788,(tr|F6RPT7|F6RPT7_XENTR:0.06477,((((tr|G3UQB5|G3UQB5_MELGA:-0.00317,(tr|G1MQV7|G1MQV7_MELGA:0.00095,tr|G1MQV1|G1MQV1_MELGA:-0.00095):0.00505):0.02381,(tr|H1A4F3|H1A4F3_TAEGU:0.01404,(tr|F1N8V2|F1N8V2_CHICK:0.00646,tr|U3IRF5|U3IRF5_ANAPL:0.00678):0.01109):0.00756):0.01725,(tr|L5LU19|L5LU19_MYODS:0.00358,((tr|F7D7Q0|F7D7Q0_ORNAN:0.00755,(tr|G3WQR0|G3WQR0_SARHA:0.00666,(tr|F7AR74|F7AR74_MONDO:0.00018,tr|G3WQQ9|G3WQQ9_SARHA:0.00225):0.00497):0.00668):0.00859,((tr|G3TKN8|G3TKN8_LOXAF:0.00613,tr|G3UCE4|G3UCE4_LOXAF:0.00437):0.00690,(((sp|Q9UDY8|MALT1_HUMAN:0.00260,tr|H2NWF6|H2NWF6_PONAB:0.00216):0.00419,((tr|D4A980|D4A980_RAT:0.00089,(sp|Q2TBA3|MALT1_MOUSE:0.00005,tr|G1M9L1|G1M9L1_AILME:-0.00005):0.00118):0.00692,(tr|L9LD08|L9LD08_TUPCH:0.00254,(tr|L5KHB3|L5KHB3_PTEAL:0.00160,(tr|H0VLK2|H0VLK2_CAVPO:0.00161,(tr|I3N0Q3|I3N0Q3_SPETR:-0.00042,((tr|H0XDP6|H0XDP6_OTOGA:0.00103,tr|G1PDN7|G1PDN7_MYOLU:-0.00103):0.00087,(tr|M3YYG2|M3YYG2_MUSPF:0.00019,tr|M3WJV4|M3WJV4_FELCA:-0.00019):0.00090):0.00043):0.00024):0.00014):0.00201):0.00152):0.00211):0.00274,((tr|F1MBS7|F1MBS7_BOVIN:0.00150,tr|F1SM41|F1SM41_PIG:0.00223):0.00592,(tr|F7FHG4|F7FHG4_CALJA:0.00309,tr|W5P688|W5P688_SHEEP:0.00421):0.00311):0.00296):0.00309):0.00540):0.00866):0.01176):0.01312,(tr|H9GS96|H9GS96_ANOCA:0.04661,(tr|H3A3D4|H3A3D4_LATCH:0.00185,tr|H3A3D5|H3A3D5_LATCH:0.00181):0.04527):0.00356):0.00742):0.01239):0.01284):0.03131,((tr|U3I8H0|U3I8H0_ANAPL:0.04187,((tr|H0YPE2|H0YPE2_TAEGU:0.01799,tr|U3KB03|U3KB03_FICAL:0.02117):0.03620,(tr|R4GF75|R4GF75_CHICK:0.03843,(tr|G1MQH7|G1MQH7_MELGA:0.00015,tr|G3UPT1|G3UPT1_MELGA:-0.00015):0.03101):0.01771):0.01258):0.03296,(tr|H3B0U4|H3B0U4_LATCH:0.07331,((tr|H2MR53|H2MR53_ORYLA:0.05779,(tr|M3ZMQ5|M3ZMQ5_XIPMA:0.04081,(tr|I3J201|I3J201_ORENI:0.02933,(tr|H3DDE6|H3DDE6_TETNG:0.02515,(tr|H2SCC3|H2SCC3_TAKRU:0.00019,tr|H2SCC4|H2SCC4_TAKRU:-0.00019):0.02871):0.00774):0.00715):0.01971):0.01986,(tr|Q9DDL2|Q9DDL2_DANRE:0.05368,(tr|W5LFT2|W5LFT2_ASTMX:0.04881,tr|W5M8C0|W5M8C0_LEPOC:0.03854):0.00623):0.01870):0.00431):0.01781):0.02498):0.07484):0.01671):0.04121,(tr|K1QLR9|K1QLR9_CRAGI:0.23310,tr|T1JFS9|T1JFS9_STRMM:0.25369):0.00304):0.00807):0.00860):0.01066):0.01575):0.00662):0.01168):0.01424):0.01046):0.01056):0.03350,(((((tr|R4X292|R4X292_9BURK:0.26350,(tr|B2JNM2|B2JNM2_BURP8:0.23079,(tr|D5WJS8|D5WJS8_BURSC:0.17944,((tr|Q13KA9|Q13KA9_BURXL:0.09001,tr|B2TE59|B2TE59_BURPP:0.07733):0.08773,(tr|E1TJ08|E1TJ08_BURSG:0.13533,(tr|E8YVT2|E8YVT2_9BURK:0.00904,tr|K0DV77|K0DV77_9BURK:0.00765):0.11590):0.04690):0.00929):0.04077):0.03713):0.04166,((tr|I0GFB1|I0GFB1_9BRAD:0.23905,(((tr|B6JH65|B6JH65_OLICO:0.08753,(tr|E6VGM9|E6VGM9_RHOPX:0.03362,(tr|B3Q7K5|B3Q7K5_RHOPT:0.00175,tr|Q6N5Q1|Q6N5Q1_RHOPA:0.00152):0.02331):0.05153):0.03353,((tr|A4YVH0|A4YVH0_BRASO:0.02503,(tr|M4Z8D6|M4Z8D6_9BRAD:0.01398,tr|A5EK59|A5EK59_BRASB:0.01344):0.00375):0.07944,((tr|G7D847|G7D847_BRAJP:0.01532,tr|I0G6Z0|I0G6Z0_9BRAD:0.01457):0.00567,(tr|H5YLZ8|H5YLZ8_9BRAD:0.02372,tr|Q89KP2|Q89KP2_BRADU:0.01875):0.00351):0.07639):0.01313):0.04880,(tr|B8ERB3|B8ERB3_METSB:0.15676,(tr|B2IBS3|B2IBS3_BEII9:0.15186,((tr|B8IP28|B8IP28_METNO:0.05509,tr|B0UGN9|B0UGN9_METS4:0.05596):0.10034,((tr|Q1QPN4|Q1QPN4_NITHX:0.11553,(tr|Q212G2|Q212G2_RHOPB:0.03460,tr|Q07PB7|Q07PB7_RHOP5:0.03651):0.08105):0.01820,((tr|L0LKS8|L0LKS8_RHITR:0.06615,tr|B9JFM1|B9JFM1_AGRRK:0.06401):0.05625,(tr|Q985X8|Q985X8_RHILO:0.08297,tr|F7YBY7|F7YBY7_MESOW:0.07837):0.03882):0.01226):0.00923):0.00691):0.00852):0.00992):0.05548):0.08801,(tr|B8ILH9|B8ILH9_METNO:0.27636,((((tr|Q3SN55|Q3SN55_NITWN:0.06286,tr|Q1QHG3|Q1QHG3_NITHX:0.05205):0.07768,((tr|H5YEM5|H5YEM5_9BRAD:0.01753,(tr|G7DF22|G7DF22_BRAJP:0.01692,(tr|Q89XE4|Q89XE4_BRADU:0.01715,tr|I0FYV1|I0FYV1_9BRAD:0.01852):0.00075):0.00319):0.08415,(tr|A4Z342|A4Z342_BRASO:0.06172,(tr|M4Z1E6|M4Z1E6_9BRAD:0.04821,tr|A5E9I4|A5E9I4_BRASB:0.05019):0.00998):0.04975):0.02156):0.01962,((tr|Q20XC8|Q20XC8_RHOPB:0.12102,tr|Q07T78|Q07T78_RHOP5:0.10445):0.02859,((tr|Q2IR51|Q2IR51_RHOP2:0.02804,tr|Q13D17|Q13D17_RHOPS:0.03240):0.08778,(tr|E6VBK9|E6VBK9_RHOPX:0.05985,(tr|B3QED9|B3QED9_RHOPT:0.00227,tr|Q6NBN5|Q6NBN5_RHOPA:0.00230):0.05079):0.05867):0.02295):0.00899):0.07221,((tr|B8ILZ1|B8ILZ1_METNO:0.06587,tr|B0UB78|B0UB78_METS4:0.07330):0.15548,(tr|I0G3V3|I0G3V3_9BRAD:0.17116,((tr|E6VEZ2|E6VEZ2_RHOPX:0.03230,(tr|B3QBA3|B3QBA3_RHOPT:0.00713,tr|Q6N0T4|Q6N0T4_RHOPA:0.00831):0.02604):0.09059,(tr|Q21AX9|Q21AX9_RHOPB:0.11241,((tr|A4Z338|A4Z338_BRASO:0.01778,(tr|M4Z1N3|M4Z1N3_9BRAD:0.02085,tr|A5E9I8|A5E9I8_BRASB:0.02041):0.00368):0.07115,(tr|Q3SN62|Q3SN62_NITWN:0.08846,((tr|H5YEP2|H5YEP2_9BRAD:0.00701,(tr|I0FYX2|I0FYX2_9BRAD:0.00521,(tr|Q89XG2|Q89XG2_BRADU:0.00341,(tr|G7DDM3|G7DDM3_BRAJP:0.00055,tr|A0A023XUH2|A0A023XUH2_BRAJP:0.00103):0.00211):0.00304):0.00142):0.06853,(tr|Q07T70|Q07T70_RHOP5:0.06201,(tr|Q2J1Q2|Q2J1Q2_RHOP2:0.01900,tr|Q13CE2|Q13CE2_RHOPS:0.01803):0.05130):0.00584):0.01575):0.01019):0.01979):0.00631):0.03231):0.06583):0.01043):0.02917):0.05201):0.00566):0.00658,((((tr|R6H341|R6H341_9FIRM:0.22062,tr|E0S4Z2|E0S4Z2_BUTPB:0.22128):0.03939,(tr|D3I999|D3I999_9BACT:0.25878,((tr|R5KTC6|R5KTC6_9BACT:0.12955,tr|H1YE94|H1YE94_9SPHI:0.11240):0.08696,(tr|Q47CZ9|Q47CZ9_DECAR:0.16117,(tr|C6AVN4|C6AVN4_RHILS:0.10548,tr|A7IDD1|A7IDD1_XANP2:0.10489):0.04842):0.04942):0.04730):0.00635):0.02154,(tr|D9SSH8|D9SSH8_CLOC7:0.29762,tr|I0DQC4|I0DQC4_PROSM:0.28282):0.01299):0.01390,((((tr|Q98L57|Q98L57_RHILO:0.07634,tr|F7Y2E8|F7Y2E8_MESOW:0.08385):0.20878,(((tr|V9VWB1|V9VWB1_9RHOB:0.21012,tr|A1BBL8|A1BBL8_PARDP:0.20113):0.08819,(tr|A1B4V5|A1B4V5_PARDP:0.26478,((tr|B8ETF9|B8ETF9_METSB:0.23505,((tr|B8ILY2|B8ILY2_METNO:0.02528,tr|B0UB88|B0UB88_METS4:0.03231):0.18071,((tr|G7D2C9|G7D2C9_BRAJP:0.00063,tr|A0A023XBL6|A0A023XBL6_BRAJP:-0.00063):0.07280,(tr|I0G4Z5|I0G4Z5_9BRAD:0.01941,(tr|H5YJK5|H5YJK5_9BRAD:0.01910,tr|Q89IK1|Q89IK1_BRADU:0.02140):0.00379):0.04994):0.15990):0.01258):0.02119,((tr|S5S3K4|S5S3K4_RHIET:0.03334,((tr|B6A482|B6A482_RHILW:0.00489,tr|W0NGA1|W0NGA1_RHILT:0.00468):0.00761,(tr|W0IT70|W0IT70_RHILT:0.00955,(tr|Q1M5D9|Q1M5D9_RHIL3:0.00342,tr|C6B800|C6B800_RHILS:0.00423):0.00631):0.00222):0.02140):0.20363,((tr|I3X6A2|I3X6A2_RHIFR:0.19726,tr|C7RJH6|C7RJH6_ACCPU:0.18962):0.03104,((tr|Q98IJ9|Q98IJ9_RHILO:0.22080,(tr|Q07IV2|Q07IV2_RHOP5:0.14239,((tr|Q89HP3|Q89HP3_BRADU:0.06519,((tr|G7DPR4|G7DPR4_BRAJP:0.00354,tr|A0A023XL33|A0A023XL33_BRAJP:0.00402):0.03817,(tr|H5YHT7|H5YHT7_9BRAD:0.03861,tr|I0G423|I0G423_9BRAD:0.04681):0.00306):0.01370):0.03391,(tr|A4YYF3|A4YYF3_BRASO:0.06586,tr|M4Z5S2|M4Z5S2_9BRAD:0.06578):0.02932):0.04605):0.06964):0.02200,(((tr|G7D8J0|G7D8J0_BRAJP:0.02909,(tr|Q89SI2|Q89SI2_BRADU:0.01074,tr|I0GDE8|I0GDE8_9BRAD:0.00898):0.01375):0.05564,((tr|G7DAJ5|G7DAJ5_BRAJP:0.00906,(tr|H5YHD4|H5YHD4_9BRAD:0.00608,tr|Q89L68|Q89L68_BRADU:0.00638):0.00191):0.03878,((tr|A4YV08|A4YV08_BRASO:0.02016,(tr|M4Z9L9|M4Z9L9_9BRAD:0.01262,tr|A5EJQ3|A5EJQ3_BRASB:0.01091):0.00856):0.03571,(tr|A4YV07|A4YV07_BRASO:0.01474,(tr|M4ZUL1|M4ZUL1_9BRAD:0.00704,tr|A5EJQ2|A5EJQ2_BRASB:0.00858):0.00541):0.03130):0.00427):0.02741):0.14952,(tr|F2IWS5|F2IWS5_POLGS:0.18120,(tr|Q98IJ6|Q98IJ6_RHILO:0.05042,tr|E8TPV0|E8TPV0_MESCW:0.05839):0.11377):0.04130):0.00714):0.00875):0.00720):0.01408):0.00376):0.01318):0.00968,(((tr|E3I574|E3I574_RHOVT:0.23492,((((tr|F7QGX6|F7QGX6_9BRAD:0.12234,((tr|H5YFE2|H5YFE2_9BRAD:0.10493,((tr|Q89P72|Q89P72_BRADU:0.00789,(tr|G7DJK5|G7DJK5_BRAJP:0.00273,tr|A0A023XM84|A0A023XM84_BRAJP:-0.00273):0.01218):0.08640,(tr|G7DJK7|G7DJK7_BRAJP:0.01064,tr|A0A023XMK6|A0A023XMK6_BRAJP:0.00497):0.08378):0.01664):0.01124,(((tr|A4YKR4|A4YKR4_BRASO:0.00947,(tr|M5A2E5|M5A2E5_9BRAD:0.00941,tr|A5ETH5|A5ETH5_BRASB:0.00913):0.00299):0.06826,(tr|G7DKZ9|G7DKZ9_BRAJP:0.03346,(tr|I0GH09|I0GH09_9BRAD:0.01958,(tr|H5YC98|H5YC98_9BRAD:0.01582,tr|Q89VV1|Q89VV1_BRADU:0.01827):0.00736):0.00727):0.05341):0.04207,(tr|A4YVS5|A4YVS5_BRASO:0.08789,(tr|A4YRN6|A4YRN6_BRASO:0.08971,(((tr|H5Y9F2|H5Y9F2_9BRAD:0.04863,tr|H5YL07|H5YL07_9BRAD:0.05088):0.01271,((tr|H5Y967|H5Y967_9BRAD:0.02269,(tr|H5YRE3|H5YRE3_9BRAD:-0.00012,tr|H5YL11|H5YL11_9BRAD:0.00012):0.01888):0.04085,(tr|H5YPR1|H5YPR1_9BRAD:0.03862,tr|Q89BJ7|Q89BJ7_BRADU:0.03815):0.01821):0.00206):0.01042,(tr|Q89IE4|Q89IE4_BRADU:0.06280,(tr|I0G4T3|I0G4T3_9BRAD:0.04383,(tr|H5YMD9|H5YMD9_9BRAD:0.01601,tr|Q89IE3|Q89IE3_BRADU:0.01243):0.02312):0.02434):0.00813):0.01753):0.00201):0.03318):0.00223):0.00384):0.03458,((tr|A4Z092|A4Z092_BRASO:0.10012,(tr|Q3SNP5|Q3SNP5_NITWN:0.07438,(tr|Q2J1Q0|Q2J1Q0_RHOP2:0.04049,tr|Q13CE0|Q13CE0_RHOPS:0.03624):0.03733):0.02394):0.05716,((tr|B8ILI2|B8ILI2_METNO:0.03171,tr|B0UGB4|B0UGB4_METS4:0.03953):0.10763,(tr|I0GF11|I0GF11_9BRAD:0.11593,(tr|F7QGV9|F7QGV9_9BRAD:0.10534,(tr|G7DKZ1|G7DKZ1_BRAJP:0.02342,tr|A0A023XSK1|A0A023XSK1_BRAJP:0.02390):0.07989):0.00892):0.02483):0.01056):0.00830):0.05124,(tr|Q137P1|Q137P1_RHOPS:0.19023,((tr|B8EIJ3|B8EIJ3_METSB:0.11320,tr|B0UF91|B0UF91_METS4:0.11818):0.06944,(((tr|B8IVE4|B8IVE4_METNO:0.03714,(tr|B8II33|B8II33_METNO:0.01725,(tr|B8ILW3|B8ILW3_METNO:0.01123,tr|B8ICJ0|B8ICJ0_METNO:0.01026):0.00530):0.02302):0.02650,(tr|B8ICN9|B8ICN9_METNO:0.04437,tr|B0UM77|B0UM77_METS4:0.04876):0.01312):0.11254,(tr|A4Z0A8|A4Z0A8_BRASO:0.07495,(tr|G7D8X0|G7D8X0_BRAJP:0.02472,(tr|H5YN33|H5YN33_9BRAD:0.02694,(tr|Q89EN1|Q89EN1_BRADU:0.02349,tr|I0G160|I0G160_9BRAD:0.02367):0.00243):0.00161):0.05310):0.10096):0.00566):0.01352):0.01745):0.01245,(tr|I0FYH9|I0FYH9_9BRAD:0.22210,tr|F7Y3J3|F7Y3J3_MESOW:0.21498):0.01060):0.01296):0.01870,(tr|V9W1E9|V9W1E9_9RHOB:0.24200,((tr|G8AET5|G8AET5_AZOBR:0.00076,tr|A0A060DDZ9|A0A060DDZ9_AZOBR:0.00125):0.13811,(tr|G8AMA1|G8AMA1_AZOBR:0.00734,tr|A0A060DKD0|A0A060DKD0_AZOBR:0.00592):0.12633):0.11738):0.00883):0.02317,((tr|Q482A2|Q482A2_COLP3:0.24221,tr|U5N7Z3|U5N7Z3_9BURK:0.23903):0.01709,(((((tr|A4YK53|A4YK53_BRASO:0.13736,(tr|M4ZJ82|M4ZJ82_9BRAD:0.12824,tr|A5E8V6|A5E8V6_BRASB:0.13052):0.01741):0.10518,((tr|D3P2E5|D3P2E5_AZOS1:0.04251,tr|G7ZDL2|G7ZDL2_AZOL4:0.03739):0.12978,((tr|Q2IUB4|Q2IUB4_RHOP2:0.06810,(tr|A4YT88|A4YT88_BRASO:0.06103,(tr|Q89MV1|Q89MV1_BRADU:0.01624,(tr|H5YG33|H5YG33_9BRAD:0.01174,(tr|I0G9C5|I0G9C5_9BRAD:0.00869,(tr|G7DHY3|G7DHY3_BRAJP:0.00561,tr|A0A023XFL7|A0A023XFL7_BRAJP:0.00743):0.00276):0.00132):0.01193):0.03817):0.00383):0.04607,(tr|Q2IY42|Q2IY42_RHOP2:0.11488,(tr|H5YBW6|H5YBW6_9BRAD:0.09122,tr|A5ECX2|A5ECX2_BRASB:0.09205):0.01843):0.00435):0.05835):0.06932):0.02813,(tr|C6W0A3|C6W0A3_DYAFD:0.22581,(tr|Q3IWI4|Q3IWI4_RHOS4:0.02101,(tr|B9KTZ5|B9KTZ5_RHOSK:0.00092,(tr|F3U2K9|F3U2K9_RHOSH:0.00095,tr|A3PPH6|A3PPH6_RHOS1:0.00039):0.00344):0.02341):0.23030):0.01590):0.00861,((((tr|Q89HT8|Q89HT8_BRADU:0.01714,((tr|G7DPW9|G7DPW9_BRAJP:-0.00010,tr|A0A023XL89|A0A023XL89_BRAJP:0.00010):0.01411,(tr|H5Y9N7|H5Y9N7_9BRAD:0.01171,tr|I0G482|I0G482_9BRAD:0.01698):0.00231):0.00230):0.06617,(tr|A4YY09|A4YY09_BRASO:0.03847,(tr|M4Z6E2|M4Z6E2_9BRAD:0.01996,tr|A5EMX6|A5EMX6_BRASB:0.02129):0.01480):0.04854):0.10391,((tr|I0G2K7|I0G2K7_9BRAD:0.01587,(tr|H5YMT3|H5YMT3_9BRAD:0.00876,(tr|G7DE13|G7DE13_BRAJP:0.00887,tr|Q89FZ4|Q89FZ4_BRADU:0.00766):0.00448):0.00641):0.11564,(((tr|A5EMN3|A5EMN3_BRASB:0.03959,(tr|A4YXR8|A4YXR8_BRASO:0.02768,tr|M4Z6K5|M4Z6K5_9BRAD:0.02587):0.00869):0.06954,((tr|Q2ITL2|Q2ITL2_RHOP2:0.01080,tr|Q13AD4|Q13AD4_RHOPS:0.01194):0.06492,(tr|E6VIA0|E6VIA0_RHOPX:0.03211,(tr|B3QI83|B3QI83_RHOPT:0.00426,tr|Q6N329|Q6N329_RHOPA:0.00533):0.02677):0.05280):0.03387):0.01076,(tr|Q3ST56|Q3ST56_NITWN:0.10834,tr|Q07RA2|Q07RA2_RHOP5:0.09670):0.00896):0.01848):0.06273):0.05715,((tr|G4SX30|G4SX30_META2:0.24904,(tr|C7RTZ9|C7RTZ9_ACCPU:0.16396,tr|C7RV48|C7RV48_ACCPU:0.15006):0.08099):0.01322,(((tr|C7RQ61|C7RQ61_ACCPU:0.20841,tr|H5WLV3|H5WLV3_9BURK:0.21976):0.02678,(tr|F7YBN3|F7YBN3_MESOW:0.20862,tr|V9W1P4|V9W1P4_9RHOB:0.21520):0.02500):0.01058,((tr|Q6AKF4|Q6AKF4_DESPS:0.24293,(tr|D4H3K8|D4H3K8_DENA2:0.21919,(tr|H6LA40|H6LA40_SAPGL:0.22636,((tr|G4STR8|G4STR8_META2:0.18727,(tr|B3E679|B3E679_GEOLS:0.17986,tr|A0LFQ3|A0LFQ3_SYNFM:0.18315):0.01824):0.00932,((tr|C6BZP6|C6BZP6_DESAD:0.16234,tr|F0JJM4|F0JJM4_DESDE:0.15932):0.03419,(tr|K0NBZ6|K0NBZ6_DESTT:0.20340,(tr|L0R800|L0R800_9DELT:0.07341,tr|C6BVJ7|C6BVJ7_DESAD:0.08226):0.11941):0.00415):0.00845):0.00587):0.00916):0.00837):0.00969,(tr|C6BWK3|C6BWK3_DESAD:0.22844,((tr|Q6ANY3|Q6ANY3_DESPS:0.19293,(tr|C7RL47|C7RL47_ACCPU:0.19141,(tr|Q98G71|Q98G71_RHILO:0.01228,tr|F7Y381|F7Y381_MESOW:0.01424):0.21801):0.00336):0.01870,(((tr|K9YQL5|K9YQL5_CYASC:0.16269,tr|K9Z786|K9Z786_CYAAP:0.15211):0.03754,(tr|K9YGE9|K9YGE9_HALP7:0.19136,(tr|B7KFF9|B7KFF9_CYAP7:0.19031,tr|K9QA47|K9QA47_9NOSO:0.17947):0.01329):0.00354):0.02582,(tr|F4KUX8|F4KUX8_HALH1:0.21029,(tr|C6BVW2|C6BVW2_DESAD:0.18679,tr|R6X2Z7|R6X2Z7_9BACT:0.19473):0.02454):0.00470):0.00300):0.00638):0.00691):0.00263):0.00382):0.00407):0.00382):0.00755,((tr|I3X6A8|I3X6A8_RHIFR:0.08177,(tr|Q98JS7|Q98JS7_RHILO:0.07720,tr|B3Q4C5|B3Q4C5_RHIE6:0.08168):0.00915):0.17453,(tr|H5WLV2|H5WLV2_9BURK:0.26043,(tr|A4Z2P3|A4Z2P3_BRASO:0.18603,tr|Q07QQ7|Q07QQ7_RHOP5:0.20375):0.08086):0.00359):0.00081):0.00372):0.00967):0.00106):0.00414):0.00713,(tr|F7Y449|F7Y449_MESOW:0.30286,((tr|D2QUE2|D2QUE2_SPILD:0.28494,(tr|E8TPU6|E8TPU6_MESCW:0.22339,tr|V5SEL6|V5SEL6_9RHIZ:0.23043):0.03563):0.01205,(tr|F5Y6W7|F5Y6W7_TREAZ:0.27851,tr|B0VFG6|B0VFG6_CLOAI:0.27409):0.00714):0.00712):0.00449):0.00505,((tr|F2NS58|F2NS58_TRES6:0.28836,(tr|A7ILR4|A7ILR4_XANP2:0.27966,(tr|Q98CE0|Q98CE0_RHILO:0.03885,tr|F7Y0G6|F7Y0G6_MESOW:0.03655):0.22211):0.02004):0.01054,(tr|A4JFI0|A4JFI0_BURVG:0.30748,tr|C6BE93|C6BE93_RALP1:0.30080):0.00778):0.00434):0.00650):0.00593):0.00797,(tr|Q1GSC5|Q1GSC5_SPHAL:0.32985,(tr|I3YVS5|I3YVS5_AEQSU:0.30299,((tr|D3NS04|D3NS04_AZOS1:0.06365,tr|G7Z8M8|G7Z8M8_AZOL4:0.06854):0.18352,(tr|A0A060DZ08|A0A060DZ08_AZOBR:0.22139,(tr|G8AET4|G8AET4_AZOBR:0.01186,tr|A0A060DJB9|A0A060DJB9_AZOBR:0.01500):0.20899):0.02751):0.07564):0.02682):0.00564):0.00841,((tr|C7RSX6|C7RSX6_ACCPU:0.25891,(tr|E3I556|E3I556_RHOVT:0.26371,((tr|Q3IV87|Q3IV87_RHOS4:0.19560,tr|V9VXF5|V9VXF5_9RHOB:0.18280):0.03105,((tr|B0UNK7|B0UNK7_METS4:0.16564,(tr|B8IT20|B8IT20_METNO:0.04778,tr|B0UN74|B0UN74_METS4:0.05030):0.12890):0.06560,(tr|H5Y8Q6|H5Y8Q6_9BRAD:0.22851,(tr|F7QNK0|F7QNK0_9BRAD:0.13459,(tr|Q07ME1|Q07ME1_RHOP5:0.08510,(((tr|A5EIQ1|A5EIQ1_BRASB:0.01265,(tr|A4YTV5|A4YTV5_BRASO:0.00654,tr|M4Z8J2|M4Z8J2_9BRAD:0.00832):0.00610):0.03483,(tr|Q3SS24|Q3SS24_NITWN:0.04388,(tr|I0G8P5|I0G8P5_9BRAD:0.02082,(tr|Q89M43|Q89M43_BRADU:0.01231,(tr|H5YPH2|H5YPH2_9BRAD:0.00623,(tr|G7DEG7|G7DEG7_BRAJP:0.00399,tr|A0A023XFK7|A0A023XFK7_BRAJP:0.00372):0.00453):0.00458):0.00943):0.02065):0.00824):0.02772,((tr|Q2IVS6|Q2IVS6_RHOP2:0.02821,tr|Q137P3|Q137P3_RHOPS:0.02827):0.03485,(tr|B3QH78|B3QH78_RHOPT:0.04775,tr|E6VLZ4|E6VLZ4_RHOPX:0.04152):0.00732):0.02661):0.00510):0.06254):0.07826):0.01207):0.00726):0.01820):0.00945):0.04204,(tr|K9QB18|K9QB18_9NOSO:0.29335,tr|I2DSW6|I2DSW6_9BURK:0.31673):0.01340):0.00635):0.01329):0.00483):0.00863):0.00237,((((tr|C4ZIE0|C4ZIE0_THASP:0.29702,(tr|Q0IVL1|Q0IVL1_ORYSJ:-0.00579,tr|K4QXZ8|K4QXZ8_9ACTO:0.00579):0.34910):0.02114,(((((tr|C7QDD5|C7QDD5_CATAD:0.26796,tr|C7QDD6|C7QDD6_CATAD:0.24908):0.06219,(tr|B1W2C9|B1W2C9_STRGG:0.31853,(tr|G0FW25|G0FW25_AMYMS:0.25515,tr|E3J1F3|E3J1F3_FRASU:0.27458):0.04012):0.02478):0.02180,((tr|W5WAT7|W5WAT7_9PSEU:0.29476,(tr|K4QW75|K4QW75_9ACTO:0.30301,((tr|K4QWL4|K4QWL4_9ACTO:0.26628,tr|U5VXH0|U5VXH0_9ACTO:0.24681):0.02891,(tr|Q7AKE1|Q7AKE1_STRCO:0.27839,tr|U5WDA9|U5WDA9_9ACTO:0.27577):0.00918):0.01626):0.00495):0.00971,(tr|R4T9B6|R4T9B6_AMYOR:0.29881,((tr|K0K5I7|K0K5I7_SACES:0.30668,(tr|I0HDJ7|I0HDJ7_ACTM4:0.26086,((tr|M1MDL9|M1MDL9_STRHY:0.25345,tr|D7AYW9|D7AYW9_NOCDD:0.23798):0.03576,((tr|G8SHX7|G8SHX7_ACTS5:0.24107,tr|K4QYW0|K4QYW0_9ACTO:0.24919):0.02413,(((tr|B5HGR7|B5HGR7_STRPR:0.22320,(tr|G2P0C6|G2P0C6_STRVO:0.14292,tr|D7BTQ9|D7BTQ9_STRBB:0.15166):0.09011):0.02136,(tr|I0HCT6|I0HCT6_ACTM4:0.23249,(tr|V6K7G0|V6K7G0_STRNV:0.19413,(tr|F8K209|F8K209_STREN:0.03630,tr|M1M547|M1M547_STRHY:0.04221):0.16167):0.04100):0.01384):0.01146,(tr|K4RG44|K4RG44_9ACTO:0.24666,tr|K4RBX9|K4RBX9_9ACTO:0.26437):0.00934):0.01345):0.00225):0.00724):0.00888):0.00672,((tr|K0JTJ0|K0JTJ0_SACES:0.26253,(tr|Q0RI79|Q0RI79_FRAAA:0.24568,tr|Q0RQZ0|Q0RQZ0_FRAAA:0.22069):0.01812):0.05251,((tr|R4LVG0|R4LVG0_9ACTO:0.26574,tr|D3Q4B9|D3Q4B9_STANL:0.26866):0.02006,((tr|H5WXW0|H5WXW0_9PSEU:0.26510,tr|U5W4R0|U5W4R0_9ACTO:0.25483):0.02552,(tr|D7CBF9|D7CBF9_STRBB:0.24734,(tr|W5TBU6|W5TBU6_9NOCA:0.26893,(tr|A0A059VYT0|A0A059VYT0_STRA9:0.21049,tr|A0A059WHK4|A0A059WHK4_STRA9:0.22786):0.03697):0.00824):0.01503):0.00568):0.00488):0.00437):0.01198):0.00746):0.01287):0.01232,(tr|V6KSP0|V6KSP0_STRRC:0.37007,(tr|D2VB52|D2VB52_NAEGR:0.32833,tr|I4AGC4|I4AGC4_FLELS:0.31252):0.01034):0.00872):0.00337,((tr|M9TRY7|M9TRY7_9ACTO:0.30949,(tr|F8JWG4|F8JWG4_STREN:0.27998,tr|F3Z9L6|F3Z9L6_9ACTO:0.30489):0.02742):0.03073,(tr|K7SXG0|K7SXG0_GLUOY:0.35718,tr|W5TT24|W5TT24_9NOCA:0.34901):0.02147):0.00185):0.01006):0.01252,((tr|H1XX30|H1XX30_9BACT:0.38119,((tr|W0JBL7|W0JBL7_9BACT:0.23659,tr|C5C5X1|C5C5X1_BEUC1:0.22666):0.09676,(tr|B8HUT5|B8HUT5_CYAP4:0.33152,(tr|S4XYM9|S4XYM9_SORCE:0.31135,tr|M4ZGP5|M4ZGP5_9BRAD:0.30712):0.02006):0.01370):0.02651):0.01281,(((tr|U5QNV3|U5QNV3_9CYAN:0.31416,tr|Q82P62|Q82P62_STRAW:0.31158):0.03141,((tr|M9TZY3|M9TZY3_9ACTO:0.30925,tr|J7QKZ6|J7QKZ6_METSZ:0.33836):0.01888,(tr|L0KRU2|L0KRU2_MESAW:0.34145,(tr|G0CKQ7|G0CKQ7_XANCA:0.22236,(tr|V5T2Z2|V5T2Z2_PSEAI:0.22305,(sp|P55525|Y4KE_RHISN:0.16802,tr|S5SW78|S5SW78_RHIET:0.17527):0.03726):0.01109):0.11208):0.01413):0.00483):0.03162,((((tr|S5VQZ9|S5VQZ9_STRCU:0.30071,tr|K4RA07|K4RA07_9ACTO:0.28573):0.02846,(tr|B0JIH1|B0JIH1_MICAN:0.30415,(tr|K9PNX3|K9PNX3_9CYAN:0.15138,tr|K9QS99|K9QS99_NOSS7:0.14290):0.14935):0.01477):0.02382,(tr|H5WJ31|H5WJ31_9BURK:0.31992,((tr|G8S6C2|G8S6C2_ACTS5:0.30152,tr|V9QYG0|V9QYG0_9PSED:0.31492):0.01987,(tr|C7QDH8|C7QDH8_CATAD:0.32423,((tr|K4QYC6|K4QYC6_9ACTO:0.25962,tr|K4QWC3|K4QWC3_9ACTO:0.26906):0.05657,(tr|G8X248|G8X248_STREN:0.31006,(tr|K4R1J3|K4R1J3_9ACTO:0.30171,((tr|R4SX83|R4SX83_AMYOR:0.25417,tr|G2NRF9|G2NRF9_9ACTO:0.23762):0.02838,(tr|G8SJ60|G8SJ60_ACTS5:0.26067,tr|K4QSY0|K4QSY0_9ACTO:0.28059):0.01665):0.01715):0.01302):0.00928):0.00348):0.01247):0.00775):0.01208):0.01755,((tr|A4YML9|A4YML9_BRASO:0.31731,tr|I0H8A0|I0H8A0_ACTM4:0.31324):0.03841,(tr|F6BZ59|F6BZ59_SINMB:0.35483,(tr|C7P9U2|C7P9U2_CHIPD:0.33886,(tr|F5XQ23|F5XQ23_MICPN:0.32209,(tr|B3EJ59|B3EJ59_CHLPB:0.30258,(tr|A0A024ELC6|A0A024ELC6_9PSED:0.25928,(tr|Q2SG68|Q2SG68_HAHCH:0.25260,tr|K9VUK2|K9VUK2_9CYAN:0.15039):0.05382):0.01753):0.02448):0.03199):0.00843):0.00193):0.01171):0.00780):0.00330):0.00263):0.00491,(((tr|M5C3R1|M5C3R1_THACB:0.33322,tr|Q110F2|Q110F2_TRIEI:0.36508):0.01925,((tr|A9FRH3|A9FRH3_SORC5:0.31338,(tr|M1NMT6|M1NMT6_STRHY:0.18531,tr|V6KBR1|V6KBR1_STRRC:0.18725):0.12767):0.02033,(tr|D6BAM8|D6BAM8_9ACTO:0.33951,(tr|B4SA26|B4SA26_PELPB:0.32860,(tr|G2PBT4|G2PBT4_STRVO:0.31646,((tr|Q0RFT3|Q0RFT3_FRAAA:0.01744,tr|I9KQ76|I9KQ76_9ACTO:0.07828):0.25265,(tr|R4LW28|R4LW28_9ACTO:0.19906,tr|A8L233|A8L233_FRASN:0.21350):0.08644):0.02169):0.01839):0.00896):0.00802):0.01257):0.00585,((((tr|C5Z0B7|C5Z0B7_SORBI:0.28624,tr|K3ZD96|K3ZD96_SETIT:0.31075):0.05216,(tr|I1KTV6|I1KTV6_SOYBN:0.35923,(tr|C1E571|C1E571_MICSR:0.25196,((((tr|I1HI24|I1HI24_BRADI:0.21900,(((tr|B6U746|B6U746_MAIZE:0.04125,tr|K7VH12|K7VH12_MAIZE:-0.04125):0.15335,(tr|J3M8I0|J3M8I0_ORYBR:0.12168,(tr|I1PWX3|I1PWX3_ORYGL:0.00659,(tr|Q0DH21|Q0DH21_ORYSJ:0.00313,tr|Q75K89|Q75K89_ORYSJ:0.01048):0.00268):0.11171):0.05943):0.01321,(tr|C5Z0B6|C5Z0B6_SORBI:0.18339,tr|K3Z6L3|K3Z6L3_SETIT:0.18567):0.00844):0.02914):0.03773,((tr|U5DAB9|U5DAB9_AMBTC:0.18821,tr|I1HI23|I1HI23_BRADI:0.18749):0.05072,((tr|F2D4F8|F2D4F8_HORVD:0.15567,(tr|C5Z0B8|C5Z0B8_SORBI:0.15307,(tr|M7ZBF6|M7ZBF6_TRIUA:0.19885,tr|K3Z6L8|K3Z6L8_SETIT:0.13081):0.01143):0.00345):0.06740,((tr|B4FNB7|B4FNB7_MAIZE:0.17912,(tr|Q84VF0|Q84VF0_ORYSJ:0.03306,tr|J3M8I1|J3M8I1_ORYBR:0.03709):0.13947):0.03921,((tr|C5XMG1|C5XMG1_SORBI:0.11766,tr|K3XI54|K3XI54_SETIT:0.11965):0.05922,((tr|J3L4X2|J3L4X2_ORYBR:0.13016,(tr|Q8LJ88|Q8LJ88_ORYSJ:0.10475,tr|I1NSF2|I1NSF2_ORYGL:0.10508):0.02314):0.02150,(tr|I1HSI1|I1HSI1_BRADI:0.13161,((tr|F2D811|F2D811_HORVD:0.02372,tr|W5D5P0|W5D5P0_WHEAT:0.02601):0.09353,(tr|W5DDW1|W5DDW1_WHEAT:0.15540,(tr|M7ZLI1|M7ZLI1_TRIUA:-0.02495,tr|W5CAK9|W5CAK9_WHEAT:0.02495):0.13152):0.02157):0.00972):0.01614):0.02928):0.03137):0.00961):0.01511):0.01375):0.02428,((((tr|M4F210|M4F210_BRARP:0.16945,(sp|O64519|MCA6_ARATH:0.12745,tr|D7KWG7|D7KWG7_ARALL:0.12492):0.04943):0.06344,((tr|M4F6D5|M4F6D5_BRARP:0.17974,(tr|M4F209|M4F209_BRARP:0.09163,tr|D7KW00|D7KW00_ARALL:0.02143):0.11157):0.03343,(tr|M4F211|M4F211_BRARP:0.20412,(tr|M4CW10|M4CW10_BRARP:0.14488,(sp|O64518|MCA5_ARATH:0.02977,tr|D7KWG8|D7KWG8_ARALL:0.02662):0.11348):0.06256):0.00657):0.01563):0.01664,((tr|M4F212|M4F212_BRARP:0.17383,(sp|O64517|MCA4_ARATH:0.00770,tr|D7KWG9|D7KWG9_ARALL:0.00731):0.16212):0.07518,(tr|I1KW32|I1KW32_SOYBN:0.24027,((tr|F6H9S5|F6H9S5_VITVI:0.18688,(tr|K4CWY6|K4CWY6_SOLLC:0.00837,tr|M1AV66|M1AV66_SOLTU:0.00966):0.16986):0.02380,(tr|B9RYK8|B9RYK8_RICCO:0.20478,(tr|I1MIC1|I1MIC1_SOYBN:0.18541,((tr|A9PGK4|A9PGK4_POPTR:0.13123,tr|I1KW34|I1KW34_SOYBN:0.12726):0.04991,(tr|M0TDH8|M0TDH8_MUSAM:0.16827,(tr|B9HYC9|B9HYC9_POPTR:0.15823,tr|M0TZF2|M0TZF2_MUSAM:0.15613):0.00657):0.01371):0.00651):0.01415):0.00724):0.02904):0.00930):0.00166):0.01226,((tr|M4CHD0|M4CHD0_BRARP:0.22235,(sp|Q6XPT5|MCA7_ARATH:0.13004,tr|D7KW01|D7KW01_ARALL:0.13200):0.08792):0.03995,(tr|M4ED62|M4ED62_BRARP:0.24465,(sp|Q9SA41|MCA8_ARATH:0.16501,tr|D7KEF2|D7KEF2_ARALL:0.16733):0.08617):0.02250):0.00149):0.01667):0.01328,((tr|D8RHQ9|D8RHQ9_SELML:0.11454,tr|D8S4X0|D8S4X0_SELML:0.10678):0.18311,((tr|A9RCM4|A9RCM4_PHYPA:0.21104,tr|A9S2M9|A9S2M9_PHYPA:0.21748):0.06309,((tr|A9S2N1|A9S2N1_PHYPA:0.17391,tr|A9T4W6|A9T4W6_PHYPA:0.17091):0.08842,(tr|W1NRK7|W1NRK7_AMBTC:0.23790,(((tr|M1CQE6|M1CQE6_SOLTU:0.06893,tr|K4D317|K4D317_SOLLC:0.06930):0.14458,((tr|Q2HUG6|Q2HUG6_MEDTR:0.13377,(tr|B9RUK7|B9RUK7_RICCO:0.11201,tr|F6HQR7|F6HQR7_VITVI:0.11510):0.01666):0.02557,(tr|I1N8J0|I1N8J0_SOYBN:0.13644,(tr|B9IHH0|B9IHH0_POPTR:0.10664,tr|B9HDR0|B9HDR0_POPTR:0.10123):0.03264):0.01846):0.04741):0.02116,((tr|M4CZ30|M4CZ30_BRARP:0.12670,(sp|Q9FYE1|MCA9_ARATH:0.09463,(tr|M4EJ29|M4EJ29_BRARP:0.06199,tr|D7LXG5|D7LXG5_ARALL:0.06242):0.03351):0.02601):0.10177,(tr|M0SMM2|M0SMM2_MUSAM:0.19832,(tr|I1HRT2|I1HRT2_BRADI:0.19911,((tr|K7V269|K7V269_MAIZE:0.15328,(tr|C5XXX4|C5XXX4_SORBI:0.12052,(tr|C5XVL4|C5XVL4_SORBI:0.08584,tr|C5Y502|C5Y502_SORBI:0.01864):0.04727):0.02773):0.03070,((tr|J3NB56|J3NB56_ORYBR:0.14236,(tr|Q2RAW9|Q2RAW9_ORYSJ:0.00417,tr|G2XMN3|G2XMN3_ORYGL:0.00306):0.13246):0.02510,(tr|K3ZJ69|K3ZJ69_SETIT:0.14322,((tr|M0X657|M0X657_HORVD:0.01580,tr|M0X658|M0X658_HORVD:0.05933):0.03819,(tr|W5FTU9|W5FTU9_WHEAT:-0.03367,(tr|W5FI64|W5FI64_WHEAT:0.01224,tr|W5FYD2|W5FYD2_WHEAT:0.04936):0.04158):0.03900):0.05412):0.02088):0.01444):0.02284):0.00345):0.02433):0.00455):0.00114):0.03597):0.01566):0.00399):0.00750):0.00431):0.02009):0.00791):0.01665,(tr|V6KWA0|V6KWA0_STRRC:0.35404,(tr|B5GW02|B5GW02_STRC2:0.28441,tr|B5HFW0|B5HFW0_STRPR:0.30686):0.06023):0.00876):0.01336,(((tr|R4LLH7|R4LLH7_9ACTO:0.29946,(tr|B5HBM7|B5HBM7_STRPR:0.31060,(tr|B1VYB7|B1VYB7_STRGG:0.28147,(tr|G2N9S0|G2N9S0_9ACTO:0.24113,tr|Q82KN5|Q82KN5_STRAW:0.22477):0.04784):0.01679):0.00338):0.04712,(tr|I8ZYC1|I8ZYC1_9ACTO:0.29473,(tr|R4SPA2|R4SPA2_AMYOR:0.25101,(tr|K0EP59|K0EP59_9NOCA:0.24670,(tr|K0ESV0|K0ESV0_9NOCA:0.18122,(tr|K0EQA6|K0EQA6_9NOCA:0.11539,tr|K0F2K3|K0F2K3_9NOCA:0.13340):0.06531):0.06125):0.02029):0.02122):0.04444):0.03474,((tr|K4RBG0|K4RBG0_9ACTO:0.33515,(tr|B1MM97|B1MM97_MYCA9:0.32399,(tr|A1AN33|A1AN33_PELPD:0.26097,tr|K4R1Y2|K4R1Y2_9ACTO:0.29857):0.02481):0.00644):0.03038,((tr|K4QUD0|K4QUD0_9ACTO:0.28211,(tr|J7LAH0|J7LAH0_NOCAA:0.23483,(tr|B1W002|B1W002_STRGG:0.19254,(tr|B5GT92|B5GT92_STRC2:0.12134,tr|Q82F30|Q82F30_STRAW:0.09939):0.09628):0.09924):0.01996):0.05930,(((tr|G2NQ65|G2NQ65_9ACTO:0.18037,(tr|B5I316|B5I316_9ACTO:0.09301,tr|K4RCC0|K4RCC0_9ACTO:0.08295):0.09057):0.13225,(tr|E4NAP7|E4NAP7_KITSK:0.23770,tr|K0F144|K0F144_9NOCA:0.22415):0.06910):0.01655,(tr|K4R9C3|K4R9C3_9ACTO:0.31089,(tr|D7B522|D7B522_NOCDD:0.26363,(tr|B5HQP2|B5HQP2_9ACTO:0.20141,tr|K4RBL4|K4RBL4_9ACTO:0.15952):0.09213):0.03454):0.00935):0.02008):0.00612):0.00622):0.00848):0.00324):0.00410):0.00076):0.00152):0.00268,((((tr|B4U9U5|B4U9U5_HYDS0:0.31418,tr|W0JGX9|W0JGX9_DESAE:0.29861):0.06488,(((tr|D0LS26|D0LS26_HALO1:0.31580,tr|Q0VS62|Q0VS62_ALCBS:0.32712):0.02346,(tr|A7RGF8|A7RGF8_NEMVE:0.29747,tr|H6LAN5|H6LAN5_SAPGL:0.36050):0.02455):0.01267,((tr|H1YBZ3|H1YBZ3_9SPHI:0.36622,tr|L0DGI7|L0DGI7_SINAD:0.30499):0.02557,((tr|Q7USV9|Q7USV9_RHOBA:0.35054,tr|F0SRZ3|F0SRZ3_PLABD:0.32457):0.04349,(((tr|D6YRK1|D6YRK1_WADCW:0.27498,(tr|F8KZC1|F8KZC1_PARAV:0.27914,tr|D6YU20|D6YU20_WADCW:0.27181):0.01169):0.03070,(tr|I4B5B3|I4B5B3_TURPD:0.29960,tr|Q6MCU0|Q6MCU0_PARUW:0.28940):0.01189):0.02890,(tr|C6W0A6|C6W0A6_DYAFD:0.33683,((tr|D2QUE5|D2QUE5_SPILD:0.33413,tr|R6B3F6|R6B3F6_9BACT:0.30882):0.02598,((tr|E6SNB7|E6SNB7_BACT6:0.27113,(tr|F4L145|F4L145_HALH1:0.24169,tr|I4ANQ4|I4ANQ4_FLELS:0.22794):0.03863):0.04108,(tr|D2QUD7|D2QUD7_SPILD:0.29773,tr|R6B5V1|R6B5V1_9BACT:0.31986):0.01444):0.00685):0.00759):0.00356):0.02033):0.02061):0.00107):0.00512):0.00283,(((tr|C7PN53|C7PN53_CHIPD:0.33677,((tr|G8QIF5|G8QIF5_AZOSU:0.32669,tr|I0GRP2|I0GRP2_SELRL:0.36164):0.01776,((sp|Q9GPM2|PCP_DICDI:0.30156,tr|F1A0M3|F1A0M3_DICPU:0.29936):0.03679,(tr|Q54ZB4|Q54ZB4_DICDI:0.31028,(tr|F0ZLR2|F0ZLR2_DICPU:0.25810,tr|F0Z9B5|F0Z9B5_DICPU:0.27124):0.06558):0.03488):0.00810):0.00996):0.01298,(tr|R7JKH6|R7JKH6_9BACT:0.38244,(tr|F4KPI3|F4KPI3_HALH1:0.26875,tr|K4IE98|K4IE98_PSYTT:0.28679):0.04141):0.01476):0.00731,((((tr|I1FBA2|I1FBA2_AMPQE:0.35389,(tr|F0RWV6|F0RWV6_SPHGB:0.29743,(tr|G8QYF1|G8QYF1_SPHPG:0.27626,(tr|G8QYF0|G8QYF0_SPHPG:0.27230,tr|F0RWV7|F0RWV7_SPHGB:0.26832):0.02684):0.01274):0.03489):0.01736,(((tr|X6MNX3|X6MNX3_RETFI:0.30252,(tr|X6P1P1|X6P1P1_RETFI:0.22336,(tr|X6P031|X6P031_RETFI:0.23114,(tr|X6P740|X6P740_RETFI:0.16387,(tr|X6MA31|X6MA31_RETFI:0.13477,tr|X6MEP7|X6MEP7_RETFI:0.14383):0.03301):0.04698):0.01476):0.04261):0.06783,(tr|X6PDL6|X6PDL6_RETFI:0.26322,(tr|X6M576|X6M576_RETFI:0.27169,((tr|X6M5T4|X6M5T4_RETFI:-0.00029,tr|X6P864|X6P864_RETFI:0.00751):0.23824,((tr|X6N3A3|X6N3A3_RETFI:0.18218,(tr|X6LKC3|X6LKC3_RETFI:0.07287,tr|X6LD02|X6LD02_RETFI:0.06410):0.15871):0.02647,(((tr|X6NKG3|X6NKG3_RETFI:0.20873,((tr|X6ME08|X6ME08_RETFI:0.14566,tr|X6LTZ9|X6LTZ9_RETFI:0.15346):0.04218,(tr|X6MF83|X6MF83_RETFI:0.15801,(tr|X6NFF7|X6NFF7_RETFI:0.08218,tr|X6M189|X6M189_RETFI:0.09413):0.04519):0.02943):0.00896):0.02418,((tr|X6LCI7|X6LCI7_RETFI:0.14829,(tr|X6LHV6|X6LHV6_RETFI:0.06760,tr|X6N0T9|X6N0T9_RETFI:0.01717):0.08123):0.07132,(tr|X6LUV1|X6LUV1_RETFI:0.18125,((tr|X6P1M9|X6P1M9_RETFI:0.07415,(tr|X6P9L0|X6P9L0_RETFI:0.09675,tr|X6P3W6|X6P3W6_RETFI:0.10600):0.02159):0.03441,((tr|X6M0V1|X6M0V1_RETFI:0.05862,tr|X6LH30|X6LH30_RETFI:0.03804):0.02837,(tr|X6MA17|X6MA17_RETFI:0.09978,(tr|X6PDR1|X6PDR1_RETFI:0.08454,tr|X6M2M5|X6M2M5_RETFI:0.03977):0.02886):0.01279):0.03031):0.03703):0.03193):0.01047):0.01212,((((tr|X6NJ25|X6NJ25_RETFI:0.09888,(tr|X6L8L1|X6L8L1_RETFI:0.04891,tr|X6NNT5|X6NNT5_RETFI:0.08156):0.01715):0.09187,(tr|X6P3R9|X6P3R9_RETFI:0.13088,(tr|X6MMW3|X6MMW3_RETFI:0.12935,tr|X6LRW7|X6LRW7_RETFI:0.14703):0.03108):0.02704):0.01512,((tr|X6N2L3|X6N2L3_RETFI:0.16262,(tr|X6MEG3|X6MEG3_RETFI:0.05349,tr|X6LMB7|X6LMB7_RETFI:0.08878):0.07579):0.03624,((tr|X6N4E9|X6N4E9_RETFI:0.15872,((tr|X6LA42|X6LA42_RETFI:0.05417,tr|X6LG44|X6LG44_RETFI:0.02872):0.07501,((tr|X6LJL9|X6LJL9_RETFI:0.11640,tr|X6MDR1|X6MDR1_RETFI:0.13318):0.01993,((tr|X6PE68|X6PE68_RETFI:0.09505,tr|X6LCU0|X6LCU0_RETFI:0.07510):0.03456,(tr|X6NIS5|X6NIS5_RETFI:0.10164,tr|X6LDU7|X6LDU7_RETFI:0.06989):0.01559):0.01703):0.01212):0.02698):0.02224,(tr|X6M1W4|X6M1W4_RETFI:0.19182,tr|X6P4V6|X6P4V6_RETFI:0.16971):0.01766):0.00668):0.01122):0.01042,((tr|X6N151|X6N151_RETFI:0.21026,(tr|X6NGF3|X6NGF3_RETFI:0.14105,(tr|X6LJT3|X6LJT3_RETFI:0.09890,(tr|X6M2G7|X6M2G7_RETFI:0.09202,tr|X6LVX6|X6LVX6_RETFI:0.07667):0.00848):0.05729):0.02279):0.03150,(tr|X6P6G8|X6P6G8_RETFI:0.19833,((tr|X6NGK1|X6NGK1_RETFI:0.15201,(tr|X6PC24|X6PC24_RETFI:0.07859,tr|X6LVW5|X6LVW5_RETFI:0.08049):0.07577):0.03750,((tr|X6LBG9|X6LBG9_RETFI:0.10911,tr|X6LM04|X6LM04_RETFI:0.13354):0.04323,((tr|X6N8C8|X6N8C8_RETFI:0.15763,tr|X6NJC8|X6NJC8_RETFI:0.14875):0.01222,((((tr|X6LVZ7|X6LVZ7_RETFI:0.01983,tr|X6LDZ6|X6LDZ6_RETFI:-0.01983):0.07732,(tr|X6MUZ2|X6MUZ2_RETFI:0.05998,tr|X6P2V3|X6P2V3_RETFI:0.07793):0.02366):0.02996,(tr|X6P0T0|X6P0T0_RETFI:0.10013,(tr|X6P029|X6P029_RETFI:0.09454,tr|X6NZ53|X6NZ53_RETFI:0.08951):0.02937):0.01966):0.01367,(tr|X6NWU0|X6NWU0_RETFI:0.13185,(tr|X6LLE6|X6LLE6_RETFI:0.11500,((tr|X6LLZ1|X6LLZ1_RETFI:0.09916,tr|X6M9U1|X6M9U1_RETFI:0.09299):0.01542,(tr|X6P4D1|X6P4D1_RETFI:0.11412,(tr|X6LWG1|X6LWG1_RETFI:0.09898,(tr|X6NF23|X6NF23_RETFI:0.08164,(tr|X6NJV4|X6NJV4_RETFI:0.06601,tr|X6M9C6|X6M9C6_RETFI:0.06246):0.01967):0.01023):0.01043):0.00779):0.00739):0.01794):0.00863):0.00668):0.01828):0.01791):0.00991):0.01998):0.00579):0.00351):0.00732):0.02806):0.01488):0.01737):0.04018):0.03140,((tr|I1FII3|I1FII3_AMPQE:0.29914,(tr|I1F237|I1F237_AMPQE:0.17359,tr|I1FII4|I1FII4_AMPQE:0.17120):0.14615):0.06191,((tr|I1FV64|I1FV64_AMPQE:0.23197,(tr|I1ES58|I1ES58_AMPQE:0.11214,tr|I1EE04|I1EE04_AMPQE:0.11533):0.09145):0.13926,(((((((tr|G5ECY5|G5ECY5_CAEEL:0.31493,tr|F6UYE6|F6UYE6_CIOIN:0.29259):0.02381,((tr|G6CXP6|G6CXP6_DANPL:0.29228,(tr|E9HAH1|E9HAH1_DAPPU:0.28187,(tr|D6X3B4|D6X3B4_TRICA:0.25392,((tr|E2BDM1|E2BDM1_HARSA:0.14161,(tr|K7J0Y7|K7J0Y7_NASVI:0.18281,tr|K7JH14|K7JH14_NASVI:0.19097):0.01360):0.02988,(tr|E1ZYI2|E1ZYI2_CAMFO:0.21777,(tr|F4X2G9|F4X2G9_ACREC:0.16307,tr|E9J3H1|E9J3H1_SOLIN:0.16037):0.04826):0.01436):0.05021):0.02296):0.01097):0.02128,((tr|T1J672|T1J672_STRMM:0.24387,(tr|T1IMW0|T1IMW0_STRMM:0.15052,tr|T1J3Q5|T1J3Q5_STRMM:0.15564):0.08157):0.06155,(tr|F6SW20|F6SW20_CIOIN:0.29999,(((tr|C3ZSE5|C3ZSE5_BRAFL:0.23379,tr|C3XPS9|C3XPS9_BRAFL:0.25044):0.01357,((tr|W5MP74|W5MP74_LEPOC:0.20902,(tr|U3JPJ6|U3JPJ6_FICAL:0.17128,(tr|M3WPE3|M3WPE3_FELCA:0.09615,((tr|F1SRV6|F1SRV6_PIG:0.07196,(((tr|G1QSD1|G1QSD1_NOMLE:0.00435,tr|G3QLZ6|G3QLZ6_GORGO:0.00152):0.03274,(tr|H9H3K1|H9H3K1_MACMU:-0.00131,tr|H9H3K3|H9H3K3_MACMU:0.00131):0.02117):0.04136,((tr|F6SXT6|F6SXT6_HORSE:0.05225,(sp|P29594|CASP2_MOUSE:0.03152,sp|P55215|CASP2_RAT:0.04296):0.01140):0.00808,(tr|L9JAE6|L9JAE6_TUPCH:0.04383,(tr|G1LJ60|G1LJ60_AILME:0.03506,(tr|F1PI14|F1PI14_CANFA:-0.00156,tr|E2R0L4|E2R0L4_CANFA:0.00156):0.03475):0.01041):0.00513):0.00543):0.00375):0.01062,(tr|G1SGX8|G1SGX8_RABIT:0.06862,((tr|H0VRM5|H0VRM5_CAVPO:0.04403,tr|I3M5D2|I3M5D2_SPETR:0.03919):0.01215,(tr|G3HL30|G3HL30_CRIGR:0.03506,tr|G5C2L9|G5C2L9_HETGA:0.03516):0.00640):0.01769):0.00687):0.02861):0.06817):0.03003):0.06459,(tr|K1R4J8|K1R4J8_CRAGI:0.23592,tr|C3XV76|C3XV76_BRAFL:0.25987):0.01450):0.00178):0.01468,((tr|C3Y396|C3Y396_BRAFL:0.23821,tr|C3ZY21|C3ZY21_BRAFL:0.22079):0.04482,((tr|H2W4A4|H2W4A4_CAEJA:0.11507,((tr|G0NTE1|G0NTE1_CAEBE:0.00075,tr|G0PJH4|G0PJH4_CAEBE:0.00110):0.10116,((tr|E3NUB1|E3NUB1_CAERE:-0.01438,tr|E3M6B9|E3M6B9_CAERE:0.01438):0.04060,(sp|P42573|CED3_CAEEL:0.04090,tr|A8WQR6|A8WQR6_CAEBR:0.04002):0.00986):0.04338):0.02398):0.16613,((tr|C3ZY29|C3ZY29_BRAFL:0.21664,(tr|W4XE72|W4XE72_STRPU:0.22003,tr|W4XW85|W4XW85_STRPU:0.21153):0.00520):0.03251,(tr|I1GD28|I1GD28_AMPQE:0.25395,tr|A7S4V9|A7S4V9_NEMVE:0.23946):0.00675):0.02002):0.00714):0.00772):0.01278):0.00575):0.01051):0.00334):0.00936,((tr|B7QAN7|B7QAN7_IXOSC:0.30700,((tr|U6IJK6|U6IJK6_HYMMI:0.14585,tr|U6HC23|U6HC23_ECHMU:0.14860):0.09425,(tr|H2KNN8|H2KNN8_CLOSI:0.17732,tr|G4LYL7|G4LYL7_SCHMA:0.17909):0.06442):0.06396):0.01325,((tr|B7PDI2|B7PDI2_IXOSC:0.29548,((tr|F7A564|F7A564_XENTR:0.29367,((tr|W5L5A0|W5L5A0_ASTMX:0.25510,((tr|H2THL4|H2THL4_TAKRU:0.15544,(tr|G3PHA3|G3PHA3_GASAC:0.01682,tr|G3PHA8|G3PHA8_GASAC:0.01826):0.11696):0.03006,(tr|I3KF49|I3KF49_ORENI:0.15774,tr|M4AAF8|M4AAF8_XIPMA:0.17216):0.01121):0.05376):0.01343,((tr|I3KF39|I3KF39_ORENI:0.19979,(tr|H3CR38|H3CR38_TETNG:0.14708,(tr|H2TIG9|H2TIG9_TAKRU:0.00145,tr|H2TIH1|H2TIH1_TAKRU:0.00511):0.13929):0.03072):0.05811,(((tr|F7C541|F7C541_MACMU:0.04697,(tr|H2P899|H2P899_PONAB:0.03105,tr|G1R5K0|G1R5K0_NOMLE:0.02648):0.05224):0.10352,(tr|G3U5N1|G3U5N1_LOXAF:0.12720,((tr|L5MB73|L5MB73_MYODS:0.03929,tr|G1QAH7|G1QAH7_MYOLU:0.03974):0.08538,((tr|M3XMC8|M3XMC8_MUSPF:0.06782,tr|G1LHI9|G1LHI9_AILME:0.07708):0.03837,(tr|F6YQ88|F6YQ88_HORSE:0.09326,tr|E2RB11|E2RB11_CANFA:0.09321):0.00923):0.02496):0.00285):0.04336):0.07891,((tr|G3NKD2|G3NKD2_GASAC:-0.00055,tr|G3NKD4|G3NKD4_GASAC:0.00055):0.23662,((tr|H0ZJ57|H0ZJ57_TAEGU:0.05561,tr|U3JNE1|U3JNE1_FICAL:0.05153):0.13879,(tr|F7BWD5|F7BWD5_MONDO:0.13258,tr|G3VCE6|G3VCE6_SARHA:0.12223):0.05485):0.04643):0.01067):0.00861):0.01064):0.02047):0.02190,((((tr|A0A067RSR3|A0A067RSR3_ZOONE:0.24661,(tr|T1HIS3|T1HIS3_RHOPR:0.22304,(tr|W4VTJ5|W4VTJ5_ATTCE:0.18298,(tr|K7J006|K7J006_NASVI:0.12328,tr|K7J005|K7J005_NASVI:0.09605):0.06948):0.04709):0.01894):0.02812,(tr|A0A067RKI3|A0A067RKI3_ZOONE:0.25636,((tr|B4KLD9|B4KLD9_DROMO:0.21990,(tr|W5JD75|W5JD75_ANODA:0.15385,(tr|B0WPG0|B0WPG0_CULQU:0.12916,tr|B0WPG1|B0WPG1_CULQU:0.13444):0.03130):0.07104):0.01840,((tr|E0VI79|E0VI79_PEDHC:0.21735,(((tr|B4NNA3|B4NNA3_DROWI:0.08119,(tr|B3NPN7|B3NPN7_DROER:0.04777,(sp|O02002|CASP1_DROME:0.00628,(tr|B4I8P7|B4I8P7_DROSE:0.00245,tr|B4P9P2|B4P9P2_DROYA:0.00701):0.00256):0.04268):0.03138):0.05439,(tr|B4GHW0|B4GHW0_DROPE:0.11346,(tr|B4GA54|B4GA54_DROPE:0.05838,tr|B5DZQ0|B5DZQ0_DROPS:0.04908):0.05951):0.01807):0.06338,(((tr|B4NBL9|B4NBL9_DROWI:0.08105,(sp|O01382|ICE_DROME:0.00444,tr|B4PPJ9|B4PPJ9_DROYA:0.00479):0.07175):0.10075,(tr|K7IR62|K7IR62_NASVI:0.15721,(tr|F4WFL7|F4WFL7_ACREC:0.10293,(tr|E2B4X5|E2B4X5_HARSA:0.08134,(tr|E2AAJ3|E2AAJ3_CAMFO:0.08686,(tr|H9KPT9|H9KPT9_APIME:0.06959,tr|K7J065|K7J065_NASVI:0.07666):0.00773):0.00254):0.01226):0.04475):0.03835):0.00690,(tr|A0A067R0M8|A0A067R0M8_ZOONE:0.19101,(tr|D6WFK4|D6WFK4_TRICA:0.15556,(tr|H9JBQ1|H9JBQ1_BOMMO:0.09177,tr|G6DDV5|G6DDV5_DANPL:0.09706):0.05564):0.03704):0.00253):0.00869):0.01215):0.03240,(tr|A0A067QRE8|A0A067QRE8_ZOONE:0.24352,(tr|Q7Q803|Q7Q803_ANOGA:0.20270,(tr|W5JU83|W5JU83_ANODA:0.16757,tr|Q7PV92|Q7PV92_ANOGA:0.16259):0.03455):0.02431):0.01094):0.00859):0.00103):0.01451):0.01400,((tr|W5KSI1|W5KSI1_ASTMX:0.25802,(tr|C3XUC4|C3XUC4_BRAFL:0.22366,(tr|U3JVA9|U3JVA9_FICAL:0.17301,(tr|F6R1R1|F6R1R1_XENTR:0.13619,((tr|W5P762|W5P762_SHEEP:0.06905,tr|H0UXS5|H0UXS5_CAVPO:0.08005):0.04199,(tr|U3ISD2|U3ISD2_ANAPL:0.07263,(tr|F1NEL6|F1NEL6_CHICK:0.01103,tr|G1NF06|G1NF06_MELGA:0.01128):0.05657):0.03690):0.02538):0.03409):0.05071):0.03032):0.01850,((tr|K1QKH0|K1QKH0_CRAGI:0.22623,((tr|T1EM65|T1EM65_HELRO:0.20628,tr|T1KMT8|T1KMT8_TETUR:0.22280):0.02564,((tr|B3S1J9|B3S1J9_TRIAD:0.03516,(tr|B3S1J2|B3S1J2_TRIAD:0.04336,tr|B3S1J4|B3S1J4_TRIAD:0.03508):0.00523):0.18277,((((tr|G3T611|G3T611_LOXAF:0.06234,((sp|P42574|CASP3_HUMAN:0.00158,tr|G3S0R4|G3S0R4_GORGO:0.00102):0.01192,(tr|H2PEU9|H2PEU9_PONAB:0.00123,tr|G1RJ33|G1RJ33_NOMLE:0.00234):0.00997):0.05738):0.10375,(tr|H3ACL5|H3ACL5_LATCH:0.15746,(tr|M4AHQ1|M4AHQ1_XIPMA:0.15977,tr|G1N3N5|G1N3N5_MELGA:0.14045):0.00807):0.00216):0.02283,(tr|G3Q4K8|G3Q4K8_GASAC:0.17744,(tr|H2LXD5|H2LXD5_ORYLA:0.16405,(tr|I3KG04|I3KG04_ORENI:0.14918,tr|M3ZPD1|M3ZPD1_XIPMA:0.14467):0.01256):0.00999):0.00525):0.01543,(tr|C3Y054|C3Y054_BRAFL:0.18129,((tr|F7E6A3|F7E6A3_XENTR:0.11957,((tr|H9GG11|H9GG11_ANOCA:0.10653,(tr|U3JHT6|U3JHT6_FICAL:0.03268,(tr|H0ZKT5|H0ZKT5_TAEGU:0.02636,(tr|F1NV61|F1NV61_CHICK:0.01971,(tr|U3J146|U3J146_ANAPL:0.01008,tr|G1NEU9|G1NEU9_MELGA:0.01059):0.00690):0.01289):0.00862):0.06179):0.02402,(tr|M3XIX0|M3XIX0_LATCH:0.11815,(((tr|W5L617|W5L617_ASTMX:0.01225,(tr|H3DNH9|H3DNH9_TETNG:0.00340,tr|H2U498|H2U498_TAKRU:0.00714):0.00835):0.02518,(tr|U3JAP7|U3JAP7_DANRE:0.03193,tr|W5N2L7|W5N2L7_LEPOC:0.02841):0.00915):0.00743,(tr|I3KHK8|I3KHK8_ORENI:0.04939,tr|M4A125|M4A125_XIPMA:0.04544):0.00727):0.07056):0.01341):0.00929):0.01562,(tr|G3WUJ7|G3WUJ7_SARHA:0.14296,(tr|F7F8M6|F7F8M6_ORNAN:0.12180,(tr|G3T4Z8|G3T4Z8_LOXAF:0.08153,(tr|F6V9C9|F6V9C9_HORSE:0.05962,(tr|G5BKD7|G5BKD7_HETGA:0.05343,(((tr|F1MD58|F1MD58_BOVIN:0.00073,tr|W5PTI1|W5PTI1_SHEEP:0.00288):0.02606,((tr|F7HD43|F7HD43_CALJA:0.02358,(tr|G1T0H6|G1T0H6_RABIT:0.01425,((tr|F7DA15|F7DA15_MACMU:0.00155,tr|G7PDZ9|G7PDZ9_MACFA:0.00140):0.01170,(tr|G1S254|G1S254_NOMLE:0.00172,(tr|H2NBM7|H2NBM7_PONAB:0.00162,(sp|P55210|CASP7_HUMAN:-0.00006,tr|H2Q2L2|H2Q2L2_PANTR:0.00006):0.00132):0.00076):0.00177):0.00556):0.00389):0.00958,(tr|H0X590|H0X590_OTOGA:0.02055,(tr|F7F246|F7F246_RAT:0.00749,tr|I3M1I4|I3M1I4_SPETR:0.00891):0.01411):0.00517):0.00587):0.01810,((tr|L8YEM7|L8YEM7_TUPCH:0.01670,tr|G3IL63|G3IL63_CRIGR:0.02427):0.01827,(tr|M3XSE6|M3XSE6_MUSPF:0.02164,(tr|M3WFU7|M3WFU7_FELCA:0.01380,(tr|E2R027|E2R027_CANFA:0.01277,tr|G1M9V0|G1M9V0_AILME:0.01476):0.00039):0.00784):0.01556):0.00984):0.00623):0.00117):0.02557):0.03164):0.02953):0.00626):0.02809):0.02039):0.03248):0.00978):0.00530):0.01389,(tr|F6VGH4|F6VGH4_CIOIN:0.26107,(tr|T1G998|T1G998_HELRO:0.22964,tr|F6RZT0|F6RZT0_CIOIN:0.23313):0.02511):0.00412):0.00703):0.01132):0.00867,(tr|E9G4M2|E9G4M2_DAPPU:0.28763,(((tr|B4GZ35|B4GZ35_DROPE:0.07337,(tr|B3M2M7|B3M2M7_DROAN:0.08091,(tr|Q9VET9|Q9VET9_DROME:0.01837,(tr|B3P0J6|B3P0J6_DROER:0.01369,(tr|B4IBU2|B4IBU2_DROSE:0.00655,tr|B4PN00|B4PN00_DROYA:0.01002):0.00571):0.00622):0.05449):0.00171):0.07902,(tr|B4NBC3|B4NBC3_DROWI:0.10260,(tr|B4JU12|B4JU12_DROGR:0.00700,tr|B4JRE2|B4JRE2_DROGR:0.00466):0.09620):0.03435):0.11561,(tr|Q7PZJ9|Q7PZJ9_ANOGA:0.16738,tr|Q5TMS0|Q5TMS0_ANOGA:0.16670):0.08554):0.02639):0.00452):0.00717):0.01365):0.00899,(tr|B0XBV7|B0XBV7_CULQU:0.32148,((tr|Q7QGM9|Q7QGM9_ANOGA:0.00690,tr|Q7QGN0|Q7QGN0_ANOGA:0.00651):0.28854,((tr|N6WCV6|N6WCV6_DROPS:0.20827,(tr|B4QBQ5|B4QBQ5_DROSI:0.12608,(tr|B3NSB8|B3NSB8_DROER:0.10659,tr|B4P5Z9|B4P5Z9_DROYA:0.11035):0.02436):0.06723):0.04312,(tr|B4KUF2|B4KUF2_DROMO:0.22424,(tr|B4N5P4|B4N5P4_DROWI:0.17594,((tr|B4GIZ7|B4GIZ7_DROPE:0.01186,tr|Q28YQ8|Q28YQ8_DROPS:0.00925):0.04344,(tr|B3MJ80|B3MJ80_DROAN:0.04988,tr|B4NYV9|B4NYV9_DROYA:0.03261):0.00833):0.11860):0.02761):0.03439):0.05571):0.00704):0.00719):0.00258):0.00172):0.00523,((tr|E4XA23|E4XA23_OIKDI:0.28155,(tr|K1QC89|K1QC89_CRAGI:0.13605,(tr|K1QKY4|K1QKY4_CRAGI:0.00681,tr|K1PVQ1|K1PVQ1_CRAGI:0.00534):0.10868):0.16229):0.03427,(((tr|I1GCR6|I1GCR6_AMPQE:0.17669,(tr|I1F1U6|I1F1U6_AMPQE:0.08345,(tr|I1F411|I1F411_AMPQE:0.04294,tr|I1FBT6|I1FBT6_AMPQE:0.04203):0.02840):0.10319):0.11753,(tr|E0W1C4|E0W1C4_PEDHC:0.25909,tr|I1GH92|I1GH92_AMPQE:0.22886):0.03084):0.02153,(tr|I1G4B0|I1G4B0_AMPQE:0.31196,(tr|W4XGZ2|W4XGZ2_STRPU:0.28849,tr|W4Y1B7|W4Y1B7_STRPU:0.27592):0.03520):0.01602):0.00391):0.00509):0.01228,(((tr|W4XTW4|W4XTW4_STRPU:0.09853,tr|W4ZHD4|W4ZHD4_STRPU:0.08789):0.16838,((((tr|H0WDK9|H0WDK9_CAVPO:0.07447,tr|H0WE17|H0WE17_CAVPO:0.07265):0.12629,(tr|G3I2E4|G3I2E4_CRIGR:0.15011,(sp|P29452|CASP1_MOUSE:0.08054,(sp|P43527|CASP1_RAT:0.00143,tr|F1LQZ4|F1LQZ4_RAT:0.00129):0.07154):0.06319):0.04696):0.05385,(((tr|K7E410|K7E410_MONDO:0.16790,tr|G3VWR8|G3VWR8_SARHA:0.11200):0.08580,(sp|P70343|CASP4_MOUSE:0.23139,((((tr|F7G5F8|F7G5F8_MONDO:0.04659,tr|F7G5S9|F7G5S9_MONDO:0.04288):0.13775,((tr|F6YEH7|F6YEH7_CALJA:0.10652,((tr|F7FJB9|F7FJB9_CALJA:0.04094,tr|F7FXX1|F7FXX1_CALJA:0.03047):0.03402,(((tr|G3RYV6|G3RYV6_GORGO:0.01423,(tr|H2R0S5|H2R0S5_PANTR:0.00487,(sp|P29466|CASP1_HUMAN:0.00179,tr|H0YEC7|H0YEC7_HUMAN:-0.00179):0.00422):0.00172):0.02787,(tr|B4DVD8|B4DVD8_HUMAN:0.00076,tr|H2NF48|H2NF48_PONAB:0.03076):0.01142):0.03172,(tr|F6YZT4|F6YZT4_MACMU:0.03654,tr|G7PNL5|G7PNL5_MACFA:0.02338):0.02608):0.00568):0.03085):0.05720,(((tr|L5LV57|L5LV57_MYODS:-0.00092,tr|G1P9W7|G1P9W7_MYOLU:0.03813):0.10549,(tr|G5BVT7|G5BVT7_HETGA:0.12368,(tr|G1SER4|G1SER4_RABIT:0.10436,tr|I3MU55|I3MU55_SPETR:0.08918):0.01903):0.01693):0.00911,((sp|Q9TV13|CASP1_HORSE:0.00146,tr|F6X8D2|F6X8D2_HORSE:0.00146):0.13876,(tr|W5NYL2|W5NYL2_SHEEP:0.10497,(sp|Q9N2I1|CASP1_PIG:0.00371,tr|I3LIL3|I3LIL3_PIG:0.00228):0.08718):0.05046):0.00828):0.01721):0.02142):0.01496,((tr|U3KMM0|U3KMM0_RABIT:0.18570,(tr|F6RKH7|F6RKH7_ORNAN:0.19368,tr|G3W0I1|G3W0I1_SARHA:0.18017):0.01111):0.00586,(tr|H0VK31|H0VK31_CAVPO:0.18542,(tr|G3W251|G3W251_SARHA:0.17086,(((tr|G1Q520|G1Q520_MYOLU:0.08569,(tr|G1QGB8|G1QGB8_MYOLU:0.08072,(tr|G1P9V1|G1P9V1_MYOLU:0.05593,(tr|G1Q8G2|G1Q8G2_MYOLU:0.04153,tr|G1Q6T7|G1Q6T7_MYOLU:0.05372):0.00677):0.03238):0.00713):0.05215,(tr|G3TMS6|G3TMS6_LOXAF:0.12222,(tr|L9KN40|L9KN40_TUPCH:0.12342,(tr|F6RH82|F6RH82_HORSE:0.08957,tr|F1SV36|F1SV36_PIG:0.09954):0.02149):0.00605):0.01796):0.01165,(((tr|F7A0E8|F7A0E8_MACMU:0.01538,tr|G7PNL4|G7PNL4_MACFA:0.01511):0.09709,(tr|G1R6F9|G1R6F9_NOMLE:0.02610,(tr|G3RI80|G3RI80_GORGO:0.00837,(sp|P51878|CASP5_HUMAN:0.01148,tr|H2Q4N7|H2Q4N7_PANTR:0.00887):0.00146):0.01526):0.07667):0.05285,(sp|Q9MZV6|CASP1_FELCA:0.12946,(tr|G1ST71|G1ST71_RABIT:0.11774,(tr|H0WSC0|H0WSC0_OTOGA:0.12260,((tr|M3Y4N6|M3Y4N6_MUSPF:0.06298,tr|G1L0X5|G1L0X5_AILME:0.07200):0.05277,((sp|Q5E9C1|CASP4_BOVIN:0.05402,(tr|W5NYL5|W5NYL5_SHEEP:0.00026,tr|W5NYL6|W5NYL6_SHEEP:-0.00026):0.04842):0.06008,(tr|F7GRC1|F7GRC1_CALJA:0.09299,((tr|G1R6F5|G1R6F5_NOMLE:0.01355,(tr|F7A0F5|F7A0F5_MACMU:0.01207,tr|H2NF44|H2NF44_PONAB:0.01166):0.00699):0.03377,(tr|G7PNL3|G7PNL3_MACFA:0.01146,(sp|P49662|CASP4_HUMAN:0.00436,tr|H2R132|H2R132_PANTR:-0.00089):0.01418):0.03273):0.03654):0.02628):0.00866):0.00198):0.01173):0.00974):0.01061):0.00601):0.02054):0.01669):0.00401):0.01262):0.00443,(tr|K7E5P0|K7E5P0_MONDO:0.19754,((tr|F1SV37|F1SV37_PIG:0.09432,(tr|H0WSB8|H0WSB8_OTOGA:0.11376,((tr|F6W5E0|F6W5E0_MACMU:0.00370,(sp|Q153Z0|CASPC_MACMU:0.00397,tr|G7PNL2|G7PNL2_MACFA:0.00331):0.00242):0.07044,(tr|D6RBW4|D6RBW4_HUMAN:-0.01191,(tr|D6RJG1|D6RJG1_HUMAN:-0.00728,(tr|H2NF43|H2NF43_PONAB:0.01740,(tr|G3R8R1|G3R8R1_GORGO:0.00911,(sp|Q6UXS9|CASPC_HUMAN:0.00775,tr|H2R503|H2R503_PANTR:0.00636):0.01111):0.00877):0.00700):0.01476):0.04095):0.04950):0.01061):0.03074,(((sp|O08736|CASPC_MOUSE:0.03030,sp|Q920D5|CASPC_RAT:0.03533):0.09727,(tr|L9KML3|L9KML3_TUPCH:0.13681,(tr|G1NTF8|G1NTF8_MYOLU:0.12727,(tr|M3W4Y8|M3W4Y8_FELCA:0.09461,(tr|M3Y4Q2|M3Y4Q2_MUSPF:0.05172,tr|G1L0Z8|G1L0Z8_AILME:0.05137):0.05128):0.01388):0.01065):0.00803):0.01355,(tr|G3TNB0|G3TNB0_LOXAF:0.14393,tr|G5BVT9|G5BVT9_HETGA:0.15486):0.00982):0.00522):0.05692):0.00688):0.01299):0.00824):0.00745,((tr|H9GK20|H9GK20_ANOCA:0.16376,(tr|U3J1K3|U3J1K3_ANAPL:0.11309,(tr|F1P0X7|F1P0X7_CHICK:0.09569,tr|G1MTH2|G1MTH2_MELGA:0.09674):0.01178):0.07940):0.04697,(tr|L5KYI5|L5KYI5_PTEAL:0.23258,(tr|K7E453|K7E453_MONDO:0.20352,tr|F6ZH96|F6ZH96_XENTR:0.19856):0.02576):0.00622):0.00505):0.00413):0.04399,((tr|I3JML1|I3JML1_ORENI:0.18549,(tr|I3J831|I3J831_ORENI:0.14149,tr|I3JNN1|I3JNN1_ORENI:0.15336):0.03875):0.07548,(((tr|H3B2V3|H3B2V3_LATCH:0.16784,tr|W5LZV0|W5LZV0_LEPOC:0.18020):0.04779,((tr|W5KUN6|W5KUN6_ASTMX:0.17488,tr|F1R234|F1R234_DANRE:0.14642):0.05422,(tr|Q9I9L7|Q9I9L7_DANRE:0.16295,tr|W5KK98|W5KK98_ASTMX:0.16011):0.04318):0.01571):0.01444,(tr|B8A526|B8A526_DANRE:0.24357,((tr|H2T5B5|H2T5B5_TAKRU:0.05029,(tr|H2UDK1|H2UDK1_TAKRU:0.02146,tr|H2SKU3|H2SKU3_TAKRU:0.01612):0.03205):0.15414,((tr|I3J6Y0|I3J6Y0_ORENI:0.13928,(tr|M4AVM7|M4AVM7_XIPMA:0.12582,tr|M4AVM6|M4AVM6_XIPMA:0.13608):0.00718):0.05111,((tr|M4AVM2|M4AVM2_XIPMA:0.12077,tr|M4AUY8|M4AUY8_XIPMA:0.12055):0.04653,(tr|I3J7G7|I3J7G7_ORENI:0.15644,(tr|H2LPF5|H2LPF5_ORYLA:0.15022,tr|G3P6H8|G3P6H8_GASAC:0.16369):0.01201):0.01206):0.02183):0.01508):0.02643):0.00741):0.02499):0.02406):0.03451):0.01910,((tr|C3YMH4|C3YMH4_BRAFL:0.22101,tr|C3YM25|C3YM25_BRAFL:0.20997):0.12688,(tr|W5NBL2|W5NBL2_LEPOC:0.28524,((tr|H9GKL3|H9GKL3_ANOCA:0.21592,(tr|Q1WK33|Q1WK33_MONDO:0.15064,((tr|Q3T2L0|Q3T2L0_BOVIN:0.01693,tr|W5NWP7|W5NWP7_SHEEP:0.02583):0.05703,(tr|L5KFI7|L5KFI7_PTEAL:0.07882,((tr|E2RJ18|E2RJ18_CANFA:0.06103,(tr|M3WS25|M3WS25_FELCA:0.05038,(tr|M3XTN9|M3XTN9_MUSPF:0.02200,tr|G1LQT7|G1LQT7_AILME:0.02392):0.03004):0.00893):0.01539,(tr|L5LG07|L5LG07_MYODS:0.05921,tr|F7DZ58|F7DZ58_HORSE:0.05998):0.01507):0.00629):0.00799):0.05843):0.07167):0.08129,((tr|G3VXC0|G3VXC0_SARHA:0.19433,(tr|G3TS92|G3TS92_LOXAF:0.16576,(tr|H0VXR8|H0VXR8_CAVPO:0.12831,((tr|L5JXH2|L5JXH2_PTEAL:0.09250,(((tr|L5M4T8|L5M4T8_MYODS:0.01646,tr|G1Q5B1|G1Q5B1_MYOLU:0.02323):0.03532,(tr|M3W8J6|M3W8J6_FELCA:0.05276,tr|F6RCN7|F6RCN7_HORSE:0.06611):0.00529):0.00935,((tr|G3X7H1|G3X7H1_BOVIN:0.01345,tr|W5P2Y4|W5P2Y4_SHEEP:0.01880):0.06368,(tr|E2R0V4|E2R0V4_CANFA:0.05036,(tr|M3YXJ8|M3YXJ8_MUSPF:0.02590,tr|G1L6V2|G1L6V2_AILME:0.03264):0.00806):0.02894):0.00241):0.01988):0.01536,((tr|L8YB96|L8YB96_TUPCH:0.03730,tr|G1TXC0|G1TXC0_RABIT:0.06927):0.01997,(tr|H0XJ66|H0XJ66_OTOGA:0.07708,(tr|F7HWS2|F7HWS2_CALJA:0.06627,(tr|H2RFZ4|H2RFZ4_PANTR:0.03755,(sp|P31944|CASPE_HUMAN:0.00494,tr|G3QDU6|G3QDU6_GORGO:0.00898):0.03613):0.03239):0.01114):0.01279):0.01099):0.02151):0.04470):0.03139):0.04310,((tr|G3WXM4|G3WXM4_SARHA:0.09673,(tr|F6ZES1|F6ZES1_MONDO:0.02603,tr|F7BTN7|F7BTN7_MONDO:0.00257):0.06849):0.11587,(tr|F1N1K3|F1N1K3_BOVIN:0.19354,(tr|H0WN97|H0WN97_OTOGA:0.17799,(tr|W5NTE4|W5NTE4_SHEEP:0.14096,((tr|G1NSB6|G1NSB6_MYOLU:0.10042,(tr|G3UKH5|G3UKH5_LOXAF:0.08638,(tr|L5MDK7|L5MDK7_MYODS:0.08062,tr|F6UWE5|F6UWE5_HORSE:0.07153):0.00873):0.03268):0.02025,(tr|I3M333|I3M333_SPETR:0.13011,(((tr|G3SI04|G3SI04_GORGO:0.05494,(tr|F6V1C6|F6V1C6_CALJA:0.04429,(tr|K7EUX0|K7EUX0_PONAB:0.01518,tr|H2RE39|H2RE39_PANTR:0.03837):0.00655):0.01935):0.03476,(tr|F6UFT5|F6UFT5_CALJA:0.07183,(tr|F7H0G9|F7H0G9_MACMU:0.05446,(tr|G1REP7|G1REP7_NOMLE:0.04146,tr|G7Q0B9|G7Q0B9_MACFA:0.04022):0.03045):0.00729):0.01287):0.02091,(tr|J9NZM9|J9NZM9_CANFA:0.12282,((tr|G1TVE6|G1TVE6_RABIT:0.05307,tr|G1SCV3|G1SCV3_RABIT:0.06601):0.03703,(tr|M3X359|M3X359_FELCA:0.09010,tr|G1LVN7|G1LVN7_AILME:0.08325):0.01452):0.01495):0.00782):0.01409):0.01477):0.01344):0.02862):0.02004):0.01938):0.02909):0.04669):0.00605):0.03077):0.00690):0.00335):0.00503,(tr|H2Y1S8|H2Y1S8_CIOIN:0.30195,tr|I1GCJ6|I1GCJ6_AMPQE:0.31907):0.00631):0.00996,(tr|E9HAI7|E9HAI7_DAPPU:0.33575,(((tr|W5ND43|W5ND43_LEPOC:0.19310,(tr|F1QBG0|F1QBG0_DANRE:0.10416,tr|E7F2N9|E7F2N9_DANRE:0.10054):0.09077):0.01223,(tr|W5LN76|W5LN76_ASTMX:0.19707,((tr|M4ACL5|M4ACL5_XIPMA:0.11451,((tr|G3Q1X4|G3Q1X4_GASAC:-0.00033,tr|G3NAY3|G3NAY3_GASAC:0.00033):0.10930,(tr|I3K3Z9|I3K3Z9_ORENI:0.03193,tr|I3K3Z5|I3K3Z5_ORENI:0.03231):0.07758):0.01834):0.03016,(tr|H3D7W3|H3D7W3_TETNG:0.13236,(tr|H2VEU3|H2VEU3_TAKRU:0.01741,tr|H2VEU2|H2VEU2_TAKRU:0.02080):0.09898):0.02200):0.04791):0.00888):0.05089,(tr|Q28GK9|Q28GK9_XENTR:0.23973,((tr|U3HZQ3|U3HZQ3_ANAPL:0.22361,((tr|A9YDV4|A9YDV4_CHICK:-0.01848,tr|A9YDV3|A9YDV3_CHICK:0.01848):0.03199,(tr|H9H2H0|H9H2H0_MELGA:-0.01215,tr|H9H1H7|H9H1H7_MELGA:0.01215):0.02291):0.15783):0.05117,(tr|H3AXG0|H3AXG0_LATCH:0.20735,tr|V8PCX5|V8PCX5_OPHHA:0.22458):0.01516):0.01908):0.00757):0.06731):0.00850):0.01049):0.01357):0.00721):0.01609):0.00737,((((((tr|G1XPV2|G1XPV2_ARTOA:0.30045,tr|G1X2C3|G1X2C3_ARTOA:0.30668):0.03982,(((tr|Q2H7H9|Q2H7H9_CHAGB:0.11707,tr|G2QCA0|G2QCA0_THIHA:0.13809):0.09073,(tr|B2AP18|B2AP18_PODAN:0.20723,(tr|G0SFY2|G0SFY2_CHATD:0.18530,(tr|F7WC76|F7WC76_SORMK:0.14908,(tr|F8MJN3|F8MJN3_NEUT8:0.03424,tr|Q7S0N9|Q7S0N9_NEUCR:0.03556):0.12191):0.06246):0.01352):0.01973):0.09800,(tr|N4V6U3|N4V6U3_COLOR:0.29455,(tr|T0L0K1|T0L0K1_COLGC:0.10022,tr|L2FG68|L2FG68_COLGN:0.10395):0.18393):0.04435):0.00495):0.02816,(tr|B6H128|B6H128_PENCW:0.35394,(tr|S8A2T2|S8A2T2_DACHA:0.36013,tr|A2QJK1|A2QJK1_ASPNC:0.32610):0.01757):0.00687):0.00563,(((tr|S0ED77|S0ED77_GIBF5:0.27829,(tr|F9FZN7|F9FZN7_FUSOF:0.17113,tr|S0DMF2|S0DMF2_GIBF5:0.15396):0.09202):0.06823,(tr|R0IP36|R0IP36_SETT2:0.26724,((tr|M2THU8|M2THU8_COCH5:0.12465,tr|M2T0N8|M2T0N8_COCSN:0.10516):0.14675,(tr|B2VY83|B2VY83_PYRTR:0.19516,tr|E3RN71|E3RN71_PYRTT:0.20302):0.05268):0.03674):0.03772):0.01748,((tr|E9F7F7|E9F7F7_METAR:0.28779,tr|M4GCK0|M4GCK0_MAGP6:0.29358):0.04947,((((tr|V5IQZ7|V5IQZ7_NEUCR:0.00483,tr|G4U7K5|G4U7K5_NEUT9:0.00410):0.26113,(tr|B2AYM2|B2AYM2_PODAN:0.23583,(tr|E9ECP8|E9ECP8_METAQ:0.14867,((tr|I1RCT4|I1RCT4_GIBZE:0.00489,tr|K3VCG7|K3VCG7_FUSPC:0.00469):0.04330,(tr|F9FLF7|F9FLF7_FUSOF:0.03790,tr|C7YWL7|C7YWL7_NECH7:0.03060):0.01664):0.09625):0.08200):0.03945):0.05794,(((tr|J5JVY2|J5JVY2_BEAB2:0.08839,tr|G3JKU7|G3JKU7_CORMM:0.09111):0.14796,((tr|N1JH91|N1JH91_BLUG1:0.16838,(tr|L8G3C4|L8G3C4_PSED2:0.14707,tr|S3CSF4|S3CSF4_GLAL2:0.13592):0.02731):0.05154,(tr|F0XGH4|F0XGH4_GROCL:0.17861,((tr|L7JE98|L7JE98_MAGOP:0.13780,(tr|J3NFT0|J3NFT0_GAGT3:0.04398,tr|M4FZN8|M4FZN8_MAGP6:0.05758):0.07079):0.05138,((tr|F8MDI3|F8MDI3_NEUT8:0.03626,(tr|F7VTK8|F7VTK8_SORMK:0.01241,tr|Q1K6F1|Q1K6F1_NEUCR:0.00674):0.03852):0.12553,(((tr|G9MQR9|G9MQR9_HYPVG:0.02896,tr|G0RWC4|G0RWC4_HYPJQ:0.01707):0.10696,(tr|T5A1I2|T5A1I2_OPHSC:0.13701,(tr|M1WDQ0|M1WDQ0_CLAP2:0.11514,(tr|E9E3K4|E9E3K4_METAQ:0.00989,tr|E9F6E5|E9F6E5_METAR:0.01245):0.09025):0.03520):0.00130):0.01436,(((tr|G2QWM4|G2QWM4_THITE:0.05868,tr|G2QAE4|G2QAE4_THIHA:0.06020):0.00974,(tr|G0SD46|G0SD46_CHATD:0.05645,tr|B2B451|B2B451_PODAN:0.07140):0.00581):0.06783,((tr|I1RFY9|I1RFY9_GIBZE:0.10229,(tr|C7ZA64|C7ZA64_NECH7:0.06662,(tr|F9F4G0|F9F4G0_FUSOF:0.03647,tr|K3VUA0|K3VUA0_FUSPC:0.03009):0.03552):0.02746):0.04819,(tr|H1VRR6|H1VRR6_COLHI:0.11004,(tr|G2WUQ3|G2WUQ3_VERDV:0.00612,tr|C9SGW6|C9SGW6_VERA1:0.00558):0.09658):0.02467):0.00388):0.00910):0.01529):0.01517):0.01320):0.03224):0.01340):0.08657,((((tr|F0XGZ0|F0XGZ0_GROCL:0.03251,tr|J9N2L9|J9N2L9_FUSO4:0.02117):0.05698,(((((tr|L7J068|L7J068_MAGOP:-0.00114,tr|G4N881|G4N881_MAGO7:0.00114):0.01390,(tr|J3P7I8|J3P7I8_GAGT3:0.00549,tr|M4FT80|M4FT80_MAGP6:0.00439):0.00928):0.02151,(tr|U7PYE2|U7PYE2_SPOS1:0.01988,tr|S3C7M2|S3C7M2_OPHP1:0.02294):0.01296):0.01684,(((tr|T0L183|T0L183_COLGC:0.01332,(tr|N4VJ27|N4VJ27_COLOR:0.01646,(tr|H1V3A9|H1V3A9_COLHI:0.00985,tr|E3Q348|E3Q348_COLGM:0.02173):0.00395):0.00214):0.01797,(tr|E9E568|E9E568_METAQ:0.03160,tr|M1WBK7|M1WBK7_CLAP2:0.03433):0.00803):0.00487,((tr|C7YYW7|C7YYW7_NECH7:0.01522,((tr|N4UPB4|N4UPB4_FUSC1:0.00289,tr|N1S6R1|N1S6R1_FUSC4:0.00184):0.00275,(tr|K3VQW5|K3VQW5_FUSPC:0.00359,(tr|I1RNA9|I1RNA9_GIBZE:0.00083,tr|A0A016PKF1|A0A016PKF1_GIBZA:0.00389):0.00177):0.00221):0.00903):0.02205,((tr|J5K5C5|J5K5C5_BEAB2:0.00970,tr|G3JQ02|G3JQ02_CORMM:0.00989):0.01944,(tr|G9NPP2|G9NPP2_HYPAI:0.00818,(tr|G9N7U8|G9N7U8_HYPVG:0.01346,tr|G0RQD6|G0RQD6_HYPJQ:0.01055):0.00211):0.01754):0.00718):0.00206):0.00771):0.01359,((tr|F8MMC1|F8MMC1_NEUT8:0.03328,tr|Q7RYM8|Q7RYM8_NEUCR:0.03532):0.02275,((tr|G0S4G8|G0S4G8_CHATD:0.03952,tr|B2AWV0|B2AWV0_PODAN:0.03842):0.01899,(tr|Q2H8W7|Q2H8W7_CHAGB:0.03732,(tr|G2RB09|G2RB09_THITE:0.02652,tr|G2QC72|G2QC72_THIHA:0.03222):0.00957):0.00828):0.01545):0.00667):0.02987):0.12695,((tr|C7Z1M4|C7Z1M4_NECH7:0.10145,((tr|F9F916|F9F916_FUSOF:0.00533,tr|S0EBQ1|S0EBQ1_GIBF5:0.00678):0.06039,(tr|K3VWF1|K3VWF1_FUSPC:0.00488,tr|A0A016Q8X5|A0A016Q8X5_GIBZA:0.00662):0.05923):0.03209):0.12038,(tr|S3CC52|S3CC52_GLAL2:0.17034,(tr|A7EG79|A7EG79_SCLS1:0.04140,(tr|M7U706|M7U706_BOTF1:-0.00110,tr|G2YTC2|G2YTC2_BOTF4:0.00110):0.04349):0.12146):0.04211):0.00979):0.07800,((tr|M7TU38|M7TU38_BOTF1:0.26479,tr|S3DDG4|S3DDG4_GLAL2:0.27120):0.02736,((tr|M7TK85|M7TK85_BOTF1:0.00240,tr|G2YEJ9|G2YEJ9_BOTF4:-0.00240):0.24393,(tr|F0XKH1|F0XKH1_GROCL:0.08637,tr|V4L4B4|V4L4B4_9DELT:-0.08637):0.23700):0.02747):0.01733):0.01719):0.01717):0.01505,((((tr|R7YK84|R7YK84_CONA1:0.24541,((tr|R0K9D1|R0K9D1_SETT2:0.06055,(tr|M2TH13|M2TH13_COCH5:0.00907,tr|M2T228|M2T228_COCSN:0.01286):0.04646):0.16755,(tr|E5A4B9|E5A4B9_LEPMJ:0.17889,(tr|Q0U0W5|Q0U0W5_PHANO:0.18107,(tr|B2VXU6|B2VXU6_PYRTR:0.04172,tr|E3RUU3|E3RUU3_PYRTT:0.04026):0.13513):0.01636):0.03483):0.01826):0.05249,(tr|M3AWN2|M3AWN2_SPHMS:0.26947,tr|M2MV32|M2MV32_BAUCO:0.26063):0.00958):0.03191,((tr|R7Z658|R7Z658_CONA1:0.29296,(tr|E5A7K2|E5A7K2_LEPMJ:0.25702,(tr|R1FYU5|R1FYU5_BOTPV:0.24433,tr|K2SIT4|K2SIT4_MACPH:0.22546):0.01980):0.02507):0.01665,((tr|U1GB43|U1GB43_ENDPU:0.24203,(tr|U1GCT9|U1GCT9_ENDPU:0.24237,(tr|S3CRD1|S3CRD1_GLAL2:0.22281,(tr|M7TUF5|M7TUF5_BOTF1:0.00282,tr|G2Y726|G2Y726_BOTF4:0.00272):0.22043):0.01106):0.00874):0.03781,(tr|U1GME1|U1GME1_ENDPU:0.26744,tr|K2S7R0|K2S7R0_MACPH:0.26677):0.01784):0.01290):0.00997):0.01773,(((tr|E9F9D2|E9F9D2_METAR:0.25268,tr|G3JTE7|G3JTE7_CORMM:0.23443):0.07185,((tr|M3BYD2|M3BYD2_SPHMS:0.27954,(tr|R1ET31|R1ET31_BOTPV:0.17851,tr|K2S9R4|K2S9R4_MACPH:0.18609):0.12021):0.03455,(tr|M2U6S1|M2U6S1_COCH5:0.31814,(tr|S3DYB2|S3DYB2_GLAL2:0.27651,(tr|U1GDF3|U1GDF3_ENDPU:0.22586,tr|R0KLJ0|R0KLJ0_SETT2:0.23716):0.04208):0.01423):0.02479):0.00332):0.01014,(tr|G2QCB4|G2QCB4_THIHA:0.34362,((tr|C7ZK44|C7ZK44_NECH7:0.24755,(tr|S0E659|S0E659_GIBF5:0.06641,(tr|I1S1I4|I1S1I4_GIBZE:0.04504,tr|K3VW49|K3VW49_FUSPC:0.03505):0.02771):0.17298):0.07370,(tr|H6BK66|H6BK66_EXODN:0.29156,tr|T0KCB5|T0KCB5_COLGC:0.28464):0.02442):0.00429):0.00560):0.00958):0.00828):0.00111):0.00836):0.00192):0.00853,((tr|H1W339|H1W339_COLHI:0.32983,tr|B0DLD2|B0DLD2_LACBS:0.33762):0.02656,((tr|G1X3D1|G1X3D1_ARTOA:0.26447,(tr|G1X904|G1X904_ARTOA:0.23232,tr|S8AGS2|S8AGS2_DACHA:0.23049):0.03356):0.07913,((tr|S7ZET4|S7ZET4_PENO1:0.31915,(tr|B6H0C3|B6H0C3_PENCW:0.29827,tr|B6HKH9|B6HKH9_PENCW:0.29144):0.02991):0.02399,(((tr|A5ABD5|A5ABD5_ASPNC:0.24875,((tr|A2QIS8|A2QIS8_ASPNC:0.08707,tr|G3Y968|G3Y968_ASPNA:0.08072):0.15055,((tr|A2QWN9|A2QWN9_ASPNC:0.00264,tr|G3YD39|G3YD39_ASPNA:0.00217):0.18963,(tr|I7ZV65|I7ZV65_ASPO3:0.03939,tr|B8N625|B8N625_ASPFN:0.03096):0.13923):0.04324):0.03084):0.04274,(tr|I8A096|I8A096_ASPO3:0.27953,(tr|B8NBH3|B8NBH3_ASPFN:0.00046,(tr|I8TW69|I8TW69_ASPO3:0.00445,tr|Q2TZS7|Q2TZS7_ASPOR:0.00305):0.00508):0.26983):0.02840):0.02426,((tr|C1H8V2|C1H8V2_PARBA:0.07737,tr|C1FYS6|C1FYS6_PARBD:0.08088):0.27129,(tr|E4V744|E4V744_ARTGP:0.27866,(tr|C5FY33|C5FY33_ARTOC:0.14668,(tr|D4AW86|D4AW86_ARTBC:0.09059,(tr|F2PX25|F2PX25_TRIEC:0.04572,(tr|F2SXR1|F2SXR1_TRIRC:0.05081,tr|D4D3A4|D4D3A4_TRIVH:0.05162):0.00214):0.02692):0.06093):0.11923):0.05397):0.00184):0.01616):0.00511):0.00666):0.00690):0.01536,((((tr|R7HW13|R7HW13_9CLOT:0.24328,(tr|G0IAX6|G0IAX6_STRES:0.18289,tr|E1XKC9|E1XKC9_STRZN:0.17064):0.05391):0.12470,((tr|R7I8E1|R7I8E1_9FIRM:0.29250,(tr|D3R112|D3R112_CLOB3:0.25437,tr|D6GSQ2|D6GSQ2_FILAD:0.24084):0.06929):0.02841,(tr|R7I5Q3|R7I5Q3_9FIRM:0.34582,(tr|B1L066|B1L066_CLOBM:0.03737,(tr|B1IM26|B1IM26_CLOBK:0.00625,(tr|A7FXX9|A7FXX9_CLOB1:0.00252,(tr|A7GHP4|A7GHP4_CLOBL:0.00178,(tr|C1FKB7|C1FKB7_CLOBJ:0.00106,tr|C3L3N7|C3L3N7_CLOB6:0.00106):0.00106):0.00047):0.00402):0.02731):0.28000):0.00438):0.00531):0.01719,(tr|R6BMY5|R6BMY5_9FIRM:0.34785,((tr|I7MGY9|I7MGY9_TETTS:0.33400,tr|W7X8B1|W7X8B1_TETTS:0.33591):0.02477,((tr|G3NH49|G3NH49_GASAC:0.13391,(tr|H3CSR7|H3CSR7_TETNG:0.09783,tr|M3ZE96|M3ZE96_XIPMA:0.05492):0.03635):0.22094,(tr|I1F8L7|I1F8L7_AMPQE:0.19025,(tr|I1FU50|I1FU50_AMPQE:0.18611,(tr|I1E9V7|I1E9V7_AMPQE:0.17417,(tr|I1G7I8|I1G7I8_AMPQE:0.10500,tr|I1FQJ0|I1FQJ0_AMPQE:0.11030):0.04412):0.01703):0.03864):0.14351):0.01508):0.01135):0.00188):0.00961,((tr|C4ZHJ0|C4ZHJ0_EUBR3:0.29566,(tr|J3VDK6|J3VDK6_BACTU:0.15166,tr|B7JII2|B7JII2_BACC0:0.16771):0.13602):0.04714,((tr|E4XD08|E4XD08_OIKDI:0.32238,tr|A5G8L8|A5G8L8_GEOUR:0.28355):0.05589,(tr|R7CFW9|R7CFW9_9FIRM:0.29432,(tr|H7CUC5|H7CUC5_CLOPF:0.23626,(tr|D4JYR5|D4JYR5_9FIRM:0.19893,tr|R5AHY4|R5AHY4_9CLOT:0.20153):0.05337):0.02727):0.04178):0.00741):0.00764):0.00144):0.00297):0.00221,((tr|F8EFD0|F8EFD0_RUNSL:0.39413,(tr|H0PPB8|H0PPB8_9SYNC:0.36968,((tr|Q7UL61|Q7UL61_RHOBA:0.32284,(tr|D2QZK1|D2QZK1_PIRSD:0.28560,tr|F0STA9|F0STA9_PLABD:0.26812):0.02548):0.02563,(tr|D2QZJ9|D2QZJ9_PIRSD:0.32442,tr|L0DBH4|L0DBH4_SINAD:0.32322):0.01067):0.04267):0.00286):0.01397,(((tr|D3PWN7|D3PWN7_STANL:0.33677,(tr|I1RLN0|I1RLN0_GIBZE:0.00138,tr|A0A016PN69|A0A016PN69_GIBZA:0.00148):0.31527):0.01887,((tr|D0LTI6|D0LTI6_HALO1:0.24894,tr|D0LG39|D0LG39_HALO1:0.23626):0.08380,(((tr|K3UJ16|K3UJ16_FUSPC:0.27875,(tr|J9MWV7|J9MWV7_FUSO4:0.23949,(tr|T0KW46|T0KW46_COLGC:0.04188,tr|L2FS59|L2FS59_COLGN:0.03847):0.20796):0.02352):0.02765,(tr|L2FKC7|L2FKC7_COLGN:0.29287,((tr|A2QWJ3|A2QWJ3_ASPNC:0.05641,tr|G3YD00|G3YD00_ASPNA:0.07140):0.21728,((tr|Q5B6E8|Q5B6E8_EMENI:0.20988,tr|G9NBE2|G9NBE2_HYPVG:0.23129):0.01968,(tr|G3Y079|G3Y079_ASPNA:0.23547,(tr|I7ZK74|I7ZK74_ASPO3:0.20706,tr|M2RDJ4|M2RDJ4_COCSN:0.21876):0.01514):0.01192):0.02983):0.00978):0.01274):0.00831,(tr|I0I7Y3|I0I7Y3_CALAS:0.30018,tr|C7Q3L9|C7Q3L9_CATAD:0.28378):0.00814):0.01687):0.02068):0.01504,((tr|S5V5Q0|S5V5Q0_STRCU:0.28403,tr|E4NJW7|E4NJW7_KITSK:0.28878):0.09238,(tr|M5C095|M5C095_THACB:0.29609,tr|M5C026|M5C026_THACB:0.32148):0.06455):0.00848):0.00744):0.00247):0.00294):0.00088):0.00174,((((tr|B8C330|B8C330_THAPS:0.30097,(tr|K9X1Y9|K9X1Y9_9NOST:0.12527,tr|K9WAM1|K9WAM1_9CYAN:0.09720):0.19003):0.02556,(tr|D5SRF2|D5SRF2_PLAL2:0.30102,(tr|F8EGW9|F8EGW9_RUNSL:0.12534,tr|I2EWQ0|I2EWQ0_EMTOG:0.12072):0.18299):0.02271):0.03338,((tr|M5CDW3|M5CDW3_THACB:0.32699,(((tr|A8N617|A8N617_COPC7:0.24197,((tr|E2LS59|E2LS59_MONPE:0.02930,tr|V2XBV6|V2XBV6_MONRO:0.06533):0.18399,((tr|K5XZ23|K5XZ23_AGABU:0.00560,tr|K9HLC7|K9HLC7_AGABB:0.00095):0.22506,(tr|K5UWW3|K5UWW3_PHACS:0.19051,(tr|F8PV18|F8PV18_SERL3:0.16464,(tr|M2PLP4|M2PLP4_CERS8:0.17923,(tr|B8P0X4|B8P0X4_POSPM:0.15342,(tr|J4HSR9|J4HSR9_FIBRA:0.14084,tr|S8EH92|S8EH92_FOMPI:0.14047):0.02201):0.02040):0.01146):0.02793):0.00634):0.01487):0.01168):0.06848,((tr|S8DUS4|S8DUS4_FOMPI:0.21902,(tr|D6RPR7|D6RPR7_COPC7:0.22779,tr|A8NBH8|A8NBH8_COPC7:0.22434):0.03749):0.03291,(tr|B0DA73|B0DA73_LACBS:0.28421,((tr|S8DNM4|S8DNM4_FOMPI:0.22495,tr|S8E2U7|S8E2U7_FOMPI:0.19865):0.03070,(tr|S8DQM4|S8DQM4_FOMPI:0.22486,(tr|S8EZG2|S8EZG2_FOMPI:0.20139,tr|S8DNM9|S8DNM9_FOMPI:0.20352):0.04072):0.02415):0.02526):0.00649):0.01515):0.02162,((((tr|K5W5Q2|K5W5Q2_AGABU:0.00546,tr|K9HMU7|K9HMU7_AGABB:0.00516):0.24065,(tr|B0D406|B0D406_LACBS:0.23447,tr|A8NZD6|A8NZD6_COPC7:0.22402):0.02221):0.05110,((tr|M5C2T2|M5C2T2_THACB:0.16087,tr|L8WY19|L8WY19_THACA:0.24203):0.05846,(tr|L8X1C3|L8X1C3_THACA:0.24995,(tr|L8WXT5|L8WXT5_THACA:0.23195,(tr|M5CCU2|M5CCU2_THACB:0.12107,tr|A8NTM2|A8NTM2_COPC7:0.04225):0.14796):0.02677):0.01599):0.02538):0.01326,(tr|D6RMA7|D6RMA7_COPC7:0.31523,(tr|L8X1Q4|L8X1Q4_THACA:0.34254,(((tr|G4TXP2|G4TXP2_PIRID:0.19906,(tr|S8FFP9|S8FFP9_FOMPI:0.02355,tr|S8DX87|S8DX87_FOMPI:0.02792):0.13725):0.10377,((((tr|J4GL52|J4GL52_FIBRA:0.20403,tr|J4G152|J4G152_FIBRA:0.20240):0.06517,(tr|B0D7N8|B0D7N8_LACBS:0.23012,(tr|J4HV41|J4HV41_FIBRA:0.18193,(tr|J4IC83|J4IC83_FIBRA:0.15028,(tr|J4G1U3|J4G1U3_FIBRA:0.10668,tr|J4I944|J4I944_FIBRA:0.10809):0.05376):0.01452):0.04941):0.01295):0.02182,((tr|B0DAH2|B0DAH2_LACBS:0.23194,tr|D6RMA6|D6RMA6_COPC7:0.21640):0.02440,((tr|B0D292|B0D292_LACBS:0.20544,((tr|B0CTE2|B0CTE2_LACBS:0.07852,(tr|B0E252|B0E252_LACBS:0.07965,(tr|B0DC80|B0DC80_LACBS:0.00945,tr|B0DC90|B0DC90_LACBS:-0.00118):0.07113):0.00834):0.07873,(tr|M5C3Q3|M5C3Q3_THACB:0.14974,tr|B0E266|B0E266_LACBS:0.08813):0.05037):0.03225):0.03287,(tr|J4GMZ0|J4GMZ0_FIBRA:0.22581,tr|B0DLC5|B0DLC5_LACBS:0.22095):0.01191):0.01819):0.01010):0.01147,(tr|S8FWF5|S8FWF5_FOMPI:0.24994,tr|A8NJS1|A8NJS1_COPC7:0.25852):0.01746):0.00263):0.00922,((tr|G4TXP3|G4TXP3_PIRID:0.25220,tr|L8WL54|L8WL54_THACA:0.27811):0.01867,(tr|M5C0Y3|M5C0Y3_THACB:0.27592,(tr|L8WQJ9|L8WQJ9_THACA:0.24041,(tr|L8WM80|L8WM80_THACA:0.20783,((tr|M5C5H2|M5C5H2_THACB:0.07858,tr|M5CCP4|M5CCP4_THACB:0.07154):0.08876,(tr|M5C6B6|M5C6B6_THACB:0.14219,(tr|M5CBC7|M5CBC7_THACB:0.12872,tr|L8WM69|L8WM69_THACA:0.13003):0.02176):0.01082):0.03576):0.04844):0.04370):0.00957):0.00159):0.00603):0.00763):0.00317):0.00874):0.00143):0.02675,(((tr|Q1M687|Q1M687_RHIL3:0.02275,tr|C6B6X0|C6B6X0_RHILS:0.03274):0.30854,(tr|B0D4F9|B0D4F9_LACBS:0.29240,(tr|C0NT30|C0NT30_AJECG:0.29765,tr|F2SU00|F2SU00_TRIRC:0.30087):0.04566):0.02430):0.01493,((tr|H6L6X5|H6L6X5_SAPGL:0.31137,tr|W0RRM1|W0RRM1_9BACT:0.29789):0.02520,((tr|Q2RUM1|Q2RUM1_RHORT:0.30443,tr|Q2RUM0|Q2RUM0_RHORT:0.28254):0.05754,(tr|C6BB53|C6BB53_RHILS:0.31631,(tr|A9TYJ4|A9TYJ4_PHYPA:0.33261,(tr|F0JJM0|F0JJM0_DESDE:0.31735,tr|L0DGN4|L0DGN4_SINAD:0.29731):0.00920):0.01366):0.01280):0.00308):0.00406):-0.00022):0.00686):0.00458,(((((tr|B4S3R4|B4S3R4_PROA2:0.27612,(tr|C6WF28|C6WF28_ACTMD:0.16255,tr|C7NHP6|C7NHP6_KYTSD:0.15457):0.11196):0.01270,(tr|F2IEA4|F2IEA4_FLUTR:0.27825,(tr|R7JHR8|R7JHR8_9BACT:0.23734,((tr|D8JY32|D8JY32_HYPDA:0.15480,(tr|W8PCL5|W8PCL5_9PSED:0.00885,tr|Q87Z21|Q87Z21_PSESM:0.00915):0.15030):0.06990,(((tr|A0A024ECD9|A0A024ECD9_9PSED:0.12392,(tr|K9NCY9|K9NCY9_9PSED:0.06153,(tr|V8REB2|V8REB2_9PSED:0.05058,tr|K0WMF8|K0WMF8_PSEFL:0.04899):0.01536):0.04859):0.04659,(tr|F4M4G0|F4M4G0_ECOLX:0.12996,tr|H7EG90|H7EG90_SALHO:0.12225):0.04185):0.06699,(((tr|K4LCJ4|K4LCJ4_9FIRM:0.08181,(tr|R7GQ37|R7GQ37_9FIRM:0.06566,tr|B8FXQ8|B8FXQ8_DESHD:0.05715):0.02151):0.10879,(((tr|W8ULD1|W8ULD1_YEREN:0.08158,(tr|B0RUS8|B0RUS8_XANCB:0.08654,tr|Q2K2A2|Q2K2A2_RHIEC:0.09221):0.00634):0.06706,(((tr|D6BBV8|D6BBV8_9ACTO:0.10090,tr|E8S1B9|E8S1B9_MICSL:0.10577):0.02369,(tr|Q2K8T2|Q2K8T2_RHIEC:0.12431,tr|L0J583|L0J583_MYCSM:0.11286):0.01406):0.01290,(tr|A5EU81|A5EU81_BRASB:0.14116,tr|A7ID81|A7ID81_XANP2:0.13415):0.01017):0.00589):0.00546,(((tr|I4AL85|I4AL85_FLELS:0.05646,tr|F4C5T2|F4C5T2_SPHS2:0.05517):0.05673,(tr|W0DXP3|W0DXP3_9GAMM:0.05184,(tr|K6Z475|K6Z475_9ALTE:0.04098,tr|A6WUK9|A6WUK9_SHEB8:0.04532):0.00806):0.05224):0.03917,(tr|B5FD66|B5FD66_VIBFM:0.15830,(tr|R7D3C4|R7D3C4_9ACTN:0.14552,tr|L0M9D0|L0M9D0_SERMA:0.13338):0.00972):0.00856):0.00342):0.03331):0.03392,((tr|R7B2K3|R7B2K3_9CLOT:0.18427,(tr|I4A779|I4A779_DESDJ:0.14868,tr|D6S6N4|D6S6N4_FINMA:0.14160):0.03201):0.03642,(tr|B7I1K4|B7I1K4_BACC7:0.19098,(tr|C7PT17|C7PT17_CHIPD:0.18645,(tr|R9TA86|R9TA86_9EURY:0.15172,tr|D9R6A4|D9R6A4_CLOSW:0.14740):0.04366):0.01278):0.01282):0.00888):0.00177):0.00479):0.00692):0.03178):0.01205):0.03028,((((tr|G0S1H7|G0S1H7_CHATD:0.31068,((tr|E5A2W6|E5A2W6_LEPMJ:0.31293,((tr|C7ZLP7|C7ZLP7_NECH7:0.26625,tr|A0A016Q7Z3|A0A016Q7Z3_GIBZA:0.25055):0.04252,((tr|E4V6F9|E4V6F9_ARTGP:0.26979,(tr|C7ZMC9|C7ZMC9_NECH7:0.26458,(tr|F9G2K8|F9G2K8_FUSOF:0.18740,tr|C7ZAP9|C7ZAP9_NECH7:0.20754):0.07471):0.00835):0.01603,(tr|A1DKK0|A1DKK0_NEOFI:0.28290,(tr|C7Z382|C7Z382_NECH7:0.14348,((tr|S0EM54|S0EM54_GIBF5:0.04193,(tr|N1S1T0|N1S1T0_FUSC4:0.00461,tr|J9N4I0|J9N4I0_FUSO4:0.00611):0.04329):0.02099,(tr|F9FH88|F9FH88_FUSOF:0.05975,tr|N4UWD4|N4UWD4_FUSC1:0.06167):0.01244):0.08217):0.13359):0.01051):0.00382):0.00284):0.01536,((tr|Q2HHI8|Q2HHI8_CHAGB:0.30884,((tr|M7U2B8|M7U2B8_BOTF1:0.01678,tr|G2YHL5|G2YHL5_BOTF4:0.01980):0.25838,(tr|C7YWZ0|C7YWZ0_NECH7:0.27622,((tr|A0A066XHH4|A0A066XHH4_COLSU:0.11643,tr|E3QTU2|E3QTU2_COLGM:0.11162):0.13985,((tr|U1GS45|U1GS45_ENDPU:0.17168,tr|E9E5G3|E9E5G3_METAQ:0.17993):0.06991,(tr|U1I1C4|U1I1C4_ENDPU:0.23296,((tr|S0EHR9|S0EHR9_GIBF5:0.06368,((tr|F9F4D5|F9F4D5_FUSOF:0.00236,tr|J9MP35|J9MP35_FUSO4:0.00218):0.03810,(tr|N4UGV6|N4UGV6_FUSC1:0.01035,tr|N1RQM3|N1RQM3_FUSC4:0.00995):0.01845):0.02281):0.15945,(tr|K3V5G3|K3V5G3_FUSPC:0.14231,(tr|I1S581|I1S581_GIBZE:-0.00691,tr|A0A016PEW3|A0A016PEW3_GIBZA:0.01211):0.16750):0.07562):0.02032):0.01347):0.01467):0.01060):0.02193):0.01663):0.00726,(tr|M2SST8|M2SST8_COCH5:0.30933,tr|G3YD02|G3YD02_ASPNA:0.30896):0.00499):0.00213):0.00543):0.01667,((tr|G9MJP9|G9MJP9_HYPVG:0.31701,tr|B2B3L6|B2B3L6_PODAN:0.31184):0.01412,(tr|J3P1S8|J3P1S8_GAGT3:0.32278,((tr|G1XRS3|G1XRS3_ARTOA:0.23978,(tr|G1XIE3|G1XIE3_ARTOA:0.20966,(tr|G1XID8|G1XID8_ARTOA:0.19832,tr|G1XLD3|G1XLD3_ARTOA:0.18660):0.01327):0.01551):0.05599,(tr|K9WQ08|K9WQ08_9CYAN:0.26382,(((tr|J3P791|J3P791_GAGT3:0.18766,tr|M4GFB6|M4GFB6_MAGP6:0.20823):0.03251,(tr|J3PJ90|J3PJ90_GAGT3:0.23147,(tr|M4GA16|M4GA16_MAGP6:0.22526,(tr|J3PIS0|J3PIS0_GAGT3:0.16025,tr|M4GBH4|M4GBH4_MAGP6:0.07394):0.07264):0.02350):0.01296):0.03856,((tr|I1RLS7|I1RLS7_GIBZE:0.00776,tr|A0A016P7Y5|A0A016P7Y5_GIBZA:0.00592):0.23655,(tr|J3PK77|J3PK77_GAGT3:0.20822,tr|M4GEW1|M4GEW1_MAGP6:0.21243):0.03083):0.01288):0.02819):0.00391):0.01658):0.01484):0.00776):0.00914,(tr|E4UXH8|E4UXH8_ARTGP:0.38301,((tr|M4GEW0|M4GEW0_MAGP6:0.13573,(tr|M4GD69|M4GD69_MAGP6:0.05832,tr|K0K6H8|K0K6H8_SACES:-0.05832):0.11185):0.20935,((tr|T0KI63|T0KI63_COLGC:0.27030,(tr|S8AR72|S8AR72_DACHA:0.23504,(tr|G1XSE5|G1XSE5_ARTOA:0.21848,(tr|G1XIE4|G1XIE4_ARTOA:0.20709,tr|S8BK44|S8BK44_DACHA:0.22855):0.00785):0.02320):0.00666):0.03161,(tr|T0L199|T0L199_COLGC:0.26927,tr|T0LLF9|T0LLF9_COLGC:0.26049):0.03240):0.03020):0.02958):0.00499):0.00794,((tr|L2G533|L2G533_COLGN:0.28563,(tr|C7Z380|C7Z380_NECH7:0.27338,(tr|G9NQF6|G9NQF6_HYPAI:0.25603,(tr|F9FEV8|F9FEV8_FUSOF:0.19637,(tr|J3PGA7|J3PGA7_GAGT3:0.07993,tr|J3PJY7|J3PJY7_GAGT3:0.08093):0.10752):0.03921):0.01940):0.01957):0.05456,(tr|E3IVK5|E3IVK5_FRASU:0.28921,(tr|S4XW41|S4XW41_SORCE:0.28404,tr|Q8DJA4|Q8DJA4_THEEB:0.29450):0.02876):0.01242):0.00586):0.00375):0.00886,((tr|Q31RJ1|Q31RJ1_SYNE7:0.35634,((tr|K9PST8|K9PST8_9CYAN:0.29569,tr|B1XLF6|B1XLF6_SYNP2:0.32541):0.03605,(tr|K9RQ93|K9RQ93_SYNP3:0.32002,((tr|K9S7T4|K9S7T4_9CYAN:0.27551,(tr|B0JHF7|B0JHF7_MICAN:0.24680,(((tr|B2JAJ9|B2JAJ9_NOSP7:0.20110,(tr|K9UZH6|K9UZH6_9CYAN:0.17748,((tr|K9S456|K9S456_9CYAN:0.17868,tr|K9WHQ3|K9WHQ3_9CYAN:0.17228):0.01733,(tr|B2JAM1|B2JAM1_NOSP7:0.17620,(tr|K9PEP9|K9PEP9_9CYAN:0.12425,tr|K9V057|K9V057_9CYAN:0.12056):0.05130):0.01670):0.00751):0.01062):0.01446,(tr|K9Q5F1|K9Q5F1_9CYAN:0.18927,(tr|K8GRK9|K8GRK9_9CYAN:0.22430,(tr|K9TIT1|K9TIT1_9CYAN:0.20031,tr|K9WN14|K9WN14_9CYAN:0.19220):0.01216):0.00855):0.01185):0.01395,(tr|K9V0A0|K9V0A0_9CYAN:0.23821,((tr|K1WG59|K1WG59_ARTPT:0.05061,tr|D4ZN62|D4ZN62_ARTPN:0.05037):0.11149,(tr|K9ZHU5|K9ZHU5_ANACC:0.14042,(tr|K9WN33|K9WN33_9CYAN:0.10523,tr|K9W825|K9W825_9CYAN:0.09833):0.04008):0.02306):0.07451):0.00327):0.00609):0.02255):0.03026,((tr|K9YPE4|K9YPE4_CYASC:0.24769,tr|K9Z647|K9Z647_CYAAP:0.25788):0.04117,((tr|K9YBL0|K9YBL0_HALP7:0.27422,(tr|B0JW80|B0JW80_MICAN:0.27086,((tr|K8GCC8|K8GCC8_9CYAN:0.22722,tr|B1WW77|B1WW77_CYAA5:0.23253):0.01133,((tr|B7KG22|B7KG22_CYAP7:0.15722,tr|E0U5Z6|E0U5Z6_CYAP2:0.15249):0.07268,(tr|D3EPU8|D3EPU8_ATETH:0.21992,(tr|K9T5Q5|K9T5Q5_9CYAN:0.21074,(tr|C7QVM3|C7QVM3_CYAP0:0.00764,tr|B7JVS7|B7JVS7_CYAP8:0.00733):0.19371):0.01434):0.01686):0.00429):0.01996):0.01757):0.01581,((tr|Q2JWI6|Q2JWI6_SYNJA:0.11859,tr|Q2JNQ3|Q2JNQ3_SYNJB:0.12757):0.16126,((tr|K9SSY6|K9SSY6_9SYNE:0.23946,tr|K9SH72|K9SH72_9CYAN:0.26838):0.01696,(tr|B0BZ95|B0BZ95_ACAM1:0.25571,(((tr|K9VK87|K9VK87_9CYAN:0.23613,(tr|K1WA15|K1WA15_ARTPT:0.10970,tr|D4ZZI9|D4ZZI9_ARTPN:0.10715):0.11476):0.01080,(tr|K9TH84|K9TH84_9CYAN:0.23346,tr|Q111K5|Q111K5_TRIEI:0.22992):0.00407):0.01545,((tr|K9S6B7|K9S6B7_9CYAN:0.24336,(tr|K9TRU4|K9TRU4_9CYAN:0.24089,tr|K9XH58|K9XH58_9CHRO:0.23159):0.00545):0.01022,(tr|K9V5W9|K9V5W9_9CYAN:0.23666,(((tr|Q3MAI7|Q3MAI7_ANAVT:0.02076,tr|Q8YM05|Q8YM05_NOSS1:0.02613):0.15796,(tr|A0ZIY4|A0ZIY4_NODSP:0.18555,(tr|K7WGL3|K7WGL3_9NOST:0.18802,((tr|K9PL22|K9PL22_9CYAN:0.15464,(tr|K9X0M6|K9X0M6_9NOST:0.13559,(tr|K9QFT1|K9QFT1_9NOSO:0.12118,tr|K9QNE1|K9QNE1_NOSS7:0.14152):0.00786):0.01286):0.01225,(tr|B2J5M4|B2J5M4_NOSP7:0.16025,(tr|D7E4K2|D7E4K2_NOSA0:0.14112,tr|K9ZHU0|K9ZHU0_ANACC:0.13769):0.03682):0.00788):0.00641):0.01332):0.00785):0.02687,((tr|K9W7A9|K9W7A9_9CYAN:0.18980,tr|K9R6M4|K9R6M4_9CYAN:0.19064):0.02255,(tr|K9XUA7|K9XUA7_STAC7:0.20833,tr|K9WHA5|K9WHA5_9CYAN:0.20901):0.00990):0.00972):0.01239):0.00255):0.00623):0.01069):0.01049):0.00998):0.00938):0.00165):0.01490):0.00052):0.02221):0.01818):0.01655,((tr|D9QGQ3|D9QGQ3_BRESC:0.29397,tr|C7PLI7|C7PLI7_CHIPD:0.30779):0.02024,((tr|F4KWP6|F4KWP6_HALH1:0.29811,(tr|F4KSC7|F4KSC7_HALH1:0.28839,tr|F4L1S3|F4L1S3_HALH1:0.28818):0.01834):0.00878,((tr|F4KW18|F4KW18_HALH1:0.30352,tr|F4KY07|F4KY07_HALH1:0.29999):0.01449,(((tr|U5VYF5|U5VYF5_9ACTO:0.23328,tr|F4F3Q5|F4F3Q5_VERMA:0.23225):0.05418,(tr|D5SKU1|D5SKU1_STRC2:0.27011,(tr|M9SYB1|M9SYB1_9ACTO:0.25510,(tr|S5UWA4|S5UWA4_STRCU:0.16989,tr|Q82I86|Q82I86_STRAW:0.18709):0.07156):0.02061):0.00854):0.02083,(tr|E6S7M6|E6S7M6_INTC7:0.27421,((tr|S8B0U5|S8B0U5_PENO1:0.22363,tr|K9RDX5|K9RDX5_9CYAN:0.16153):0.05684,((tr|K9QBU8|K9QBU8_9NOSO:0.21517,(tr|K9WWZ7|K9WWZ7_9NOST:0.14162,(tr|K9VWW1|K9VWW1_9CYAN:0.10474,tr|K9VD92|K9VD92_9CYAN:0.11377):0.03255):0.06787):0.01726,(tr|B2IZZ7|B2IZZ7_NOSP7:0.21536,(tr|K9X7C2|K9X7C2_9NOST:0.19879,tr|K7W3Y7|K7W3Y7_9NOST:0.20427):0.01257):0.01356):0.04194):0.01095):0.01898):0.00922):0.00851):0.01327):0.01464):0.00685):0.00431,((((tr|R6GEE1|R6GEE1_9FIRM:0.32205,((tr|B6AGI0|B6AGI0_CRYMR:0.20169,(tr|Q5CE20|Q5CE20_CRYHO:0.06681,tr|Q5CPT4|Q5CPT4_CRYPI:0.06411):0.13683):0.12410,((tr|U6GKG2|U6GKG2_EIMAC:0.27730,(tr|F0VRD0|F0VRD0_NEOCL:0.16962,tr|V4ZHG7|V4ZHG7_TOXGO:0.16368):0.12462):0.04756,((tr|A0A023B5P8|A0A023B5P8_GRENI:0.33385,(tr|Q4N279|Q4N279_THEPA:0.04963,tr|Q4U9I7|Q4U9I7_THEAN:0.05188):0.26708):0.00954,(tr|A7AT06|A7AT06_BABBO:0.31417,(tr|A4S815|A4S815_OSTLU:0.16046,tr|Q00UP8|Q00UP8_OSTTA:0.14518):0.13622):0.00948):0.00922):0.00357):0.01422):0.01472,((tr|F0VE72|F0VE72_NEOCL:0.20188,tr|V4ZHB1|V4ZHB1_TOXGO:0.20824):0.15623,((tr|A2F211|A2F211_TRIVA:0.24390,tr|A2E0H2|A2E0H2_TRIVA:0.22180):0.11025,(tr|A2DWY9|A2DWY9_TRIVA:0.27094,((tr|A2G182|A2G182_TRIVA:0.12229,tr|A2ED71|A2ED71_TRIVA:0.10406):0.14317,((tr|A2EXZ9|A2EXZ9_TRIVA:0.12586,(tr|A2DMP6|A2DMP6_TRIVA:0.12772,(tr|A2E7M5|A2E7M5_TRIVA:0.03885,tr|A2GM64|A2GM64_TRIVA:0.05129):0.09586):0.01237):0.07008,(tr|A2F3J1|A2F3J1_TRIVA:0.16660,((tr|A2EEY8|A2EEY8_TRIVA:0.06579,(tr|A2ELV8|A2ELV8_TRIVA:0.00338,(tr|A2ELV9|A2ELV9_TRIVA:-0.00247,tr|A2HKA4|A2HKA4_TRIVA:0.00247):0.00154):0.06137):0.04479,(tr|A2DC87|A2DC87_TRIVA:0.12238,(tr|A2DUX1|A2DUX1_TRIVA:0.10352,tr|A2ECZ1|A2ECZ1_TRIVA:0.10735):0.01696):0.00282):0.05303):0.03246):0.03754):0.02237):0.04288):0.03617):0.00881):0.00680,((tr|K9ZQ45|K9ZQ45_ANACC:0.32768,((tr|G4TFX7|G4TFX7_PIRID:0.20813,tr|G4TFV3|G4TFV3_PIRID:0.20813):0.12196,(tr|G4TFV6|G4TFV6_PIRID:0.31211,tr|G4TFV5|G4TFV5_PIRID:0.31232):0.03156):0.01068):0.02182,(tr|C1MPN3|C1MPN3_MICPC:0.35470,tr|D9T0V9|D9T0V9_MICAI:0.36545):0.01496):0.00375):0.00410,((((tr|F0SR48|F0SR48_PLABD:0.30470,(tr|U5N803|U5N803_9BURK:0.28418,(tr|Q98GJ3|Q98GJ3_RHILO:0.01025,tr|F7Y5H7|F7Y5H7_MESOW:0.00943):0.29780):0.01245):0.03320,((tr|T1X6E4|T1X6E4_VARPD:0.08243,(tr|E6V5H5|E6V5H5_VARPE:0.07860,tr|C5CK88|C5CK88_VARPS:0.07258):0.00699):0.26605,(tr|A5V631|A5V631_SPHWW:0.31399,(tr|M5BR41|M5BR41_THACB:0.13059,tr|L8WR78|L8WR78_THACA:0.13005):0.18868):0.01979):0.00467):0.01718,(tr|L0DNI0|L0DNI0_SINAD:0.38153,(tr|G7ZFH9|G7ZFH9_AZOL4:0.29784,((tr|F7QGY7|F7QGY7_9BRAD:0.24672,tr|E3I571|E3I571_RHOVT:0.24356):0.02102,(((tr|S5ST02|S5ST02_RHIET:0.00319,tr|Q2K0C4|Q2K0C4_RHIEC:0.00426):0.02669,(tr|B6A489|B6A489_RHILW:0.01528,(tr|W0NG41|W0NG41_RHILT:0.01357,(tr|C6B807|C6B807_RHILS:0.00684,(tr|Q1M5E6|Q1M5E6_RHIL3:0.00578,tr|W0IT20|W0IT20_RHILT:0.00415):0.00374):0.00402):0.00288):0.01584):0.21835,(tr|B8EII2|B8EII2_METSB:0.20380,(tr|G7DJK2|G7DJK2_BRAJP:0.00266,tr|Q89P75|Q89P75_BRADU:0.00403):0.19645):0.04428):0.01541):0.03275):0.05600):0.00399):0.00649,((((tr|M5CFA1|M5CFA1_THACB:0.31472,tr|M5BYS3|M5BYS3_THACB:0.29424):0.02255,(tr|M5C6S2|M5C6S2_THACB:0.32123,(tr|M5BV50|M5BV50_THACB:0.18228,tr|M5C6R6|M5C6R6_THACB:0.18376):0.11489):0.01500):0.05495,((tr|G4TGX1|G4TGX1_PIRID:0.31863,(tr|B7FT76|B7FT76_PHATC:0.17923,(tr|K0T7H2|K0T7H2_THAOC:0.07941,tr|B8C264|B8C264_THAPS:0.07635):0.06870):0.10876):0.03854,((((tr|A0A023B2F3|A0A023B2F3_GRENI:0.30513,(tr|K5WEL5|K5WEL5_PHACS:0.30912,tr|M2QJE8|M2QJE8_CERS8:0.29062):0.01035):0.02429,((tr|M5BRC7|M5BRC7_THACB:0.24719,tr|M2PHF2|M2PHF2_CERS8:0.28561):0.03633,(tr|K5WFP4|K5WFP4_PHACS:0.30225,(tr|K5WFP0|K5WFP0_PHACS:0.20177,(tr|K5V602|K5V602_PHACS:0.11161,tr|K5W2M8|K5W2M8_PHACS:0.08952):0.11579):0.06337):0.03231):0.02420):0.00769,(tr|D8QLA9|D8QLA9_SCHCM:0.32803,((((tr|F8PKD2|F8PKD2_SERL3:0.00482,tr|F8NIL0|F8NIL0_SERL9:0.00619):0.27245,(tr|F8PKD1|F8PKD1_SERL3:-0.00624,tr|F8NIS2|F8NIS2_SERL9:0.09073):0.22957):0.04054,(((tr|K5VKY0|K5VKY0_AGABU:0.01054,tr|K9I0T1|K9I0T1_AGABB:0.00732):0.32195,(tr|B0DDA1|B0DDA1_LACBS:0.24048,tr|A8NB97|A8NB97_COPC7:0.26157):0.04081):0.02477,((((tr|K5VLL3|K5VLL3_AGABU:0.01016,tr|K9HSN8|K9HSN8_AGABB:0.00611):0.07212,(tr|K5XL94|K5XL94_AGABU:0.00729,tr|K9H6T9|K9H6T9_AGABB:0.00699):0.06362):0.05392,(tr|K5WW66|K5WW66_AGABU:0.09119,tr|K9HEB2|K9HEB2_AGABB:0.09322):0.04644):0.17993,(tr|D8Q5H6|D8Q5H6_SCHCM:0.25565,(tr|D8Q5F5|D8Q5F5_SCHCM:0.23147,(tr|D8Q5F6|D8Q5F6_SCHCM:0.16439,tr|D8PT77|D8PT77_SCHCM:0.19205):0.04488):0.01004):0.06845):0.01135):0.00699):0.00810,((tr|V2XAQ9|V2XAQ9_MONRO:0.26316,(tr|V2X5D3|V2X5D3_MONRO:0.22159,(tr|E2LMP2|E2LMP2_MONPE:0.06139,tr|V2X5B7|V2X5B7_MONRO:0.08019):0.13304):0.04872):0.06782,(((tr|V2WWQ9|V2WWQ9_MONRO:0.22609,(tr|V2YRP5|V2YRP5_MONRO:0.19446,tr|V2XP78|V2XP78_MONRO:0.20260):0.02321):0.09465,(tr|K5V520|K5V520_PHACS:0.24720,tr|M2R1X0|M2R1X0_CERS8:0.25607):0.04591):0.01334,((tr|S8F9K6|S8F9K6_FOMPI:0.28466,(tr|J4H4Z4|J4H4Z4_FIBRA:0.24779,tr|S8DZ70|S8DZ70_FOMPI:0.20785):0.04390):0.03635,(((tr|B8PM95|B8PM95_POSPM:0.05547,tr|B8PEG8|B8PEG8_POSPM:-0.02362):0.25775,(tr|B0DDA2|B0DDA2_LACBS:0.19293,tr|S8FIQ3|S8FIQ3_FOMPI:0.24229):0.05082):0.02040,(tr|M2R048|M2R048_CERS8:0.27840,tr|D8T8N0|D8T8N0_SELML:0.29144):0.01737):0.00674):0.00412):0.01044):0.00499):0.00533):0.00396):0.00725,((tr|B8P0D9|B8P0D9_POSPM:0.33871,((tr|S8EBF0|S8EBF0_FOMPI:0.30655,tr|M2R3E7|M2R3E7_CERS8:0.28895):0.01913,(tr|B8P7Q1|B8P7Q1_POSPM:0.32493,(tr|J4H3H3|J4H3H3_FIBRA:0.29227,(tr|M2R9T2|M2R9T2_CERS8:0.26435,(tr|B8P0E0|B8P0E0_POSPM:0.25728,(tr|J4GQX9|J4GQX9_FIBRA:0.14224,(tr|B8P0D8|B8P0D8_POSPM:0.10463,tr|S8FFC7|S8FFC7_FOMPI:0.07660):0.03518):0.10286):0.01169):0.01214):0.01894):0.01306):0.01212):0.01789,((tr|G4T652|G4T652_PIRID:0.31841,(((((tr|A4HMH9|A4HMH9_LEIBR:0.05273,(tr|E9B636|E9B636_LEIMU:0.02259,(tr|A4IB59|A4IB59_LEIIN:0.01123,tr|E9AEY0|E9AEY0_LEIMA:0.01608):0.00856):0.02874):0.14144,(tr|F9W803|F9W803_TRYCI:0.15640,(tr|Q38D34|Q38D34_TRYB2:0.13513,(tr|K4EA52|K4EA52_TRYCR:0.00050,(tr|Q4DP39|Q4DP39_TRYCC:-0.00008,tr|Q4DS77|Q4DS77_TRYCC:0.00008):0.00085):0.11386):0.03543):0.02304):0.05956,(tr|Q386I9|Q386I9_TRYB2:0.21418,((tr|Q38C01|Q38C01_TRYB2:0.00129,tr|D0A1S2|D0A1S2_TRYB9:0.00120):0.18739,((tr|F9WTT8|F9WTT8_TRYVY:0.00927,((tr|F9WQX5|F9WQX5_TRYVY:0.00841,tr|F9WQ80|F9WQ80_TRYVY:0.00730):0.01594,(tr|F9WR72|F9WR72_TRYVY:-0.00602,(tr|F9WUE8|F9WUE8_TRYVY:-0.00182,tr|F9WL71|F9WL71_TRYVY:0.00182):0.01018):0.00992):0.02030):0.11776,((tr|K4EED0|K4EED0_TRYCR:0.01090,(tr|Q4CUZ8|Q4CUZ8_TRYCC:0.04411,((tr|K4EE24|K4EE24_TRYCR:-0.01706,(tr|Q4D982|Q4D982_TRYCC:0.02080,tr|Q4DUN5|Q4DUN5_TRYCC:0.01466):0.00956):0.01577,(tr|K4DV36|K4DV36_TRYCR:0.00597,(tr|Q4CQ33|Q4CQ33_TRYCC:0.01757,tr|K4DUF5|K4DUF5_TRYCR:0.00003):0.01056):0.00538):0.00472):0.01884):0.09476,(tr|F9WPC0|F9WPC0_TRYVY:0.12809,(tr|F9W9R8|F9W9R8_TRYCI:0.08047,(tr|Q585F4|Q585F4_TRYB2:0.00221,(tr|Q585F3|Q585F3_TRYB2:0.00115,tr|C9ZQB1|C9ZQB1_TRYB9:0.00132):0.00238):0.08496):0.04963):0.00565):0.02001):0.03297):0.02216):0.03349):0.04763,(((tr|D7G0P1|D7G0P1_ECTSI:0.18277,(tr|D8LTK1|D8LTK1_ECTSI:0.14104,(tr|D7G061|D7G061_ECTSI:0.16083,tr|D8LJ59|D8LJ59_ECTSI:0.05880):0.01458):0.08013):0.05296,(((tr|K0SC59|K0SC59_THAOC:0.12027,tr|B8CEU9|B8CEU9_THAPS:0.12857):0.05364,(tr|B7G6D3|B7G6D3_PHATC:0.12820,(tr|U4L467|U4L467_PYROM:0.20648,tr|B7G6D0|B7G6D0_PHATC:0.07905):0.02343):0.03970):0.03110,((tr|B7FZ11|B7FZ11_PHATC:0.14120,(tr|B7G659|B7G659_PHATC:0.09529,tr|B8LDX2|B8LDX2_THAPS:0.16944):0.01277):0.06552,((tr|K0SVH4|K0SVH4_THAOC:0.09508,tr|B8BUJ8|B8BUJ8_THAPS:0.11658):0.07221,(tr|K0SQ41|K0SQ41_THAOC:0.12321,(tr|B2AL84|B2AL84_PODAN:0.22065,tr|B5YLF1|B5YLF1_THAPS:0.12160):-0.00181):0.04860):0.01954):0.00405):0.00887):0.03266,(((tr|M2MRR6|M2MRR6_BAUCO:0.16657,(tr|N1QCL6|N1QCL6_MYCFI:0.09497,tr|N1Q1U1|N1Q1U1_MYCP1:0.09140):0.07771):0.06942,((tr|J5K2A6|J5K2A6_BEAB2:0.05596,tr|G3JEL6|G3JEL6_CORMM:0.07085):0.15861,(tr|M3CQ00|M3CQ00_SPHMS:0.20406,(tr|E4ZJK2|E4ZJK2_LEPMJ:0.15787,(tr|R0K0D8|R0K0D8_SETT2:0.13393,((tr|E3RYC9|E3RYC9_PYRTT:0.09024,(tr|B2WKW4|B2WKW4_PYRTR:0.05801,tr|M2RB98|M2RB98_COCSN:0.06041):0.02947):0.03671,(tr|M2UKE6|M2UKE6_COCH5:0.09949,tr|Q0V657|Q0V657_PHANO:0.09801):0.01872):0.00392):0.02848):0.04396):0.01714):0.00833):0.03495,(tr|S3CUN4|S3CUN4_OPHP1:0.25023,(tr|F0XNJ5|F0XNJ5_GROCL:0.20960,(tr|L8G276|L8G276_PSED2:0.19294,(tr|B6Q723|B6Q723_PENMQ:0.08850,tr|B8LXX9|B8LXX9_TALSN:0.09349):0.07712):0.03463):0.03220):0.02712):0.02818):0.01029):0.00636,(((tr|J8TZL6|J8TZL6_TRIAS:0.00231,tr|K1WM21|K1WM21_TRIAC:0.00277):0.29465,(tr|L8WHP9|L8WHP9_THACA:0.25065,(tr|M5BMZ4|M5BMZ4_THACB:0.13379,tr|M5BZ61|M5BZ61_THACB:0.10361):0.07050):0.09413):0.01528,(((tr|Q4YU51|Q4YU51_PLABA:0.10137,tr|Q4Y678|Q4Y678_PLACH:0.07957):0.07710,(tr|Q8IDF3|Q8IDF3_PLAF7:0.11459,(tr|B3L778|B3L778_PLAKH:0.04610,tr|A5K2F6|A5K2F6_PLAVS:0.04228):0.08121):0.05609):0.11187,((((tr|A8J698|A8J698_CHLRE:0.13694,tr|D8TNV9|D8TNV9_VOLCA:0.13588):0.09142,(tr|E1ZMX6|E1ZMX6_CHLVA:0.17193,(tr|F2UJ33|F2UJ33_SALR5:0.13713,tr|A9V107|A9V107_MONBE:0.14090):0.03698):0.02691):0.03915,(((tr|Q75LQ8|Q75LQ8_ORYSJ:0.05816,tr|I1PBW8|I1PBW8_ORYGL:0.05983):0.17247,((tr|C9SXV7|C9SXV7_VERA1:0.04830,(tr|M8AMQ8|M8AMQ8_TRIUA:0.07714,tr|W5A6P9|W5A6P9_WHEAT:-0.02184):0.09871):0.13365,(((tr|D7MR90|D7MR90_ARALL:0.02028,(sp|Q9FMG1|MCA3_ARATH:0.00794,tr|F4KDK6|F4KDK6_ARATH:-0.00794):0.01134):0.06163,(tr|M4ESZ9|M4ESZ9_BRARP:0.06320,tr|M4E673|M4E673_BRARP:0.07078):0.00865):0.15054,((tr|K7LXW0|K7LXW0_SOYBN:0.14476,tr|K7L5D2|K7L5D2_SOYBN:0.13356):0.07602,(((((tr|K7VKS2|K7VKS2_MAIZE:-0.00059,tr|K7VYJ7|K7VYJ7_MAIZE:0.00059):0.09714,(tr|C5WXQ6|C5WXQ6_SORBI:0.08309,(tr|K4ABX4|K4ABX4_SETIT:0.05185,tr|K4ABR8|K4ABR8_SETIT:0.05385):0.03403):0.00747):0.04646,((tr|J3LPD6|J3LPD6_ORYBR:0.03234,(tr|Q75LQ1|Q75LQ1_ORYSJ:-0.00484,(tr|I1PBW6|I1PBW6_ORYGL:-0.01385,tr|Q0DRF7|Q0DRF7_ORYSJ:0.01385):0.00673):0.07026):0.05808,((tr|I1H4W9|I1H4W9_BRADI:0.07078,(tr|M8AID5|M8AID5_TRIUA:0.02412,tr|M0YV12|M0YV12_HORVD:-0.02412):0.03271):0.04360,(tr|M7YVL7|M7YVL7_TRIUA:0.08113,(tr|W5CRK7|W5CRK7_WHEAT:0.01422,(tr|M7YU98|M7YU98_TRIUA:0.01851,tr|W5EIT9|W5EIT9_WHEAT:0.00633):0.00308):0.07286):0.01560):0.01419):0.01314):0.06752,((tr|I1H4W7|I1H4W7_BRADI:0.10090,(tr|M7ZG79|M7ZG79_TRIUA:0.06791,tr|F2DSN7|F2DSN7_HORVD:0.06918):0.03551):0.06084,(tr|I1H4W8|I1H4W8_BRADI:0.10339,((tr|W5DPN2|W5DPN2_WHEAT:0.02155,(tr|W5EEN9|W5EEN9_WHEAT:0.01387,tr|W5EPT0|W5EPT0_WHEAT:0.01263):0.01057):0.03475,(tr|F2DF43|F2DF43_HORVD:0.02280,tr|M0X7U1|M0X7U1_HORVD:-0.02280):0.03865):0.04875):0.04527):0.03207):0.02473,((tr|U5FUJ5|U5FUJ5_POPTR:0.17158,((tr|M4DBK4|M4DBK4_BRARP:0.03336,(sp|Q7XJE5|MCA2_ARATH:0.01017,tr|D7MGJ4|D7MGJ4_ARALL:0.01238):0.01931):0.11593,((tr|A9SC68|A9SC68_PHYPA:0.13247,(tr|D8SV61|D8SV61_SELML:0.02683,tr|D8RZ15|D8RZ15_SELML:0.02339):0.09766):0.01525,((tr|M1AU97|M1AU97_SOLTU:0.00963,tr|K4C1P4|K4C1P4_SOLLC:0.00859):0.11832,(tr|F6I2K1|F6I2K1_VITVI:0.12072,((((tr|U5FU35|U5FU35_POPTR:-0.00041,tr|U5FZM9|U5FZM9_POPTR:0.00532):0.06408,(tr|B9I447|B9I447_POPTR:0.03578,tr|U5FU31|U5FU31_POPTR:0.04129):0.02505):0.03083,(tr|B9RA22|B9RA22_RICCO:0.08119,tr|D7U738|D7U738_VITVI:0.08577):0.00831):0.01556,((tr|M0S1G4|M0S1G4_MUSAM:0.05643,tr|M0S1G6|M0S1G6_MUSAM:0.06002):0.03966,((tr|M1A2V0|M1A2V0_SOLTU:-0.01543,(tr|M1A2U7|M1A2U7_SOLTU:-0.02236,(tr|M1A2U8|M1A2U8_SOLTU:0.00449,tr|K4BIU1|K4BIU1_SOLLC:0.00634):0.02242):0.01465):0.05049,((tr|M4EUE8|M4EUE8_BRARP:0.05647,(sp|Q7XJE6|MCA1_ARATH:0.01360,tr|D7KP27|D7KP27_ARALL:0.01492):0.04014):0.02938,((tr|B9SKF8|B9SKF8_RICCO:0.05649,(tr|A9PFA4|A9PFA4_POPTR:0.03794,(tr|F6GVD4|F6GVD4_VITVI:0.03074,(tr|M0ZNA0|M0ZNA0_SOLTU:0.00213,tr|K4AYR1|K4AYR1_SOLLC:0.00352):0.03003):0.00783):0.01025):0.01397,((tr|I1J6A9|I1J6A9_SOYBN:0.00551,tr|K7LAK3|K7LAK3_SOYBN:0.00557):0.05509,(((tr|Q9AY36|Q9AY36_ORYSJ:0.02274,(tr|J3N500|J3N500_ORYBR:0.00930,tr|I1QW16|I1QW16_ORYGL:-0.00096):0.01573):0.01721,(((tr|W5AEA4|W5AEA4_WHEAT:0.00727,(tr|M0Z0M3|M0Z0M3_HORVD:0.00103,tr|W4ZMH9|W4ZMH9_WHEAT:0.00299):0.00284):0.01639,(tr|I1I698|I1I698_BRADI:-0.00454,tr|I1I696|I1I696_BRADI:0.00454):0.00547):0.01454,(tr|K4ABY5|K4ABY5_SETIT:0.00605,(tr|K7VXY4|K7VXY4_MAIZE:0.00415,tr|C5WRG5|C5WRG5_SORBI:0.00387):0.00228):0.01851):0.00432):0.02702,(tr|W1P244|W1P244_AMBTC:0.05485,tr|M0S921|M0S921_MUSAM:0.05402):0.00478):0.00441):0.00449):0.01117):0.00871):0.01480):0.01338):0.00706):0.00914):0.00993):0.01074):0.03948):0.02170,((((tr|K4ABP9|K4ABP9_SETIT:0.12515,(tr|K4AB17|K4AB17_SETIT:0.08299,(tr|C5WXQ5|C5WXQ5_SORBI:0.06361,(tr|K7WCL2|K7WCL2_MAIZE:0.04671,tr|K7VCW5|K7VCW5_MAIZE:0.03771):0.02081):0.01898):0.03428):0.01510,((tr|M8ATU0|M8ATU0_TRIUA:0.09147,tr|I1H4W5|I1H4W5_BRADI:0.06818):0.04952,(tr|J3LPD7|J3LPD7_ORYBR:0.08497,(tr|Q75LQ6|Q75LQ6_ORYSJ:0.04442,tr|I1PBW7|I1PBW7_ORYGL:-0.00132):0.05307):0.02870):0.01212):0.02161,((tr|M0S605|M0S605_MUSAM:0.08825,tr|M0RZ81|M0RZ81_MUSAM:0.09084):0.05758,((tr|I1H4W4|I1H4W4_BRADI:0.07881,(tr|W5AFU9|W5AFU9_WHEAT:-0.04077,(tr|M8B442|M8B442_TRIUA:-0.00525,tr|W5AHH9|W5AHH9_WHEAT:0.03648):0.02516):0.08011):0.06757,(tr|C5YSL0|C5YSL0_SORBI:0.13705,((tr|K7VHC2|K7VHC2_MAIZE:0.06990,(tr|C5WXQ4|C5WXQ4_SORBI:0.05950,tr|K4ABI7|K4ABI7_SETIT:0.05979):0.00916):0.03289,(tr|J3LPD8|J3LPD8_ORYBR:0.07501,(tr|Q75LR0|Q75LR0_ORYSJ:0.00555,tr|I1PBW9|I1PBW9_ORYGL:0.00575):0.07231):0.03022):0.01844):0.01786):0.00595):0.00538):0.03763,((tr|G7IPJ0|G7IPJ0_MEDTR:0.18240,((tr|K7L5D1|K7L5D1_SOYBN:0.06202,(tr|K7LXW1|K7LXW1_SOYBN:-0.02328,tr|I1LX49|I1LX49_SOYBN:0.02328):0.05436):0.07310,(tr|G7INX3|G7INX3_MEDTR:0.12473,tr|K7L7D7|K7L7D7_SOYBN:0.12817):0.02687):0.01412):0.02405,((tr|K4B2A0|K4B2A0_SOLLC:0.04408,(tr|M1AXU6|M1AXU6_SOLTU:0.02293,(tr|K4B2A1|K4B2A1_SOLLC:0.01099,tr|M1AXU5|M1AXU5_SOLTU:0.01119):0.01913):0.01260):0.13188,(tr|U5CXH3|U5CXH3_AMBTC:0.14290,(tr|B9SIP2|B9SIP2_RICCO:0.06361,tr|B9IJF7|B9IJF7_POPTR:0.06465):0.07873):0.03058):0.01224):0.01053):0.00967):0.00904):0.00163):0.00845):0.00325):0.00451):0.01885,(tr|B9SIN7|B9SIN7_RICCO:0.23494,((tr|M1AXU3|M1AXU3_SOLTU:0.03353,(tr|M1AXU4|M1AXU4_SOLTU:0.00778,tr|K4B2A2|K4B2A2_SOLLC:0.00951):0.03015):0.18178,(((tr|B9SIP1|B9SIP1_RICCO:0.16526,tr|U5FKU2|U5FKU2_POPTR:0.17235):0.01302,((tr|B9SIN8|B9SIN8_RICCO:0.10084,tr|B9S3C1|B9S3C1_RICCO:0.06152):0.07287,(tr|B9IJF4|B9IJF4_POPTR:0.12925,tr|B9IJF6|B9IJF6_POPTR:0.12782):0.04455):0.01424):0.02084,(tr|D7TU80|D7TU80_VITVI:0.18920,((tr|K7LXV9|K7LXV9_SOYBN:0.10784,(tr|G7JCS0|G7JCS0_MEDTR:0.08746,tr|K7L5D3|K7L5D3_SOYBN:0.08278):0.03265):0.04073,((tr|G7IPJ2|G7IPJ2_MEDTR:0.00839,tr|G7IPJ1|G7IPJ1_MEDTR:0.00667):0.13148,(tr|K7M9S5|K7M9S5_SOYBN:0.00844,((tr|K7M9S2|K7M9S2_SOYBN:-0.00577,(tr|K7M9S1|K7M9S1_SOYBN:0.00044,tr|K7M9S4|K7M9S4_SOYBN:-0.00044):0.00577):0.05127,(tr|K7M9R9|K7M9R9_SOYBN:0.00767,tr|K7M9R8|K7M9R8_SOYBN:0.01857):0.04367):0.00644):0.09785):0.00801):0.04640):0.00904):0.00681):0.01614):0.01744):0.00592):0.02394,(((tr|U4LU39|U4LU39_PYROM:0.20327,tr|U4KUL3|U4KUL3_PYROM:0.10715):0.10909,(tr|U4LKW5|U4LKW5_PYROM:0.25240,tr|U4LGM9|U4LGM9_PYROM:0.27299):0.02202):0.01810,((tr|M2PA46|M2PA46_CERS8:0.26578,(tr|D8PVG9|D8PVG9_SCHCM:0.16984,tr|D8PVH0|D8PVH0_SCHCM:0.18999):0.08722):0.01478,(((tr|R9ATV4|R9ATV4_WALI9:0.14800,(tr|I4Y6M3|I4Y6M3_WALSC:0.12097,tr|R9ACY1|R9ACY1_WALI9:0.15870):0.02501):0.08148,((((tr|J9VF97|J9VF97_CRYNH:0.16916,(tr|U4L305|U4L305_PYROM:0.18742,(tr|E6R1I0|E6R1I0_CRYGW:0.02190,tr|F5HI24|F5HI24_CRYNB:0.03148):0.02280):0.07318):0.03613,(tr|A8N448|A8N448_COPC7:0.19765,(((tr|I2G5E1|I2G5E1_USTH4:0.03460,(tr|M9LQ81|M9LQ81_PSEA3:0.02203,tr|E6ZUA8|E6ZUA8_SPORE:0.02294):0.00767):0.04797,(sp|Q4PEQ5|MCA1_USTMA:0.06722,(tr|V5GJB4|V5GJB4_PSEBG:0.01849,tr|R9P6I8|R9P6I8_PSEHS:0.01899):0.05109):0.01228):0.06171,(tr|M5EAK1|M5EAK1_MALS4:0.10443,tr|A8PXG2|A8PXG2_MALGO:0.11052):0.04547):0.05472):0.01311):0.00629,((tr|U9SWE0|U9SWE0_RHIID:0.20535,(tr|I1CP30|I1CP30_RHIO9:0.20186,((tr|M7PD12|M7PD12_PNEMU:0.06814,tr|L0PCL6|L0PCL6_PNEJ8:0.07834):0.13051,((tr|I1CGY3|I1CGY3_RHIO9:0.13593,tr|S2K1G5|S2K1G5_MUCC1:0.09290):0.07338,(tr|S2KFT1|S2KFT1_MUCC1:0.16162,((tr|I1CSX6|I1CSX6_RHIO9:0.12922,(tr|I1CGG7|I1CGG7_RHIO9:0.05607,tr|S2J1V2|S2J1V2_MUCC1:0.06227):0.07040):0.02348,((tr|I1C2H1|I1C2H1_RHIO9:0.08371,tr|I1CJQ3|I1CJQ3_RHIO9:0.07297):0.06833,(tr|S2JI00|S2JI00_MUCC1:0.13604,(tr|I1CN33|I1CN33_RHIO9:0.10302,tr|S2IZQ1|S2IZQ1_MUCC1:0.09566):0.02436):0.01483):0.01506):0.01177):0.01257):0.01643):0.01006):0.00710):0.01034,((tr|L8WXF0|L8WXF0_THACA:0.25329,(tr|J4U979|J4U979_TRIAS:0.21378,(tr|F4RI18|F4RI18_MELLP:0.16080,(tr|E3K2P5|E3K2P5_PUCGT:0.08781,tr|J3Q177|J3Q177_PUCT1:0.12049):0.10323):0.04034):0.01537):0.00824,(((tr|S8DV31|S8DV31_FOMPI:0.18441,tr|A8NHU6|A8NHU6_COPC7:0.12832):0.04288,(tr|D8PXR3|D8PXR3_SCHCM:0.16663,((((tr|K5WTL9|K5WTL9_AGABU:0.14163,tr|G4TQJ6|G4TQJ6_PIRID:0.13337):0.02473,((tr|B0CVI1|B0CVI1_LACBS:0.14755,(tr|F8QFD4|F8QFD4_SERL3:-0.00018,tr|F8PBK3|F8PBK3_SERL9:0.00018):0.14481):0.01304,(tr|K5XL21|K5XL21_AGABU:0.14314,(tr|K5WRE0|K5WRE0_PHACS:0.04345,tr|K5W1F8|K5W1F8_PHACS:0.04276):0.09041):0.01186):0.00555):0.00743,((tr|F8NXY0|F8NXY0_SERL9:0.14408,(tr|F8PXJ2|F8PXJ2_SERL3:0.11334,(tr|B8P969|B8P969_POSPM:0.02004,tr|B8PMF9|B8PMF9_POSPM:0.02319):0.03766):0.01953):0.06113,((tr|D8PVG8|D8PVG8_SCHCM:0.12186,(tr|E2LJW2|E2LJW2_MONPE:0.05680,tr|V2XL71|V2XL71_MONRO:-0.05680):0.11793):0.02094,((tr|V2X6B8|V2X6B8_MONRO:0.12459,(tr|A8NU42|A8NU42_COPC7:0.08848,(tr|K5W3A1|K5W3A1_PHACS:0.09279,tr|D8Q4B9|D8Q4B9_SCHCM:0.09227):0.00661):0.02800):0.01558,(tr|M2R3M5|M2R3M5_CERS8:0.13434,(tr|J4HZ14|J4HZ14_FIBRA:0.09914,tr|S8DXS7|S8DXS7_FOMPI:0.09354):0.03527):0.00915):0.01507):0.01072):-0.00047):0.01005,(tr|A8N077|A8N077_COPC7:0.16386,(tr|J4GER3|J4GER3_FIBRA:0.15927,tr|M2R293|M2R293_CERS8:0.14240):0.02750):0.00385):0.00675):0.01613):0.00948,((tr|F2QPM1|F2QPM1_PICP7:0.20411,tr|W1Q8K5|W1Q8K5_OGAPD:0.19897):0.01181,((tr|M7TPZ0|M7TPZ0_EUTLA:0.18094,((((((tr|C5FU84|C5FU84_ARTOC:0.02898,tr|D4AW52|D4AW52_ARTBC:0.02681):0.02055,(tr|F2SXM6|F2SXM6_TRIRC:0.01709,(tr|F2S7Z9|F2S7Z9_TRIT1:0.01039,tr|E4V116|E4V116_ARTGP:0.01001):0.00742):0.00910):0.07503,((tr|B6Q4J0|B6Q4J0_PENMQ:0.01532,(tr|B8M571|B8M571_TALSN:0.00140,tr|B8M572|B8M572_TALSN:-0.00140):0.01326):0.07750,(tr|S7Z928|S7Z928_PENO1:0.06432,(tr|C8VPI2|C8VPI2_EMENI:0.05422,(sp|Q2UCB7|MCA1B_ASPOR:0.03831,(sp|Q0CQL9|MCA1B_ASPTN:0.03878,((tr|G7XMP9|G7XMP9_ASPKW:0.00182,(sp|A2QU58|MCA1B_ASPNC:-0.00019,tr|G3XMW9|G3XMW9_ASPNA:0.00019):0.00194):0.03262,(sp|A1CL82|MCA1B_ASPCL:0.02203,(sp|B0Y081|MCA1B_ASPFC:0.00343,sp|A1D611|MCA1B_NEOFI:0.00278):0.01150):0.01787):0.00063):0.00473):0.01409):0.01167):0.01247):0.02211):0.02595,(tr|V5HZS8|V5HZS8_BYSSN:0.13090,(tr|K9GXE2|K9GXE2_PEND1:0.07487,tr|B6H310|B6H310_PENCW:0.08772):0.03766):0.00587):0.02446,(((tr|S3BVD8|S3BVD8_OPHP1:0.10381,(((tr|M7SGU5|M7SGU5_EUTLA:0.04070,(sp|Q7S4N5|MCA1B_NEUCR:-0.00000,tr|F8MU79|F8MU79_NEUT8:0.00000):0.04150):0.05386,(tr|L8FZF8|L8FZF8_PSED2:0.06856,(tr|M3CY17|M3CY17_SPHMS:0.03844,tr|M2NLA2|M2NLA2_BAUCO:0.04004):0.03028):0.02600):0.00813,(((tr|Q0U182|Q0U182_PHANO:0.01417,(tr|M2UEB9|M2UEB9_COCH5:0.00236,tr|R0IYK2|R0IYK2_SETT2:0.00198):0.01170):0.05548,(tr|E5A3H1|E5A3H1_LEPMJ:0.01838,tr|M2TJ09|M2TJ09_COCSN:0.02348):0.04756):0.02910,(((tr|B2W8S4|B2W8S4_PYRTR:0.00000,tr|E3S224|E3S224_PYRTT:-0.00000):0.03954,(tr|R1EEX8|R1EEX8_BOTPV:0.03567,tr|M2ZZQ4|M2ZZQ4_MYCFI:0.03557):0.00721):0.03795,(tr|G3J427|G3J427_CORMM:0.05876,((tr|K1X2U4|K1X2U4_MARBU:0.03109,(sp|A7F075|MCA1_SCLS1:0.00779,tr|M7UFB7|M7UFB7_BOTF1:0.00517):0.01917):0.02246,(tr|L7IUP1|L7IUP1_MAGOP:0.04719,((tr|G0SB27|G0SB27_CHATD:0.02143,(tr|G2QI32|G2QI32_THIHA:0.01655,(tr|G2R6Z5|G2R6Z5_THITE:0.00606,tr|Q2HH83|Q2HH83_CHAGB:0.00658):0.00813):0.00489):0.01876,(tr|J3NV87|J3NV87_GAGT3:0.03254,(tr|E3QLQ6|E3QLQ6_COLGM:0.01838,(tr|T5ACS2|T5ACS2_OPHSC:0.05157,tr|G9NYT9|G9NYT9_HYPAI:0.00266):0.01121):0.00872):0.00950):0.00678):0.00219):0.00775):0.01993):0.01883):0.00709):0.00795):0.01038,((tr|R7YTJ8|R7YTJ8_CONA1:0.08604,((tr|N1J6M4|N1J6M4_BLUG1:0.06676,((tr|G2XH35|G2XH35_VERDV:0.05074,(tr|L2G8Y4|L2G8Y4_COLGN:0.04400,((tr|N4V8B0|N4V8B0_COLOR:0.00712,tr|T0M6R2|T0M6R2_COLGC:0.00687):0.01264,((tr|S3DKB2|S3DKB2_GLAL2:-0.02364,tr|H0ELC6|H0ELC6_GLAL7:0.02364):0.03944,(tr|H1VUI6|H1VUI6_COLHI:0.00453,tr|A0A066XR06|A0A066XR06_COLSU:0.00949):0.01142):-0.00038):0.00724):0.01826):0.00488,((tr|F9FEV4|F9FEV4_FUSOF:0.06075,((tr|K3V0G4|K3V0G4_FUSPC:0.00052,tr|A0A016PMU0|A0A016PMU0_GIBZA:0.00072):0.01330,(tr|C7YP68|C7YP68_NECH7:0.01204,(tr|N1RWT0|N1RWT0_FUSC4:0.00067,(tr|F9FEY2|F9FEY2_FUSOF:-0.00003,tr|S0DXV5|S0DXV5_GIBF5:0.00003):0.00057):0.01065):0.00328):0.01475):0.01984,(tr|M4FTZ7|M4FTZ7_MAGP6:0.04714,(((tr|U7Q415|U7Q415_SPOS1:0.01439,tr|F0XRJ2|F0XRJ2_GROCL:0.01660):0.01740,(tr|F7VVB4|F7VVB4_SORMK:0.02884,(tr|R8BTD2|R8BTD2_TOGMI:0.02014,(tr|G9MQK5|G9MQK5_HYPVG:0.00158,tr|G0RHX3|G0RHX3_HYPJQ:0.00228):0.01854):0.01058):0.00362):0.00780,(tr|J5JXU0|J5JXU0_BEAB2:0.03926,(tr|M1WE66|M1WE66_CLAP2:0.01788,(tr|E9E4B0|E9E4B0_METAQ:0.00444,tr|E9EWX0|E9EWX0_METAR:0.00796):0.00931):0.01780):0.00545):0.00234):0.00721):0.00454):0.00747):0.00933,(tr|F9XM52|F9XM52_MYCGM:0.06452,((tr|C4JJZ7|C4JJZ7_UNCRE:0.01225,(sp|Q1E0A3|MCA1_COCIM:-0.00040,tr|C5P8Z0|C5P8Z0_COCP7:0.00040):0.01045):0.03715,((tr|B6Q817|B6Q817_PENMQ:0.01434,(tr|B8LUK7|B8LUK7_TALSN:-0.00003,tr|B8LUK6|B8LUK6_TALSN:0.00003):0.01372):0.02256,(tr|V5FUD9|V5FUD9_BYSSN:0.03205,(sp|Q8J140|MCA1_EMENI:0.02683,(sp|Q0CTN3|MCA1A_ASPTN:0.01622,(sp|A1CQZ0|MCA1A_ASPCL:0.01338,(sp|B0XPP3|MCA1A_ASPFC:0.00689,sp|A1D3V4|MCA1A_NEOFI:0.00720):0.00606):0.00425):0.00651):0.00700):0.00701):0.00615):0.01539):0.00896):0.01930):0.02547,((((sp|Q2UN81|MCA1A_ASPOR:-0.00020,tr|I8THJ6|I8THJ6_ASPO3:0.00020):0.03003,((tr|G7XSW5|G7XSW5_ASPKW:0.00906,(sp|A2RB75|MCA1A_ASPNC:-0.00002,tr|G3YEF4|G3YEF4_ASPNA:0.00002):0.01322):0.01613,(tr|S7ZAU6|S7ZAU6_PENO1:0.01077,(tr|K9FF13|K9FF13_PEND1:0.00796,tr|B6H975|B6H975_PENCW:0.00661):0.00410):0.01582):0.00250):0.02825,(tr|H6C2F8|H6C2F8_EXODN:0.05548,(tr|K2R808|K2R808_MACPH:0.03404,tr|N1PEG7|N1PEG7_MYCP1:0.03047):0.02232):0.00738):0.04524,(((tr|C5FCM8|C5FCM8_ARTOC:0.01030,(tr|F2SXR9|F2SXR9_TRIRC:0.00627,(tr|D4DLM8|D4DLM8_TRIVH:-0.00027,(tr|F2S007|F2S007_TRIT1:-0.00028,tr|D4AV01|D4AV01_ARTBC:0.00028):0.00027):0.00662):0.00610):0.04029,(tr|E5R192|E5R192_ARTGP:0.02981,tr|F2PRF7|F2PRF7_TRIEC:-0.02509):0.03450):0.03727,((tr|C1HAY5|C1HAY5_PARBA:0.00285,tr|C1GLJ5|C1GLJ5_PARBD:0.00205):0.06456,(tr|C6H5K1|C6H5K1_AJECH:0.03945,(sp|A6R7B8|MCA1_AJECN:0.01748,tr|C5GES0|C5GES0_AJEDR:0.01690):0.01721):0.03592):0.01832):0.01570):0.01142):0.00380):0.01997,((tr|G1X6N7|G1X6N7_ARTOA:0.08498,tr|S8A837|S8A837_DACHA:0.08649):0.04751,(tr|U4LW63|U4LW63_PYROM:0.10898,tr|D5GGU1|D5GGU1_TUBMM:0.11003):0.02080):0.00728):0.01301):0.00977,((tr|G0SI51|G0SI51_CHATD:0.12584,(tr|C9SJJ7|C9SJJ7_VERA1:0.15349,tr|U9TNU4|U9TNU4_RHIID:0.05470):0.04126):0.02940,(((tr|G2XF17|G2XF17_VERDV:0.06002,tr|L2GJM5|L2GJM5_COLGN:0.16251):0.03910,(tr|K1XJX8|K1XJX8_MARBU:0.10699,tr|N1JDQ0|N1JDQ0_BLUG1:0.12056):0.02430):0.01349,((sp|A4QTY2|MCA1_MAGO7:0.12021,(tr|J3NMH6|J3NMH6_GAGT3:0.02104,tr|M4G9S1|M4G9S1_MAGP6:0.02276):0.09952):0.02299,(((tr|J5JSL2|J5JSL2_BEAB2:0.01709,tr|G3JF14|G3JF14_CORMM:0.01628):0.07067,(tr|T5AK74|T5AK74_OPHSC:0.06836,(tr|M1W225|M1W225_CLAP2:0.02807,(tr|E9E3H1|E9E3H1_METAQ:0.00654,tr|E9FBY7|E9FBY7_METAR:0.00843):0.02017):0.03509):0.02436):0.04428,(((tr|U7Q7Z9|U7Q7Z9_SPOS1:0.06895,tr|F0XV70|F0XV70_GROCL:0.06678):0.04629,(tr|S3CRU6|S3CRU6_OPHP1:0.09911,(tr|G2RCM6|G2RCM6_THITE:0.06798,tr|G2QII3|G2QII3_THIHA:0.06775):0.02628):0.01964):0.01739,((((tr|F9GC84|F9GC84_FUSOF:0.00077,tr|S0DT53|S0DT53_GIBF5:0.00075):0.03877,(tr|I1RXX8|I1RXX8_GIBZE:0.03238,tr|K3VDT2|K3VDT2_FUSPC:0.03311):0.00536):0.06883,(tr|C7YSH7|C7YSH7_NECH7:0.09378,(tr|G9N2V1|G9N2V1_HYPVG:0.05803,(tr|G0RPP5|G0RPP5_HYPJQ:0.04942,tr|G9NT51|G9NT51_HYPAI:0.05179):0.01005):0.03144):0.01698):0.00713,(tr|B2A9D3|B2A9D3_PODAN:0.11847,((tr|F7VKN6|F7VKN6_SORMK:0.07547,(tr|G4UBE0|G4UBE0_NEUT9:0.00708,(sp|Q7S232|MCA1A_NEUCR:0.00527,tr|F8N102|F8N102_NEUT8:0.00634):0.00788):0.06732):0.03271,(tr|R8B8Q3|R8B8Q3_TOGMI:0.09593,((tr|T0K193|T0K193_COLGC:0.02191,(tr|H1VK56|H1VK56_COLHI:0.03441,tr|A0A066XT93|A0A066XT93_COLSU:0.01580):0.00570):0.04057,(tr|N4VMS0|N4VMS0_COLOR:0.06163,(tr|H1VPG9|H1VPG9_COLHI:-0.02350,tr|E3QEK1|E3QEK1_COLGM:0.03114):0.03294):0.00412):0.02978):0.00647):0.01627):0.00208):0.00750):0.00693):0.00979):0.00299):0.01046):0.00423):0.01688):0.02184,(((tr|G1XT97|G1XT97_ARTOA:0.05135,tr|S8AH50|S8AH50_DACHA:0.07971):0.11677,((tr|A7TQC0|A7TQC0_VANPO:0.13770,tr|G8BMR7|G8BMR7_TETPH:0.13463):0.03136,((tr|G0VCF5|G0VCF5_NAUCC:0.10880,tr|G0WBE4|G0WBE4_NAUDC:0.10676):0.06016,((((sp|Q75B43|MCA1_ASHGO:0.06544,tr|R9XIW0|R9XIW0_ASHAC:0.06551):0.05543,((tr|C5DET5|C5DET5_LACTC:0.08560,tr|G8JXJ6|G8JXJ6_ERECY:0.08215):0.01699,((tr|B3LJM7|B3LJM7_YEAS1:0.00074,(tr|H0GNS1|H0GNS1_SACCK:-0.00018,(sp|A6ZP43|MCA1_YEAS7:0.00015,tr|E7KI79|E7KI79_YEASA:-0.00015):0.00018):0.00049):0.08936,(tr|S6EBN4|S6EBN4_ZYGB2:0.07150,tr|C5DY73|C5DY73_ZYGRC:0.07574):0.02547):0.01290):0.01289):0.01566,(sp|Q6CLS0|MCA1_KLULA:0.12560,tr|G8ZMP1|G8ZMP1_TORDC:0.13154):0.01099):0.00731,((tr|I2GYR1|I2GYR1_TETBL:0.09317,(sp|Q6FPX9|MCA1_CANGA:0.08260,((tr|H0H1B3|H0H1B3_SACCK:0.00144,tr|J6EGQ7|J6EGQ7_SACK1:0.00195):0.06246,(tr|G0VBD5|G0VBD5_NAUCC:0.04706,tr|G0WB59|G0WB59_NAUDC:0.05020):0.01475):0.00818):0.01401):0.04950,(tr|A7TKS2|A7TKS2_VANPO:0.11894,(tr|J7S285|J7S285_KAZNA:0.10699,tr|H2AXZ1|H2AXZ1_KAZAF:0.11054):0.01135):0.01861):0.00487):0.01204):0.00593):0.02314):0.00992,((tr|K0K8F3|K0K8F3_WICCF:0.18349,(tr|B6JXJ3|B6JXJ3_SCHJY:0.12155,(tr|S9VZD5|S9VZD5_SCHCR:0.11456,(sp|O74477|MCA1_SCHPO:0.06320,tr|S9R5A8|S9R5A8_SCHOY:0.06958):0.04685):0.01205):0.06174):0.01010,((tr|G7E570|G7E570_MIXOS:0.17252,(tr|M7XP63|M7XP63_RHOT1:0.16239,(tr|U5HDC4|U5HDC4_USTV1:0.14794,(tr|J9VY73|J9VY73_CRYNH:0.06456,(sp|P0CM58|MCA1_CRYNJ:0.01143,tr|E6R4Z4|E6R4Z4_CRYGW:0.01482):0.05216):0.07289):0.01882):0.01519):0.01913,(((tr|A3LZT0|A3LZT0_PICST:0.09413,tr|G3AQ55|G3AQ55_SPAPN:0.09122):0.06920,((tr|G8BJC3|G8BJC3_CANPC:0.07612,tr|H8X2Z7|H8X2Z7_CANO9:0.08378):0.03769,((sp|A5DZS4|MCA1_LODEL:0.05817,(tr|B9WEA8|B9WEA8_CANDC:0.01047,(sp|Q5ANA8|MCA1_CANAL:0.00249,tr|C4YNP9|C4YNP9_CANAW:0.00346):0.01287):0.05050):0.03792,(tr|C5M7Z7|C5M7Z7_CANTT:0.09293,tr|M3K511|M3K511_CANMX:0.08873):0.00360):0.02272):0.04127):0.01442,(sp|Q6C2Y6|MCA1_YARLI:0.17004,(tr|G3B0D7|G3B0D7_CANTC:0.14802,(tr|C4Y3R3|C4Y3R3_CLAL4:0.14215,(((sp|Q6BH13|MCA1_DEBHA:0.07543,(tr|G8YTA2|G8YTA2_PICSO:0.01540,tr|G8YUQ5|G8YUQ5_PICSO:0.01293):0.05975):0.02674,(sp|A5D9W7|MCA1_PICGU:0.08294,tr|M5BVL9|M5BVL9_THACB:0.05755):0.02163):0.02875,(sp|A3LSY7|MCA1_PICST:0.10448,tr|G3ASP1|G3ASP1_SPAPN:0.10431):0.02163):0.00563):0.01099):0.02158):0.00977):0.01499):0.00366):0.00632):0.00591):0.00283):0.00378):0.00521):0.00418):0.00377):0.00540,(tr|S8DTK4|S8DTK4_FOMPI:0.23913,(tr|K5X727|K5X727_AGABU:-0.01534,tr|K9HTK4|K9HTK4_AGABB:0.02309):0.20031):0.00588):0.00541):0.02176,(((tr|F4NSJ1|F4NSJ1_BATDJ:0.19920,tr|F4NSJ2|F4NSJ2_BATDJ:0.20324):0.04168,((tr|K0SMJ3|K0SMJ3_THAOC:0.09608,tr|B8C9N2|B8C9N2_THAPS:0.09604):0.12779,(((tr|C5KFI1|C5KFI1_PERM5:-0.00268,(tr|C5KG21|C5KG21_PERM5:0.00992,(tr|C5KG22|C5KG22_PERM5:0.00116,tr|C5KFI0|C5KFI0_PERM5:0.00156):0.00591):0.00541):0.14516,(tr|C5KFM3|C5KFM3_PERM5:0.04274,tr|C5KG32|C5KG32_PERM5:0.05816):0.11224):0.07739,((tr|F0VAY1|F0VAY1_NEOCL:0.03830,tr|V4ZDI2|V4ZDI2_TOXGO:0.03902):0.18048,(tr|F0YIT8|F0YIT8_AURAN:0.21489,(tr|I4Y5Q9|I4Y5Q9_WALSC:0.10932,tr|R9A9V6|R9A9V6_WALI9:0.10940):0.10063):0.00457):0.00785):0.00871):0.00732):0.01279,(tr|F4NXI4|F4NXI4_BATDJ:0.24988,(tr|A0A023B2B8|A0A023B2B8_GRENI:0.17214,tr|A0A023B5G9|A0A023B5G9_GRENI:0.17461):0.06989):0.00944):0.00340):0.01039):0.00317):0.00053):0.00693):0.00601):0.00395):0.01215):0.01119,(tr|M2P733|M2P733_CERS8:0.32329,(tr|G4T4T7|G4T4T7_PIRID:0.30542,(tr|A8N426|A8N426_COPC7:0.29559,(tr|B8PM88|B8PM88_POSPM:0.18911,tr|J4I243|J4I243_FIBRA:0.25816):0.06563):0.00951):0.01775):0.00459):0.01131):0.00463):0.00160):0.00905):0.00421,(((tr|C7PTB3|C7PTB3_CHIPD:0.31341,((tr|K4IRS8|K4IRS8_PSYTT:0.19350,tr|I3Z1Y5|I3Z1Y5_BELBD:0.18648):0.09720,((tr|R6A183|R6A183_9BACT:0.26188,(tr|R5RSV9|R5RSV9_9BACE:0.24662,tr|R6W9J1|R6W9J1_9BACT:0.20552):0.02740):0.02682,(tr|R5M601|R5M601_9BACT:0.30223,(tr|R6EW33|R6EW33_9BACT:0.30200,tr|R6DZD5|R6DZD5_9BACE:0.31008):0.00849):0.00175):0.00398):0.01192):0.03274,((tr|F0JJL7|F0JJL7_DESDE:0.25829,tr|K0NIB6|K0NIB6_DESTT:0.24160):0.08010,(tr|Q2RW27|Q2RW27_RHORT:0.29363,((tr|S5S4B4|S5S4B4_RHIET:0.00500,tr|Q2K0C3|Q2K0C3_RHIEC:0.00595):0.04025,(tr|B6A490|B6A490_RHILW:0.03769,(tr|C6B808|C6B808_RHILS:0.02991,(tr|W0NJA4|W0NJA4_RHILT:0.02880,(tr|Q1M5E7|Q1M5E7_RHIL3:0.02027,tr|W0INW5|W0INW5_RHILT:0.02149):0.00889):0.00219):0.00081):0.01088):0.27373):0.03848):0.00078):0.01379,(((((tr|B9KTS7|B9KTS7_RHOSK:0.00330,(tr|F3U2E1|F3U2E1_RHOSH:0.00124,(tr|Q3IWQ1|Q3IWQ1_RHOS4:0.00059,tr|A3PPA8|A3PPA8_RHOS1:0.00071):0.00055):0.00191):0.28421,(((tr|A5V4E9|A5V4E9_SPHWW:0.26083,(tr|A1VP16|A1VP16_POLNA:0.23393,(tr|F4GYF6|F4GYF6_CELFA:0.22602,tr|Q01P85|Q01P85_SOLUE:0.22255):0.01684):0.01642):0.01137,((((tr|H5WST2|H5WST2_9BURK:0.15259,(tr|A2SFV9|A2SFV9_METPP:0.15034,tr|B1Y125|B1Y125_LEPCP:0.14297):0.00636):0.03737,(tr|B3U4W5|B3U4W5_9BACT:0.16378,tr|Q21Z40|Q21Z40_ALBFT:0.15150):0.02841):0.06736,((tr|E3E9C9|E3E9C9_PAEPS:0.16716,tr|C3H9V2|C3H9V2_BACTU:0.16488):0.06952,(tr|H8MX43|H8MX43_CORCM:0.22122,(tr|I0G9V4|I0G9V4_9BRAD:0.21350,(tr|D7AGH8|D7AGH8_GEOSK:0.18185,(tr|E8WSB0|E8WSB0_GEOS8:0.16152,tr|K9VPH7|K9VPH7_9CYAN:0.15504):0.02520):0.00862):0.02815):0.00331):0.02167):0.00978,(tr|F2RGA2|F2RGA2_STRVP:0.23726,(tr|G2P3L6|G2P3L6_STRVO:0.24710,(tr|C9ZG50|C9ZG50_STRSW:0.18157,tr|Q82MR2|Q82MR2_STRAW:0.17258):0.06333):0.01177):0.00793):0.00589):0.02666,(tr|C7P9U4|C7P9U4_CHIPD:0.28354,tr|K9ZA18|K9ZA18_CYAAP:0.26333):0.01312):0.01136):0.05039,((tr|Q3J9Z6|Q3J9Z6_NITOC:0.26304,(tr|A1VLJ0|A1VLJ0_POLNA:0.23911,tr|C0QJL6|C0QJL6_DESAH:0.23705):0.03206):0.05777,((tr|D5MH91|D5MH91_9BACT:0.28395,(tr|A9VC84|A9VC84_MONBE:0.26506,(tr|A8IRH4|A8IRH4_CHLRE:0.20839,tr|D8TJX4|D8TJX4_VOLCA:0.20908):0.06204):0.02415):0.01026,((tr|E8RHJ4|E8RHJ4_DESPD:0.19898,(tr|Q479Y5|Q479Y5_DECAR:0.17526,tr|C7RQ71|C7RQ71_ACCPU:0.18447):0.02309):0.09977,((tr|D9SHW1|D9SHW1_GALCS:0.17932,tr|Q3AS69|Q3AS69_CHLCH:0.17332):0.11712,((tr|A0JYI4|A0JYI4_ARTS2:0.22082,tr|E6S7Z1|E6S7Z1_INTC7:0.20582):0.04995,((tr|I0HV75|I0HV75_RUBGI:0.19311,tr|C7RJH2|C7RJH2_ACCPU:0.18895):0.04169,((tr|B3ECI5|B3ECI5_CHLL2:0.16222,tr|A1BFW0|A1BFW0_CHLPD:0.16620):0.02288,(tr|B4SAF9|B4SAF9_PELPB:0.18977,tr|B3EK49|B3EK49_CHLPB:0.17427):0.00514):0.03928):0.02953):0.03713):0.00493):0.00415):0.01353):0.01393):0.00439,(tr|A9AXA2|A9AXA2_HERA2:0.35519,(tr|Q2HCF8|Q2HCF8_CHAGB:-0.08168,tr|I0I5Y7|I0I5Y7_CALAS:0.08168):0.33625):0.00826):0.01203,((tr|C2UNI0|C2UNI0_BACCE:0.31696,(tr|Q4YQF4|Q4YQF4_PLABA:0.10347,tr|Q4XLV5|Q4XLV5_PLACH:0.13595):0.21348):0.01561,(tr|A9AXQ9|A9AXQ9_HERA2:0.34993,((tr|Q1MHA2|Q1MHA2_RHIL3:0.17470,(tr|B7KTJ4|B7KTJ4_METC4:0.00535,(tr|C7CJY2|C7CJY2_METED:0.00220,(tr|C5AYL7|C5AYL7_METEA:0.00096,tr|A9W2H8|A9W2H8_METEP:0.00079):0.00106):0.00364):0.17085):0.05027,(tr|A0A024E6H7|A0A024E6H7_9PSED:0.18694,(tr|I0G9V3|I0G9V3_9BRAD:0.08762,(tr|G7DJZ5|G7DJZ5_BRAJP:0.00562,tr|A0A023XGW8|A0A023XGW8_BRAJP:0.00290):0.08443):0.09910):0.04463):0.10935):0.00377):0.00885):0.00203):0.00184):0.00277):0.00179):0.00152):0.00328):0.00159):0.00117):0.00114):0.00008);
ME_NNI1	((((((tr|F8EFC9|F8EFC9_RUNSL:0.29640,tr|D2QUE6|D2QUE6_SPILD:0.32478):0.01557,(tr|Q01TV3|Q01TV3_SOLUE:0.28532,tr|B0SUB3|B0SUB3_LEPBP:0.31337):0.00407):0.01898,(((tr|H6L9P6|H6L9P6_SAPGL:0.22707,(tr|I4AMW2|I4AMW2_FLELS:0.20485,(tr|F4KTB4|F4KTB4_HALH1:0.19249,tr|F4KTB5|F4KTB5_HALH1:0.19524):0.01480):0.00671):0.06759,(tr|F8EIG2|F8EIG2_RUNSL:0.25790,(tr|D2QKF5|D2QKF5_SPILD:0.16082,tr|I0K968|I0K968_9BACT:0.14890):0.10972):0.01937):0.00865,(((tr|R5P553|R5P553_9BACT:0.24537,(((tr|R6AA99|R6AA99_9BACT:0.13901,tr|R6F9H0|R6F9H0_9BACT:0.13047):0.07123,(tr|R6CMD4|R6CMD4_9BACT:0.17305,tr|R6CIV5|R6CIV5_9BACE:0.18421):0.02294):0.05003,(tr|R5ZTX2|R5ZTX2_9BACT:0.14628,tr|R6VWC8|R6VWC8_9BACT:0.16109):0.09297):0.00707):0.02171,(tr|R7J3Z2|R7J3Z2_9BACT:0.25095,(tr|R5CNL3|R5CNL3_9BACT:0.11745,tr|R6ATA5|R6ATA5_9BACT:0.12396):0.15310):0.01044):0.02279,(tr|R6YR74|R6YR74_9BACT:0.27452,(tr|R7F598|R7F598_9BACT:0.26092,tr|R7HQH7|R7HQH7_9BACT:0.25368):0.00945):0.02373):0.00658):0.02326):0.00842,((tr|Q2SGU4|Q2SGU4_HAHCH:0.29384,tr|K0N9P9|K0N9P9_DESTT:0.29125):0.04083,((tr|A0LCL4|A0LCL4_MAGSM:0.30097,(tr|C6BVM2|C6BVM2_DESAD:0.25667,tr|B8FBW0|B8FBW0_DESAA:0.28402):0.02357):0.05176,(((tr|I0IKT5|I0IKT5_LEPFC:0.27019,((tr|A8ZYH7|A8ZYH7_DESOH:0.05298,tr|A8ZYH6|A8ZYH6_DESOH:0.05102):0.14814,(tr|A8ZYH8|A8ZYH8_DESOH:0.16050,(tr|B5YI64|B5YI64_THEYD:0.09686,tr|E4TH74|E4TH74_CALNY:0.10233):0.06547):0.02988):0.07359):0.01571,((tr|D8PBR2|D8PBR2_9BACT:0.31100,tr|D8PIE9|D8PIE9_9BACT:0.29816):0.02894,(tr|R5DIP7|R5DIP7_9PORP:0.29864,(tr|Q2W6J9|Q2W6J9_MAGSA:0.20896,(tr|Q2W9Q0|Q2W9Q0_MAGSA:0.17324,tr|Q2W3D6|Q2W3D6_MAGSA:0.18194):0.04577):0.07172):0.00988):0.00992):0.01621,(((tr|R5I5H3|R5I5H3_9BACT:0.13643,((tr|R5JU50|R5JU50_9BACE:0.02400,(tr|R5RRT6|R5RRT6_9BACE:0.00681,tr|R6Z8G9|R6Z8G9_9BACE:0.00431):0.02057):0.02219,(tr|R6S9I5|R6S9I5_9BACE:0.04130,tr|R6KHZ5|R6KHZ5_9BACE:0.04078):0.01118):0.09385):0.14233,((tr|R6X228|R6X228_9BACT:0.20293,(tr|R6W2H6|R6W2H6_9BACT:0.17585,tr|R6KH41|R6KH41_9BACE:0.19530):0.01591):0.04947,(tr|R5IFC9|R5IFC9_9BACT:0.21762,tr|R5I094|R5I094_9BACT:0.22690):0.02633):0.00907):0.03551,(tr|R5JR61|R5JR61_9BACE:0.31419,(tr|Q2WA37|Q2WA37_MAGSA:0.29954,(tr|B1M4W3|B1M4W3_METRJ:0.06159,tr|B1Z716|B1Z716_METPB:0.06543):0.22901):0.02578):0.00490):0.01502):0.00378):0.01782):0.00303):0.00354,(((tr|I4C3S5|I4C3S5_DESTA:0.29923,(tr|Q3Z6N7|Q3Z6N7_DEHM1:0.03407,(tr|V5QCP0|V5QCP0_9CHLR:0.03913,(tr|M1RFB4|M1RFB4_9CHLR:0.00376,(tr|A5FPT5|A5FPT5_DEHMB:0.00070,(tr|D3SJX4|D3SJX4_DEHMG:0.00375,tr|M1RBC8|M1RBC8_9CHLR:0.00206):0.00134):0.00243):0.04411):0.01008):0.26041):0.00589,(((tr|F4BXG2|F4BXG2_METCG:0.31685,(tr|B8FF05|B8FF05_DESAA:0.24152,(tr|B8FGD1|B8FGD1_DESAA:0.12925,(tr|B8FF08|B8FF08_DESAA:0.01024,tr|B8FF09|B8FF09_DESAA:0.00977):0.10718):0.13042):0.08913):0.01047,(((tr|I3ZCE2|I3ZCE2_TERRK:0.20968,tr|Q01SK8|Q01SK8_SOLUE:0.21280):0.08071,(tr|W0RQM2|W0RQM2_9BACT:0.27353,tr|C1ACB3|C1ACB3_GEMAT:0.25438):0.03400):0.05835,(tr|L0HKF1|L0HKF1_ACIS0:0.32027,((((tr|Q5X2A5|Q5X2A5_LEGPA:0.00553,(tr|A5IF34|A5IF34_LEGPC:0.00573,tr|D5T8B6|D5T8B6_LEGP2:0.00749):0.00373):0.07045,(tr|G8UVL1|G8UVL1_LEGPN:0.01494,tr|Q5WU25|Q5WU25_LEGPL:0.01325):0.06150):0.23879,(((tr|B8HVW0|B8HVW0_CYAP4:0.20124,(tr|K9UF14|K9UF14_9CHRO:0.19134,(tr|K9SKQ3|K9SKQ3_9CYAN:0.15777,(tr|C7QV08|C7QV08_CYAP0:0.00185,tr|B7JVN8|B7JVN8_CYAP8:0.00003):0.16742):0.03031):0.01165):0.06043,(tr|S0EVL7|S0EVL7_CHTCT:0.23081,(tr|A9FQ64|A9FQ64_SORC5:0.21359,tr|W5XFH0|W5XFH0_9BACT:0.22182):0.02297):0.01296):0.03116,(tr|E8R1B2|E8R1B2_ISOPI:0.27674,tr|Q7USD2|Q7USD2_RHOBA:0.27327):0.01808):0.03717):0.03905,(tr|T2G814|T2G814_DESGI:0.30585,(tr|R6FRI3|R6FRI3_9BACT:0.27149,(tr|L0HC62|L0HC62_METFS:0.22517,tr|G8UM80|G8UM80_TANFA:0.25800):0.01968):0.02115):0.04374):0.01494):0.01921):0.00880):0.01004,(((tr|I4BAL5|I4BAL5_TURPD:0.20134,(tr|B0SJD7|B0SJD7_LEPBP:0.14320,(tr|Q04P57|Q04P57_LEPBJ:0.02665,(tr|G7QNS0|G7QNS0_LEPII:0.00173,tr|Q72M01|Q72M01_LEPIC:0.00197):0.02187):0.11542):0.05840):0.11918,(tr|E3GW32|E3GW32_METFV:0.28068,(tr|I0GJ59|I0GJ59_CALEA:0.19944,(tr|W0I7Y6|W0I7Y6_9EURY:0.07637,(tr|F8AHH3|F8AHH3_PYRYC:0.03487,(tr|I3ZVI1|I3ZVI1_9EURY:0.02929,tr|B6YX88|B6YX88_THEON:0.03854):0.00545):0.03614):0.12550):0.07226):0.02606):0.00607,(tr|E1R1Q1|E1R1Q1_SPISS:0.31145,tr|V5WET2|V5WET2_9SPIO:0.33294):0.02386):0.00566):0.00668):0.00496,((((tr|L7UIL1|L7UIL1_MYXSD:0.11011,tr|H8MKE4|H8MKE4_CORCM:0.10677):0.06216,((tr|Q2IKK2|Q2IKK2_ANADE:0.00491,(tr|B8J534|B8J534_ANAD2:0.00153,tr|B4UJX2|B4UJX2_ANASK:0.00126):0.00408):0.15676,((tr|F8CB35|F8CB35_MYXFH:0.03579,tr|Q1D2L6|Q1D2L6_MYXXD:0.02897):0.04790,(tr|L7UFR2|L7UFR2_MYXSD:0.07119,tr|H8MSW3|H8MSW3_CORCM:0.07634):0.00602):0.07687):0.01504):0.15362,((tr|F0SR57|F0SR57_PLABD:0.29109,(tr|Q110Y1|Q110Y1_TRIEI:0.21821,tr|K9WPC2|K9WPC2_9CYAN:0.20984):0.08132):0.01492,(((tr|B1WPG6|B1WPG6_CYAA5:0.21085,(tr|K9Y1H8|K9Y1H8_STAC7:0.21343,(tr|K9Y1R2|K9Y1R2_STAC7:0.09445,tr|K9Y006|K9Y006_STAC7:0.09327):0.11610):0.00993):0.04313,(tr|U5QK96|U5QK96_9CYAN:0.23313,((tr|Q7NMP0|Q7NMP0_GLOVI:0.22638,tr|Q7NF65|Q7NF65_GLOVI:0.22634):0.01069,(((tr|U5QIA5|U5QIA5_9CYAN:0.16484,tr|Q7NID9|Q7NID9_GLOVI:0.15296):0.04648,(tr|U5QPB1|U5QPB1_9CYAN:0.18416,tr|Q7NK50|Q7NK50_GLOVI:0.19067):0.02303):0.00989,(((tr|K9REV3|K9REV3_9CYAN:0.12434,(tr|K9Y0P2|K9Y0P2_STAC7:0.15490,(((tr|K9WUR9|K9WUR9_9NOST:0.08674,tr|K9PTY8|K9PTY8_9CYAN:0.10509):0.01414,(tr|Q8Z020|Q8Z020_NOSS1:0.07658,tr|Q3M8J8|Q3M8J8_ANAVT:0.10475):0.01230):0.01353,((sp|Q8YV57|Y2124_NOSS1:0.02408,tr|Q3MH71|Q3MH71_ANAVT:0.02321):0.11058,tr|K9UXP0|K9UXP0_9CYAN:0.14458):0.00780):0.01766):0.01025):0.00935,tr|B0C189|B0C189_ACAM1:0.17980):0.01060,((((tr|A0ZCA6|A0ZCA6_NODSP:0.09603,(tr|K9QSM8|K9QSM8_NOSS7:0.08427,(tr|Q3M8J9|Q3M8J9_ANAVT:0.03035,tr|Q8Z019|Q8Z019_NOSS1:0.02696):0.05420):0.02084):0.06242,(tr|K9W4X6|K9W4X6_9CYAN:0.13827,(tr|K9XKM9|K9XKM9_9CHRO:0.15439,tr|K9QEI7|K9QEI7_9NOSO:0.13618):0.00345):0.01720):0.00345,(tr|C7QY68|C7QY68_CYAP0:0.18553,tr|K9TWH0|K9TWH0_9CYAN:0.18045):0.00635):0.00851,(tr|Q3M5M6|Q3M5M6_ANAVT:0.17391,(tr|K9UXF3|K9UXF3_9CYAN:0.14945,tr|K9RHI4|K9RHI4_9CYAN:0.14139):0.02924):0.02575):0.00997):0.03054):0.00362):0.01188):0.02615):0.05778,tr|L0DIK5|L0DIK5_SINAD:0.31440):0.00229):0.00556):0.01639,(((((((tr|A7H8P0|A7H8P0_ANADF:0.10515,(tr|B8JEK4|B8JEK4_ANAD2:0.00574,tr|B4UFU9|B4UFU9_ANASK:0.00676):0.10965):0.08437,((tr|E3FL81|E3FL81_STIAD:0.11586,(tr|L7U2W5|L7U2W5_MYXSD:0.08189,(tr|F8CM86|F8CM86_MYXFH:0.02850,tr|Q1DE37|Q1DE37_MYXXD:0.02766):0.05868):0.03860):0.06227,((tr|L7UAT6|L7UAT6_MYXSD:0.08101,tr|F8CP90|F8CP90_MYXFH:0.07540):0.06919,(tr|H8MUT1|H8MUT1_CORCM:0.09876,tr|E3FUV3|E3FUV3_STIAD:0.09726):0.04848):0.03035):0.01092):0.02436,((tr|V5WCY3|V5WCY3_9SPIO:0.19216,(tr|H9UJ32|H9UJ32_SPIAZ:0.19799,tr|F4LKH7|F4LKH7_TREBD:0.21844):0.00132):0.02930,(tr|D0LWR1|D0LWR1_HALO1:0.17898,(tr|F5YEK3|F5YEK3_TREAZ:0.19830,tr|C9RNS1|C9RNS1_FIBSS:0.21696):0.01831):0.01198):0.00265):0.03758,(tr|L7U7B2|L7U7B2_MYXSD:0.25000,((tr|S4YC94|S4YC94_SORCE:0.01192,tr|A9GPK4|A9GPK4_SORC5:0.01180):0.13471,(tr|S4Y0B6|S4Y0B6_SORCE:0.14788,tr|D0LSB9|D0LSB9_HALO1:0.14944):0.00870):0.08032):0.01881):0.01011,((tr|Q08XS8|Q08XS8_STIAD:0.10130,(tr|L7UF26|L7UF26_MYXSD:0.09221,(tr|F8CAX9|F8CAX9_MYXFH:0.05491,tr|H8MS79|H8MS79_CORCM:0.05165):0.05168):0.00389):0.14756,(tr|Q1CW94|Q1CW94_MYXXD:0.19941,(tr|F8C8W9|F8C8W9_MYXFH:0.18495,tr|H8MGU5|H8MGU5_CORCM:0.18138):0.01801):0.04352):0.01151):0.01444,tr|L7U4H5|L7U4H5_MYXSD:0.26315):0.07383,(tr|G0FN94|G0FN94_AMYMS:0.31491,((tr|L7U5B6|L7U5B6_MYXSD:0.19145,(tr|H8MJZ2|H8MJZ2_CORCM:0.14838,(tr|L7UKK6|L7UKK6_MYXSD:0.04433,(tr|F8C916|F8C916_MYXFH:0.01199,tr|Q1CXS3|Q1CXS3_MYXXD:0.01912):0.03179):0.11014):0.03937):0.10836,((tr|Q08R62|Q08R62_STIAD:0.17688,tr|H8MQ26|H8MQ26_CORCM:0.17755):0.09569,((tr|Q1CVL2|Q1CVL2_MYXXD:0.16693,tr|E3FXC5|E3FXC5_STIAD:0.16029):0.09955,(tr|L7U275|L7U275_MYXSD:0.17462,tr|H8MVD3|H8MVD3_CORCM:0.18661):0.08097):0.00173):0.02811):0.05327):0.01622):0.00804):0.00167):0.00235):0.00303,((((tr|F0QB89|F0QB89_ACIAP:0.27308,((tr|S4Y3K3|S4Y3K3_SORCE:0.06598,tr|A9GJ82|A9GJ82_SORC5:0.07222):0.20138,(tr|D7HTQ6|D7HTQ6_PSESS:0.23732,(tr|W8G8U4|W8G8U4_9ENTR:0.23421,(tr|M4IHB5|M4IHB5_RHIML:0.13720,tr|A7IBU5|A7IBU5_XANP2:0.15367):0.06109):0.01291):0.03250):0.01104):0.02629,(((tr|I3YYT0|I3YYT0_AEQSU:0.24892,tr|A4CGR9|A4CGR9_ROBBH:0.25381):0.04599,(tr|C6X5Y1|C6X5Y1_FLAB3:0.29455,(tr|Q113M5|Q113M5_TRIEI:0.20072,((tr|K1X0E5|K1X0E5_ARTPT:0.03793,tr|D5A384|D5A384_ARTPN:0.04787):0.14119,(tr|Q3M832|Q3M832_ANAVT:0.08578,tr|E0UD38|E0UD38_CYAP2:0.08623):0.09345):0.03386):0.06844):0.01483):0.00763,(tr|A5UYB2|A5UYB2_ROSS1:0.30776,(tr|A9B8T9|A9B8T9_HERA2:0.24963,((tr|M5BPW9|M5BPW9_THACB:-0.02619,tr|I0I9I0|I0I9I0_CALAS:0.02619):0.27032,((tr|Q114H7|Q114H7_TRIEI:0.18235,tr|K9REE1|K9REE1_9CYAN:0.17951):0.01472,(tr|A7NJM6|A7NJM6_ROSCS:0.18910,(tr|K9TMP3|K9TMP3_9CYAN:0.18557,(tr|K9UZK2|K9UZK2_9CYAN:0.09791,tr|K7WZU7|K7WZU7_9NOST:0.10261):0.08624):0.00246):0.01311):0.05414):0.01473):0.03741):0.00655):0.00505):0.02925,((tr|G8MZ67|G8MZ67_GEOTH:0.00107,tr|Q5KUQ8|Q5KUQ8_GEOKA:0.00117):0.31281,((tr|M5BV76|M5BV76_THACB:0.14047,tr|L8WFD3|L8WFD3_THACA:0.13998):0.23964,(tr|K5W1K7|K5W1K7_PHACS:0.35728,tr|D3B829|D3B829_POLPA:0.34992):0.00861):0.00916):0.00748):0.00545,((((tr|G7WN00|G7WN00_METH6:0.27999,(tr|Q46C71|Q46C71_METBF:0.27018,tr|C3YAS2|C3YAS2_BRAFL:0.33983):0.02644):0.01579,((tr|R4LN27|R4LN27_9ACTO:0.29254,(tr|G0FJL0|G0FJL0_AMYMS:0.27222,(tr|G2P524|G2P524_STRVO:0.24831,tr|R4LPM2|R4LPM2_9ACTO:0.25700):0.05995):0.02290):0.01352,((((tr|A0A059W210|A0A059W210_STRA9:0.22961,tr|U5W2M3|U5W2M3_9ACTO:0.23523):0.03354,((tr|V6KCG5|V6KCG5_STRRC:0.16768,tr|F2RC94|F2RC94_STRVP:0.18543):0.11160,((tr|A9EU57|A9EU57_SORC5:0.24846,tr|I0H3P1|I0H3P1_ACTM4:0.24298):0.01990,((tr|K0JXF3|K0JXF3_SACES:0.25145,((tr|R4TC04|R4TC04_AMYOR:0.18021,tr|E3J2Z3|E3J2Z3_FRASU:0.17401):0.07413,tr|K0K498|K0K498_SACES:0.26222):0.00297):0.00581,((tr|K4QT59|K4QT59_9ACTO:0.23767,(tr|K0KBF7|K0KBF7_SACES:0.14468,tr|K0KDT0|K0KDT0_SACES:0.14385):0.08682):0.01812,((tr|W5W7Z4|W5W7Z4_9PSEU:0.22740,tr|R4LDG7|R4LDG7_9ACTO:0.22422):0.02612,(tr|A4FD68|A4FD68_SACEN:0.22979,(tr|E6SEL4|E6SEL4_INTC7:0.17504,(tr|G0FPH1|G0FPH1_AMYMS:0.11378,tr|R4TE72|R4TE72_AMYOR:0.10302):0.07645):0.05049):0.01507):0.00757):0.00501):0.00656):0.00393):0.00817):0.00670,(((tr|K0K128|K0K128_SACES:0.22212,(tr|U5W2N8|U5W2N8_9ACTO:0.21311,(tr|W5WEW0|W5WEW0_9PSEU:0.15038,tr|K3W453|K3W453_SACES:0.13768):0.06896):0.02156):0.02659,((tr|H6R880|H6R880_NOCCG:0.16320,tr|K0FA22|K0FA22_9NOCA:0.17214):0.07911,(tr|A4FMS8|A4FMS8_SACEN:0.19742,tr|H5XBK3|H5XBK3_9PSEU:0.21580):0.03761):0.01922):0.01465,tr|D3PUR7|D3PUR7_STANL:0.31363):0.01799):0.01552,(((tr|Q119H4|Q119H4_TRIEI:0.33427,((tr|B0C4Z9|B0C4Z9_ACAM1:0.29888,tr|K8GRV4|K8GRV4_9CYAN:0.30064):0.01373,(tr|K9RJF1|K9RJF1_9CYAN:0.28085,(((tr|C7QMS2|C7QMS2_CYAP0:0.00154,tr|B7K2K0|B7K2K0_CYAP8:0.00125):0.26432,(tr|K9TPQ2|K9TPQ2_9CYAN:0.23268,(tr|K9WMA0|K9WMA0_9CYAN:0.24530,(tr|K9TVM4|K9TVM4_9CYAN:0.22615,tr|K9XB03|K9XB03_9CHRO:0.23284):0.00875):0.01421):0.01225):0.00602,((((tr|K9V158|K9V158_9CYAN:0.22133,((tr|K9WAS7|K9WAS7_9CYAN:0.17615,(((tr|K9QPD6|K9QPD6_NOSS7:0.09554,(tr|K9WB48|K9WB48_9CYAN:0.11060,tr|B2IZU2|B2IZU2_NOSP7:0.09920):0.00656):0.03418,tr|K9QZ05|K9QZ05_NOSS7:0.17775):0.01998,((tr|K9QGD4|K9QGD4_9NOSO:0.12085,tr|K9QVW8|K9QVW8_NOSS7:0.12847):0.01251,tr|K9RH47|K9RH47_9CYAN:0.16679):0.00513):0.01135):0.01370,((tr|K7VV36|K7VV36_9NOST:0.09619,tr|B2J454|B2J454_NOSP7:0.09489):0.06593,(tr|Q8YMB7|Q8YMB7_NOSS1:0.13853,(tr|K9WWV9|K9WWV9_9NOST:0.12840,(tr|K9QHP8|K9QHP8_9NOSO:0.12335,tr|K9QKI9|K9QKI9_9NOSO:0.08572):0.00890):0.01905):0.04832):0.00829):0.01357):0.00476,((tr|K9PWW6|K9PWW6_9CYAN:0.19612,tr|K9QS69|K9QS69_NOSS7:0.17930):0.01662,tr|K9Q3H2|K9Q3H2_9CYAN:0.23724):0.01213):0.01511,(tr|K9V1H2|K9V1H2_9CYAN:0.24940,(tr|B0C936|B0C936_ACAM1:0.20077,((tr|K9PRY1|K9PRY1_9CYAN:0.18635,tr|K9WCB6|K9WCB6_9CYAN:0.17407):0.01622,(tr|K9W972|K9W972_9CYAN:0.22721,(tr|B7KGM8|B7KGM8_CYAP7:0.15208,(tr|K7W1A9|K7W1A9_9NOST:0.07271,(tr|K9V9V4|K9V9V4_9CYAN:0.04350,tr|B2J7X9|B2J7X9_NOSP7:0.03976):0.03579):0.06784):0.04404):0.01139):0.00437):0.02642):0.00323):0.00770,tr|K9W3G3|K9W3G3_9CYAN:0.26275):0.01245):0.00993):0.00775):0.01235):0.00646,((tr|G8SDP9|G8SDP9_ACTS5:0.12695,tr|A8M6H8|A8M6H8_SALAI:0.13179):0.17237,((tr|F8JQP4|F8JQP4_STREN:0.09864,(tr|E2PUT4|E2PUT4_STRC2:0.06937,(tr|B5HT45|B5HT45_9ACTO:0.07122,tr|C9ZFU2|C9ZFU2_STRSW:0.06925):0.00931):0.01818):0.20286,(tr|K0JPU5|K0JPU5_SACES:0.24790,(tr|H6RC09|H6RC09_NOCCG:0.22091,(tr|A4FC28|A4FC28_SACEN:0.18701,(tr|V6K4N0|V6K4N0_STRNV:0.20874,tr|Q0RMZ2|Q0RMZ2_FRAAA:0.18854):0.02094):0.01780):0.02283):0.05467):0.00726):0.00787):0.01088,(tr|D3Q9D3|D3Q9D3_STANL:0.26494,tr|J7L4V3|J7L4V3_NOCAA:0.26903):0.02419):0.00321):0.00375):0.01099):0.00646,((tr|F3KKQ7|F3KKQ7_9ARCH:0.26149,tr|F3KKQ2|F3KKQ2_9ARCH:0.27058):0.07698,(((tr|B0CCU8|B0CCU8_ACAM1:0.22449,((tr|A8ZQQ6|A8ZQQ6_ACAM1:0.21450,(tr|K8GF61|K8GF61_9CYAN:0.12982,tr|K9S7G8|K9S7G8_9CYAN:0.13294):0.06154):0.01866,((tr|Q3MB33|Q3MB33_ANAVT:0.15608,tr|Q3MB32|Q3MB32_ANAVT:0.15276):0.05439,(tr|K9PP00|K9PP00_9CYAN:0.17105,(tr|K9X2Y8|K9X2Y8_9NOST:0.11907,(tr|K9PNH2|K9PNH2_9CYAN:0.01917,tr|B2J132|B2J132_NOSP7:0.02508):0.09163):0.05281):0.02193):0.01515):0.00177):0.02383,((tr|K9TJ33|K9TJ33_9CYAN:0.22401,(tr|K9V0W3|K9V0W3_9CYAN:0.17016,tr|K9V022|K9V022_9CYAN:0.13733):0.08397):0.02651,(tr|K9TY81|K9TY81_9CYAN:0.24103,(tr|Q10XW6|Q10XW6_TRIEI:0.18954,(tr|Q111Z3|Q111Z3_TRIEI:0.13791,tr|Q10VX7|Q10VX7_TRIEI:0.12665):0.04323):0.05185):0.02590):0.01156):0.03404,((tr|Q4ZT22|Q4ZT22_PSEU2:0.15604,tr|B0JVI9|B0JVI9_MICAN:0.13125):0.14328,(tr|K9W2R5|K9W2R5_9CYAN:0.25423,(tr|K9QT85|K9QT85_NOSS7:0.23339,(tr|B7KGN5|B7KGN5_CYAP7:0.21451,(tr|E0UHX8|E0UHX8_CYAP2:0.24177,tr|K9S7S1|K9S7S1_9CYAN:0.21361):0.00881):0.01000):0.02016):0.03049):0.01639):0.02217):0.00685):0.00668,((tr|R7PG02|R7PG02_9CLOT:0.36637,(tr|C3XPU4|C3XPU4_BRAFL:0.30874,tr|I1GIV1|I1GIV1_AMPQE:0.31692):0.02281):0.02330,(tr|A8LUP7|A8LUP7_SALAI:0.34905,(tr|A9B8Y0|A9B8Y0_HERA2:0.31064,(tr|A5UPL5|A5UPL5_ROSS1:0.28544,tr|A9WKH3|A9WKH3_CHLAA:0.30866):0.02430):0.02587):0.01160):0.00202):0.00361):0.00259,((((tr|Q7NPG1|Q7NPG1_GLOVI:0.35129,(tr|Q98GJ0|Q98GJ0_RHILO:0.01542,tr|F7Y5H4|F7Y5H4_MESOW:0.01574):0.30894):0.01513,((((tr|E1R4T4|E1R4T4_SPISS:0.26328,tr|F5YNI8|F5YNI8_TREPZ:0.29736):0.01914,(tr|Q1GIE0|Q1GIE0_RUEST:0.28779,(tr|H6L4Q1|H6L4Q1_SAPGL:0.30257,(tr|K4IRT2|K4IRT2_PSYTT:0.26288,(tr|C7PTB4|C7PTB4_CHIPD:0.28590,(tr|K4IC36|K4IC36_PSYTT:0.22222,tr|I3Z1Y4|I3Z1Y4_BELBD:0.22832):0.03759):0.02071):0.02115):0.01436):0.00452):0.01157,((tr|F4KWW3|F4KWW3_HALH1:0.30463,(tr|F4L1Q1|F4L1Q1_HALH1:0.26702,tr|F4L4G0|F4L4G0_HALH1:0.26670):0.01642):0.03610,((tr|L0D5I6|L0D5I6_SINAD:0.29007,(tr|L0D5I5|L0D5I5_SINAD:0.26095,(tr|C7RIR7|C7RIR7_ACCPU:0.28044,((tr|C7RSY9|C7RSY9_ACCPU:0.19243,tr|C7RPI7|C7RPI7_ACCPU:0.20548):0.01496,(((tr|C4XU66|C4XU66_DESMR:0.07008,tr|G7QDH1|G7QDH1_9DELT:0.06641):0.11619,(tr|K0NPD4|K0NPD4_DESTT:0.16881,(tr|E4TH76|E4TH76_CALNY:0.14617,tr|K0NHD6|K0NHD6_DESTT:0.14782):0.01980):0.01522):0.01303,(tr|F4KUW5|F4KUW5_HALH1:0.13412,tr|F4KRX0|F4KRX0_HALH1:0.12435):0.09281):0.02014):0.02229):0.00825):0.01998):0.01914,(tr|R5W7T9|R5W7T9_9BACT:0.27371,(tr|R6VCR2|R6VCR2_9BACE:0.25271,tr|R6EZP7|R6EZP7_9BACT:0.25168):0.04497):0.00615):0.01385):0.00133):0.01652,((((tr|B3E9P8|B3E9P8_GEOLS:0.26598,(tr|F2NS57|F2NS57_TRES6:0.24108,(tr|F7QGY2|F7QGY2_9BRAD:0.11266,tr|F7QGY4|F7QGY4_9BRAD:0.11881):0.13908):0.01400):0.03876,(tr|V6F6U4|V6F6U4_9PROT:0.28860,(tr|A0LDB9|A0LDB9_MAGSM:0.27746,(tr|K4ARN4|K4ARN4_SOLLC:0.14293,tr|Q11NX0|Q11NX0_CYTH3:0.16053):0.12764):0.01301):0.00935):0.00809,((tr|Q7WDK3|Q7WDK3_BORBR:0.24999,(tr|A8ZVC1|A8ZVC1_DESOH:0.17674,(tr|B3E6A1|B3E6A1_GEOLS:0.14220,(tr|D3PCQ4|D3PCQ4_DEFDS:0.07711,(tr|E4TH64|E4TH64_CALNY:0.00589,tr|E4TH68|E4TH68_CALNY:0.00631):0.06197):0.06324):0.02993):0.07461):0.06436,(tr|Q2RW26|Q2RW26_RHORT:0.29105,tr|G7ZFI1|G7ZFI1_AZOL4:0.28580):0.02591):0.00490):0.01657,((tr|C6BB54|C6BB54_RHILS:0.29541,tr|U5N879|U5N879_9BURK:0.30607):0.02681,(tr|E1R806|E1R806_SPISS:0.35910,(tr|E8QYZ1|E8QYZ1_ISOPI:0.32736,tr|L0DLY4|L0DLY4_SINAD:0.32580):0.01921):0.02080):0.00473):0.00180):0.00481):0.00604,((tr|F6EZP3|F6EZP3_SPHCR:0.24828,tr|D5ER14|D5ER14_CORAD:0.24957):0.09768,(((((tr|H5YRF7|H5YRF7_9BRAD:0.06528,tr|Q07NP6|Q07NP6_RHOP5:0.06681):0.05311,(tr|M3FJW8|M3FJW8_STEMA:0.10449,(tr|A9AMR9|A9AMR9_BURM1:0.00049,tr|A4JM35|A4JM35_BURVG:-0.00049):0.13475):0.01865):0.12726,((tr|U4QHD6|U4QHD6_9RHIZ:0.19108,tr|L0KW02|L0KW02_MESAW:0.17212):0.03446,(tr|A8ZQY2|A8ZQY2_ACAM1:0.21079,tr|D2QQR1|D2QQR1_SPILD:0.22046):0.00759):0.03477):0.03235,((tr|E2Q8F4|E2Q8F4_STRC2:0.23558,tr|K0JX85|K0JX85_SACES:0.24409):0.03648,(tr|I2ABQ3|I2ABQ3_9MYCO:0.23453,(tr|C9Z8J7|C9Z8J7_STRSW:0.21760,(tr|I3X9H4|I3X9H4_RHIFR:0.17628,tr|E6VQ40|E6VQ40_RHOPX:0.17150):0.02818):0.03092):0.02882):0.01695):0.04117,(tr|I0IPM3|I0IPM3_LEPFC:0.33976,tr|Q028E8|Q028E8_SOLUE:0.33256):0.01953):0.00390):0.00575):0.00502,((((tr|E9CEF0|E9CEF0_CAPO3:0.36195,(tr|M2QJE3|M2QJE3_CERS8:0.27447,tr|M2Q5Y9|M2Q5Y9_CERS8:0.27163):0.08297):0.02070,((tr|D2R7P0|D2R7P0_PIRSD:0.32267,(tr|L0DGW5|L0DGW5_SINAD:0.30437,(tr|B9TLC0|B9TLC0_RICCO:0.27981,((tr|E3E8M6|E3E8M6_PAEPS:0.21936,tr|K4IYI6|K4IYI6_PSYTT:0.21802):0.04636,(tr|Q138G9|Q138G9_RHOPS:0.27765,(tr|C8VVT6|C8VVT6_DESAS:0.17625,((tr|F4BQS5|F4BQS5_CARS1:0.15409,(tr|A6TNL9|A6TNL9_ALKMQ:0.11672,tr|G7MAM0|G7MAM0_9CLOT:0.11455):0.04772):0.02095,(tr|Q0HF89|Q0HF89_SHESM:0.18554,tr|D3FX53|D3FX53_BACPE:0.17580):0.00195):0.00261):0.08705):0.00259):0.02558):0.01878):0.00109):0.04235,((((tr|K9WLP7|K9WLP7_9CYAN:0.23321,(tr|K9UY68|K9UY68_9CYAN:0.15710,(tr|K9R6R5|K9R6R5_9CYAN:0.14279,((tr|K9QEC4|K9QEC4_9NOSO:0.09211,(tr|K9QQ03|K9QQ03_NOSS7:0.08197,(tr|Q3M719|Q3M719_ANAVT:0.00858,tr|Q8YQY4|Q8YQY4_NOSS1:0.01367):0.07006):0.00922):0.00974,((tr|B2IT84|B2IT84_NOSP7:0.06522,(tr|K9PRK5|K9PRK5_9CYAN:0.06887,tr|W6FVS3|W6FVS3_NODSP:0.09451):0.02152):0.01762,((tr|K9WS76|K9WS76_9NOST:0.05527,tr|K7VZD4|K7VZD4_9NOST:0.07397):0.01565,(tr|K9ZQ94|K9ZQ94_ANACC:0.06304,tr|D7DXY4|D7DXY4_NOSA0:0.08847):0.01437):0.03082):0.02244):0.00860):0.02077):0.07354):0.01040,((tr|B7KL36|B7KL36_CYAP7:0.20274,tr|E0UGK6|E0UGK6_CYAP2:0.19877):0.06615,(tr|C7QY37|C7QY37_CYAP0:0.21819,tr|B1X0V4|B1X0V4_CYAA5:0.22152):0.04889):0.01915):0.01593,((tr|K9UJD7|K9UJD7_9CHRO:0.21381,tr|K9W1K2|K9W1K2_9CYAN:0.21601):0.02261,(tr|K8GFT6|K8GFT6_9CYAN:0.25416,(tr|K1WPK3|K1WPK3_ARTPT:0.01180,tr|D4ZRX2|D4ZRX2_ARTPN:0.00824):0.23147):0.01751):0.01468):0.03705,((tr|K9Q255|K9Q255_9CYAN:0.25576,(((tr|Q111E6|Q111E6_TRIEI:0.13214,tr|Q113K6|Q113K6_TRIEI:0.10677):0.08059,((tr|Q8YS65|Q8YS65_NOSS1:0.13829,tr|K9QJ26|K9QJ26_9NOSO:0.09929):0.04975,(tr|K9V4G7|K9V4G7_9CYAN:0.10348,tr|K9PN39|K9PN39_9CYAN:0.18266):0.02961):0.03670):0.01433,(((tr|K9ZKI5|K9ZKI5_ANACC:0.07067,tr|K7W655|K7W655_9NOST:0.07364):0.12245,((tr|K9Q0Y8|K9Q0Y8_9CYAN:0.19459,tr|B0C9W0|B0C9W0_ACAM1:0.18912):0.01628,(tr|K9PZQ2|K9PZQ2_9CYAN:0.17481,tr|K9VRM4|K9VRM4_9CYAN:0.18625):0.01559):0.00418):0.02173,((tr|K9UZZ9|K9UZZ9_9CYAN:0.18401,(tr|K9X7G0|K9X7G0_9NOST:0.16495,tr|B7KEV4|B7KEV4_CYAP7:0.15014):0.01961):0.03984,(tr|K9Q1L0|K9Q1L0_9CYAN:0.18370,tr|B7KJQ8|B7KJQ8_CYAP7:0.19075):0.02293):0.00987):0.00659):0.03282):0.01618,(tr|K8GRJ2|K8GRJ2_9CYAN:0.27728,tr|Q113D2|Q113D2_TRIEI:0.28621):0.01492):0.01883):0.03369):0.00187):0.00719,((((tr|M5C3R1|M5C3R1_THACB:0.33322,tr|Q110F2|Q110F2_TRIEI:0.36508):0.01925,((tr|A9FRH3|A9FRH3_SORC5:0.31338,(tr|M1NMT6|M1NMT6_STRHY:0.18531,tr|V6KBR1|V6KBR1_STRRC:0.18725):0.12767):0.02033,(tr|D6BAM8|D6BAM8_9ACTO:0.33951,(tr|B4SA26|B4SA26_PELPB:0.32860,((tr|Q0RFT3|Q0RFT3_FRAAA:0.01744,tr|I9KQ76|I9KQ76_9ACTO:0.07828):0.25265,(tr|G2PBT4|G2PBT4_STRVO:0.31646,(tr|R4LW28|R4LW28_9ACTO:0.19906,tr|A8L233|A8L233_FRASN:0.21350):0.08644):0.02169):0.01839):0.00896):0.00802):0.01257):0.00585,((tr|V6KWA0|V6KWA0_STRRC:0.35404,(((tr|C5Z0B7|C5Z0B7_SORBI:0.28624,tr|K3ZD96|K3ZD96_SETIT:0.31075):0.05216,(tr|I1KTV6|I1KTV6_SOYBN:0.35923,(((tr|U5DAB9|U5DAB9_AMBTC:0.18821,tr|I1HI23|I1HI23_BRADI:0.18749):0.05072,((tr|I1HI24|I1HI24_BRADI:0.21900,(((tr|B6U746|B6U746_MAIZE:0.04125,tr|K7VH12|K7VH12_MAIZE:-0.04125):0.15335,(tr|C5Z0B6|C5Z0B6_SORBI:0.18339,tr|K3Z6L3|K3Z6L3_SETIT:0.18567):0.00844):0.01321,(tr|J3M8I0|J3M8I0_ORYBR:0.12168,(tr|I1PWX3|I1PWX3_ORYGL:0.00659,(tr|Q0DH21|Q0DH21_ORYSJ:0.00313,tr|Q75K89|Q75K89_ORYSJ:0.01048):0.00268):0.11171):0.05943):0.02914):0.03773,((tr|F2D4F8|F2D4F8_HORVD:0.15567,(tr|C5Z0B8|C5Z0B8_SORBI:0.15307,(tr|M7ZBF6|M7ZBF6_TRIUA:0.19885,tr|K3Z6L8|K3Z6L8_SETIT:0.13081):0.01143):0.00345):0.06740,((tr|B4FNB7|B4FNB7_MAIZE:0.17912,(tr|Q84VF0|Q84VF0_ORYSJ:0.03306,tr|J3M8I1|J3M8I1_ORYBR:0.03709):0.13947):0.03921,((tr|C5XMG1|C5XMG1_SORBI:0.11766,tr|K3XI54|K3XI54_SETIT:0.11965):0.05922,((tr|J3L4X2|J3L4X2_ORYBR:0.13016,(tr|Q8LJ88|Q8LJ88_ORYSJ:0.10475,tr|I1NSF2|I1NSF2_ORYGL:0.10508):0.02314):0.02150,(tr|I1HSI1|I1HSI1_BRADI:0.13161,((tr|F2D811|F2D811_HORVD:0.02372,tr|W5D5P0|W5D5P0_WHEAT:0.02601):0.09353,(tr|W5DDW1|W5DDW1_WHEAT:0.15540,(tr|M7ZLI1|M7ZLI1_TRIUA:-0.02495,tr|W5CAK9|W5CAK9_WHEAT:0.02495):0.13152):0.02157):0.00972):0.01614):0.02928):0.03137):0.00961):0.01511):0.01375):0.02428,((((tr|D8RHQ9|D8RHQ9_SELML:0.11454,tr|D8S4X0|D8S4X0_SELML:0.10678):0.18311,((tr|A9RCM4|A9RCM4_PHYPA:0.21104,tr|A9S2M9|A9S2M9_PHYPA:0.21748):0.06309,((tr|A9S2N1|A9S2N1_PHYPA:0.17391,tr|A9T4W6|A9T4W6_PHYPA:0.17091):0.08842,(tr|W1NRK7|W1NRK7_AMBTC:0.23790,((tr|M0SMM2|M0SMM2_MUSAM:0.19832,(tr|I1HRT2|I1HRT2_BRADI:0.19911,((tr|J3NB56|J3NB56_ORYBR:0.14236,(tr|Q2RAW9|Q2RAW9_ORYSJ:0.00417,tr|G2XMN3|G2XMN3_ORYGL:0.00306):0.13246):0.02510,((tr|K7V269|K7V269_MAIZE:0.15328,(tr|C5XXX4|C5XXX4_SORBI:0.12052,(tr|C5XVL4|C5XVL4_SORBI:0.08584,tr|C5Y502|C5Y502_SORBI:0.01864):0.04727):0.02773):0.03070,(tr|K3ZJ69|K3ZJ69_SETIT:0.14322,((tr|M0X657|M0X657_HORVD:0.01580,tr|M0X658|M0X658_HORVD:0.05933):0.03819,(tr|W5FTU9|W5FTU9_WHEAT:-0.03367,(tr|W5FI64|W5FI64_WHEAT:0.01224,tr|W5FYD2|W5FYD2_WHEAT:0.04936):0.04158):0.03900):0.05412):0.02088):0.01444):0.02284):0.00345):0.02433,((tr|M4CZ30|M4CZ30_BRARP:0.12670,(sp|Q9FYE1|MCA9_ARATH:0.09463,(tr|M4EJ29|M4EJ29_BRARP:0.06199,tr|D7LXG5|D7LXG5_ARALL:0.06242):0.03351):0.02601):0.10177,((tr|M1CQE6|M1CQE6_SOLTU:0.06893,tr|K4D317|K4D317_SOLLC:0.06930):0.14458,((tr|Q2HUG6|Q2HUG6_MEDTR:0.13377,(tr|B9RUK7|B9RUK7_RICCO:0.11201,tr|F6HQR7|F6HQR7_VITVI:0.11510):0.01666):0.02557,(tr|I1N8J0|I1N8J0_SOYBN:0.13644,(tr|B9IHH0|B9IHH0_POPTR:0.10664,tr|B9HDR0|B9HDR0_POPTR:0.10123):0.03264):0.01846):0.04741):0.02116):0.00455):0.00114):0.03597):0.01566):0.00399):0.00750,((((tr|M4F6D5|M4F6D5_BRARP:0.17974,(tr|M4F209|M4F209_BRARP:0.09163,tr|D7KW00|D7KW00_ARALL:0.02143):0.11157):0.03343,((tr|M4F210|M4F210_BRARP:0.16945,(sp|O64519|MCA6_ARATH:0.12745,tr|D7KWG7|D7KWG7_ARALL:0.12492):0.04943):0.06344,(tr|M4F211|M4F211_BRARP:0.20412,(tr|M4CW10|M4CW10_BRARP:0.14488,(sp|O64518|MCA5_ARATH:0.02977,tr|D7KWG8|D7KWG8_ARALL:0.02662):0.11348):0.06256):0.00657):0.01563):0.01664,((tr|M4CHD0|M4CHD0_BRARP:0.22235,(sp|Q6XPT5|MCA7_ARATH:0.13004,tr|D7KW01|D7KW01_ARALL:0.13200):0.08792):0.03995,(tr|M4ED62|M4ED62_BRARP:0.24465,(sp|Q9SA41|MCA8_ARATH:0.16501,tr|D7KEF2|D7KEF2_ARALL:0.16733):0.08617):0.02250):0.00149):0.01226,((tr|M4F212|M4F212_BRARP:0.17383,(sp|O64517|MCA4_ARATH:0.00770,tr|D7KWG9|D7KWG9_ARALL:0.00731):0.16212):0.07518,(tr|I1KW32|I1KW32_SOYBN:0.24027,((tr|F6H9S5|F6H9S5_VITVI:0.18688,(tr|K4CWY6|K4CWY6_SOLLC:0.00837,tr|M1AV66|M1AV66_SOLTU:0.00966):0.16986):0.02380,((tr|M0TZF2|M0TZF2_MUSAM:0.15613,(tr|B9HYC9|B9HYC9_POPTR:0.15823,tr|M0TDH8|M0TDH8_MUSAM:0.16827):0.00657):0.01371,(tr|B9RYK8|B9RYK8_RICCO:0.20478,((tr|A9PGK4|A9PGK4_POPTR:0.13123,tr|I1KW34|I1KW34_SOYBN:0.12726):0.04991,tr|I1MIC1|I1MIC1_SOYBN:0.18541):0.00651):0.01415):0.00724):0.02904):0.00930):0.00166):0.01667):0.01328,tr|C1E571|C1E571_MICSR:0.25196):0.00431):0.02009):0.00791):0.01665,(tr|B5GW02|B5GW02_STRC2:0.28441,tr|B5HFW0|B5HFW0_STRPR:0.30686):0.06023):0.00876):0.01336,(((tr|R4LLH7|R4LLH7_9ACTO:0.29946,(tr|B1VYB7|B1VYB7_STRGG:0.28147,(tr|B5HBM7|B5HBM7_STRPR:0.31060,(tr|G2N9S0|G2N9S0_9ACTO:0.24113,tr|Q82KN5|Q82KN5_STRAW:0.22477):0.04784):0.01679):0.00338):0.04712,(tr|I8ZYC1|I8ZYC1_9ACTO:0.29473,(tr|R4SPA2|R4SPA2_AMYOR:0.25101,(tr|K0EP59|K0EP59_9NOCA:0.24670,(tr|K0ESV0|K0ESV0_9NOCA:0.18122,(tr|K0EQA6|K0EQA6_9NOCA:0.11539,tr|K0F2K3|K0F2K3_9NOCA:0.13340):0.06531):0.06125):0.02029):0.02122):0.04444):0.03474,((tr|K4RBG0|K4RBG0_9ACTO:0.33515,(tr|A1AN33|A1AN33_PELPD:0.26097,(tr|B1MM97|B1MM97_MYCA9:0.32399,tr|K4R1Y2|K4R1Y2_9ACTO:0.29857):0.02481):0.00644):0.03038,((tr|K4QUD0|K4QUD0_9ACTO:0.28211,(tr|J7LAH0|J7LAH0_NOCAA:0.23483,(tr|B1W002|B1W002_STRGG:0.19254,(tr|B5GT92|B5GT92_STRC2:0.12134,tr|Q82F30|Q82F30_STRAW:0.09939):0.09628):0.09924):0.01996):0.05930,(((tr|G2NQ65|G2NQ65_9ACTO:0.18037,(tr|B5I316|B5I316_9ACTO:0.09301,tr|K4RCC0|K4RCC0_9ACTO:0.08295):0.09057):0.13225,(tr|E4NAP7|E4NAP7_KITSK:0.23770,tr|K0F144|K0F144_9NOCA:0.22415):0.06910):0.01655,(tr|K4R9C3|K4R9C3_9ACTO:0.31089,(tr|D7B522|D7B522_NOCDD:0.26363,(tr|B5HQP2|B5HQP2_9ACTO:0.20141,tr|K4RBL4|K4RBL4_9ACTO:0.15952):0.09213):0.03454):0.00935):0.02008):0.00612):0.00622):0.00848):0.00324):0.00410,(((tr|H1XX30|H1XX30_9BACT:0.38119,((tr|W0JBL7|W0JBL7_9BACT:0.23659,tr|C5C5X1|C5C5X1_BEUC1:0.22666):0.09676,(tr|B8HUT5|B8HUT5_CYAP4:0.33152,(tr|S4XYM9|S4XYM9_SORCE:0.31135,tr|M4ZGP5|M4ZGP5_9BRAD:0.30712):0.02006):0.01370):0.02651):0.01281,(((tr|C4ZIE0|C4ZIE0_THASP:0.29702,(tr|Q0IVL1|Q0IVL1_ORYSJ:-0.00579,tr|K4QXZ8|K4QXZ8_9ACTO:0.00579):0.34910):0.02114,((tr|K7SXG0|K7SXG0_GLUOY:0.35718,tr|W5TT24|W5TT24_9NOCA:0.34901):0.02147,((tr|M9TRY7|M9TRY7_9ACTO:0.30949,(tr|F8JWG4|F8JWG4_STREN:0.27998,tr|F3Z9L6|F3Z9L6_9ACTO:0.30489):0.02742):0.03073,((((((tr|H5WXW0|H5WXW0_9PSEU:0.26510,tr|U5W4R0|U5W4R0_9ACTO:0.25483):0.02552,(tr|D7CBF9|D7CBF9_STRBB:0.24734,(tr|W5TBU6|W5TBU6_9NOCA:0.26893,(tr|A0A059VYT0|A0A059VYT0_STRA9:0.21049,tr|A0A059WHK4|A0A059WHK4_STRA9:0.22786):0.03697):0.00824):0.01503):0.00568,(((tr|G8SHX7|G8SHX7_ACTS5:0.24107,tr|K4QYW0|K4QYW0_9ACTO:0.24919):0.02413,((tr|M1MDL9|M1MDL9_STRHY:0.25345,tr|D7AYW9|D7AYW9_NOCDD:0.23798):0.03576,(((tr|B5HGR7|B5HGR7_STRPR:0.22320,(tr|G2P0C6|G2P0C6_STRVO:0.14292,tr|D7BTQ9|D7BTQ9_STRBB:0.15166):0.09011):0.02136,(tr|K4RG44|K4RG44_9ACTO:0.24666,tr|K4RBX9|K4RBX9_9ACTO:0.26437):0.00934):0.01146,(tr|I0HCT6|I0HCT6_ACTM4:0.23249,(tr|V6K7G0|V6K7G0_STRNV:0.19413,(tr|F8K209|F8K209_STREN:0.03630,tr|M1M547|M1M547_STRHY:0.04221):0.16167):0.04100):0.01384):0.01345):0.00225):0.00724,(tr|I0HDJ7|I0HDJ7_ACTM4:0.26086,tr|K0K5I7|K0K5I7_SACES:0.30668):0.00888):0.00672):0.00437,(tr|W5WAT7|W5WAT7_9PSEU:0.29476,((tr|K4QWL4|K4QWL4_9ACTO:0.26628,tr|U5VXH0|U5VXH0_9ACTO:0.24681):0.02891,(tr|K4QW75|K4QW75_9ACTO:0.30301,(tr|Q7AKE1|Q7AKE1_STRCO:0.27839,tr|U5WDA9|U5WDA9_9ACTO:0.27577):0.00918):0.01626):0.00495):0.00971):0.00746,((((tr|R4LVG0|R4LVG0_9ACTO:0.26574,tr|D3Q4B9|D3Q4B9_STANL:0.26866):0.02006,(tr|Q0RI79|Q0RI79_FRAAA:0.24568,(tr|K0JTJ0|K0JTJ0_SACES:0.26253,tr|Q0RQZ0|Q0RQZ0_FRAAA:0.22069):0.01812):0.05251):0.00488,tr|R4T9B6|R4T9B6_AMYOR:0.29881):0.01198,((tr|B1W2C9|B1W2C9_STRGG:0.31853,tr|E3J1F3|E3J1F3_FRASU:0.27458):0.04012,(tr|G0FW25|G0FW25_AMYMS:0.25515,(tr|C7QDD5|C7QDD5_CATAD:0.26796,tr|C7QDD6|C7QDD6_CATAD:0.24908):0.06219):0.02478):0.02180):0.01287):0.01232,(tr|V6KSP0|V6KSP0_STRRC:0.37007,(tr|D2VB52|D2VB52_NAEGR:0.32833,tr|I4AGC4|I4AGC4_FLELS:0.31252):0.01034):0.00872):0.00337):0.00185):0.01006):0.01252,(((tr|U5QNV3|U5QNV3_9CYAN:0.31416,tr|Q82P62|Q82P62_STRAW:0.31158):0.03141,((tr|M9TZY3|M9TZY3_9ACTO:0.30925,tr|J7QKZ6|J7QKZ6_METSZ:0.33836):0.01888,(tr|L0KRU2|L0KRU2_MESAW:0.34145,(tr|V5T2Z2|V5T2Z2_PSEAI:0.22305,(tr|G0CKQ7|G0CKQ7_XANCA:0.22236,(sp|P55525|Y4KE_RHISN:0.16802,tr|S5SW78|S5SW78_RHIET:0.17527):0.03726):0.01109):0.11208):0.01413):0.00483):0.03162,((((tr|S5VQZ9|S5VQZ9_STRCU:0.30071,tr|K4RA07|K4RA07_9ACTO:0.28573):0.02846,(tr|B0JIH1|B0JIH1_MICAN:0.30415,(tr|K9PNX3|K9PNX3_9CYAN:0.15138,tr|K9QS99|K9QS99_NOSS7:0.14290):0.14935):0.01477):0.02382,((tr|C7QDH8|C7QDH8_CATAD:0.32423,(((tr|G8SJ60|G8SJ60_ACTS5:0.26067,(tr|R4SX83|R4SX83_AMYOR:0.25417,tr|G2NRF9|G2NRF9_9ACTO:0.23762):0.02838):0.01665,(tr|K4QSY0|K4QSY0_9ACTO:0.28059,tr|K4R1J3|K4R1J3_9ACTO:0.30171):0.01715):0.01302,(tr|G8X248|G8X248_STREN:0.31006,(tr|K4QYC6|K4QYC6_9ACTO:0.25962,tr|K4QWC3|K4QWC3_9ACTO:0.26906):0.05657):0.00928):0.00348):0.01247,((tr|G8S6C2|G8S6C2_ACTS5:0.30152,tr|V9QYG0|V9QYG0_9PSED:0.31492):0.01987,tr|H5WJ31|H5WJ31_9BURK:0.31992):0.00775):0.01208):0.01755,(tr|F6BZ59|F6BZ59_SINMB:0.35483,((tr|A4YML9|A4YML9_BRASO:0.31731,tr|I0H8A0|I0H8A0_ACTM4:0.31324):0.03841,(tr|C7P9U2|C7P9U2_CHIPD:0.33886,(tr|F5XQ23|F5XQ23_MICPN:0.32209,(tr|B3EJ59|B3EJ59_CHLPB:0.30258,(tr|A0A024ELC6|A0A024ELC6_9PSED:0.25928,(tr|Q2SG68|Q2SG68_HAHCH:0.25260,tr|K9VUK2|K9VUK2_9CYAN:0.15039):0.05382):0.01753):0.02448):0.03199):0.00843):0.00193):0.01171):0.00780):0.00330):0.00263):0.00491,((((tr|D4H2N6|D4H2N6_DENA2:0.30043,tr|B9JXK6|B9JXK6_AGRVS:0.32983):0.04032,(((tr|K9VUM6|K9VUM6_9CYAN:0.12271,tr|K9VCI9|K9VCI9_9CYAN:0.12319):0.09155,(tr|K9X9R5|K9X9R5_9NOST:0.22213,tr|K9WRT0|K9WRT0_9CYAN:0.22067):0.00791):0.08647,(tr|D8PDS0|D8PDS0_9BACT:0.33165,((tr|D8PEK6|D8PEK6_9BACT:0.26623,(tr|Q01Y74|Q01Y74_SOLUE:0.20965,(tr|Q1IV08|Q1IV08_KORVE:0.15401,((tr|Q9P9U2|Q9P9U2_XYLFA:0.01834,(tr|B2IAR6|B2IAR6_XYLF2:0.00580,tr|B0U6I0|B0U6I0_XYLFM:0.00748):0.01509):0.14389,(((tr|Q8P339|Q8P339_XANCP:0.00178,tr|G0CBV2|G0CBV2_XANCA:0.00139):0.00973,((tr|Q5GTT4|Q5GTT4_XANOR:0.00590,tr|G7TD20|G7TD20_XANOB:0.00750):0.01269,(tr|Q3BLZ8|Q3BLZ8_XANC5:0.00474,tr|Q8PEH8|Q8PEH8_XANAC:0.00651):0.00585):0.00445):0.05027,(tr|A0A023Y9D5|A0A023Y9D5_9GAMM:0.03258,(tr|B4SPF9|B4SPF9_STRM5:0.00428,(tr|I0KUI6|I0KUI6_STEMA:0.00082,(tr|G0JYF0|G0JYF0_STEMA:0.00181,tr|M3GBC0|M3GBC0_STEMA:0.00223):0.00128):0.00161):0.02664):0.03317):0.08283):0.02537):0.02873):0.05475):0.00787,(tr|C6DZB8|C6DZB8_GEOSM:0.25491,tr|R6BJ57|R6BJ57_9CLOT:0.27919):0.01855):0.02344):0.01284):0.00343):0.00730,((((tr|K0NHC7|K0NHC7_DESTT:-0.00839,tr|K0NPD8|K0NPD8_DESTT:0.04304):0.27217,(tr|E4TP96|E4TP96_MARTH:0.24550,(tr|A2U2H7|A2U2H7_9FLAO:0.23842,(tr|I0AI71|I0AI71_IGNAJ:0.24359,(tr|H6L9Y0|H6L9Y0_SAPGL:0.22098,tr|I0AI73|I0AI73_IGNAJ:0.23754):0.01646):0.01096):0.00608):0.02882):0.02133,((((tr|F4L7M3|F4L7M3_HALH1:0.23634,(tr|F4L7M0|F4L7M0_HALH1:0.19253,tr|F4L7M1|F4L7M1_HALH1:0.17378):0.05480):0.07114,(tr|I2EXZ0|I2EXZ0_EMTOG:0.29584,(tr|F4L867|F4L867_HALH1:0.15781,(tr|F4KRQ3|F4KRQ3_HALH1:0.13448,((tr|F4L868|F4L868_HALH1:0.09811,(tr|F4L866|F4L866_HALH1:0.07165,tr|F4KWB2|F4KWB2_HALH1:0.07102):0.01428):0.01249,(tr|F4KWT7|F4KWT7_HALH1:0.08519,tr|F4L7D7|F4L7D7_HALH1:0.10654):0.00912):0.02769):0.01779):0.12397):0.01812):0.01011,(tr|E4TUZ4|E4TUZ4_MARTH:0.30532,tr|F0S9A3|F0S9A3_PEDSD:0.32051):0.00602):0.01185,(tr|C6DZC4|C6DZC4_GEOSM:0.29436,((tr|C7RQW6|C7RQW6_ACCPU:0.25243,(tr|D3P6N3|D3P6N3_AZOS1:0.04441,tr|G7ZFT0|G7ZFT0_AZOL4:0.04958):0.21316):0.03262,((tr|A8ZTC6|A8ZTC6_DESOH:0.22677,((tr|D5BXP7|D5BXP7_NITHN:0.17711,(tr|G4STQ8|G4STQ8_META2:0.17281,tr|D5C2J3|D5C2J3_NITHN:0.16306):0.01450):0.02695,(tr|G4SX45|G4SX45_META2:0.17702,(tr|H8GN41|H8GN41_METAL:0.15271,tr|G0A721|G0A721_METMM:0.15689):0.03114):0.02339):0.01626):0.00563,(tr|Q2SEH3|Q2SEH3_HAHCH:0.21776,tr|D8PES3|D8PES3_9BACT:0.23888):0.01726):0.03658):0.00832):0.01043):0.00648):0.02272,((tr|F4KVQ1|F4KVQ1_HALH1:0.13982,(tr|F4KVQ0|F4KVQ0_HALH1:0.09141,tr|F4KVP9|F4KVP9_HALH1:0.10599):0.04783):0.20691,(tr|W5XG51|W5XG51_9BACT:0.35570,(tr|B6HU48|B6HU48_PENCW:0.21361,tr|B6HQT3|B6HQT3_PENCW:0.21299):0.12131):0.00834):0.01246):0.00328):0.01488,((tr|C6B8N4|C6B8N4_RHILS:0.36268,(tr|C5ZW98|C5ZW98_9HELI:0.03015,tr|A8FK78|A8FK78_CAMJ8:0.03256):0.30294):0.01638,((tr|B3RSJ7|B3RSJ7_TRIAD:0.34287,(((tr|A0A067RF66|A0A067RF66_ZOONE:0.21062,(tr|E0VH22|E0VH22_PEDHC:0.18785,(tr|K7JK09|K7JK09_NASVI:0.13280,((tr|E2B4X9|E2B4X9_HARSA:0.03343,tr|E9IL42|E9IL42_SOLIN:0.03783):0.01906,((tr|W4WTT7|W4WTT7_ATTCE:0.03306,tr|F4WE64|F4WE64_ACREC:0.03309):0.02472,tr|E2A536|E2A536_CAMFO:0.06531):0.01327):0.06475):0.12099):0.03863):0.02233,(tr|T1HC72|T1HC72_RHOPR:0.29119,tr|G6DDG0|G6DDG0_DANPL:0.31715):0.02501):0.02172,(tr|E9G767|E9G767_DAPPU:0.30460,((tr|H2Y3Q9|H2Y3Q9_CIOIN:0.27663,((tr|K1QLR9|K1QLR9_CRAGI:0.23310,tr|T1JFS9|T1JFS9_STRMM:0.25369):0.00304,((tr|E5SL06|E5SL06_TRISP:0.23774,((tr|H3F1U9|H3F1U9_PRIPA:0.16337,((tr|A8XCN7|A8XCN7_CAEBR:0.01443,(tr|G0N9M6|G0N9M6_CAEBE:0.00848,tr|E3LQQ4|E3LQQ4_CAERE:0.00870):0.00752):0.03146,(tr|G5EG87|G5EG87_CAEEL:0.03302,(tr|K7HT43|K7HT43_CAEJA:-0.00736,tr|K7I3H0|K7I3H0_CAEJA:0.00736):0.02018):0.02399):0.08690):0.02296,(tr|U1NIH3|U1NIH3_ASCSU:0.14305,(tr|J0DZH1|J0DZH1_LOALO:0.05701,(tr|A8Q656|A8Q656_BRUMA:0.02785,tr|J9BI75|J9BI75_WUCBA:0.01914):0.03146):0.12967):0.02819):0.04297):0.04806,((tr|I1G1Z4|I1G1Z4_AMPQE:0.19143,(tr|A7SFR7|A7SFR7_NEMVE:0.01785,tr|A7SFR5|A7SFR5_NEMVE:0.01429):0.19522):0.04326,((tr|C3Z8U0|C3Z8U0_BRAFL:0.20388,(((((tr|W5LC84|W5LC84_ASTMX:0.05342,tr|F1QKB0|F1QKB0_DANRE:0.04978):0.05306,(tr|M3ZL95|M3ZL95_XIPMA:0.06757,(tr|I3KDE3|I3KDE3_ORENI:0.06733,(tr|H3DPK0|H3DPK0_TETNG:0.03002,(tr|H2SF07|H2SF07_TAKRU:-0.00129,(tr|H2SF09|H2SF09_TAKRU:-0.00033,tr|H2SF08|H2SF08_TAKRU:0.00033):0.00129):0.02480):0.06287):0.01626):0.01559):0.02083,tr|W5NBM8|W5NBM8_LEPOC:0.09704):0.01783,(tr|H3B7Z3|H3B7Z3_LATCH:0.09854,((tr|H0Z369|H0Z369_TAEGU:0.06177,tr|U3K5P8|U3K5P8_FICAL:0.07918):0.00775,((tr|U3K5Q1|U3K5Q1_FICAL:0.04630,(tr|E1C736|E1C736_CHICK:0.03345,tr|G1MQG5|G1MQG5_MELGA:0.00924):0.02284):0.02677,tr|R4GKL3|R4GKL3_CHICK:0.05336):0.04985):0.06115):0.03354):0.02841,((((tr|W5L9K1|W5L9K1_ASTMX:0.02521,(tr|E7EZZ7|E7EZZ7_DANRE:0.00151,tr|F1R8W6|F1R8W6_DANRE:-0.00151):0.02625):0.02080,((tr|H3DDQ7|H3DDQ7_TETNG:0.02757,((tr|G3PKS0|G3PKS0_GASAC:0.00037,tr|G3PKR5|G3PKR5_GASAC:-0.00037):0.01789,((tr|H2L3S2|H2L3S2_ORYLA:0.02105,tr|M3ZLN0|M3ZLN0_XIPMA:0.01337):0.01209,((tr|H2V1M2|H2V1M2_TAKRU:0.00612,(tr|H2V1M1|H2V1M1_TAKRU:0.00387,tr|H2V1M3|H2V1M3_TAKRU:0.00483):0.00041):0.00922,(tr|I3KJQ0|I3KJQ0_ORENI:0.00892,tr|I3KJP9|I3KJP9_ORENI:0.00967):0.00315):0.00796):0.00481):0.00637):0.00753,(tr|W5N1V2|W5N1V2_LEPOC:0.00015,tr|W5N1W1|W5N1W1_LEPOC:-0.00015):0.02486):0.01982):0.03138,((tr|F6RPT7|F6RPT7_XENTR:0.06477,(tr|H9GS96|H9GS96_ANOCA:0.04661,(tr|H3A3D4|H3A3D4_LATCH:0.00185,tr|H3A3D5|H3A3D5_LATCH:0.00181):0.04527):0.00356):0.00742,(((tr|H1A4F3|H1A4F3_TAEGU:0.01404,((tr|G3UQB5|G3UQB5_MELGA:-0.00317,(tr|G1MQV7|G1MQV7_MELGA:0.00095,tr|G1MQV1|G1MQV1_MELGA:-0.00095):0.00505):0.02381,(tr|F1N8V2|F1N8V2_CHICK:0.00646,tr|U3IRF5|U3IRF5_ANAPL:0.00678):0.01109):0.00756):0.01725,((tr|F7D7Q0|F7D7Q0_ORNAN:0.00755,(tr|G3WQR0|G3WQR0_SARHA:0.00666,(tr|F7AR74|F7AR74_MONDO:0.00018,tr|G3WQQ9|G3WQQ9_SARHA:0.00225):0.00497):0.00668):0.00859,(tr|L5LU19|L5LU19_MYODS:0.00358,((((tr|H0XDP6|H0XDP6_OTOGA:0.00103,tr|G1PDN7|G1PDN7_MYOLU:-0.00103):0.00087,(tr|M3YYG2|M3YYG2_MUSPF:0.00019,tr|M3WJV4|M3WJV4_FELCA:-0.00019):0.00090):0.00043,(sp|Q9UDY8|MALT1_HUMAN:0.00260,tr|H2NWF6|H2NWF6_PONAB:0.00216):0.00419):0.00211,((((tr|G1M9L1|G1M9L1_AILME:-0.00005,(sp|Q2TBA3|MALT1_MOUSE:0.00005,tr|D4A980|D4A980_RAT:0.00089):0.00118):0.00692,(tr|L9LD08|L9LD08_TUPCH:0.00254,(tr|L5KHB3|L5KHB3_PTEAL:0.00160,(tr|I3N0Q3|I3N0Q3_SPETR:-0.00042,tr|H0VLK2|H0VLK2_CAVPO:0.00161):0.00024):0.00014):0.00201):0.00152,((tr|F1MBS7|F1MBS7_BOVIN:0.00150,tr|F1SM41|F1SM41_PIG:0.00223):0.00592,(tr|F7FHG4|F7FHG4_CALJA:0.00309,tr|W5P688|W5P688_SHEEP:0.00421):0.00311):0.00296):0.00274,(tr|G3TKN8|G3TKN8_LOXAF:0.00613,tr|G3UCE4|G3UCE4_LOXAF:0.00437):0.00690):0.00309):0.00540):0.00866):0.01176):0.01312,tr|U3K595|U3K595_FICAL:0.06788):0.01239):0.01284):0.03131,((tr|U3I8H0|U3I8H0_ANAPL:0.04187,((tr|H0YPE2|H0YPE2_TAEGU:0.01799,tr|U3KB03|U3KB03_FICAL:0.02117):0.03620,(tr|R4GF75|R4GF75_CHICK:0.03843,(tr|G1MQH7|G1MQH7_MELGA:0.00015,tr|G3UPT1|G3UPT1_MELGA:-0.00015):0.03101):0.01771):0.01258):0.03296,(tr|H3B0U4|H3B0U4_LATCH:0.07331,((tr|H2MR53|H2MR53_ORYLA:0.05779,((tr|H3DDE6|H3DDE6_TETNG:0.02515,(tr|H2SCC3|H2SCC3_TAKRU:0.00019,tr|H2SCC4|H2SCC4_TAKRU:-0.00019):0.02871):0.00774,(tr|I3J201|I3J201_ORENI:0.02933,tr|M3ZMQ5|M3ZMQ5_XIPMA:0.04081):0.00715):0.01971):0.01986,(tr|Q9DDL2|Q9DDL2_DANRE:0.05368,(tr|W5LFT2|W5LFT2_ASTMX:0.04881,tr|W5M8C0|W5M8C0_LEPOC:0.03854):0.00623):0.01870):0.00431):0.01781):0.02498):0.07484):0.01671):0.04121,(tr|W4Y1S7|W4Y1S7_STRPU:0.21848,tr|A7SFR8|A7SFR8_NEMVE:0.24278):0.01361):0.00807):0.00860):0.01066):0.01575):0.00662,(tr|B7P995|B7P995_IXOSC:0.30481,(tr|M5C110|M5C110_THACB:0.13248,tr|I1FG52|I1FG52_AMPQE:0.07987):0.17060):0.01168):0.01424):0.01046):0.01056):0.03350,(((((tr|I0GFB1|I0GFB1_9BRAD:0.23905,(((tr|B6JH65|B6JH65_OLICO:0.08753,(tr|E6VGM9|E6VGM9_RHOPX:0.03362,(tr|B3Q7K5|B3Q7K5_RHOPT:0.00175,tr|Q6N5Q1|Q6N5Q1_RHOPA:0.00152):0.02331):0.05153):0.03353,((tr|M4Z8D6|M4Z8D6_9BRAD:0.01398,(tr|A4YVH0|A4YVH0_BRASO:0.02503,tr|A5EK59|A5EK59_BRASB:0.01344):0.00375):0.07944,(tr|H5YLZ8|H5YLZ8_9BRAD:0.02372,((tr|G7D847|G7D847_BRAJP:0.01532,tr|I0G6Z0|I0G6Z0_9BRAD:0.01457):0.00567,tr|Q89KP2|Q89KP2_BRADU:0.01875):0.00351):0.07639):0.01313):0.04880,(((tr|Q1QPN4|Q1QPN4_NITHX:0.11553,(tr|Q212G2|Q212G2_RHOPB:0.03460,tr|Q07PB7|Q07PB7_RHOP5:0.03651):0.08105):0.01820,((tr|L0LKS8|L0LKS8_RHITR:0.06615,tr|B9JFM1|B9JFM1_AGRRK:0.06401):0.05625,(tr|Q985X8|Q985X8_RHILO:0.08297,tr|F7YBY7|F7YBY7_MESOW:0.07837):0.03882):0.01226):0.00923,(tr|B8ERB3|B8ERB3_METSB:0.15676,((tr|B8IP28|B8IP28_METNO:0.05509,tr|B0UGN9|B0UGN9_METS4:0.05596):0.10034,tr|B2IBS3|B2IBS3_BEII9:0.15186):0.00691):0.00852):0.00992):0.05548):0.08801,((tr|R4X292|R4X292_9BURK:0.26350,(tr|B2JNM2|B2JNM2_BURP8:0.23079,(tr|D5WJS8|D5WJS8_BURSC:0.17944,((tr|Q13KA9|Q13KA9_BURXL:0.09001,tr|B2TE59|B2TE59_BURPP:0.07733):0.08773,(tr|E1TJ08|E1TJ08_BURSG:0.13533,(tr|E8YVT2|E8YVT2_9BURK:0.00904,tr|K0DV77|K0DV77_9BURK:0.00765):0.11590):0.04690):0.00929):0.04077):0.03713):0.04166,(tr|B8ILH9|B8ILH9_METNO:0.27636,((tr|I0G3V3|I0G3V3_9BRAD:0.17116,((tr|E6VEZ2|E6VEZ2_RHOPX:0.03230,(tr|B3QBA3|B3QBA3_RHOPT:0.00713,tr|Q6N0T4|Q6N0T4_RHOPA:0.00831):0.02604):0.09059,(tr|Q21AX9|Q21AX9_RHOPB:0.11241,(((tr|I0FYX2|I0FYX2_9BRAD:0.00521,(tr|H5YEP2|H5YEP2_9BRAD:0.00701,(tr|Q89XG2|Q89XG2_BRADU:0.00341,(tr|G7DDM3|G7DDM3_BRAJP:0.00055,tr|A0A023XUH2|A0A023XUH2_BRAJP:0.00103):0.00211):0.00304):0.00142):0.06853,(tr|Q07T70|Q07T70_RHOP5:0.06201,(tr|Q2J1Q2|Q2J1Q2_RHOP2:0.01900,tr|Q13CE2|Q13CE2_RHOPS:0.01803):0.05130):0.00584):0.01575,(tr|Q3SN62|Q3SN62_NITWN:0.08846,(tr|M4Z1N3|M4Z1N3_9BRAD:0.02085,(tr|A4Z338|A4Z338_BRASO:0.01778,tr|A5E9I8|A5E9I8_BRASB:0.02041):0.00368):0.07115):0.01019):0.01979):0.00631):0.03231):0.06583,((tr|B8ILZ1|B8ILZ1_METNO:0.06587,tr|B0UB78|B0UB78_METS4:0.07330):0.15548,(((tr|A4Z342|A4Z342_BRASO:0.06172,(tr|M4Z1E6|M4Z1E6_9BRAD:0.04821,tr|A5E9I4|A5E9I4_BRASB:0.05019):0.00998):0.04975,((tr|H5YEM5|H5YEM5_9BRAD:0.01753,(tr|Q89XE4|Q89XE4_BRADU:0.01715,(tr|G7DF22|G7DF22_BRAJP:0.01692,tr|I0FYV1|I0FYV1_9BRAD:0.01852):0.00075):0.00319):0.08415,(tr|Q3SN55|Q3SN55_NITWN:0.06286,tr|Q1QHG3|Q1QHG3_NITHX:0.05205):0.07768):0.02156):0.01962,((tr|Q20XC8|Q20XC8_RHOPB:0.12102,tr|Q07T78|Q07T78_RHOP5:0.10445):0.02859,((tr|Q2IR51|Q2IR51_RHOP2:0.02804,tr|Q13D17|Q13D17_RHOPS:0.03240):0.08778,(tr|E6VBK9|E6VBK9_RHOPX:0.05985,(tr|B3QED9|B3QED9_RHOPT:0.00227,tr|Q6NBN5|Q6NBN5_RHOPA:0.00230):0.05079):0.05867):0.02295):0.00899):0.07221):0.01043):0.02917):0.05201):0.00566):0.00658,((((((((tr|A4YK53|A4YK53_BRASO:0.13736,(tr|M4ZJ82|M4ZJ82_9BRAD:0.12824,tr|A5E8V6|A5E8V6_BRASB:0.13052):0.01741):0.10518,((tr|D3P2E5|D3P2E5_AZOS1:0.04251,tr|G7ZDL2|G7ZDL2_AZOL4:0.03739):0.12978,((tr|Q2IUB4|Q2IUB4_RHOP2:0.06810,(tr|A4YT88|A4YT88_BRASO:0.06103,(tr|H5YG33|H5YG33_9BRAD:0.01174,(tr|Q89MV1|Q89MV1_BRADU:0.01624,(tr|I0G9C5|I0G9C5_9BRAD:0.00869,(tr|G7DHY3|G7DHY3_BRAJP:0.00561,tr|A0A023XFL7|A0A023XFL7_BRAJP:0.00743):0.00276):0.00132):0.01193):0.03817):0.00383):0.04607,(tr|Q2IY42|Q2IY42_RHOP2:0.11488,(tr|H5YBW6|H5YBW6_9BRAD:0.09122,tr|A5ECX2|A5ECX2_BRASB:0.09205):0.01843):0.00435):0.05835):0.06932):0.02813,(tr|C6W0A3|C6W0A3_DYAFD:0.22581,(tr|Q3IWI4|Q3IWI4_RHOS4:0.02101,(tr|B9KTZ5|B9KTZ5_RHOSK:0.00092,(tr|F3U2K9|F3U2K9_RHOSH:0.00095,tr|A3PPH6|A3PPH6_RHOS1:0.00039):0.00344):0.02341):0.23030):0.01590):0.00861,(((tr|G4SX30|G4SX30_META2:0.24904,(tr|C7RTZ9|C7RTZ9_ACCPU:0.16396,tr|C7RV48|C7RV48_ACCPU:0.15006):0.08099):0.01322,((tr|D4H3K8|D4H3K8_DENA2:0.21919,(tr|Q6AKF4|Q6AKF4_DESPS:0.24293,(tr|H6LA40|H6LA40_SAPGL:0.22636,((tr|G4STR8|G4STR8_META2:0.18727,(tr|B3E679|B3E679_GEOLS:0.17986,tr|A0LFQ3|A0LFQ3_SYNFM:0.18315):0.01824):0.00932,((tr|C6BZP6|C6BZP6_DESAD:0.16234,tr|F0JJM4|F0JJM4_DESDE:0.15932):0.03419,(tr|K0NBZ6|K0NBZ6_DESTT:0.20340,(tr|L0R800|L0R800_9DELT:0.07341,tr|C6BVJ7|C6BVJ7_DESAD:0.08226):0.11941):0.00415):0.00845):0.00587):0.00916):0.00837):0.00969,(tr|C6BWK3|C6BWK3_DESAD:0.22844,((tr|C7RL47|C7RL47_ACCPU:0.19141,(tr|Q6ANY3|Q6ANY3_DESPS:0.19293,(tr|Q98G71|Q98G71_RHILO:0.01228,tr|F7Y381|F7Y381_MESOW:0.01424):0.21801):0.00336):0.01870,((tr|C6BVW2|C6BVW2_DESAD:0.18679,tr|R6X2Z7|R6X2Z7_9BACT:0.19473):0.02454,(tr|F4KUX8|F4KUX8_HALH1:0.21029,(tr|K9YGE9|K9YGE9_HALP7:0.19136,((tr|K9YQL5|K9YQL5_CYASC:0.16269,tr|K9Z786|K9Z786_CYAAP:0.15211):0.03754,(tr|B7KFF9|B7KFF9_CYAP7:0.19031,tr|K9QA47|K9QA47_9NOSO:0.17947):0.01329):0.00354):0.02582):0.00470):0.00300):0.00638):0.00691):0.00263):0.00382,(((tr|C7RQ61|C7RQ61_ACCPU:0.20841,tr|H5WLV3|H5WLV3_9BURK:0.21976):0.02678,(tr|F7YBN3|F7YBN3_MESOW:0.20862,tr|V9W1P4|V9W1P4_9RHOB:0.21520):0.02500):0.01058,(((tr|Q89HT8|Q89HT8_BRADU:0.01714,(tr|H5Y9N7|H5Y9N7_9BRAD:0.01171,((tr|G7DPW9|G7DPW9_BRAJP:-0.00010,tr|A0A023XL89|A0A023XL89_BRAJP:0.00010):0.01411,tr|I0G482|I0G482_9BRAD:0.01698):0.00231):0.00230):0.06617,(tr|A4YY09|A4YY09_BRASO:0.03847,(tr|M4Z6E2|M4Z6E2_9BRAD:0.01996,tr|A5EMX6|A5EMX6_BRASB:0.02129):0.01480):0.04854):0.10391,((tr|I0G2K7|I0G2K7_9BRAD:0.01587,(tr|H5YMT3|H5YMT3_9BRAD:0.00876,(tr|G7DE13|G7DE13_BRAJP:0.00887,tr|Q89FZ4|Q89FZ4_BRADU:0.00766):0.00448):0.00641):0.11564,(((tr|Q3ST56|Q3ST56_NITWN:0.10834,tr|Q07RA2|Q07RA2_RHOP5:0.09670):0.00896,((tr|Q2ITL2|Q2ITL2_RHOP2:0.01080,tr|Q13AD4|Q13AD4_RHOPS:0.01194):0.06492,(tr|E6VIA0|E6VIA0_RHOPX:0.03211,(tr|B3QI83|B3QI83_RHOPT:0.00426,tr|Q6N329|Q6N329_RHOPA:0.00533):0.02677):0.05280):0.03387):0.01076,(tr|A4YXR8|A4YXR8_BRASO:0.02768,(tr|A5EMN3|A5EMN3_BRASB:0.03959,tr|M4Z6K5|M4Z6K5_9BRAD:0.02587):0.00869):0.06954):0.01848):0.06273):0.05715):0.00407):0.00382):0.00755,((tr|Q482A2|Q482A2_COLP3:0.24221,tr|U5N7Z3|U5N7Z3_9BURK:0.23903):0.01709,((tr|I3X6A8|I3X6A8_RHIFR:0.08177,(tr|Q98JS7|Q98JS7_RHILO:0.07720,tr|B3Q4C5|B3Q4C5_RHIE6:0.08168):0.00915):0.17453,(tr|H5WLV2|H5WLV2_9BURK:0.26043,(tr|A4Z2P3|A4Z2P3_BRASO:0.18603,tr|Q07QQ7|Q07QQ7_RHOP5:0.20375):0.08086):0.00359):0.00081):0.00372):0.00967,((tr|Q98L57|Q98L57_RHILO:0.07634,tr|F7Y2E8|F7Y2E8_MESOW:0.08385):0.20878,((((((tr|F7QGX6|F7QGX6_9BRAD:0.12234,(((((tr|H5Y9F2|H5Y9F2_9BRAD:0.04863,tr|H5YL07|H5YL07_9BRAD:0.05088):0.01271,((tr|H5Y967|H5Y967_9BRAD:0.02269,(tr|H5YRE3|H5YRE3_9BRAD:-0.00012,tr|H5YL11|H5YL11_9BRAD:0.00012):0.01888):0.04085,(tr|H5YPR1|H5YPR1_9BRAD:0.03862,tr|Q89BJ7|Q89BJ7_BRADU:0.03815):0.01821):0.00206):0.01042,(tr|Q89IE4|Q89IE4_BRADU:0.06280,(tr|I0G4T3|I0G4T3_9BRAD:0.04383,(tr|H5YMD9|H5YMD9_9BRAD:0.01601,tr|Q89IE3|Q89IE3_BRADU:0.01243):0.02312):0.02434):0.00813):0.01753,(tr|A4YRN6|A4YRN6_BRASO:0.08971,tr|A4YVS5|A4YVS5_BRASO:0.08789):0.00201):0.03318,(((tr|A4YKR4|A4YKR4_BRASO:0.00947,(tr|M5A2E5|M5A2E5_9BRAD:0.00941,tr|A5ETH5|A5ETH5_BRASB:0.00913):0.00299):0.06826,((tr|H5YC98|H5YC98_9BRAD:0.01582,tr|I0GH09|I0GH09_9BRAD:0.01958):0.00736,(tr|Q89VV1|Q89VV1_BRADU:0.01827,tr|G7DKZ9|G7DKZ9_BRAJP:0.03346):0.00727):0.05341):0.04207,(tr|H5YFE2|H5YFE2_9BRAD:0.10493,((tr|Q89P72|Q89P72_BRADU:0.00789,(tr|G7DJK5|G7DJK5_BRAJP:0.00273,tr|A0A023XM84|A0A023XM84_BRAJP:-0.00273):0.01218):0.08640,(tr|G7DJK7|G7DJK7_BRAJP:0.01064,tr|A0A023XMK6|A0A023XMK6_BRAJP:0.00497):0.08378):0.01664):0.01124):0.00223):0.00384):0.03458,((tr|I0GF11|I0GF11_9BRAD:0.11593,(tr|F7QGV9|F7QGV9_9BRAD:0.10534,(tr|G7DKZ1|G7DKZ1_BRAJP:0.02342,tr|A0A023XSK1|A0A023XSK1_BRAJP:0.02390):0.07989):0.00892):0.02483,((tr|B8ILI2|B8ILI2_METNO:0.03171,tr|B0UGB4|B0UGB4_METS4:0.03953):0.10763,(tr|A4Z092|A4Z092_BRASO:0.10012,(tr|Q3SNP5|Q3SNP5_NITWN:0.07438,(tr|Q2J1Q0|Q2J1Q0_RHOP2:0.04049,tr|Q13CE0|Q13CE0_RHOPS:0.03624):0.03733):0.02394):0.05716):0.01056):0.00830):0.05124,((((tr|B8IVE4|B8IVE4_METNO:0.03714,(tr|B8II33|B8II33_METNO:0.01725,(tr|B8ILW3|B8ILW3_METNO:0.01123,tr|B8ICJ0|B8ICJ0_METNO:0.01026):0.00530):0.02302):0.02650,(tr|B8ICN9|B8ICN9_METNO:0.04437,tr|B0UM77|B0UM77_METS4:0.04876):0.01312):0.11254,(tr|A4Z0A8|A4Z0A8_BRASO:0.07495,(tr|Q89EN1|Q89EN1_BRADU:0.02349,(tr|G7D8X0|G7D8X0_BRAJP:0.02472,(tr|H5YN33|H5YN33_9BRAD:0.02694,tr|I0G160|I0G160_9BRAD:0.02367):0.00243):0.00161):0.05310):0.10096):0.00566,((tr|B8EIJ3|B8EIJ3_METSB:0.11320,tr|B0UF91|B0UF91_METS4:0.11818):0.06944,tr|Q137P1|Q137P1_RHOPS:0.19023):0.01352):0.01745):0.01245,(tr|E3I574|E3I574_RHOVT:0.23492,(tr|I0FYH9|I0FYH9_9BRAD:0.22210,tr|F7Y3J3|F7Y3J3_MESOW:0.21498):0.01060):0.01296):0.01870,(tr|V9W1E9|V9W1E9_9RHOB:0.24200,((tr|G8AET5|G8AET5_AZOBR:0.00076,tr|A0A060DDZ9|A0A060DDZ9_AZOBR:0.00125):0.13811,(tr|G8AMA1|G8AMA1_AZOBR:0.00734,tr|A0A060DKD0|A0A060DKD0_AZOBR:0.00592):0.12633):0.11738):0.00883):0.02317,((((tr|Q98IJ9|Q98IJ9_RHILO:0.22080,(tr|Q07IV2|Q07IV2_RHOP5:0.14239,((tr|Q89HP3|Q89HP3_BRADU:0.06519,((tr|G7DPR4|G7DPR4_BRAJP:0.00354,tr|A0A023XL33|A0A023XL33_BRAJP:0.00402):0.03817,(tr|H5YHT7|H5YHT7_9BRAD:0.03861,tr|I0G423|I0G423_9BRAD:0.04681):0.00306):0.01370):0.03391,(tr|A4YYF3|A4YYF3_BRASO:0.06586,tr|M4Z5S2|M4Z5S2_9BRAD:0.06578):0.02932):0.04605):0.06964):0.02200,(tr|S5S3K4|S5S3K4_RHIET:0.03334,(tr|W0IT70|W0IT70_RHILT:0.00955,((tr|B6A482|B6A482_RHILW:0.00489,tr|W0NGA1|W0NGA1_RHILT:0.00468):0.00761,(tr|Q1M5D9|Q1M5D9_RHIL3:0.00342,tr|C6B800|C6B800_RHILS:0.00423):0.00631):0.00222):0.02140):0.20363):0.00720,(((tr|I3X6A2|I3X6A2_RHIFR:0.19726,tr|C7RJH6|C7RJH6_ACCPU:0.18962):0.03104,(((tr|G7D8J0|G7D8J0_BRAJP:0.02909,(tr|Q89SI2|Q89SI2_BRADU:0.01074,tr|I0GDE8|I0GDE8_9BRAD:0.00898):0.01375):0.05564,((tr|A4YV08|A4YV08_BRASO:0.02016,(tr|M4Z9L9|M4Z9L9_9BRAD:0.01262,tr|A5EJQ3|A5EJQ3_BRASB:0.01091):0.00856):0.03571,((tr|Q89L68|Q89L68_BRADU:0.00638,(tr|H5YHD4|H5YHD4_9BRAD:0.00608,tr|G7DAJ5|G7DAJ5_BRAJP:0.00906):0.00191):0.03878,(tr|A4YV07|A4YV07_BRASO:0.01474,(tr|M4ZUL1|M4ZUL1_9BRAD:0.00704,tr|A5EJQ2|A5EJQ2_BRASB:0.00858):0.00541):0.03130):0.00427):0.02741):0.14952,(tr|F2IWS5|F2IWS5_POLGS:0.18120,(tr|Q98IJ6|Q98IJ6_RHILO:0.05042,tr|E8TPV0|E8TPV0_MESCW:0.05839):0.11377):0.04130):0.00714):0.00875,(tr|B8ETF9|B8ETF9_METSB:0.23505,((tr|B8ILY2|B8ILY2_METNO:0.02528,tr|B0UB88|B0UB88_METS4:0.03231):0.18071,((tr|G7D2C9|G7D2C9_BRAJP:0.00063,tr|A0A023XBL6|A0A023XBL6_BRAJP:-0.00063):0.07280,(tr|H5YJK5|H5YJK5_9BRAD:0.01910,(tr|I0G4Z5|I0G4Z5_9BRAD:0.01941,tr|Q89IK1|Q89IK1_BRADU:0.02140):0.00379):0.04994):0.15990):0.01258):0.02119):0.01408):0.00376,(tr|A1B4V5|A1B4V5_PARDP:0.26478,(tr|V9VWB1|V9VWB1_9RHOB:0.21012,tr|A1BBL8|A1BBL8_PARDP:0.20113):0.08819):0.01318):0.00968):0.00106):0.00414):0.00713,(tr|C6BE93|C6BE93_RALP1:0.30080,(tr|A4JFI0|A4JFI0_BURVG:0.30748,(tr|A7ILR4|A7ILR4_XANP2:0.27966,(tr|F2NS58|F2NS58_TRES6:0.28836,(tr|Q98CE0|Q98CE0_RHILO:0.03885,tr|F7Y0G6|F7Y0G6_MESOW:0.03655):0.22211):0.02004):0.01054):0.00778):0.00434):0.00505,(((((tr|R5KTC6|R5KTC6_9BACT:0.12955,tr|H1YE94|H1YE94_9SPHI:0.11240):0.08696,(tr|Q47CZ9|Q47CZ9_DECAR:0.16117,(tr|C6AVN4|C6AVN4_RHILS:0.10548,tr|A7IDD1|A7IDD1_XANP2:0.10489):0.04842):0.04942):0.04730,(tr|D3I999|D3I999_9BACT:0.25878,(tr|R6H341|R6H341_9FIRM:0.22062,tr|E0S4Z2|E0S4Z2_BUTPB:0.22128):0.03939):0.00635):0.02154,(tr|D9SSH8|D9SSH8_CLOC7:0.29762,tr|I0DQC4|I0DQC4_PROSM:0.28282):0.01299):0.01390,((tr|D2QUE2|D2QUE2_SPILD:0.28494,(tr|E8TPU6|E8TPU6_MESCW:0.22339,tr|V5SEL6|V5SEL6_9RHIZ:0.23043):0.03563):0.01205,(tr|F7Y449|F7Y449_MESOW:0.30286,(tr|F5Y6W7|F5Y6W7_TREAZ:0.27851,tr|B0VFG6|B0VFG6_CLOAI:0.27409):0.00714):0.00712):0.00449):0.00650):0.00593):0.00797,(tr|Q1GSC5|Q1GSC5_SPHAL:0.32985,(tr|I3YVS5|I3YVS5_AEQSU:0.30299,(tr|A0A060DZ08|A0A060DZ08_AZOBR:0.22139,((tr|D3NS04|D3NS04_AZOS1:0.06365,tr|G7Z8M8|G7Z8M8_AZOL4:0.06854):0.18352,(tr|G8AET4|G8AET4_AZOBR:0.01186,tr|A0A060DJB9|A0A060DJB9_AZOBR:0.01500):0.20899):0.02751):0.07564):0.02682):0.00564):0.00841,((tr|C7RSX6|C7RSX6_ACCPU:0.25891,(tr|E3I556|E3I556_RHOVT:0.26371,((tr|Q3IV87|Q3IV87_RHOS4:0.19560,tr|V9VXF5|V9VXF5_9RHOB:0.18280):0.03105,((tr|F7QNK0|F7QNK0_9BRAD:0.13459,((tr|Q3SS24|Q3SS24_NITWN:0.04388,((tr|A5EIQ1|A5EIQ1_BRASB:0.01265,(tr|A4YTV5|A4YTV5_BRASO:0.00654,tr|M4Z8J2|M4Z8J2_9BRAD:0.00832):0.00610):0.03483,((tr|H5YPH2|H5YPH2_9BRAD:0.00623,(tr|G7DEG7|G7DEG7_BRAJP:0.00399,tr|A0A023XFK7|A0A023XFK7_BRAJP:0.00372):0.00453):0.00458,(tr|Q89M43|Q89M43_BRADU:0.01231,tr|I0G8P5|I0G8P5_9BRAD:0.02082):0.00943):0.02065):0.00824):0.02772,(tr|Q07ME1|Q07ME1_RHOP5:0.08510,((tr|Q2IVS6|Q2IVS6_RHOP2:0.02821,tr|Q137P3|Q137P3_RHOPS:0.02827):0.03485,(tr|B3QH78|B3QH78_RHOPT:0.04775,tr|E6VLZ4|E6VLZ4_RHOPX:0.04152):0.00732):0.02661):0.00510):0.06254):0.07826,(tr|H5Y8Q6|H5Y8Q6_9BRAD:0.22851,(tr|B0UNK7|B0UNK7_METS4:0.16564,(tr|B8IT20|B8IT20_METNO:0.04778,tr|B0UN74|B0UN74_METS4:0.05030):0.12890):0.06560):0.01207):0.00726):0.01820):0.00945):0.04204,(tr|K9QB18|K9QB18_9NOSO:0.29335,tr|I2DSW6|I2DSW6_9BURK:0.31673):0.01340):0.00635):0.01329):0.00483):0.00863):0.00237):0.00076):0.00152):0.00268,((((((tr|I1FBA2|I1FBA2_AMPQE:0.35389,(tr|F0RWV6|F0RWV6_SPHGB:0.29743,(tr|G8QYF1|G8QYF1_SPHPG:0.27626,(tr|G8QYF0|G8QYF0_SPHPG:0.27230,tr|F0RWV7|F0RWV7_SPHGB:0.26832):0.02684):0.01274):0.03489):0.01736,(((tr|X6MNX3|X6MNX3_RETFI:0.30252,(tr|X6P1P1|X6P1P1_RETFI:0.22336,((tr|X6MA31|X6MA31_RETFI:0.13477,tr|X6P740|X6P740_RETFI:0.16387):0.03301,(tr|X6MEP7|X6MEP7_RETFI:0.14383,tr|X6P031|X6P031_RETFI:0.23114):0.04698):0.01476):0.04261):0.06783,(tr|X6PDL6|X6PDL6_RETFI:0.26322,(((tr|X6N3A3|X6N3A3_RETFI:0.18218,(tr|X6LKC3|X6LKC3_RETFI:0.07287,tr|X6LD02|X6LD02_RETFI:0.06410):0.15871):0.02647,(tr|X6M5T4|X6M5T4_RETFI:-0.00029,tr|X6P864|X6P864_RETFI:0.00751):0.23824):0.02806,(((tr|X6NGF3|X6NGF3_RETFI:0.14105,(tr|X6N151|X6N151_RETFI:0.21026,(tr|X6LJT3|X6LJT3_RETFI:0.09890,(tr|X6M2G7|X6M2G7_RETFI:0.09202,tr|X6LVX6|X6LVX6_RETFI:0.07667):0.00848):0.05729):0.02279):0.03150,((((tr|X6MF83|X6MF83_RETFI:0.15801,(tr|X6NFF7|X6NFF7_RETFI:0.08218,tr|X6M189|X6M189_RETFI:0.09413):0.04519):0.02943,((tr|X6ME08|X6ME08_RETFI:0.14566,tr|X6LTZ9|X6LTZ9_RETFI:0.15346):0.04218,tr|X6NKG3|X6NKG3_RETFI:0.20873):0.00896):0.02418,((tr|X6N0T9|X6N0T9_RETFI:0.01717,(tr|X6LHV6|X6LHV6_RETFI:0.06760,tr|X6LCI7|X6LCI7_RETFI:0.14829):0.08123):0.07132,(tr|X6LUV1|X6LUV1_RETFI:0.18125,((tr|X6MA17|X6MA17_RETFI:0.09978,(tr|X6PDR1|X6PDR1_RETFI:0.08454,tr|X6M2M5|X6M2M5_RETFI:0.03977):0.02886):0.01279,((tr|X6M0V1|X6M0V1_RETFI:0.05862,tr|X6LH30|X6LH30_RETFI:0.03804):0.02837,(tr|X6P1M9|X6P1M9_RETFI:0.07415,(tr|X6P9L0|X6P9L0_RETFI:0.09675,tr|X6P3W6|X6P3W6_RETFI:0.10600):0.02159):0.03441):0.03031):0.03703):0.03193):0.01047):0.01212,((((tr|X6M1W4|X6M1W4_RETFI:0.19182,tr|X6P4V6|X6P4V6_RETFI:0.16971):0.01766,((tr|X6LJL9|X6LJL9_RETFI:0.11640,tr|X6MDR1|X6MDR1_RETFI:0.13318):0.01993,((tr|X6LA42|X6LA42_RETFI:0.05417,tr|X6LG44|X6LG44_RETFI:0.02872):0.07501,((tr|X6PE68|X6PE68_RETFI:0.09505,tr|X6LCU0|X6LCU0_RETFI:0.07510):0.03456,(tr|X6NIS5|X6NIS5_RETFI:0.10164,tr|X6LDU7|X6LDU7_RETFI:0.06989):0.01559):0.01703):0.01212):0.02698):0.02224,(((tr|X6NJ25|X6NJ25_RETFI:0.09888,(tr|X6L8L1|X6L8L1_RETFI:0.04891,tr|X6NNT5|X6NNT5_RETFI:0.08156):0.01715):0.09187,(tr|X6P3R9|X6P3R9_RETFI:0.13088,(tr|X6MMW3|X6MMW3_RETFI:0.12935,tr|X6LRW7|X6LRW7_RETFI:0.14703):0.03108):0.02704):0.01512,((tr|X6N2L3|X6N2L3_RETFI:0.16262,(tr|X6MEG3|X6MEG3_RETFI:0.05349,tr|X6LMB7|X6LMB7_RETFI:0.08878):0.07579):0.03624,tr|X6N4E9|X6N4E9_RETFI:0.15872):0.00668):0.01122):0.01042,((tr|X6NGK1|X6NGK1_RETFI:0.15201,(tr|X6PC24|X6PC24_RETFI:0.07859,tr|X6LVW5|X6LVW5_RETFI:0.08049):0.07577):0.03750,(tr|X6P6G8|X6P6G8_RETFI:0.19833,((tr|X6LBG9|X6LBG9_RETFI:0.10911,tr|X6LM04|X6LM04_RETFI:0.13354):0.04323,((tr|X6N8C8|X6N8C8_RETFI:0.15763,tr|X6NJC8|X6NJC8_RETFI:0.14875):0.01222,((((tr|X6LVZ7|X6LVZ7_RETFI:0.01983,tr|X6LDZ6|X6LDZ6_RETFI:-0.01983):0.07732,(tr|X6MUZ2|X6MUZ2_RETFI:0.05998,tr|X6P2V3|X6P2V3_RETFI:0.07793):0.02366):0.02996,(tr|X6P0T0|X6P0T0_RETFI:0.10013,(tr|X6P029|X6P029_RETFI:0.09454,tr|X6NZ53|X6NZ53_RETFI:0.08951):0.02937):0.01966):0.01367,(((tr|X6LLZ1|X6LLZ1_RETFI:0.09916,tr|X6M9U1|X6M9U1_RETFI:0.09299):0.01542,(tr|X6LWG1|X6LWG1_RETFI:0.09898,(tr|X6P4D1|X6P4D1_RETFI:0.11412,(tr|X6NF23|X6NF23_RETFI:0.08164,(tr|X6NJV4|X6NJV4_RETFI:0.06601,tr|X6M9C6|X6M9C6_RETFI:0.06246):0.01967):0.01023):0.01043):0.00779):0.00739,(tr|X6LLE6|X6LLE6_RETFI:0.11500,tr|X6NWU0|X6NWU0_RETFI:0.13185):0.01794):0.00863):0.00668):0.01828):0.01791):0.00991):0.01998):0.00579):0.00351):0.00732,tr|X6M576|X6M576_RETFI:0.27169):0.01488):0.01737):0.04018):0.03140,((tr|I1FII3|I1FII3_AMPQE:0.29914,(tr|I1F237|I1F237_AMPQE:0.17359,tr|I1FII4|I1FII4_AMPQE:0.17120):0.14615):0.06191,((tr|I1FV64|I1FV64_AMPQE:0.23197,(tr|I1ES58|I1ES58_AMPQE:0.11214,tr|I1EE04|I1EE04_AMPQE:0.11533):0.09145):0.13926,(((tr|E9HAI7|E9HAI7_DAPPU:0.33575,(tr|Q28GK9|Q28GK9_XENTR:0.23973,((((tr|W5LN76|W5LN76_ASTMX:0.19707,((tr|M4ACL5|M4ACL5_XIPMA:0.11451,((tr|G3Q1X4|G3Q1X4_GASAC:-0.00033,tr|G3NAY3|G3NAY3_GASAC:0.00033):0.10930,(tr|I3K3Z9|I3K3Z9_ORENI:0.03193,tr|I3K3Z5|I3K3Z5_ORENI:0.03231):0.07758):0.01834):0.03016,(tr|H3D7W3|H3D7W3_TETNG:0.13236,(tr|H2VEU3|H2VEU3_TAKRU:0.01741,tr|H2VEU2|H2VEU2_TAKRU:0.02080):0.09898):0.02200):0.04791):0.00888,(tr|F1QBG0|F1QBG0_DANRE:0.10416,tr|E7F2N9|E7F2N9_DANRE:0.10054):0.09077):0.01223,tr|W5ND43|W5ND43_LEPOC:0.19310):0.05089,(tr|H3AXG0|H3AXG0_LATCH:0.20735,((tr|U3HZQ3|U3HZQ3_ANAPL:0.22361,((tr|A9YDV4|A9YDV4_CHICK:-0.01848,tr|A9YDV3|A9YDV3_CHICK:0.01848):0.03199,(tr|H9H2H0|H9H2H0_MELGA:-0.01215,tr|H9H1H7|H9H1H7_MELGA:0.01215):0.02291):0.15783):0.05117,tr|V8PCX5|V8PCX5_OPHHA:0.22458):0.01516):0.01908):0.00757):0.06731):0.00850,(((tr|W4XTW4|W4XTW4_STRPU:0.09853,tr|W4ZHD4|W4ZHD4_STRPU:0.08789):0.16838,(((tr|F6ZH96|F6ZH96_XENTR:0.19856,(tr|H9GK20|H9GK20_ANOCA:0.16376,(tr|U3J1K3|U3J1K3_ANAPL:0.11309,(tr|F1P0X7|F1P0X7_CHICK:0.09569,tr|G1MTH2|G1MTH2_MELGA:0.09674):0.01178):0.07940):0.04697):0.00622,(((tr|H0WDK9|H0WDK9_CAVPO:0.07447,tr|H0WE17|H0WE17_CAVPO:0.07265):0.12629,(tr|G3I2E4|G3I2E4_CRIGR:0.15011,(sp|P29452|CASP1_MOUSE:0.08054,(sp|P43527|CASP1_RAT:0.00143,tr|F1LQZ4|F1LQZ4_RAT:0.00129):0.07154):0.06319):0.04696):0.05385,((tr|K7E453|K7E453_MONDO:0.20352,tr|L5KYI5|L5KYI5_PTEAL:0.23258):0.02576,((sp|P70343|CASP4_MOUSE:0.23139,((tr|F6RKH7|F6RKH7_ORNAN:0.19368,(tr|H0VK31|H0VK31_CAVPO:0.18542,(tr|G3W251|G3W251_SARHA:0.17086,(((((sp|Q5E9C1|CASP4_BOVIN:0.05402,(tr|W5NYL5|W5NYL5_SHEEP:0.00026,tr|W5NYL6|W5NYL6_SHEEP:-0.00026):0.04842):0.06008,tr|G1ST71|G1ST71_RABIT:0.11774):0.01173,(((tr|F7A0E8|F7A0E8_MACMU:0.01538,tr|G7PNL4|G7PNL4_MACFA:0.01511):0.09709,(tr|G1R6F9|G1R6F9_NOMLE:0.02610,(tr|G3RI80|G3RI80_GORGO:0.00837,(sp|P51878|CASP5_HUMAN:0.01148,tr|H2Q4N7|H2Q4N7_PANTR:0.00887):0.00146):0.01526):0.07667):0.05285,((tr|H0WSC0|H0WSC0_OTOGA:0.12260,((tr|M3Y4N6|M3Y4N6_MUSPF:0.06298,tr|G1L0X5|G1L0X5_AILME:0.07200):0.05277,(tr|F7GRC1|F7GRC1_CALJA:0.09299,((tr|F7A0F5|F7A0F5_MACMU:0.01207,(tr|G1R6F5|G1R6F5_NOMLE:0.01355,tr|H2NF44|H2NF44_PONAB:0.01166):0.00699):0.03377,(tr|G7PNL3|G7PNL3_MACFA:0.01146,(sp|P49662|CASP4_HUMAN:0.00436,tr|H2R132|H2R132_PANTR:-0.00089):0.01418):0.03273):0.03654):0.02628):0.00866):0.00198,sp|Q9MZV6|CASP1_FELCA:0.12946):0.00974):0.01061):0.00601,(tr|G3TMS6|G3TMS6_LOXAF:0.12222,(tr|L9KN40|L9KN40_TUPCH:0.12342,(tr|F6RH82|F6RH82_HORSE:0.08957,tr|F1SV36|F1SV36_PIG:0.09954):0.02149):0.00605):0.01796):0.01165,((tr|G1P9V1|G1P9V1_MYOLU:0.05593,(tr|G1Q8G2|G1Q8G2_MYOLU:0.04153,tr|G1Q6T7|G1Q6T7_MYOLU:0.05372):0.00677):0.03238,(tr|G1QGB8|G1QGB8_MYOLU:0.08072,tr|G1Q520|G1Q520_MYOLU:0.08569):0.00713):0.05215):0.02054):0.01669):0.00401):0.00586,(tr|U3KMM0|U3KMM0_RABIT:0.18570,tr|G3W0I1|G3W0I1_SARHA:0.18017):0.01111):0.01262):0.01299,((((tr|F7G5F8|F7G5F8_MONDO:0.04659,tr|F7G5S9|F7G5S9_MONDO:0.04288):0.13775,((tr|F6YEH7|F6YEH7_CALJA:0.10652,((tr|F7FJB9|F7FJB9_CALJA:0.04094,tr|F7FXX1|F7FXX1_CALJA:0.03047):0.03402,((tr|H2NF48|H2NF48_PONAB:0.03076,(tr|B4DVD8|B4DVD8_HUMAN:0.00076,(tr|G3RYV6|G3RYV6_GORGO:0.01423,(tr|H2R0S5|H2R0S5_PANTR:0.00487,(sp|P29466|CASP1_HUMAN:0.00179,tr|H0YEC7|H0YEC7_HUMAN:-0.00179):0.00422):0.00172):0.02787):0.01142):0.03172,(tr|F6YZT4|F6YZT4_MACMU:0.03654,tr|G7PNL5|G7PNL5_MACFA:0.02338):0.02608):0.00568):0.03085):0.05720,((sp|Q9TV13|CASP1_HORSE:0.00146,tr|F6X8D2|F6X8D2_HORSE:0.00146):0.13876,(((tr|L5LV57|L5LV57_MYODS:-0.00092,tr|G1P9W7|G1P9W7_MYOLU:0.03813):0.10549,(tr|I3MU55|I3MU55_SPETR:0.08918,(tr|G1SER4|G1SER4_RABIT:0.10436,tr|G5BVT7|G5BVT7_HETGA:0.12368):0.01903):0.01693):0.00911,(tr|W5NYL2|W5NYL2_SHEEP:0.10497,(sp|Q9N2I1|CASP1_PIG:0.00371,tr|I3LIL3|I3LIL3_PIG:0.00228):0.08718):0.05046):0.00828):0.01721):0.02142):0.01496,(tr|K7E5P0|K7E5P0_MONDO:0.19754,(((sp|O08736|CASPC_MOUSE:0.03030,sp|Q920D5|CASPC_RAT:0.03533):0.09727,(tr|G3TNB0|G3TNB0_LOXAF:0.14393,tr|G5BVT9|G5BVT9_HETGA:0.15486):0.00982):0.01355,((((tr|F6W5E0|F6W5E0_MACMU:0.00370,(sp|Q153Z0|CASPC_MACMU:0.00397,tr|G7PNL2|G7PNL2_MACFA:0.00331):0.00242):0.07044,(tr|D6RBW4|D6RBW4_HUMAN:-0.01191,(tr|D6RJG1|D6RJG1_HUMAN:-0.00728,(sp|Q6UXS9|CASPC_HUMAN:0.00775,(tr|H2NF43|H2NF43_PONAB:0.01740,(tr|G3R8R1|G3R8R1_GORGO:0.00911,tr|H2R503|H2R503_PANTR:0.00636):0.01111):0.00877):0.00700):0.01476):0.04095):0.04950,(tr|H0WSB8|H0WSB8_OTOGA:0.11376,tr|F1SV37|F1SV37_PIG:0.09432):0.01061):0.03074,(tr|L9KML3|L9KML3_TUPCH:0.13681,(tr|G1NTF8|G1NTF8_MYOLU:0.12727,(tr|M3W4Y8|M3W4Y8_FELCA:0.09461,(tr|M3Y4Q2|M3Y4Q2_MUSPF:0.05172,tr|G1L0Z8|G1L0Z8_AILME:0.05137):0.05128):0.01388):0.01065):0.00803):0.00522):0.05692):0.00688):0.00443,(tr|K7E410|K7E410_MONDO:0.16790,tr|G3VWR8|G3VWR8_SARHA:0.11200):0.08580):0.00824):0.00745):0.00505):0.00413):0.04399,(((tr|W5KUN6|W5KUN6_ASTMX:0.17488,tr|F1R234|F1R234_DANRE:0.14642):0.05422,(tr|H3B2V3|H3B2V3_LATCH:0.16784,tr|W5LZV0|W5LZV0_LEPOC:0.18020):0.04779):0.01571,(((tr|Q9I9L7|Q9I9L7_DANRE:0.16295,tr|W5KK98|W5KK98_ASTMX:0.16011):0.04318,(tr|B8A526|B8A526_DANRE:0.24357,((tr|H2T5B5|H2T5B5_TAKRU:0.05029,(tr|H2UDK1|H2UDK1_TAKRU:0.02146,tr|H2SKU3|H2SKU3_TAKRU:0.01612):0.03205):0.15414,((tr|I3J7G7|I3J7G7_ORENI:0.15644,(tr|M4AVM2|M4AVM2_XIPMA:0.12077,tr|M4AUY8|M4AUY8_XIPMA:0.12055):0.04653):0.01206,((tr|H2LPF5|H2LPF5_ORYLA:0.15022,tr|G3P6H8|G3P6H8_GASAC:0.16369):0.01201,(tr|M4AVM7|M4AVM7_XIPMA:0.12582,(tr|I3J6Y0|I3J6Y0_ORENI:0.13928,tr|M4AVM6|M4AVM6_XIPMA:0.13608):0.00718):0.05111):0.02183):0.01508):0.02643):0.00741):0.01444,(tr|I3JNN1|I3JNN1_ORENI:0.15336,(tr|I3J831|I3J831_ORENI:0.14149,tr|I3JML1|I3JML1_ORENI:0.18549):0.03875):0.07548):0.02499):0.02406):0.03451):0.01910,((((tr|E4XA23|E4XA23_OIKDI:0.28155,(tr|K1QC89|K1QC89_CRAGI:0.13605,(tr|K1QKY4|K1QKY4_CRAGI:0.00681,tr|K1PVQ1|K1PVQ1_CRAGI:0.00534):0.10868):0.16229):0.03427,(((tr|I1GCR6|I1GCR6_AMPQE:0.17669,(tr|I1F1U6|I1F1U6_AMPQE:0.08345,(tr|I1F411|I1F411_AMPQE:0.04294,tr|I1FBT6|I1FBT6_AMPQE:0.04203):0.02840):0.10319):0.11753,(tr|E0W1C4|E0W1C4_PEDHC:0.25909,tr|I1GH92|I1GH92_AMPQE:0.22886):0.03084):0.02153,(tr|I1G4B0|I1G4B0_AMPQE:0.31196,(tr|W4XGZ2|W4XGZ2_STRPU:0.28849,tr|W4Y1B7|W4Y1B7_STRPU:0.27592):0.03520):0.01602):0.00391):0.00509,((tr|B7QAN7|B7QAN7_IXOSC:0.30700,((tr|U6IJK6|U6IJK6_HYMMI:0.14585,tr|U6HC23|U6HC23_ECHMU:0.14860):0.09425,(tr|H2KNN8|H2KNN8_CLOSI:0.17732,tr|G4LYL7|G4LYL7_SCHMA:0.17909):0.06442):0.06396):0.01325,(((((tr|A0A067RKI3|A0A067RKI3_ZOONE:0.25636,(((((tr|B4NBL9|B4NBL9_DROWI:0.08105,(sp|O01382|ICE_DROME:0.00444,tr|B4PPJ9|B4PPJ9_DROYA:0.00479):0.07175):0.10075,(tr|K7IR62|K7IR62_NASVI:0.15721,(tr|F4WFL7|F4WFL7_ACREC:0.10293,(tr|E2AAJ3|E2AAJ3_CAMFO:0.08686,(tr|E2B4X5|E2B4X5_HARSA:0.08134,(tr|H9KPT9|H9KPT9_APIME:0.06959,tr|K7J065|K7J065_NASVI:0.07666):0.00773):0.00254):0.01226):0.04475):0.03835):0.00690,((tr|B4NNA3|B4NNA3_DROWI:0.08119,(tr|B3NPN7|B3NPN7_DROER:0.04777,(sp|O02002|CASP1_DROME:0.00628,(tr|B4I8P7|B4I8P7_DROSE:0.00245,tr|B4P9P2|B4P9P2_DROYA:0.00701):0.00256):0.04268):0.03138):0.05439,(tr|B4GHW0|B4GHW0_DROPE:0.11346,(tr|B4GA54|B4GA54_DROPE:0.05838,tr|B5DZQ0|B5DZQ0_DROPS:0.04908):0.05951):0.01807):0.06338):0.00869,((tr|A0A067R0M8|A0A067R0M8_ZOONE:0.19101,(tr|D6WFK4|D6WFK4_TRICA:0.15556,(tr|H9JBQ1|H9JBQ1_BOMMO:0.09177,tr|G6DDV5|G6DDV5_DANPL:0.09706):0.05564):0.03704):0.00253,tr|E0VI79|E0VI79_PEDHC:0.21735):0.01215):0.03240,(tr|B4KLD9|B4KLD9_DROMO:0.21990,(tr|W5JD75|W5JD75_ANODA:0.15385,(tr|B0WPG0|B0WPG0_CULQU:0.12916,tr|B0WPG1|B0WPG1_CULQU:0.13444):0.03130):0.07104):0.01840):0.00859):0.00103,((tr|A0A067QRE8|A0A067QRE8_ZOONE:0.24352,(tr|Q7Q803|Q7Q803_ANOGA:0.20270,(tr|W5JU83|W5JU83_ANODA:0.16757,tr|Q7PV92|Q7PV92_ANOGA:0.16259):0.03455):0.02431):0.01094,(tr|T1HIS3|T1HIS3_RHOPR:0.22304,(tr|A0A067RSR3|A0A067RSR3_ZOONE:0.24661,(tr|W4VTJ5|W4VTJ5_ATTCE:0.18298,(tr|K7J006|K7J006_NASVI:0.12328,tr|K7J005|K7J005_NASVI:0.09605):0.06948):0.04709):0.01894):0.02812):0.01451):0.01400,(tr|E9G4M2|E9G4M2_DAPPU:0.28763,(((((tr|B3P0J6|B3P0J6_DROER:0.01369,tr|B4PN00|B4PN00_DROYA:0.01002):0.00571,(tr|B4IBU2|B4IBU2_DROSE:0.00655,tr|Q9VET9|Q9VET9_DROME:0.01837):0.00622):0.05449,(tr|B3M2M7|B3M2M7_DROAN:0.08091,tr|B4GZ35|B4GZ35_DROPE:0.07337):0.00171):0.07902,(tr|B4NBC3|B4NBC3_DROWI:0.10260,(tr|B4JU12|B4JU12_DROGR:0.00700,tr|B4JRE2|B4JRE2_DROGR:0.00466):0.09620):0.03435):0.11561,(tr|Q7PZJ9|Q7PZJ9_ANOGA:0.16738,tr|Q5TMS0|Q5TMS0_ANOGA:0.16670):0.08554):0.02639):0.00452):0.00867,(tr|B0XBV7|B0XBV7_CULQU:0.32148,((tr|Q7QGM9|Q7QGM9_ANOGA:0.00690,tr|Q7QGN0|Q7QGN0_ANOGA:0.00651):0.28854,((tr|N6WCV6|N6WCV6_DROPS:0.20827,(tr|B4QBQ5|B4QBQ5_DROSI:0.12608,(tr|B3NSB8|B3NSB8_DROER:0.10659,tr|B4P5Z9|B4P5Z9_DROYA:0.11035):0.02436):0.06723):0.04312,(tr|B4KUF2|B4KUF2_DROMO:0.22424,(tr|B4N5P4|B4N5P4_DROWI:0.17594,((tr|B4GIZ7|B4GIZ7_DROPE:0.01186,tr|Q28YQ8|Q28YQ8_DROPS:0.00925):0.04344,(tr|B3MJ80|B3MJ80_DROAN:0.04988,tr|B4NYV9|B4NYV9_DROYA:0.03261):0.00833):0.11860):0.02761):0.03439):0.05571):0.00704):0.00719):0.00899,(tr|B7PDI2|B7PDI2_IXOSC:0.29548,(((((tr|G3NKD2|G3NKD2_GASAC:-0.00055,tr|G3NKD4|G3NKD4_GASAC:0.00055):0.23662,(tr|G3U5N1|G3U5N1_LOXAF:0.12720,((tr|F7C541|F7C541_MACMU:0.04697,(tr|H2P899|H2P899_PONAB:0.03105,tr|G1R5K0|G1R5K0_NOMLE:0.02648):0.05224):0.10352,((tr|L5MB73|L5MB73_MYODS:0.03929,tr|G1QAH7|G1QAH7_MYOLU:0.03974):0.08538,(tr|F6YQ88|F6YQ88_HORSE:0.09326,((tr|M3XMC8|M3XMC8_MUSPF:0.06782,tr|G1LHI9|G1LHI9_AILME:0.07708):0.03837,tr|E2RB11|E2RB11_CANFA:0.09321):0.00923):0.02496):0.00285):0.04336):0.07891):0.01067,(tr|W5L5A0|W5L5A0_ASTMX:0.25510,(tr|M4AAF8|M4AAF8_XIPMA:0.17216,(tr|I3KF49|I3KF49_ORENI:0.15774,(tr|H2THL4|H2THL4_TAKRU:0.15544,(tr|G3PHA3|G3PHA3_GASAC:0.01682,tr|G3PHA8|G3PHA8_GASAC:0.01826):0.11696):0.03006):0.01121):0.05376):0.01343):0.01064,((((tr|H0ZJ57|H0ZJ57_TAEGU:0.05561,tr|U3JNE1|U3JNE1_FICAL:0.05153):0.13879,(tr|F7BWD5|F7BWD5_MONDO:0.13258,tr|G3VCE6|G3VCE6_SARHA:0.12223):0.05485):0.04643,(tr|I3KF39|I3KF39_ORENI:0.19979,(tr|H3CR38|H3CR38_TETNG:0.14708,(tr|H2TIG9|H2TIG9_TAKRU:0.00145,tr|H2TIH1|H2TIH1_TAKRU:0.00511):0.13929):0.03072):0.05811):0.00861,tr|F7A564|F7A564_XENTR:0.29367):0.02047):0.02190,(((((tr|T1EM65|T1EM65_HELRO:0.20628,tr|T1KMT8|T1KMT8_TETUR:0.22280):0.02564,(((tr|C3Y054|C3Y054_BRAFL:0.18129,(((tr|M3XIX0|M3XIX0_LATCH:0.11815,(tr|M4A125|M4A125_XIPMA:0.04544,(tr|I3KHK8|I3KHK8_ORENI:0.04939,((tr|W5L617|W5L617_ASTMX:0.01225,(tr|H3DNH9|H3DNH9_TETNG:0.00340,tr|H2U498|H2U498_TAKRU:0.00714):0.00835):0.02518,(tr|U3JAP7|U3JAP7_DANRE:0.03193,tr|W5N2L7|W5N2L7_LEPOC:0.02841):0.00915):0.00743):0.00727):0.07056):0.01341,((tr|H9GG11|H9GG11_ANOCA:0.10653,((tr|U3J146|U3J146_ANAPL:0.01008,(tr|F1NV61|F1NV61_CHICK:0.01971,tr|G1NEU9|G1NEU9_MELGA:0.01059):0.00690):0.01289,(tr|H0ZKT5|H0ZKT5_TAEGU:0.02636,tr|U3JHT6|U3JHT6_FICAL:0.03268):0.00862):0.06179):0.02402,tr|F7E6A3|F7E6A3_XENTR:0.11957):0.00929):0.01562,(tr|G3WUJ7|G3WUJ7_SARHA:0.14296,(tr|F7F8M6|F7F8M6_ORNAN:0.12180,(tr|G3T4Z8|G3T4Z8_LOXAF:0.08153,(tr|F6V9C9|F6V9C9_HORSE:0.05962,(tr|G5BKD7|G5BKD7_HETGA:0.05343,(((tr|F1MD58|F1MD58_BOVIN:0.00073,tr|W5PTI1|W5PTI1_SHEEP:0.00288):0.02606,((tr|F7F246|F7F246_RAT:0.00749,tr|I3M1I4|I3M1I4_SPETR:0.00891):0.01411,(tr|H0X590|H0X590_OTOGA:0.02055,(tr|G1T0H6|G1T0H6_RABIT:0.01425,(tr|F7HD43|F7HD43_CALJA:0.02358,((tr|F7DA15|F7DA15_MACMU:0.00155,tr|G7PDZ9|G7PDZ9_MACFA:0.00140):0.01170,(tr|H2NBM7|H2NBM7_PONAB:0.00162,(tr|G1S254|G1S254_NOMLE:0.00172,(sp|P55210|CASP7_HUMAN:-0.00006,tr|H2Q2L2|H2Q2L2_PANTR:0.00006):0.00132):0.00076):0.00177):0.00556):0.00389):0.00958):0.00517):0.00587):0.01810,((tr|L8YEM7|L8YEM7_TUPCH:0.01670,tr|G3IL63|G3IL63_CRIGR:0.02427):0.01827,(tr|M3WFU7|M3WFU7_FELCA:0.01380,(tr|M3XSE6|M3XSE6_MUSPF:0.02164,(tr|E2R027|E2R027_CANFA:0.01277,tr|G1M9V0|G1M9V0_AILME:0.01476):0.00039):0.00784):0.01556):0.00984):0.00623):0.00117):0.02557):0.03164):0.02953):0.00626):0.02809):0.02039,tr|H3ACL5|H3ACL5_LATCH:0.15746):0.01543,((tr|H2LXD5|H2LXD5_ORYLA:0.16405,(tr|G3Q4K8|G3Q4K8_GASAC:0.17744,(tr|I3KG04|I3KG04_ORENI:0.14918,tr|M3ZPD1|M3ZPD1_XIPMA:0.14467):0.01256):0.00999):0.00525,((tr|G3T611|G3T611_LOXAF:0.06234,((sp|P42574|CASP3_HUMAN:0.00158,tr|G3S0R4|G3S0R4_GORGO:0.00102):0.01192,(tr|H2PEU9|H2PEU9_PONAB:0.00123,tr|G1RJ33|G1RJ33_NOMLE:0.00234):0.00997):0.05738):0.10375,(tr|M4AHQ1|M4AHQ1_XIPMA:0.15977,tr|G1N3N5|G1N3N5_MELGA:0.14045):0.00807):0.00216):0.02283):0.03248):0.00978,((tr|B3S1J9|B3S1J9_TRIAD:0.03516,(tr|B3S1J2|B3S1J2_TRIAD:0.04336,tr|B3S1J4|B3S1J4_TRIAD:0.03508):0.00523):0.18277,tr|K1QKH0|K1QKH0_CRAGI:0.22623):0.00530):0.01389,(tr|T1G998|T1G998_HELRO:0.22964,tr|F6RZT0|F6RZT0_CIOIN:0.23313):0.02511):0.00412,(tr|F6VGH4|F6VGH4_CIOIN:0.26107,(tr|C3XUC4|C3XUC4_BRAFL:0.22366,(tr|W5KSI1|W5KSI1_ASTMX:0.25802,(tr|U3JVA9|U3JVA9_FICAL:0.17301,(tr|F6R1R1|F6R1R1_XENTR:0.13619,((tr|W5P762|W5P762_SHEEP:0.06905,tr|H0UXS5|H0UXS5_CAVPO:0.08005):0.04199,(tr|U3ISD2|U3ISD2_ANAPL:0.07263,(tr|F1NEL6|F1NEL6_CHICK:0.01103,tr|G1NF06|G1NF06_MELGA:0.01128):0.05657):0.03690):0.02538):0.03409):0.05071):0.03032):0.01850):0.00703):0.01132):0.00717):0.01365):0.00258):0.00172):0.00523,(((((tr|K1R4J8|K1R4J8_CRAGI:0.23592,tr|C3XV76|C3XV76_BRAFL:0.25987):0.01450,((tr|C3Y396|C3Y396_BRAFL:0.23821,tr|C3ZY21|C3ZY21_BRAFL:0.22079):0.04482,((tr|H2W4A4|H2W4A4_CAEJA:0.11507,((tr|G0NTE1|G0NTE1_CAEBE:0.00075,tr|G0PJH4|G0PJH4_CAEBE:0.00110):0.10116,((tr|E3NUB1|E3NUB1_CAERE:-0.01438,tr|E3M6B9|E3M6B9_CAERE:0.01438):0.04060,(sp|P42573|CED3_CAEEL:0.04090,tr|A8WQR6|A8WQR6_CAEBR:0.04002):0.00986):0.04338):0.02398):0.16613,(tr|A7S4V9|A7S4V9_NEMVE:0.23946,(tr|I1GD28|I1GD28_AMPQE:0.25395,(tr|C3ZY29|C3ZY29_BRAFL:0.21664,(tr|W4XE72|W4XE72_STRPU:0.22003,tr|W4XW85|W4XW85_STRPU:0.21153):0.00520):0.03251):0.00675):0.02002):0.00714):0.00772):0.01468,((tr|W5MP74|W5MP74_LEPOC:0.20902,(tr|U3JPJ6|U3JPJ6_FICAL:0.17128,(tr|M3WPE3|M3WPE3_FELCA:0.09615,(((tr|G3HL30|G3HL30_CRIGR:0.03506,((tr|H0VRM5|H0VRM5_CAVPO:0.04403,tr|I3M5D2|I3M5D2_SPETR:0.03919):0.01215,tr|G5C2L9|G5C2L9_HETGA:0.03516):0.00640):0.01769,(tr|G1SGX8|G1SGX8_RABIT:0.06862,((tr|F6SXT6|F6SXT6_HORSE:0.05225,(sp|P29594|CASP2_MOUSE:0.03152,sp|P55215|CASP2_RAT:0.04296):0.01140):0.00808,((tr|G1QSD1|G1QSD1_NOMLE:0.00435,tr|G3QLZ6|G3QLZ6_GORGO:0.00152):0.03274,(tr|H9H3K1|H9H3K1_MACMU:-0.00131,tr|H9H3K3|H9H3K3_MACMU:0.00131):0.02117):0.04136):0.00543):0.00687):0.01062,((tr|L9JAE6|L9JAE6_TUPCH:0.04383,(tr|G1LJ60|G1LJ60_AILME:0.03506,(tr|F1PI14|F1PI14_CANFA:-0.00156,tr|E2R0L4|E2R0L4_CANFA:0.00156):0.03475):0.01041):0.00513,tr|F1SRV6|F1SRV6_PIG:0.07196):0.00375):0.02861):0.06817):0.03003):0.06459,(tr|C3ZSE5|C3ZSE5_BRAFL:0.23379,tr|C3XPS9|C3XPS9_BRAFL:0.25044):0.01357):0.00178):0.01278,(tr|F6SW20|F6SW20_CIOIN:0.29999,(tr|T1J672|T1J672_STRMM:0.24387,(tr|T1IMW0|T1IMW0_STRMM:0.15052,tr|T1J3Q5|T1J3Q5_STRMM:0.15564):0.08157):0.06155):0.00575):0.01051,((tr|E9HAH1|E9HAH1_DAPPU:0.28187,(tr|G6CXP6|G6CXP6_DANPL:0.29228,(tr|D6X3B4|D6X3B4_TRICA:0.25392,(tr|E1ZYI2|E1ZYI2_CAMFO:0.21777,((tr|E2BDM1|E2BDM1_HARSA:0.14161,(tr|K7J0Y7|K7J0Y7_NASVI:0.18281,tr|K7JH14|K7JH14_NASVI:0.19097):0.01360):0.02988,(tr|F4X2G9|F4X2G9_ACREC:0.16307,tr|E9J3H1|E9J3H1_SOLIN:0.16037):0.04826):0.01436):0.05021):0.02296):0.01097):0.02128,(tr|G5ECY5|G5ECY5_CAEEL:0.31493,tr|F6UYE6|F6UYE6_CIOIN:0.29259):0.02381):0.00334):0.00936):0.01228):0.00335):0.00996,(((tr|C3YMH4|C3YMH4_BRAFL:0.22101,tr|C3YM25|C3YM25_BRAFL:0.20997):0.12688,(((tr|G3VXC0|G3VXC0_SARHA:0.19433,((tr|H0VXR8|H0VXR8_CAVPO:0.12831,((tr|L8YB96|L8YB96_TUPCH:0.03730,tr|G1TXC0|G1TXC0_RABIT:0.06927):0.01997,(tr|H0XJ66|H0XJ66_OTOGA:0.07708,(tr|F7HWS2|F7HWS2_CALJA:0.06627,(tr|H2RFZ4|H2RFZ4_PANTR:0.03755,(sp|P31944|CASPE_HUMAN:0.00494,tr|G3QDU6|G3QDU6_GORGO:0.00898):0.03613):0.03239):0.01114):0.01279):0.01099):0.02151,((tr|L5JXH2|L5JXH2_PTEAL:0.09250,((tr|E2R0V4|E2R0V4_CANFA:0.05036,(tr|M3YXJ8|M3YXJ8_MUSPF:0.02590,tr|G1L6V2|G1L6V2_AILME:0.03264):0.00806):0.02894,((tr|G3X7H1|G3X7H1_BOVIN:0.01345,tr|W5P2Y4|W5P2Y4_SHEEP:0.01880):0.06368,(tr|M3W8J6|M3W8J6_FELCA:0.05276,((tr|L5M4T8|L5M4T8_MYODS:0.01646,tr|G1Q5B1|G1Q5B1_MYOLU:0.02323):0.03532,tr|F6RCN7|F6RCN7_HORSE:0.06611):0.00529):0.00935):0.00241):0.01988):0.01536,tr|G3TS92|G3TS92_LOXAF:0.16576):0.04470):0.03139):0.04310,((tr|G3WXM4|G3WXM4_SARHA:0.09673,(tr|F6ZES1|F6ZES1_MONDO:0.02603,tr|F7BTN7|F7BTN7_MONDO:0.00257):0.06849):0.11587,(tr|H0WN97|H0WN97_OTOGA:0.17799,(tr|F1N1K3|F1N1K3_BOVIN:0.19354,(tr|W5NTE4|W5NTE4_SHEEP:0.14096,((tr|G1NSB6|G1NSB6_MYOLU:0.10042,(tr|L5MDK7|L5MDK7_MYODS:0.08062,(tr|G3UKH5|G3UKH5_LOXAF:0.08638,tr|F6UWE5|F6UWE5_HORSE:0.07153):0.00873):0.03268):0.02025,(tr|I3M333|I3M333_SPETR:0.13011,((((tr|K7EUX0|K7EUX0_PONAB:0.01518,tr|F6V1C6|F6V1C6_CALJA:0.04429):0.00655,(tr|H2RE39|H2RE39_PANTR:0.03837,tr|G3SI04|G3SI04_GORGO:0.05494):0.01935):0.03476,(tr|F6UFT5|F6UFT5_CALJA:0.07183,(tr|F7H0G9|F7H0G9_MACMU:0.05446,(tr|G1REP7|G1REP7_NOMLE:0.04146,tr|G7Q0B9|G7Q0B9_MACFA:0.04022):0.03045):0.00729):0.01287):0.02091,(tr|J9NZM9|J9NZM9_CANFA:0.12282,((tr|G1TVE6|G1TVE6_RABIT:0.05307,tr|G1SCV3|G1SCV3_RABIT:0.06601):0.03703,(tr|M3X359|M3X359_FELCA:0.09010,tr|G1LVN7|G1LVN7_AILME:0.08325):0.01452):0.01495):0.00782):0.01409):0.01477):0.01344):0.02862):0.02004):0.01938):0.02909):0.04669,((tr|H9GKL3|H9GKL3_ANOCA:0.21592,(tr|Q1WK33|Q1WK33_MONDO:0.15064,(tr|L5KFI7|L5KFI7_PTEAL:0.07882,((tr|Q3T2L0|Q3T2L0_BOVIN:0.01693,tr|W5NWP7|W5NWP7_SHEEP:0.02583):0.05703,(tr|L5LG07|L5LG07_MYODS:0.05921,((tr|E2RJ18|E2RJ18_CANFA:0.06103,(tr|M3WS25|M3WS25_FELCA:0.05038,(tr|M3XTN9|M3XTN9_MUSPF:0.02200,tr|G1LQT7|G1LQT7_AILME:0.02392):0.03004):0.00893):0.01539,tr|F7DZ58|F7DZ58_HORSE:0.05998):0.01507):0.00629):0.00799):0.05843):0.07167):0.08129,tr|W5NBL2|W5NBL2_LEPOC:0.28524):0.00605):0.03077):0.00690,(tr|H2Y1S8|H2Y1S8_CIOIN:0.30195,tr|I1GCJ6|I1GCJ6_AMPQE:0.31907):0.00631):0.00503):0.01049):0.01357):0.00721):0.01609):0.00737,(((tr|C4ZHJ0|C4ZHJ0_EUBR3:0.29566,(tr|J3VDK6|J3VDK6_BACTU:0.15166,tr|B7JII2|B7JII2_BACC0:0.16771):0.13602):0.04714,((tr|E4XD08|E4XD08_OIKDI:0.32238,tr|A5G8L8|A5G8L8_GEOUR:0.28355):0.05589,(tr|R7CFW9|R7CFW9_9FIRM:0.29432,(tr|H7CUC5|H7CUC5_CLOPF:0.23626,(tr|D4JYR5|D4JYR5_9FIRM:0.19893,tr|R5AHY4|R5AHY4_9CLOT:0.20153):0.05337):0.02727):0.04178):0.00741):0.00764,((((tr|R7I5Q3|R7I5Q3_9FIRM:0.34582,(tr|R7I8E1|R7I8E1_9FIRM:0.29250,(tr|D3R112|D3R112_CLOB3:0.25437,tr|D6GSQ2|D6GSQ2_FILAD:0.24084):0.06929):0.02841):0.00438,((tr|B1L066|B1L066_CLOBM:0.03737,(tr|B1IM26|B1IM26_CLOBK:0.00625,(tr|C1FKB7|C1FKB7_CLOBJ:0.00106,(tr|A7FXX9|A7FXX9_CLOB1:0.00252,(tr|A7GHP4|A7GHP4_CLOBL:0.00178,tr|C3L3N7|C3L3N7_CLOB6:0.00106):0.00106):0.00047):0.00402):0.02731):0.28000,(tr|R7HW13|R7HW13_9CLOT:0.24328,(tr|G0IAX6|G0IAX6_STRES:0.18289,tr|E1XKC9|E1XKC9_STRZN:0.17064):0.05391):0.12470):0.00531):0.01719,(tr|R6BMY5|R6BMY5_9FIRM:0.34785,((tr|M3ZE96|M3ZE96_XIPMA:0.05492,(tr|H3CSR7|H3CSR7_TETNG:0.09783,tr|G3NH49|G3NH49_GASAC:0.13391):0.03635):0.22094,((tr|I7MGY9|I7MGY9_TETTS:0.33400,tr|W7X8B1|W7X8B1_TETTS:0.33591):0.02477,(tr|I1F8L7|I1F8L7_AMPQE:0.19025,(tr|I1E9V7|I1E9V7_AMPQE:0.17417,(tr|I1FU50|I1FU50_AMPQE:0.18611,(tr|I1G7I8|I1G7I8_AMPQE:0.10500,tr|I1FQJ0|I1FQJ0_AMPQE:0.11030):0.04412):0.01703):0.03864):0.14351):0.01508):0.01135):0.00188):0.00961,((((tr|S8A2T2|S8A2T2_DACHA:0.36013,tr|B6H128|B6H128_PENCW:0.35394):0.01757,(tr|A2QJK1|A2QJK1_ASPNC:0.32610,(((tr|Q2H7H9|Q2H7H9_CHAGB:0.11707,tr|G2QCA0|G2QCA0_THIHA:0.13809):0.09073,(tr|G0SFY2|G0SFY2_CHATD:0.18530,(tr|B2AP18|B2AP18_PODAN:0.20723,(tr|F7WC76|F7WC76_SORMK:0.14908,(tr|F8MJN3|F8MJN3_NEUT8:0.03424,tr|Q7S0N9|Q7S0N9_NEUCR:0.03556):0.12191):0.06246):0.01352):0.01973):0.09800,((tr|G1XPV2|G1XPV2_ARTOA:0.30045,tr|G1X2C3|G1X2C3_ARTOA:0.30668):0.03982,(tr|N4V6U3|N4V6U3_COLOR:0.29455,(tr|T0L0K1|T0L0K1_COLGC:0.10022,tr|L2FG68|L2FG68_COLGN:0.10395):0.18393):0.04435):0.00495):0.02816):0.00687):0.00563,(((tr|S0ED77|S0ED77_GIBF5:0.27829,(tr|F9FZN7|F9FZN7_FUSOF:0.17113,tr|S0DMF2|S0DMF2_GIBF5:0.15396):0.09202):0.06823,(tr|R0IP36|R0IP36_SETT2:0.26724,((tr|M2THU8|M2THU8_COCH5:0.12465,tr|M2T0N8|M2T0N8_COCSN:0.10516):0.14675,(tr|B2VY83|B2VY83_PYRTR:0.19516,tr|E3RN71|E3RN71_PYRTT:0.20302):0.05268):0.03674):0.03772):0.01748,(((((tr|E9F9D2|E9F9D2_METAR:0.25268,tr|G3JTE7|G3JTE7_CORMM:0.23443):0.07185,((tr|M3BYD2|M3BYD2_SPHMS:0.27954,(tr|R1ET31|R1ET31_BOTPV:0.17851,tr|K2S9R4|K2S9R4_MACPH:0.18609):0.12021):0.03455,((tr|U1GDF3|U1GDF3_ENDPU:0.22586,tr|R0KLJ0|R0KLJ0_SETT2:0.23716):0.04208,(tr|S3DYB2|S3DYB2_GLAL2:0.27651,tr|M2U6S1|M2U6S1_COCH5:0.31814):0.01423):0.02479):0.00332):0.01014,(tr|G2QCB4|G2QCB4_THIHA:0.34362,(tr|H6BK66|H6BK66_EXODN:0.29156,tr|T0KCB5|T0KCB5_COLGC:0.28464):0.02442):0.00429):0.00560,((tr|C7ZK44|C7ZK44_NECH7:0.24755,(tr|S0E659|S0E659_GIBF5:0.06641,(tr|I1S1I4|I1S1I4_GIBZE:0.04504,tr|K3VW49|K3VW49_FUSPC:0.03505):0.02771):0.17298):0.07370,(((tr|R7YK84|R7YK84_CONA1:0.24541,((tr|R0K9D1|R0K9D1_SETT2:0.06055,(tr|M2TH13|M2TH13_COCH5:0.00907,tr|M2T228|M2T228_COCSN:0.01286):0.04646):0.16755,((tr|B2VXU6|B2VXU6_PYRTR:0.04172,tr|E3RUU3|E3RUU3_PYRTT:0.04026):0.13513,(tr|Q0U0W5|Q0U0W5_PHANO:0.18107,tr|E5A4B9|E5A4B9_LEPMJ:0.17889):0.01636):0.03483):0.01826):0.05249,(tr|M3AWN2|M3AWN2_SPHMS:0.26947,tr|M2MV32|M2MV32_BAUCO:0.26063):0.00958):0.03191,((tr|R7Z658|R7Z658_CONA1:0.29296,((tr|U1GCT9|U1GCT9_ENDPU:0.24237,(tr|U1GB43|U1GB43_ENDPU:0.24203,(tr|S3CRD1|S3CRD1_GLAL2:0.22281,(tr|M7TUF5|M7TUF5_BOTF1:0.00282,tr|G2Y726|G2Y726_BOTF4:0.00272):0.22043):0.01106):0.00874):0.03781,(tr|U1GME1|U1GME1_ENDPU:0.26744,tr|K2S7R0|K2S7R0_MACPH:0.26677):0.01784):0.01290):0.01665,(tr|E5A7K2|E5A7K2_LEPMJ:0.25702,(tr|R1FYU5|R1FYU5_BOTPV:0.24433,tr|K2SIT4|K2SIT4_MACPH:0.22546):0.01980):0.02507):0.00997):0.01773):0.00958):0.00828,((((tr|V5IQZ7|V5IQZ7_NEUCR:0.00483,tr|G4U7K5|G4U7K5_NEUT9:0.00410):0.26113,(tr|B2AYM2|B2AYM2_PODAN:0.23583,(tr|E9ECP8|E9ECP8_METAQ:0.14867,((tr|I1RCT4|I1RCT4_GIBZE:0.00489,tr|K3VCG7|K3VCG7_FUSPC:0.00469):0.04330,(tr|F9FLF7|F9FLF7_FUSOF:0.03790,tr|C7YWL7|C7YWL7_NECH7:0.03060):0.01664):0.09625):0.08200):0.03945):0.05794,(((tr|J5JVY2|J5JVY2_BEAB2:0.08839,tr|G3JKU7|G3JKU7_CORMM:0.09111):0.14796,((tr|L8G3C4|L8G3C4_PSED2:0.14707,(tr|N1JH91|N1JH91_BLUG1:0.16838,tr|S3CSF4|S3CSF4_GLAL2:0.13592):0.02731):0.05154,(((tr|B2B451|B2B451_PODAN:0.07140,(tr|G0SD46|G0SD46_CHATD:0.05645,(tr|G2QWM4|G2QWM4_THITE:0.05868,tr|G2QAE4|G2QAE4_THIHA:0.06020):0.00974):0.00581):0.06783,(((tr|M1WDQ0|M1WDQ0_CLAP2:0.11514,(tr|E9E3K4|E9E3K4_METAQ:0.00989,tr|E9F6E5|E9F6E5_METAR:0.01245):0.09025):0.03520,(tr|T5A1I2|T5A1I2_OPHSC:0.13701,(tr|G9MQR9|G9MQR9_HYPVG:0.02896,tr|G0RWC4|G0RWC4_HYPJQ:0.01707):0.10696):0.00130):0.01436,(((tr|F9F4G0|F9F4G0_FUSOF:0.03647,tr|C7ZA64|C7ZA64_NECH7:0.06662):0.03552,(tr|K3VUA0|K3VUA0_FUSPC:0.03009,tr|I1RFY9|I1RFY9_GIBZE:0.10229):0.02746):0.04819,(tr|H1VRR6|H1VRR6_COLHI:0.11004,(tr|G2WUQ3|G2WUQ3_VERDV:0.00612,tr|C9SGW6|C9SGW6_VERA1:0.00558):0.09658):0.02467):0.00388):0.00910):0.01529,(tr|F0XGH4|F0XGH4_GROCL:0.17861,((tr|F8MDI3|F8MDI3_NEUT8:0.03626,(tr|F7VTK8|F7VTK8_SORMK:0.01241,tr|Q1K6F1|Q1K6F1_NEUCR:0.00674):0.03852):0.12553,(tr|L7JE98|L7JE98_MAGOP:0.13780,(tr|J3NFT0|J3NFT0_GAGT3:0.04398,tr|M4FZN8|M4FZN8_MAGP6:0.05758):0.07079):0.05138):0.01517):0.01320):0.03224):0.01340):0.08657,((((tr|K3VWF1|K3VWF1_FUSPC:0.00488,tr|A0A016Q8X5|A0A016Q8X5_GIBZA:0.00662):0.05923,((tr|F9F916|F9F916_FUSOF:0.00533,tr|S0EBQ1|S0EBQ1_GIBF5:0.00678):0.06039,tr|C7Z1M4|C7Z1M4_NECH7:0.10145):0.03209):0.12038,(((((tr|F8MMC1|F8MMC1_NEUT8:0.03328,tr|Q7RYM8|Q7RYM8_NEUCR:0.03532):0.02275,((tr|G0S4G8|G0S4G8_CHATD:0.03952,tr|B2AWV0|B2AWV0_PODAN:0.03842):0.01899,(tr|Q2H8W7|Q2H8W7_CHAGB:0.03732,(tr|G2RB09|G2RB09_THITE:0.02652,tr|G2QC72|G2QC72_THIHA:0.03222):0.00957):0.00828):0.01545):0.00667,((tr|C7YYW7|C7YYW7_NECH7:0.01522,((tr|N4UPB4|N4UPB4_FUSC1:0.00289,(tr|A0A016PKF1|A0A016PKF1_GIBZA:0.00389,(tr|I1RNA9|I1RNA9_GIBZE:0.00083,tr|K3VQW5|K3VQW5_FUSPC:0.00359):0.00177):0.00221):0.00275,tr|N1S6R1|N1S6R1_FUSC4:0.00184):0.00903):0.02205,(((tr|T0L183|T0L183_COLGC:0.01332,(tr|N4VJ27|N4VJ27_COLOR:0.01646,(tr|H1V3A9|H1V3A9_COLHI:0.00985,tr|E3Q348|E3Q348_COLGM:0.02173):0.00395):0.00214):0.01797,(tr|E9E568|E9E568_METAQ:0.03160,tr|M1WBK7|M1WBK7_CLAP2:0.03433):0.00803):0.00487,((tr|J5K5C5|J5K5C5_BEAB2:0.00970,tr|G3JQ02|G3JQ02_CORMM:0.00989):0.01944,(tr|G9N7U8|G9N7U8_HYPVG:0.01346,(tr|G9NPP2|G9NPP2_HYPAI:0.00818,tr|G0RQD6|G0RQD6_HYPJQ:0.01055):0.00211):0.01754):0.00718):0.00206):0.00771):0.01359,((tr|F0XGZ0|F0XGZ0_GROCL:0.03251,tr|J9N2L9|J9N2L9_FUSO4:0.02117):0.05698,(((tr|L7J068|L7J068_MAGOP:-0.00114,tr|G4N881|G4N881_MAGO7:0.00114):0.01390,(tr|J3P7I8|J3P7I8_GAGT3:0.00549,tr|M4FT80|M4FT80_MAGP6:0.00439):0.00928):0.02151,(tr|U7PYE2|U7PYE2_SPOS1:0.01988,tr|S3C7M2|S3C7M2_OPHP1:0.02294):0.01296):0.01684):0.02987):0.12695,(tr|S3CC52|S3CC52_GLAL2:0.17034,(tr|A7EG79|A7EG79_SCLS1:0.04140,(tr|M7U706|M7U706_BOTF1:-0.00110,tr|G2YTC2|G2YTC2_BOTF4:0.00110):0.04349):0.12146):0.04211):0.00979):0.07800,((tr|M7TU38|M7TU38_BOTF1:0.26479,tr|S3DDG4|S3DDG4_GLAL2:0.27120):0.02736,((tr|M7TK85|M7TK85_BOTF1:0.00240,tr|G2YEJ9|G2YEJ9_BOTF4:-0.00240):0.24393,(tr|F0XKH1|F0XKH1_GROCL:0.08637,tr|V4L4B4|V4L4B4_9DELT:-0.08637):0.23700):0.02747):0.01733):0.01719):0.01717):0.01505,(tr|E9F7F7|E9F7F7_METAR:0.28779,tr|M4GCK0|M4GCK0_MAGP6:0.29358):0.04947):0.00111):0.00836):0.00192):0.00853,((tr|H1W339|H1W339_COLHI:0.32983,tr|B0DLD2|B0DLD2_LACBS:0.33762):0.02656,((tr|G1X3D1|G1X3D1_ARTOA:0.26447,(tr|G1X904|G1X904_ARTOA:0.23232,tr|S8AGS2|S8AGS2_DACHA:0.23049):0.03356):0.07913,((tr|S7ZET4|S7ZET4_PENO1:0.31915,(tr|B6H0C3|B6H0C3_PENCW:0.29827,tr|B6HKH9|B6HKH9_PENCW:0.29144):0.02991):0.02399,((tr|E4V744|E4V744_ARTGP:0.27866,(tr|C5FY33|C5FY33_ARTOC:0.14668,((tr|F2PX25|F2PX25_TRIEC:0.04572,tr|D4D3A4|D4D3A4_TRIVH:0.05162):0.00214,(tr|F2SXR1|F2SXR1_TRIRC:0.05081,tr|D4AW86|D4AW86_ARTBC:0.09059):0.02692):0.06093):0.11923):0.05397,((tr|C1H8V2|C1H8V2_PARBA:0.07737,tr|C1FYS6|C1FYS6_PARBD:0.08088):0.27129,((tr|A5ABD5|A5ABD5_ASPNC:0.24875,((tr|A2QWN9|A2QWN9_ASPNC:0.00264,tr|G3YD39|G3YD39_ASPNA:0.00217):0.18963,((tr|A2QIS8|A2QIS8_ASPNC:0.08707,tr|G3Y968|G3Y968_ASPNA:0.08072):0.15055,(tr|I7ZV65|I7ZV65_ASPO3:0.03939,tr|B8N625|B8N625_ASPFN:0.03096):0.13923):0.04324):0.03084):0.04274,(tr|I8A096|I8A096_ASPO3:0.27953,(tr|B8NBH3|B8NBH3_ASPFN:0.00046,(tr|I8TW69|I8TW69_ASPO3:0.00445,tr|Q2TZS7|Q2TZS7_ASPOR:0.00305):0.00508):0.26983):0.02840):0.02426):0.00184):0.01616):0.00511):0.00666):0.00690):0.01536):0.00144):0.00297):0.00221,((tr|C7PN53|C7PN53_CHIPD:0.33677,((tr|G8QIF5|G8QIF5_AZOSU:0.32669,tr|I0GRP2|I0GRP2_SELRL:0.36164):0.01776,((sp|Q9GPM2|PCP_DICDI:0.30156,tr|F1A0M3|F1A0M3_DICPU:0.29936):0.03679,(tr|Q54ZB4|Q54ZB4_DICDI:0.31028,(tr|F0ZLR2|F0ZLR2_DICPU:0.25810,tr|F0Z9B5|F0Z9B5_DICPU:0.27124):0.06558):0.03488):0.00810):0.00996):0.01298,(tr|R7JKH6|R7JKH6_9BACT:0.38244,(tr|F4KPI3|F4KPI3_HALH1:0.26875,tr|K4IE98|K4IE98_PSYTT:0.28679):0.04141):0.01476):0.00731):0.00294,(((tr|F8EFD0|F8EFD0_RUNSL:0.39413,(tr|H0PPB8|H0PPB8_9SYNC:0.36968,((tr|Q7UL61|Q7UL61_RHOBA:0.32284,(tr|D2QZK1|D2QZK1_PIRSD:0.28560,tr|F0STA9|F0STA9_PLABD:0.26812):0.02548):0.02563,(tr|D2QZJ9|D2QZJ9_PIRSD:0.32442,tr|L0DBH4|L0DBH4_SINAD:0.32322):0.01067):0.04267):0.00286):0.01397,(((tr|D3PWN7|D3PWN7_STANL:0.33677,(tr|I1RLN0|I1RLN0_GIBZE:0.00138,tr|A0A016PN69|A0A016PN69_GIBZA:0.00148):0.31527):0.01887,((tr|D0LTI6|D0LTI6_HALO1:0.24894,tr|D0LG39|D0LG39_HALO1:0.23626):0.08380,(((tr|I0I7Y3|I0I7Y3_CALAS:0.30018,tr|C7Q3L9|C7Q3L9_CATAD:0.28378):0.00814,((tr|A2QWJ3|A2QWJ3_ASPNC:0.05641,tr|G3YD00|G3YD00_ASPNA:0.07140):0.21728,(tr|L2FKC7|L2FKC7_COLGN:0.29287,(tr|G3Y079|G3Y079_ASPNA:0.23547,((tr|Q5B6E8|Q5B6E8_EMENI:0.20988,tr|G9NBE2|G9NBE2_HYPVG:0.23129):0.01968,(tr|I7ZK74|I7ZK74_ASPO3:0.20706,tr|M2RDJ4|M2RDJ4_COCSN:0.21876):0.01514):0.01192):0.02983):0.00978):0.01274):0.00831,(tr|K3UJ16|K3UJ16_FUSPC:0.27875,(tr|J9MWV7|J9MWV7_FUSO4:0.23949,(tr|T0KW46|T0KW46_COLGC:0.04188,tr|L2FS59|L2FS59_COLGN:0.03847):0.20796):0.02352):0.02765):0.01687):0.02068):0.01504,((tr|S5V5Q0|S5V5Q0_STRCU:0.28403,tr|E4NJW7|E4NJW7_KITSK:0.28878):0.09238,(tr|M5C095|M5C095_THACB:0.29609,tr|M5C026|M5C026_THACB:0.32148):0.06455):0.00848):0.00744):0.00247,((tr|B4U9U5|B4U9U5_HYDS0:0.31418,tr|W0JGX9|W0JGX9_DESAE:0.29861):0.06488,(((tr|D0LS26|D0LS26_HALO1:0.31580,tr|Q0VS62|Q0VS62_ALCBS:0.32712):0.02346,(tr|A7RGF8|A7RGF8_NEMVE:0.29747,tr|H6LAN5|H6LAN5_SAPGL:0.36050):0.02455):0.01267,((tr|H1YBZ3|H1YBZ3_9SPHI:0.36622,tr|L0DGI7|L0DGI7_SINAD:0.30499):0.02557,((tr|Q7USV9|Q7USV9_RHOBA:0.35054,tr|F0SRZ3|F0SRZ3_PLABD:0.32457):0.04349,(((tr|D6YU20|D6YU20_WADCW:0.27181,(tr|F8KZC1|F8KZC1_PARAV:0.27914,tr|D6YRK1|D6YRK1_WADCW:0.27498):0.01169):0.03070,(tr|I4B5B3|I4B5B3_TURPD:0.29960,tr|Q6MCU0|Q6MCU0_PARUW:0.28940):0.01189):0.02890,((tr|D2QUE5|D2QUE5_SPILD:0.33413,tr|R6B3F6|R6B3F6_9BACT:0.30882):0.02598,(tr|C6W0A6|C6W0A6_DYAFD:0.33683,(tr|D2QUD7|D2QUD7_SPILD:0.29773,((tr|E6SNB7|E6SNB7_BACT6:0.27113,(tr|F4L145|F4L145_HALH1:0.24169,tr|I4ANQ4|I4ANQ4_FLELS:0.22794):0.03863):0.04108,tr|R6B5V1|R6B5V1_9BACT:0.31986):0.01444):0.00685):0.00759):0.00356):0.02033):0.02061):0.00107):0.00512):0.00283):0.00088):0.00174,((((tr|B8C330|B8C330_THAPS:0.30097,(tr|K9X1Y9|K9X1Y9_9NOST:0.12527,tr|K9WAM1|K9WAM1_9CYAN:0.09720):0.19003):0.02556,(tr|D5SRF2|D5SRF2_PLAL2:0.30102,(tr|F8EGW9|F8EGW9_RUNSL:0.12534,tr|I2EWQ0|I2EWQ0_EMTOG:0.12072):0.18299):0.02271):0.03338,((tr|M5CDW3|M5CDW3_THACB:0.32699,(((((tr|K5W5Q2|K5W5Q2_AGABU:0.00546,tr|K9HMU7|K9HMU7_AGABB:0.00516):0.24065,(tr|B0D406|B0D406_LACBS:0.23447,tr|A8NZD6|A8NZD6_COPC7:0.22402):0.02221):0.05110,((tr|M5C2T2|M5C2T2_THACB:0.16087,tr|L8WY19|L8WY19_THACA:0.24203):0.05846,(tr|L8X1C3|L8X1C3_THACA:0.24995,(tr|L8WXT5|L8WXT5_THACA:0.23195,(tr|M5CCU2|M5CCU2_THACB:0.12107,tr|A8NTM2|A8NTM2_COPC7:0.04225):0.14796):0.02677):0.01599):0.02538):0.01326,((((tr|M5C0Y3|M5C0Y3_THACB:0.27592,(tr|L8WQJ9|L8WQJ9_THACA:0.24041,(tr|L8WM80|L8WM80_THACA:0.20783,((tr|M5C5H2|M5C5H2_THACB:0.07858,tr|M5CCP4|M5CCP4_THACB:0.07154):0.08876,(tr|M5C6B6|M5C6B6_THACB:0.14219,(tr|M5CBC7|M5CBC7_THACB:0.12872,tr|L8WM69|L8WM69_THACA:0.13003):0.02176):0.01082):0.03576):0.04844):0.04370):0.00957,tr|L8WL54|L8WL54_THACA:0.27811):0.01867,tr|G4TXP3|G4TXP3_PIRID:0.25220):0.00159,tr|D6RMA7|D6RMA7_COPC7:0.31523):0.00763):0.00317,((((tr|G4TXP2|G4TXP2_PIRID:0.19906,(tr|S8FFP9|S8FFP9_FOMPI:0.02355,tr|S8DX87|S8DX87_FOMPI:0.02792):0.13725):0.10377,(((tr|B0D7N8|B0D7N8_LACBS:0.23012,((tr|J4GL52|J4GL52_FIBRA:0.20403,tr|J4G152|J4G152_FIBRA:0.20240):0.06517,(tr|J4IC83|J4IC83_FIBRA:0.15028,(tr|J4HV41|J4HV41_FIBRA:0.18193,(tr|J4G1U3|J4G1U3_FIBRA:0.10668,tr|J4I944|J4I944_FIBRA:0.10809):0.05376):0.01452):0.04941):0.01295):0.02182,((tr|B0DAH2|B0DAH2_LACBS:0.23194,tr|D6RMA6|D6RMA6_COPC7:0.21640):0.02440,((tr|B0D292|B0D292_LACBS:0.20544,(((tr|B0DC80|B0DC80_LACBS:0.00945,tr|B0DC90|B0DC90_LACBS:-0.00118):0.07113,(tr|B0E252|B0E252_LACBS:0.07965,tr|B0CTE2|B0CTE2_LACBS:0.07852):0.00834):0.07873,(tr|M5C3Q3|M5C3Q3_THACB:0.14974,tr|B0E266|B0E266_LACBS:0.08813):0.05037):0.03225):0.03287,(tr|J4GMZ0|J4GMZ0_FIBRA:0.22581,tr|B0DLC5|B0DLC5_LACBS:0.22095):0.01191):0.01819):0.01010):0.01147,(tr|S8FWF5|S8FWF5_FOMPI:0.24994,tr|A8NJS1|A8NJS1_COPC7:0.25852):0.01746):0.00263):0.00922,tr|L8X1Q4|L8X1Q4_THACA:0.34254):0.00603,((tr|A8N617|A8N617_COPC7:0.24197,((tr|E2LS59|E2LS59_MONPE:0.02930,tr|V2XBV6|V2XBV6_MONRO:0.06533):0.18399,(tr|K5UWW3|K5UWW3_PHACS:0.19051,((tr|K5XZ23|K5XZ23_AGABU:0.00560,tr|K9HLC7|K9HLC7_AGABB:0.00095):0.22506,(tr|F8PV18|F8PV18_SERL3:0.16464,((tr|J4HSR9|J4HSR9_FIBRA:0.14084,tr|S8EH92|S8EH92_FOMPI:0.14047):0.02201,(tr|B8P0X4|B8P0X4_POSPM:0.15342,tr|M2PLP4|M2PLP4_CERS8:0.17923):0.02040):0.01146):0.02793):0.00634):0.01487):0.01168):0.06848,((tr|S8DQM4|S8DQM4_FOMPI:0.22486,((tr|S8DNM4|S8DNM4_FOMPI:0.22495,tr|S8E2U7|S8E2U7_FOMPI:0.19865):0.03070,(tr|S8EZG2|S8EZG2_FOMPI:0.20139,tr|S8DNM9|S8DNM9_FOMPI:0.20352):0.04072):0.02415):0.02526,(tr|B0DA73|B0DA73_LACBS:0.28421,(tr|S8DUS4|S8DUS4_FOMPI:0.21902,(tr|D6RPR7|D6RPR7_COPC7:0.22779,tr|A8NBH8|A8NBH8_COPC7:0.22434):0.03749):0.03291):0.00649):0.01515):0.02162):0.00874):0.00143):0.02675,(((tr|Q1M687|Q1M687_RHIL3:0.02275,tr|C6B6X0|C6B6X0_RHILS:0.03274):0.30854,(tr|B0D4F9|B0D4F9_LACBS:0.29240,(tr|C0NT30|C0NT30_AJECG:0.29765,tr|F2SU00|F2SU00_TRIRC:0.30087):0.04566):0.02430):0.01493,((tr|H6L6X5|H6L6X5_SAPGL:0.31137,tr|W0RRM1|W0RRM1_9BACT:0.29789):0.02520,((tr|Q2RUM1|Q2RUM1_RHORT:0.30443,tr|Q2RUM0|Q2RUM0_RHORT:0.28254):0.05754,(tr|C6BB53|C6BB53_RHILS:0.31631,(tr|F0JJM0|F0JJM0_DESDE:0.31735,(tr|A9TYJ4|A9TYJ4_PHYPA:0.33261,tr|L0DGN4|L0DGN4_SINAD:0.29731):0.00920):0.01366):0.01280):0.00308):0.00406):-0.00022):0.00686):0.00458,(((((tr|B4S3R4|B4S3R4_PROA2:0.27612,(tr|C6WF28|C6WF28_ACTMD:0.16255,tr|C7NHP6|C7NHP6_KYTSD:0.15457):0.11196):0.01270,(tr|F2IEA4|F2IEA4_FLUTR:0.27825,(((tr|D8JY32|D8JY32_HYPDA:0.15480,(tr|W8PCL5|W8PCL5_9PSED:0.00885,tr|Q87Z21|Q87Z21_PSESM:0.00915):0.15030):0.06990,(((tr|K4LCJ4|K4LCJ4_9FIRM:0.08181,(tr|R7GQ37|R7GQ37_9FIRM:0.06566,tr|B8FXQ8|B8FXQ8_DESHD:0.05715):0.02151):0.10879,(((tr|W8ULD1|W8ULD1_YEREN:0.08158,(tr|B0RUS8|B0RUS8_XANCB:0.08654,tr|Q2K2A2|Q2K2A2_RHIEC:0.09221):0.00634):0.06706,(((tr|D6BBV8|D6BBV8_9ACTO:0.10090,tr|E8S1B9|E8S1B9_MICSL:0.10577):0.02369,(tr|Q2K8T2|Q2K8T2_RHIEC:0.12431,tr|L0J583|L0J583_MYCSM:0.11286):0.01406):0.01290,(tr|A5EU81|A5EU81_BRASB:0.14116,tr|A7ID81|A7ID81_XANP2:0.13415):0.01017):0.00589):0.00546,(((tr|I4AL85|I4AL85_FLELS:0.05646,tr|F4C5T2|F4C5T2_SPHS2:0.05517):0.05673,(tr|W0DXP3|W0DXP3_9GAMM:0.05184,(tr|K6Z475|K6Z475_9ALTE:0.04098,tr|A6WUK9|A6WUK9_SHEB8:0.04532):0.00806):0.05224):0.03917,(tr|B5FD66|B5FD66_VIBFM:0.15830,(tr|R7D3C4|R7D3C4_9ACTN:0.14552,tr|L0M9D0|L0M9D0_SERMA:0.13338):0.00972):0.00856):0.00342):0.03331):0.03392,(tr|B7I1K4|B7I1K4_BACC7:0.19098,((tr|R7B2K3|R7B2K3_9CLOT:0.18427,(tr|I4A779|I4A779_DESDJ:0.14868,tr|D6S6N4|D6S6N4_FINMA:0.14160):0.03201):0.03642,(tr|C7PT17|C7PT17_CHIPD:0.18645,(tr|R9TA86|R9TA86_9EURY:0.15172,tr|D9R6A4|D9R6A4_CLOSW:0.14740):0.04366):0.01278):0.01282):0.00888):0.00177):0.00479,(((tr|A0A024ECD9|A0A024ECD9_9PSED:0.12392,(tr|K9NCY9|K9NCY9_9PSED:0.06153,(tr|V8REB2|V8REB2_9PSED:0.05058,tr|K0WMF8|K0WMF8_PSEFL:0.04899):0.01536):0.04859):0.04659,(tr|F4M4G0|F4M4G0_ECOLX:0.12996,tr|H7EG90|H7EG90_SALHO:0.12225):0.04185):0.06699,tr|R7JHR8|R7JHR8_9BACT:0.23734):0.00692):0.03178):0.01205):0.03028,((tr|E3IVK5|E3IVK5_FRASU:0.28921,(tr|S4XW41|S4XW41_SORCE:0.28404,tr|Q8DJA4|Q8DJA4_THEEB:0.29450):0.02876):0.01242,((tr|L2G533|L2G533_COLGN:0.28563,((tr|F9FEV8|F9FEV8_FUSOF:0.19637,(tr|J3PGA7|J3PGA7_GAGT3:0.07993,tr|J3PJY7|J3PJY7_GAGT3:0.08093):0.10752):0.03921,(tr|G9NQF6|G9NQF6_HYPAI:0.25603,tr|C7Z380|C7Z380_NECH7:0.27338):0.01940):0.01957):0.05456,(((tr|G0S1H7|G0S1H7_CHATD:0.31068,((((tr|M7U2B8|M7U2B8_BOTF1:0.01678,tr|G2YHL5|G2YHL5_BOTF4:0.01980):0.25838,((tr|A0A066XHH4|A0A066XHH4_COLSU:0.11643,tr|E3QTU2|E3QTU2_COLGM:0.11162):0.13985,tr|C7YWZ0|C7YWZ0_NECH7:0.27622):0.01060):0.02193,(((tr|U1GS45|U1GS45_ENDPU:0.17168,tr|E9E5G3|E9E5G3_METAQ:0.17993):0.06991,(tr|U1I1C4|U1I1C4_ENDPU:0.23296,((tr|S0EHR9|S0EHR9_GIBF5:0.06368,((tr|F9F4D5|F9F4D5_FUSOF:0.00236,tr|J9MP35|J9MP35_FUSO4:0.00218):0.03810,(tr|N4UGV6|N4UGV6_FUSC1:0.01035,tr|N1RQM3|N1RQM3_FUSC4:0.00995):0.01845):0.02281):0.15945,(tr|K3V5G3|K3V5G3_FUSPC:0.14231,(tr|I1S581|I1S581_GIBZE:-0.00691,tr|A0A016PEW3|A0A016PEW3_GIBZA:0.01211):0.16750):0.07562):0.02032):0.01347):0.01467,tr|Q2HHI8|Q2HHI8_CHAGB:0.30884):0.01663):0.00726,(((tr|E4V6F9|E4V6F9_ARTGP:0.26979,(tr|C7ZMC9|C7ZMC9_NECH7:0.26458,(tr|F9G2K8|F9G2K8_FUSOF:0.18740,tr|C7ZAP9|C7ZAP9_NECH7:0.20754):0.07471):0.00835):0.01603,(tr|E5A2W6|E5A2W6_LEPMJ:0.31293,((tr|C7ZLP7|C7ZLP7_NECH7:0.26625,tr|A0A016Q7Z3|A0A016Q7Z3_GIBZA:0.25055):0.04252,(tr|A1DKK0|A1DKK0_NEOFI:0.28290,(tr|C7Z382|C7Z382_NECH7:0.14348,(((tr|F9FH88|F9FH88_FUSOF:0.05975,tr|N4UWD4|N4UWD4_FUSC1:0.06167):0.01244,(tr|N1S1T0|N1S1T0_FUSC4:0.00461,tr|J9N4I0|J9N4I0_FUSO4:0.00611):0.04329):0.02099,tr|S0EM54|S0EM54_GIBF5:0.04193):0.08217):0.13359):0.01051):0.00382):0.00284):0.01536,(tr|M2SST8|M2SST8_COCH5:0.30933,tr|G3YD02|G3YD02_ASPNA:0.30896):0.00499):0.00213):0.00543):0.01667,((tr|G9MJP9|G9MJP9_HYPVG:0.31701,tr|B2B3L6|B2B3L6_PODAN:0.31184):0.01412,(tr|J3P1S8|J3P1S8_GAGT3:0.32278,((tr|G1XRS3|G1XRS3_ARTOA:0.23978,(tr|G1XIE3|G1XIE3_ARTOA:0.20966,(tr|G1XID8|G1XID8_ARTOA:0.19832,tr|G1XLD3|G1XLD3_ARTOA:0.18660):0.01327):0.01551):0.05599,(tr|K9WQ08|K9WQ08_9CYAN:0.26382,(((tr|J3P791|J3P791_GAGT3:0.18766,tr|M4GFB6|M4GFB6_MAGP6:0.20823):0.03251,(tr|J3PJ90|J3PJ90_GAGT3:0.23147,(tr|M4GA16|M4GA16_MAGP6:0.22526,(tr|J3PIS0|J3PIS0_GAGT3:0.16025,tr|M4GBH4|M4GBH4_MAGP6:0.07394):0.07264):0.02350):0.01296):0.03856,((tr|I1RLS7|I1RLS7_GIBZE:0.00776,tr|A0A016P7Y5|A0A016P7Y5_GIBZA:0.00592):0.23655,(tr|J3PK77|J3PK77_GAGT3:0.20822,tr|M4GEW1|M4GEW1_MAGP6:0.21243):0.03083):0.01288):0.02819):0.00391):0.01658):0.01484):0.00776):0.00914,(tr|E4UXH8|E4UXH8_ARTGP:0.38301,((tr|T0L199|T0L199_COLGC:0.26927,tr|T0LLF9|T0LLF9_COLGC:0.26049):0.03240,(((tr|G1XIE4|G1XIE4_ARTOA:0.20709,(tr|G1XSE5|G1XSE5_ARTOA:0.21848,tr|S8BK44|S8BK44_DACHA:0.22855):0.00785):0.02320,(tr|S8AR72|S8AR72_DACHA:0.23504,tr|T0KI63|T0KI63_COLGC:0.27030):0.00666):0.03161,(tr|M4GEW0|M4GEW0_MAGP6:0.13573,(tr|M4GD69|M4GD69_MAGP6:0.05832,tr|K0K6H8|K0K6H8_SACES:-0.05832):0.11185):0.20935):0.03020):0.02958):0.00499):0.00794):0.00586):0.00375):0.00886,((tr|Q31RJ1|Q31RJ1_SYNE7:0.35634,((tr|K9PST8|K9PST8_9CYAN:0.29569,tr|B1XLF6|B1XLF6_SYNP2:0.32541):0.03605,((tr|K9YPE4|K9YPE4_CYASC:0.24769,tr|K9Z647|K9Z647_CYAAP:0.25788):0.04117,(tr|K9RQ93|K9RQ93_SYNP3:0.32002,((tr|K9S7T4|K9S7T4_9CYAN:0.27551,(((tr|K9UZH6|K9UZH6_9CYAN:0.17748,(tr|B2JAJ9|B2JAJ9_NOSP7:0.20110,((tr|K9S456|K9S456_9CYAN:0.17868,tr|K9WHQ3|K9WHQ3_9CYAN:0.17228):0.01733,(tr|B2JAM1|B2JAM1_NOSP7:0.17620,(tr|K9PEP9|K9PEP9_9CYAN:0.12425,tr|K9V057|K9V057_9CYAN:0.12056):0.05130):0.01670):0.00751):0.01062):0.01446,(tr|K9Q5F1|K9Q5F1_9CYAN:0.18927,(tr|K8GRK9|K8GRK9_9CYAN:0.22430,(tr|K9TIT1|K9TIT1_9CYAN:0.20031,tr|K9WN14|K9WN14_9CYAN:0.19220):0.01216):0.00855):0.01185):0.01395,(tr|B0JHF7|B0JHF7_MICAN:0.24680,(tr|K9V0A0|K9V0A0_9CYAN:0.23821,((tr|K1WG59|K1WG59_ARTPT:0.05061,tr|D4ZN62|D4ZN62_ARTPN:0.05037):0.11149,(tr|K9ZHU5|K9ZHU5_ANACC:0.14042,(tr|K9WN33|K9WN33_9CYAN:0.10523,tr|K9W825|K9W825_9CYAN:0.09833):0.04008):0.02306):0.07451):0.00327):0.00609):0.02255):0.03026,((tr|Q2JWI6|Q2JWI6_SYNJA:0.11859,tr|Q2JNQ3|Q2JNQ3_SYNJB:0.12757):0.16126,((tr|K9YBL0|K9YBL0_HALP7:0.27422,(((tr|K8GCC8|K8GCC8_9CYAN:0.22722,tr|B1WW77|B1WW77_CYAA5:0.23253):0.01133,((tr|C7QVM3|C7QVM3_CYAP0:0.00764,tr|B7JVS7|B7JVS7_CYAP8:0.00733):0.19371,(tr|K9T5Q5|K9T5Q5_9CYAN:0.21074,tr|D3EPU8|D3EPU8_ATETH:0.21992):0.01434):0.01686):0.00429,((tr|B7KG22|B7KG22_CYAP7:0.15722,tr|E0U5Z6|E0U5Z6_CYAP2:0.15249):0.07268,tr|B0JW80|B0JW80_MICAN:0.27086):0.01996):0.01757):0.01581,(((tr|Q111K5|Q111K5_TRIEI:0.22992,(tr|K9TH84|K9TH84_9CYAN:0.23346,(tr|K9VK87|K9VK87_9CYAN:0.23613,(tr|K1WA15|K1WA15_ARTPT:0.10970,tr|D4ZZI9|D4ZZI9_ARTPN:0.10715):0.11476):0.01080):0.00407):0.01545,(((tr|K9V5W9|K9V5W9_9CYAN:0.23666,(((tr|Q3MAI7|Q3MAI7_ANAVT:0.02076,tr|Q8YM05|Q8YM05_NOSS1:0.02613):0.15796,(tr|A0ZIY4|A0ZIY4_NODSP:0.18555,((tr|K9QFT1|K9QFT1_9NOSO:0.12118,tr|K9X0M6|K9X0M6_9NOST:0.13559):0.00786,(((tr|B2J5M4|B2J5M4_NOSP7:0.16025,(tr|D7E4K2|D7E4K2_NOSA0:0.14112,tr|K9ZHU0|K9ZHU0_ANACC:0.13769):0.03682):0.00788,(tr|K9QNE1|K9QNE1_NOSS7:0.14152,tr|K9PL22|K9PL22_9CYAN:0.15464):0.01286):0.01225,tr|K7WGL3|K7WGL3_9NOST:0.18802):0.00641):0.01332):0.00785):0.02687,((tr|K9W7A9|K9W7A9_9CYAN:0.18980,(tr|K9XUA7|K9XUA7_STAC7:0.20833,tr|K9WHA5|K9WHA5_9CYAN:0.20901):0.00990):0.02255,tr|K9R6M4|K9R6M4_9CYAN:0.19064):0.00972):0.01239):0.00255,(tr|K9TRU4|K9TRU4_9CYAN:0.24089,tr|K9S6B7|K9S6B7_9CYAN:0.24336):0.00545):0.01022,tr|K9XH58|K9XH58_9CHRO:0.23159):0.00623):0.01069,(tr|B0BZ95|B0BZ95_ACAM1:0.25571,(tr|K9SSY6|K9SSY6_9SYNE:0.23946,tr|K9SH72|K9SH72_9CYAN:0.26838):0.01696):0.01049):0.00998):0.00938):0.00165):0.01490):0.00052):0.02221):0.01818):0.01655,((tr|D9QGQ3|D9QGQ3_BRESC:0.29397,tr|C7PLI7|C7PLI7_CHIPD:0.30779):0.02024,((tr|F4KWP6|F4KWP6_HALH1:0.29811,(tr|F4KSC7|F4KSC7_HALH1:0.28839,tr|F4L1S3|F4L1S3_HALH1:0.28818):0.01834):0.00878,((tr|F4KW18|F4KW18_HALH1:0.30352,tr|F4KY07|F4KY07_HALH1:0.29999):0.01449,(((tr|U5VYF5|U5VYF5_9ACTO:0.23328,tr|F4F3Q5|F4F3Q5_VERMA:0.23225):0.05418,(tr|D5SKU1|D5SKU1_STRC2:0.27011,(tr|M9SYB1|M9SYB1_9ACTO:0.25510,(tr|S5UWA4|S5UWA4_STRCU:0.16989,tr|Q82I86|Q82I86_STRAW:0.18709):0.07156):0.02061):0.00854):0.02083,(tr|E6S7M6|E6S7M6_INTC7:0.27421,((tr|S8B0U5|S8B0U5_PENO1:0.22363,tr|K9RDX5|K9RDX5_9CYAN:0.16153):0.05684,((tr|K9QBU8|K9QBU8_9NOSO:0.21517,(tr|K9WWZ7|K9WWZ7_9NOST:0.14162,(tr|K9VWW1|K9VWW1_9CYAN:0.10474,tr|K9VD92|K9VD92_9CYAN:0.11377):0.03255):0.06787):0.01726,(tr|K7W3Y7|K7W3Y7_9NOST:0.20427,(tr|K9X7C2|K9X7C2_9NOST:0.19879,tr|B2IZZ7|B2IZZ7_NOSP7:0.21536):0.01257):0.01356):0.04194):0.01095):0.01898):0.00922):0.00851):0.01327):0.01464):0.00685):0.00431,((((tr|F0SR48|F0SR48_PLABD:0.30470,(tr|U5N803|U5N803_9BURK:0.28418,(tr|Q98GJ3|Q98GJ3_RHILO:0.01025,tr|F7Y5H7|F7Y5H7_MESOW:0.00943):0.29780):0.01245):0.03320,((tr|C5CK88|C5CK88_VARPS:0.07258,(tr|E6V5H5|E6V5H5_VARPE:0.07860,tr|T1X6E4|T1X6E4_VARPD:0.08243):0.00699):0.26605,(tr|A5V631|A5V631_SPHWW:0.31399,(tr|M5BR41|M5BR41_THACB:0.13059,tr|L8WR78|L8WR78_THACA:0.13005):0.18868):0.01979):0.00467):0.01718,(tr|L0DNI0|L0DNI0_SINAD:0.38153,(tr|G7ZFH9|G7ZFH9_AZOL4:0.29784,((tr|F7QGY7|F7QGY7_9BRAD:0.24672,tr|E3I571|E3I571_RHOVT:0.24356):0.02102,(((tr|S5ST02|S5ST02_RHIET:0.00319,tr|Q2K0C4|Q2K0C4_RHIEC:0.00426):0.02669,(tr|B6A489|B6A489_RHILW:0.01528,(tr|W0NG41|W0NG41_RHILT:0.01357,(tr|C6B807|C6B807_RHILS:0.00684,(tr|Q1M5E6|Q1M5E6_RHIL3:0.00578,tr|W0IT20|W0IT20_RHILT:0.00415):0.00374):0.00402):0.00288):0.01584):0.21835,(tr|B8EII2|B8EII2_METSB:0.20380,(tr|G7DJK2|G7DJK2_BRAJP:0.00266,tr|Q89P75|Q89P75_BRADU:0.00403):0.19645):0.04428):0.01541):0.03275):0.05600):0.00399):0.00649,((((tr|R6GEE1|R6GEE1_9FIRM:0.32205,((tr|B6AGI0|B6AGI0_CRYMR:0.20169,(tr|Q5CE20|Q5CE20_CRYHO:0.06681,tr|Q5CPT4|Q5CPT4_CRYPI:0.06411):0.13683):0.12410,((tr|U6GKG2|U6GKG2_EIMAC:0.27730,(tr|F0VRD0|F0VRD0_NEOCL:0.16962,tr|V4ZHG7|V4ZHG7_TOXGO:0.16368):0.12462):0.04756,(((tr|A7AT06|A7AT06_BABBO:0.31417,(tr|A4S815|A4S815_OSTLU:0.16046,tr|Q00UP8|Q00UP8_OSTTA:0.14518):0.13622):0.00948,(tr|Q4N279|Q4N279_THEPA:0.04963,tr|Q4U9I7|Q4U9I7_THEAN:0.05188):0.26708):0.00954,tr|A0A023B5P8|A0A023B5P8_GRENI:0.33385):0.00922):0.00357):0.01422):0.01472,((tr|F0VE72|F0VE72_NEOCL:0.20188,tr|V4ZHB1|V4ZHB1_TOXGO:0.20824):0.15623,((tr|A2F211|A2F211_TRIVA:0.24390,tr|A2E0H2|A2E0H2_TRIVA:0.22180):0.11025,(tr|A2DWY9|A2DWY9_TRIVA:0.27094,((tr|A2G182|A2G182_TRIVA:0.12229,tr|A2ED71|A2ED71_TRIVA:0.10406):0.14317,(tr|A2F3J1|A2F3J1_TRIVA:0.16660,((tr|A2EXZ9|A2EXZ9_TRIVA:0.12586,(tr|A2DMP6|A2DMP6_TRIVA:0.12772,(tr|A2E7M5|A2E7M5_TRIVA:0.03885,tr|A2GM64|A2GM64_TRIVA:0.05129):0.09586):0.01237):0.07008,(tr|A2DC87|A2DC87_TRIVA:0.12238,((tr|A2EEY8|A2EEY8_TRIVA:0.06579,(tr|A2ELV8|A2ELV8_TRIVA:0.00338,(tr|A2ELV9|A2ELV9_TRIVA:-0.00247,tr|A2HKA4|A2HKA4_TRIVA:0.00247):0.00154):0.06137):0.04479,(tr|A2DUX1|A2DUX1_TRIVA:0.10352,tr|A2ECZ1|A2ECZ1_TRIVA:0.10735):0.01696):0.00282):0.05303):0.03246):0.03754):0.02237):0.04288):0.03617):0.00881):0.00680,((tr|K9ZQ45|K9ZQ45_ANACC:0.32768,((tr|G4TFX7|G4TFX7_PIRID:0.20813,tr|G4TFV3|G4TFV3_PIRID:0.20813):0.12196,(tr|G4TFV6|G4TFV6_PIRID:0.31211,tr|G4TFV5|G4TFV5_PIRID:0.31232):0.03156):0.01068):0.02182,(tr|C1MPN3|C1MPN3_MICPC:0.35470,tr|D9T0V9|D9T0V9_MICAI:0.36545):0.01496):0.00375):0.00410,((((tr|M5CFA1|M5CFA1_THACB:0.31472,tr|M5BYS3|M5BYS3_THACB:0.29424):0.02255,(tr|M5C6S2|M5C6S2_THACB:0.32123,(tr|M5BV50|M5BV50_THACB:0.18228,tr|M5C6R6|M5C6R6_THACB:0.18376):0.11489):0.01500):0.05495,((tr|G4TGX1|G4TGX1_PIRID:0.31863,(tr|B7FT76|B7FT76_PHATC:0.17923,(tr|K0T7H2|K0T7H2_THAOC:0.07941,tr|B8C264|B8C264_THAPS:0.07635):0.06870):0.10876):0.03854,((tr|M2P733|M2P733_CERS8:0.32329,((((((tr|A4HMH9|A4HMH9_LEIBR:0.05273,(tr|E9B636|E9B636_LEIMU:0.02259,(tr|A4IB59|A4IB59_LEIIN:0.01123,tr|E9AEY0|E9AEY0_LEIMA:0.01608):0.00856):0.02874):0.14144,(tr|F9W803|F9W803_TRYCI:0.15640,(tr|Q38D34|Q38D34_TRYB2:0.13513,(tr|Q4DS77|Q4DS77_TRYCC:0.00008,(tr|Q4DP39|Q4DP39_TRYCC:-0.00008,tr|K4EA52|K4EA52_TRYCR:0.00050):0.00085):0.11386):0.03543):0.02304):0.05956,(((tr|F9WTT8|F9WTT8_TRYVY:0.00927,((tr|F9WQX5|F9WQX5_TRYVY:0.00841,tr|F9WQ80|F9WQ80_TRYVY:0.00730):0.01594,(tr|F9WR72|F9WR72_TRYVY:-0.00602,(tr|F9WUE8|F9WUE8_TRYVY:-0.00182,tr|F9WL71|F9WL71_TRYVY:0.00182):0.01018):0.00992):0.02030):0.11776,(tr|F9WPC0|F9WPC0_TRYVY:0.12809,((tr|K4EED0|K4EED0_TRYCR:0.01090,(tr|K4EE24|K4EE24_TRYCR:-0.01706,(((tr|K4DUF5|K4DUF5_TRYCR:0.00003,(tr|Q4D982|Q4D982_TRYCC:0.02080,tr|Q4DUN5|Q4DUN5_TRYCC:0.01466):0.00956):0.00538,(tr|Q4CQ33|Q4CQ33_TRYCC:0.01757,tr|K4DV36|K4DV36_TRYCR:0.00597):0.01056):0.01577,tr|Q4CUZ8|Q4CUZ8_TRYCC:0.04411):0.00472):0.01884):0.09476,(tr|F9W9R8|F9W9R8_TRYCI:0.08047,(tr|Q585F4|Q585F4_TRYB2:0.00221,(tr|Q585F3|Q585F3_TRYB2:0.00115,tr|C9ZQB1|C9ZQB1_TRYB9:0.00132):0.00238):0.08496):0.04963):0.00565):0.02001):0.03297,((tr|Q38C01|Q38C01_TRYB2:0.00129,tr|D0A1S2|D0A1S2_TRYB9:0.00120):0.18739,tr|Q386I9|Q386I9_TRYB2:0.21418):0.02216):0.03349):0.04763,(((((((((tr|V5GJB4|V5GJB4_PSEBG:0.01849,tr|R9P6I8|R9P6I8_PSEHS:0.01899):0.05109,(sp|Q4PEQ5|MCA1_USTMA:0.06722,(tr|E6ZUA8|E6ZUA8_SPORE:0.02294,(tr|M9LQ81|M9LQ81_PSEA3:0.02203,tr|I2G5E1|I2G5E1_USTH4:0.03460):0.00767):0.04797):0.01228):0.06171,(tr|M5EAK1|M5EAK1_MALS4:0.10443,tr|A8PXG2|A8PXG2_MALGO:0.11052):0.04547):0.05472,(tr|A8N448|A8N448_COPC7:0.19765,(tr|J9VF97|J9VF97_CRYNH:0.16916,(tr|E6R1I0|E6R1I0_CRYGW:0.02190,(tr|U4L305|U4L305_PYROM:0.18742,tr|F5HI24|F5HI24_CRYNB:0.03148):0.02280):0.07318):0.03613):0.01311):0.00629,(((((tr|I1CSX6|I1CSX6_RHIO9:0.12922,(tr|I1CGG7|I1CGG7_RHIO9:0.05607,tr|S2J1V2|S2J1V2_MUCC1:0.06227):0.07040):0.02348,(tr|S2KFT1|S2KFT1_MUCC1:0.16162,((tr|S2JI00|S2JI00_MUCC1:0.13604,tr|S2IZQ1|S2IZQ1_MUCC1:0.09566):0.02436,(tr|I1CN33|I1CN33_RHIO9:0.10302,(tr|I1C2H1|I1C2H1_RHIO9:0.08371,tr|I1CJQ3|I1CJQ3_RHIO9:0.07297):0.06833):0.01483):0.01506):0.01177):0.01257,((tr|I1CGY3|I1CGY3_RHIO9:0.13593,tr|S2K1G5|S2K1G5_MUCC1:0.09290):0.07338,(tr|M7PD12|M7PD12_PNEMU:0.06814,tr|L0PCL6|L0PCL6_PNEJ8:0.07834):0.13051):0.01643):0.01006,(tr|I1CP30|I1CP30_RHIO9:0.20186,tr|U9SWE0|U9SWE0_RHIID:0.20535):0.00710):0.01034,((((tr|G7E570|G7E570_MIXOS:0.17252,(tr|M7XP63|M7XP63_RHOT1:0.16239,(tr|U5HDC4|U5HDC4_USTV1:0.14794,(tr|J9VY73|J9VY73_CRYNH:0.06456,(sp|P0CM58|MCA1_CRYNJ:0.01143,tr|E6R4Z4|E6R4Z4_CRYGW:0.01482):0.05216):0.07289):0.01882):0.01519):0.01913,((((((tr|G1X6N7|G1X6N7_ARTOA:0.08498,tr|S8A837|S8A837_DACHA:0.08649):0.04751,(tr|U4LW63|U4LW63_PYROM:0.10898,tr|D5GGU1|D5GGU1_TUBMM:0.11003):0.02080):0.00728,((((tr|M7SGU5|M7SGU5_EUTLA:0.04070,(sp|Q7S4N5|MCA1B_NEUCR:-0.00000,tr|F8MU79|F8MU79_NEUT8:0.00000):0.04150):0.05386,(tr|L8FZF8|L8FZF8_PSED2:0.06856,(tr|M3CY17|M3CY17_SPHMS:0.03844,tr|M2NLA2|M2NLA2_BAUCO:0.04004):0.03028):0.02600):0.00813,(tr|S3BVD8|S3BVD8_OPHP1:0.10381,(((tr|K1X2U4|K1X2U4_MARBU:0.03109,(sp|A7F075|MCA1_SCLS1:0.00779,tr|M7UFB7|M7UFB7_BOTF1:0.00517):0.01917):0.02246,(tr|G3J427|G3J427_CORMM:0.05876,((((tr|G2R6Z5|G2R6Z5_THITE:0.00606,tr|Q2HH83|Q2HH83_CHAGB:0.00658):0.00813,(tr|G2QI32|G2QI32_THIHA:0.01655,tr|G0SB27|G0SB27_CHATD:0.02143):0.00489):0.01876,(tr|E3QLQ6|E3QLQ6_COLGM:0.01838,(tr|T5ACS2|T5ACS2_OPHSC:0.05157,tr|G9NYT9|G9NYT9_HYPAI:0.00266):0.01121):0.00872):0.00950,(tr|J3NV87|J3NV87_GAGT3:0.03254,tr|L7IUP1|L7IUP1_MAGOP:0.04719):0.00678):0.00219):0.00775):0.01993,(((tr|B2W8S4|B2W8S4_PYRTR:0.00000,tr|E3S224|E3S224_PYRTT:-0.00000):0.03954,(tr|R1EEX8|R1EEX8_BOTPV:0.03567,tr|M2ZZQ4|M2ZZQ4_MYCFI:0.03557):0.00721):0.03795,((tr|Q0U182|Q0U182_PHANO:0.01417,(tr|M2UEB9|M2UEB9_COCH5:0.00236,tr|R0IYK2|R0IYK2_SETT2:0.00198):0.01170):0.05548,(tr|E5A3H1|E5A3H1_LEPMJ:0.01838,tr|M2TJ09|M2TJ09_COCSN:0.02348):0.04756):0.02910):0.01883):0.00709):0.00795):0.01038,(((tr|K2R808|K2R808_MACPH:0.03404,tr|N1PEG7|N1PEG7_MYCP1:0.03047):0.02232,(tr|H6C2F8|H6C2F8_EXODN:0.05548,((tr|S7ZAU6|S7ZAU6_PENO1:0.01077,(tr|K9FF13|K9FF13_PEND1:0.00796,tr|B6H975|B6H975_PENCW:0.00661):0.00410):0.01582,((tr|G7XSW5|G7XSW5_ASPKW:0.00906,(sp|A2RB75|MCA1A_ASPNC:-0.00002,tr|G3YEF4|G3YEF4_ASPNA:0.00002):0.01322):0.01613,(sp|Q2UN81|MCA1A_ASPOR:-0.00020,tr|I8THJ6|I8THJ6_ASPO3:0.00020):0.03003):0.00250):0.02825):0.00738):0.04524,((tr|F2PRF7|F2PRF7_TRIEC:-0.02509,(tr|E5R192|E5R192_ARTGP:0.02981,(tr|F2SXR9|F2SXR9_TRIRC:0.00627,(tr|C5FCM8|C5FCM8_ARTOC:0.01030,(tr|F2S007|F2S007_TRIT1:-0.00028,(tr|D4DLM8|D4DLM8_TRIVH:-0.00027,tr|D4AV01|D4AV01_ARTBC:0.00028):0.00027):0.00662):0.00610):0.04029):0.03450):0.03727,((tr|C1HAY5|C1HAY5_PARBA:0.00285,tr|C1GLJ5|C1GLJ5_PARBD:0.00205):0.06456,(tr|C5GES0|C5GES0_AJEDR:0.01690,(sp|A6R7B8|MCA1_AJECN:0.01748,tr|C6H5K1|C6H5K1_AJECH:0.03945):0.01721):0.03592):0.01832):0.01570):0.01142):0.00380):0.01997,(((((tr|F2S7Z9|F2S7Z9_TRIT1:0.01039,tr|F2SXM6|F2SXM6_TRIRC:0.01709):0.00742,(tr|E4V116|E4V116_ARTGP:0.01001,(tr|C5FU84|C5FU84_ARTOC:0.02898,tr|D4AW52|D4AW52_ARTBC:0.02681):0.02055):0.00910):0.07503,((tr|B6Q4J0|B6Q4J0_PENMQ:0.01532,(tr|B8M571|B8M571_TALSN:0.00140,tr|B8M572|B8M572_TALSN:-0.00140):0.01326):0.07750,(tr|S7Z928|S7Z928_PENO1:0.06432,(tr|C8VPI2|C8VPI2_EMENI:0.05422,(sp|Q2UCB7|MCA1B_ASPOR:0.03831,((sp|A1CL82|MCA1B_ASPCL:0.02203,(sp|B0Y081|MCA1B_ASPFC:0.00343,sp|A1D611|MCA1B_NEOFI:0.00278):0.01150):0.01787,((tr|G7XMP9|G7XMP9_ASPKW:0.00182,(sp|A2QU58|MCA1B_ASPNC:-0.00019,tr|G3XMW9|G3XMW9_ASPNA:0.00019):0.00194):0.03262,sp|Q0CQL9|MCA1B_ASPTN:0.03878):0.00063):0.00473):0.01409):0.01167):0.01247):0.02211):0.02595,(tr|V5HZS8|V5HZS8_BYSSN:0.13090,(tr|K9GXE2|K9GXE2_PEND1:0.07487,tr|B6H310|B6H310_PENCW:0.08772):0.03766):0.00587):0.02446,(((tr|C4JJZ7|C4JJZ7_UNCRE:0.01225,(sp|Q1E0A3|MCA1_COCIM:-0.00040,tr|C5P8Z0|C5P8Z0_COCP7:0.00040):0.01045):0.03715,((tr|B6Q817|B6Q817_PENMQ:0.01434,(tr|B8LUK7|B8LUK7_TALSN:-0.00003,tr|B8LUK6|B8LUK6_TALSN:0.00003):0.01372):0.02256,(tr|V5FUD9|V5FUD9_BYSSN:0.03205,(sp|Q8J140|MCA1_EMENI:0.02683,(sp|Q0CTN3|MCA1A_ASPTN:0.01622,(sp|A1CQZ0|MCA1A_ASPCL:0.01338,(sp|B0XPP3|MCA1A_ASPFC:0.00689,sp|A1D3V4|MCA1A_NEOFI:0.00720):0.00606):0.00425):0.00651):0.00700):0.00701):0.00615):0.01539,(tr|R7YTJ8|R7YTJ8_CONA1:0.08604,(tr|F9XM52|F9XM52_MYCGM:0.06452,(tr|N1J6M4|N1J6M4_BLUG1:0.06676,(((tr|M4FTZ7|M4FTZ7_MAGP6:0.04714,((tr|C7YP68|C7YP68_NECH7:0.01204,(tr|F9FEV4|F9FEV4_FUSOF:0.06075,((tr|K3V0G4|K3V0G4_FUSPC:0.00052,tr|A0A016PMU0|A0A016PMU0_GIBZA:0.00072):0.01330,(tr|N1RWT0|N1RWT0_FUSC4:0.00067,(tr|F9FEY2|F9FEY2_FUSOF:-0.00003,tr|S0DXV5|S0DXV5_GIBF5:0.00003):0.00057):0.01065):0.00328):0.01475):0.01984,(((tr|R8BTD2|R8BTD2_TOGMI:0.02014,(tr|G9MQK5|G9MQK5_HYPVG:0.00158,tr|G0RHX3|G0RHX3_HYPJQ:0.00228):0.01854):0.01058,(tr|F7VVB4|F7VVB4_SORMK:0.02884,(tr|U7Q415|U7Q415_SPOS1:0.01439,tr|F0XRJ2|F0XRJ2_GROCL:0.01660):0.01740):0.00362):0.00780,(tr|J5JXU0|J5JXU0_BEAB2:0.03926,(tr|M1WE66|M1WE66_CLAP2:0.01788,(tr|E9E4B0|E9E4B0_METAQ:0.00444,tr|E9EWX0|E9EWX0_METAR:0.00796):0.00931):0.01780):0.00545):0.00234):0.00721):0.00454,((tr|S3DKB2|S3DKB2_GLAL2:-0.02364,tr|H0ELC6|H0ELC6_GLAL7:0.02364):0.03944,(tr|L2G8Y4|L2G8Y4_COLGN:0.04400,((tr|N4V8B0|N4V8B0_COLOR:0.00712,tr|T0M6R2|T0M6R2_COLGC:0.00687):0.01264,(tr|H1VUI6|H1VUI6_COLHI:0.00453,tr|A0A066XR06|A0A066XR06_COLSU:0.00949):0.01142):-0.00038):0.00724):0.01826):0.00488,tr|G2XH35|G2XH35_VERDV:0.05074):0.00747):0.00933):0.00896):0.01930):0.02547):0.01301):0.00977,((((tr|F7VKN6|F7VKN6_SORMK:0.07547,(tr|G4UBE0|G4UBE0_NEUT9:0.00708,(sp|Q7S232|MCA1A_NEUCR:0.00527,tr|F8N102|F8N102_NEUT8:0.00634):0.00788):0.06732):0.03271,(tr|R8B8Q3|R8B8Q3_TOGMI:0.09593,((tr|T0K193|T0K193_COLGC:0.02191,(tr|H1VK56|H1VK56_COLHI:0.03441,tr|A0A066XT93|A0A066XT93_COLSU:0.01580):0.00570):0.04057,(tr|N4VMS0|N4VMS0_COLOR:0.06163,(tr|H1VPG9|H1VPG9_COLHI:-0.02350,tr|E3QEK1|E3QEK1_COLGM:0.03114):0.03294):0.00412):0.02978):0.00647):0.01627,(tr|B2A9D3|B2A9D3_PODAN:0.11847,((tr|G9N2V1|G9N2V1_HYPVG:0.05803,(tr|G0RPP5|G0RPP5_HYPJQ:0.04942,tr|G9NT51|G9NT51_HYPAI:0.05179):0.01005):0.03144,(tr|C7YSH7|C7YSH7_NECH7:0.09378,(tr|K3VDT2|K3VDT2_FUSPC:0.03311,(tr|I1RXX8|I1RXX8_GIBZE:0.03238,(tr|F9GC84|F9GC84_FUSOF:0.00077,tr|S0DT53|S0DT53_GIBF5:0.00075):0.03877):0.00536):0.06883):0.01698):0.00713):0.00208):0.00750,(tr|G0SI51|G0SI51_CHATD:0.12584,(tr|C9SJJ7|C9SJJ7_VERA1:0.15349,tr|U9TNU4|U9TNU4_RHIID:0.05470):0.04126):0.02940):0.01046):0.00423,((((tr|G2XF17|G2XF17_VERDV:0.06002,tr|L2GJM5|L2GJM5_COLGN:0.16251):0.03910,(tr|K1XJX8|K1XJX8_MARBU:0.10699,tr|N1JDQ0|N1JDQ0_BLUG1:0.12056):0.02430):0.01349,((sp|A4QTY2|MCA1_MAGO7:0.12021,(tr|J3NMH6|J3NMH6_GAGT3:0.02104,tr|M4G9S1|M4G9S1_MAGP6:0.02276):0.09952):0.02299,(((tr|G2RCM6|G2RCM6_THITE:0.06798,tr|G2QII3|G2QII3_THIHA:0.06775):0.02628,(tr|S3CRU6|S3CRU6_OPHP1:0.09911,(tr|U7Q7Z9|U7Q7Z9_SPOS1:0.06895,tr|F0XV70|F0XV70_GROCL:0.06678):0.04629):0.01964):0.01739,((tr|J5JSL2|J5JSL2_BEAB2:0.01709,tr|G3JF14|G3JF14_CORMM:0.01628):0.07067,(tr|T5AK74|T5AK74_OPHSC:0.06836,(tr|M1W225|M1W225_CLAP2:0.02807,(tr|E9E3H1|E9E3H1_METAQ:0.00654,tr|E9FBY7|E9FBY7_METAR:0.00843):0.02017):0.03509):0.02436):0.04428):0.00693):0.00979):0.00299,tr|M7TPZ0|M7TPZ0_EUTLA:0.18094):0.01688):0.02184):0.00591,((((tr|G1XT97|G1XT97_ARTOA:0.05135,tr|S8AH50|S8AH50_DACHA:0.07971):0.11677,((((((tr|B3LJM7|B3LJM7_YEAS1:0.00074,(tr|H0GNS1|H0GNS1_SACCK:-0.00018,(sp|A6ZP43|MCA1_YEAS7:0.00015,tr|E7KI79|E7KI79_YEASA:-0.00015):0.00018):0.00049):0.08936,(tr|S6EBN4|S6EBN4_ZYGB2:0.07150,tr|C5DY73|C5DY73_ZYGRC:0.07574):0.02547):0.01290,((tr|C5DET5|C5DET5_LACTC:0.08560,tr|G8JXJ6|G8JXJ6_ERECY:0.08215):0.01699,(sp|Q75B43|MCA1_ASHGO:0.06544,tr|R9XIW0|R9XIW0_ASHAC:0.06551):0.05543):0.01289):0.01566,(sp|Q6CLS0|MCA1_KLULA:0.12560,tr|G8ZMP1|G8ZMP1_TORDC:0.13154):0.01099):0.00731,((((tr|H0H1B3|H0H1B3_SACCK:0.00144,tr|J6EGQ7|J6EGQ7_SACK1:0.00195):0.06246,(tr|G0VBD5|G0VBD5_NAUCC:0.04706,tr|G0WB59|G0WB59_NAUDC:0.05020):0.01475):0.00818,(sp|Q6FPX9|MCA1_CANGA:0.08260,tr|I2GYR1|I2GYR1_TETBL:0.09317):0.01401):0.04950,(tr|A7TKS2|A7TKS2_VANPO:0.11894,(tr|J7S285|J7S285_KAZNA:0.10699,tr|H2AXZ1|H2AXZ1_KAZAF:0.11054):0.01135):0.01861):0.00487):0.01204,((tr|G0VCF5|G0VCF5_NAUCC:0.10880,tr|G0WBE4|G0WBE4_NAUDC:0.10676):0.06016,(tr|A7TQC0|A7TQC0_VANPO:0.13770,tr|G8BMR7|G8BMR7_TETPH:0.13463):0.03136):0.00593):0.02314):0.00992,((tr|K0K8F3|K0K8F3_WICCF:0.18349,(tr|B6JXJ3|B6JXJ3_SCHJY:0.12155,(tr|S9VZD5|S9VZD5_SCHCR:0.11456,(sp|O74477|MCA1_SCHPO:0.06320,tr|S9R5A8|S9R5A8_SCHOY:0.06958):0.04685):0.01205):0.06174):0.01010,(((tr|M5BVL9|M5BVL9_THACB:0.05755,(sp|A5D9W7|MCA1_PICGU:0.08294,(sp|Q6BH13|MCA1_DEBHA:0.07543,(tr|G8YTA2|G8YTA2_PICSO:0.01540,tr|G8YUQ5|G8YUQ5_PICSO:0.01293):0.05975):0.02674):0.02163):0.02875,(tr|G3B0D7|G3B0D7_CANTC:0.14802,(tr|C4Y3R3|C4Y3R3_CLAL4:0.14215,(sp|A3LSY7|MCA1_PICST:0.10448,tr|G3ASP1|G3ASP1_SPAPN:0.10431):0.02163):0.00563):0.01099):0.02158,(sp|Q6C2Y6|MCA1_YARLI:0.17004,((tr|A3LZT0|A3LZT0_PICST:0.09413,tr|G3AQ55|G3AQ55_SPAPN:0.09122):0.06920,((tr|G8BJC3|G8BJC3_CANPC:0.07612,tr|H8X2Z7|H8X2Z7_CANO9:0.08378):0.03769,((sp|A5DZS4|MCA1_LODEL:0.05817,(tr|B9WEA8|B9WEA8_CANDC:0.01047,(sp|Q5ANA8|MCA1_CANAL:0.00249,tr|C4YNP9|C4YNP9_CANAW:0.00346):0.01287):0.05050):0.03792,(tr|C5M7Z7|C5M7Z7_CANTT:0.09293,tr|M3K511|M3K511_CANMX:0.08873):0.00360):0.02272):0.04127):0.01442):0.00977):0.01499):0.00366):0.00632,(tr|F2QPM1|F2QPM1_PICP7:0.20411,tr|W1Q8K5|W1Q8K5_OGAPD:0.19897):0.01181):0.00283):0.00378,(((tr|S8DV31|S8DV31_FOMPI:0.18441,tr|A8NHU6|A8NHU6_COPC7:0.12832):0.04288,(((tr|A8N077|A8N077_COPC7:0.16386,(((tr|K5XL21|K5XL21_AGABU:0.14314,(tr|K5WRE0|K5WRE0_PHACS:0.04345,tr|K5W1F8|K5W1F8_PHACS:0.04276):0.09041):0.01186,((tr|B0CVI1|B0CVI1_LACBS:0.14755,(tr|F8QFD4|F8QFD4_SERL3:-0.00018,tr|F8PBK3|F8PBK3_SERL9:0.00018):0.14481):0.01304,(tr|K5WTL9|K5WTL9_AGABU:0.14163,tr|G4TQJ6|G4TQJ6_PIRID:0.13337):0.02473):0.00555):0.00743,(((tr|B8P969|B8P969_POSPM:0.02004,tr|B8PMF9|B8PMF9_POSPM:0.02319):0.03766,(tr|F8PXJ2|F8PXJ2_SERL3:0.11334,tr|F8NXY0|F8NXY0_SERL9:0.14408):0.01953):0.06113,(tr|M2R3M5|M2R3M5_CERS8:0.13434,((tr|V2X6B8|V2X6B8_MONRO:0.12459,(tr|K5W3A1|K5W3A1_PHACS:0.09279,(tr|A8NU42|A8NU42_COPC7:0.08848,tr|D8Q4B9|D8Q4B9_SCHCM:0.09227):0.00661):0.02800):0.01558,(tr|J4HZ14|J4HZ14_FIBRA:0.09914,tr|S8DXS7|S8DXS7_FOMPI:0.09354):0.03527):0.00915):0.01507):0.01072):-0.00047):0.00385,(tr|J4GER3|J4GER3_FIBRA:0.15927,tr|M2R293|M2R293_CERS8:0.14240):0.02750):0.01005,(tr|D8PXR3|D8PXR3_SCHCM:0.16663,(tr|D8PVG8|D8PVG8_SCHCM:0.12186,(tr|E2LJW2|E2LJW2_MONPE:0.05680,tr|V2XL71|V2XL71_MONRO:-0.05680):0.11793):0.02094):0.00675):0.01613):0.00948,(tr|L8WXF0|L8WXF0_THACA:0.25329,(tr|J4U979|J4U979_TRIAS:0.21378,(tr|F4RI18|F4RI18_MELLP:0.16080,(tr|E3K2P5|E3K2P5_PUCGT:0.08781,tr|J3Q177|J3Q177_PUCT1:0.12049):0.10323):0.04034):0.01537):0.00824):0.00521):0.00418):0.00377):0.00540,((tr|R9ATV4|R9ATV4_WALI9:0.14800,(tr|I4Y6M3|I4Y6M3_WALSC:0.12097,tr|R9ACY1|R9ACY1_WALI9:0.15870):0.02501):0.08148,(tr|S8DTK4|S8DTK4_FOMPI:0.23913,(tr|K5X727|K5X727_AGABU:-0.01534,tr|K9HTK4|K9HTK4_AGABB:0.02309):0.20031):0.00588):0.00541):0.02176,((((tr|F0YIT8|F0YIT8_AURAN:0.21489,(tr|I4Y5Q9|I4Y5Q9_WALSC:0.10932,tr|R9A9V6|R9A9V6_WALI9:0.10940):0.10063):0.00457,((tr|F0VAY1|F0VAY1_NEOCL:0.03830,tr|V4ZDI2|V4ZDI2_TOXGO:0.03902):0.18048,((tr|C5KFI1|C5KFI1_PERM5:-0.00268,(tr|C5KG21|C5KG21_PERM5:0.00992,(tr|C5KG22|C5KG22_PERM5:0.00116,tr|C5KFI0|C5KFI0_PERM5:0.00156):0.00591):0.00541):0.14516,(tr|C5KFM3|C5KFM3_PERM5:0.04274,tr|C5KG32|C5KG32_PERM5:0.05816):0.11224):0.07739):0.00785):0.00871,((tr|K0SMJ3|K0SMJ3_THAOC:0.09608,tr|B8C9N2|B8C9N2_THAPS:0.09604):0.12779,(tr|F4NSJ1|F4NSJ1_BATDJ:0.19920,tr|F4NSJ2|F4NSJ2_BATDJ:0.20324):0.04168):0.00732):0.01279,(tr|F4NXI4|F4NXI4_BATDJ:0.24988,(tr|A0A023B2B8|A0A023B2B8_GRENI:0.17214,tr|A0A023B5G9|A0A023B5G9_GRENI:0.17461):0.06989):0.00944):0.00340):0.01039,((((tr|F2UJ33|F2UJ33_SALR5:0.13713,tr|A9V107|A9V107_MONBE:0.14090):0.03698,(tr|E1ZMX6|E1ZMX6_CHLVA:0.17193,(tr|A8J698|A8J698_CHLRE:0.13694,tr|D8TNV9|D8TNV9_VOLCA:0.13588):0.09142):0.02691):0.03915,((((tr|C9SXV7|C9SXV7_VERA1:0.04830,(tr|M8AMQ8|M8AMQ8_TRIUA:0.07714,tr|W5A6P9|W5A6P9_WHEAT:-0.02184):0.09871):0.13365,(((tr|U5FUJ5|U5FUJ5_POPTR:0.17158,((tr|M4DBK4|M4DBK4_BRARP:0.03336,(sp|Q7XJE5|MCA2_ARATH:0.01017,tr|D7MGJ4|D7MGJ4_ARALL:0.01238):0.01931):0.11593,((tr|F6I2K1|F6I2K1_VITVI:0.12072,((((tr|U5FU35|U5FU35_POPTR:-0.00041,tr|U5FZM9|U5FZM9_POPTR:0.00532):0.06408,(tr|B9I447|B9I447_POPTR:0.03578,tr|U5FU31|U5FU31_POPTR:0.04129):0.02505):0.03083,(tr|B9RA22|B9RA22_RICCO:0.08119,tr|D7U738|D7U738_VITVI:0.08577):0.00831):0.01556,((tr|M0S1G4|M0S1G4_MUSAM:0.05643,tr|M0S1G6|M0S1G6_MUSAM:0.06002):0.03966,(((tr|W1P244|W1P244_AMBTC:0.05485,tr|M0S921|M0S921_MUSAM:0.05402):0.00478,(((((tr|I1I698|I1I698_BRADI:-0.00454,tr|I1I696|I1I696_BRADI:0.00454):0.00547,(tr|M0Z0M3|M0Z0M3_HORVD:0.00103,tr|W4ZMH9|W4ZMH9_WHEAT:0.00299):0.00284):0.01639,tr|W5AEA4|W5AEA4_WHEAT:0.00727):0.01454,((tr|Q9AY36|Q9AY36_ORYSJ:0.02274,(tr|J3N500|J3N500_ORYBR:0.00930,tr|I1QW16|I1QW16_ORYGL:-0.00096):0.01573):0.01721,(tr|K4ABY5|K4ABY5_SETIT:0.00605,(tr|K7VXY4|K7VXY4_MAIZE:0.00415,tr|C5WRG5|C5WRG5_SORBI:0.00387):0.00228):0.01851):0.00432):0.02702,(tr|I1J6A9|I1J6A9_SOYBN:0.00551,tr|K7LAK3|K7LAK3_SOYBN:0.00557):0.05509):0.00441):0.00449,(((tr|F6GVD4|F6GVD4_VITVI:0.03074,(tr|M0ZNA0|M0ZNA0_SOLTU:0.00213,tr|K4AYR1|K4AYR1_SOLLC:0.00352):0.03003):0.00783,(tr|A9PFA4|A9PFA4_POPTR:0.03794,tr|B9SKF8|B9SKF8_RICCO:0.05649):0.01025):0.01397,(tr|M4EUE8|M4EUE8_BRARP:0.05647,(sp|Q7XJE6|MCA1_ARATH:0.01360,tr|D7KP27|D7KP27_ARALL:0.01492):0.04014):0.02938):0.01117):0.00871):0.01480):0.01338):0.00706,((tr|A9SC68|A9SC68_PHYPA:0.13247,(tr|D8SV61|D8SV61_SELML:0.02683,tr|D8RZ15|D8RZ15_SELML:0.02339):0.09766):0.01525,((tr|M1A2V0|M1A2V0_SOLTU:-0.01543,(tr|M1A2U7|M1A2U7_SOLTU:-0.02236,(tr|M1A2U8|M1A2U8_SOLTU:0.00449,tr|K4BIU1|K4BIU1_SOLLC:0.00634):0.02242):0.01465):0.05049,(tr|M1AU97|M1AU97_SOLTU:0.00963,tr|K4C1P4|K4C1P4_SOLLC:0.00859):0.11832):0.00914):0.00993):0.01074):0.03948):0.02170,(((tr|K7L5D1|K7L5D1_SOYBN:0.06202,(tr|K7LXW1|K7LXW1_SOYBN:-0.02328,tr|I1LX49|I1LX49_SOYBN:0.02328):0.05436):0.07310,(tr|G7IPJ0|G7IPJ0_MEDTR:0.18240,(tr|G7INX3|G7INX3_MEDTR:0.12473,tr|K7L7D7|K7L7D7_SOYBN:0.12817):0.02687):0.01412):0.02405,(((tr|K4B2A1|K4B2A1_SOLLC:0.01099,tr|M1AXU5|M1AXU5_SOLTU:0.01119):0.01913,(tr|M1AXU6|M1AXU6_SOLTU:0.02293,tr|K4B2A0|K4B2A0_SOLLC:0.04408):0.01260):0.13188,(tr|U5CXH3|U5CXH3_AMBTC:0.14290,(tr|B9SIP2|B9SIP2_RICCO:0.06361,tr|B9IJF7|B9IJF7_POPTR:0.06465):0.07873):0.03058):0.01224):0.01053):0.00967,((tr|D7MR90|D7MR90_ARALL:0.02028,(sp|Q9FMG1|MCA3_ARATH:0.00794,tr|F4KDK6|F4KDK6_ARATH:-0.00794):0.01134):0.06163,(tr|M4ESZ9|M4ESZ9_BRARP:0.06320,tr|M4E673|M4E673_BRARP:0.07078):0.00865):0.15054):0.00845):0.00325,(((tr|K7LXW0|K7LXW0_SOYBN:0.14476,tr|K7L5D2|K7L5D2_SOYBN:0.13356):0.07602,(((tr|M0S605|M0S605_MUSAM:0.08825,tr|M0RZ81|M0RZ81_MUSAM:0.09084):0.05758,(((tr|K4ABP9|K4ABP9_SETIT:0.12515,(tr|K4AB17|K4AB17_SETIT:0.08299,(tr|K7WCL2|K7WCL2_MAIZE:0.04671,(tr|C5WXQ5|C5WXQ5_SORBI:0.06361,tr|K7VCW5|K7VCW5_MAIZE:0.03771):0.02081):0.01898):0.03428):0.01510,((tr|M8ATU0|M8ATU0_TRIUA:0.09147,tr|I1H4W5|I1H4W5_BRADI:0.06818):0.04952,(tr|J3LPD7|J3LPD7_ORYBR:0.08497,(tr|Q75LQ6|Q75LQ6_ORYSJ:0.04442,tr|I1PBW7|I1PBW7_ORYGL:-0.00132):0.05307):0.02870):0.01212):0.02161,(((tr|K7VHC2|K7VHC2_MAIZE:0.06990,(tr|C5WXQ4|C5WXQ4_SORBI:0.05950,tr|K4ABI7|K4ABI7_SETIT:0.05979):0.00916):0.03289,tr|C5YSL0|C5YSL0_SORBI:0.13705):0.01844,((tr|J3LPD8|J3LPD8_ORYBR:0.07501,(tr|Q75LR0|Q75LR0_ORYSJ:0.00555,tr|I1PBW9|I1PBW9_ORYGL:0.00575):0.07231):0.03022,(tr|I1H4W4|I1H4W4_BRADI:0.07881,(tr|W5AHH9|W5AHH9_WHEAT:0.03648,(tr|M8B442|M8B442_TRIUA:-0.00525,tr|W5AFU9|W5AFU9_WHEAT:-0.04077):0.02516):0.08011):0.06757):0.01786):0.00595):0.00538):0.03763,((((tr|M8AID5|M8AID5_TRIUA:0.02412,(tr|I1H4W9|I1H4W9_BRADI:0.07078,tr|M0YV12|M0YV12_HORVD:-0.02412):0.03271):0.04360,(tr|M7YVL7|M7YVL7_TRIUA:0.08113,(tr|W5EIT9|W5EIT9_WHEAT:0.00633,(tr|M7YU98|M7YU98_TRIUA:0.01851,tr|W5CRK7|W5CRK7_WHEAT:0.01422):0.00308):0.07286):0.01560):0.01419,((tr|J3LPD6|J3LPD6_ORYBR:0.03234,(tr|Q75LQ1|Q75LQ1_ORYSJ:-0.00484,(tr|I1PBW6|I1PBW6_ORYGL:-0.01385,tr|Q0DRF7|Q0DRF7_ORYSJ:0.01385):0.00673):0.07026):0.05808,((tr|K7VKS2|K7VKS2_MAIZE:-0.00059,tr|K7VYJ7|K7VYJ7_MAIZE:0.00059):0.09714,(tr|C5WXQ6|C5WXQ6_SORBI:0.08309,(tr|K4ABX4|K4ABX4_SETIT:0.05185,tr|K4ABR8|K4ABR8_SETIT:0.05385):0.03403):0.00747):0.04646):0.01314):0.06752,((tr|I1H4W7|I1H4W7_BRADI:0.10090,(tr|M7ZG79|M7ZG79_TRIUA:0.06791,tr|F2DSN7|F2DSN7_HORVD:0.06918):0.03551):0.06084,(tr|I1H4W8|I1H4W8_BRADI:0.10339,((tr|W5EEN9|W5EEN9_WHEAT:0.01387,(tr|W5DPN2|W5DPN2_WHEAT:0.02155,tr|W5EPT0|W5EPT0_WHEAT:0.01263):0.01057):0.03475,(tr|F2DF43|F2DF43_HORVD:0.02280,tr|M0X7U1|M0X7U1_HORVD:-0.02280):0.03865):0.04875):0.04527):0.03207):0.02473):0.00904):0.00163,(tr|Q75LQ8|Q75LQ8_ORYSJ:0.05816,tr|I1PBW8|I1PBW8_ORYGL:0.05983):0.17247):0.00451):0.01885,(tr|B9SIN7|B9SIN7_RICCO:0.23494,((tr|D7TU80|D7TU80_VITVI:0.18920,((tr|K7LXV9|K7LXV9_SOYBN:0.10784,(tr|G7JCS0|G7JCS0_MEDTR:0.08746,tr|K7L5D3|K7L5D3_SOYBN:0.08278):0.03265):0.04073,((tr|G7IPJ2|G7IPJ2_MEDTR:0.00839,tr|G7IPJ1|G7IPJ1_MEDTR:0.00667):0.13148,((tr|K7M9R9|K7M9R9_SOYBN:0.00767,tr|K7M9R8|K7M9R8_SOYBN:0.01857):0.04367,((tr|K7M9S2|K7M9S2_SOYBN:-0.00577,(tr|K7M9S1|K7M9S1_SOYBN:0.00044,tr|K7M9S4|K7M9S4_SOYBN:-0.00044):0.00577):0.05127,tr|K7M9S5|K7M9S5_SOYBN:0.00844):0.00644):0.09785):0.00801):0.04640):0.00904,(((((tr|B9SIN8|B9SIN8_RICCO:0.10084,tr|B9S3C1|B9S3C1_RICCO:0.06152):0.07287,(tr|B9IJF4|B9IJF4_POPTR:0.12925,tr|B9IJF6|B9IJF6_POPTR:0.12782):0.04455):0.01424,tr|U5FKU2|U5FKU2_POPTR:0.17235):0.01302,tr|B9SIP1|B9SIP1_RICCO:0.16526):0.02084,(tr|M1AXU3|M1AXU3_SOLTU:0.03353,(tr|M1AXU4|M1AXU4_SOLTU:0.00778,tr|K4B2A2|K4B2A2_SOLLC:0.00951):0.03015):0.18178):0.00681):0.01614):0.01744):0.00592):0.02394,((tr|M2PA46|M2PA46_CERS8:0.26578,(tr|D8PVG9|D8PVG9_SCHCM:0.16984,tr|D8PVH0|D8PVH0_SCHCM:0.18999):0.08722):0.01478,((tr|U4LU39|U4LU39_PYROM:0.20327,tr|U4KUL3|U4KUL3_PYROM:0.10715):0.10909,(tr|U4LKW5|U4LKW5_PYROM:0.25240,tr|U4LGM9|U4LGM9_PYROM:0.27299):0.02202):0.01810):0.00317):0.00053):0.00693,(((tr|Q4YU51|Q4YU51_PLABA:0.10137,tr|Q4Y678|Q4Y678_PLACH:0.07957):0.07710,(tr|Q8IDF3|Q8IDF3_PLAF7:0.11459,(tr|B3L778|B3L778_PLAKH:0.04610,tr|A5K2F6|A5K2F6_PLAVS:0.04228):0.08121):0.05609):0.11187,((tr|J8TZL6|J8TZL6_TRIAS:0.00231,tr|K1WM21|K1WM21_TRIAC:0.00277):0.29465,(tr|M5BMZ4|M5BMZ4_THACB:0.13379,(tr|L8WHP9|L8WHP9_THACA:0.25065,tr|M5BZ61|M5BZ61_THACB:0.10361):0.07050):0.09413):0.01528):0.00601):0.00395):0.00636,(tr|G4T652|G4T652_PIRID:0.31841,(((tr|D7G0P1|D7G0P1_ECTSI:0.18277,(tr|D8LJ59|D8LJ59_ECTSI:0.05880,(tr|D7G061|D7G061_ECTSI:0.16083,tr|D8LTK1|D8LTK1_ECTSI:0.14104):0.01458):0.08013):0.05296,(((tr|K0SC59|K0SC59_THAOC:0.12027,tr|B8CEU9|B8CEU9_THAPS:0.12857):0.05364,(tr|B7G6D3|B7G6D3_PHATC:0.12820,(tr|U4L467|U4L467_PYROM:0.20648,tr|B7G6D0|B7G6D0_PHATC:0.07905):0.02343):0.03970):0.03110,((tr|B8LDX2|B8LDX2_THAPS:0.16944,(tr|B7G659|B7G659_PHATC:0.09529,tr|B7FZ11|B7FZ11_PHATC:0.14120):0.01277):0.06552,((tr|K0SVH4|K0SVH4_THAOC:0.09508,tr|B8BUJ8|B8BUJ8_THAPS:0.11658):0.07221,(tr|K0SQ41|K0SQ41_THAOC:0.12321,(tr|B2AL84|B2AL84_PODAN:0.22065,tr|B5YLF1|B5YLF1_THAPS:0.12160):-0.00181):0.04860):0.01954):0.00405):0.00887):0.03266,(((tr|M2MRR6|M2MRR6_BAUCO:0.16657,(tr|N1QCL6|N1QCL6_MYCFI:0.09497,tr|N1Q1U1|N1Q1U1_MYCP1:0.09140):0.07771):0.06942,((tr|J5K2A6|J5K2A6_BEAB2:0.05596,tr|G3JEL6|G3JEL6_CORMM:0.07085):0.15861,(tr|M3CQ00|M3CQ00_SPHMS:0.20406,(tr|E4ZJK2|E4ZJK2_LEPMJ:0.15787,((tr|E3RYC9|E3RYC9_PYRTT:0.09024,(tr|B2WKW4|B2WKW4_PYRTR:0.05801,tr|M2RB98|M2RB98_COCSN:0.06041):0.02947):0.03671,(tr|R0K0D8|R0K0D8_SETT2:0.13393,(tr|M2UKE6|M2UKE6_COCH5:0.09949,tr|Q0V657|Q0V657_PHANO:0.09801):0.01872):0.00392):0.02848):0.04396):0.01714):0.00833):0.03495,(tr|S3CUN4|S3CUN4_OPHP1:0.25023,(tr|F0XNJ5|F0XNJ5_GROCL:0.20960,(tr|L8G276|L8G276_PSED2:0.19294,(tr|B6Q723|B6Q723_PENMQ:0.08850,tr|B8LXX9|B8LXX9_TALSN:0.09349):0.07712):0.03463):0.03220):0.02712):0.02818):0.01029):0.01215):0.01119,(tr|G4T4T7|G4T4T7_PIRID:0.30542,(tr|A8N426|A8N426_COPC7:0.29559,(tr|B8PM88|B8PM88_POSPM:0.18911,tr|J4I243|J4I243_FIBRA:0.25816):0.06563):0.00951):0.01775):0.00459):0.01131,(((tr|S8EBF0|S8EBF0_FOMPI:0.30655,tr|M2R3E7|M2R3E7_CERS8:0.28895):0.01913,(tr|B8P0D9|B8P0D9_POSPM:0.33871,((tr|B8P0E0|B8P0E0_POSPM:0.25728,(tr|M2R9T2|M2R9T2_CERS8:0.26435,(tr|J4GQX9|J4GQX9_FIBRA:0.14224,(tr|B8P0D8|B8P0D8_POSPM:0.10463,tr|S8FFC7|S8FFC7_FOMPI:0.07660):0.03518):0.10286):0.01169):0.01214,(tr|J4H3H3|J4H3H3_FIBRA:0.29227,tr|B8P7Q1|B8P7Q1_POSPM:0.32493):0.01894):0.01306):0.01212):0.01789,(((tr|A0A023B2F3|A0A023B2F3_GRENI:0.30513,(tr|K5WEL5|K5WEL5_PHACS:0.30912,tr|M2QJE8|M2QJE8_CERS8:0.29062):0.01035):0.02429,(tr|D8QLA9|D8QLA9_SCHCM:0.32803,((((tr|V2XP78|V2XP78_MONRO:0.20260,(tr|V2YRP5|V2YRP5_MONRO:0.19446,tr|V2WWQ9|V2WWQ9_MONRO:0.22609):0.02321):0.09465,(tr|K5V520|K5V520_PHACS:0.24720,tr|M2R1X0|M2R1X0_CERS8:0.25607):0.04591):0.01334,((tr|J4H4Z4|J4H4Z4_FIBRA:0.24779,(tr|S8F9K6|S8F9K6_FOMPI:0.28466,tr|S8DZ70|S8DZ70_FOMPI:0.20785):0.04390):0.03635,(((tr|B8PM95|B8PM95_POSPM:0.05547,tr|B8PEG8|B8PEG8_POSPM:-0.02362):0.25775,(tr|B0DDA2|B0DDA2_LACBS:0.19293,tr|S8FIQ3|S8FIQ3_FOMPI:0.24229):0.05082):0.02040,(tr|M2R048|M2R048_CERS8:0.27840,tr|D8T8N0|D8T8N0_SELML:0.29144):0.01737):0.00674):0.00412):0.01044,((tr|V2XAQ9|V2XAQ9_MONRO:0.26316,(tr|V2X5D3|V2X5D3_MONRO:0.22159,(tr|E2LMP2|E2LMP2_MONPE:0.06139,tr|V2X5B7|V2X5B7_MONRO:0.08019):0.13304):0.04872):0.06782,(((((tr|K5VLL3|K5VLL3_AGABU:0.01016,tr|K9HSN8|K9HSN8_AGABB:0.00611):0.07212,(tr|K5XL94|K5XL94_AGABU:0.00729,tr|K9H6T9|K9H6T9_AGABB:0.00699):0.06362):0.05392,(tr|K5WW66|K5WW66_AGABU:0.09119,tr|K9HEB2|K9HEB2_AGABB:0.09322):0.04644):0.17993,((tr|D8Q5F6|D8Q5F6_SCHCM:0.16439,tr|D8PT77|D8PT77_SCHCM:0.19205):0.04488,(tr|D8Q5F5|D8Q5F5_SCHCM:0.23147,tr|D8Q5H6|D8Q5H6_SCHCM:0.25565):0.01004):0.06845):0.01135,(((tr|K5VKY0|K5VKY0_AGABU:0.01054,tr|K9I0T1|K9I0T1_AGABB:0.00732):0.32195,(tr|B0DDA1|B0DDA1_LACBS:0.24048,tr|A8NB97|A8NB97_COPC7:0.26157):0.04081):0.02477,((tr|F8PKD2|F8PKD2_SERL3:0.00482,tr|F8NIL0|F8NIL0_SERL9:0.00619):0.27245,(tr|F8PKD1|F8PKD1_SERL3:-0.00624,tr|F8NIS2|F8NIS2_SERL9:0.09073):0.22957):0.04054):0.00699):0.00810):0.00499):0.00533):0.00396):0.00769,((tr|M5BRC7|M5BRC7_THACB:0.24719,tr|M2PHF2|M2PHF2_CERS8:0.28561):0.03633,(tr|K5WFP4|K5WFP4_PHACS:0.30225,(tr|K5WFP0|K5WFP0_PHACS:0.20177,(tr|K5V602|K5V602_PHACS:0.11161,tr|K5W2M8|K5W2M8_PHACS:0.08952):0.11579):0.06337):0.03231):0.02420):0.00725):0.00463):0.00160):0.00905):0.00421,(((tr|C7PTB3|C7PTB3_CHIPD:0.31341,((tr|K4IRS8|K4IRS8_PSYTT:0.19350,tr|I3Z1Y5|I3Z1Y5_BELBD:0.18648):0.09720,((tr|R6EW33|R6EW33_9BACT:0.30200,tr|R6DZD5|R6DZD5_9BACE:0.31008):0.00849,(tr|R5M601|R5M601_9BACT:0.30223,(tr|R5RSV9|R5RSV9_9BACE:0.24662,(tr|R6A183|R6A183_9BACT:0.26188,tr|R6W9J1|R6W9J1_9BACT:0.20552):0.02740):0.02682):0.00175):0.00398):0.01192):0.03274,((tr|F0JJL7|F0JJL7_DESDE:0.25829,tr|K0NIB6|K0NIB6_DESTT:0.24160):0.08010,(tr|Q2RW27|Q2RW27_RHORT:0.29363,(tr|C6B808|C6B808_RHILS:0.02991,((tr|S5S4B4|S5S4B4_RHIET:0.00500,tr|Q2K0C3|Q2K0C3_RHIEC:0.00595):0.04025,(tr|B6A490|B6A490_RHILW:0.03769,(tr|W0NJA4|W0NJA4_RHILT:0.02880,(tr|Q1M5E7|Q1M5E7_RHIL3:0.02027,tr|W0INW5|W0INW5_RHILT:0.02149):0.00889):0.00219):0.00081):0.01088):0.27373):0.03848):0.00078):0.01379,(((((tr|B9KTS7|B9KTS7_RHOSK:0.00330,(tr|Q3IWQ1|Q3IWQ1_RHOS4:0.00059,(tr|F3U2E1|F3U2E1_RHOSH:0.00124,tr|A3PPA8|A3PPA8_RHOS1:0.00071):0.00055):0.00191):0.28421,(((tr|A5V4E9|A5V4E9_SPHWW:0.26083,(tr|A1VP16|A1VP16_POLNA:0.23393,(tr|F4GYF6|F4GYF6_CELFA:0.22602,tr|Q01P85|Q01P85_SOLUE:0.22255):0.01684):0.01642):0.01137,(((tr|H8MX43|H8MX43_CORCM:0.22122,(tr|E3E9C9|E3E9C9_PAEPS:0.16716,tr|C3H9V2|C3H9V2_BACTU:0.16488):0.06952):0.00331,((tr|I0G9V4|I0G9V4_9BRAD:0.21350,(tr|D7AGH8|D7AGH8_GEOSK:0.18185,(tr|E8WSB0|E8WSB0_GEOS8:0.16152,tr|K9VPH7|K9VPH7_9CYAN:0.15504):0.02520):0.00862):0.02815,((tr|A2SFV9|A2SFV9_METPP:0.15034,(tr|H5WST2|H5WST2_9BURK:0.15259,tr|B1Y125|B1Y125_LEPCP:0.14297):0.00636):0.03737,(tr|B3U4W5|B3U4W5_9BACT:0.16378,tr|Q21Z40|Q21Z40_ALBFT:0.15150):0.02841):0.06736):0.02167):0.00978,(tr|G2P3L6|G2P3L6_STRVO:0.24710,(tr|F2RGA2|F2RGA2_STRVP:0.23726,(tr|C9ZG50|C9ZG50_STRSW:0.18157,tr|Q82MR2|Q82MR2_STRAW:0.17258):0.06333):0.01177):0.00793):0.00589):0.02666,(tr|C7P9U4|C7P9U4_CHIPD:0.28354,tr|K9ZA18|K9ZA18_CYAAP:0.26333):0.01312):0.01136):0.05039,(tr|A9AXA2|A9AXA2_HERA2:0.35519,(tr|Q2HCF8|Q2HCF8_CHAGB:-0.08168,tr|I0I5Y7|I0I5Y7_CALAS:0.08168):0.33625):0.00826):0.00439,((tr|Q3J9Z6|Q3J9Z6_NITOC:0.26304,(tr|A1VLJ0|A1VLJ0_POLNA:0.23911,tr|C0QJL6|C0QJL6_DESAH:0.23705):0.03206):0.05777,((tr|E8RHJ4|E8RHJ4_DESPD:0.19898,(tr|Q479Y5|Q479Y5_DECAR:0.17526,tr|C7RQ71|C7RQ71_ACCPU:0.18447):0.02309):0.09977,((tr|D5MH91|D5MH91_9BACT:0.28395,(tr|A9VC84|A9VC84_MONBE:0.26506,(tr|A8IRH4|A8IRH4_CHLRE:0.20839,tr|D8TJX4|D8TJX4_VOLCA:0.20908):0.06204):0.02415):0.01026,((tr|D9SHW1|D9SHW1_GALCS:0.17932,tr|Q3AS69|Q3AS69_CHLCH:0.17332):0.11712,((tr|I0HV75|I0HV75_RUBGI:0.19311,tr|C7RJH2|C7RJH2_ACCPU:0.18895):0.04169,((tr|A0JYI4|A0JYI4_ARTS2:0.22082,tr|E6S7Z1|E6S7Z1_INTC7:0.20582):0.04995,((tr|B3ECI5|B3ECI5_CHLL2:0.16222,tr|A1BFW0|A1BFW0_CHLPD:0.16620):0.02288,(tr|B4SAF9|B4SAF9_PELPB:0.18977,tr|B3EK49|B3EK49_CHLPB:0.17427):0.00514):0.03928):0.02953):0.03713):0.00493):0.00415):0.01353):0.01393):0.01203,(tr|A9AXQ9|A9AXQ9_HERA2:0.34993,((tr|C2UNI0|C2UNI0_BACCE:0.31696,(tr|Q4YQF4|Q4YQF4_PLABA:0.10347,tr|Q4XLV5|Q4XLV5_PLACH:0.13595):0.21348):0.01561,((tr|Q1MHA2|Q1MHA2_RHIL3:0.17470,(tr|B7KTJ4|B7KTJ4_METC4:0.00535,(tr|C5AYL7|C5AYL7_METEA:0.00096,(tr|C7CJY2|C7CJY2_METED:0.00220,tr|A9W2H8|A9W2H8_METEP:0.00079):0.00106):0.00364):0.17085):0.05027,(tr|A0A024E6H7|A0A024E6H7_9PSED:0.18694,(tr|I0G9V3|I0G9V3_9BRAD:0.08762,(tr|G7DJZ5|G7DJZ5_BRAJP:0.00562,tr|A0A023XGW8|A0A023XGW8_BRAJP:0.00290):0.08443):0.09910):0.04463):0.10935):0.00377):0.00885):0.00203):0.00184):0.00277):0.00179):0.00152):0.00328):0.00159):0.00117):0.00114):0.00008);
ME_NNI2	(((((((tr|K8GFT6|K8GFT6_9CYAN:0.25416,(tr|K1WPK3|K1WPK3_ARTPT:0.01180,tr|D4ZRX2|D4ZRX2_ARTPN:0.00824):0.23147):0.01751,((tr|K9UJD7|K9UJD7_9CHRO:0.21381,tr|K9W1K2|K9W1K2_9CYAN:0.21601):0.02261,((tr|K9WLP7|K9WLP7_9CYAN:0.23321,((tr|B7KL36|B7KL36_CYAP7:0.20274,tr|E0UGK6|E0UGK6_CYAP2:0.19877):0.06615,(tr|C7QY37|C7QY37_CYAP0:0.21819,tr|B1X0V4|B1X0V4_CYAA5:0.22152):0.04889):0.01915):0.01040,(tr|K9UY68|K9UY68_9CYAN:0.15710,(tr|K9R6R5|K9R6R5_9CYAN:0.14279,((tr|K9QEC4|K9QEC4_9NOSO:0.09211,(tr|K9QQ03|K9QQ03_NOSS7:0.08197,(tr|Q3M719|Q3M719_ANAVT:0.00858,tr|Q8YQY4|Q8YQY4_NOSS1:0.01367):0.07006):0.00922):0.00974,((tr|B2IT84|B2IT84_NOSP7:0.06522,(tr|K9PRK5|K9PRK5_9CYAN:0.06887,tr|W6FVS3|W6FVS3_NODSP:0.09451):0.02152):0.01762,((tr|K9WS76|K9WS76_9NOST:0.05527,tr|K7VZD4|K7VZD4_9NOST:0.07397):0.01565,(tr|K9ZQ94|K9ZQ94_ANACC:0.06304,tr|D7DXY4|D7DXY4_NOSA0:0.08847):0.01437):0.03082):0.02244):0.00860):0.02077):0.07354):0.01593):0.01468):0.03705,((tr|K9Q255|K9Q255_9CYAN:0.25576,(((tr|Q111E6|Q111E6_TRIEI:0.13214,tr|Q113K6|Q113K6_TRIEI:0.10677):0.08059,(((tr|K9V4G7|K9V4G7_9CYAN:0.10348,tr|K9PN39|K9PN39_9CYAN:0.18266):0.02961,tr|K9QJ26|K9QJ26_9NOSO:0.09929):0.04975,tr|Q8YS65|Q8YS65_NOSS1:0.13829):0.03670):0.01433,(((tr|K9ZKI5|K9ZKI5_ANACC:0.07067,tr|K7W655|K7W655_9NOST:0.07364):0.12245,((tr|K9Q0Y8|K9Q0Y8_9CYAN:0.19459,tr|B0C9W0|B0C9W0_ACAM1:0.18912):0.01628,(tr|K9PZQ2|K9PZQ2_9CYAN:0.17481,tr|K9VRM4|K9VRM4_9CYAN:0.18625):0.01559):0.00418):0.02173,((tr|K9UZZ9|K9UZZ9_9CYAN:0.18401,(tr|K9X7G0|K9X7G0_9NOST:0.16495,tr|B7KEV4|B7KEV4_CYAP7:0.15014):0.01961):0.03984,(tr|K9Q1L0|K9Q1L0_9CYAN:0.18370,tr|B7KJQ8|B7KJQ8_CYAP7:0.19075):0.02293):0.00987):0.00659):0.03282):0.01618,(tr|K8GRJ2|K8GRJ2_9CYAN:0.27728,tr|Q113D2|Q113D2_TRIEI:0.28621):0.01492):0.01883):0.03369,((tr|D2R7P0|D2R7P0_PIRSD:0.32267,(tr|L0DGW5|L0DGW5_SINAD:0.30437,(tr|B9TLC0|B9TLC0_RICCO:0.27981,((tr|E3E8M6|E3E8M6_PAEPS:0.21936,tr|K4IYI6|K4IYI6_PSYTT:0.21802):0.04636,(tr|Q138G9|Q138G9_RHOPS:0.27765,(tr|C8VVT6|C8VVT6_DESAS:0.17625,((tr|F4BQS5|F4BQS5_CARS1:0.15409,(tr|A6TNL9|A6TNL9_ALKMQ:0.11672,tr|G7MAM0|G7MAM0_9CLOT:0.11455):0.04772):0.02095,(tr|Q0HF89|Q0HF89_SHESM:0.18554,tr|D3FX53|D3FX53_BACPE:0.17580):0.00195):0.00261):0.08705):0.00259):0.02558):0.01878):0.00109):0.04235,(tr|E9CEF0|E9CEF0_CAPO3:0.36195,(tr|M2QJE3|M2QJE3_CERS8:0.27447,tr|M2Q5Y9|M2Q5Y9_CERS8:0.27163):0.08297):0.02070):0.00187):0.00719,((((tr|M5C3R1|M5C3R1_THACB:0.33322,tr|Q110F2|Q110F2_TRIEI:0.36508):0.01925,((tr|A9FRH3|A9FRH3_SORC5:0.31338,(tr|M1NMT6|M1NMT6_STRHY:0.18531,tr|V6KBR1|V6KBR1_STRRC:0.18725):0.12767):0.02033,(tr|D6BAM8|D6BAM8_9ACTO:0.33951,(tr|B4SA26|B4SA26_PELPB:0.32860,((tr|Q0RFT3|Q0RFT3_FRAAA:0.01744,tr|I9KQ76|I9KQ76_9ACTO:0.07828):0.25265,(tr|G2PBT4|G2PBT4_STRVO:0.31646,(tr|R4LW28|R4LW28_9ACTO:0.19906,tr|A8L233|A8L233_FRASN:0.21350):0.08644):0.02169):0.01839):0.00896):0.00802):0.01257):0.00585,((tr|V6KWA0|V6KWA0_STRRC:0.35404,(((tr|C5Z0B7|C5Z0B7_SORBI:0.28624,tr|K3ZD96|K3ZD96_SETIT:0.31075):0.05216,(tr|I1KTV6|I1KTV6_SOYBN:0.35923,(((tr|U5DAB9|U5DAB9_AMBTC:0.18821,tr|I1HI23|I1HI23_BRADI:0.18749):0.05072,((tr|I1HI24|I1HI24_BRADI:0.21900,(((tr|B6U746|B6U746_MAIZE:0.04125,tr|K7VH12|K7VH12_MAIZE:-0.04125):0.15335,(tr|C5Z0B6|C5Z0B6_SORBI:0.18339,tr|K3Z6L3|K3Z6L3_SETIT:0.18567):0.00844):0.01321,(tr|J3M8I0|J3M8I0_ORYBR:0.12168,(tr|I1PWX3|I1PWX3_ORYGL:0.00659,(tr|Q0DH21|Q0DH21_ORYSJ:0.00313,tr|Q75K89|Q75K89_ORYSJ:0.01048):0.00268):0.11171):0.05943):0.02914):0.03773,((tr|F2D4F8|F2D4F8_HORVD:0.15567,(tr|C5Z0B8|C5Z0B8_SORBI:0.15307,(tr|M7ZBF6|M7ZBF6_TRIUA:0.19885,tr|K3Z6L8|K3Z6L8_SETIT:0.13081):0.01143):0.00345):0.06740,((tr|B4FNB7|B4FNB7_MAIZE:0.17912,(tr|Q84VF0|Q84VF0_ORYSJ:0.03306,tr|J3M8I1|J3M8I1_ORYBR:0.03709):0.13947):0.03921,((tr|C5XMG1|C5XMG1_SORBI:0.11766,tr|K3XI54|K3XI54_SETIT:0.11965):0.05922,((tr|J3L4X2|J3L4X2_ORYBR:0.13016,(tr|Q8LJ88|Q8LJ88_ORYSJ:0.10475,tr|I1NSF2|I1NSF2_ORYGL:0.10508):0.02314):0.02150,(tr|I1HSI1|I1HSI1_BRADI:0.13161,((tr|F2D811|F2D811_HORVD:0.02372,tr|W5D5P0|W5D5P0_WHEAT:0.02601):0.09353,(tr|W5DDW1|W5DDW1_WHEAT:0.15540,(tr|M7ZLI1|M7ZLI1_TRIUA:-0.02495,tr|W5CAK9|W5CAK9_WHEAT:0.02495):0.13152):0.02157):0.00972):0.01614):0.02928):0.03137):0.00961):0.01511):0.01375):0.02428,((((tr|D8RHQ9|D8RHQ9_SELML:0.11454,tr|D8S4X0|D8S4X0_SELML:0.10678):0.18311,((tr|A9RCM4|A9RCM4_PHYPA:0.21104,tr|A9S2M9|A9S2M9_PHYPA:0.21748):0.06309,((tr|A9S2N1|A9S2N1_PHYPA:0.17391,tr|A9T4W6|A9T4W6_PHYPA:0.17091):0.08842,(tr|W1NRK7|W1NRK7_AMBTC:0.23790,((tr|M0SMM2|M0SMM2_MUSAM:0.19832,(tr|I1HRT2|I1HRT2_BRADI:0.19911,((tr|J3NB56|J3NB56_ORYBR:0.14236,(tr|Q2RAW9|Q2RAW9_ORYSJ:0.00417,tr|G2XMN3|G2XMN3_ORYGL:0.00306):0.13246):0.02510,(((tr|M0X657|M0X657_HORVD:0.01580,tr|M0X658|M0X658_HORVD:0.05933):0.03819,(tr|W5FTU9|W5FTU9_WHEAT:-0.03367,(tr|W5FI64|W5FI64_WHEAT:0.01224,tr|W5FYD2|W5FYD2_WHEAT:0.04936):0.04158):0.03900):0.05412,(tr|K3ZJ69|K3ZJ69_SETIT:0.14322,(tr|K7V269|K7V269_MAIZE:0.15328,(tr|C5XXX4|C5XXX4_SORBI:0.12052,(tr|C5XVL4|C5XVL4_SORBI:0.08584,tr|C5Y502|C5Y502_SORBI:0.01864):0.04727):0.02773):0.03070):0.02088):0.01444):0.02284):0.00345):0.02433,((tr|M4CZ30|M4CZ30_BRARP:0.12670,(sp|Q9FYE1|MCA9_ARATH:0.09463,(tr|M4EJ29|M4EJ29_BRARP:0.06199,tr|D7LXG5|D7LXG5_ARALL:0.06242):0.03351):0.02601):0.10177,((tr|M1CQE6|M1CQE6_SOLTU:0.06893,tr|K4D317|K4D317_SOLLC:0.06930):0.14458,((tr|Q2HUG6|Q2HUG6_MEDTR:0.13377,(tr|B9RUK7|B9RUK7_RICCO:0.11201,tr|F6HQR7|F6HQR7_VITVI:0.11510):0.01666):0.02557,(tr|I1N8J0|I1N8J0_SOYBN:0.13644,(tr|B9IHH0|B9IHH0_POPTR:0.10664,tr|B9HDR0|B9HDR0_POPTR:0.10123):0.03264):0.01846):0.04741):0.02116):0.00455):0.00114):0.03597):0.01566):0.00399):0.00750,tr|C1E571|C1E571_MICSR:0.25196):0.01328,((tr|I1KW32|I1KW32_SOYBN:0.24027,((tr|F6H9S5|F6H9S5_VITVI:0.18688,(tr|K4CWY6|K4CWY6_SOLLC:0.00837,tr|M1AV66|M1AV66_SOLTU:0.00966):0.16986):0.02380,((((tr|B9HYC9|B9HYC9_POPTR:0.15823,tr|M0TZF2|M0TZF2_MUSAM:0.15613):0.00657,((tr|I1MIC1|I1MIC1_SOYBN:0.18541,tr|I1KW34|I1KW34_SOYBN:0.12726):0.04991,tr|A9PGK4|A9PGK4_POPTR:0.13123):0.00651):0.01415,tr|B9RYK8|B9RYK8_RICCO:0.20478):0.01371,tr|M0TDH8|M0TDH8_MUSAM:0.16827):0.00724):0.02904):0.00930,((tr|M4F212|M4F212_BRARP:0.17383,(sp|O64517|MCA4_ARATH:0.00770,tr|D7KWG9|D7KWG9_ARALL:0.00731):0.16212):0.07518,((tr|M4ED62|M4ED62_BRARP:0.24465,(sp|Q9SA41|MCA8_ARATH:0.16501,tr|D7KEF2|D7KEF2_ARALL:0.16733):0.08617):0.02250,((tr|M4CHD0|M4CHD0_BRARP:0.22235,(sp|Q6XPT5|MCA7_ARATH:0.13004,tr|D7KW01|D7KW01_ARALL:0.13200):0.08792):0.03995,((((tr|M4F210|M4F210_BRARP:0.16945,(sp|O64519|MCA6_ARATH:0.12745,tr|D7KWG7|D7KWG7_ARALL:0.12492):0.04943):0.06344,(tr|M4F211|M4F211_BRARP:0.20412,(tr|M4CW10|M4CW10_BRARP:0.14488,(sp|O64518|MCA5_ARATH:0.02977,tr|D7KWG8|D7KWG8_ARALL:0.02662):0.11348):0.06256):0.00657):0.01563,(tr|M4F209|M4F209_BRARP:0.09163,tr|D7KW00|D7KW00_ARALL:0.02143):0.11157):0.03343,tr|M4F6D5|M4F6D5_BRARP:0.17974):0.01664):0.00149):0.01226):0.00166):0.01667):0.00431):0.02009):0.00791):0.01665,(tr|B5GW02|B5GW02_STRC2:0.28441,tr|B5HFW0|B5HFW0_STRPR:0.30686):0.06023):0.00876):0.01336,(((tr|R4LLH7|R4LLH7_9ACTO:0.29946,(tr|B1VYB7|B1VYB7_STRGG:0.28147,(tr|B5HBM7|B5HBM7_STRPR:0.31060,(tr|G2N9S0|G2N9S0_9ACTO:0.24113,tr|Q82KN5|Q82KN5_STRAW:0.22477):0.04784):0.01679):0.00338):0.04712,(tr|I8ZYC1|I8ZYC1_9ACTO:0.29473,(tr|R4SPA2|R4SPA2_AMYOR:0.25101,(tr|K0EP59|K0EP59_9NOCA:0.24670,(tr|K0ESV0|K0ESV0_9NOCA:0.18122,(tr|K0EQA6|K0EQA6_9NOCA:0.11539,tr|K0F2K3|K0F2K3_9NOCA:0.13340):0.06531):0.06125):0.02029):0.02122):0.04444):0.03474,((tr|K4RBG0|K4RBG0_9ACTO:0.33515,(tr|A1AN33|A1AN33_PELPD:0.26097,(tr|B1MM97|B1MM97_MYCA9:0.32399,tr|K4R1Y2|K4R1Y2_9ACTO:0.29857):0.02481):0.00644):0.03038,((tr|K4QUD0|K4QUD0_9ACTO:0.28211,(tr|J7LAH0|J7LAH0_NOCAA:0.23483,(tr|B1W002|B1W002_STRGG:0.19254,(tr|B5GT92|B5GT92_STRC2:0.12134,tr|Q82F30|Q82F30_STRAW:0.09939):0.09628):0.09924):0.01996):0.05930,(((tr|G2NQ65|G2NQ65_9ACTO:0.18037,(tr|B5I316|B5I316_9ACTO:0.09301,tr|K4RCC0|K4RCC0_9ACTO:0.08295):0.09057):0.13225,(tr|E4NAP7|E4NAP7_KITSK:0.23770,tr|K0F144|K0F144_9NOCA:0.22415):0.06910):0.01655,(tr|K4R9C3|K4R9C3_9ACTO:0.31089,(tr|D7B522|D7B522_NOCDD:0.26363,(tr|B5HQP2|B5HQP2_9ACTO:0.20141,tr|K4RBL4|K4RBL4_9ACTO:0.15952):0.09213):0.03454):0.00935):0.02008):0.00612):0.00622):0.00848):0.00324):0.00410,(((tr|H1XX30|H1XX30_9BACT:0.38119,((tr|W0JBL7|W0JBL7_9BACT:0.23659,tr|C5C5X1|C5C5X1_BEUC1:0.22666):0.09676,(tr|B8HUT5|B8HUT5_CYAP4:0.33152,(tr|S4XYM9|S4XYM9_SORCE:0.31135,tr|M4ZGP5|M4ZGP5_9BRAD:0.30712):0.02006):0.01370):0.02651):0.01281,(((tr|C4ZIE0|C4ZIE0_THASP:0.29702,(tr|Q0IVL1|Q0IVL1_ORYSJ:-0.00579,tr|K4QXZ8|K4QXZ8_9ACTO:0.00579):0.34910):0.02114,((tr|K7SXG0|K7SXG0_GLUOY:0.35718,tr|W5TT24|W5TT24_9NOCA:0.34901):0.02147,((tr|M9TRY7|M9TRY7_9ACTO:0.30949,(tr|F8JWG4|F8JWG4_STREN:0.27998,tr|F3Z9L6|F3Z9L6_9ACTO:0.30489):0.02742):0.03073,(((tr|R4LVG0|R4LVG0_9ACTO:0.26574,(tr|Q0RI79|Q0RI79_FRAAA:0.24568,(tr|K0JTJ0|K0JTJ0_SACES:0.26253,tr|Q0RQZ0|Q0RQZ0_FRAAA:0.22069):0.01812):0.05251):0.02006,(((tr|R4T9B6|R4T9B6_AMYOR:0.29881,tr|D3Q4B9|D3Q4B9_STANL:0.26866):0.00488,(((tr|G0FW25|G0FW25_AMYMS:0.25515,(tr|C7QDD5|C7QDD5_CATAD:0.26796,tr|C7QDD6|C7QDD6_CATAD:0.24908):0.06219):0.02478,tr|E3J1F3|E3J1F3_FRASU:0.27458):0.04012,tr|B1W2C9|B1W2C9_STRGG:0.31853):0.02180):0.01198,(((tr|W5WAT7|W5WAT7_9PSEU:0.29476,((tr|K4QWL4|K4QWL4_9ACTO:0.26628,tr|U5VXH0|U5VXH0_9ACTO:0.24681):0.02891,(tr|K4QW75|K4QW75_9ACTO:0.30301,(tr|Q7AKE1|Q7AKE1_STRCO:0.27839,tr|U5WDA9|U5WDA9_9ACTO:0.27577):0.00918):0.01626):0.00495):0.00971,(((tr|G8SHX7|G8SHX7_ACTS5:0.24107,tr|K4QYW0|K4QYW0_9ACTO:0.24919):0.02413,((tr|M1MDL9|M1MDL9_STRHY:0.25345,tr|D7AYW9|D7AYW9_NOCDD:0.23798):0.03576,(((tr|B5HGR7|B5HGR7_STRPR:0.22320,(tr|G2P0C6|G2P0C6_STRVO:0.14292,tr|D7BTQ9|D7BTQ9_STRBB:0.15166):0.09011):0.02136,(tr|K4RG44|K4RG44_9ACTO:0.24666,tr|K4RBX9|K4RBX9_9ACTO:0.26437):0.00934):0.01146,(tr|I0HCT6|I0HCT6_ACTM4:0.23249,(tr|V6K7G0|V6K7G0_STRNV:0.19413,(tr|F8K209|F8K209_STREN:0.03630,tr|M1M547|M1M547_STRHY:0.04221):0.16167):0.04100):0.01384):0.01345):0.00225):0.00724,(tr|I0HDJ7|I0HDJ7_ACTM4:0.26086,tr|K0K5I7|K0K5I7_SACES:0.30668):0.00888):0.00672):0.00437,((tr|H5WXW0|H5WXW0_9PSEU:0.26510,tr|U5W4R0|U5W4R0_9ACTO:0.25483):0.02552,(tr|D7CBF9|D7CBF9_STRBB:0.24734,(tr|W5TBU6|W5TBU6_9NOCA:0.26893,(tr|A0A059VYT0|A0A059VYT0_STRA9:0.21049,tr|A0A059WHK4|A0A059WHK4_STRA9:0.22786):0.03697):0.00824):0.01503):0.00568):0.00746):0.01287):0.01232,(tr|V6KSP0|V6KSP0_STRRC:0.37007,(tr|D2VB52|D2VB52_NAEGR:0.32833,tr|I4AGC4|I4AGC4_FLELS:0.31252):0.01034):0.00872):0.00337):0.00185):0.01006):0.01252,(((tr|U5QNV3|U5QNV3_9CYAN:0.31416,tr|Q82P62|Q82P62_STRAW:0.31158):0.03141,((tr|M9TZY3|M9TZY3_9ACTO:0.30925,tr|J7QKZ6|J7QKZ6_METSZ:0.33836):0.01888,(tr|L0KRU2|L0KRU2_MESAW:0.34145,(tr|V5T2Z2|V5T2Z2_PSEAI:0.22305,(tr|G0CKQ7|G0CKQ7_XANCA:0.22236,(sp|P55525|Y4KE_RHISN:0.16802,tr|S5SW78|S5SW78_RHIET:0.17527):0.03726):0.01109):0.11208):0.01413):0.00483):0.03162,((((tr|S5VQZ9|S5VQZ9_STRCU:0.30071,tr|K4RA07|K4RA07_9ACTO:0.28573):0.02846,(tr|B0JIH1|B0JIH1_MICAN:0.30415,(tr|K9PNX3|K9PNX3_9CYAN:0.15138,tr|K9QS99|K9QS99_NOSS7:0.14290):0.14935):0.01477):0.02382,((tr|C7QDH8|C7QDH8_CATAD:0.32423,((((tr|K4QSY0|K4QSY0_9ACTO:0.28059,tr|K4R1J3|K4R1J3_9ACTO:0.30171):0.01715,(tr|R4SX83|R4SX83_AMYOR:0.25417,tr|G2NRF9|G2NRF9_9ACTO:0.23762):0.02838):0.01665,tr|G8SJ60|G8SJ60_ACTS5:0.26067):0.01302,(tr|G8X248|G8X248_STREN:0.31006,(tr|K4QYC6|K4QYC6_9ACTO:0.25962,tr|K4QWC3|K4QWC3_9ACTO:0.26906):0.05657):0.00928):0.00348):0.01247,((tr|G8S6C2|G8S6C2_ACTS5:0.30152,tr|V9QYG0|V9QYG0_9PSED:0.31492):0.01987,tr|H5WJ31|H5WJ31_9BURK:0.31992):0.00775):0.01208):0.01755,(tr|F6BZ59|F6BZ59_SINMB:0.35483,((tr|A4YML9|A4YML9_BRASO:0.31731,tr|I0H8A0|I0H8A0_ACTM4:0.31324):0.03841,(tr|C7P9U2|C7P9U2_CHIPD:0.33886,(tr|F5XQ23|F5XQ23_MICPN:0.32209,(tr|B3EJ59|B3EJ59_CHLPB:0.30258,(tr|A0A024ELC6|A0A024ELC6_9PSED:0.25928,(tr|Q2SG68|Q2SG68_HAHCH:0.25260,tr|K9VUK2|K9VUK2_9CYAN:0.15039):0.05382):0.01753):0.02448):0.03199):0.00843):0.00193):0.01171):0.00780):0.00330):0.00263):0.00491,((((tr|D4H2N6|D4H2N6_DENA2:0.30043,tr|B9JXK6|B9JXK6_AGRVS:0.32983):0.04032,(((tr|K9VUM6|K9VUM6_9CYAN:0.12271,tr|K9VCI9|K9VCI9_9CYAN:0.12319):0.09155,(tr|K9X9R5|K9X9R5_9NOST:0.22213,tr|K9WRT0|K9WRT0_9CYAN:0.22067):0.00791):0.08647,(tr|D8PDS0|D8PDS0_9BACT:0.33165,((tr|D8PEK6|D8PEK6_9BACT:0.26623,(tr|C6DZB8|C6DZB8_GEOSM:0.25491,tr|R6BJ57|R6BJ57_9CLOT:0.27919):0.01855):0.00787,(tr|Q01Y74|Q01Y74_SOLUE:0.20965,(tr|Q1IV08|Q1IV08_KORVE:0.15401,((tr|Q9P9U2|Q9P9U2_XYLFA:0.01834,(tr|B2IAR6|B2IAR6_XYLF2:0.00580,tr|B0U6I0|B0U6I0_XYLFM:0.00748):0.01509):0.14389,(((tr|Q8P339|Q8P339_XANCP:0.00178,tr|G0CBV2|G0CBV2_XANCA:0.00139):0.00973,((tr|Q5GTT4|Q5GTT4_XANOR:0.00590,tr|G7TD20|G7TD20_XANOB:0.00750):0.01269,(tr|Q3BLZ8|Q3BLZ8_XANC5:0.00474,tr|Q8PEH8|Q8PEH8_XANAC:0.00651):0.00585):0.00445):0.05027,(tr|A0A023Y9D5|A0A023Y9D5_9GAMM:0.03258,(tr|B4SPF9|B4SPF9_STRM5:0.00428,(tr|G0JYF0|G0JYF0_STEMA:0.00181,(tr|I0KUI6|I0KUI6_STEMA:0.00082,tr|M3GBC0|M3GBC0_STEMA:0.00223):0.00128):0.00161):0.02664):0.03317):0.08283):0.02537):0.02873):0.05475):0.02344):0.01284):0.00343):0.00730,((((tr|K0NHC7|K0NHC7_DESTT:-0.00839,tr|K0NPD8|K0NPD8_DESTT:0.04304):0.27217,(tr|E4TP96|E4TP96_MARTH:0.24550,(tr|A2U2H7|A2U2H7_9FLAO:0.23842,(tr|I0AI71|I0AI71_IGNAJ:0.24359,(tr|H6L9Y0|H6L9Y0_SAPGL:0.22098,tr|I0AI73|I0AI73_IGNAJ:0.23754):0.01646):0.01096):0.00608):0.02882):0.02133,(((tr|C7RQW6|C7RQW6_ACCPU:0.25243,(tr|D3P6N3|D3P6N3_AZOS1:0.04441,tr|G7ZFT0|G7ZFT0_AZOL4:0.04958):0.21316):0.03262,(((tr|Q2SEH3|Q2SEH3_HAHCH:0.21776,tr|D8PES3|D8PES3_9BACT:0.23888):0.01726,((tr|D5BXP7|D5BXP7_NITHN:0.17711,(tr|G4STQ8|G4STQ8_META2:0.17281,tr|D5C2J3|D5C2J3_NITHN:0.16306):0.01450):0.02695,(tr|G0A721|G0A721_METMM:0.15689,(tr|H8GN41|H8GN41_METAL:0.15271,tr|G4SX45|G4SX45_META2:0.17702):0.03114):0.02339):0.01626):0.00563,tr|A8ZTC6|A8ZTC6_DESOH:0.22677):0.03658):0.00832,(tr|C6DZC4|C6DZC4_GEOSM:0.29436,(((tr|E4TUZ4|E4TUZ4_MARTH:0.30532,tr|F0S9A3|F0S9A3_PEDSD:0.32051):0.00602,(tr|I2EXZ0|I2EXZ0_EMTOG:0.29584,(tr|F4L867|F4L867_HALH1:0.15781,(tr|F4KRQ3|F4KRQ3_HALH1:0.13448,(((tr|F4KWT7|F4KWT7_HALH1:0.08519,tr|F4L7D7|F4L7D7_HALH1:0.10654):0.00912,(tr|F4L868|F4L868_HALH1:0.09811,tr|F4KWB2|F4KWB2_HALH1:0.07102):0.01428):0.01249,tr|F4L866|F4L866_HALH1:0.07165):0.02769):0.01779):0.12397):0.01812):0.01011,(tr|F4L7M3|F4L7M3_HALH1:0.23634,(tr|F4L7M0|F4L7M0_HALH1:0.19253,tr|F4L7M1|F4L7M1_HALH1:0.17378):0.05480):0.07114):0.01185):0.01043):0.00648):0.02272,((tr|F4KVQ1|F4KVQ1_HALH1:0.13982,(tr|F4KVQ0|F4KVQ0_HALH1:0.09141,tr|F4KVP9|F4KVP9_HALH1:0.10599):0.04783):0.20691,(tr|W5XG51|W5XG51_9BACT:0.35570,(tr|B6HU48|B6HU48_PENCW:0.21361,tr|B6HQT3|B6HQT3_PENCW:0.21299):0.12131):0.00834):0.01246):0.00328):0.01488,((tr|C6B8N4|C6B8N4_RHILS:0.36268,(tr|C5ZW98|C5ZW98_9HELI:0.03015,tr|A8FK78|A8FK78_CAMJ8:0.03256):0.30294):0.01638,((tr|B3RSJ7|B3RSJ7_TRIAD:0.34287,(((tr|A0A067RF66|A0A067RF66_ZOONE:0.21062,(tr|E0VH22|E0VH22_PEDHC:0.18785,(tr|K7JK09|K7JK09_NASVI:0.13280,((((tr|W4WTT7|W4WTT7_ATTCE:0.03306,tr|F4WE64|F4WE64_ACREC:0.03309):0.02472,tr|E2A536|E2A536_CAMFO:0.06531):0.01327,tr|E9IL42|E9IL42_SOLIN:0.03783):0.01906,tr|E2B4X9|E2B4X9_HARSA:0.03343):0.06475):0.12099):0.03863):0.02233,(tr|T1HC72|T1HC72_RHOPR:0.29119,tr|G6DDG0|G6DDG0_DANPL:0.31715):0.02501):0.02172,((tr|B7P995|B7P995_IXOSC:0.30481,(tr|M5C110|M5C110_THACB:0.13248,tr|I1FG52|I1FG52_AMPQE:0.07987):0.17060):0.01168,(((((tr|W4Y1S7|W4Y1S7_STRPU:0.21848,(tr|C3Z8U0|C3Z8U0_BRAFL:0.20388,(((((tr|W5LC84|W5LC84_ASTMX:0.05342,tr|F1QKB0|F1QKB0_DANRE:0.04978):0.05306,(tr|M3ZL95|M3ZL95_XIPMA:0.06757,(tr|I3KDE3|I3KDE3_ORENI:0.06733,(tr|H3DPK0|H3DPK0_TETNG:0.03002,(tr|H2SF07|H2SF07_TAKRU:-0.00129,(tr|H2SF09|H2SF09_TAKRU:-0.00033,tr|H2SF08|H2SF08_TAKRU:0.00033):0.00129):0.02480):0.06287):0.01626):0.01559):0.02083,tr|W5NBM8|W5NBM8_LEPOC:0.09704):0.01783,(tr|H3B7Z3|H3B7Z3_LATCH:0.09854,(tr|U3K5Q1|U3K5Q1_FICAL:0.04630,((tr|R4GKL3|R4GKL3_CHICK:0.05336,(tr|E1C736|E1C736_CHICK:0.03345,tr|G1MQG5|G1MQG5_MELGA:0.00924):0.02284):0.02677,(tr|H0Z369|H0Z369_TAEGU:0.06177,tr|U3K5P8|U3K5P8_FICAL:0.07918):0.00775):0.04985):0.06115):0.03354):0.02841,(((((tr|U3K595|U3K595_FICAL:0.06788,tr|H1A4F3|H1A4F3_TAEGU:0.01404):0.01312,(((tr|F7D7Q0|F7D7Q0_ORNAN:0.00755,(tr|G3WQR0|G3WQR0_SARHA:0.00666,(tr|F7AR74|F7AR74_MONDO:0.00018,tr|G3WQQ9|G3WQQ9_SARHA:0.00225):0.00497):0.00668):0.00859,(((((tr|F1MBS7|F1MBS7_BOVIN:0.00150,tr|F1SM41|F1SM41_PIG:0.00223):0.00592,(tr|F7FHG4|F7FHG4_CALJA:0.00309,tr|W5P688|W5P688_SHEEP:0.00421):0.00311):0.00296,(tr|L9LD08|L9LD08_TUPCH:0.00254,(tr|I3N0Q3|I3N0Q3_SPETR:-0.00042,(tr|L5KHB3|L5KHB3_PTEAL:0.00160,tr|H0VLK2|H0VLK2_CAVPO:0.00161):0.00024):0.00014):0.00201):0.00152,(((tr|G3TKN8|G3TKN8_LOXAF:0.00613,tr|G3UCE4|G3UCE4_LOXAF:0.00437):0.00690,(tr|G1M9L1|G1M9L1_AILME:-0.00005,(sp|Q2TBA3|MALT1_MOUSE:0.00005,tr|D4A980|D4A980_RAT:0.00089):0.00118):0.00692):0.00274,((sp|Q9UDY8|MALT1_HUMAN:0.00260,tr|H2NWF6|H2NWF6_PONAB:0.00216):0.00419,(tr|M3YYG2|M3YYG2_MUSPF:0.00019,tr|M3WJV4|M3WJV4_FELCA:-0.00019):0.00090):0.00043):0.00309):0.00211,(tr|L5LU19|L5LU19_MYODS:0.00358,(tr|H0XDP6|H0XDP6_OTOGA:0.00103,tr|G1PDN7|G1PDN7_MYOLU:-0.00103):0.00087):0.00540):0.00866):0.01176,((tr|G3UQB5|G3UQB5_MELGA:-0.00317,(tr|G1MQV7|G1MQV7_MELGA:0.00095,tr|G1MQV1|G1MQV1_MELGA:-0.00095):0.00505):0.02381,(tr|F1N8V2|F1N8V2_CHICK:0.00646,tr|U3IRF5|U3IRF5_ANAPL:0.00678):0.01109):0.00756):0.01725):0.01239,(tr|H9GS96|H9GS96_ANOCA:0.04661,tr|F6RPT7|F6RPT7_XENTR:0.06477):0.00356):0.00742,(((tr|W5L9K1|W5L9K1_ASTMX:0.02521,(tr|E7EZZ7|E7EZZ7_DANRE:0.00151,tr|F1R8W6|F1R8W6_DANRE:-0.00151):0.02625):0.02080,((tr|H3DDQ7|H3DDQ7_TETNG:0.02757,((tr|G3PKS0|G3PKS0_GASAC:0.00037,tr|G3PKR5|G3PKR5_GASAC:-0.00037):0.01789,((tr|H2V1M2|H2V1M2_TAKRU:0.00612,(tr|H2V1M1|H2V1M1_TAKRU:0.00387,tr|H2V1M3|H2V1M3_TAKRU:0.00483):0.00041):0.00922,((tr|H2L3S2|H2L3S2_ORYLA:0.02105,tr|M3ZLN0|M3ZLN0_XIPMA:0.01337):0.01209,(tr|I3KJQ0|I3KJQ0_ORENI:0.00892,tr|I3KJP9|I3KJP9_ORENI:0.00967):0.00315):0.00796):0.00481):0.00637):0.00753,(tr|W5N1V2|W5N1V2_LEPOC:0.00015,tr|W5N1W1|W5N1W1_LEPOC:-0.00015):0.02486):0.01982):0.03138,(tr|H3A3D4|H3A3D4_LATCH:0.00185,tr|H3A3D5|H3A3D5_LATCH:0.00181):0.04527):0.01284):0.03131,((tr|U3I8H0|U3I8H0_ANAPL:0.04187,((tr|H0YPE2|H0YPE2_TAEGU:0.01799,tr|U3KB03|U3KB03_FICAL:0.02117):0.03620,(tr|R4GF75|R4GF75_CHICK:0.03843,(tr|G1MQH7|G1MQH7_MELGA:0.00015,tr|G3UPT1|G3UPT1_MELGA:-0.00015):0.03101):0.01771):0.01258):0.03296,(tr|H3B0U4|H3B0U4_LATCH:0.07331,((tr|H2MR53|H2MR53_ORYLA:0.05779,(((tr|I3J201|I3J201_ORENI:0.02933,tr|M3ZMQ5|M3ZMQ5_XIPMA:0.04081):0.00715,(tr|H2SCC3|H2SCC3_TAKRU:0.00019,tr|H2SCC4|H2SCC4_TAKRU:-0.00019):0.02871):0.00774,tr|H3DDE6|H3DDE6_TETNG:0.02515):0.01971):0.01986,(tr|Q9DDL2|Q9DDL2_DANRE:0.05368,(tr|W5LFT2|W5LFT2_ASTMX:0.04881,tr|W5M8C0|W5M8C0_LEPOC:0.03854):0.00623):0.01870):0.00431):0.01781):0.02498):0.07484):0.01671):0.04121):0.01361,tr|T1JFS9|T1JFS9_STRMM:0.25369):0.01066,((tr|E5SL06|E5SL06_TRISP:0.23774,((tr|H3F1U9|H3F1U9_PRIPA:0.16337,((tr|A8XCN7|A8XCN7_CAEBR:0.01443,(tr|G0N9M6|G0N9M6_CAEBE:0.00848,tr|E3LQQ4|E3LQQ4_CAERE:0.00870):0.00752):0.03146,(tr|G5EG87|G5EG87_CAEEL:0.03302,(tr|K7HT43|K7HT43_CAEJA:-0.00736,tr|K7I3H0|K7I3H0_CAEJA:0.00736):0.02018):0.02399):0.08690):0.02296,(tr|U1NIH3|U1NIH3_ASCSU:0.14305,(tr|J0DZH1|J0DZH1_LOALO:0.05701,(tr|A8Q656|A8Q656_BRUMA:0.02785,tr|J9BI75|J9BI75_WUCBA:0.01914):0.03146):0.12967):0.02819):0.04297):0.04806,(tr|A7SFR8|A7SFR8_NEMVE:0.24278,(tr|I1G1Z4|I1G1Z4_AMPQE:0.19143,(tr|A7SFR7|A7SFR7_NEMVE:0.01785,tr|A7SFR5|A7SFR5_NEMVE:0.01429):0.19522):0.04326):0.00807):0.00860):0.00304,(tr|H2Y3Q9|H2Y3Q9_CIOIN:0.27663,tr|K1QLR9|K1QLR9_CRAGI:0.23310):0.01575):0.00662,tr|E9G767|E9G767_DAPPU:0.30460):0.01424):0.01046):0.01056):0.03350,(((((tr|I0GFB1|I0GFB1_9BRAD:0.23905,(((tr|B6JH65|B6JH65_OLICO:0.08753,(tr|E6VGM9|E6VGM9_RHOPX:0.03362,(tr|B3Q7K5|B3Q7K5_RHOPT:0.00175,tr|Q6N5Q1|Q6N5Q1_RHOPA:0.00152):0.02331):0.05153):0.03353,((tr|M4Z8D6|M4Z8D6_9BRAD:0.01398,(tr|A4YVH0|A4YVH0_BRASO:0.02503,tr|A5EK59|A5EK59_BRASB:0.01344):0.00375):0.07944,(tr|H5YLZ8|H5YLZ8_9BRAD:0.02372,((tr|G7D847|G7D847_BRAJP:0.01532,tr|I0G6Z0|I0G6Z0_9BRAD:0.01457):0.00567,tr|Q89KP2|Q89KP2_BRADU:0.01875):0.00351):0.07639):0.01313):0.04880,(((tr|B2IBS3|B2IBS3_BEII9:0.15186,((tr|B8IP28|B8IP28_METNO:0.05509,tr|B0UGN9|B0UGN9_METS4:0.05596):0.10034,tr|B8ERB3|B8ERB3_METSB:0.15676):0.00691):0.00852,((tr|L0LKS8|L0LKS8_RHITR:0.06615,tr|B9JFM1|B9JFM1_AGRRK:0.06401):0.05625,(tr|Q985X8|Q985X8_RHILO:0.08297,tr|F7YBY7|F7YBY7_MESOW:0.07837):0.03882):0.01226):0.00923,(tr|Q1QPN4|Q1QPN4_NITHX:0.11553,(tr|Q212G2|Q212G2_RHOPB:0.03460,tr|Q07PB7|Q07PB7_RHOP5:0.03651):0.08105):0.01820):0.00992):0.05548):0.08801,((tr|R4X292|R4X292_9BURK:0.26350,(tr|B2JNM2|B2JNM2_BURP8:0.23079,(tr|D5WJS8|D5WJS8_BURSC:0.17944,((tr|Q13KA9|Q13KA9_BURXL:0.09001,tr|B2TE59|B2TE59_BURPP:0.07733):0.08773,(tr|E1TJ08|E1TJ08_BURSG:0.13533,(tr|E8YVT2|E8YVT2_9BURK:0.00904,tr|K0DV77|K0DV77_9BURK:0.00765):0.11590):0.04690):0.00929):0.04077):0.03713):0.04166,(tr|B8ILH9|B8ILH9_METNO:0.27636,((tr|I0G3V3|I0G3V3_9BRAD:0.17116,(tr|Q21AX9|Q21AX9_RHOPB:0.11241,((tr|E6VEZ2|E6VEZ2_RHOPX:0.03230,(tr|B3QBA3|B3QBA3_RHOPT:0.00713,tr|Q6N0T4|Q6N0T4_RHOPA:0.00831):0.02604):0.09059,((tr|Q3SN62|Q3SN62_NITWN:0.08846,((tr|I0FYX2|I0FYX2_9BRAD:0.00521,(tr|H5YEP2|H5YEP2_9BRAD:0.00701,(tr|Q89XG2|Q89XG2_BRADU:0.00341,(tr|G7DDM3|G7DDM3_BRAJP:0.00055,tr|A0A023XUH2|A0A023XUH2_BRAJP:0.00103):0.00211):0.00304):0.00142):0.06853,(tr|M4Z1N3|M4Z1N3_9BRAD:0.02085,(tr|A4Z338|A4Z338_BRASO:0.01778,tr|A5E9I8|A5E9I8_BRASB:0.02041):0.00368):0.07115):0.01019):0.01575,(tr|Q07T70|Q07T70_RHOP5:0.06201,(tr|Q2J1Q2|Q2J1Q2_RHOP2:0.01900,tr|Q13CE2|Q13CE2_RHOPS:0.01803):0.05130):0.00584):0.01979):0.00631):0.03231):0.06583,((tr|B8ILZ1|B8ILZ1_METNO:0.06587,tr|B0UB78|B0UB78_METS4:0.07330):0.15548,(((tr|A4Z342|A4Z342_BRASO:0.06172,(tr|M4Z1E6|M4Z1E6_9BRAD:0.04821,tr|A5E9I4|A5E9I4_BRASB:0.05019):0.00998):0.04975,((tr|Q20XC8|Q20XC8_RHOPB:0.12102,tr|Q07T78|Q07T78_RHOP5:0.10445):0.02859,((tr|Q2IR51|Q2IR51_RHOP2:0.02804,tr|Q13D17|Q13D17_RHOPS:0.03240):0.08778,(tr|E6VBK9|E6VBK9_RHOPX:0.05985,(tr|B3QED9|B3QED9_RHOPT:0.00227,tr|Q6NBN5|Q6NBN5_RHOPA:0.00230):0.05079):0.05867):0.02295):0.00899):0.01962,((tr|H5YEM5|H5YEM5_9BRAD:0.01753,(tr|Q89XE4|Q89XE4_BRADU:0.01715,(tr|G7DF22|G7DF22_BRAJP:0.01692,tr|I0FYV1|I0FYV1_9BRAD:0.01852):0.00075):0.00319):0.08415,(tr|Q3SN55|Q3SN55_NITWN:0.06286,tr|Q1QHG3|Q1QHG3_NITHX:0.05205):0.07768):0.02156):0.07221):0.01043):0.02917):0.05201):0.00566):0.00658,(((((((tr|R5KTC6|R5KTC6_9BACT:0.12955,tr|H1YE94|H1YE94_9SPHI:0.11240):0.08696,(tr|Q47CZ9|Q47CZ9_DECAR:0.16117,(tr|C6AVN4|C6AVN4_RHILS:0.10548,tr|A7IDD1|A7IDD1_XANP2:0.10489):0.04842):0.04942):0.04730,(tr|D3I999|D3I999_9BACT:0.25878,(tr|R6H341|R6H341_9FIRM:0.22062,tr|E0S4Z2|E0S4Z2_BUTPB:0.22128):0.03939):0.00635):0.02154,(tr|D9SSH8|D9SSH8_CLOC7:0.29762,tr|I0DQC4|I0DQC4_PROSM:0.28282):0.01299):0.01390,((tr|D2QUE2|D2QUE2_SPILD:0.28494,(tr|E8TPU6|E8TPU6_MESCW:0.22339,tr|V5SEL6|V5SEL6_9RHIZ:0.23043):0.03563):0.01205,(tr|F7Y449|F7Y449_MESOW:0.30286,(tr|F5Y6W7|F5Y6W7_TREAZ:0.27851,tr|B0VFG6|B0VFG6_CLOAI:0.27409):0.00714):0.00712):0.00449):0.00650,((tr|Q482A2|Q482A2_COLP3:0.24221,tr|U5N7Z3|U5N7Z3_9BURK:0.23903):0.01709,(((((tr|A4YK53|A4YK53_BRASO:0.13736,(tr|M4ZJ82|M4ZJ82_9BRAD:0.12824,tr|A5E8V6|A5E8V6_BRASB:0.13052):0.01741):0.10518,((tr|D3P2E5|D3P2E5_AZOS1:0.04251,tr|G7ZDL2|G7ZDL2_AZOL4:0.03739):0.12978,((tr|Q2IUB4|Q2IUB4_RHOP2:0.06810,(tr|A4YT88|A4YT88_BRASO:0.06103,(tr|H5YG33|H5YG33_9BRAD:0.01174,(tr|I0G9C5|I0G9C5_9BRAD:0.00869,(tr|Q89MV1|Q89MV1_BRADU:0.01624,(tr|G7DHY3|G7DHY3_BRAJP:0.00561,tr|A0A023XFL7|A0A023XFL7_BRAJP:0.00743):0.00276):0.00132):0.01193):0.03817):0.00383):0.04607,(tr|Q2IY42|Q2IY42_RHOP2:0.11488,(tr|H5YBW6|H5YBW6_9BRAD:0.09122,tr|A5ECX2|A5ECX2_BRASB:0.09205):0.01843):0.00435):0.05835):0.06932):0.02813,(tr|C6W0A3|C6W0A3_DYAFD:0.22581,(tr|Q3IWI4|Q3IWI4_RHOS4:0.02101,(tr|B9KTZ5|B9KTZ5_RHOSK:0.00092,(tr|F3U2K9|F3U2K9_RHOSH:0.00095,tr|A3PPH6|A3PPH6_RHOS1:0.00039):0.00344):0.02341):0.23030):0.01590):0.00861,((((tr|Q89HT8|Q89HT8_BRADU:0.01714,(tr|H5Y9N7|H5Y9N7_9BRAD:0.01171,((tr|G7DPW9|G7DPW9_BRAJP:-0.00010,tr|A0A023XL89|A0A023XL89_BRAJP:0.00010):0.01411,tr|I0G482|I0G482_9BRAD:0.01698):0.00231):0.00230):0.06617,(tr|A4YY09|A4YY09_BRASO:0.03847,(tr|M4Z6E2|M4Z6E2_9BRAD:0.01996,tr|A5EMX6|A5EMX6_BRASB:0.02129):0.01480):0.04854):0.10391,((tr|I0G2K7|I0G2K7_9BRAD:0.01587,(tr|H5YMT3|H5YMT3_9BRAD:0.00876,(tr|G7DE13|G7DE13_BRAJP:0.00887,tr|Q89FZ4|Q89FZ4_BRADU:0.00766):0.00448):0.00641):0.11564,(((tr|Q3ST56|Q3ST56_NITWN:0.10834,tr|Q07RA2|Q07RA2_RHOP5:0.09670):0.00896,((tr|Q2ITL2|Q2ITL2_RHOP2:0.01080,tr|Q13AD4|Q13AD4_RHOPS:0.01194):0.06492,(tr|E6VIA0|E6VIA0_RHOPX:0.03211,(tr|B3QI83|B3QI83_RHOPT:0.00426,tr|Q6N329|Q6N329_RHOPA:0.00533):0.02677):0.05280):0.03387):0.01076,(tr|A4YXR8|A4YXR8_BRASO:0.02768,(tr|A5EMN3|A5EMN3_BRASB:0.03959,tr|M4Z6K5|M4Z6K5_9BRAD:0.02587):0.00869):0.06954):0.01848):0.06273):0.05715,(((tr|C7RQ61|C7RQ61_ACCPU:0.20841,tr|H5WLV3|H5WLV3_9BURK:0.21976):0.02678,(tr|F7YBN3|F7YBN3_MESOW:0.20862,tr|V9W1P4|V9W1P4_9RHOB:0.21520):0.02500):0.01058,((tr|C6BWK3|C6BWK3_DESAD:0.22844,((tr|C7RL47|C7RL47_ACCPU:0.19141,(tr|Q6ANY3|Q6ANY3_DESPS:0.19293,(tr|Q98G71|Q98G71_RHILO:0.01228,tr|F7Y381|F7Y381_MESOW:0.01424):0.21801):0.00336):0.01870,((tr|C6BVW2|C6BVW2_DESAD:0.18679,tr|R6X2Z7|R6X2Z7_9BACT:0.19473):0.02454,(tr|F4KUX8|F4KUX8_HALH1:0.21029,(tr|K9YGE9|K9YGE9_HALP7:0.19136,((tr|K9YQL5|K9YQL5_CYASC:0.16269,tr|K9Z786|K9Z786_CYAAP:0.15211):0.03754,(tr|B7KFF9|B7KFF9_CYAP7:0.19031,tr|K9QA47|K9QA47_9NOSO:0.17947):0.01329):0.00354):0.02582):0.00470):0.00300):0.00638):0.00691,((tr|D4H3K8|D4H3K8_DENA2:0.21919,(tr|Q6AKF4|Q6AKF4_DESPS:0.24293,(tr|H6LA40|H6LA40_SAPGL:0.22636,((((tr|C6BZP6|C6BZP6_DESAD:0.16234,tr|F0JJM4|F0JJM4_DESDE:0.15932):0.03419,(tr|K0NBZ6|K0NBZ6_DESTT:0.20340,(tr|L0R800|L0R800_9DELT:0.07341,tr|C6BVJ7|C6BVJ7_DESAD:0.08226):0.11941):0.00415):0.00845,(tr|B3E679|B3E679_GEOLS:0.17986,tr|A0LFQ3|A0LFQ3_SYNFM:0.18315):0.01824):0.00932,tr|G4STR8|G4STR8_META2:0.18727):0.00587):0.00916):0.00837):0.00969,(tr|G4SX30|G4SX30_META2:0.24904,(tr|C7RTZ9|C7RTZ9_ACCPU:0.16396,tr|C7RV48|C7RV48_ACCPU:0.15006):0.08099):0.01322):0.00263):0.00382):0.00407):0.00382):0.00755,((tr|A4Z2P3|A4Z2P3_BRASO:0.18603,tr|Q07QQ7|Q07QQ7_RHOP5:0.20375):0.08086,(tr|H5WLV2|H5WLV2_9BURK:0.26043,(tr|I3X6A8|I3X6A8_RHIFR:0.08177,(tr|Q98JS7|Q98JS7_RHILO:0.07720,tr|B3Q4C5|B3Q4C5_RHIE6:0.08168):0.00915):0.17453):0.00359):0.00081):0.00372):0.00967):0.00505,((tr|C6BE93|C6BE93_RALP1:0.30080,(tr|A4JFI0|A4JFI0_BURVG:0.30748,(tr|A7ILR4|A7ILR4_XANP2:0.27966,(tr|F2NS58|F2NS58_TRES6:0.28836,(tr|Q98CE0|Q98CE0_RHILO:0.03885,tr|F7Y0G6|F7Y0G6_MESOW:0.03655):0.22211):0.02004):0.01054):0.00778):0.00434,((tr|Q98L57|Q98L57_RHILO:0.07634,tr|F7Y2E8|F7Y2E8_MESOW:0.08385):0.20878,(((tr|A1B4V5|A1B4V5_PARDP:0.26478,(tr|V9VWB1|V9VWB1_9RHOB:0.21012,tr|A1BBL8|A1BBL8_PARDP:0.20113):0.08819):0.01318,(((tr|I3X6A2|I3X6A2_RHIFR:0.19726,tr|C7RJH6|C7RJH6_ACCPU:0.18962):0.03104,(((tr|G7D8J0|G7D8J0_BRAJP:0.02909,(tr|Q89SI2|Q89SI2_BRADU:0.01074,tr|I0GDE8|I0GDE8_9BRAD:0.00898):0.01375):0.05564,((tr|A4YV08|A4YV08_BRASO:0.02016,(tr|M4Z9L9|M4Z9L9_9BRAD:0.01262,tr|A5EJQ3|A5EJQ3_BRASB:0.01091):0.00856):0.03571,((tr|Q89L68|Q89L68_BRADU:0.00638,(tr|H5YHD4|H5YHD4_9BRAD:0.00608,tr|G7DAJ5|G7DAJ5_BRAJP:0.00906):0.00191):0.03878,(tr|A4YV07|A4YV07_BRASO:0.01474,(tr|M4ZUL1|M4ZUL1_9BRAD:0.00704,tr|A5EJQ2|A5EJQ2_BRASB:0.00858):0.00541):0.03130):0.00427):0.02741):0.14952,(tr|F2IWS5|F2IWS5_POLGS:0.18120,(tr|Q98IJ6|Q98IJ6_RHILO:0.05042,tr|E8TPV0|E8TPV0_MESCW:0.05839):0.11377):0.04130):0.00714):0.00875,((tr|Q98IJ9|Q98IJ9_RHILO:0.22080,(tr|Q07IV2|Q07IV2_RHOP5:0.14239,((tr|Q89HP3|Q89HP3_BRADU:0.06519,((tr|G7DPR4|G7DPR4_BRAJP:0.00354,tr|A0A023XL33|A0A023XL33_BRAJP:0.00402):0.03817,(tr|H5YHT7|H5YHT7_9BRAD:0.03861,tr|I0G423|I0G423_9BRAD:0.04681):0.00306):0.01370):0.03391,(tr|A4YYF3|A4YYF3_BRASO:0.06586,tr|M4Z5S2|M4Z5S2_9BRAD:0.06578):0.02932):0.04605):0.06964):0.02200,(tr|S5S3K4|S5S3K4_RHIET:0.03334,(tr|W0IT70|W0IT70_RHILT:0.00955,((tr|B6A482|B6A482_RHILW:0.00489,tr|W0NGA1|W0NGA1_RHILT:0.00468):0.00761,(tr|Q1M5D9|Q1M5D9_RHIL3:0.00342,tr|C6B800|C6B800_RHILS:0.00423):0.00631):0.00222):0.02140):0.20363):0.00720):0.01408):0.00376,(((((((tr|H5YFE2|H5YFE2_9BRAD:0.10493,((tr|Q89P72|Q89P72_BRADU:0.00789,(tr|G7DJK5|G7DJK5_BRAJP:0.00273,tr|A0A023XM84|A0A023XM84_BRAJP:-0.00273):0.01218):0.08640,(tr|G7DJK7|G7DJK7_BRAJP:0.01064,tr|A0A023XMK6|A0A023XMK6_BRAJP:0.00497):0.08378):0.01664):0.01124,(tr|F7QGX6|F7QGX6_9BRAD:0.12234,(((tr|A4YKR4|A4YKR4_BRASO:0.00947,(tr|M5A2E5|M5A2E5_9BRAD:0.00941,tr|A5ETH5|A5ETH5_BRASB:0.00913):0.00299):0.06826,((tr|H5YC98|H5YC98_9BRAD:0.01582,tr|I0GH09|I0GH09_9BRAD:0.01958):0.00736,(tr|Q89VV1|Q89VV1_BRADU:0.01827,tr|G7DKZ9|G7DKZ9_BRAJP:0.03346):0.00727):0.05341):0.04207,((((tr|H5Y9F2|H5Y9F2_9BRAD:0.04863,tr|H5YL07|H5YL07_9BRAD:0.05088):0.01271,((tr|H5Y967|H5Y967_9BRAD:0.02269,(tr|H5YRE3|H5YRE3_9BRAD:-0.00012,tr|H5YL11|H5YL11_9BRAD:0.00012):0.01888):0.04085,(tr|H5YPR1|H5YPR1_9BRAD:0.03862,tr|Q89BJ7|Q89BJ7_BRADU:0.03815):0.01821):0.00206):0.01042,(tr|Q89IE4|Q89IE4_BRADU:0.06280,(tr|I0G4T3|I0G4T3_9BRAD:0.04383,(tr|H5YMD9|H5YMD9_9BRAD:0.01601,tr|Q89IE3|Q89IE3_BRADU:0.01243):0.02312):0.02434):0.00813):0.01753,(tr|A4YRN6|A4YRN6_BRASO:0.08971,tr|A4YVS5|A4YVS5_BRASO:0.08789):0.00201):0.03318):0.00223):0.00384):0.03458,((tr|I0GF11|I0GF11_9BRAD:0.11593,(tr|F7QGV9|F7QGV9_9BRAD:0.10534,(tr|G7DKZ1|G7DKZ1_BRAJP:0.02342,tr|A0A023XSK1|A0A023XSK1_BRAJP:0.02390):0.07989):0.00892):0.02483,((tr|B8ILI2|B8ILI2_METNO:0.03171,tr|B0UGB4|B0UGB4_METS4:0.03953):0.10763,(tr|A4Z092|A4Z092_BRASO:0.10012,(tr|Q3SNP5|Q3SNP5_NITWN:0.07438,(tr|Q2J1Q0|Q2J1Q0_RHOP2:0.04049,tr|Q13CE0|Q13CE0_RHOPS:0.03624):0.03733):0.02394):0.05716):0.01056):0.00830):0.05124,((((tr|B8EIJ3|B8EIJ3_METSB:0.11320,tr|B0UF91|B0UF91_METS4:0.11818):0.06944,tr|Q137P1|Q137P1_RHOPS:0.19023):0.01352,(tr|A4Z0A8|A4Z0A8_BRASO:0.07495,(tr|I0G160|I0G160_9BRAD:0.02367,(tr|Q89EN1|Q89EN1_BRADU:0.02349,(tr|H5YN33|H5YN33_9BRAD:0.02694,tr|G7D8X0|G7D8X0_BRAJP:0.02472):0.00243):0.00161):0.05310):0.10096):0.00566,((tr|B8IVE4|B8IVE4_METNO:0.03714,(tr|B8II33|B8II33_METNO:0.01725,(tr|B8ILW3|B8ILW3_METNO:0.01123,tr|B8ICJ0|B8ICJ0_METNO:0.01026):0.00530):0.02302):0.02650,(tr|B8ICN9|B8ICN9_METNO:0.04437,tr|B0UM77|B0UM77_METS4:0.04876):0.01312):0.11254):0.01745):0.01245,(tr|E3I574|E3I574_RHOVT:0.23492,(tr|I0FYH9|I0FYH9_9BRAD:0.22210,tr|F7Y3J3|F7Y3J3_MESOW:0.21498):0.01060):0.01296):0.01870,(tr|V9W1E9|V9W1E9_9RHOB:0.24200,((tr|G8AET5|G8AET5_AZOBR:0.00076,tr|A0A060DDZ9|A0A060DDZ9_AZOBR:0.00125):0.13811,(tr|G8AMA1|G8AMA1_AZOBR:0.00734,tr|A0A060DKD0|A0A060DKD0_AZOBR:0.00592):0.12633):0.11738):0.00883):0.02317,(tr|B8ETF9|B8ETF9_METSB:0.23505,((tr|B8ILY2|B8ILY2_METNO:0.02528,tr|B0UB88|B0UB88_METS4:0.03231):0.18071,((tr|G7D2C9|G7D2C9_BRAJP:0.00063,tr|A0A023XBL6|A0A023XBL6_BRAJP:-0.00063):0.07280,(tr|H5YJK5|H5YJK5_9BRAD:0.01910,(tr|I0G4Z5|I0G4Z5_9BRAD:0.01941,tr|Q89IK1|Q89IK1_BRADU:0.02140):0.00379):0.04994):0.15990):0.01258):0.02119):0.00968):0.00106):0.00414):0.00713):0.00593):0.00797,(tr|Q1GSC5|Q1GSC5_SPHAL:0.32985,(tr|I3YVS5|I3YVS5_AEQSU:0.30299,(tr|A0A060DZ08|A0A060DZ08_AZOBR:0.22139,((tr|D3NS04|D3NS04_AZOS1:0.06365,tr|G7Z8M8|G7Z8M8_AZOL4:0.06854):0.18352,(tr|G8AET4|G8AET4_AZOBR:0.01186,tr|A0A060DJB9|A0A060DJB9_AZOBR:0.01500):0.20899):0.02751):0.07564):0.02682):0.00564):0.00841,((tr|C7RSX6|C7RSX6_ACCPU:0.25891,(tr|E3I556|E3I556_RHOVT:0.26371,((tr|Q3IV87|Q3IV87_RHOS4:0.19560,tr|V9VXF5|V9VXF5_9RHOB:0.18280):0.03105,((tr|F7QNK0|F7QNK0_9BRAD:0.13459,((tr|Q3SS24|Q3SS24_NITWN:0.04388,((tr|M4Z8J2|M4Z8J2_9BRAD:0.00832,(tr|A4YTV5|A4YTV5_BRASO:0.00654,tr|A5EIQ1|A5EIQ1_BRASB:0.01265):0.00610):0.03483,(tr|I0G8P5|I0G8P5_9BRAD:0.02082,(tr|Q89M43|Q89M43_BRADU:0.01231,(tr|H5YPH2|H5YPH2_9BRAD:0.00623,(tr|G7DEG7|G7DEG7_BRAJP:0.00399,tr|A0A023XFK7|A0A023XFK7_BRAJP:0.00372):0.00453):0.00458):0.00943):0.02065):0.00824):0.02772,(tr|Q07ME1|Q07ME1_RHOP5:0.08510,((tr|Q2IVS6|Q2IVS6_RHOP2:0.02821,tr|Q137P3|Q137P3_RHOPS:0.02827):0.03485,(tr|B3QH78|B3QH78_RHOPT:0.04775,tr|E6VLZ4|E6VLZ4_RHOPX:0.04152):0.00732):0.02661):0.00510):0.06254):0.07826,(tr|H5Y8Q6|H5Y8Q6_9BRAD:0.22851,(tr|B0UNK7|B0UNK7_METS4:0.16564,(tr|B8IT20|B8IT20_METNO:0.04778,tr|B0UN74|B0UN74_METS4:0.05030):0.12890):0.06560):0.01207):0.00726):0.01820):0.00945):0.04204,(tr|K9QB18|K9QB18_9NOSO:0.29335,tr|I2DSW6|I2DSW6_9BURK:0.31673):0.01340):0.00635):0.01329):0.00483):0.00863):0.00237):0.00076):0.00152):0.00268,((((((tr|I1FBA2|I1FBA2_AMPQE:0.35389,(tr|F0RWV6|F0RWV6_SPHGB:0.29743,(tr|G8QYF1|G8QYF1_SPHPG:0.27626,(tr|G8QYF0|G8QYF0_SPHPG:0.27230,tr|F0RWV7|F0RWV7_SPHGB:0.26832):0.02684):0.01274):0.03489):0.01736,(((tr|X6MNX3|X6MNX3_RETFI:0.30252,(tr|X6P1P1|X6P1P1_RETFI:0.22336,((tr|X6MA31|X6MA31_RETFI:0.13477,tr|X6P740|X6P740_RETFI:0.16387):0.03301,(tr|X6MEP7|X6MEP7_RETFI:0.14383,tr|X6P031|X6P031_RETFI:0.23114):0.04698):0.01476):0.04261):0.06783,(tr|X6PDL6|X6PDL6_RETFI:0.26322,((tr|X6M576|X6M576_RETFI:0.27169,(((tr|X6NGF3|X6NGF3_RETFI:0.14105,(tr|X6N151|X6N151_RETFI:0.21026,(tr|X6LJT3|X6LJT3_RETFI:0.09890,(tr|X6M2G7|X6M2G7_RETFI:0.09202,tr|X6LVX6|X6LVX6_RETFI:0.07667):0.00848):0.05729):0.02279):0.03150,(((((tr|X6ME08|X6ME08_RETFI:0.14566,tr|X6LTZ9|X6LTZ9_RETFI:0.15346):0.04218,(tr|X6MF83|X6MF83_RETFI:0.15801,tr|X6NKG3|X6NKG3_RETFI:0.20873):0.00896):0.02943,(tr|X6NFF7|X6NFF7_RETFI:0.08218,tr|X6M189|X6M189_RETFI:0.09413):0.04519):0.02418,((tr|X6N0T9|X6N0T9_RETFI:0.01717,(tr|X6LHV6|X6LHV6_RETFI:0.06760,tr|X6LCI7|X6LCI7_RETFI:0.14829):0.08123):0.07132,(tr|X6LUV1|X6LUV1_RETFI:0.18125,((tr|X6MA17|X6MA17_RETFI:0.09978,((tr|X6M0V1|X6M0V1_RETFI:0.05862,tr|X6LH30|X6LH30_RETFI:0.03804):0.02837,(tr|X6P1M9|X6P1M9_RETFI:0.07415,(tr|X6P9L0|X6P9L0_RETFI:0.09675,tr|X6P3W6|X6P3W6_RETFI:0.10600):0.02159):0.03441):0.03031):0.01279,(tr|X6PDR1|X6PDR1_RETFI:0.08454,tr|X6M2M5|X6M2M5_RETFI:0.03977):0.02886):0.03703):0.03193):0.01047):0.01212,((((tr|X6M1W4|X6M1W4_RETFI:0.19182,tr|X6P4V6|X6P4V6_RETFI:0.16971):0.01766,((((tr|X6LA42|X6LA42_RETFI:0.05417,tr|X6LG44|X6LG44_RETFI:0.02872):0.07501,tr|X6MDR1|X6MDR1_RETFI:0.13318):0.01212,((tr|X6PE68|X6PE68_RETFI:0.09505,tr|X6LCU0|X6LCU0_RETFI:0.07510):0.03456,(tr|X6NIS5|X6NIS5_RETFI:0.10164,tr|X6LDU7|X6LDU7_RETFI:0.06989):0.01559):0.01703):0.01993,tr|X6LJL9|X6LJL9_RETFI:0.11640):0.02698):0.02224,((tr|X6N2L3|X6N2L3_RETFI:0.16262,(tr|X6MEG3|X6MEG3_RETFI:0.05349,tr|X6LMB7|X6LMB7_RETFI:0.08878):0.07579):0.03624,(((tr|X6NJ25|X6NJ25_RETFI:0.09888,(tr|X6L8L1|X6L8L1_RETFI:0.04891,tr|X6NNT5|X6NNT5_RETFI:0.08156):0.01715):0.09187,(tr|X6P3R9|X6P3R9_RETFI:0.13088,(tr|X6MMW3|X6MMW3_RETFI:0.12935,tr|X6LRW7|X6LRW7_RETFI:0.14703):0.03108):0.02704):0.01512,tr|X6N4E9|X6N4E9_RETFI:0.15872):0.00668):0.01122):0.01042,((tr|X6NGK1|X6NGK1_RETFI:0.15201,(tr|X6PC24|X6PC24_RETFI:0.07859,tr|X6LVW5|X6LVW5_RETFI:0.08049):0.07577):0.03750,(tr|X6P6G8|X6P6G8_RETFI:0.19833,((((tr|X6LVZ7|X6LVZ7_RETFI:0.01983,tr|X6LDZ6|X6LDZ6_RETFI:-0.01983):0.07732,(tr|X6MUZ2|X6MUZ2_RETFI:0.05998,tr|X6P2V3|X6P2V3_RETFI:0.07793):0.02366):0.02996,(tr|X6P0T0|X6P0T0_RETFI:0.10013,(tr|X6P029|X6P029_RETFI:0.09454,tr|X6NZ53|X6NZ53_RETFI:0.08951):0.02937):0.01966):0.01367,((tr|X6LBG9|X6LBG9_RETFI:0.10911,tr|X6LM04|X6LM04_RETFI:0.13354):0.04323,((tr|X6N8C8|X6N8C8_RETFI:0.15763,tr|X6NJC8|X6NJC8_RETFI:0.14875):0.01222,(((tr|X6LLZ1|X6LLZ1_RETFI:0.09916,tr|X6M9U1|X6M9U1_RETFI:0.09299):0.01542,(tr|X6LLE6|X6LLE6_RETFI:0.11500,tr|X6NWU0|X6NWU0_RETFI:0.13185):0.01794):0.00739,(tr|X6LWG1|X6LWG1_RETFI:0.09898,((tr|X6NJV4|X6NJV4_RETFI:0.06601,tr|X6M9C6|X6M9C6_RETFI:0.06246):0.01967,(tr|X6NF23|X6NF23_RETFI:0.08164,tr|X6P4D1|X6P4D1_RETFI:0.11412):0.01023):0.01043):0.00779):0.00863):0.00668):0.01828):0.01791):0.00991):0.01998):0.00579):0.00351):0.00732,((tr|X6M5T4|X6M5T4_RETFI:-0.00029,tr|X6P864|X6P864_RETFI:0.00751):0.23824,(tr|X6LKC3|X6LKC3_RETFI:0.07287,tr|X6LD02|X6LD02_RETFI:0.06410):0.15871):0.02647):0.01488):0.02806,tr|X6N3A3|X6N3A3_RETFI:0.18218):0.01737):0.04018):0.03140,((tr|I1FII3|I1FII3_AMPQE:0.29914,(tr|I1F237|I1F237_AMPQE:0.17359,tr|I1FII4|I1FII4_AMPQE:0.17120):0.14615):0.06191,((tr|I1FV64|I1FV64_AMPQE:0.23197,(tr|I1ES58|I1ES58_AMPQE:0.11214,tr|I1EE04|I1EE04_AMPQE:0.11533):0.09145):0.13926,((((tr|C3YMH4|C3YMH4_BRAFL:0.22101,tr|C3YM25|C3YM25_BRAFL:0.20997):0.12688,(tr|H2Y1S8|H2Y1S8_CIOIN:0.30195,tr|I1GCJ6|I1GCJ6_AMPQE:0.31907):0.00631):0.00690,((((tr|W4XTW4|W4XTW4_STRPU:0.09853,tr|W4ZHD4|W4ZHD4_STRPU:0.08789):0.16838,(((tr|F6ZH96|F6ZH96_XENTR:0.19856,((tr|K7E453|K7E453_MONDO:0.20352,tr|L5KYI5|L5KYI5_PTEAL:0.23258):0.02576,(((tr|H0WDK9|H0WDK9_CAVPO:0.07447,tr|H0WE17|H0WE17_CAVPO:0.07265):0.12629,(tr|G3I2E4|G3I2E4_CRIGR:0.15011,(sp|P29452|CASP1_MOUSE:0.08054,(sp|P43527|CASP1_RAT:0.00143,tr|F1LQZ4|F1LQZ4_RAT:0.00129):0.07154):0.06319):0.04696):0.05385,(((tr|K7E410|K7E410_MONDO:0.16790,tr|G3VWR8|G3VWR8_SARHA:0.11200):0.08580,(tr|K7E5P0|K7E5P0_MONDO:0.19754,((((((tr|F6W5E0|F6W5E0_MACMU:0.00370,(sp|Q153Z0|CASPC_MACMU:0.00397,tr|G7PNL2|G7PNL2_MACFA:0.00331):0.00242):0.07044,(tr|D6RJG1|D6RJG1_HUMAN:-0.00728,(tr|D6RBW4|D6RBW4_HUMAN:-0.01191,(sp|Q6UXS9|CASPC_HUMAN:0.00775,(tr|H2NF43|H2NF43_PONAB:0.01740,(tr|G3R8R1|G3R8R1_GORGO:0.00911,tr|H2R503|H2R503_PANTR:0.00636):0.01111):0.00877):0.00700):0.01476):0.04095):0.04950,(tr|H0WSB8|H0WSB8_OTOGA:0.11376,tr|F1SV37|F1SV37_PIG:0.09432):0.01061):0.03074,(tr|L9KML3|L9KML3_TUPCH:0.13681,(tr|G1NTF8|G1NTF8_MYOLU:0.12727,(tr|M3W4Y8|M3W4Y8_FELCA:0.09461,(tr|M3Y4Q2|M3Y4Q2_MUSPF:0.05172,tr|G1L0Z8|G1L0Z8_AILME:0.05137):0.05128):0.01388):0.01065):0.00803):0.00522,(tr|G3TNB0|G3TNB0_LOXAF:0.14393,tr|G5BVT9|G5BVT9_HETGA:0.15486):0.00982):0.01355,(sp|O08736|CASPC_MOUSE:0.03030,sp|Q920D5|CASPC_RAT:0.03533):0.09727):0.05692):0.00688):0.00443,(((tr|F6RKH7|F6RKH7_ORNAN:0.19368,(tr|H0VK31|H0VK31_CAVPO:0.18542,(tr|G3W251|G3W251_SARHA:0.17086,(((tr|F6RH82|F6RH82_HORSE:0.08957,tr|F1SV36|F1SV36_PIG:0.09954):0.02149,((((sp|Q5E9C1|CASP4_BOVIN:0.05402,(tr|W5NYL5|W5NYL5_SHEEP:0.00026,tr|W5NYL6|W5NYL6_SHEEP:-0.00026):0.04842):0.06008,tr|G1ST71|G1ST71_RABIT:0.11774):0.01173,((sp|Q9MZV6|CASP1_FELCA:0.12946,((tr|M3Y4N6|M3Y4N6_MUSPF:0.06298,tr|G1L0X5|G1L0X5_AILME:0.07200):0.05277,tr|H0WSC0|H0WSC0_OTOGA:0.12260):0.00866):0.00198,(((tr|F7A0E8|F7A0E8_MACMU:0.01538,tr|G7PNL4|G7PNL4_MACFA:0.01511):0.09709,(tr|G1R6F9|G1R6F9_NOMLE:0.02610,(tr|G3RI80|G3RI80_GORGO:0.00837,(sp|P51878|CASP5_HUMAN:0.01148,tr|H2Q4N7|H2Q4N7_PANTR:0.00887):0.00146):0.01526):0.07667):0.05285,(tr|F7GRC1|F7GRC1_CALJA:0.09299,((tr|F7A0F5|F7A0F5_MACMU:0.01207,(tr|G1R6F5|G1R6F5_NOMLE:0.01355,tr|H2NF44|H2NF44_PONAB:0.01166):0.00699):0.03377,(tr|G7PNL3|G7PNL3_MACFA:0.01146,(sp|P49662|CASP4_HUMAN:0.00436,tr|H2R132|H2R132_PANTR:-0.00089):0.01418):0.03273):0.03654):0.02628):0.00974):0.01061):0.00601,(tr|L9KN40|L9KN40_TUPCH:0.12342,tr|G3TMS6|G3TMS6_LOXAF:0.12222):0.00605):0.01796):0.01165,((tr|G1P9V1|G1P9V1_MYOLU:0.05593,(tr|G1Q8G2|G1Q8G2_MYOLU:0.04153,tr|G1Q6T7|G1Q6T7_MYOLU:0.05372):0.00677):0.03238,(tr|G1QGB8|G1QGB8_MYOLU:0.08072,tr|G1Q520|G1Q520_MYOLU:0.08569):0.00713):0.05215):0.02054):0.01669):0.00401):0.00586,(sp|P70343|CASP4_MOUSE:0.23139,(tr|U3KMM0|U3KMM0_RABIT:0.18570,tr|G3W0I1|G3W0I1_SARHA:0.18017):0.01111):0.01262):0.01299,((tr|F7G5F8|F7G5F8_MONDO:0.04659,tr|F7G5S9|F7G5S9_MONDO:0.04288):0.13775,((tr|F6YEH7|F6YEH7_CALJA:0.10652,((tr|F7FJB9|F7FJB9_CALJA:0.04094,tr|F7FXX1|F7FXX1_CALJA:0.03047):0.03402,((tr|H2NF48|H2NF48_PONAB:0.03076,(tr|B4DVD8|B4DVD8_HUMAN:0.00076,(tr|G3RYV6|G3RYV6_GORGO:0.01423,(tr|H2R0S5|H2R0S5_PANTR:0.00487,(sp|P29466|CASP1_HUMAN:0.00179,tr|H0YEC7|H0YEC7_HUMAN:-0.00179):0.00422):0.00172):0.02787):0.01142):0.03172,(tr|F6YZT4|F6YZT4_MACMU:0.03654,tr|G7PNL5|G7PNL5_MACFA:0.02338):0.02608):0.00568):0.03085):0.05720,((sp|Q9TV13|CASP1_HORSE:0.00146,tr|F6X8D2|F6X8D2_HORSE:0.00146):0.13876,(((tr|L5LV57|L5LV57_MYODS:-0.00092,tr|G1P9W7|G1P9W7_MYOLU:0.03813):0.10549,(tr|I3MU55|I3MU55_SPETR:0.08918,(tr|G1SER4|G1SER4_RABIT:0.10436,tr|G5BVT7|G5BVT7_HETGA:0.12368):0.01903):0.01693):0.00911,(tr|W5NYL2|W5NYL2_SHEEP:0.10497,(sp|Q9N2I1|CASP1_PIG:0.00371,tr|I3LIL3|I3LIL3_PIG:0.00228):0.08718):0.05046):0.00828):0.01721):0.02142):0.01496):0.00824):0.00745):0.00505):0.00413):0.00622,(tr|H9GK20|H9GK20_ANOCA:0.16376,(tr|U3J1K3|U3J1K3_ANAPL:0.11309,(tr|F1P0X7|F1P0X7_CHICK:0.09569,tr|G1MTH2|G1MTH2_MELGA:0.09674):0.01178):0.07940):0.04697):0.04399,(((tr|W5KUN6|W5KUN6_ASTMX:0.17488,tr|F1R234|F1R234_DANRE:0.14642):0.05422,((((tr|H2T5B5|H2T5B5_TAKRU:0.05029,(tr|H2UDK1|H2UDK1_TAKRU:0.02146,tr|H2SKU3|H2SKU3_TAKRU:0.01612):0.03205):0.15414,((tr|I3J7G7|I3J7G7_ORENI:0.15644,(tr|M4AVM2|M4AVM2_XIPMA:0.12077,tr|M4AUY8|M4AUY8_XIPMA:0.12055):0.04653):0.01206,((tr|H2LPF5|H2LPF5_ORYLA:0.15022,tr|G3P6H8|G3P6H8_GASAC:0.16369):0.01201,(tr|M4AVM7|M4AVM7_XIPMA:0.12582,(tr|I3J6Y0|I3J6Y0_ORENI:0.13928,tr|M4AVM6|M4AVM6_XIPMA:0.13608):0.00718):0.05111):0.02183):0.01508):0.02643,(tr|I3JNN1|I3JNN1_ORENI:0.15336,(tr|I3J831|I3J831_ORENI:0.14149,tr|I3JML1|I3JML1_ORENI:0.18549):0.03875):0.07548):0.01444,(tr|B8A526|B8A526_DANRE:0.24357,(tr|Q9I9L7|Q9I9L7_DANRE:0.16295,tr|W5KK98|W5KK98_ASTMX:0.16011):0.04318):0.00741):0.02499):0.01571,(tr|H3B2V3|H3B2V3_LATCH:0.16784,tr|W5LZV0|W5LZV0_LEPOC:0.18020):0.04779):0.02406):0.03451):0.01910,(((((tr|K1R4J8|K1R4J8_CRAGI:0.23592,tr|C3XV76|C3XV76_BRAFL:0.25987):0.01450,((tr|W5MP74|W5MP74_LEPOC:0.20902,(tr|U3JPJ6|U3JPJ6_FICAL:0.17128,(((tr|L9JAE6|L9JAE6_TUPCH:0.04383,tr|F1SRV6|F1SRV6_PIG:0.07196):0.00513,((tr|G3HL30|G3HL30_CRIGR:0.03506,((tr|H0VRM5|H0VRM5_CAVPO:0.04403,tr|I3M5D2|I3M5D2_SPETR:0.03919):0.01215,tr|G5C2L9|G5C2L9_HETGA:0.03516):0.00640):0.01769,((((tr|G1QSD1|G1QSD1_NOMLE:0.00435,tr|G3QLZ6|G3QLZ6_GORGO:0.00152):0.03274,(tr|H9H3K1|H9H3K1_MACMU:-0.00131,tr|H9H3K3|H9H3K3_MACMU:0.00131):0.02117):0.04136,(sp|P29594|CASP2_MOUSE:0.03152,sp|P55215|CASP2_RAT:0.04296):0.01140):0.00808,(tr|G1SGX8|G1SGX8_RABIT:0.06862,tr|F6SXT6|F6SXT6_HORSE:0.05225):0.00543):0.00687):0.01062):0.00375,((tr|G1LJ60|G1LJ60_AILME:0.03506,(tr|F1PI14|F1PI14_CANFA:-0.00156,tr|E2R0L4|E2R0L4_CANFA:0.00156):0.03475):0.01041,tr|M3WPE3|M3WPE3_FELCA:0.09615):0.02861):0.06817):0.03003):0.06459,(tr|C3ZSE5|C3ZSE5_BRAFL:0.23379,tr|C3XPS9|C3XPS9_BRAFL:0.25044):0.01357):0.00178):0.01468,((tr|C3Y396|C3Y396_BRAFL:0.23821,tr|C3ZY21|C3ZY21_BRAFL:0.22079):0.04482,((tr|H2W4A4|H2W4A4_CAEJA:0.11507,((tr|G0NTE1|G0NTE1_CAEBE:0.00075,tr|G0PJH4|G0PJH4_CAEBE:0.00110):0.10116,((tr|E3NUB1|E3NUB1_CAERE:-0.01438,tr|E3M6B9|E3M6B9_CAERE:0.01438):0.04060,(sp|P42573|CED3_CAEEL:0.04090,tr|A8WQR6|A8WQR6_CAEBR:0.04002):0.00986):0.04338):0.02398):0.16613,(tr|A7S4V9|A7S4V9_NEMVE:0.23946,(tr|I1GD28|I1GD28_AMPQE:0.25395,(tr|C3ZY29|C3ZY29_BRAFL:0.21664,(tr|W4XE72|W4XE72_STRPU:0.22003,tr|W4XW85|W4XW85_STRPU:0.21153):0.00520):0.03251):0.00675):0.02002):0.00714):0.00772):0.01278,(tr|F6SW20|F6SW20_CIOIN:0.29999,(tr|T1J672|T1J672_STRMM:0.24387,(tr|T1IMW0|T1IMW0_STRMM:0.15052,tr|T1J3Q5|T1J3Q5_STRMM:0.15564):0.08157):0.06155):0.00575):0.01051,((tr|E9HAH1|E9HAH1_DAPPU:0.28187,(tr|D6X3B4|D6X3B4_TRICA:0.25392,(tr|G6CXP6|G6CXP6_DANPL:0.29228,(tr|E1ZYI2|E1ZYI2_CAMFO:0.21777,((tr|E2BDM1|E2BDM1_HARSA:0.14161,(tr|K7J0Y7|K7J0Y7_NASVI:0.18281,tr|K7JH14|K7JH14_NASVI:0.19097):0.01360):0.02988,(tr|F4X2G9|F4X2G9_ACREC:0.16307,tr|E9J3H1|E9J3H1_SOLIN:0.16037):0.04826):0.01436):0.05021):0.02296):0.01097):0.02128,(tr|G5ECY5|G5ECY5_CAEEL:0.31493,tr|F6UYE6|F6UYE6_CIOIN:0.29259):0.02381):0.00334):0.00936):0.01228,(((tr|G3VXC0|G3VXC0_SARHA:0.19433,((tr|H0VXR8|H0VXR8_CAVPO:0.12831,((tr|L8YB96|L8YB96_TUPCH:0.03730,tr|G1TXC0|G1TXC0_RABIT:0.06927):0.01997,(tr|H0XJ66|H0XJ66_OTOGA:0.07708,(tr|F7HWS2|F7HWS2_CALJA:0.06627,(tr|H2RFZ4|H2RFZ4_PANTR:0.03755,(sp|P31944|CASPE_HUMAN:0.00494,tr|G3QDU6|G3QDU6_GORGO:0.00898):0.03613):0.03239):0.01114):0.01279):0.01099):0.02151,((tr|L5JXH2|L5JXH2_PTEAL:0.09250,tr|G3TS92|G3TS92_LOXAF:0.16576):0.01536,((tr|M3W8J6|M3W8J6_FELCA:0.05276,((tr|L5M4T8|L5M4T8_MYODS:0.01646,tr|G1Q5B1|G1Q5B1_MYOLU:0.02323):0.03532,tr|F6RCN7|F6RCN7_HORSE:0.06611):0.00529):0.00935,((tr|G3X7H1|G3X7H1_BOVIN:0.01345,tr|W5P2Y4|W5P2Y4_SHEEP:0.01880):0.06368,(tr|E2R0V4|E2R0V4_CANFA:0.05036,(tr|M3YXJ8|M3YXJ8_MUSPF:0.02590,tr|G1L6V2|G1L6V2_AILME:0.03264):0.00806):0.02894):0.00241):0.01988):0.04470):0.03139):0.04310,((tr|G3WXM4|G3WXM4_SARHA:0.09673,(tr|F6ZES1|F6ZES1_MONDO:0.02603,tr|F7BTN7|F7BTN7_MONDO:0.00257):0.06849):0.11587,(tr|H0WN97|H0WN97_OTOGA:0.17799,(((tr|G1NSB6|G1NSB6_MYOLU:0.10042,(tr|L5MDK7|L5MDK7_MYODS:0.08062,(tr|G3UKH5|G3UKH5_LOXAF:0.08638,tr|F6UWE5|F6UWE5_HORSE:0.07153):0.00873):0.03268):0.02025,(tr|I3M333|I3M333_SPETR:0.13011,((((tr|F6UFT5|F6UFT5_CALJA:0.07183,(tr|F7H0G9|F7H0G9_MACMU:0.05446,(tr|G1REP7|G1REP7_NOMLE:0.04146,tr|G7Q0B9|G7Q0B9_MACFA:0.04022):0.03045):0.00729):0.01287,tr|K7EUX0|K7EUX0_PONAB:0.01518):0.03476,((tr|H2RE39|H2RE39_PANTR:0.03837,tr|G3SI04|G3SI04_GORGO:0.05494):0.01935,tr|F6V1C6|F6V1C6_CALJA:0.04429):0.00655):0.02091,(tr|J9NZM9|J9NZM9_CANFA:0.12282,((tr|G1TVE6|G1TVE6_RABIT:0.05307,tr|G1SCV3|G1SCV3_RABIT:0.06601):0.03703,(tr|M3X359|M3X359_FELCA:0.09010,tr|G1LVN7|G1LVN7_AILME:0.08325):0.01452):0.01495):0.00782):0.01409):0.01477):0.01344,(tr|W5NTE4|W5NTE4_SHEEP:0.14096,tr|F1N1K3|F1N1K3_BOVIN:0.19354):0.02862):0.02004):0.01938):0.02909):0.04669,((tr|H9GKL3|H9GKL3_ANOCA:0.21592,(tr|Q1WK33|Q1WK33_MONDO:0.15064,(tr|L5KFI7|L5KFI7_PTEAL:0.07882,((tr|L5LG07|L5LG07_MYODS:0.05921,tr|F7DZ58|F7DZ58_HORSE:0.05998):0.01507,((tr|E2RJ18|E2RJ18_CANFA:0.06103,(tr|M3WS25|M3WS25_FELCA:0.05038,(tr|M3XTN9|M3XTN9_MUSPF:0.02200,tr|G1LQT7|G1LQT7_AILME:0.02392):0.03004):0.00893):0.01539,(tr|Q3T2L0|Q3T2L0_BOVIN:0.01693,tr|W5NWP7|W5NWP7_SHEEP:0.02583):0.05703):0.00629):0.00799):0.05843):0.07167):0.08129,tr|W5NBL2|W5NBL2_LEPOC:0.28524):0.00605):0.03077):0.00503):0.00996,((((tr|E4XA23|E4XA23_OIKDI:0.28155,(tr|K1QC89|K1QC89_CRAGI:0.13605,(tr|K1QKY4|K1QKY4_CRAGI:0.00681,tr|K1PVQ1|K1PVQ1_CRAGI:0.00534):0.10868):0.16229):0.03427,(((tr|I1GCR6|I1GCR6_AMPQE:0.17669,(tr|I1F1U6|I1F1U6_AMPQE:0.08345,(tr|I1F411|I1F411_AMPQE:0.04294,tr|I1FBT6|I1FBT6_AMPQE:0.04203):0.02840):0.10319):0.11753,(tr|E0W1C4|E0W1C4_PEDHC:0.25909,tr|I1GH92|I1GH92_AMPQE:0.22886):0.03084):0.02153,(tr|I1G4B0|I1G4B0_AMPQE:0.31196,(tr|W4XGZ2|W4XGZ2_STRPU:0.28849,tr|W4Y1B7|W4Y1B7_STRPU:0.27592):0.03520):0.01602):0.00391):0.00509,((tr|B7QAN7|B7QAN7_IXOSC:0.30700,((tr|U6IJK6|U6IJK6_HYMMI:0.14585,tr|U6HC23|U6HC23_ECHMU:0.14860):0.09425,(tr|H2KNN8|H2KNN8_CLOSI:0.17732,tr|G4LYL7|G4LYL7_SCHMA:0.17909):0.06442):0.06396):0.01325,(((((((((tr|B4IBU2|B4IBU2_DROSE:0.00655,tr|Q9VET9|Q9VET9_DROME:0.01837):0.00622,tr|B4PN00|B4PN00_DROYA:0.01002):0.00571,tr|B3P0J6|B3P0J6_DROER:0.01369):0.05449,(tr|B3M2M7|B3M2M7_DROAN:0.08091,tr|B4GZ35|B4GZ35_DROPE:0.07337):0.00171):0.07902,(tr|B4NBC3|B4NBC3_DROWI:0.10260,(tr|B4JU12|B4JU12_DROGR:0.00700,tr|B4JRE2|B4JRE2_DROGR:0.00466):0.09620):0.03435):0.11561,(tr|Q7PZJ9|Q7PZJ9_ANOGA:0.16738,tr|Q5TMS0|Q5TMS0_ANOGA:0.16670):0.08554):0.02639,(tr|E9G4M2|E9G4M2_DAPPU:0.28763,((tr|T1HIS3|T1HIS3_RHOPR:0.22304,(tr|A0A067RSR3|A0A067RSR3_ZOONE:0.24661,(tr|W4VTJ5|W4VTJ5_ATTCE:0.18298,(tr|K7J006|K7J006_NASVI:0.12328,tr|K7J005|K7J005_NASVI:0.09605):0.06948):0.04709):0.01894):0.02812,((tr|A0A067QRE8|A0A067QRE8_ZOONE:0.24352,(tr|Q7Q803|Q7Q803_ANOGA:0.20270,(tr|W5JU83|W5JU83_ANODA:0.16757,tr|Q7PV92|Q7PV92_ANOGA:0.16259):0.03455):0.02431):0.01094,(tr|A0A067RKI3|A0A067RKI3_ZOONE:0.25636,(((((tr|K7IR62|K7IR62_NASVI:0.15721,(tr|F4WFL7|F4WFL7_ACREC:0.10293,(tr|E2AAJ3|E2AAJ3_CAMFO:0.08686,(tr|E2B4X5|E2B4X5_HARSA:0.08134,(tr|H9KPT9|H9KPT9_APIME:0.06959,tr|K7J065|K7J065_NASVI:0.07666):0.00773):0.00254):0.01226):0.04475):0.03835,tr|E0VI79|E0VI79_PEDHC:0.21735):0.01215,(tr|A0A067R0M8|A0A067R0M8_ZOONE:0.19101,(tr|D6WFK4|D6WFK4_TRICA:0.15556,(tr|H9JBQ1|H9JBQ1_BOMMO:0.09177,tr|G6DDV5|G6DDV5_DANPL:0.09706):0.05564):0.03704):0.00253):0.00869,((tr|B4NBL9|B4NBL9_DROWI:0.08105,(sp|O01382|ICE_DROME:0.00444,tr|B4PPJ9|B4PPJ9_DROYA:0.00479):0.07175):0.10075,((tr|B4NNA3|B4NNA3_DROWI:0.08119,(tr|B3NPN7|B3NPN7_DROER:0.04777,(sp|O02002|CASP1_DROME:0.00628,(tr|B4I8P7|B4I8P7_DROSE:0.00245,tr|B4P9P2|B4P9P2_DROYA:0.00701):0.00256):0.04268):0.03138):0.05439,(tr|B4GHW0|B4GHW0_DROPE:0.11346,(tr|B4GA54|B4GA54_DROPE:0.05838,tr|B5DZQ0|B5DZQ0_DROPS:0.04908):0.05951):0.01807):0.06338):0.00690):0.03240,(tr|B4KLD9|B4KLD9_DROMO:0.21990,(tr|W5JD75|W5JD75_ANODA:0.15385,(tr|B0WPG0|B0WPG0_CULQU:0.12916,tr|B0WPG1|B0WPG1_CULQU:0.13444):0.03130):0.07104):0.01840):0.00859):0.00103):0.01451):0.01400):0.00452):0.00867,(tr|B0XBV7|B0XBV7_CULQU:0.32148,((tr|Q7QGM9|Q7QGM9_ANOGA:0.00690,tr|Q7QGN0|Q7QGN0_ANOGA:0.00651):0.28854,((tr|N6WCV6|N6WCV6_DROPS:0.20827,(tr|B4QBQ5|B4QBQ5_DROSI:0.12608,(tr|B3NSB8|B3NSB8_DROER:0.10659,tr|B4P5Z9|B4P5Z9_DROYA:0.11035):0.02436):0.06723):0.04312,(tr|B4KUF2|B4KUF2_DROMO:0.22424,(tr|B4N5P4|B4N5P4_DROWI:0.17594,((tr|B4GIZ7|B4GIZ7_DROPE:0.01186,tr|Q28YQ8|Q28YQ8_DROPS:0.00925):0.04344,(tr|B3MJ80|B3MJ80_DROAN:0.04988,tr|B4NYV9|B4NYV9_DROYA:0.03261):0.00833):0.11860):0.02761):0.03439):0.05571):0.00704):0.00719):0.00899,((((((tr|G3NKD2|G3NKD2_GASAC:-0.00055,tr|G3NKD4|G3NKD4_GASAC:0.00055):0.23662,(tr|W5L5A0|W5L5A0_ASTMX:0.25510,(tr|M4AAF8|M4AAF8_XIPMA:0.17216,(tr|I3KF49|I3KF49_ORENI:0.15774,(tr|H2THL4|H2THL4_TAKRU:0.15544,(tr|G3PHA3|G3PHA3_GASAC:0.01682,tr|G3PHA8|G3PHA8_GASAC:0.01826):0.11696):0.03006):0.01121):0.05376):0.01343):0.01067,(tr|G3U5N1|G3U5N1_LOXAF:0.12720,((tr|F7C541|F7C541_MACMU:0.04697,(tr|H2P899|H2P899_PONAB:0.03105,tr|G1R5K0|G1R5K0_NOMLE:0.02648):0.05224):0.10352,((tr|L5MB73|L5MB73_MYODS:0.03929,tr|G1QAH7|G1QAH7_MYOLU:0.03974):0.08538,(tr|F6YQ88|F6YQ88_HORSE:0.09326,((tr|M3XMC8|M3XMC8_MUSPF:0.06782,tr|G1LHI9|G1LHI9_AILME:0.07708):0.03837,tr|E2RB11|E2RB11_CANFA:0.09321):0.00923):0.02496):0.00285):0.04336):0.07891):0.01064,((tr|F7A564|F7A564_XENTR:0.29367,(tr|I3KF39|I3KF39_ORENI:0.19979,(tr|H3CR38|H3CR38_TETNG:0.14708,(tr|H2TIG9|H2TIG9_TAKRU:0.00145,tr|H2TIH1|H2TIH1_TAKRU:0.00511):0.13929):0.03072):0.05811):0.00861,((tr|H0ZJ57|H0ZJ57_TAEGU:0.05561,tr|U3JNE1|U3JNE1_FICAL:0.05153):0.13879,(tr|F7BWD5|F7BWD5_MONDO:0.13258,tr|G3VCE6|G3VCE6_SARHA:0.12223):0.05485):0.04643):0.02047):0.02190,(((((tr|T1EM65|T1EM65_HELRO:0.20628,tr|T1KMT8|T1KMT8_TETUR:0.22280):0.02564,(((tr|C3Y054|C3Y054_BRAFL:0.18129,(((tr|M3XIX0|M3XIX0_LATCH:0.11815,(tr|M4A125|M4A125_XIPMA:0.04544,(tr|I3KHK8|I3KHK8_ORENI:0.04939,((tr|W5L617|W5L617_ASTMX:0.01225,(tr|H3DNH9|H3DNH9_TETNG:0.00340,tr|H2U498|H2U498_TAKRU:0.00714):0.00835):0.02518,(tr|U3JAP7|U3JAP7_DANRE:0.03193,tr|W5N2L7|W5N2L7_LEPOC:0.02841):0.00915):0.00743):0.00727):0.07056):0.01341,((tr|H9GG11|H9GG11_ANOCA:0.10653,((tr|U3J146|U3J146_ANAPL:0.01008,(tr|F1NV61|F1NV61_CHICK:0.01971,tr|G1NEU9|G1NEU9_MELGA:0.01059):0.00690):0.01289,(tr|H0ZKT5|H0ZKT5_TAEGU:0.02636,tr|U3JHT6|U3JHT6_FICAL:0.03268):0.00862):0.06179):0.02402,tr|F7E6A3|F7E6A3_XENTR:0.11957):0.00929):0.01562,(tr|G3WUJ7|G3WUJ7_SARHA:0.14296,(tr|F7F8M6|F7F8M6_ORNAN:0.12180,(tr|G3T4Z8|G3T4Z8_LOXAF:0.08153,(tr|F6V9C9|F6V9C9_HORSE:0.05962,(tr|G5BKD7|G5BKD7_HETGA:0.05343,(((tr|F1MD58|F1MD58_BOVIN:0.00073,tr|W5PTI1|W5PTI1_SHEEP:0.00288):0.02606,((tr|F7F246|F7F246_RAT:0.00749,tr|I3M1I4|I3M1I4_SPETR:0.00891):0.01411,(tr|H0X590|H0X590_OTOGA:0.02055,(tr|G1T0H6|G1T0H6_RABIT:0.01425,(tr|H2NBM7|H2NBM7_PONAB:0.00162,(tr|F7HD43|F7HD43_CALJA:0.02358,((tr|F7DA15|F7DA15_MACMU:0.00155,tr|G7PDZ9|G7PDZ9_MACFA:0.00140):0.01170,(sp|P55210|CASP7_HUMAN:-0.00006,(tr|G1S254|G1S254_NOMLE:0.00172,tr|H2Q2L2|H2Q2L2_PANTR:0.00006):0.00132):0.00076):0.00177):0.00556):0.00389):0.00958):0.00517):0.00587):0.01810,((tr|L8YEM7|L8YEM7_TUPCH:0.01670,tr|G3IL63|G3IL63_CRIGR:0.02427):0.01827,(tr|M3WFU7|M3WFU7_FELCA:0.01380,(tr|E2R027|E2R027_CANFA:0.01277,(tr|M3XSE6|M3XSE6_MUSPF:0.02164,tr|G1M9V0|G1M9V0_AILME:0.01476):0.00039):0.00784):0.01556):0.00984):0.00623):0.00117):0.02557):0.03164):0.02953):0.00626):0.02809):0.02039,tr|H3ACL5|H3ACL5_LATCH:0.15746):0.01543,(((tr|G3T611|G3T611_LOXAF:0.06234,((sp|P42574|CASP3_HUMAN:0.00158,tr|G3S0R4|G3S0R4_GORGO:0.00102):0.01192,(tr|H2PEU9|H2PEU9_PONAB:0.00123,tr|G1RJ33|G1RJ33_NOMLE:0.00234):0.00997):0.05738):0.10375,tr|G1N3N5|G1N3N5_MELGA:0.14045):0.00807,(tr|M4AHQ1|M4AHQ1_XIPMA:0.15977,(tr|H2LXD5|H2LXD5_ORYLA:0.16405,(tr|G3Q4K8|G3Q4K8_GASAC:0.17744,(tr|I3KG04|I3KG04_ORENI:0.14918,tr|M3ZPD1|M3ZPD1_XIPMA:0.14467):0.01256):0.00999):0.00525):0.00216):0.02283):0.03248):0.00978,((tr|B3S1J4|B3S1J4_TRIAD:0.03508,(tr|B3S1J2|B3S1J2_TRIAD:0.04336,tr|B3S1J9|B3S1J9_TRIAD:0.03516):0.00523):0.18277,tr|K1QKH0|K1QKH0_CRAGI:0.22623):0.00530):0.01389,(tr|T1G998|T1G998_HELRO:0.22964,tr|F6RZT0|F6RZT0_CIOIN:0.23313):0.02511):0.00412,(tr|C3XUC4|C3XUC4_BRAFL:0.22366,(tr|W5KSI1|W5KSI1_ASTMX:0.25802,(tr|F6R1R1|F6R1R1_XENTR:0.13619,(tr|U3JVA9|U3JVA9_FICAL:0.17301,((tr|W5P762|W5P762_SHEEP:0.06905,tr|H0UXS5|H0UXS5_CAVPO:0.08005):0.04199,(tr|U3ISD2|U3ISD2_ANAPL:0.07263,(tr|F1NEL6|F1NEL6_CHICK:0.01103,tr|G1NF06|G1NF06_MELGA:0.01128):0.05657):0.03690):0.02538):0.03409):0.05071):0.03032):0.01850):0.00703):0.01132,(tr|F6VGH4|F6VGH4_CIOIN:0.26107,tr|B7PDI2|B7PDI2_IXOSC:0.29548):0.00717):0.01365):0.00258):0.00172):0.00523,(tr|E9HAI7|E9HAI7_DAPPU:0.33575,(((tr|U3HZQ3|U3HZQ3_ANAPL:0.22361,((tr|A9YDV4|A9YDV4_CHICK:-0.01848,tr|A9YDV3|A9YDV3_CHICK:0.01848):0.03199,(tr|H9H2H0|H9H2H0_MELGA:-0.01215,tr|H9H1H7|H9H1H7_MELGA:0.01215):0.02291):0.15783):0.05117,tr|V8PCX5|V8PCX5_OPHHA:0.22458):0.01516,(tr|Q28GK9|Q28GK9_XENTR:0.23973,(tr|H3AXG0|H3AXG0_LATCH:0.20735,(((tr|W5LN76|W5LN76_ASTMX:0.19707,((tr|M4ACL5|M4ACL5_XIPMA:0.11451,((tr|G3Q1X4|G3Q1X4_GASAC:-0.00033,tr|G3NAY3|G3NAY3_GASAC:0.00033):0.10930,(tr|I3K3Z9|I3K3Z9_ORENI:0.03193,tr|I3K3Z5|I3K3Z5_ORENI:0.03231):0.07758):0.01834):0.03016,(tr|H3D7W3|H3D7W3_TETNG:0.13236,(tr|H2VEU3|H2VEU3_TAKRU:0.01741,tr|H2VEU2|H2VEU2_TAKRU:0.02080):0.09898):0.02200):0.04791):0.00888,(tr|F1QBG0|F1QBG0_DANRE:0.10416,tr|E7F2N9|E7F2N9_DANRE:0.10054):0.09077):0.01223,tr|W5ND43|W5ND43_LEPOC:0.19310):0.05089):0.01908):0.00757):0.06731):0.00850):0.00335):0.01049):0.01357):0.00721):0.01609):0.00737,(((tr|C4ZHJ0|C4ZHJ0_EUBR3:0.29566,(tr|J3VDK6|J3VDK6_BACTU:0.15166,tr|B7JII2|B7JII2_BACC0:0.16771):0.13602):0.04714,((tr|E4XD08|E4XD08_OIKDI:0.32238,tr|A5G8L8|A5G8L8_GEOUR:0.28355):0.05589,(tr|R7CFW9|R7CFW9_9FIRM:0.29432,(tr|H7CUC5|H7CUC5_CLOPF:0.23626,(tr|D4JYR5|D4JYR5_9FIRM:0.19893,tr|R5AHY4|R5AHY4_9CLOT:0.20153):0.05337):0.02727):0.04178):0.00741):0.00764,((((tr|R7I5Q3|R7I5Q3_9FIRM:0.34582,((tr|B1L066|B1L066_CLOBM:0.03737,(tr|B1IM26|B1IM26_CLOBK:0.00625,(tr|C1FKB7|C1FKB7_CLOBJ:0.00106,(tr|C3L3N7|C3L3N7_CLOB6:0.00106,(tr|A7GHP4|A7GHP4_CLOBL:0.00178,tr|A7FXX9|A7FXX9_CLOB1:0.00252):0.00106):0.00047):0.00402):0.02731):0.28000,(tr|R7HW13|R7HW13_9CLOT:0.24328,(tr|G0IAX6|G0IAX6_STRES:0.18289,tr|E1XKC9|E1XKC9_STRZN:0.17064):0.05391):0.12470):0.00531):0.00438,(tr|R7I8E1|R7I8E1_9FIRM:0.29250,(tr|D3R112|D3R112_CLOB3:0.25437,tr|D6GSQ2|D6GSQ2_FILAD:0.24084):0.06929):0.02841):0.01719,(tr|R6BMY5|R6BMY5_9FIRM:0.34785,((tr|M3ZE96|M3ZE96_XIPMA:0.05492,(tr|H3CSR7|H3CSR7_TETNG:0.09783,tr|G3NH49|G3NH49_GASAC:0.13391):0.03635):0.22094,((tr|I7MGY9|I7MGY9_TETTS:0.33400,tr|W7X8B1|W7X8B1_TETTS:0.33591):0.02477,(tr|I1F8L7|I1F8L7_AMPQE:0.19025,(tr|I1E9V7|I1E9V7_AMPQE:0.17417,(tr|I1FU50|I1FU50_AMPQE:0.18611,(tr|I1G7I8|I1G7I8_AMPQE:0.10500,tr|I1FQJ0|I1FQJ0_AMPQE:0.11030):0.04412):0.01703):0.03864):0.14351):0.01508):0.01135):0.00188):0.00961,((((tr|S8A2T2|S8A2T2_DACHA:0.36013,tr|B6H128|B6H128_PENCW:0.35394):0.01757,(tr|A2QJK1|A2QJK1_ASPNC:0.32610,((tr|G1XPV2|G1XPV2_ARTOA:0.30045,tr|G1X2C3|G1X2C3_ARTOA:0.30668):0.03982,(((tr|Q2H7H9|Q2H7H9_CHAGB:0.11707,tr|G2QCA0|G2QCA0_THIHA:0.13809):0.09073,(tr|G0SFY2|G0SFY2_CHATD:0.18530,(tr|B2AP18|B2AP18_PODAN:0.20723,(tr|F7WC76|F7WC76_SORMK:0.14908,(tr|F8MJN3|F8MJN3_NEUT8:0.03424,tr|Q7S0N9|Q7S0N9_NEUCR:0.03556):0.12191):0.06246):0.01352):0.01973):0.09800,(tr|N4V6U3|N4V6U3_COLOR:0.29455,(tr|T0L0K1|T0L0K1_COLGC:0.10022,tr|L2FG68|L2FG68_COLGN:0.10395):0.18393):0.04435):0.00495):0.02816):0.00687):0.00563,((tr|H1W339|H1W339_COLHI:0.32983,tr|B0DLD2|B0DLD2_LACBS:0.33762):0.02656,((tr|G1X3D1|G1X3D1_ARTOA:0.26447,(tr|G1X904|G1X904_ARTOA:0.23232,tr|S8AGS2|S8AGS2_DACHA:0.23049):0.03356):0.07913,((tr|S7ZET4|S7ZET4_PENO1:0.31915,(tr|B6H0C3|B6H0C3_PENCW:0.29827,tr|B6HKH9|B6HKH9_PENCW:0.29144):0.02991):0.02399,((tr|E4V744|E4V744_ARTGP:0.27866,(tr|C5FY33|C5FY33_ARTOC:0.14668,((tr|F2PX25|F2PX25_TRIEC:0.04572,tr|D4D3A4|D4D3A4_TRIVH:0.05162):0.00214,(tr|F2SXR1|F2SXR1_TRIRC:0.05081,tr|D4AW86|D4AW86_ARTBC:0.09059):0.02692):0.06093):0.11923):0.05397,((tr|C1H8V2|C1H8V2_PARBA:0.07737,tr|C1FYS6|C1FYS6_PARBD:0.08088):0.27129,((tr|A5ABD5|A5ABD5_ASPNC:0.24875,((tr|A2QWN9|A2QWN9_ASPNC:0.00264,tr|G3YD39|G3YD39_ASPNA:0.00217):0.18963,((tr|A2QIS8|A2QIS8_ASPNC:0.08707,tr|G3Y968|G3Y968_ASPNA:0.08072):0.15055,(tr|I7ZV65|I7ZV65_ASPO3:0.03939,tr|B8N625|B8N625_ASPFN:0.03096):0.13923):0.04324):0.03084):0.04274,(tr|I8A096|I8A096_ASPO3:0.27953,(tr|Q2TZS7|Q2TZS7_ASPOR:0.00305,(tr|I8TW69|I8TW69_ASPO3:0.00445,tr|B8NBH3|B8NBH3_ASPFN:0.00046):0.00508):0.26983):0.02840):0.02426):0.00184):0.01616):0.00511):0.00666):0.00690):0.00853,(((tr|S0ED77|S0ED77_GIBF5:0.27829,(tr|F9FZN7|F9FZN7_FUSOF:0.17113,tr|S0DMF2|S0DMF2_GIBF5:0.15396):0.09202):0.06823,(tr|R0IP36|R0IP36_SETT2:0.26724,((tr|M2THU8|M2THU8_COCH5:0.12465,tr|M2T0N8|M2T0N8_COCSN:0.10516):0.14675,(tr|B2VY83|B2VY83_PYRTR:0.19516,tr|E3RN71|E3RN71_PYRTT:0.20302):0.05268):0.03674):0.03772):0.01748,((((((tr|U1GDF3|U1GDF3_ENDPU:0.22586,tr|R0KLJ0|R0KLJ0_SETT2:0.23716):0.04208,(tr|S3DYB2|S3DYB2_GLAL2:0.27651,tr|M2U6S1|M2U6S1_COCH5:0.31814):0.01423):0.02479,((tr|M3BYD2|M3BYD2_SPHMS:0.27954,(tr|R1ET31|R1ET31_BOTPV:0.17851,tr|K2S9R4|K2S9R4_MACPH:0.18609):0.12021):0.03455,(tr|E9F9D2|E9F9D2_METAR:0.25268,tr|G3JTE7|G3JTE7_CORMM:0.23443):0.07185):0.00332):0.01014,(tr|G2QCB4|G2QCB4_THIHA:0.34362,(tr|H6BK66|H6BK66_EXODN:0.29156,tr|T0KCB5|T0KCB5_COLGC:0.28464):0.02442):0.00429):0.00560,((tr|C7ZK44|C7ZK44_NECH7:0.24755,(tr|S0E659|S0E659_GIBF5:0.06641,(tr|I1S1I4|I1S1I4_GIBZE:0.04504,tr|K3VW49|K3VW49_FUSPC:0.03505):0.02771):0.17298):0.07370,(((tr|R7YK84|R7YK84_CONA1:0.24541,((tr|R0K9D1|R0K9D1_SETT2:0.06055,(tr|M2TH13|M2TH13_COCH5:0.00907,tr|M2T228|M2T228_COCSN:0.01286):0.04646):0.16755,((tr|B2VXU6|B2VXU6_PYRTR:0.04172,tr|E3RUU3|E3RUU3_PYRTT:0.04026):0.13513,(tr|Q0U0W5|Q0U0W5_PHANO:0.18107,tr|E5A4B9|E5A4B9_LEPMJ:0.17889):0.01636):0.03483):0.01826):0.05249,(tr|M3AWN2|M3AWN2_SPHMS:0.26947,tr|M2MV32|M2MV32_BAUCO:0.26063):0.00958):0.03191,((tr|R7Z658|R7Z658_CONA1:0.29296,((tr|U1GCT9|U1GCT9_ENDPU:0.24237,(tr|U1GB43|U1GB43_ENDPU:0.24203,(tr|S3CRD1|S3CRD1_GLAL2:0.22281,(tr|M7TUF5|M7TUF5_BOTF1:0.00282,tr|G2Y726|G2Y726_BOTF4:0.00272):0.22043):0.01106):0.00874):0.03781,(tr|U1GME1|U1GME1_ENDPU:0.26744,tr|K2S7R0|K2S7R0_MACPH:0.26677):0.01784):0.01290):0.01665,(tr|E5A7K2|E5A7K2_LEPMJ:0.25702,(tr|R1FYU5|R1FYU5_BOTPV:0.24433,tr|K2SIT4|K2SIT4_MACPH:0.22546):0.01980):0.02507):0.00997):0.01773):0.00958):0.00828,((((tr|V5IQZ7|V5IQZ7_NEUCR:0.00483,tr|G4U7K5|G4U7K5_NEUT9:0.00410):0.26113,(tr|B2AYM2|B2AYM2_PODAN:0.23583,(tr|E9ECP8|E9ECP8_METAQ:0.14867,((tr|I1RCT4|I1RCT4_GIBZE:0.00489,tr|K3VCG7|K3VCG7_FUSPC:0.00469):0.04330,(tr|F9FLF7|F9FLF7_FUSOF:0.03790,tr|C7YWL7|C7YWL7_NECH7:0.03060):0.01664):0.09625):0.08200):0.03945):0.05794,(((tr|M7TU38|M7TU38_BOTF1:0.26479,tr|S3DDG4|S3DDG4_GLAL2:0.27120):0.02736,((tr|M7TK85|M7TK85_BOTF1:0.00240,tr|G2YEJ9|G2YEJ9_BOTF4:-0.00240):0.24393,(tr|F0XKH1|F0XKH1_GROCL:0.08637,tr|V4L4B4|V4L4B4_9DELT:-0.08637):0.23700):0.02747):0.01733,((((tr|K3VWF1|K3VWF1_FUSPC:0.00488,tr|A0A016Q8X5|A0A016Q8X5_GIBZA:0.00662):0.05923,((tr|F9F916|F9F916_FUSOF:0.00533,tr|S0EBQ1|S0EBQ1_GIBF5:0.00678):0.06039,tr|C7Z1M4|C7Z1M4_NECH7:0.10145):0.03209):0.12038,((((((tr|L7J068|L7J068_MAGOP:-0.00114,tr|G4N881|G4N881_MAGO7:0.00114):0.01390,(tr|J3P7I8|J3P7I8_GAGT3:0.00549,tr|M4FT80|M4FT80_MAGP6:0.00439):0.00928):0.02151,((tr|F0XGZ0|F0XGZ0_GROCL:0.03251,tr|J9N2L9|J9N2L9_FUSO4:0.02117):0.05698,(tr|U7PYE2|U7PYE2_SPOS1:0.01988,tr|S3C7M2|S3C7M2_OPHP1:0.02294):0.01296):0.01684):0.02987,(((tr|J5K5C5|J5K5C5_BEAB2:0.00970,tr|G3JQ02|G3JQ02_CORMM:0.00989):0.01944,(tr|G9N7U8|G9N7U8_HYPVG:0.01346,(tr|G9NPP2|G9NPP2_HYPAI:0.00818,tr|G0RQD6|G0RQD6_HYPJQ:0.01055):0.00211):0.01754):0.00718,(((tr|T0L183|T0L183_COLGC:0.01332,(tr|N4VJ27|N4VJ27_COLOR:0.01646,(tr|H1V3A9|H1V3A9_COLHI:0.00985,tr|E3Q348|E3Q348_COLGM:0.02173):0.00395):0.00214):0.01797,(tr|E9E568|E9E568_METAQ:0.03160,tr|M1WBK7|M1WBK7_CLAP2:0.03433):0.00803):0.00487,(tr|C7YYW7|C7YYW7_NECH7:0.01522,((tr|N4UPB4|N4UPB4_FUSC1:0.00289,(tr|A0A016PKF1|A0A016PKF1_GIBZA:0.00389,(tr|I1RNA9|I1RNA9_GIBZE:0.00083,tr|K3VQW5|K3VQW5_FUSPC:0.00359):0.00177):0.00221):0.00275,tr|N1S6R1|N1S6R1_FUSC4:0.00184):0.00903):0.02205):0.00206):0.00771):0.01359,((tr|F8MMC1|F8MMC1_NEUT8:0.03328,tr|Q7RYM8|Q7RYM8_NEUCR:0.03532):0.02275,((tr|G0S4G8|G0S4G8_CHATD:0.03952,tr|B2AWV0|B2AWV0_PODAN:0.03842):0.01899,(tr|Q2H8W7|Q2H8W7_CHAGB:0.03732,(tr|G2RB09|G2RB09_THITE:0.02652,tr|G2QC72|G2QC72_THIHA:0.03222):0.00957):0.00828):0.01545):0.00667):0.12695,(tr|S3CC52|S3CC52_GLAL2:0.17034,(tr|A7EG79|A7EG79_SCLS1:0.04140,(tr|M7U706|M7U706_BOTF1:-0.00110,tr|G2YTC2|G2YTC2_BOTF4:0.00110):0.04349):0.12146):0.04211):0.00979):0.07800,((tr|L8G3C4|L8G3C4_PSED2:0.14707,(tr|N1JH91|N1JH91_BLUG1:0.16838,tr|S3CSF4|S3CSF4_GLAL2:0.13592):0.02731):0.05154,((tr|J5JVY2|J5JVY2_BEAB2:0.08839,tr|G3JKU7|G3JKU7_CORMM:0.09111):0.14796,(((tr|H1VRR6|H1VRR6_COLHI:0.11004,(tr|G2WUQ3|G2WUQ3_VERDV:0.00612,tr|C9SGW6|C9SGW6_VERA1:0.00558):0.09658):0.02467,(tr|F0XGH4|F0XGH4_GROCL:0.17861,((tr|F8MDI3|F8MDI3_NEUT8:0.03626,(tr|F7VTK8|F7VTK8_SORMK:0.01241,tr|Q1K6F1|Q1K6F1_NEUCR:0.00674):0.03852):0.12553,(tr|L7JE98|L7JE98_MAGOP:0.13780,(tr|J3NFT0|J3NFT0_GAGT3:0.04398,tr|M4FZN8|M4FZN8_MAGP6:0.05758):0.07079):0.05138):0.01517):0.01320):0.01529,((tr|B2B451|B2B451_PODAN:0.07140,(tr|G0SD46|G0SD46_CHATD:0.05645,(tr|G2QWM4|G2QWM4_THITE:0.05868,tr|G2QAE4|G2QAE4_THIHA:0.06020):0.00974):0.00581):0.06783,(((tr|F9F4G0|F9F4G0_FUSOF:0.03647,(tr|K3VUA0|K3VUA0_FUSPC:0.03009,tr|I1RFY9|I1RFY9_GIBZE:0.10229):0.02746):0.03552,tr|C7ZA64|C7ZA64_NECH7:0.06662):0.04819,((tr|M1WDQ0|M1WDQ0_CLAP2:0.11514,(tr|E9E3K4|E9E3K4_METAQ:0.00989,tr|E9F6E5|E9F6E5_METAR:0.01245):0.09025):0.03520,(tr|T5A1I2|T5A1I2_OPHSC:0.13701,(tr|G9MQR9|G9MQR9_HYPVG:0.02896,tr|G0RWC4|G0RWC4_HYPJQ:0.01707):0.10696):0.00130):0.01436):0.00388):0.00910):0.03224):0.01340):0.08657):0.01719):0.01717):0.01505,(tr|E9F7F7|E9F7F7_METAR:0.28779,tr|M4GCK0|M4GCK0_MAGP6:0.29358):0.04947):0.00111):0.00836):0.00192):0.01536):0.00144):0.00297):0.00221,((tr|C7PN53|C7PN53_CHIPD:0.33677,((tr|G8QIF5|G8QIF5_AZOSU:0.32669,tr|I0GRP2|I0GRP2_SELRL:0.36164):0.01776,((sp|Q9GPM2|PCP_DICDI:0.30156,tr|F1A0M3|F1A0M3_DICPU:0.29936):0.03679,(tr|Q54ZB4|Q54ZB4_DICDI:0.31028,(tr|F0ZLR2|F0ZLR2_DICPU:0.25810,tr|F0Z9B5|F0Z9B5_DICPU:0.27124):0.06558):0.03488):0.00810):0.00996):0.01298,(tr|R7JKH6|R7JKH6_9BACT:0.38244,(tr|F4KPI3|F4KPI3_HALH1:0.26875,tr|K4IE98|K4IE98_PSYTT:0.28679):0.04141):0.01476):0.00731):0.00294,(((tr|F8EFD0|F8EFD0_RUNSL:0.39413,(tr|H0PPB8|H0PPB8_9SYNC:0.36968,((tr|Q7UL61|Q7UL61_RHOBA:0.32284,(tr|D2QZK1|D2QZK1_PIRSD:0.28560,tr|F0STA9|F0STA9_PLABD:0.26812):0.02548):0.02563,(tr|D2QZJ9|D2QZJ9_PIRSD:0.32442,tr|L0DBH4|L0DBH4_SINAD:0.32322):0.01067):0.04267):0.00286):0.01397,(((tr|D3PWN7|D3PWN7_STANL:0.33677,(tr|I1RLN0|I1RLN0_GIBZE:0.00138,tr|A0A016PN69|A0A016PN69_GIBZA:0.00148):0.31527):0.01887,((tr|D0LTI6|D0LTI6_HALO1:0.24894,tr|D0LG39|D0LG39_HALO1:0.23626):0.08380,(((tr|I0I7Y3|I0I7Y3_CALAS:0.30018,tr|C7Q3L9|C7Q3L9_CATAD:0.28378):0.00814,((tr|A2QWJ3|A2QWJ3_ASPNC:0.05641,tr|G3YD00|G3YD00_ASPNA:0.07140):0.21728,(tr|L2FKC7|L2FKC7_COLGN:0.29287,(tr|G3Y079|G3Y079_ASPNA:0.23547,((tr|Q5B6E8|Q5B6E8_EMENI:0.20988,tr|G9NBE2|G9NBE2_HYPVG:0.23129):0.01968,(tr|I7ZK74|I7ZK74_ASPO3:0.20706,tr|M2RDJ4|M2RDJ4_COCSN:0.21876):0.01514):0.01192):0.02983):0.00978):0.01274):0.00831,(tr|K3UJ16|K3UJ16_FUSPC:0.27875,(tr|J9MWV7|J9MWV7_FUSO4:0.23949,(tr|T0KW46|T0KW46_COLGC:0.04188,tr|L2FS59|L2FS59_COLGN:0.03847):0.20796):0.02352):0.02765):0.01687):0.02068):0.01504,((tr|S5V5Q0|S5V5Q0_STRCU:0.28403,tr|E4NJW7|E4NJW7_KITSK:0.28878):0.09238,(tr|M5C095|M5C095_THACB:0.29609,tr|M5C026|M5C026_THACB:0.32148):0.06455):0.00848):0.00744):0.00247,((tr|B4U9U5|B4U9U5_HYDS0:0.31418,tr|W0JGX9|W0JGX9_DESAE:0.29861):0.06488,(((tr|D0LS26|D0LS26_HALO1:0.31580,tr|Q0VS62|Q0VS62_ALCBS:0.32712):0.02346,(tr|A7RGF8|A7RGF8_NEMVE:0.29747,tr|H6LAN5|H6LAN5_SAPGL:0.36050):0.02455):0.01267,((tr|H1YBZ3|H1YBZ3_9SPHI:0.36622,tr|L0DGI7|L0DGI7_SINAD:0.30499):0.02557,((tr|Q7USV9|Q7USV9_RHOBA:0.35054,tr|F0SRZ3|F0SRZ3_PLABD:0.32457):0.04349,(((tr|D6YU20|D6YU20_WADCW:0.27181,(tr|F8KZC1|F8KZC1_PARAV:0.27914,tr|D6YRK1|D6YRK1_WADCW:0.27498):0.01169):0.03070,(tr|I4B5B3|I4B5B3_TURPD:0.29960,tr|Q6MCU0|Q6MCU0_PARUW:0.28940):0.01189):0.02890,((tr|D2QUE5|D2QUE5_SPILD:0.33413,tr|R6B3F6|R6B3F6_9BACT:0.30882):0.02598,(((tr|E6SNB7|E6SNB7_BACT6:0.27113,(tr|F4L145|F4L145_HALH1:0.24169,tr|I4ANQ4|I4ANQ4_FLELS:0.22794):0.03863):0.04108,tr|R6B5V1|R6B5V1_9BACT:0.31986):0.01444,(tr|D2QUD7|D2QUD7_SPILD:0.29773,tr|C6W0A6|C6W0A6_DYAFD:0.33683):0.00685):0.00759):0.00356):0.02033):0.02061):0.00107):0.00512):0.00283):0.00088):0.00174,((((tr|B8C330|B8C330_THAPS:0.30097,(tr|K9X1Y9|K9X1Y9_9NOST:0.12527,tr|K9WAM1|K9WAM1_9CYAN:0.09720):0.19003):0.02556,(tr|D5SRF2|D5SRF2_PLAL2:0.30102,(tr|F8EGW9|F8EGW9_RUNSL:0.12534,tr|I2EWQ0|I2EWQ0_EMTOG:0.12072):0.18299):0.02271):0.03338,((tr|M5CDW3|M5CDW3_THACB:0.32699,(((((tr|K5W5Q2|K5W5Q2_AGABU:0.00546,tr|K9HMU7|K9HMU7_AGABB:0.00516):0.24065,(tr|B0D406|B0D406_LACBS:0.23447,tr|A8NZD6|A8NZD6_COPC7:0.22402):0.02221):0.05110,((tr|M5C2T2|M5C2T2_THACB:0.16087,tr|L8WY19|L8WY19_THACA:0.24203):0.05846,(tr|L8X1C3|L8X1C3_THACA:0.24995,(tr|L8WXT5|L8WXT5_THACA:0.23195,(tr|M5CCU2|M5CCU2_THACB:0.12107,tr|A8NTM2|A8NTM2_COPC7:0.04225):0.14796):0.02677):0.01599):0.02538):0.01326,(((tr|G4TXP3|G4TXP3_PIRID:0.25220,tr|L8WL54|L8WL54_THACA:0.27811):0.01867,tr|D6RMA7|D6RMA7_COPC7:0.31523):0.00159,(tr|M5C0Y3|M5C0Y3_THACB:0.27592,(tr|L8WQJ9|L8WQJ9_THACA:0.24041,(tr|L8WM80|L8WM80_THACA:0.20783,((tr|M5C5H2|M5C5H2_THACB:0.07858,tr|M5CCP4|M5CCP4_THACB:0.07154):0.08876,(tr|M5C6B6|M5C6B6_THACB:0.14219,(tr|M5CBC7|M5CBC7_THACB:0.12872,tr|L8WM69|L8WM69_THACA:0.13003):0.02176):0.01082):0.03576):0.04844):0.04370):0.00957):0.00763):0.00317,((((tr|A8N617|A8N617_COPC7:0.24197,((tr|E2LS59|E2LS59_MONPE:0.02930,tr|V2XBV6|V2XBV6_MONRO:0.06533):0.18399,(tr|K5UWW3|K5UWW3_PHACS:0.19051,((tr|K5XZ23|K5XZ23_AGABU:0.00560,tr|K9HLC7|K9HLC7_AGABB:0.00095):0.22506,(tr|F8PV18|F8PV18_SERL3:0.16464,((tr|J4HSR9|J4HSR9_FIBRA:0.14084,tr|S8EH92|S8EH92_FOMPI:0.14047):0.02201,(tr|B8P0X4|B8P0X4_POSPM:0.15342,tr|M2PLP4|M2PLP4_CERS8:0.17923):0.02040):0.01146):0.02793):0.00634):0.01487):0.01168):0.06848,((tr|S8DQM4|S8DQM4_FOMPI:0.22486,((tr|S8DNM4|S8DNM4_FOMPI:0.22495,tr|S8E2U7|S8E2U7_FOMPI:0.19865):0.03070,(tr|S8EZG2|S8EZG2_FOMPI:0.20139,tr|S8DNM9|S8DNM9_FOMPI:0.20352):0.04072):0.02415):0.02526,(tr|B0DA73|B0DA73_LACBS:0.28421,(tr|S8DUS4|S8DUS4_FOMPI:0.21902,(tr|D6RPR7|D6RPR7_COPC7:0.22779,tr|A8NBH8|A8NBH8_COPC7:0.22434):0.03749):0.03291):0.00649):0.01515):0.02162,tr|L8X1Q4|L8X1Q4_THACA:0.34254):0.00603,((tr|G4TXP2|G4TXP2_PIRID:0.19906,(tr|S8FFP9|S8FFP9_FOMPI:0.02355,tr|S8DX87|S8DX87_FOMPI:0.02792):0.13725):0.10377,(tr|A8NJS1|A8NJS1_COPC7:0.25852,(tr|S8FWF5|S8FWF5_FOMPI:0.24994,((tr|B0D7N8|B0D7N8_LACBS:0.23012,((tr|J4GL52|J4GL52_FIBRA:0.20403,tr|J4G152|J4G152_FIBRA:0.20240):0.06517,(tr|J4IC83|J4IC83_FIBRA:0.15028,(tr|J4HV41|J4HV41_FIBRA:0.18193,(tr|J4G1U3|J4G1U3_FIBRA:0.10668,tr|J4I944|J4I944_FIBRA:0.10809):0.05376):0.01452):0.04941):0.01295):0.02182,((tr|B0DAH2|B0DAH2_LACBS:0.23194,tr|D6RMA6|D6RMA6_COPC7:0.21640):0.02440,((tr|B0D292|B0D292_LACBS:0.20544,(((tr|B0DC80|B0DC80_LACBS:0.00945,tr|B0DC90|B0DC90_LACBS:-0.00118):0.07113,(tr|B0E252|B0E252_LACBS:0.07965,tr|B0CTE2|B0CTE2_LACBS:0.07852):0.00834):0.07873,(tr|M5C3Q3|M5C3Q3_THACB:0.14974,tr|B0E266|B0E266_LACBS:0.08813):0.05037):0.03225):0.03287,(tr|J4GMZ0|J4GMZ0_FIBRA:0.22581,tr|B0DLC5|B0DLC5_LACBS:0.22095):0.01191):0.01819):0.01010):0.01147):0.01746):0.00263):0.00922):0.00874):0.00143):0.02675,(((tr|Q1M687|Q1M687_RHIL3:0.02275,tr|C6B6X0|C6B6X0_RHILS:0.03274):0.30854,(tr|B0D4F9|B0D4F9_LACBS:0.29240,(tr|C0NT30|C0NT30_AJECG:0.29765,tr|F2SU00|F2SU00_TRIRC:0.30087):0.04566):0.02430):0.01493,((tr|H6L6X5|H6L6X5_SAPGL:0.31137,tr|W0RRM1|W0RRM1_9BACT:0.29789):0.02520,((tr|Q2RUM1|Q2RUM1_RHORT:0.30443,tr|Q2RUM0|Q2RUM0_RHORT:0.28254):0.05754,(tr|C6BB53|C6BB53_RHILS:0.31631,(tr|F0JJM0|F0JJM0_DESDE:0.31735,(tr|A9TYJ4|A9TYJ4_PHYPA:0.33261,tr|L0DGN4|L0DGN4_SINAD:0.29731):0.00920):0.01366):0.01280):0.00308):0.00406):-0.00022):0.00686):0.00458,(((((tr|B4S3R4|B4S3R4_PROA2:0.27612,(tr|C6WF28|C6WF28_ACTMD:0.16255,tr|C7NHP6|C7NHP6_KYTSD:0.15457):0.11196):0.01270,(tr|F2IEA4|F2IEA4_FLUTR:0.27825,(((((tr|A0A024ECD9|A0A024ECD9_9PSED:0.12392,(tr|K9NCY9|K9NCY9_9PSED:0.06153,(tr|V8REB2|V8REB2_9PSED:0.05058,tr|K0WMF8|K0WMF8_PSEFL:0.04899):0.01536):0.04859):0.04659,(tr|F4M4G0|F4M4G0_ECOLX:0.12996,tr|H7EG90|H7EG90_SALHO:0.12225):0.04185):0.06699,tr|R7JHR8|R7JHR8_9BACT:0.23734):0.00692,((tr|D8JY32|D8JY32_HYPDA:0.15480,(tr|W8PCL5|W8PCL5_9PSED:0.00885,tr|Q87Z21|Q87Z21_PSESM:0.00915):0.15030):0.06990,(((tr|K4LCJ4|K4LCJ4_9FIRM:0.08181,(tr|R7GQ37|R7GQ37_9FIRM:0.06566,tr|B8FXQ8|B8FXQ8_DESHD:0.05715):0.02151):0.10879,((tr|B5FD66|B5FD66_VIBFM:0.15830,(tr|R7D3C4|R7D3C4_9ACTN:0.14552,tr|L0M9D0|L0M9D0_SERMA:0.13338):0.00972):0.00856,(((tr|I4AL85|I4AL85_FLELS:0.05646,tr|F4C5T2|F4C5T2_SPHS2:0.05517):0.05673,(tr|W0DXP3|W0DXP3_9GAMM:0.05184,(tr|K6Z475|K6Z475_9ALTE:0.04098,tr|A6WUK9|A6WUK9_SHEB8:0.04532):0.00806):0.05224):0.03917,((tr|W8ULD1|W8ULD1_YEREN:0.08158,(tr|B0RUS8|B0RUS8_XANCB:0.08654,tr|Q2K2A2|Q2K2A2_RHIEC:0.09221):0.00634):0.06706,(((tr|D6BBV8|D6BBV8_9ACTO:0.10090,tr|E8S1B9|E8S1B9_MICSL:0.10577):0.02369,(tr|Q2K8T2|Q2K8T2_RHIEC:0.12431,tr|L0J583|L0J583_MYCSM:0.11286):0.01406):0.01290,(tr|A5EU81|A5EU81_BRASB:0.14116,tr|A7ID81|A7ID81_XANP2:0.13415):0.01017):0.00589):0.00546):0.00342):0.03331):0.03392,(tr|B7I1K4|B7I1K4_BACC7:0.19098,(tr|C7PT17|C7PT17_CHIPD:0.18645,(tr|R9TA86|R9TA86_9EURY:0.15172,tr|D9R6A4|D9R6A4_CLOSW:0.14740):0.04366):0.01278):0.01282):0.00888):0.00177):0.00479,(tr|R7B2K3|R7B2K3_9CLOT:0.18427,(tr|I4A779|I4A779_DESDJ:0.14868,tr|D6S6N4|D6S6N4_FINMA:0.14160):0.03201):0.03642):0.03178):0.01205):0.03028,((tr|E3IVK5|E3IVK5_FRASU:0.28921,(tr|S4XW41|S4XW41_SORCE:0.28404,tr|Q8DJA4|Q8DJA4_THEEB:0.29450):0.02876):0.01242,((tr|L2G533|L2G533_COLGN:0.28563,((tr|F9FEV8|F9FEV8_FUSOF:0.19637,(tr|J3PGA7|J3PGA7_GAGT3:0.07993,tr|J3PJY7|J3PJY7_GAGT3:0.08093):0.10752):0.03921,(tr|G9NQF6|G9NQF6_HYPAI:0.25603,tr|C7Z380|C7Z380_NECH7:0.27338):0.01940):0.01957):0.05456,(((tr|G0S1H7|G0S1H7_CHATD:0.31068,((tr|Q2HHI8|Q2HHI8_CHAGB:0.30884,(((tr|U1GS45|U1GS45_ENDPU:0.17168,tr|E9E5G3|E9E5G3_METAQ:0.17993):0.06991,(tr|U1I1C4|U1I1C4_ENDPU:0.23296,((tr|S0EHR9|S0EHR9_GIBF5:0.06368,((tr|F9F4D5|F9F4D5_FUSOF:0.00236,tr|J9MP35|J9MP35_FUSO4:0.00218):0.03810,(tr|N4UGV6|N4UGV6_FUSC1:0.01035,tr|N1RQM3|N1RQM3_FUSC4:0.00995):0.01845):0.02281):0.15945,(tr|K3V5G3|K3V5G3_FUSPC:0.14231,(tr|I1S581|I1S581_GIBZE:-0.00691,tr|A0A016PEW3|A0A016PEW3_GIBZA:0.01211):0.16750):0.07562):0.02032):0.01347):0.01467,(tr|C7YWZ0|C7YWZ0_NECH7:0.27622,((tr|A0A066XHH4|A0A066XHH4_COLSU:0.11643,tr|E3QTU2|E3QTU2_COLGM:0.11162):0.13985,(tr|M7U2B8|M7U2B8_BOTF1:0.01678,tr|G2YHL5|G2YHL5_BOTF4:0.01980):0.25838):0.01060):0.02193):0.01663):0.00726,(((tr|A1DKK0|A1DKK0_NEOFI:0.28290,(tr|C7Z382|C7Z382_NECH7:0.14348,(((tr|F9FH88|F9FH88_FUSOF:0.05975,tr|N4UWD4|N4UWD4_FUSC1:0.06167):0.01244,(tr|N1S1T0|N1S1T0_FUSC4:0.00461,tr|J9N4I0|J9N4I0_FUSO4:0.00611):0.04329):0.02099,tr|S0EM54|S0EM54_GIBF5:0.04193):0.08217):0.13359):0.01051,(tr|M2SST8|M2SST8_COCH5:0.30933,tr|G3YD02|G3YD02_ASPNA:0.30896):0.00499):0.01536,((tr|E4V6F9|E4V6F9_ARTGP:0.26979,(tr|C7ZMC9|C7ZMC9_NECH7:0.26458,(tr|F9G2K8|F9G2K8_FUSOF:0.18740,tr|C7ZAP9|C7ZAP9_NECH7:0.20754):0.07471):0.00835):0.01603,((tr|C7ZLP7|C7ZLP7_NECH7:0.26625,tr|A0A016Q7Z3|A0A016Q7Z3_GIBZA:0.25055):0.04252,tr|E5A2W6|E5A2W6_LEPMJ:0.31293):0.00382):0.00284):0.00213):0.00543):0.01667,((tr|G9MJP9|G9MJP9_HYPVG:0.31701,tr|B2B3L6|B2B3L6_PODAN:0.31184):0.01412,(tr|J3P1S8|J3P1S8_GAGT3:0.32278,((tr|G1XRS3|G1XRS3_ARTOA:0.23978,(tr|G1XIE3|G1XIE3_ARTOA:0.20966,(tr|G1XID8|G1XID8_ARTOA:0.19832,tr|G1XLD3|G1XLD3_ARTOA:0.18660):0.01327):0.01551):0.05599,(tr|K9WQ08|K9WQ08_9CYAN:0.26382,(((tr|J3P791|J3P791_GAGT3:0.18766,tr|M4GFB6|M4GFB6_MAGP6:0.20823):0.03251,(tr|J3PJ90|J3PJ90_GAGT3:0.23147,(tr|M4GA16|M4GA16_MAGP6:0.22526,(tr|J3PIS0|J3PIS0_GAGT3:0.16025,tr|M4GBH4|M4GBH4_MAGP6:0.07394):0.07264):0.02350):0.01296):0.03856,((tr|I1RLS7|I1RLS7_GIBZE:0.00776,tr|A0A016P7Y5|A0A016P7Y5_GIBZA:0.00592):0.23655,(tr|J3PK77|J3PK77_GAGT3:0.20822,tr|M4GEW1|M4GEW1_MAGP6:0.21243):0.03083):0.01288):0.02819):0.00391):0.01658):0.01484):0.00776):0.00914,(tr|E4UXH8|E4UXH8_ARTGP:0.38301,((tr|T0L199|T0L199_COLGC:0.26927,tr|T0LLF9|T0LLF9_COLGC:0.26049):0.03240,(((tr|G1XIE4|G1XIE4_ARTOA:0.20709,(tr|G1XSE5|G1XSE5_ARTOA:0.21848,tr|S8BK44|S8BK44_DACHA:0.22855):0.00785):0.02320,(tr|S8AR72|S8AR72_DACHA:0.23504,tr|T0KI63|T0KI63_COLGC:0.27030):0.00666):0.03161,(tr|M4GEW0|M4GEW0_MAGP6:0.13573,(tr|M4GD69|M4GD69_MAGP6:0.05832,tr|K0K6H8|K0K6H8_SACES:-0.05832):0.11185):0.20935):0.03020):0.02958):0.00499):0.00794):0.00586):0.00375):0.00886,((tr|Q31RJ1|Q31RJ1_SYNE7:0.35634,((tr|K9PST8|K9PST8_9CYAN:0.29569,tr|B1XLF6|B1XLF6_SYNP2:0.32541):0.03605,((tr|K9YPE4|K9YPE4_CYASC:0.24769,tr|K9Z647|K9Z647_CYAAP:0.25788):0.04117,(tr|K9RQ93|K9RQ93_SYNP3:0.32002,((tr|Q2JWI6|Q2JWI6_SYNJA:0.11859,tr|Q2JNQ3|Q2JNQ3_SYNJB:0.12757):0.16126,((tr|K9S7T4|K9S7T4_9CYAN:0.27551,(((((tr|K1WG59|K1WG59_ARTPT:0.05061,tr|D4ZN62|D4ZN62_ARTPN:0.05037):0.11149,(tr|K9ZHU5|K9ZHU5_ANACC:0.14042,(tr|K9WN33|K9WN33_9CYAN:0.10523,tr|K9W825|K9W825_9CYAN:0.09833):0.04008):0.02306):0.07451,(tr|K9V0A0|K9V0A0_9CYAN:0.23821,tr|B0JHF7|B0JHF7_MICAN:0.24680):0.00327):0.00609,(tr|K9Q5F1|K9Q5F1_9CYAN:0.18927,(((tr|K9S456|K9S456_9CYAN:0.17868,tr|K9WHQ3|K9WHQ3_9CYAN:0.17228):0.01733,(tr|B2JAM1|B2JAM1_NOSP7:0.17620,(tr|K9PEP9|K9PEP9_9CYAN:0.12425,tr|K9V057|K9V057_9CYAN:0.12056):0.05130):0.01670):0.00751,(tr|B2JAJ9|B2JAJ9_NOSP7:0.20110,tr|K9UZH6|K9UZH6_9CYAN:0.17748):0.01062):0.01446):0.01185):0.01395,(tr|K8GRK9|K8GRK9_9CYAN:0.22430,(tr|K9TIT1|K9TIT1_9CYAN:0.20031,tr|K9WN14|K9WN14_9CYAN:0.19220):0.01216):0.00855):0.02255):0.03026,((tr|B0BZ95|B0BZ95_ACAM1:0.25571,(tr|K9SSY6|K9SSY6_9SYNE:0.23946,tr|K9SH72|K9SH72_9CYAN:0.26838):0.01696):0.01049,((((tr|K9VK87|K9VK87_9CYAN:0.23613,(tr|K1WA15|K1WA15_ARTPT:0.10970,tr|D4ZZI9|D4ZZI9_ARTPN:0.10715):0.11476):0.01080,(tr|K9TH84|K9TH84_9CYAN:0.23346,tr|Q111K5|Q111K5_TRIEI:0.22992):0.00407):0.01545,((tr|K9XH58|K9XH58_9CHRO:0.23159,(tr|K9TRU4|K9TRU4_9CYAN:0.24089,tr|K9S6B7|K9S6B7_9CYAN:0.24336):0.00545):0.01022,(((tr|K9W7A9|K9W7A9_9CYAN:0.18980,(tr|K9XUA7|K9XUA7_STAC7:0.20833,tr|K9WHA5|K9WHA5_9CYAN:0.20901):0.00990):0.02255,tr|K9R6M4|K9R6M4_9CYAN:0.19064):0.00972,(((tr|A0ZIY4|A0ZIY4_NODSP:0.18555,tr|K9QFT1|K9QFT1_9NOSO:0.12118):0.01332,(((((tr|B2J5M4|B2J5M4_NOSP7:0.16025,(tr|D7E4K2|D7E4K2_NOSA0:0.14112,tr|K9ZHU0|K9ZHU0_ANACC:0.13769):0.03682):0.00788,tr|K7WGL3|K7WGL3_9NOST:0.18802):0.01225,tr|K9X0M6|K9X0M6_9NOST:0.13559):0.00641,(tr|K9QNE1|K9QNE1_NOSS7:0.14152,tr|K9PL22|K9PL22_9CYAN:0.15464):0.01286):0.00786,(tr|Q3MAI7|Q3MAI7_ANAVT:0.02076,tr|Q8YM05|Q8YM05_NOSS1:0.02613):0.15796):0.00785):0.02687,tr|K9V5W9|K9V5W9_9CYAN:0.23666):0.01239):0.00255):0.00623):0.01069,((tr|K8GCC8|K8GCC8_9CYAN:0.22722,tr|B1WW77|B1WW77_CYAA5:0.23253):0.01133,((((tr|B7KG22|B7KG22_CYAP7:0.15722,tr|E0U5Z6|E0U5Z6_CYAP2:0.15249):0.07268,tr|B0JW80|B0JW80_MICAN:0.27086):0.01996,((tr|C7QVM3|C7QVM3_CYAP0:0.00764,tr|B7JVS7|B7JVS7_CYAP8:0.00733):0.19371,(tr|K9T5Q5|K9T5Q5_9CYAN:0.21074,tr|D3EPU8|D3EPU8_ATETH:0.21992):0.01434):0.01686):0.00429,tr|K9YBL0|K9YBL0_HALP7:0.27422):0.01757):0.01581):0.00998):0.00938):0.00165):0.01490):0.00052):0.02221):0.01818):0.01655,((tr|D9QGQ3|D9QGQ3_BRESC:0.29397,tr|C7PLI7|C7PLI7_CHIPD:0.30779):0.02024,((((tr|U5VYF5|U5VYF5_9ACTO:0.23328,tr|F4F3Q5|F4F3Q5_VERMA:0.23225):0.05418,(tr|D5SKU1|D5SKU1_STRC2:0.27011,(tr|M9SYB1|M9SYB1_9ACTO:0.25510,(tr|S5UWA4|S5UWA4_STRCU:0.16989,tr|Q82I86|Q82I86_STRAW:0.18709):0.07156):0.02061):0.00854):0.02083,(tr|E6S7M6|E6S7M6_INTC7:0.27421,((tr|S8B0U5|S8B0U5_PENO1:0.22363,tr|K9RDX5|K9RDX5_9CYAN:0.16153):0.05684,((tr|K9QBU8|K9QBU8_9NOSO:0.21517,(tr|K9WWZ7|K9WWZ7_9NOST:0.14162,(tr|K9VWW1|K9VWW1_9CYAN:0.10474,tr|K9VD92|K9VD92_9CYAN:0.11377):0.03255):0.06787):0.01726,(tr|K7W3Y7|K7W3Y7_9NOST:0.20427,(tr|K9X7C2|K9X7C2_9NOST:0.19879,tr|B2IZZ7|B2IZZ7_NOSP7:0.21536):0.01257):0.01356):0.04194):0.01095):0.01898):0.00922,((tr|F4KW18|F4KW18_HALH1:0.30352,tr|F4KY07|F4KY07_HALH1:0.29999):0.01449,(tr|F4KWP6|F4KWP6_HALH1:0.29811,(tr|F4KSC7|F4KSC7_HALH1:0.28839,tr|F4L1S3|F4L1S3_HALH1:0.28818):0.01834):0.00878):0.00851):0.01327):0.01464):0.00685):0.00431,((((tr|C7PTB3|C7PTB3_CHIPD:0.31341,((tr|K4IRS8|K4IRS8_PSYTT:0.19350,tr|I3Z1Y5|I3Z1Y5_BELBD:0.18648):0.09720,((tr|R6EW33|R6EW33_9BACT:0.30200,((tr|R6A183|R6A183_9BACT:0.26188,tr|R6W9J1|R6W9J1_9BACT:0.20552):0.02740,(tr|R5RSV9|R5RSV9_9BACE:0.24662,tr|R5M601|R5M601_9BACT:0.30223):0.02682):0.00175):0.00849,tr|R6DZD5|R6DZD5_9BACE:0.31008):0.00398):0.01192):0.03274,((tr|F0JJL7|F0JJL7_DESDE:0.25829,tr|K0NIB6|K0NIB6_DESTT:0.24160):0.08010,(tr|Q2RW27|Q2RW27_RHORT:0.29363,(tr|C6B808|C6B808_RHILS:0.02991,((tr|B6A490|B6A490_RHILW:0.03769,(tr|Q1M5E7|Q1M5E7_RHIL3:0.02027,tr|W0INW5|W0INW5_RHILT:0.02149):0.00889):0.00219,(tr|W0NJA4|W0NJA4_RHILT:0.02880,(tr|S5S4B4|S5S4B4_RHIET:0.00500,tr|Q2K0C3|Q2K0C3_RHIEC:0.00595):0.04025):0.00081):0.01088):0.27373):0.03848):0.00078):0.01379,(((((tr|B9KTS7|B9KTS7_RHOSK:0.00330,(tr|Q3IWQ1|Q3IWQ1_RHOS4:0.00059,(tr|F3U2E1|F3U2E1_RHOSH:0.00124,tr|A3PPA8|A3PPA8_RHOS1:0.00071):0.00055):0.00191):0.28421,(((tr|A5V4E9|A5V4E9_SPHWW:0.26083,(tr|A1VP16|A1VP16_POLNA:0.23393,(tr|F4GYF6|F4GYF6_CELFA:0.22602,tr|Q01P85|Q01P85_SOLUE:0.22255):0.01684):0.01642):0.01137,(((tr|H8MX43|H8MX43_CORCM:0.22122,(tr|E3E9C9|E3E9C9_PAEPS:0.16716,tr|C3H9V2|C3H9V2_BACTU:0.16488):0.06952):0.00331,((tr|I0G9V4|I0G9V4_9BRAD:0.21350,(tr|D7AGH8|D7AGH8_GEOSK:0.18185,(tr|E8WSB0|E8WSB0_GEOS8:0.16152,tr|K9VPH7|K9VPH7_9CYAN:0.15504):0.02520):0.00862):0.02815,((tr|A2SFV9|A2SFV9_METPP:0.15034,(tr|H5WST2|H5WST2_9BURK:0.15259,tr|B1Y125|B1Y125_LEPCP:0.14297):0.00636):0.03737,(tr|B3U4W5|B3U4W5_9BACT:0.16378,tr|Q21Z40|Q21Z40_ALBFT:0.15150):0.02841):0.06736):0.02167):0.00978,(tr|G2P3L6|G2P3L6_STRVO:0.24710,(tr|F2RGA2|F2RGA2_STRVP:0.23726,(tr|C9ZG50|C9ZG50_STRSW:0.18157,tr|Q82MR2|Q82MR2_STRAW:0.17258):0.06333):0.01177):0.00793):0.00589):0.02666,(tr|C7P9U4|C7P9U4_CHIPD:0.28354,tr|K9ZA18|K9ZA18_CYAAP:0.26333):0.01312):0.01136):0.05039,(tr|A9AXA2|A9AXA2_HERA2:0.35519,(tr|Q2HCF8|Q2HCF8_CHAGB:-0.08168,tr|I0I5Y7|I0I5Y7_CALAS:0.08168):0.33625):0.00826):0.00439,((tr|Q3J9Z6|Q3J9Z6_NITOC:0.26304,(tr|A1VLJ0|A1VLJ0_POLNA:0.23911,tr|C0QJL6|C0QJL6_DESAH:0.23705):0.03206):0.05777,((tr|E8RHJ4|E8RHJ4_DESPD:0.19898,(tr|Q479Y5|Q479Y5_DECAR:0.17526,tr|C7RQ71|C7RQ71_ACCPU:0.18447):0.02309):0.09977,((tr|D9SHW1|D9SHW1_GALCS:0.17932,tr|Q3AS69|Q3AS69_CHLCH:0.17332):0.11712,((tr|D5MH91|D5MH91_9BACT:0.28395,(tr|A9VC84|A9VC84_MONBE:0.26506,(tr|A8IRH4|A8IRH4_CHLRE:0.20839,tr|D8TJX4|D8TJX4_VOLCA:0.20908):0.06204):0.02415):0.01026,((tr|I0HV75|I0HV75_RUBGI:0.19311,tr|C7RJH2|C7RJH2_ACCPU:0.18895):0.04169,((tr|A0JYI4|A0JYI4_ARTS2:0.22082,tr|E6S7Z1|E6S7Z1_INTC7:0.20582):0.04995,((tr|B3ECI5|B3ECI5_CHLL2:0.16222,tr|A1BFW0|A1BFW0_CHLPD:0.16620):0.02288,(tr|B4SAF9|B4SAF9_PELPB:0.18977,tr|B3EK49|B3EK49_CHLPB:0.17427):0.00514):0.03928):0.02953):0.03713):0.00493):0.00415):0.01353):0.01393):0.01203,(tr|A9AXQ9|A9AXQ9_HERA2:0.34993,((tr|C2UNI0|C2UNI0_BACCE:0.31696,(tr|Q4YQF4|Q4YQF4_PLABA:0.10347,tr|Q4XLV5|Q4XLV5_PLACH:0.13595):0.21348):0.01561,((tr|Q1MHA2|Q1MHA2_RHIL3:0.17470,(tr|B7KTJ4|B7KTJ4_METC4:0.00535,(tr|C5AYL7|C5AYL7_METEA:0.00096,(tr|C7CJY2|C7CJY2_METED:0.00220,tr|A9W2H8|A9W2H8_METEP:0.00079):0.00106):0.00364):0.17085):0.05027,(tr|A0A024E6H7|A0A024E6H7_9PSED:0.18694,(tr|I0G9V3|I0G9V3_9BRAD:0.08762,(tr|G7DJZ5|G7DJZ5_BRAJP:0.00562,tr|A0A023XGW8|A0A023XGW8_BRAJP:0.00290):0.08443):0.09910):0.04463):0.10935):0.00377):0.00885):0.00203):0.00184,((((tr|F0SR48|F0SR48_PLABD:0.30470,(tr|U5N803|U5N803_9BURK:0.28418,(tr|Q98GJ3|Q98GJ3_RHILO:0.01025,tr|F7Y5H7|F7Y5H7_MESOW:0.00943):0.29780):0.01245):0.03320,((tr|C5CK88|C5CK88_VARPS:0.07258,(tr|E6V5H5|E6V5H5_VARPE:0.07860,tr|T1X6E4|T1X6E4_VARPD:0.08243):0.00699):0.26605,(tr|A5V631|A5V631_SPHWW:0.31399,(tr|M5BR41|M5BR41_THACB:0.13059,tr|L8WR78|L8WR78_THACA:0.13005):0.18868):0.01979):0.00467):0.01718,(tr|L0DNI0|L0DNI0_SINAD:0.38153,(tr|G7ZFH9|G7ZFH9_AZOL4:0.29784,((tr|F7QGY7|F7QGY7_9BRAD:0.24672,tr|E3I571|E3I571_RHOVT:0.24356):0.02102,(((tr|S5ST02|S5ST02_RHIET:0.00319,tr|Q2K0C4|Q2K0C4_RHIEC:0.00426):0.02669,(tr|B6A489|B6A489_RHILW:0.01528,(tr|W0NG41|W0NG41_RHILT:0.01357,(tr|C6B807|C6B807_RHILS:0.00684,(tr|Q1M5E6|Q1M5E6_RHIL3:0.00578,tr|W0IT20|W0IT20_RHILT:0.00415):0.00374):0.00402):0.00288):0.01584):0.21835,(tr|B8EII2|B8EII2_METSB:0.20380,(tr|G7DJK2|G7DJK2_BRAJP:0.00266,tr|Q89P75|Q89P75_BRADU:0.00403):0.19645):0.04428):0.01541):0.03275):0.05600):0.00399):0.00649,((((tr|M5CFA1|M5CFA1_THACB:0.31472,tr|M5BYS3|M5BYS3_THACB:0.29424):0.02255,(tr|M5C6S2|M5C6S2_THACB:0.32123,(tr|M5BV50|M5BV50_THACB:0.18228,tr|M5C6R6|M5C6R6_THACB:0.18376):0.11489):0.01500):0.05495,((tr|G4TGX1|G4TGX1_PIRID:0.31863,(tr|B7FT76|B7FT76_PHATC:0.17923,(tr|K0T7H2|K0T7H2_THAOC:0.07941,tr|B8C264|B8C264_THAPS:0.07635):0.06870):0.10876):0.03854,((tr|M2P733|M2P733_CERS8:0.32329,(((((((tr|M2MRR6|M2MRR6_BAUCO:0.16657,(tr|N1QCL6|N1QCL6_MYCFI:0.09497,tr|N1Q1U1|N1Q1U1_MYCP1:0.09140):0.07771):0.06942,((tr|J5K2A6|J5K2A6_BEAB2:0.05596,tr|G3JEL6|G3JEL6_CORMM:0.07085):0.15861,(tr|M3CQ00|M3CQ00_SPHMS:0.20406,(tr|E4ZJK2|E4ZJK2_LEPMJ:0.15787,(((tr|R0K0D8|R0K0D8_SETT2:0.13393,(tr|M2UKE6|M2UKE6_COCH5:0.09949,tr|Q0V657|Q0V657_PHANO:0.09801):0.01872):0.00392,(tr|B2WKW4|B2WKW4_PYRTR:0.05801,tr|M2RB98|M2RB98_COCSN:0.06041):0.02947):0.03671,tr|E3RYC9|E3RYC9_PYRTT:0.09024):0.02848):0.04396):0.01714):0.00833):0.03495,(tr|S3CUN4|S3CUN4_OPHP1:0.25023,(tr|F0XNJ5|F0XNJ5_GROCL:0.20960,(tr|L8G276|L8G276_PSED2:0.19294,(tr|B6Q723|B6Q723_PENMQ:0.08850,tr|B8LXX9|B8LXX9_TALSN:0.09349):0.07712):0.03463):0.03220):0.02712):0.02818,(((tr|D7G0P1|D7G0P1_ECTSI:0.18277,(tr|D8LJ59|D8LJ59_ECTSI:0.05880,(tr|D7G061|D7G061_ECTSI:0.16083,tr|D8LTK1|D8LTK1_ECTSI:0.14104):0.01458):0.08013):0.05296,(((tr|K0SC59|K0SC59_THAOC:0.12027,tr|B8CEU9|B8CEU9_THAPS:0.12857):0.05364,(tr|B7G6D3|B7G6D3_PHATC:0.12820,(tr|U4L467|U4L467_PYROM:0.20648,tr|B7G6D0|B7G6D0_PHATC:0.07905):0.02343):0.03970):0.03110,((tr|B8LDX2|B8LDX2_THAPS:0.16944,(tr|B7G659|B7G659_PHATC:0.09529,tr|B7FZ11|B7FZ11_PHATC:0.14120):0.01277):0.06552,((tr|K0SVH4|K0SVH4_THAOC:0.09508,tr|B8BUJ8|B8BUJ8_THAPS:0.11658):0.07221,(tr|K0SQ41|K0SQ41_THAOC:0.12321,(tr|B2AL84|B2AL84_PODAN:0.22065,tr|B5YLF1|B5YLF1_THAPS:0.12160):-0.00181):0.04860):0.01954):0.00405):0.00887):0.03266,tr|G4T652|G4T652_PIRID:0.31841):0.01029):0.01215,(((((tr|Q4YU51|Q4YU51_PLABA:0.10137,tr|Q4Y678|Q4Y678_PLACH:0.07957):0.07710,(tr|Q8IDF3|Q8IDF3_PLAF7:0.11459,(tr|B3L778|B3L778_PLAKH:0.04610,tr|A5K2F6|A5K2F6_PLAVS:0.04228):0.08121):0.05609):0.11187,((tr|J8TZL6|J8TZL6_TRIAS:0.00231,tr|K1WM21|K1WM21_TRIAC:0.00277):0.29465,(tr|M5BMZ4|M5BMZ4_THACB:0.13379,(tr|L8WHP9|L8WHP9_THACA:0.25065,tr|M5BZ61|M5BZ61_THACB:0.10361):0.07050):0.09413):0.01528):0.00601,((((tr|F0YIT8|F0YIT8_AURAN:0.21489,(tr|I4Y5Q9|I4Y5Q9_WALSC:0.10932,tr|R9A9V6|R9A9V6_WALI9:0.10940):0.10063):0.00457,((tr|F0VAY1|F0VAY1_NEOCL:0.03830,tr|V4ZDI2|V4ZDI2_TOXGO:0.03902):0.18048,((tr|C5KFI1|C5KFI1_PERM5:-0.00268,(tr|C5KG21|C5KG21_PERM5:0.00992,(tr|C5KG22|C5KG22_PERM5:0.00116,tr|C5KFI0|C5KFI0_PERM5:0.00156):0.00591):0.00541):0.14516,(tr|C5KFM3|C5KFM3_PERM5:0.04274,tr|C5KG32|C5KG32_PERM5:0.05816):0.11224):0.07739):0.00785):0.00871,((tr|K0SMJ3|K0SMJ3_THAOC:0.09608,tr|B8C9N2|B8C9N2_THAPS:0.09604):0.12779,(tr|F4NSJ1|F4NSJ1_BATDJ:0.19920,tr|F4NSJ2|F4NSJ2_BATDJ:0.20324):0.04168):0.00732):0.01279,(tr|F4NXI4|F4NXI4_BATDJ:0.24988,(tr|A0A023B2B8|A0A023B2B8_GRENI:0.17214,tr|A0A023B5G9|A0A023B5G9_GRENI:0.17461):0.06989):0.00944):0.00340):0.00693,(((tr|A4HMH9|A4HMH9_LEIBR:0.05273,(tr|E9B636|E9B636_LEIMU:0.02259,(tr|A4IB59|A4IB59_LEIIN:0.01123,tr|E9AEY0|E9AEY0_LEIMA:0.01608):0.00856):0.02874):0.14144,(tr|F9W803|F9W803_TRYCI:0.15640,(tr|Q38D34|Q38D34_TRYB2:0.13513,(tr|Q4DS77|Q4DS77_TRYCC:0.00008,(tr|Q4DP39|Q4DP39_TRYCC:-0.00008,tr|K4EA52|K4EA52_TRYCR:0.00050):0.00085):0.11386):0.03543):0.02304):0.05956,(((tr|F9WTT8|F9WTT8_TRYVY:0.00927,((tr|F9WQX5|F9WQX5_TRYVY:0.00841,tr|F9WQ80|F9WQ80_TRYVY:0.00730):0.01594,(tr|F9WR72|F9WR72_TRYVY:-0.00602,(tr|F9WUE8|F9WUE8_TRYVY:-0.00182,tr|F9WL71|F9WL71_TRYVY:0.00182):0.01018):0.00992):0.02030):0.11776,(tr|F9WPC0|F9WPC0_TRYVY:0.12809,((tr|K4EED0|K4EED0_TRYCR:0.01090,(tr|K4EE24|K4EE24_TRYCR:-0.01706,((tr|Q4CUZ8|Q4CUZ8_TRYCC:0.04411,(tr|Q4CQ33|Q4CQ33_TRYCC:0.01757,tr|K4DV36|K4DV36_TRYCR:0.00597):0.01056):0.01577,(tr|K4DUF5|K4DUF5_TRYCR:0.00003,(tr|Q4D982|Q4D982_TRYCC:0.02080,tr|Q4DUN5|Q4DUN5_TRYCC:0.01466):0.00956):0.00538):0.00472):0.01884):0.09476,(tr|F9W9R8|F9W9R8_TRYCI:0.08047,(tr|Q585F4|Q585F4_TRYB2:0.00221,(tr|Q585F3|Q585F3_TRYB2:0.00115,tr|C9ZQB1|C9ZQB1_TRYB9:0.00132):0.00238):0.08496):0.04963):0.00565):0.02001):0.03297,((tr|Q38C01|Q38C01_TRYB2:0.00129,tr|D0A1S2|D0A1S2_TRYB9:0.00120):0.18739,tr|Q386I9|Q386I9_TRYB2:0.21418):0.02216):0.03349):0.04763):0.00395):0.00636,((((tr|S8DTK4|S8DTK4_FOMPI:0.23913,((tr|R9ATV4|R9ATV4_WALI9:0.14800,(tr|I4Y6M3|I4Y6M3_WALSC:0.12097,tr|R9ACY1|R9ACY1_WALI9:0.15870):0.02501):0.08148,(tr|K5X727|K5X727_AGABU:-0.01534,tr|K9HTK4|K9HTK4_AGABB:0.02309):0.20031):0.00588):0.00541,((((tr|S2KFT1|S2KFT1_MUCC1:0.16162,((tr|I1CSX6|I1CSX6_RHIO9:0.12922,(tr|I1CGG7|I1CGG7_RHIO9:0.05607,tr|S2J1V2|S2J1V2_MUCC1:0.06227):0.07040):0.02348,(((tr|I1CN33|I1CN33_RHIO9:0.10302,(tr|I1C2H1|I1C2H1_RHIO9:0.08371,tr|I1CJQ3|I1CJQ3_RHIO9:0.07297):0.06833):0.01483,tr|S2IZQ1|S2IZQ1_MUCC1:0.09566):0.02436,tr|S2JI00|S2JI00_MUCC1:0.13604):0.01506):0.01177):0.01257,(tr|I1CP30|I1CP30_RHIO9:0.20186,tr|U9SWE0|U9SWE0_RHIID:0.20535):0.00710):0.01006,((tr|I1CGY3|I1CGY3_RHIO9:0.13593,tr|S2K1G5|S2K1G5_MUCC1:0.09290):0.07338,(tr|M7PD12|M7PD12_PNEMU:0.06814,tr|L0PCL6|L0PCL6_PNEJ8:0.07834):0.13051):0.01643):0.01034,((((tr|G7E570|G7E570_MIXOS:0.17252,(tr|M7XP63|M7XP63_RHOT1:0.16239,(tr|U5HDC4|U5HDC4_USTV1:0.14794,(tr|J9VY73|J9VY73_CRYNH:0.06456,(sp|P0CM58|MCA1_CRYNJ:0.01143,tr|E6R4Z4|E6R4Z4_CRYGW:0.01482):0.05216):0.07289):0.01882):0.01519):0.01913,((((((tr|J5JSL2|J5JSL2_BEAB2:0.01709,tr|G3JF14|G3JF14_CORMM:0.01628):0.07067,(tr|T5AK74|T5AK74_OPHSC:0.06836,(tr|M1W225|M1W225_CLAP2:0.02807,(tr|E9E3H1|E9E3H1_METAQ:0.00654,tr|E9FBY7|E9FBY7_METAR:0.00843):0.02017):0.03509):0.02436):0.04428,tr|M7TPZ0|M7TPZ0_EUTLA:0.18094):0.00299,(((tr|G2XF17|G2XF17_VERDV:0.06002,tr|L2GJM5|L2GJM5_COLGN:0.16251):0.03910,(tr|K1XJX8|K1XJX8_MARBU:0.10699,tr|N1JDQ0|N1JDQ0_BLUG1:0.12056):0.02430):0.01349,(((tr|G2RCM6|G2RCM6_THITE:0.06798,tr|G2QII3|G2QII3_THIHA:0.06775):0.02628,(tr|S3CRU6|S3CRU6_OPHP1:0.09911,(tr|U7Q7Z9|U7Q7Z9_SPOS1:0.06895,tr|F0XV70|F0XV70_GROCL:0.06678):0.04629):0.01964):0.01739,(sp|A4QTY2|MCA1_MAGO7:0.12021,(tr|J3NMH6|J3NMH6_GAGT3:0.02104,tr|M4G9S1|M4G9S1_MAGP6:0.02276):0.09952):0.02299):0.00693):0.00979):0.01688,((((tr|F7VKN6|F7VKN6_SORMK:0.07547,(tr|G4UBE0|G4UBE0_NEUT9:0.00708,(sp|Q7S232|MCA1A_NEUCR:0.00527,tr|F8N102|F8N102_NEUT8:0.00634):0.00788):0.06732):0.03271,(tr|R8B8Q3|R8B8Q3_TOGMI:0.09593,((tr|T0K193|T0K193_COLGC:0.02191,(tr|H1VK56|H1VK56_COLHI:0.03441,tr|A0A066XT93|A0A066XT93_COLSU:0.01580):0.00570):0.04057,(tr|N4VMS0|N4VMS0_COLOR:0.06163,(tr|H1VPG9|H1VPG9_COLHI:-0.02350,tr|E3QEK1|E3QEK1_COLGM:0.03114):0.03294):0.00412):0.02978):0.00647):0.01627,(tr|B2A9D3|B2A9D3_PODAN:0.11847,((tr|G9N2V1|G9N2V1_HYPVG:0.05803,(tr|G0RPP5|G0RPP5_HYPJQ:0.04942,tr|G9NT51|G9NT51_HYPAI:0.05179):0.01005):0.03144,(tr|C7YSH7|C7YSH7_NECH7:0.09378,(tr|K3VDT2|K3VDT2_FUSPC:0.03311,(tr|I1RXX8|I1RXX8_GIBZE:0.03238,(tr|F9GC84|F9GC84_FUSOF:0.00077,tr|S0DT53|S0DT53_GIBF5:0.00075):0.03877):0.00536):0.06883):0.01698):0.00713):0.00208):0.00750,(tr|G0SI51|G0SI51_CHATD:0.12584,(tr|C9SJJ7|C9SJJ7_VERA1:0.15349,tr|U9TNU4|U9TNU4_RHIID:0.05470):0.04126):0.02940):0.01046):0.00423,(((((((tr|F2S7Z9|F2S7Z9_TRIT1:0.01039,(tr|E4V116|E4V116_ARTGP:0.01001,(tr|C5FU84|C5FU84_ARTOC:0.02898,tr|D4AW52|D4AW52_ARTBC:0.02681):0.02055):0.00910):0.00742,tr|F2SXM6|F2SXM6_TRIRC:0.01709):0.07503,((tr|B6Q4J0|B6Q4J0_PENMQ:0.01532,(tr|B8M571|B8M571_TALSN:0.00140,tr|B8M572|B8M572_TALSN:-0.00140):0.01326):0.07750,(tr|S7Z928|S7Z928_PENO1:0.06432,(tr|C8VPI2|C8VPI2_EMENI:0.05422,(sp|Q2UCB7|MCA1B_ASPOR:0.03831,((sp|A1CL82|MCA1B_ASPCL:0.02203,(sp|B0Y081|MCA1B_ASPFC:0.00343,sp|A1D611|MCA1B_NEOFI:0.00278):0.01150):0.01787,((tr|G7XMP9|G7XMP9_ASPKW:0.00182,(sp|A2QU58|MCA1B_ASPNC:-0.00019,tr|G3XMW9|G3XMW9_ASPNA:0.00019):0.00194):0.03262,sp|Q0CQL9|MCA1B_ASPTN:0.03878):0.00063):0.00473):0.01409):0.01167):0.01247):0.02211):0.02595,(tr|V5HZS8|V5HZS8_BYSSN:0.13090,(tr|K9GXE2|K9GXE2_PEND1:0.07487,tr|B6H310|B6H310_PENCW:0.08772):0.03766):0.00587):0.02446,((tr|N1J6M4|N1J6M4_BLUG1:0.06676,(((((tr|R8BTD2|R8BTD2_TOGMI:0.02014,(tr|F7VVB4|F7VVB4_SORMK:0.02884,(tr|U7Q415|U7Q415_SPOS1:0.01439,tr|F0XRJ2|F0XRJ2_GROCL:0.01660):0.01740):0.00362):0.01058,(tr|G9MQK5|G9MQK5_HYPVG:0.00158,tr|G0RHX3|G0RHX3_HYPJQ:0.00228):0.01854):0.00780,(tr|M4FTZ7|M4FTZ7_MAGP6:0.04714,((tr|C7YP68|C7YP68_NECH7:0.01204,((tr|K3V0G4|K3V0G4_FUSPC:0.00052,tr|A0A016PMU0|A0A016PMU0_GIBZA:0.00072):0.01330,(tr|F9FEV4|F9FEV4_FUSOF:0.06075,(tr|N1RWT0|N1RWT0_FUSC4:0.00067,(tr|F9FEY2|F9FEY2_FUSOF:-0.00003,tr|S0DXV5|S0DXV5_GIBF5:0.00003):0.00057):0.01065):0.00328):0.01475):0.01984,(tr|J5JXU0|J5JXU0_BEAB2:0.03926,(tr|M1WE66|M1WE66_CLAP2:0.01788,(tr|E9E4B0|E9E4B0_METAQ:0.00444,tr|E9EWX0|E9EWX0_METAR:0.00796):0.00931):0.01780):0.00545):0.00234):0.00721):0.00454,((tr|H1VUI6|H1VUI6_COLHI:0.00453,tr|A0A066XR06|A0A066XR06_COLSU:0.00949):0.01142,((tr|S3DKB2|S3DKB2_GLAL2:-0.02364,tr|H0ELC6|H0ELC6_GLAL7:0.02364):0.03944,((tr|N4V8B0|N4V8B0_COLOR:0.00712,tr|T0M6R2|T0M6R2_COLGC:0.00687):0.01264,tr|L2G8Y4|L2G8Y4_COLGN:0.04400):-0.00038):0.00724):0.01826):0.00488,tr|G2XH35|G2XH35_VERDV:0.05074):0.00747):0.00933,(((tr|C4JJZ7|C4JJZ7_UNCRE:0.01225,(sp|Q1E0A3|MCA1_COCIM:-0.00040,tr|C5P8Z0|C5P8Z0_COCP7:0.00040):0.01045):0.03715,((tr|B6Q817|B6Q817_PENMQ:0.01434,(tr|B8LUK7|B8LUK7_TALSN:-0.00003,tr|B8LUK6|B8LUK6_TALSN:0.00003):0.01372):0.02256,(tr|V5FUD9|V5FUD9_BYSSN:0.03205,(sp|Q8J140|MCA1_EMENI:0.02683,(sp|Q0CTN3|MCA1A_ASPTN:0.01622,(sp|A1CQZ0|MCA1A_ASPCL:0.01338,(sp|B0XPP3|MCA1A_ASPFC:0.00689,sp|A1D3V4|MCA1A_NEOFI:0.00720):0.00606):0.00425):0.00651):0.00700):0.00701):0.00615):0.01539,(tr|F9XM52|F9XM52_MYCGM:0.06452,tr|R7YTJ8|R7YTJ8_CONA1:0.08604):0.00896):0.01930):0.02547):0.01301,(((tr|K2R808|K2R808_MACPH:0.03404,tr|N1PEG7|N1PEG7_MYCP1:0.03047):0.02232,(tr|H6C2F8|H6C2F8_EXODN:0.05548,((tr|S7ZAU6|S7ZAU6_PENO1:0.01077,(tr|K9FF13|K9FF13_PEND1:0.00796,tr|B6H975|B6H975_PENCW:0.00661):0.00410):0.01582,((tr|G7XSW5|G7XSW5_ASPKW:0.00906,(sp|A2RB75|MCA1A_ASPNC:-0.00002,tr|G3YEF4|G3YEF4_ASPNA:0.00002):0.01322):0.01613,(sp|Q2UN81|MCA1A_ASPOR:-0.00020,tr|I8THJ6|I8THJ6_ASPO3:0.00020):0.03003):0.00250):0.02825):0.00738):0.04524,((((((tr|B2W8S4|B2W8S4_PYRTR:0.00000,tr|E3S224|E3S224_PYRTT:-0.00000):0.03954,(tr|R1EEX8|R1EEX8_BOTPV:0.03567,tr|M2ZZQ4|M2ZZQ4_MYCFI:0.03557):0.00721):0.03795,((tr|Q0U182|Q0U182_PHANO:0.01417,(tr|M2UEB9|M2UEB9_COCH5:0.00236,tr|R0IYK2|R0IYK2_SETT2:0.00198):0.01170):0.05548,(tr|E5A3H1|E5A3H1_LEPMJ:0.01838,tr|M2TJ09|M2TJ09_COCSN:0.02348):0.04756):0.02910):0.01883,((tr|M7SGU5|M7SGU5_EUTLA:0.04070,(sp|Q7S4N5|MCA1B_NEUCR:-0.00000,tr|F8MU79|F8MU79_NEUT8:0.00000):0.04150):0.05386,((tr|G3J427|G3J427_CORMM:0.05876,((tr|K1X2U4|K1X2U4_MARBU:0.03109,(sp|A7F075|MCA1_SCLS1:0.00779,tr|M7UFB7|M7UFB7_BOTF1:0.00517):0.01917):0.02246,((((tr|G2R6Z5|G2R6Z5_THITE:0.00606,tr|Q2HH83|Q2HH83_CHAGB:0.00658):0.00813,(tr|G2QI32|G2QI32_THIHA:0.01655,tr|G0SB27|G0SB27_CHATD:0.02143):0.00489):0.01876,(tr|J3NV87|J3NV87_GAGT3:0.03254,tr|L7IUP1|L7IUP1_MAGOP:0.04719):0.00678):0.00950,(tr|E3QLQ6|E3QLQ6_COLGM:0.01838,(tr|T5ACS2|T5ACS2_OPHSC:0.05157,tr|G9NYT9|G9NYT9_HYPAI:0.00266):0.01121):0.00872):0.00219):0.00775):0.01993,tr|S3BVD8|S3BVD8_OPHP1:0.10381):0.00709):0.00795):0.00813,(tr|L8FZF8|L8FZF8_PSED2:0.06856,(tr|M3CY17|M3CY17_SPHMS:0.03844,tr|M2NLA2|M2NLA2_BAUCO:0.04004):0.03028):0.02600):0.01038,((tr|F2PRF7|F2PRF7_TRIEC:-0.02509,(tr|E5R192|E5R192_ARTGP:0.02981,(tr|F2SXR9|F2SXR9_TRIRC:0.00627,(tr|F2S007|F2S007_TRIT1:-0.00028,(tr|C5FCM8|C5FCM8_ARTOC:0.01030,(tr|D4DLM8|D4DLM8_TRIVH:-0.00027,tr|D4AV01|D4AV01_ARTBC:0.00028):0.00027):0.00662):0.00610):0.04029):0.03450):0.03727,((tr|C1HAY5|C1HAY5_PARBA:0.00285,tr|C1GLJ5|C1GLJ5_PARBD:0.00205):0.06456,(tr|C5GES0|C5GES0_AJEDR:0.01690,(sp|A6R7B8|MCA1_AJECN:0.01748,tr|C6H5K1|C6H5K1_AJECH:0.03945):0.01721):0.03592):0.01832):0.01570):0.01142):0.00380):0.01997,((tr|G1X6N7|G1X6N7_ARTOA:0.08498,tr|S8A837|S8A837_DACHA:0.08649):0.04751,(tr|U4LW63|U4LW63_PYROM:0.10898,tr|D5GGU1|D5GGU1_TUBMM:0.11003):0.02080):0.00728):0.00977):0.02184):0.00591,((tr|F2QPM1|F2QPM1_PICP7:0.20411,(tr|M5BVL9|M5BVL9_THACB:0.05755,tr|W1Q8K5|W1Q8K5_OGAPD:0.19897):0.01181):0.00632,(((tr|G1XT97|G1XT97_ARTOA:0.05135,tr|S8AH50|S8AH50_DACHA:0.07971):0.11677,(((((((tr|H0H1B3|H0H1B3_SACCK:0.00144,tr|J6EGQ7|J6EGQ7_SACK1:0.00195):0.06246,(tr|G0VBD5|G0VBD5_NAUCC:0.04706,tr|G0WB59|G0WB59_NAUDC:0.05020):0.01475):0.00818,(sp|Q6FPX9|MCA1_CANGA:0.08260,tr|I2GYR1|I2GYR1_TETBL:0.09317):0.01401):0.04950,(tr|A7TKS2|A7TKS2_VANPO:0.11894,(tr|J7S285|J7S285_KAZNA:0.10699,tr|H2AXZ1|H2AXZ1_KAZAF:0.11054):0.01135):0.01861):0.00487,(sp|Q6CLS0|MCA1_KLULA:0.12560,tr|G8ZMP1|G8ZMP1_TORDC:0.13154):0.01099):0.00731,(((tr|B3LJM7|B3LJM7_YEAS1:0.00074,(tr|H0GNS1|H0GNS1_SACCK:-0.00018,(sp|A6ZP43|MCA1_YEAS7:0.00015,tr|E7KI79|E7KI79_YEASA:-0.00015):0.00018):0.00049):0.08936,(tr|S6EBN4|S6EBN4_ZYGB2:0.07150,tr|C5DY73|C5DY73_ZYGRC:0.07574):0.02547):0.01290,(((sp|Q75B43|MCA1_ASHGO:0.06544,tr|R9XIW0|R9XIW0_ASHAC:0.06551):0.05543,tr|G8JXJ6|G8JXJ6_ERECY:0.08215):0.01699,tr|C5DET5|C5DET5_LACTC:0.08560):0.01289):0.01566):0.01204,((tr|G0VCF5|G0VCF5_NAUCC:0.10880,tr|G0WBE4|G0WBE4_NAUDC:0.10676):0.06016,(tr|A7TQC0|A7TQC0_VANPO:0.13770,tr|G8BMR7|G8BMR7_TETPH:0.13463):0.03136):0.00593):0.02314):0.00992,(((((sp|A5D9W7|MCA1_PICGU:0.08294,(sp|Q6BH13|MCA1_DEBHA:0.07543,(tr|G8YTA2|G8YTA2_PICSO:0.01540,tr|G8YUQ5|G8YUQ5_PICSO:0.01293):0.05975):0.02674):0.02163,(tr|C4Y3R3|C4Y3R3_CLAL4:0.14215,tr|G3B0D7|G3B0D7_CANTC:0.14802):0.00563):0.01099,(sp|A3LSY7|MCA1_PICST:0.10448,tr|G3ASP1|G3ASP1_SPAPN:0.10431):0.02163):0.02875,(sp|Q6C2Y6|MCA1_YARLI:0.17004,((tr|A3LZT0|A3LZT0_PICST:0.09413,tr|G3AQ55|G3AQ55_SPAPN:0.09122):0.06920,((tr|G8BJC3|G8BJC3_CANPC:0.07612,tr|H8X2Z7|H8X2Z7_CANO9:0.08378):0.03769,((sp|A5DZS4|MCA1_LODEL:0.05817,(tr|B9WEA8|B9WEA8_CANDC:0.01047,(sp|Q5ANA8|MCA1_CANAL:0.00249,tr|C4YNP9|C4YNP9_CANAW:0.00346):0.01287):0.05050):0.03792,(tr|C5M7Z7|C5M7Z7_CANTT:0.09293,tr|M3K511|M3K511_CANMX:0.08873):0.00360):0.02272):0.04127):0.01442):0.00977):0.02158,(tr|K0K8F3|K0K8F3_WICCF:0.18349,(tr|B6JXJ3|B6JXJ3_SCHJY:0.12155,(tr|S9VZD5|S9VZD5_SCHCR:0.11456,(sp|O74477|MCA1_SCHPO:0.06320,tr|S9R5A8|S9R5A8_SCHOY:0.06958):0.04685):0.01205):0.06174):0.01010):0.01499):0.00366):0.00283):0.00378,(((tr|S8DV31|S8DV31_FOMPI:0.18441,tr|A8NHU6|A8NHU6_COPC7:0.12832):0.04288,((((tr|E2LJW2|E2LJW2_MONPE:0.05680,tr|V2XL71|V2XL71_MONRO:-0.05680):0.11793,(tr|D8PVG8|D8PVG8_SCHCM:0.12186,tr|D8PXR3|D8PXR3_SCHCM:0.16663):0.02094):0.00675,(tr|J4GER3|J4GER3_FIBRA:0.15927,tr|M2R293|M2R293_CERS8:0.14240):0.02750):0.01005,((((tr|B8P969|B8P969_POSPM:0.02004,tr|B8PMF9|B8PMF9_POSPM:0.02319):0.03766,(tr|F8PXJ2|F8PXJ2_SERL3:0.11334,tr|F8NXY0|F8NXY0_SERL9:0.14408):0.01953):0.06113,((tr|V2X6B8|V2X6B8_MONRO:0.12459,(tr|K5W3A1|K5W3A1_PHACS:0.09279,(tr|A8NU42|A8NU42_COPC7:0.08848,tr|D8Q4B9|D8Q4B9_SCHCM:0.09227):0.00661):0.02800):0.01558,(tr|M2R3M5|M2R3M5_CERS8:0.13434,(tr|J4HZ14|J4HZ14_FIBRA:0.09914,tr|S8DXS7|S8DXS7_FOMPI:0.09354):0.03527):0.00915):0.01507):0.01072,(((tr|F8QFD4|F8QFD4_SERL3:-0.00018,tr|F8PBK3|F8PBK3_SERL9:0.00018):0.14481,((tr|B0CVI1|B0CVI1_LACBS:0.14755,(tr|K5WTL9|K5WTL9_AGABU:0.14163,tr|G4TQJ6|G4TQJ6_PIRID:0.13337):0.02473):0.01304,(tr|K5XL21|K5XL21_AGABU:0.14314,(tr|K5WRE0|K5WRE0_PHACS:0.04345,tr|K5W1F8|K5W1F8_PHACS:0.04276):0.09041):0.01186):0.00555):0.00743,tr|A8N077|A8N077_COPC7:0.16386):-0.00047):0.00385):0.01613):0.00948,(tr|L8WXF0|L8WXF0_THACA:0.25329,(tr|J4U979|J4U979_TRIAS:0.21378,(tr|F4RI18|F4RI18_MELLP:0.16080,(tr|E3K2P5|E3K2P5_PUCGT:0.08781,tr|J3Q177|J3Q177_PUCT1:0.12049):0.10323):0.04034):0.01537):0.00824):0.00521):0.00418):0.00377):0.00540,((((tr|V5GJB4|V5GJB4_PSEBG:0.01849,tr|R9P6I8|R9P6I8_PSEHS:0.01899):0.05109,(sp|Q4PEQ5|MCA1_USTMA:0.06722,(tr|E6ZUA8|E6ZUA8_SPORE:0.02294,(tr|M9LQ81|M9LQ81_PSEA3:0.02203,tr|I2G5E1|I2G5E1_USTH4:0.03460):0.00767):0.04797):0.01228):0.06171,(tr|M5EAK1|M5EAK1_MALS4:0.10443,tr|A8PXG2|A8PXG2_MALGO:0.11052):0.04547):0.05472,(tr|A8N448|A8N448_COPC7:0.19765,(tr|J9VF97|J9VF97_CRYNH:0.16916,(tr|E6R1I0|E6R1I0_CRYGW:0.02190,(tr|U4L305|U4L305_PYROM:0.18742,tr|F5HI24|F5HI24_CRYNB:0.03148):0.02280):0.07318):0.03613):0.01311):0.00629):0.02176,((tr|M2PA46|M2PA46_CERS8:0.26578,(tr|D8PVG9|D8PVG9_SCHCM:0.16984,tr|D8PVH0|D8PVH0_SCHCM:0.18999):0.08722):0.01478,((((tr|F2UJ33|F2UJ33_SALR5:0.13713,tr|A9V107|A9V107_MONBE:0.14090):0.03698,(tr|E1ZMX6|E1ZMX6_CHLVA:0.17193,(tr|A8J698|A8J698_CHLRE:0.13694,tr|D8TNV9|D8TNV9_VOLCA:0.13588):0.09142):0.02691):0.03915,(((((((tr|K4B2A1|K4B2A1_SOLLC:0.01099,tr|M1AXU5|M1AXU5_SOLTU:0.01119):0.01913,(tr|M1AXU6|M1AXU6_SOLTU:0.02293,tr|K4B2A0|K4B2A0_SOLLC:0.04408):0.01260):0.13188,(tr|U5CXH3|U5CXH3_AMBTC:0.14290,(tr|B9SIP2|B9SIP2_RICCO:0.06361,tr|B9IJF7|B9IJF7_POPTR:0.06465):0.07873):0.03058):0.01224,((tr|D7MR90|D7MR90_ARALL:0.02028,(sp|Q9FMG1|MCA3_ARATH:0.00794,tr|F4KDK6|F4KDK6_ARATH:-0.00794):0.01134):0.06163,(tr|M4ESZ9|M4ESZ9_BRARP:0.06320,tr|M4E673|M4E673_BRARP:0.07078):0.00865):0.15054):0.00967,((tr|C9SXV7|C9SXV7_VERA1:0.04830,(tr|M8AMQ8|M8AMQ8_TRIUA:0.07714,tr|W5A6P9|W5A6P9_WHEAT:-0.02184):0.09871):0.13365,(((tr|K7L5D1|K7L5D1_SOYBN:0.06202,(tr|K7LXW1|K7LXW1_SOYBN:-0.02328,tr|I1LX49|I1LX49_SOYBN:0.02328):0.05436):0.07310,(tr|G7IPJ0|G7IPJ0_MEDTR:0.18240,(tr|G7INX3|G7INX3_MEDTR:0.12473,tr|K7L7D7|K7L7D7_SOYBN:0.12817):0.02687):0.01412):0.02405,(((((tr|A9SC68|A9SC68_PHYPA:0.13247,(tr|D8SV61|D8SV61_SELML:0.02683,tr|D8RZ15|D8RZ15_SELML:0.02339):0.09766):0.01525,(((tr|M1AU97|M1AU97_SOLTU:0.00963,tr|K4C1P4|K4C1P4_SOLLC:0.00859):0.11832,(tr|M1A2U7|M1A2U7_SOLTU:-0.02236,(tr|M1A2U8|M1A2U8_SOLTU:0.00449,tr|K4BIU1|K4BIU1_SOLLC:0.00634):0.02242):0.01465):0.05049,tr|M1A2V0|M1A2V0_SOLTU:-0.01543):0.00914):0.00993,(tr|F6I2K1|F6I2K1_VITVI:0.12072,(((((tr|F6GVD4|F6GVD4_VITVI:0.03074,(tr|M0ZNA0|M0ZNA0_SOLTU:0.00213,tr|K4AYR1|K4AYR1_SOLLC:0.00352):0.03003):0.00783,(tr|A9PFA4|A9PFA4_POPTR:0.03794,tr|B9SKF8|B9SKF8_RICCO:0.05649):0.01025):0.01397,(tr|M4EUE8|M4EUE8_BRARP:0.05647,(sp|Q7XJE6|MCA1_ARATH:0.01360,tr|D7KP27|D7KP27_ARALL:0.01492):0.04014):0.02938):0.01117,tr|M0S921|M0S921_MUSAM:0.05402):0.00449,((tr|M0S1G4|M0S1G4_MUSAM:0.05643,tr|M0S1G6|M0S1G6_MUSAM:0.06002):0.03966,(tr|W1P244|W1P244_AMBTC:0.05485,((((tr|W4ZMH9|W4ZMH9_WHEAT:0.00299,(tr|M0Z0M3|M0Z0M3_HORVD:0.00103,(tr|I1I698|I1I698_BRADI:-0.00454,tr|I1I696|I1I696_BRADI:0.00454):0.00547):0.00284):0.01639,tr|W5AEA4|W5AEA4_WHEAT:0.00727):0.01454,((tr|Q9AY36|Q9AY36_ORYSJ:0.02274,(tr|J3N500|J3N500_ORYBR:0.00930,tr|I1QW16|I1QW16_ORYGL:-0.00096):0.01573):0.01721,(tr|K4ABY5|K4ABY5_SETIT:0.00605,(tr|K7VXY4|K7VXY4_MAIZE:0.00415,tr|C5WRG5|C5WRG5_SORBI:0.00387):0.00228):0.01851):0.00432):0.02702,(tr|I1J6A9|I1J6A9_SOYBN:0.00551,tr|K7LAK3|K7LAK3_SOYBN:0.00557):0.05509):0.00441):0.00478):0.00871):0.01480):0.01338):0.00706,(tr|M4DBK4|M4DBK4_BRARP:0.03336,(sp|Q7XJE5|MCA2_ARATH:0.01017,tr|D7MGJ4|D7MGJ4_ARALL:0.01238):0.01931):0.11593):0.01074,((((tr|U5FU35|U5FU35_POPTR:-0.00041,tr|U5FZM9|U5FZM9_POPTR:0.00532):0.06408,(tr|B9I447|B9I447_POPTR:0.03578,tr|U5FU31|U5FU31_POPTR:0.04129):0.02505):0.03083,(tr|B9RA22|B9RA22_RICCO:0.08119,tr|D7U738|D7U738_VITVI:0.08577):0.00831):0.01556,tr|U5FUJ5|U5FUJ5_POPTR:0.17158):0.03948):0.02170):0.01053):0.00845):0.00325,(((tr|Q75LQ8|Q75LQ8_ORYSJ:0.05816,tr|I1PBW8|I1PBW8_ORYGL:0.05983):0.17247,(((tr|M0S605|M0S605_MUSAM:0.08825,tr|M0RZ81|M0RZ81_MUSAM:0.09084):0.05758,(((tr|J3LPD7|J3LPD7_ORYBR:0.08497,(tr|Q75LQ6|Q75LQ6_ORYSJ:0.04442,tr|I1PBW7|I1PBW7_ORYGL:-0.00132):0.05307):0.02870,((tr|M8ATU0|M8ATU0_TRIUA:0.09147,tr|I1H4W5|I1H4W5_BRADI:0.06818):0.04952,(tr|K4ABP9|K4ABP9_SETIT:0.12515,(tr|K4AB17|K4AB17_SETIT:0.08299,(tr|K7WCL2|K7WCL2_MAIZE:0.04671,(tr|C5WXQ5|C5WXQ5_SORBI:0.06361,tr|K7VCW5|K7VCW5_MAIZE:0.03771):0.02081):0.01898):0.03428):0.01510):0.01212):0.02161,(((tr|K4ABI7|K4ABI7_SETIT:0.05979,(tr|C5WXQ4|C5WXQ4_SORBI:0.05950,tr|K7VHC2|K7VHC2_MAIZE:0.06990):0.00916):0.03289,tr|C5YSL0|C5YSL0_SORBI:0.13705):0.01844,((tr|J3LPD8|J3LPD8_ORYBR:0.07501,(tr|Q75LR0|Q75LR0_ORYSJ:0.00555,tr|I1PBW9|I1PBW9_ORYGL:0.00575):0.07231):0.03022,(tr|I1H4W4|I1H4W4_BRADI:0.07881,(tr|W5AHH9|W5AHH9_WHEAT:0.03648,(tr|M8B442|M8B442_TRIUA:-0.00525,tr|W5AFU9|W5AFU9_WHEAT:-0.04077):0.02516):0.08011):0.06757):0.01786):0.00595):0.00538):0.03763,((((tr|M8AID5|M8AID5_TRIUA:0.02412,(tr|I1H4W9|I1H4W9_BRADI:0.07078,tr|M0YV12|M0YV12_HORVD:-0.02412):0.03271):0.04360,(tr|M7YVL7|M7YVL7_TRIUA:0.08113,(tr|W5EIT9|W5EIT9_WHEAT:0.00633,(tr|M7YU98|M7YU98_TRIUA:0.01851,tr|W5CRK7|W5CRK7_WHEAT:0.01422):0.00308):0.07286):0.01560):0.01419,((tr|J3LPD6|J3LPD6_ORYBR:0.03234,(tr|Q75LQ1|Q75LQ1_ORYSJ:-0.00484,(tr|I1PBW6|I1PBW6_ORYGL:-0.01385,tr|Q0DRF7|Q0DRF7_ORYSJ:0.01385):0.00673):0.07026):0.05808,((tr|K7VKS2|K7VKS2_MAIZE:-0.00059,tr|K7VYJ7|K7VYJ7_MAIZE:0.00059):0.09714,(tr|C5WXQ6|C5WXQ6_SORBI:0.08309,(tr|K4ABX4|K4ABX4_SETIT:0.05185,tr|K4ABR8|K4ABR8_SETIT:0.05385):0.03403):0.00747):0.04646):0.01314):0.06752,((tr|I1H4W7|I1H4W7_BRADI:0.10090,(tr|M7ZG79|M7ZG79_TRIUA:0.06791,tr|F2DSN7|F2DSN7_HORVD:0.06918):0.03551):0.06084,(tr|I1H4W8|I1H4W8_BRADI:0.10339,((tr|W5EEN9|W5EEN9_WHEAT:0.01387,(tr|W5DPN2|W5DPN2_WHEAT:0.02155,tr|W5EPT0|W5EPT0_WHEAT:0.01263):0.01057):0.03475,(tr|F2DF43|F2DF43_HORVD:0.02280,tr|M0X7U1|M0X7U1_HORVD:-0.02280):0.03865):0.04875):0.04527):0.03207):0.02473):0.00904):0.00163,(tr|K7LXW0|K7LXW0_SOYBN:0.14476,tr|K7L5D2|K7L5D2_SOYBN:0.13356):0.07602):0.00451):0.01885,(tr|B9SIN7|B9SIN7_RICCO:0.23494,((tr|D7TU80|D7TU80_VITVI:0.18920,((tr|K7LXV9|K7LXV9_SOYBN:0.10784,(tr|G7JCS0|G7JCS0_MEDTR:0.08746,tr|K7L5D3|K7L5D3_SOYBN:0.08278):0.03265):0.04073,((tr|G7IPJ2|G7IPJ2_MEDTR:0.00839,tr|G7IPJ1|G7IPJ1_MEDTR:0.00667):0.13148,((tr|K7M9R9|K7M9R9_SOYBN:0.00767,tr|K7M9R8|K7M9R8_SOYBN:0.01857):0.04367,((tr|K7M9S2|K7M9S2_SOYBN:-0.00577,(tr|K7M9S1|K7M9S1_SOYBN:0.00044,tr|K7M9S4|K7M9S4_SOYBN:-0.00044):0.00577):0.05127,tr|K7M9S5|K7M9S5_SOYBN:0.00844):0.00644):0.09785):0.00801):0.04640):0.00904,((((tr|U5FKU2|U5FKU2_POPTR:0.17235,(tr|B9IJF4|B9IJF4_POPTR:0.12925,tr|B9IJF6|B9IJF6_POPTR:0.12782):0.04455):0.01424,(tr|B9SIN8|B9SIN8_RICCO:0.10084,tr|B9S3C1|B9S3C1_RICCO:0.06152):0.07287):0.01302,tr|B9SIP1|B9SIP1_RICCO:0.16526):0.02084,(tr|M1AXU3|M1AXU3_SOLTU:0.03353,(tr|M1AXU4|M1AXU4_SOLTU:0.00778,tr|K4B2A2|K4B2A2_SOLLC:0.00951):0.03015):0.18178):0.00681):0.01614):0.01744):0.00592):0.02394,((tr|U4LU39|U4LU39_PYROM:0.20327,tr|U4KUL3|U4KUL3_PYROM:0.10715):0.10909,(tr|U4LKW5|U4LKW5_PYROM:0.25240,tr|U4LGM9|U4LGM9_PYROM:0.27299):0.02202):0.01810):0.00317):0.00053):0.01039):0.01119,(tr|G4T4T7|G4T4T7_PIRID:0.30542,(tr|A8N426|A8N426_COPC7:0.29559,(tr|B8PM88|B8PM88_POSPM:0.18911,tr|J4I243|J4I243_FIBRA:0.25816):0.06563):0.00951):0.01775):0.00459):0.01131,(((tr|A0A023B2F3|A0A023B2F3_GRENI:0.30513,(tr|K5WEL5|K5WEL5_PHACS:0.30912,tr|M2QJE8|M2QJE8_CERS8:0.29062):0.01035):0.02429,((((tr|V2XP78|V2XP78_MONRO:0.20260,(tr|V2YRP5|V2YRP5_MONRO:0.19446,tr|V2WWQ9|V2WWQ9_MONRO:0.22609):0.02321):0.09465,(tr|K5V520|K5V520_PHACS:0.24720,tr|M2R1X0|M2R1X0_CERS8:0.25607):0.04591):0.01334,((tr|J4H4Z4|J4H4Z4_FIBRA:0.24779,(tr|S8F9K6|S8F9K6_FOMPI:0.28466,tr|S8DZ70|S8DZ70_FOMPI:0.20785):0.04390):0.03635,(((tr|B8PM95|B8PM95_POSPM:0.05547,tr|B8PEG8|B8PEG8_POSPM:-0.02362):0.25775,(tr|B0DDA2|B0DDA2_LACBS:0.19293,tr|S8FIQ3|S8FIQ3_FOMPI:0.24229):0.05082):0.02040,(tr|M2R048|M2R048_CERS8:0.27840,tr|D8T8N0|D8T8N0_SELML:0.29144):0.01737):0.00674):0.00412):0.01044,(tr|D8QLA9|D8QLA9_SCHCM:0.32803,((tr|V2XAQ9|V2XAQ9_MONRO:0.26316,(tr|V2X5D3|V2X5D3_MONRO:0.22159,(tr|E2LMP2|E2LMP2_MONPE:0.06139,tr|V2X5B7|V2X5B7_MONRO:0.08019):0.13304):0.04872):0.06782,(((((tr|K5VKY0|K5VKY0_AGABU:0.01054,tr|K9I0T1|K9I0T1_AGABB:0.00732):0.32195,(tr|B0DDA1|B0DDA1_LACBS:0.24048,tr|A8NB97|A8NB97_COPC7:0.26157):0.04081):0.02477,((tr|F8PKD2|F8PKD2_SERL3:0.00482,tr|F8NIL0|F8NIL0_SERL9:0.00619):0.27245,(tr|F8PKD1|F8PKD1_SERL3:-0.00624,tr|F8NIS2|F8NIS2_SERL9:0.09073):0.22957):0.04054):0.00699,((tr|D8Q5F6|D8Q5F6_SCHCM:0.16439,tr|D8PT77|D8PT77_SCHCM:0.19205):0.04488,(tr|D8Q5F5|D8Q5F5_SCHCM:0.23147,tr|D8Q5H6|D8Q5H6_SCHCM:0.25565):0.01004):0.06845):0.01135,(((tr|K5VLL3|K5VLL3_AGABU:0.01016,tr|K9HSN8|K9HSN8_AGABB:0.00611):0.07212,(tr|K5XL94|K5XL94_AGABU:0.00729,tr|K9H6T9|K9H6T9_AGABB:0.00699):0.06362):0.05392,(tr|K5WW66|K5WW66_AGABU:0.09119,tr|K9HEB2|K9HEB2_AGABB:0.09322):0.04644):0.17993):0.00810):0.00499):0.00533):0.00396):0.00769,(((tr|S8EBF0|S8EBF0_FOMPI:0.30655,tr|M2R3E7|M2R3E7_CERS8:0.28895):0.01913,(((tr|J4H3H3|J4H3H3_FIBRA:0.29227,tr|B8P7Q1|B8P7Q1_POSPM:0.32493):0.01894,(tr|M2R9T2|M2R9T2_CERS8:0.26435,(tr|B8P0D8|B8P0D8_POSPM:0.10463,(tr|J4GQX9|J4GQX9_FIBRA:0.14224,tr|S8FFC7|S8FFC7_FOMPI:0.07660):0.03518):0.10286):0.01169):0.01214,(tr|B8P0D9|B8P0D9_POSPM:0.33871,tr|B8P0E0|B8P0E0_POSPM:0.25728):0.01306):0.01212):0.01789,((tr|M5BRC7|M5BRC7_THACB:0.24719,tr|M2PHF2|M2PHF2_CERS8:0.28561):0.03633,(tr|K5WFP4|K5WFP4_PHACS:0.30225,(tr|K5WFP0|K5WFP0_PHACS:0.20177,(tr|K5V602|K5V602_PHACS:0.11161,tr|K5W2M8|K5W2M8_PHACS:0.08952):0.11579):0.06337):0.03231):0.02420):0.00725):0.00463):0.00160):0.00905):0.00421,(((tr|R6GEE1|R6GEE1_9FIRM:0.32205,((tr|B6AGI0|B6AGI0_CRYMR:0.20169,(tr|Q5CE20|Q5CE20_CRYHO:0.06681,tr|Q5CPT4|Q5CPT4_CRYPI:0.06411):0.13683):0.12410,((tr|U6GKG2|U6GKG2_EIMAC:0.27730,(tr|F0VRD0|F0VRD0_NEOCL:0.16962,tr|V4ZHG7|V4ZHG7_TOXGO:0.16368):0.12462):0.04756,(((tr|A7AT06|A7AT06_BABBO:0.31417,(tr|A4S815|A4S815_OSTLU:0.16046,tr|Q00UP8|Q00UP8_OSTTA:0.14518):0.13622):0.00948,(tr|Q4N279|Q4N279_THEPA:0.04963,tr|Q4U9I7|Q4U9I7_THEAN:0.05188):0.26708):0.00954,tr|A0A023B5P8|A0A023B5P8_GRENI:0.33385):0.00922):0.00357):0.01422):0.01472,((tr|F0VE72|F0VE72_NEOCL:0.20188,tr|V4ZHB1|V4ZHB1_TOXGO:0.20824):0.15623,((tr|A2F211|A2F211_TRIVA:0.24390,tr|A2E0H2|A2E0H2_TRIVA:0.22180):0.11025,(tr|A2DWY9|A2DWY9_TRIVA:0.27094,((tr|A2G182|A2G182_TRIVA:0.12229,tr|A2ED71|A2ED71_TRIVA:0.10406):0.14317,(tr|A2F3J1|A2F3J1_TRIVA:0.16660,((tr|A2EXZ9|A2EXZ9_TRIVA:0.12586,(tr|A2DMP6|A2DMP6_TRIVA:0.12772,(tr|A2E7M5|A2E7M5_TRIVA:0.03885,tr|A2GM64|A2GM64_TRIVA:0.05129):0.09586):0.01237):0.07008,(tr|A2DC87|A2DC87_TRIVA:0.12238,((tr|A2EEY8|A2EEY8_TRIVA:0.06579,(tr|A2ELV8|A2ELV8_TRIVA:0.00338,(tr|A2ELV9|A2ELV9_TRIVA:-0.00247,tr|A2HKA4|A2HKA4_TRIVA:0.00247):0.00154):0.06137):0.04479,(tr|A2DUX1|A2DUX1_TRIVA:0.10352,tr|A2ECZ1|A2ECZ1_TRIVA:0.10735):0.01696):0.00282):0.05303):0.03246):0.03754):0.02237):0.04288):0.03617):0.00881):0.00680,((tr|K9ZQ45|K9ZQ45_ANACC:0.32768,((tr|G4TFX7|G4TFX7_PIRID:0.20813,tr|G4TFV3|G4TFV3_PIRID:0.20813):0.12196,(tr|G4TFV6|G4TFV6_PIRID:0.31211,tr|G4TFV5|G4TFV5_PIRID:0.31232):0.03156):0.01068):0.02182,(tr|C1MPN3|C1MPN3_MICPC:0.35470,tr|D9T0V9|D9T0V9_MICAI:0.36545):0.01496):0.00375):0.00410):0.00277):0.00179):0.00152):0.00328):0.00159):0.00117):0.00114,((((tr|F0QB89|F0QB89_ACIAP:0.27308,((tr|S4Y3K3|S4Y3K3_SORCE:0.06598,tr|A9GJ82|A9GJ82_SORC5:0.07222):0.20138,(tr|D7HTQ6|D7HTQ6_PSESS:0.23732,(tr|W8G8U4|W8G8U4_9ENTR:0.23421,(tr|M4IHB5|M4IHB5_RHIML:0.13720,tr|A7IBU5|A7IBU5_XANP2:0.15367):0.06109):0.01291):0.03250):0.01104):0.02629,(((tr|I3YYT0|I3YYT0_AEQSU:0.24892,tr|A4CGR9|A4CGR9_ROBBH:0.25381):0.04599,(tr|C6X5Y1|C6X5Y1_FLAB3:0.29455,(tr|Q113M5|Q113M5_TRIEI:0.20072,((tr|K1X0E5|K1X0E5_ARTPT:0.03793,tr|D5A384|D5A384_ARTPN:0.04787):0.14119,(tr|Q3M832|Q3M832_ANAVT:0.08578,tr|E0UD38|E0UD38_CYAP2:0.08623):0.09345):0.03386):0.06844):0.01483):0.00763,(tr|A5UYB2|A5UYB2_ROSS1:0.30776,(tr|A9B8T9|A9B8T9_HERA2:0.24963,((tr|M5BPW9|M5BPW9_THACB:-0.02619,tr|I0I9I0|I0I9I0_CALAS:0.02619):0.27032,((tr|Q114H7|Q114H7_TRIEI:0.18235,tr|K9REE1|K9REE1_9CYAN:0.17951):0.01472,(tr|A7NJM6|A7NJM6_ROSCS:0.18910,(tr|K9TMP3|K9TMP3_9CYAN:0.18557,(tr|K9UZK2|K9UZK2_9CYAN:0.09791,tr|K7WZU7|K7WZU7_9NOST:0.10261):0.08624):0.00246):0.01311):0.05414):0.01473):0.03741):0.00655):0.00505):0.02925,((tr|G8MZ67|G8MZ67_GEOTH:0.00107,tr|Q5KUQ8|Q5KUQ8_GEOKA:0.00117):0.31281,((tr|M5BV76|M5BV76_THACB:0.14047,tr|L8WFD3|L8WFD3_THACA:0.13998):0.23964,(tr|K5W1K7|K5W1K7_PHACS:0.35728,tr|D3B829|D3B829_POLPA:0.34992):0.00861):0.00916):0.00748):0.00545,((((tr|G7WN00|G7WN00_METH6:0.27999,(tr|Q46C71|Q46C71_METBF:0.27018,tr|C3YAS2|C3YAS2_BRAFL:0.33983):0.02644):0.01579,(((((tr|Q119H4|Q119H4_TRIEI:0.33427,((tr|B0C4Z9|B0C4Z9_ACAM1:0.29888,tr|K8GRV4|K8GRV4_9CYAN:0.30064):0.01373,(tr|K9RJF1|K9RJF1_9CYAN:0.28085,(((tr|C7QMS2|C7QMS2_CYAP0:0.00154,tr|B7K2K0|B7K2K0_CYAP8:0.00125):0.26432,(tr|K9TPQ2|K9TPQ2_9CYAN:0.23268,(tr|K9WMA0|K9WMA0_9CYAN:0.24530,(tr|K9TVM4|K9TVM4_9CYAN:0.22615,tr|K9XB03|K9XB03_9CHRO:0.23284):0.00875):0.01421):0.01225):0.00602,((tr|K9W3G3|K9W3G3_9CYAN:0.26275,(((tr|K7VV36|K7VV36_9NOST:0.09619,tr|B2J454|B2J454_NOSP7:0.09489):0.06593,(tr|Q8YMB7|Q8YMB7_NOSS1:0.13853,(tr|K9WWV9|K9WWV9_9NOST:0.12840,(tr|K9QHP8|K9QHP8_9NOSO:0.12335,tr|K9QKI9|K9QKI9_9NOSO:0.08572):0.00890):0.01905):0.04832):0.00829,(tr|K9QVW8|K9QVW8_NOSS7:0.12847,((tr|K9QGD4|K9QGD4_9NOSO:0.12085,tr|K9RH47|K9RH47_9CYAN:0.16679):0.01251,((tr|K9QPD6|K9QPD6_NOSS7:0.09554,(tr|K9WB48|K9WB48_9CYAN:0.11060,tr|B2IZU2|B2IZU2_NOSP7:0.09920):0.00656):0.03418,tr|K9QZ05|K9QZ05_NOSS7:0.17775):0.01998):0.00513):0.01135):0.01370):0.00770,((((tr|K9V158|K9V158_9CYAN:0.22133,tr|K9WAS7|K9WAS7_9CYAN:0.17615):0.01357,tr|K9Q3H2|K9Q3H2_9CYAN:0.23724):0.01213,(tr|K9PWW6|K9PWW6_9CYAN:0.19612,tr|K9QS69|K9QS69_NOSS7:0.17930):0.01662):0.00476,(tr|K9V1H2|K9V1H2_9CYAN:0.24940,(tr|B0C936|B0C936_ACAM1:0.20077,((tr|B7KGM8|B7KGM8_CYAP7:0.15208,(tr|K7W1A9|K7W1A9_9NOST:0.07271,(tr|K9V9V4|K9V9V4_9CYAN:0.04350,tr|B2J7X9|B2J7X9_NOSP7:0.03976):0.03579):0.06784):0.04404,(tr|K9W972|K9W972_9CYAN:0.22721,(tr|K9PRY1|K9PRY1_9CYAN:0.18635,tr|K9WCB6|K9WCB6_9CYAN:0.17407):0.01622):0.01139):0.00437):0.02642):0.00323):0.01511):0.01245):0.00993):0.00775):0.01235):0.00646,((tr|G8SDP9|G8SDP9_ACTS5:0.12695,tr|A8M6H8|A8M6H8_SALAI:0.13179):0.17237,((tr|F8JQP4|F8JQP4_STREN:0.09864,(tr|E2PUT4|E2PUT4_STRC2:0.06937,(tr|B5HT45|B5HT45_9ACTO:0.07122,tr|C9ZFU2|C9ZFU2_STRSW:0.06925):0.00931):0.01818):0.20286,(tr|K0JPU5|K0JPU5_SACES:0.24790,(tr|H6RC09|H6RC09_NOCCG:0.22091,(tr|A4FC28|A4FC28_SACEN:0.18701,(tr|V6K4N0|V6K4N0_STRNV:0.20874,tr|Q0RMZ2|Q0RMZ2_FRAAA:0.18854):0.02094):0.01780):0.02283):0.05467):0.00726):0.00787):0.01088,(tr|D3Q9D3|D3Q9D3_STANL:0.26494,tr|J7L4V3|J7L4V3_NOCAA:0.26903):0.02419):0.00321,((((tr|A0A059W210|A0A059W210_STRA9:0.22961,tr|U5W2M3|U5W2M3_9ACTO:0.23523):0.03354,((tr|V6KCG5|V6KCG5_STRRC:0.16768,tr|F2RC94|F2RC94_STRVP:0.18543):0.11160,((tr|A9EU57|A9EU57_SORC5:0.24846,tr|I0H3P1|I0H3P1_ACTM4:0.24298):0.01990,((tr|K0JXF3|K0JXF3_SACES:0.25145,((tr|R4TC04|R4TC04_AMYOR:0.18021,tr|E3J2Z3|E3J2Z3_FRASU:0.17401):0.07413,tr|K0K498|K0K498_SACES:0.26222):0.00297):0.00581,((tr|K4QT59|K4QT59_9ACTO:0.23767,(tr|K0KBF7|K0KBF7_SACES:0.14468,tr|K0KDT0|K0KDT0_SACES:0.14385):0.08682):0.01812,(tr|A4FD68|A4FD68_SACEN:0.22979,((tr|W5W7Z4|W5W7Z4_9PSEU:0.22740,tr|R4LDG7|R4LDG7_9ACTO:0.22422):0.02612,(tr|E6SEL4|E6SEL4_INTC7:0.17504,(tr|G0FPH1|G0FPH1_AMYMS:0.11378,tr|R4TE72|R4TE72_AMYOR:0.10302):0.07645):0.05049):0.01507):0.00757):0.00501):0.00656):0.00393):0.00817):0.00670,(((tr|H6R880|H6R880_NOCCG:0.16320,tr|K0FA22|K0FA22_9NOCA:0.17214):0.07911,tr|D3PUR7|D3PUR7_STANL:0.31363):0.01465,((tr|K0K128|K0K128_SACES:0.22212,(tr|U5W2N8|U5W2N8_9ACTO:0.21311,(tr|W5WEW0|W5WEW0_9PSEU:0.15038,tr|K3W453|K3W453_SACES:0.13768):0.06896):0.02156):0.02659,(tr|A4FMS8|A4FMS8_SACEN:0.19742,tr|H5XBK3|H5XBK3_9PSEU:0.21580):0.03761):0.01922):0.01799):0.01552,tr|R4LN27|R4LN27_9ACTO:0.29254):0.00375):0.01352,(tr|G0FJL0|G0FJL0_AMYMS:0.27222,(tr|G2P524|G2P524_STRVO:0.24831,tr|R4LPM2|R4LPM2_9ACTO:0.25700):0.05995):0.02290):0.01099):0.00646,((tr|F3KKQ7|F3KKQ7_9ARCH:0.26149,tr|F3KKQ2|F3KKQ2_9ARCH:0.27058):0.07698,(((tr|B0CCU8|B0CCU8_ACAM1:0.22449,((tr|A8ZQQ6|A8ZQQ6_ACAM1:0.21450,(tr|K8GF61|K8GF61_9CYAN:0.12982,tr|K9S7G8|K9S7G8_9CYAN:0.13294):0.06154):0.01866,((tr|Q3MB33|Q3MB33_ANAVT:0.15608,tr|Q3MB32|Q3MB32_ANAVT:0.15276):0.05439,(tr|K9PP00|K9PP00_9CYAN:0.17105,(tr|K9X2Y8|K9X2Y8_9NOST:0.11907,(tr|K9PNH2|K9PNH2_9CYAN:0.01917,tr|B2J132|B2J132_NOSP7:0.02508):0.09163):0.05281):0.02193):0.01515):0.00177):0.02383,((tr|K9TJ33|K9TJ33_9CYAN:0.22401,(tr|K9V0W3|K9V0W3_9CYAN:0.17016,tr|K9V022|K9V022_9CYAN:0.13733):0.08397):0.02651,(tr|K9TY81|K9TY81_9CYAN:0.24103,(tr|Q10XW6|Q10XW6_TRIEI:0.18954,(tr|Q111Z3|Q111Z3_TRIEI:0.13791,tr|Q10VX7|Q10VX7_TRIEI:0.12665):0.04323):0.05185):0.02590):0.01156):0.03404,((tr|Q4ZT22|Q4ZT22_PSEU2:0.15604,tr|B0JVI9|B0JVI9_MICAN:0.13125):0.14328,(tr|K9W2R5|K9W2R5_9CYAN:0.25423,(tr|K9QT85|K9QT85_NOSS7:0.23339,(tr|B7KGN5|B7KGN5_CYAP7:0.21451,(tr|E0UHX8|E0UHX8_CYAP2:0.24177,tr|K9S7S1|K9S7S1_9CYAN:0.21361):0.00881):0.01000):0.02016):0.03049):0.01639):0.02217):0.00685):0.00668,((tr|R7PG02|R7PG02_9CLOT:0.36637,(tr|C3XPU4|C3XPU4_BRAFL:0.30874,tr|I1GIV1|I1GIV1_AMPQE:0.31692):0.02281):0.02330,(tr|A8LUP7|A8LUP7_SALAI:0.34905,(tr|A9B8Y0|A9B8Y0_HERA2:0.31064,(tr|A5UPL5|A5UPL5_ROSS1:0.28544,tr|A9WKH3|A9WKH3_CHLAA:0.30866):0.02430):0.02587):0.01160):0.00202):0.00361):0.00259,((((tr|Q7NPG1|Q7NPG1_GLOVI:0.35129,(tr|Q98GJ0|Q98GJ0_RHILO:0.01542,tr|F7Y5H4|F7Y5H4_MESOW:0.01574):0.30894):0.01513,((((tr|E1R4T4|E1R4T4_SPISS:0.26328,tr|F5YNI8|F5YNI8_TREPZ:0.29736):0.01914,(tr|Q1GIE0|Q1GIE0_RUEST:0.28779,(tr|H6L4Q1|H6L4Q1_SAPGL:0.30257,(tr|K4IRT2|K4IRT2_PSYTT:0.26288,(tr|I3Z1Y4|I3Z1Y4_BELBD:0.22832,(tr|K4IC36|K4IC36_PSYTT:0.22222,tr|C7PTB4|C7PTB4_CHIPD:0.28590):0.03759):0.02071):0.02115):0.01436):0.00452):0.01157,((tr|F4KWW3|F4KWW3_HALH1:0.30463,(tr|F4L1Q1|F4L1Q1_HALH1:0.26702,tr|F4L4G0|F4L4G0_HALH1:0.26670):0.01642):0.03610,((tr|L0D5I6|L0D5I6_SINAD:0.29007,(tr|L0D5I5|L0D5I5_SINAD:0.26095,(tr|C7RIR7|C7RIR7_ACCPU:0.28044,((tr|C7RSY9|C7RSY9_ACCPU:0.19243,tr|C7RPI7|C7RPI7_ACCPU:0.20548):0.01496,(((tr|C4XU66|C4XU66_DESMR:0.07008,tr|G7QDH1|G7QDH1_9DELT:0.06641):0.11619,(tr|F4KUW5|F4KUW5_HALH1:0.13412,tr|F4KRX0|F4KRX0_HALH1:0.12435):0.09281):0.01303,(tr|K0NPD4|K0NPD4_DESTT:0.16881,(tr|E4TH76|E4TH76_CALNY:0.14617,tr|K0NHD6|K0NHD6_DESTT:0.14782):0.01980):0.01522):0.02014):0.02229):0.00825):0.01998):0.01914,(tr|R5W7T9|R5W7T9_9BACT:0.27371,(tr|R6VCR2|R6VCR2_9BACE:0.25271,tr|R6EZP7|R6EZP7_9BACT:0.25168):0.04497):0.00615):0.01385):0.00133):0.01652,((((tr|C6BB54|C6BB54_RHILS:0.29541,tr|U5N879|U5N879_9BURK:0.30607):0.02681,(tr|V6F6U4|V6F6U4_9PROT:0.28860,(tr|A0LDB9|A0LDB9_MAGSM:0.27746,(tr|K4ARN4|K4ARN4_SOLLC:0.14293,tr|Q11NX0|Q11NX0_CYTH3:0.16053):0.12764):0.01301):0.00935):0.00473,(tr|E1R806|E1R806_SPISS:0.35910,(tr|E8QYZ1|E8QYZ1_ISOPI:0.32736,tr|L0DLY4|L0DLY4_SINAD:0.32580):0.01921):0.02080):0.01657,((tr|B3E9P8|B3E9P8_GEOLS:0.26598,(tr|F2NS57|F2NS57_TRES6:0.24108,(tr|F7QGY2|F7QGY2_9BRAD:0.11266,tr|F7QGY4|F7QGY4_9BRAD:0.11881):0.13908):0.01400):0.03876,((tr|Q7WDK3|Q7WDK3_BORBR:0.24999,(tr|A8ZVC1|A8ZVC1_DESOH:0.17674,(tr|B3E6A1|B3E6A1_GEOLS:0.14220,(tr|D3PCQ4|D3PCQ4_DEFDS:0.07711,(tr|E4TH64|E4TH64_CALNY:0.00589,tr|E4TH68|E4TH68_CALNY:0.00631):0.06197):0.06324):0.02993):0.07461):0.06436,(tr|Q2RW26|Q2RW26_RHORT:0.29105,tr|G7ZFI1|G7ZFI1_AZOL4:0.28580):0.02591):0.00490):0.00809):0.00180):0.00481):0.00604,((tr|F6EZP3|F6EZP3_SPHCR:0.24828,tr|D5ER14|D5ER14_CORAD:0.24957):0.09768,(((((tr|H5YRF7|H5YRF7_9BRAD:0.06528,tr|Q07NP6|Q07NP6_RHOP5:0.06681):0.05311,(tr|M3FJW8|M3FJW8_STEMA:0.10449,(tr|A9AMR9|A9AMR9_BURM1:0.00049,tr|A4JM35|A4JM35_BURVG:-0.00049):0.13475):0.01865):0.12726,((tr|U4QHD6|U4QHD6_9RHIZ:0.19108,tr|L0KW02|L0KW02_MESAW:0.17212):0.03446,(tr|A8ZQY2|A8ZQY2_ACAM1:0.21079,tr|D2QQR1|D2QQR1_SPILD:0.22046):0.00759):0.03477):0.03235,((tr|E2Q8F4|E2Q8F4_STRC2:0.23558,tr|K0JX85|K0JX85_SACES:0.24409):0.03648,(tr|I2ABQ3|I2ABQ3_9MYCO:0.23453,(tr|C9Z8J7|C9Z8J7_STRSW:0.21760,(tr|I3X9H4|I3X9H4_RHIFR:0.17628,tr|E6VQ40|E6VQ40_RHOPX:0.17150):0.02818):0.03092):0.02882):0.01695):0.04117,(tr|I0IPM3|I0IPM3_LEPFC:0.33976,tr|Q028E8|Q028E8_SOLUE:0.33256):0.01953):0.00390):0.00575):0.00502,(((((tr|F8EFC9|F8EFC9_RUNSL:0.29640,tr|D2QUE6|D2QUE6_SPILD:0.32478):0.01557,(tr|Q01TV3|Q01TV3_SOLUE:0.28532,tr|B0SUB3|B0SUB3_LEPBP:0.31337):0.00407):0.01898,(((tr|H6L9P6|H6L9P6_SAPGL:0.22707,(tr|I4AMW2|I4AMW2_FLELS:0.20485,(tr|F4KTB4|F4KTB4_HALH1:0.19249,tr|F4KTB5|F4KTB5_HALH1:0.19524):0.01480):0.00671):0.06759,(((tr|R5P553|R5P553_9BACT:0.24537,(((tr|R6AA99|R6AA99_9BACT:0.13901,tr|R6F9H0|R6F9H0_9BACT:0.13047):0.07123,(tr|R6CMD4|R6CMD4_9BACT:0.17305,tr|R6CIV5|R6CIV5_9BACE:0.18421):0.02294):0.05003,(tr|R5ZTX2|R5ZTX2_9BACT:0.14628,tr|R6VWC8|R6VWC8_9BACT:0.16109):0.09297):0.00707):0.02171,(tr|R7J3Z2|R7J3Z2_9BACT:0.25095,(tr|R5CNL3|R5CNL3_9BACT:0.11745,tr|R6ATA5|R6ATA5_9BACT:0.12396):0.15310):0.01044):0.02279,(tr|R7HQH7|R7HQH7_9BACT:0.25368,(tr|R7F598|R7F598_9BACT:0.26092,tr|R6YR74|R6YR74_9BACT:0.27452):0.00945):0.02373):0.00658):0.00865,(tr|F8EIG2|F8EIG2_RUNSL:0.25790,(tr|D2QKF5|D2QKF5_SPILD:0.16082,tr|I0K968|I0K968_9BACT:0.14890):0.10972):0.01937):0.02326):0.00842,((tr|Q2SGU4|Q2SGU4_HAHCH:0.29384,tr|K0N9P9|K0N9P9_DESTT:0.29125):0.04083,((tr|A0LCL4|A0LCL4_MAGSM:0.30097,(tr|C6BVM2|C6BVM2_DESAD:0.25667,tr|B8FBW0|B8FBW0_DESAA:0.28402):0.02357):0.05176,(((tr|I0IKT5|I0IKT5_LEPFC:0.27019,((tr|A8ZYH7|A8ZYH7_DESOH:0.05298,tr|A8ZYH6|A8ZYH6_DESOH:0.05102):0.14814,(tr|A8ZYH8|A8ZYH8_DESOH:0.16050,(tr|B5YI64|B5YI64_THEYD:0.09686,tr|E4TH74|E4TH74_CALNY:0.10233):0.06547):0.02988):0.07359):0.01571,((tr|Q2W6J9|Q2W6J9_MAGSA:0.20896,(tr|Q2W9Q0|Q2W9Q0_MAGSA:0.17324,tr|Q2W3D6|Q2W3D6_MAGSA:0.18194):0.04577):0.07172,(tr|R5DIP7|R5DIP7_9PORP:0.29864,(tr|D8PBR2|D8PBR2_9BACT:0.31100,tr|D8PIE9|D8PIE9_9BACT:0.29816):0.02894):0.00988):0.00992):0.01621,(((tr|R5I5H3|R5I5H3_9BACT:0.13643,((tr|R5JU50|R5JU50_9BACE:0.02400,(tr|R5RRT6|R5RRT6_9BACE:0.00681,tr|R6Z8G9|R6Z8G9_9BACE:0.00431):0.02057):0.02219,(tr|R6S9I5|R6S9I5_9BACE:0.04130,tr|R6KHZ5|R6KHZ5_9BACE:0.04078):0.01118):0.09385):0.14233,((tr|R6X228|R6X228_9BACT:0.20293,(tr|R6W2H6|R6W2H6_9BACT:0.17585,tr|R6KH41|R6KH41_9BACE:0.19530):0.01591):0.04947,(tr|R5IFC9|R5IFC9_9BACT:0.21762,tr|R5I094|R5I094_9BACT:0.22690):0.02633):0.00907):0.03551,(tr|R5JR61|R5JR61_9BACE:0.31419,(tr|Q2WA37|Q2WA37_MAGSA:0.29954,(tr|B1M4W3|B1M4W3_METRJ:0.06159,tr|B1Z716|B1Z716_METPB:0.06543):0.22901):0.02578):0.00490):0.01502):0.00378):0.01782):0.00303):0.00354,((((((tr|E1R1Q1|E1R1Q1_SPISS:0.31145,tr|V5WET2|V5WET2_9SPIO:0.33294):0.02386,(tr|E3GW32|E3GW32_METFV:0.28068,(tr|I0GJ59|I0GJ59_CALEA:0.19944,(tr|W0I7Y6|W0I7Y6_9EURY:0.07637,(tr|F8AHH3|F8AHH3_PYRYC:0.03487,(tr|I3ZVI1|I3ZVI1_9EURY:0.02929,tr|B6YX88|B6YX88_THEON:0.03854):0.00545):0.03614):0.12550):0.07226):0.02606):0.00607,(((tr|F4BXG2|F4BXG2_METCG:0.31685,(tr|B8FF05|B8FF05_DESAA:0.24152,(tr|B8FGD1|B8FGD1_DESAA:0.12925,(tr|B8FF08|B8FF08_DESAA:0.01024,tr|B8FF09|B8FF09_DESAA:0.00977):0.10718):0.13042):0.08913):0.01047,(((tr|I3ZCE2|I3ZCE2_TERRK:0.20968,tr|Q01SK8|Q01SK8_SOLUE:0.21280):0.08071,(tr|W0RQM2|W0RQM2_9BACT:0.27353,tr|C1ACB3|C1ACB3_GEMAT:0.25438):0.03400):0.05835,(tr|L0HKF1|L0HKF1_ACIS0:0.32027,((((tr|Q5X2A5|Q5X2A5_LEGPA:0.00553,(tr|A5IF34|A5IF34_LEGPC:0.00573,tr|D5T8B6|D5T8B6_LEGP2:0.00749):0.00373):0.07045,(tr|G8UVL1|G8UVL1_LEGPN:0.01494,tr|Q5WU25|Q5WU25_LEGPL:0.01325):0.06150):0.23879,(((tr|B8HVW0|B8HVW0_CYAP4:0.20124,(tr|K9UF14|K9UF14_9CHRO:0.19134,(tr|K9SKQ3|K9SKQ3_9CYAN:0.15777,(tr|C7QV08|C7QV08_CYAP0:0.00185,tr|B7JVN8|B7JVN8_CYAP8:0.00003):0.16742):0.03031):0.01165):0.06043,(tr|S0EVL7|S0EVL7_CHTCT:0.23081,(tr|A9FQ64|A9FQ64_SORC5:0.21359,tr|W5XFH0|W5XFH0_9BACT:0.22182):0.02297):0.01296):0.03116,(tr|E8R1B2|E8R1B2_ISOPI:0.27674,tr|Q7USD2|Q7USD2_RHOBA:0.27327):0.01808):0.03717):0.03905,(tr|T2G814|T2G814_DESGI:0.30585,(tr|R6FRI3|R6FRI3_9BACT:0.27149,(tr|L0HC62|L0HC62_METFS:0.22517,tr|G8UM80|G8UM80_TANFA:0.25800):0.01968):0.02115):0.04374):0.01494):0.01921):0.00880):0.01004,(tr|I4BAL5|I4BAL5_TURPD:0.20134,(tr|B0SJD7|B0SJD7_LEPBP:0.14320,(tr|Q04P57|Q04P57_LEPBJ:0.02665,(tr|G7QNS0|G7QNS0_LEPII:0.00173,tr|Q72M01|Q72M01_LEPIC:0.00197):0.02187):0.11542):0.05840):0.11918):0.00566):0.00668,(tr|Q3Z6N7|Q3Z6N7_DEHM1:0.03407,(tr|V5QCP0|V5QCP0_9CHLR:0.03913,(tr|M1RFB4|M1RFB4_9CHLR:0.00376,(tr|A5FPT5|A5FPT5_DEHMB:0.00070,(tr|D3SJX4|D3SJX4_DEHMG:0.00375,tr|M1RBC8|M1RBC8_9CHLR:0.00206):0.00134):0.00243):0.04411):0.01008):0.26041):0.00589,tr|I4C3S5|I4C3S5_DESTA:0.29923):0.00496,((((tr|L7UIL1|L7UIL1_MYXSD:0.11011,tr|H8MKE4|H8MKE4_CORCM:0.10677):0.06216,((tr|Q2IKK2|Q2IKK2_ANADE:0.00491,(tr|B8J534|B8J534_ANAD2:0.00153,tr|B4UJX2|B4UJX2_ANASK:0.00126):0.00408):0.15676,((tr|F8CB35|F8CB35_MYXFH:0.03579,tr|Q1D2L6|Q1D2L6_MYXXD:0.02897):0.04790,(tr|L7UFR2|L7UFR2_MYXSD:0.07119,tr|H8MSW3|H8MSW3_CORCM:0.07634):0.00602):0.07687):0.01504):0.15362,((tr|F0SR57|F0SR57_PLABD:0.29109,(tr|Q110Y1|Q110Y1_TRIEI:0.21821,tr|K9WPC2|K9WPC2_9CYAN:0.20984):0.08132):0.01492,(((tr|B1WPG6|B1WPG6_CYAA5:0.21085,(tr|K9Y1H8|K9Y1H8_STAC7:0.21343,(tr|K9Y1R2|K9Y1R2_STAC7:0.09445,tr|K9Y006|K9Y006_STAC7:0.09327):0.11610):0.00993):0.04313,(tr|U5QK96|U5QK96_9CYAN:0.23313,((tr|Q7NMP0|Q7NMP0_GLOVI:0.22638,tr|Q7NF65|Q7NF65_GLOVI:0.22634):0.01069,(((tr|U5QIA5|U5QIA5_9CYAN:0.16484,tr|Q7NID9|Q7NID9_GLOVI:0.15296):0.04648,(((tr|K9REV3|K9REV3_9CYAN:0.12434,(tr|K9Y0P2|K9Y0P2_STAC7:0.15490,((sp|Q8YV57|Y2124_NOSS1:0.02408,tr|Q3MH71|Q3MH71_ANAVT:0.02321):0.11058,(((tr|K9WUR9|K9WUR9_9NOST:0.08674,tr|K9PTY8|K9PTY8_9CYAN:0.10509):0.01414,(tr|Q8Z020|Q8Z020_NOSS1:0.07658,tr|Q3M8J8|Q3M8J8_ANAVT:0.10475):0.01230):0.01353,tr|K9UXP0|K9UXP0_9CYAN:0.14458):0.00780):0.01766):0.01025):0.00935,tr|B0C189|B0C189_ACAM1:0.17980):0.01060,((((tr|A0ZCA6|A0ZCA6_NODSP:0.09603,(tr|K9QSM8|K9QSM8_NOSS7:0.08427,(tr|Q3M8J9|Q3M8J9_ANAVT:0.03035,tr|Q8Z019|Q8Z019_NOSS1:0.02696):0.05420):0.02084):0.06242,(tr|K9W4X6|K9W4X6_9CYAN:0.13827,(tr|K9XKM9|K9XKM9_9CHRO:0.15439,tr|K9QEI7|K9QEI7_9NOSO:0.13618):0.00345):0.01720):0.00345,(tr|C7QY68|C7QY68_CYAP0:0.18553,tr|K9TWH0|K9TWH0_9CYAN:0.18045):0.00635):0.00851,(tr|Q3M5M6|Q3M5M6_ANAVT:0.17391,(tr|K9UXF3|K9UXF3_9CYAN:0.14945,tr|K9RHI4|K9RHI4_9CYAN:0.14139):0.02924):0.02575):0.00997):0.03054):0.00989,(tr|U5QPB1|U5QPB1_9CYAN:0.18416,tr|Q7NK50|Q7NK50_GLOVI:0.19067):0.02303):0.00362):0.01188):0.02615):0.05778,tr|L0DIK5|L0DIK5_SINAD:0.31440):0.00229):0.00556):0.01639,((((tr|Q1CW94|Q1CW94_MYXXD:0.19941,(tr|F8C8W9|F8C8W9_MYXFH:0.18495,tr|H8MGU5|H8MGU5_CORCM:0.18138):0.01801):0.04352,((tr|Q08XS8|Q08XS8_STIAD:0.10130,(tr|L7UF26|L7UF26_MYXSD:0.09221,(tr|F8CAX9|F8CAX9_MYXFH:0.05491,tr|H8MS79|H8MS79_CORCM:0.05165):0.05168):0.00389):0.14756,((((tr|A7H8P0|A7H8P0_ANADF:0.10515,(tr|B8JEK4|B8JEK4_ANAD2:0.00574,tr|B4UFU9|B4UFU9_ANASK:0.00676):0.10965):0.08437,((tr|E3FL81|E3FL81_STIAD:0.11586,(tr|L7U2W5|L7U2W5_MYXSD:0.08189,(tr|F8CM86|F8CM86_MYXFH:0.02850,tr|Q1DE37|Q1DE37_MYXXD:0.02766):0.05868):0.03860):0.06227,((tr|L7UAT6|L7UAT6_MYXSD:0.08101,tr|F8CP90|F8CP90_MYXFH:0.07540):0.06919,(tr|H8MUT1|H8MUT1_CORCM:0.09876,tr|E3FUV3|E3FUV3_STIAD:0.09726):0.04848):0.03035):0.01092):0.02436,((tr|V5WCY3|V5WCY3_9SPIO:0.19216,(tr|H9UJ32|H9UJ32_SPIAZ:0.19799,tr|F4LKH7|F4LKH7_TREBD:0.21844):0.00132):0.02930,(tr|F5YEK3|F5YEK3_TREAZ:0.19830,(tr|D0LWR1|D0LWR1_HALO1:0.17898,tr|C9RNS1|C9RNS1_FIBSS:0.21696):0.01831):0.01198):0.00265):0.03758,(tr|L7U7B2|L7U7B2_MYXSD:0.25000,((tr|S4YC94|S4YC94_SORCE:0.01192,tr|A9GPK4|A9GPK4_SORC5:0.01180):0.13471,(tr|S4Y0B6|S4Y0B6_SORCE:0.14788,tr|D0LSB9|D0LSB9_HALO1:0.14944):0.00870):0.08032):0.01881):0.01011):0.01151):0.01444,tr|L7U4H5|L7U4H5_MYXSD:0.26315):0.07383,(tr|G0FN94|G0FN94_AMYMS:0.31491,((tr|L7U5B6|L7U5B6_MYXSD:0.19145,(tr|H8MJZ2|H8MJZ2_CORCM:0.14838,(tr|L7UKK6|L7UKK6_MYXSD:0.04433,(tr|F8C916|F8C916_MYXFH:0.01199,tr|Q1CXS3|Q1CXS3_MYXXD:0.01912):0.03179):0.11014):0.03937):0.10836,((tr|Q08R62|Q08R62_STIAD:0.17688,tr|H8MQ26|H8MQ26_CORCM:0.17755):0.09569,((tr|Q1CVL2|Q1CVL2_MYXXD:0.16693,tr|E3FXC5|E3FXC5_STIAD:0.16029):0.09955,(tr|L7U275|L7U275_MYXSD:0.17462,tr|H8MVD3|H8MVD3_CORCM:0.18661):0.08097):0.00173):0.02811):0.05327):0.01622):0.00804):0.00167):0.00235):0.00303):0.00008);
[truncated: 4,713,859 more chars]
