# Supplementary material for: Diversity and Expression of Bacterial Metacaspases in an Aquatic Ecosystem
Source: Front Microbiol. 2016 Jul 6;7:1043. doi: 10.3389/fmicb.2016.01043 (PMC4933709; doi:10.3389/fmicb.2016.01043)
Supplement: Supplementary file 7 [file DataSheet2.ZIP]

Archive with 9 entries (8 files):
- uniprot-proteomes.RecA.refpkg/
- uniprot-proteomes.RecA.refpkg/CONTENTS.json
- uniprot-proteomes.RecA.refpkg/dedup.uniprot-proteomes.RecA.ali.fasta
- uniprot-proteomes.RecA.refpkg/phylo_model4Zgvf3.json
- uniprot-proteomes.RecA.refpkg/tree7jy8xI.tre
- uniprot-proteomes.RecA.refpkg/uniprot-proteomes.RecA.seq-info.csv
- uniprot-proteomes.RecA.refpkg/uniprot-proteomes.RecA.taxa.csv
- uniprot-proteomes.RecA.refpkg/uniprot-proteomes.RecA.tree
- uniprot-proteomes.RecA.refpkg/uniprot-proteomes.RecA.tree.log
