# Supplementary material for: Diversity and Expression of Bacterial Metacaspases in an Aquatic Ecosystem
Source: Front Microbiol. 2016 Jul 6;7:1043. doi: 10.3389/fmicb.2016.01043 (PMC4933709; doi:10.3389/fmicb.2016.01043)
Supplement: Supplementary file 7 [file DataSheet2.ZIP › uniprot-proteomes.RecA.refpkg/CONTENTS.json]

{
    "files": {
        "phylo_model": "phylo_model4Zgvf3.json", 
        "taxonomy": "uniprot-proteomes.RecA.taxa.csv", 
        "tree": "tree7jy8xI.tre", 
        "aln_fasta": "dedup.uniprot-proteomes.RecA.ali.fasta", 
        "seq_info": "uniprot-proteomes.RecA.seq-info.csv", 
        "tree_stats": "uniprot-proteomes.RecA.tree.log"
    }, 
    "rollback": {
        "files": {
            "phylo_model": "phylo_model4Zgvf3.json", 
            "taxonomy": "uniprot-proteomes.RecA.taxa.csv", 
            "tree": "uniprot-proteomes.RecA.tree", 
            "aln_fasta": "dedup.uniprot-proteomes.RecA.ali.fasta", 
            "seq_info": "uniprot-proteomes.RecA.seq-info.csv", 
            "tree_stats": "uniprot-proteomes.RecA.tree.log"
        }, 
        "rollback": null, 
        "metadata": {
            "create_date": "2015-01-08 11:55:02", 
            "description": "Reference package for RecA from UniProt Proteomes.", 
            "format_version": "1.1", 
            "author": "Johannes Asplund Samuelsson", 
            "package_version": "2", 
            "locus": "locus_name"
        }, 
        "md5": {
            "phylo_model": "06c16ad21288eec6e4b3e320422b71da", 
            "taxonomy": "c5f1cb8da8e42d9264818af3bdde26c3", 
            "tree": "342d4fe4a9ad4d98ca38e8c41b4613c7", 
            "aln_fasta": "273fbf0dc96f50ceaf21f9f6e220e40b", 
            "seq_info": "dd6a0de5c2e2f4dd8557688d00e5fd2b", 
            "tree_stats": "dd1be18e06d7f5545d9c170d08d4837f"
        }
    }, 
    "log": [
        "Rerooted", 
        "Stripped refpkg (removed 0 files)", 
        "Loaded initial files into empty refpkg"
    ], 
    "metadata": {
        "create_date": "2015-01-08 11:55:02", 
        "description": "Reference package for RecA from UniProt Proteomes.", 
        "format_version": "1.1", 
        "author": "Johannes Asplund Samuelsson", 
        "package_version": "2", 
        "locus": "locus_name"
    }, 
    "rollforward": null, 
    "md5": {
        "phylo_model": "06c16ad21288eec6e4b3e320422b71da", 
        "taxonomy": "c5f1cb8da8e42d9264818af3bdde26c3", 
        "tree": "4bd22cc09b02923e4b55764a38a2d4db", 
        "aln_fasta": "273fbf0dc96f50ceaf21f9f6e220e40b", 
        "seq_info": "dd6a0de5c2e2f4dd8557688d00e5fd2b", 
        "tree_stats": "dd1be18e06d7f5545d9c170d08d4837f"
    }
}
