# Supplementary material for: Diversity and Expression of Bacterial Metacaspases in an Aquatic Ecosystem
Source: Front Microbiol. 2016 Jul 6;7:1043. doi: 10.3389/fmicb.2016.01043 (PMC4933709; doi:10.3389/fmicb.2016.01043)
Supplement: Supplementary file 7 [file DataSheet2.ZIP › uniprot-proteomes.RecA.refpkg/dedup.uniprot-proteomes.RecA.ali.fasta]

>sp|Q9ZUP2|RECA3_ARATH DNA repair protein recA homolog 3, mitochondrial OS=Arabidopsis thaliana GN=At2g19490 PE=2 SV=2
-ALQQALDQIT--SSFGKG--SIMYLGR-A-V-S-P-R-NV-P-VF-STGSFALD-----
VAL-G-------V---------GGLPKGR--V--VE-IY-G-P-E-ASGK-TTLAL--HV
IAE-A--Q------------------------K--Q----------G--G----------
----------TC-----------------V--FVDA-EHAL-DS-SLAKAI-GVN-T--E
N----L-LL-SQ-P-----------D--C--G------E----Q----A---------L-
---S----L--------V---------DT---L--I----R-------S-----GSV---
---D----V-I-VVD-SVAALVP--KG----------E-----LEG-EMGD-AH-M----
--A--M--Q--ARLMS--QALRKLSHSLSLSQTLL-IFINQVR------S----------
--------KL--S---T-Fg--gF---------------------------G---G---P
--tE--VT-CGGNALKFYASMRLNIK-----R------I-GL-IKK-GE---------ET
T-GSQVSVKIVKNKLAP-P-F-RTA-Q----------FELE------FG-----------
-K-GICK-----ITEIIDLS--I-K----H----K--FIAK-N-G-TFYNL-----N---
--G-----K------N-----Y----H---------GKEALK-RFLK--Q--N-ESDQEE
LMKKLQDKL-
>sp|Q3EAS6|RECA4_ARATH Putative DNA repair protein recA homolog 4 OS=Arabidopsis thaliana GN=At3g32920 PE=2 SV=2
-----------------------------A-V-S-P-R-NV-P-VF-STGSFALD-----
VAL-G-------V---------GGLPKGR--L--VE-IY-G-P-E-ASGK-TALAL--HM
LSM-L-------------------------------------------------------
----------------------------------------L-IR-SLAKAI-GVN-T--E
N----L-LL-SQ-P-----------D--C--G------K----Q----A---------L-
---S----L--------V---------DT---L--I----Q-------S-----GSV---
---D----V-I-VVD-SVAALVP--KG----------E-----LDG-EMGD-AH-M----
--A--I--Q--ARLMS--QALRKFSHSLLLSQTLL-IFINQVR------E----------
--------RF--G--------------------------------------G---P---T
---E--VT-SGGNALKFYAPMRLDIK-----R------I-GL-IKK-GE---------EF
F-----------------------------------------------------------
------------------------------------------------------------
------------------------------------------------------------
----------
>sp|Q39199|RECAC_ARATH DNA repair protein recA homolog 1, chloroplastic OS=Arabidopsis thaliana GN=RECA PE=2 SV=1
KALEAAMNDIN--SSFGKG--SVTRLGS-A-G---G-A-LV-E-TF-SSGILTLD-----
LAL-G-----------------GGLPKGR--V--VE-IY-G-P-E-SSGK-TTLAL--HA
IAE-V--Q------------------------K--L----------G--G----------
----------NA-----------------M--LVDA-EHAF-DP-AYSKAL-GVD-V--E
N----L-IV-CQ-P-----------D--N--G------E----M----A---------L-
---E----T--------A---------DR---M--C----R-------S-----GAV---
---D----L-I-CVD-SVSALTP--RA----------E-----IEG-EIGM-QQ-M----
--G--L--Q--ARLMS--QALRKMSGNASKAGCTL-IFLNQIR------Y----------
--------KI--G---V-Y----Y---------------------------G---N---P
---E--VT-SGGIALKFFASVRLEIR-----S------A-GK-IKS-SKg-------dED
I-GLRARVRVQKSKVSR-P-Y-KQA-E----------FEIM------FG-----------
-E-GVSK-----LGCVLDCA--E-I----M----E--VVVK-K-G-SWYSY-----E---
--D-----Q------R-----LG---Q---------GREKAL-QHLR--E--N-PALQDE
IEKKVR----
>sp|Q8RY99|RECAM_ARATH DNA repair protein recA homolog 2, mitochondrial OS=Arabidopsis thaliana GN=At3g10140 PE=2 SV=1
-ALHLALSQLS--GDFDKD--SKLSLQR-F-Y-R-K-R-RV-S-VI-STGSLNLD-----
LAL-G-------V---------GGLPKGR--M--VE-VY-G-K-E-ASGK-TTLAL--HI
IKE-A--Q------------------------K--L----------G--G----------
----------YC-----------------A--YLDA-ENAM-DP-SLAESI-GVN-T--E
E----L-LI-SR-P-----------S--S--A------E----K----M---------L-
---N----I--------V---------DV---L--T----K-------S-----GSV---
---D----V-I-VVD-SVAALAP--QC----------E-----LDA-PVGE-RY-R----
--D--T--Q--SRIMT--QALRKIHYSVGYSQTLI-VFLNQVR------S----------
--------HV--K---S-N----M---------------------------H---F---P
haeE--VT-CGGNALPFHAAIRLKMI-----R------T-GL-IKT-AN---------KI
S-GLNVCVQVVKNKLAP-G-K-KKS-E----------LGIH------FG-----------
-H-GFYV-----EREVLELA--C-E----H----G--VILR-E-G-TSYFI-----E---
--G-----E------V-----I----E---------GKDAAE-KYLV--E--N-KEALDT
VVAILRNQ--
>sp|Q75JL2|RECAM_DICDI Mitochondrial DNA repair protein recA homolog OS=Dictyostelium discoideum GN=recA PE=3 SV=1
--MENVLKELE--KSFGKG--TLMKLGS-Q-F-S-T-Q-KV-E-VI-PSGSMGLD-----
IAL-G-------V---------GGLPKGR--V--TE-IF-G-P-E-SSGK-TTLAL--HV
IAQ-A--Q------------------------K--A----------G--G----------
----------NC-----------------T--FIDA-EHAL-NP-QWAARL-GVN-L--D
E----L-FV-SQ-P-----------D--N--G------E----Q----A---------L-
---E----I--------V---------DS---L--L----R-------S-----KTM---
---S----V-I-VVD-SVAALVP--RV----------E-----IEG-EMGD-SH-L----
--G--V--Q--ARLMS--QALRKLSPTLKDSNCVL-IFINQIR------M----------
--------KI--G---V-M----F---------------------------G---N---P
---E--VT-SGGNALKFFSSIRIDIR-----K------V-GT-VKK-GD---------DI
I-ASQVKAKVVKNKLAP-P-F-KEA-I----------FDID------FQ-----------
-S-GINK-----TGEIIDLA--V-A----E----G--IIDK-M-G-SWYSY-----N---
--D-----I------K-----LD---Q---------GREKTK-YLLE--K-tQ-PNLLVE
IENKLRDKL-
>sp|A9NGM3|RECA_ACHLI Protein RecA OS=Acholeplasma laidlawii (strain PG-8A) GN=recA PE=3 SV=1
QALELALKQIE--KQFGKG--SIMKLGD-G-A---D-H-SI-E-AI-PSGSIALD-----
IAL-G-------I---------GGYPRGR--I--IE-VY-G-P-E-SSGK-TTLTL--HA
MAS-A--Q------------------------K--Q----------G--G----------
----------TV-----------------A--FIDA-EHAL-DP-NYAKAL-GVD-I--D
N----L-VL-SQ-P-----------D--T--G------E----Q----A---------L-
---D----I--------A---------EA---L--I----K-------S-----GSI---
---D----M-I-VID-SVAALVP--EA----------E-----IAG-DMSA-NH-V----
--G--L--Q--ARMMS--QAMRKMSGVISKSNVVA-IFINQIR------E----------
--------KV--G---V-M----F---------------------------G---N---P
---E--TT-PGGRALKFFSSVRLEIR-----R------A-EA-IKQ-GS---------EM
I-GIKSNVKVVKSKVAP-P-L-KTA-S----------IDIM------YG-----------
-T-GISR-----SGEVLDLS--V-E----L----N--LVNK-S-G-AWYNI-----G---
--E-----E------K-----LG---Q---------GRDNAK-QYLE--D--K-PELLNE
LEKKVRTHFK
>sp|P42438|RECA_ACIAD Protein RecA OS=Acinetobacter baylyi (strain ATCC 33305 / BD413 / ADP1) GN=recA PE=3 SV=1
KALQAALSQIE--KQFGKN--TVMRLGD-N-T---V-Q-AV-E-AV-STGSLTLD-----
IAL-G-------I---------GGLPKGR--I--VE-IY-G-P-E-SSGK-TTMTL--QA
IAQ-C--Q------------------------K--A----------G--G----------
----------TC-----------------A--FIDA-EHAL-DP-QYARKL-GVD-I--D
N----L-LV-SQ-P-----------D--H--G------E----Q----A---------L-
---E----I--------A---------DM---L--V----R-------S-----GAI---
---D----L-I-VVD-SVAALTP--KA----------E-----IEG-EMGD-SH-M----
--G--L--Q--ARLMS--QALRKITGNAKRSNCMV-IFINQIR------M----------
--------KI--G---V-M----F---------------------------G---S---P
---E--TT-TGGNALKFYASVRLDIR-----R------I-GQ-VKE-GD---------EI
I-GSETKVKVVKNKMAP-P-F-REA-I----------FQIL------YG-----------
-K-GVNQ-----LGELVDLA--V-Q----Q----N--IVQK-A-G-AWYSY-----Q---
--G-----N------K-----IG---Q---------GKNNVI-RYLE--E--N-PQISTE
IEAVIREQL-
>sp|B7H1V4|RECA_ACIB3 Protein RecA OS=Acinetobacter baumannii (strain AB307-0294) GN=recA PE=3 SV=1
KALQAALSQIE--KQFGKN--TVMRLGD-N-T---V-Q-AV-E-AV-STGSLTLD-----
IAL-G-------I---------GGLPKGR--I--IE-IY-G-P-E-SSGK-TTMTL--QA
IAQ-C--Q------------------------K--S----------G--G----------
----------TC-----------------A--FIDA-EHAL-DP-QYARKL-GVD-I--D
N----L-LV-SQ-P-----------D--N--G------E----Q----A---------L-
---E----I--------A---------DM---L--V----R-------S-----GAI---
---D----L-I-VVD-SVAALTP--KA----------E-----IEG-EMGD-SH-M----
--G--L--Q--ARLMS--QALRKITGNAKRSNCMV-IFINQIR------M----------
--------KI--G---V-M----F---------------------------G---S---P
---E--TT-TGGNALKFYASVRLDIR-----R------I-GQ-VKE-GD---------EI
V-GSETKVKVVKNKMAP-P-F-KEA-I----------FQIL------YG-----------
-K-GTNQ-----LGELVDLA--V-Q----Q----D--IVQK-A-G-AWYSY-----Q---
--G-----N------K-----IG---Q---------GKNNVI-RYFE--E--N-TQIAEE
IERNIREQL-
>sp|A0LV04|RECA_ACIC1 Protein RecA OS=Acidothermus cellulolyticus (strain ATCC 43068 / 11B) GN=recA PE=3 SV=1
KALEHAIAQIE--RAHGKG--SLMRLGD-E-A---R-A-PI-D-VI-PTGSIALD-----
VAL-G-------I---------GGLPRGR--I--VE-IY-G-P-E-SSGK-TTLAL--HA
VAN-A--Q------------------------R--A----------G--G----------
----------IA-----------------A--FIDA-EHAL-DP-EYAKKL-GVD-T--D
N----L-LV-SQ-P-----------D--T--G------E----Q----A---------L-
---E----I--------A---------DT---L--I----R-------S-----GAI---
---D----V-V-VID-SVAALVP--RA----------E-----IEG-EMGD-SH-V----
--G--L--Q--ARLMS--QALRKITGALSHSGTTA-IFINQLR------E----------
--------KV--G---V-F----F---------------------------G---S---P
---E--TT-TGGKALKFYASIRLDVR-----R------I-DT-IKE-GQ---------EA
I-GNRTRVKVVKNKCAS-P-F-RQA-E----------FDIL------YN-----------
-V-GISR-----EGSLIDMG--V-E----H----G--IIRK-S-G-AWYTY-----E---
--G-----D------Q-----LG---Q---------GKENAR-NFLR--E--N-PDLADE
IEKKIKEKL-
>sp|A5FXB8|RECA_ACICJ Protein RecA OS=Acidiphilium cryptum (strain JF-5) GN=recA PE=3 SV=1
KALDAALAQIE--RAFGKG--SIMRMGS-R-S-E-S-E-AI-D-VI-STGSLGLD-----
LAL-G-------I---------GGLPRGR--V--IE-IY-G-P-E-SSGK-TTLAL--HA
VAE-A--Q------------------------K--R----------G--G----------
----------TC-----------------A--FVDA-EHAL-DP-IYARKL-GVD-V--D
N----L-LI-SQ-P-----------D--T--G------E----Q----A---------L-
---E----I--------A---------DT---L--V----R-------S-----GAI---
---D----V-L-VVD-SVAALVP--RA----------E-----LEG-EMGD-SH-V----
--G--L--H--ARLMS--QALRKLTGSISRSKTLV-IFLNQIR------L----------
--------KI--G---V-M----F---------------------------G---N---P
---E--TT-TGGNALKFYASIRMDIR-----R------I-GS-IKD-RE---------EV
T-GNQTRVKVVKNKLAP-P-F-RQV-E----------FDIM------YG-----------
-E-GISK-----VGELLDLG--V-K----A----G--IVEK-S-G-AWFSC-----D---
--S-----Q------R-----IG---Q---------GRENAK-QFLR--D--N-PDVAAS
IEQRIRAQAN
>sp|B7J7A9|RECA_ACIF2 Protein RecA OS=Acidithiobacillus ferrooxidans (strain ATCC 23270 / DSM 14882 / NCIB 8455) GN=recA PE=3 SV=1
KALSAALSQID--KQFGKG--AVMRLGD-H-N-A-I-K-DI-E-VY-STGSLGLD-----
LAL-G-------V---------GGLPRGR--V--VE-IY-G-P-E-SSGK-TTLTL--HA
IAS-C--Q------------------------A--A----------G--G----------
----------TA-----------------A--FIDA-EHAL-DP-GYAHKL-GVD-L--E
N----L-LI-SQ-P-----------D--T--G------E----Q----A---------L-
---E----I--------A---------DM---L--V----R-------S-----GAV---
---D----L-I-VID-SVAALTP--KA----------E-----IEG-DMGD-SH-V----
--G--L--Q--ARLMS--QALRKLTANISRTNTLV-IFINQIR------M----------
--------KI--G---V-M----Y---------------------------G---S---P
---E--TT-TGGNALKFYASVRLDIR-----R------I-GA-IKK-SD---------EV
V-GNDTRVKVVKNKVAP-P-F-REA-E----------FAIY------YG-----------
-E-GISR-----LSELVDLG--V-K----F----D--IVEK-S-G-AWYSY-----Q---
--G-----E------R-----IG---Q---------GKDNAR-QYLK--E--H-PELAAN
IEQRIRAA--
>sp|A0KPG3|RECA_AERHH Protein RecA OS=Aeromonas hydrophila subsp. hydrophila (strain ATCC 7966 / NCIB 9240) GN=recA PE=3 SV=1
KALAAALGQIE--KQFGKG--SIMRLGD-S-K---T-M-DI-E-AI-STGSLSLD-----
VAL-G-------I---------GGLPCGR--I--VE-IY-G-P-E-SSGK-TTLTL--QV
IAE-A--Q------------------------K--K----------G--K----------
----------TC-----------------A--FVDA-EHAL-DP-IYAAKL-GVN-V--D
D----L-LI-SQ-P-----------D--T--G------E----Q----A---------L-
---E----I--------C---------DM---L--V----R-------S-----NAV---
---D----V-I-IVD-SVAALTP--KA----------E-----IEG-EMGD-SH-V----
--G--L--Q--ARLMS--QALRKLTANIKNANCLC-IFINQIR------M----------
--------KI--G---V-M----F---------------------------G---S---P
---E--TT-TGGNALKFYASVRLDIR-----R------I-GA-IKE-GD---------EV
V-GNETRVKVVKNKVAP-P-F-KQA-E----------FQIF------YG-----------
-A-GISK-----EGELVDLG--V-K----H----K--LIDK-A-G-AWYSY-----N---
--G-----E------K-----IG---Q---------GKANVM-KLFA--E--N-KAMAGE
VEARLREL--
>sp|P94190|RECA_AERS4 Protein RecA OS=Aeromonas salmonicida (strain A449) GN=recA PE=3 SV=2
KALAAALGQIE--KQFGKG--SIMRLGD-S-K---T-M-DI-E-AI-STGSLSLD-----
VAL-G-------I---------GGLPCGR--I--VE-IY-G-P-E-SSGK-TTLTL--QV
IAE-A--Q------------------------K--K----------G--K----------
----------VC-----------------A--FIDA-EHAL-DP-IYAAKL-GVN-V--D
D----L-LI-SQ-P-----------D--T--G------E----Q----A---------L-
---E----I--------C---------DM---L--V----R-------S-----NAV---
---D----V-I-IVD-SVAALTP--KA----------E-----IEG-EMGD-SH-V----
--G--L--Q--ARLMS--QALRKLTANIKNANCLC-IFINQIR------M----------
--------KI--G---V-M----F---------------------------G---S---P
---E--TT-TGGNALKFYASVRLDIR-----R------I-GA-IKE-GD---------EV
V-GNETRVKVVKNKVAP-P-F-KQA-E----------FQIF------YG-----------
-V-GISK-----EGELVDLG--V-K----H----K--LIDK-A-G-AWYSY-----N---
--G-----E------K-----IG---Q---------GKANVM-KLFT--E--N-KVMAAE
VEARLREL--
>sp|B9JFS7|RECA_AGRRK Protein RecA OS=Agrobacterium radiobacter (strain K84 / ATCC BAA-868) GN=recA PE=3 SV=1
KALEAALSQIE--RSFGKG--SIMKLGS-N-E-N-V-V-EI-E-TV-STGSLSLD-----
IAL-G-------I---------GGLPKGR--I--VE-IY-G-P-E-SSGK-TTLAL--QT
IAE-A--Q------------------------K--K----------G--G----------
----------IC-----------------A--FVDA-EHAL-DP-VYARKL-GVD-L--Q
N----L-LI-SQ-P-----------D--T--G------E----Q----A---------L-
---E----I--------T---------DT---L--V----R-------S-----GAI---
---D----V-L-VVD-SVAALTP--RA----------E-----IEG-EMGD-SL-P----
--G--L--Q--ARLMS--QALRKLTASISKSNTMV-IFINQIR------M----------
--------KI--G---V-M----F---------------------------G---S---P
---E--TT-TGGNALKFYASVRLDIR-----R------I-GA-VKE-RE---------EV
V-GNQTRVKVVKNKMAP-P-F-KQV-E----------FDIM------YG-----------
-E-GVSK-----TGELVDLG--V-K----A----G--IVEK-S-G-AWFSY-----N---
--S-----Q------R-----LG---Q---------GRENAK-LFLR--D--N-PDLARE
IELSLRQNA-
>sp|P33156|RECA_AGRT5 Protein RecA OS=Agrobacterium tumefaciens (strain C58 / ATCC 33970) GN=recA PE=3 SV=1
KALEAALSQIE--RSFGKG--SIMKLGS-N-E-N-V-V-EV-E-TV-STGSLSLD-----
IAL-G-------I---------GGLPKGR--I--IE-IY-G-P-E-SSGK-TTLAL--QT
IAE-A--Q------------------------K--K----------G--G----------
----------IC-----------------A--FVDA-EHAL-DP-VYARKL-GVD-L--Q
S----L-LI-SQ-P-----------D--T--G------E----Q----A---------L-
---E----I--------T---------DT---L--V----R-------S-----GAV---
---D----V-L-VID-SVAALTP--RA----------E-----IEG-EMGD-SL-P----
--G--L--Q--ARLMS--QALRKLTASISKSKCMV-IFINQIR------M----------
--------KI--G---V-M----F---------------------------G---S---P
---E--TT-TGGNALKFYASVRLDIR-----R------I-GA-VKE-RE---------EV
V-GNQTRVKVVKNKMAP-P-F-KQV-E----------FDIM------YG-----------
-E-GVSK-----TGELVDLG--V-K----A----G--IVEK-S-G-AWFSY-----N---
--S-----Q------R-----LG---Q---------GRENAK-TFLR--D--N-PDTANE
IELALRQNA-
>sp|B9JX56|RECA_AGRVS Protein RecA OS=Agrobacterium vitis (strain S4 / ATCC BAA-846) GN=recA PE=3 SV=1
KALEAALSQIE--RSFGKG--SIMKLGA-N-E-K-I-V-EV-E-TV-STGSLSLD-----
IAL-G-------I---------GGLPKGR--I--IE-IY-G-P-E-SSGK-TTLAL--QT
IAE-A--Q------------------------K--K----------G--G----------
----------VC-----------------A--FVDA-EHAL-DP-VYARKL-GVD-L--Q
N----L-LI-SQ-P-----------D--T--G------E----Q----A---------L-
---E----I--------T---------DT---L--V----R-------S-----GAI---
---D----V-L-VID-SVAALTP--KA----------E-----IEG-EMGD-SL-P----
--G--M--Q--ARLMS--QALRKLTGSISRSNCMV-VFINQIR------M----------
--------KI--G---V-M----F---------------------------G---S---P
---E--TT-TGGNALKFYASVRLDIR-----R------I-GA-VKD-RE---------EI
V-GNQTRVKVVKNKMAP-P-F-KQV-E----------FDIM------YG-----------
-E-GVSK-----TGELVDLG--V-K----A----G--IVEK-A-G-AWFSY-----N---
--S-----Q------R-----LG---Q---------GRENAK-IFLR--D--N-PAVADE
IETALRQNA-
>sp|B6ENH8|RECA_ALISL Protein RecA OS=Aliivibrio salmonicida (strain LFI1238) GN=recA PE=3 SV=1
KALAAALGQIE--KQFGKG--SIMKLGD-N-R---T-M-DV-E-TV-STGSLSLD-----
IAL-G-------A---------GGLPMGR--I--VE-IY-G-P-E-SSGK-TTLTL--EV
IAQ-A--Q------------------------K--A----------G--K----------
----------TC-----------------A--FIDA-EHAL-DP-IYAQKL-GVD-I--D
Q----L-LC-SQ-P-----------D--T--G------E----Q----A---------L-
---E----I--------V---------DA---L--A----R-------S-----GAV---
---D----L-I-VVD-SVAALTP--KA----------E-----IEG-EMGD-SH-M----
--G--L--Q--ARMLS--QAMRKLTGNLKQSNCMC-IFINQIR------M----------
--------KI--G---V-M----F---------------------------G---N---P
---E--TT-TGGNALKFYASVRLDIR-----R------T-GA-VKD-GD---------EV
V-GNETRIKVVKNKIAA-P-F-KQA-E----------TQIL------YG-----------
-K-GFNR-----EGELIDLG--V-K----H----K--LVDK-A-G-AWYSY-----N---
--G-----D------K-----IG---Q---------GKANAS-KFMR--E--N-PEIGAE
LDKKLREM--
>sp|Q0A8K5|RECA_ALKEH Protein RecA OS=Alkalilimnicola ehrlichii (strain ATCC BAA-1101 / DSM 17681 / MLHE-1) GN=recA PE=3 SV=1
KALGAALGQIE--RQFGKG--AVMRMGD-A-R-AvR-G-DV-E-VI-STGSLQLD-----
IAL-G-------V---------GGLPKGR--V--VE-IY-G-P-E-SSGK-TTLTL--HA
IAE-A--Q------------------------K--A----------G--G----------
----------TA-----------------A--FVDA-EHAL-DP-DYAEKL-GVN-L--D
D----L-LV-SQ-P-----------D--T--G------E----Q----A---------L-
---E----I--------T---------DM---L--V----R-------S-----GAV---
---D----V-V-VVD-SVAALTP--KA----------E-----IEG-EMGD-SH-V----
--G--L--Q--ARLMS--QALRKLTANIKRSNTLV-IFINQIR------M----------
--------KI--G---V-M----F---------------------------G---S---P
---E--TT-TGGNALKFYSSVRMDIR-----R------L-GA-IKK-GD---------EV
L-GNETRVKVVKNKMAP-P-F-KQA-E----------FEIL------YG-----------
-Q-GISH-----EGELIDLG--V-K----E----G--LIEK-A-G-AWYSH-----N---
--G-----D------R-----IG---Q---------GKDNVR-NYLK--E--H-PELAAE
LEKQIRDKL-
>sp|B4RVU1|RECA_ALTMD Protein RecA OS=Alteromonas macleodii (strain DSM 17117 / Deep ecotype) GN=recA PE=3 SV=1
KALTAAVGQIE--KQFGKG--AIMRLGD-N-Q---A-M-DI-E-AI-STGSLTID-----
IAL-G-------I---------GGLPCGR--V--VE-IY-G-P-E-SSGK-TTLTL--QV
IAE-A--Q------------------------K--N----------G--K----------
----------TC-----------------A--FVDA-EHAL-DP-VYAEKL-GVN-I--D
E----L-LV-SQ-P-----------D--T--G------E----Q----A---------L-
---E----I--------C---------DM---L--V----R-------S-----GAV---
---D----V-V-IVD-SVAALTP--KA----------E-----IEG-DMGD-SH-V----
--G--L--Q--ARLMS--QALRKLTANIKRSNTLC-IFINQIR------M----------
--------KI--G---V-M----F---------------------------G---N---P
---E--TT-TGGNALKFYSSVRLDIR-----R------I-GA-VKE-GD---------EV
V-GNETRVKVVKNKVAP-P-F-KQA-E----------FMIR------YG-----------
-E-GISK-----EAELIDLG--V-K----Q----K--LVDK-A-G-AWYSY-----K---
--G-----D------R-----IG---Q---------GKANVM-KYLK--E--H-PETANE
IETKIRQEL-
>sp|Q9REV6|RECA_AMYMU Protein RecA OS=Amycolatopsis mediterranei (strain U-32) GN=recA PE=3 SV=1
KALELALAQID--KQYGKG--SVMRLGE-E-G---R-A-PI-A-VI-PTGAIALD-----
VAL-G-------I---------GGLPRGR--V--IE-VY-G-P-E-SSGK-TTVAL--HA
VAN-A--Q------------------------R--N----------G--G----------
----------IA-----------------A--FIDA-EHAL-DP-DYAKKL-GVD-T--D
A----L-LV-SQ-P-----------D--T--G------E----Q----A---------L-
---E----I--------A---------DM---L--V----R-------S-----GAL---
---D----I-L-VID-SVAALVP--RA----------E-----IEG-EMGD-SH-V----
--G--L--Q--ARLMS--QALRKMTGAMNNSGTTA-IFINQLR------E----------
--------KI--G---V-M----F---------------------------G---S---P
---E--TT-TGGKALKFYASVRLDVR-----R------I-ET-LKD-GG---------EA
V-GNRTRVKVVKNKMAP-P-F-KQA-E----------FDIL------YG-----------
-H-GISR-----EGSLIDMG--V-D----Q----A--ILRK-S-G-AWYTY-----E---
--G-----D------Q-----LG---Q---------GKENAR-KFLR--D--N-PDIANE
IEKRIKEKL-
>sp|B9KHJ1|RECA_ANAMF Protein RecA OS=Anaplasma marginale (strain Florida) GN=recA PE=3 SV=1
KALDAAISQIE--RAFGRG--AIMKLKQ-H-P---A-E-KM-D-SV-STGSIALD-----
AAL-G-------I---------GGLPKGR--I--VE-IF-G-P-E-SSGK-TTLAL--HV
IAE-A--Q------------------------K--Q----------G--G----------
----------NC-----------------A--FIDA-EHAL-DT-VYARKL-GVN-V--G
D----L-IV-SQ-P-----------D--T--G------E----Q----A---------L-
---H----I--------V---------EY---L--V----C-------S-----GAI---
---D----V-I-VVD-SVAALTP--RA----------E-----IEG-DMGD-QH-M----
--G--L--Q--ARLLS--HALRKLTSVVSKANCIL-VFINQIR------I----------
--------KI--G---V-I----Y---------------------------G---N---P
---E--VT-TGGSALKFYTSIRLDIR-----K------V-SA-IKD-KD---------NV
I-GNQTRVKVVKNKVAP-P-F-KQA-E----------FDIV------YN-----------
-E-GISK-----LGEIVDMG--V-K----F----G--FVEK-S-G-AHYSY-----G---
--A-----V------K-----LG---Q---------GRENAK-GYLK--S--N-PDIANE
LEQKIRAC--
>sp|Q5PBT6|RECA_ANAMM Protein RecA OS=Anaplasma marginale (strain St. Maries) GN=recA PE=3 SV=1
KALDAAISQIE--RAFGRG--AIMKLKQ-H-P---A-E-KM-D-SV-STGSIALD-----
AAL-G-------I---------GGLPKGR--I--VE-IF-G-P-E-SSGK-TTLAL--HV
IAE-A--Q------------------------K--Q----------G--G----------
----------NC-----------------A--FIDA-EHAL-DT-VYARKL-GVN-V--G
D----L-IV-SQ-P-----------D--T--G------E----Q----A---------L-
---H----I--------V---------EY---L--V----C-------S-----GAI---
---D----V-I-VVD-SVAALTP--RA----------E-----IEG-DMGD-QH-M----
--G--L--Q--ARLLS--HALRKLTSVVSKANCIL-VFINQIR------I----------
--------KI--G---V-I----Y---------------------------G---N---P
---E--VT-TGGSALKFYTSIRLDIR-----K------V-SA-IKD-KD---------NV
I-GNQTRVKVVKNKVAP-P-F-KQA-E----------FDIV------YN-----------
-E-GISK-----LGEIVDMG--V-K----F----G--FVEK-S-G-AHYSY-----G---
--A-----V------K-----LG---Q---------GRENAK-GYLK--S--N-PDVANE
LEQKIRAC--
>sp|P14167|RECA_ANAVT Protein RecA OS=Anabaena variabilis (strain ATCC 29413 / PCC 7937) GN=recA PE=3 SV=2
KALTMVLNQIE--RSFGKG--AIMRLGD-A-T---R-M-RV-E-TI-STGALTLD-----
LAL-G-----------------GGLPKGR--V--IE-IY-G-P-E-SSGK-TTVAL--HA
IAE-V--Q------------------------K--E----------G--G----------
----------IA-----------------A--FVDA-EHAL-DP-TYASAL-GVD-I--Q
N----L-LV-SQ-P-----------D--T--G------E----S----A---------L-
---E----I--------V---------DQ---L--V----R-------S-----AAV---
---D----I-V-VID-SVAALVP--RA----------E-----IEG-DMGD-AH-V----
--G--L--Q--ARLMS--QALRKITGNIGKSGCTV-IFINQLR------Q----------
--------KI--G---V-T----Y---------------------------G---S---P
---E--TT-TGGNALKFYASVRLDIR-----R------I-QT-LKK-GT---------DE
F-GNRVKVKVAKNKVAP-P-F-RIA-E----------FDII------FG-----------
-K-GVST-----LGCLVDLA--E-E----T----G--ILLR-K-G-AWYSY-----N---
--G-----D------N-----IS---Q---------GRDNAI-KYLE--E--K-PEFAEQ
IKQQVREKLD
>sp|O67905|RECA_AQUAE Protein RecA OS=Aquifex aeolicus (strain VF5) GN=recA PE=3 SV=1
KALEVALSNIE--KRFGKG--AVMPL-K-S-V-E-K-V-QV-E-TI-PTGSLALD-----
IAT-G-------V---------GGIPKGR--I--TE-IF-G-V-E-SSGK-TTLAL--HV
IAE-A--Q------------------------K--R----------G--G----------
----------VA-----------------V--FIDA-EHAL-DP-KYAKKL-GVD-V--E
N----L-YI-SQ-P-----------D--Y--G------E----Q----A---------L-
---E----I--------A---------ES---L--I----N-------S-----GAV---
---D----V-I-VVD-SVAALVP--KD----------E-----LEG-EMGE-AQ-V----
--G--K--Q--ARLMS--QALRKLKGAVHKSNTAL-IFINQIR------E----------
--------KI--G---V-M----F---------------------------G---N---P
---E--TT-PGGRALKFFSDMRLEVR-----R------L-GD-VKE-GG---------EK
K-GYRVKVRVVKNKLAP-P-F-QEA-E----------FDII------YG-----------
-E-GICK-----LCDLIEVA--T-N----L----G--IFTK-S-G-SWYSY-----G---
--D-----K------R-----LG---Q---------GKEQVK-KYLQ--E--H-PELIDE
IDQKVREAA-
>sp|A8EWY1|RECA_ARCB4 Protein RecA OS=Arcobacter butzleri (strain RM4018) GN=recA PE=3 SV=1
KSLELAIKQID--KAFGKG--TLIRLGD-K-E---V-I-PV-E-TI-STGSLGLD-----
LAL-G-------V---------GGLPRGR--V--IE-IY-G-P-E-SSGK-TTLTL--HA
IAE-A--Q------------------------K--A----------G--G----------
----------VC-----------------A--FIDA-EHAL-DV-KYAKEI-GVD-T--D
N----L-LV-SQ-P-----------D--F--G------E----Q----A---------L-
---E----I--------L---------ET---V--I----R-------S-----GAV---
---D----L-V-VVD-SVAALTP--KV----------E-----IDG-DMDD-QQ-V----
--G--V--Q--ARLMS--KALRKVTGLLSKMNCTV-IFINQIR------M----------
--------KI--G---M-T---gY---------------------------G---S---P
---E--TT-TGGNALKFYSSVRLDIR-----R------I-AT-LKQ-GE---------NS
I-GNRVKVKVVKNKVAA-P-F-KQA-E----------FDIM------FG-----------
-E-GISK-----TGELVDYG--V-K----L----D--IVDK-A-G-AWFSY-----G---
--D-----S------K-----IG---Q---------GRENSK-VFLK--D--N-PEVARE
IENKILESM-
>sp|Q5P3R8|RECA_AROAE Protein RecA OS=Aromatoleum aromaticum (strain EbN1) GN=recA PE=3 SV=1
KALAAALSQIE--KQFGKG--SIMRMGD-G-T-I-E-R-DI-Q-TV-STGSLGLD-----
IAL-G-------L---------GGLPRGR--V--VE-IY-G-P-E-SSGK-TTLTL--QV
IAE-M--Q------------------------K--L----------G--G----------
----------TA-----------------A--FIDA-EHAL-DV-GYAEKL-GVN-I--Q
D----L-LI-SQ-P-----------D--T--G------E----Q----A---------L-
---E----I--------A---------DM---L--V----R-------S-----GGV---
---E----I-V-VID-SVAALTP--KA----------E-----IEG-EMGD-QL-P----
--G--L--Q--ARLMS--QALRKLTANIKRTNTLV-IFINQIR------M----------
--------KI--G---V-M----F---------------------------G---S---P
---E--TT-TGGNALKFYASVRLDIR-----R------T-GA-IKK-GD---------EV
V-GSETRCKVVKNKVAP-P-F-KEA-H----------FDIL------YG-----------
-E-GISR-----EGEIIDLG--V-Q----H----K--IVDK-S-G-AWYAY-----K---
--G-----E------K-----IG---Q---------GKDNSR-EFLR--A--N-PALARE
IENKVRAQV-
>sp|A1R548|RECA_ARTAT Protein RecA OS=Arthrobacter aurescens (strain TC1) GN=recA PE=3 SV=1
KALEAALAQID--KQFGKG--SIMRLGD-D-T---R-A-PI-E-VI-PTGSIALD-----
VAL-G-------I---------GGLPRGR--V--VE-IY-G-P-E-SSGK-TTVAL--HA
VAN-A--Q------------------------R--A----------G--G----------
----------IA-----------------A--FIDA-EHAL-DP-DYAAKL-GVD-T--D
A----L-LV-SQ-P-----------D--T--G------E----Q----A---------L-
---E----I--------M---------DM---L--V----G-------S-----GSL---
---D----I-V-VID-SVAALVP--RA----------E-----IEG-EMGD-SH-V----
--G--L--Q--ARLMS--QALRKITGRLSQTKTTA-IFINQLR------E----------
--------KI--G---V-F----F---------------------------G---S---P
---E--TT-TGGKALKFYASVRIDVR-----R------I-QT-LKE-GA---------DS
V-GNRTKAKIVKNKMAP-P-F-KIA-E----------FDII------YG-----------
-Q-GISR-----EGGIIDMG--V-E----H----G--IIKK-S-G-SWFTY-----D---
--G-----D------Q-----LG---Q---------GMENSR-RFLR--D--N-PELAQE
LERLIKEKLG
>sp|B8HG89|RECA_ARTCA Protein RecA OS=Arthrobacter chlorophenolicus (strain A6 / ATCC 700700 / DSM 12829 / JCM 12360) GN=recA PE=3 SV=1
KALEAALAQID--KQFGKG--SVMRLGD-E-V---R-A-PI-E-VI-PTGSIALD-----
VAL-G-------I---------GGLPRGR--V--IE-IY-G-P-E-SSGK-TTVAL--HA
VAN-A--Q------------------------R--A----------G--G----------
----------IA-----------------A--FIDA-EHAL-DP-DYAAKL-GVD-T--D
A----L-LV-SQ-P-----------D--T--G------E----Q----A---------L-
---E----I--------M---------DM---L--V----G-------S-----GSL---
---D----I-V-VID-SVAALVP--RA----------E-----IEG-DMGD-SH-V----
--G--L--Q--ARLMS--QALRKITGRLSQTKTTA-IFINQLR------E----------
--------KI--G---V-F----F---------------------------G---S---P
---E--TT-TGGKALKFYASVRIDVR-----R------I-QT-LKE-GA---------DS
V-GNRTKAKIVKNKMAP-P-F-KIA-E----------FDII------YG-----------
-Q-GISR-----EGGIIDMG--V-E----H----G--IIKK-S-G-SWFTY-----D---
--G-----D------Q-----LG---Q---------GMENSR-RFLR--D--N-PELAAE
LERLIKEKLG
>sp|A0JUY4|RECA_ARTS2 Protein RecA OS=Arthrobacter sp. (strain FB24) GN=recA PE=3 SV=1
KALDAALAQID--KQFGKG--SVMRLGD-E-V---R-A-PI-E-VI-PTGSIALD-----
VAL-G-------I---------GGLPRGR--V--VE-IY-G-P-E-SSGK-TTVAL--HA
VAN-A--Q------------------------R--Q----------G--G----------
----------IA-----------------A--FIDA-EHAL-DP-EYAAKL-GVD-T--D
A----L-LV-SQ-P-----------D--T--G------E----Q----A---------L-
---E----I--------M---------DM---L--I----G-------S-----GSL---
---D----V-I-VID-SVAALVP--RA----------E-----IEG-DMGD-SH-V----
--G--L--Q--ARLMS--QALRKITGRLSQTKTTA-IFINQLR------E----------
--------KI--G---V-F----F---------------------------G---S---P
---E--TT-TGGKALKFYASIRIDVR-----R------I-QT-LKE-GA---------DS
V-GNRTKAKIVKNKMAP-P-F-KIA-E----------FDII------YG-----------
-Q-GISR-----EGGIIDMG--V-E----H----G--LIKK-S-G-SWFTY-----D---
--G-----D------Q-----LG---Q---------GMENSR-RFLR--D--N-PELAAE
LERLIKEKLG
>sp|P62209|RECA_AZOL4 Protein RecA OS=Azospirillum lipoferum (strain 4B) GN=recA PE=1 SV=2
KALDAALSQIE--RAFGKG--SIMKLGA-R-E-N-L-V-ET-E-VI-STGSLGLD-----
IAL-G-------I---------GGLPKGR--I--VE-IY-G-P-E-SSGK-TTLAL--HA
IAQ-A--Q------------------------K--A----------G--G----------
----------TC-----------------A--FVDA-EHAL-DP-SYARKL-GVN-I--D
E----L-LI-SQ-P-----------D--A--G------E----Q----A---------L-
---E----I--------A---------DT---L--V----R-------S-----GAI---
---D----V-L-VVD-SVAALVP--RA----------E-----LEG-EMGD-SH-V----
--G--L--H--ARLMS--QALRKLTGSISKSNCLV-IFINQIR------L----------
--------KI--G---V-M----F---------------------------G---N---P
---E--TT-TGGNALKFYASVRLDIR-----R------I-GS-IKD-RD---------TV
V-GNQTRVKVVKNKMAP-P-F-RVV-E----------FDIM------YG-----------
-E-GVSK-----VGELLDLG--I-Q----A----G--VVDK-S-G-AWFSY-----D---
--G-----T------R-----IG---Q---------GRENAK-TYLR--N--N-PEMADA
IEAKIRGNA-
>sp|A1K2R9|RECA_AZOSB Protein RecA OS=Azoarcus sp. (strain BH72) GN=recA PE=3 SV=1
KALAAALSQIE--KQFGKG--SIMRMGD-G-N-V-E-K-DI-Q-TV-STGSLGLD-----
IAL-G-------L---------GGLPRGR--V--VE-IY-G-P-E-SSGK-TTLTL--QV
VAE-M--Q------------------------K--L----------G--G----------
----------TA-----------------A--FIDA-EHAL-DV-GYAEKL-GVN-I--T
D----L-LI-SQ-P-----------D--T--G------E----Q----A---------L-
---E----I--------A---------DM---L--V----R-------S-----GGV---
---D----V-V-VID-SVAALTP--KA----------E-----IEG-EMGD-QL-P----
--G--L--Q--ARLMS--QALRKLTANIKRTNTLV-IFINQIR------M----------
--------KI--G---V-M----F---------------------------G---N---P
---E--TT-TGGNALKFYASVRMDIR-----R------T-GT-IKR-GD---------EV
V-GSETKVKVVKNKVSP-P-F-KEA-H----------FDIL------YG-----------
-E-GVSR-----EGEIIDLG--V-D----H----K--IVDK-S-G-AWYAY-----N---
--G-----D------K-----IG---Q---------GKDNAR-EFLR--A--N-PALARE
IENKVRV---
>sp|C1DSQ4|RECA_AZOVD Protein RecA OS=Azotobacter vinelandii (strain DJ / ATCC BAA-1303) GN=recA PE=3 SV=1
RALAAALGQIE--KQFGKG--AVMRMGD-H-E---R-Q-AI-P-AI-STGSLGLD-----
IAL-G-------I---------GGLPKGR--I--VE-IY-G-P-E-SSGK-TTLTL--ST
IAE-A--Q------------------------K--Q----------G--A----------
----------TC-----------------A--FVDA-EHAL-DP-DYAAKL-GVN-V--D
D----L-LV-SQ-P-----------D--T--G------E----Q----A---------L-
---E----I--------T---------DM---L--V----R-------S-----NAV---
---D----V-I-IVD-SVAALVP--KA----------E-----IEG-EMGD-QH-V----
--G--L--Q--ARLMS--QALRKITGNIKNANCLV-IFINQIR------M----------
--------KI--G---V-M----F---------------------------G---N---P
---E--TT-TGGNALKFYASVRLDIR-----R------T-GA-VKE-SD---------EV
I-GSETRVKVVKNKVAP-P-F-RQA-E----------FQIL------YG-----------
-K-GIYR-----NGEIIDLG--V-Q----L----G--LLEK-S-G-AWYSY-----Q---
--G-----S------K-----IG---Q---------GKANAA-KFLE--D--N-PEVAAA
VEKSIRDQL-
>sp|A7Z4W5|RECA_BACA2 Protein RecA OS=Bacillus amyloliquefaciens subsp. plantarum (strain DSM 23117 / BGSC 10A6 / FZB42) GN=recA PE=3 SV=1
-ALDMALKQIE--KQFGKG--SIMKLGE-K-T---D-T-RI-S-TV-PSGSLALD-----
TAL-G-------I---------GGYPRGR--I--IE-VY-G-P-E-SSGK-TTVAL--HA
IAE-V--Q------------------------E--K----------G--G----------
----------QA-----------------A--FIDA-EHAL-DP-VYAQKL-GVN-I--E
E----L-LL-SQ-P-----------D--T--G------E----Q----A---------L-
---E----I--------A---------EA---L--V----R-------S-----GAV---
---D----I-V-VVD-SVAALVP--KA----------E-----IEG-DMGD-SH-V----
--G--L--Q--ARLMS--QALRKLSGAINKSKTIA-IFINQIR------E----------
--------KV--G---V-M----F---------------------------G---N---P
---E--TT-PGGRALKFYSSVRLEVR-----R------A-EQ-LKQ-GN---------DV
M-GNKTRIKVVKNKVAP-P-F-RTA-E----------VDIM------YG-----------
-E-GISK-----EGEIIDLG--T-E----L----D--IVQK-S-G-SWYSY-----E---
--E-----E------R-----LG---Q---------GRENAK-QFLK--E--N-KDIMLM
IQEQIREY--
>sp|A0RHF1|RECA_BACAH Protein RecA OS=Bacillus thuringiensis (strain Al Hakam) GN=recA PE=3 SV=1
-ALDMALKQIE--KQFGKG--SIMKLGE-Q-A---E-R-KV-S-TV-SSGSLALD-----
VAL-G-------V---------GGYPRGR--I--IE-IY-G-P-E-SSGK-TTVSL--HA
IAE-V--Q------------------------R--Q----------G--G----------
----------QA-----------------A--FIDA-EHAM-DP-VYAQKL-GVN-I--D
E----L-LL-SQ-P-----------D--T--G------E----Q----G---------L-
---E----I--------A---------EA---L--V----R-------S-----GAV---
---D----I-I-VID-SVAALVP--KA----------E-----IEG-DMGD-SH-V----
--G--L--Q--ARLMS--QALRKLSGAINKSKTIA-IFINQIR------E----------
--------KV--G---V-M----F---------------------------G---N---P
---E--TT-PGGRALKFYSTVRLEVR-----R------A-EQ-LKQ-GN---------DI
V-GNKTKVKVVKNKVAP-P-F-RVA-E----------VDIM------YG-----------
-E-GISR-----EGEILDMA--S-E----L----D--IVQK-S-G-AWYSY-----N---
--E-----E------R-----LG---Q---------GRENSK-QFLK--E--N-TDLREE
IAFFIREHH-
>sp|B7ITN1|RECA_BACC2 Protein RecA OS=Bacillus cereus (strain G9842) GN=recA PE=3 SV=1
-ALDMALKQIE--KQFGKG--SIMKLGE-Q-A---E-R-RI-S-TI-SSGSLALD-----
VAL-G-------V---------GGYPRGR--I--IE-IY-G-P-E-SSGK-TTVSL--HA
IAE-V--Q------------------------R--Q----------G--G----------
----------QA-----------------A--FIDA-EHAM-DP-VYAQKL-GVN-I--D
E----L-LL-SQ-P-----------D--T--G------E----Q----G---------L-
---E----I--------A---------EA---L--V----R-------S-----GAV---
---D----I-I-VID-SVAALVP--KA----------E-----IEG-DMGD-SH-V----
--G--L--Q--ARLMS--QALRKLSGAINKSKTIA-IFINQIR------E----------
--------KV--G---V-M----F---------------------------G---N---P
---E--TT-PGGRALKFYSTVRLEVR-----R------A-EQ-LKQ-GN---------DI
V-GNKTKVKVVKNKVAP-P-F-RVA-E----------VDIM------YG-----------
-E-GISR-----EGEILDMA--S-E----L----D--IVQK-S-G-AWYSY-----N---
--E-----E------R-----LG---Q---------GRENSK-QFLK--E--N-TDLREE
IAFFVRDHH-
>sp|B7HDQ4|RECA_BACC4 Protein RecA OS=Bacillus cereus (strain B4264) GN=recA PE=3 SV=1
-ALDMALKQIE--KQFGKG--SIMKLGE-Q-A---E-R-RV-S-TV-SSGSLALD-----
VAL-G-------V---------GGYPRGR--I--IE-IY-G-P-E-SSGK-TTVSL--HA
IAE-V--Q------------------------R--Q----------G--G----------
----------QA-----------------A--FIDA-EHAM-DP-VYAQKL-GVN-I--D
E----L-LL-SQ-P-----------D--T--G------E----Q----G---------L-
---E----I--------A---------EA---L--V----R-------S-----GAV---
---D----I-I-VID-SVAALVP--KA----------E-----IEG-DMGD-SH-V----
--G--L--Q--ARLMS--QALRKLSGAINKSKTIA-IFINQIR------E----------
--------KV--G---V-M----F---------------------------G---N---P
---E--TT-PGGRALKFYSTVRLEVR-----R------A-EQ-LKQ-GN---------DI
V-GNKTKVKVVKNKVAP-P-F-RVA-E----------VDIM------YG-----------
-E-GISR-----EGEILDMA--S-E----L----D--IVQK-S-G-AWYSY-----N---
--E-----E------R-----LG---Q---------GRENSK-QFLK--E--N-TDLREE
IAFFIREHH-
>sp|A7GRA9|RECA_BACCN Protein RecA OS=Bacillus cereus subsp. cytotoxis (strain NVH 391-98) GN=recA PE=3 SV=1
-ALDMALKQIE--KQFGKG--SIMKMGE-Q-A---E-R-KV-S-TV-PSGSLSLD-----
VAL-G-------V---------GGYPRGR--I--IE-IY-G-P-E-SSGK-TTVSL--HA
IAE-V--Q------------------------R--Q----------G--G----------
----------QA-----------------A--FIDA-EHAM-DP-VYAQKL-GVN-I--D
E----L-LL-SQ-P-----------D--T--G------E----Q----G---------L-
---E----I--------A---------EA---L--V----R-------S-----GAI---
---D----I-I-VID-SVAALVP--KA----------E-----IEG-EMGD-SH-V----
--G--L--Q--ARLMS--QALRKLSGAINKSKTIA-IFINQIR------E----------
--------KV--G---V-M----F---------------------------G---N---P
---E--TT-PGGRALKFYSTIRLEVR-----R------A-EQ-LKQ-GN---------EI
V-GNKTKVKVVKNKVAP-P-F-RVA-E----------VDIM------YG-----------
-E-GISR-----EGEILDMA--S-E----L----D--IVQK-S-G-AWYAY-----N---
--E-----E------R-----LG---Q---------GRENAK-QFLK--E--N-PDIRDE
IAFFIREHH-
>sp|P22841|RECA_BACFR Protein RecA OS=Bacteroides fragilis (strain YCH46) GN=recA PE=3 SV=1
-------DKIE--KSFGKG--SIMKMGE-E-V---V-E-QV-E-VI-PTGSIALN-----
AAL-G-------V---------GGYPRGR--I--IE-IY-G-P-E-SSGK-TTLAI--HA
IAE-A--Q------------------------K--A----------G--G----------
----------IA-----------------A--FIDA-EHAF-DR-FYAAKL-GVD-V--D
N----L-FI-SQ-P-----------D--N--G------E----Q----A---------L-
---E----I--------A---------EQ---L--I----R-------S-----SAI---
---D----I-I-VVD-SVAALTP--KA----------E-----IEG-DMGD-NK-V----
--G--L--Q--ARLMS--QALRKLTSAVSKTRTTC-IFINQLR------E----------
--------KI--G---V-M----F---------------------------G---N---P
---E--TT-TGGNALKFYASVRLDIR-----G------S-QQ-IKD-GE---------EV
I-GKQTKVKVVKNKVAP-P-F-RKA-E----------FDIM------FG-----------
-E-GISH-----SGEIIDLG--A-D----L----G--IIKK-S-G-SWYSY-----N---
--D-----T------K-----LG---Q---------GRDAAK-QCIA--D--N-PELAEE
LEGLIFEKL-
>sp|Q9KAA7|RECA_BACHD Protein RecA OS=Bacillus halodurans (strain ATCC BAA-125 / DSM 18197 / FERM 7344 / JCM 9153 / C-125) GN=recA PE=3 SV=1
-ALDMALRQIE--KQFGKG--SIMKLGE-Q-A---E-Q-RV-S-TI-SSGALALD-----
IAL-G-------V---------GGYPRGR--V--IE-VY-G-P-E-SSGK-TTVAL--HA
IAE-V--Q------------------------R--N----------G--G----------
----------QA-----------------A--FIDA-EHAL-DP-VYAKKL-GVN-I--D
E----L-LL-SQ-P-----------D--T--G------E----Q----A---------L-
---E----I--------A---------EA---L--V----R-------S-----GAI---
---D----V-I-VID-SVAALVP--KA----------E-----IEG-EMGD-SH-V----
--G--L--Q--ARLMS--QALRKLSGAINKSKTIA-IFINQIR------E----------
--------KV--G---V-M----F---------------------------G---N---P
---E--TT-PGGRALKFYSSVRLEVR-----R------A-ET-LKQ-GN---------DM
V-GNKTKIKVVKNKVAP-P-F-KQA-E----------VDIM------YG-----------
-E-GISR-----EGSILDIA--S-E----L----D--IVQK-S-G-AWYSF-----N---
--D-----E------R-----LG---Q---------GRENAK-QFLK--E--N-PEAAEE
IESRIREHY-
>sp|Q65JF2|RECA_BACLD Protein RecA OS=Bacillus licheniformis (strain DSM 13 / ATCC 14580) GN=recA PE=3 SV=1
-ALDMALKQIE--KQFGKG--SIMKLGE-Q-T---E-T-RI-S-TV-PSGSLALD-----
AAL-G-------V---------GGYPRGR--I--IE-VY-G-P-E-SSGK-TTVAL--HA
IAE-V--Q------------------------Q--Q----------G--G----------
----------QA-----------------A--FIDA-EHAL-DP-VYAQKL-GVN-I--D
E----L-LL-SQ-P-----------D--T--G------E----Q----A---------L-
---E----I--------A---------EA---L--V----R-------S-----GAV---
---D----I-V-VID-SVAALVP--KA----------E-----IEG-DMGD-SH-V----
--G--L--Q--ARLMS--QALRKLSGAINKSKTIA-IFINQIR------E----------
--------KV--G---V-M----F---------------------------G---N---P
---E--TT-PGGRALKFYSSVRLEVR-----R------A-EQ-LKQ-GN---------DV
M-GNKTKIKVVKNKVAP-P-F-RTA-E----------VDIM------YG-----------
-E-GISK-----EGEIIDLG--T-E----L----D--IVQK-S-G-AWYSY-----Q---
--E-----E------R-----LG---Q---------GRENAK-QFLK--E--N-KDILLM
IQEQIREHY-
>sp|A8FDG3|RECA_BACP2 Protein RecA OS=Bacillus pumilus (strain SAFR-032) GN=recA PE=3 SV=1
-ALDMALKQIE--KQFGKG--SIMKLGE-Q-T---D-T-RI-S-TV-PSGSLALD-----
TAL-G-------I---------GGYPRGR--I--IE-VY-G-P-E-SSGK-TTVAL--HA
IAE-V--Q------------------------Q--Q----------G--G----------
----------QA-----------------A--FIDA-EHAL-DP-VYAQKL-GVN-I--D
E----L-LL-SQ-P-----------D--T--G------E----Q----A---------L-
---E----I--------A---------EA---L--V----R-------S-----GAV---
---D----I-V-VID-SVAALVP--KA----------E-----IEG-DMGD-SH-V----
--G--L--Q--ARLMS--QALRKLSGAINKSKTIA-IFINQIR------E----------
--------KV--G---V-M----F---------------------------G---N---P
---E--TT-PGGRALKFYSSVRLEVR-----R------A-EQ-LKQ-GN---------DI
M-GNKTRIKVVKNKVAP-P-F-RIA-E----------VDIM------YG-----------
-E-GISK-----EGEIIDLG--S-E----L----D--IVQK-S-G-AWYSY-----Q---
--E-----E------R-----LG---Q---------GRENAK-QFLK--E--N-KDILLM
IQEQIREHY-
>sp|Q5WFX1|RECA_BACSK Protein RecA OS=Bacillus clausii (strain KSM-K16) GN=recA PE=3 SV=1
QALDMALRHIE--KQFGKG--SIMKLGE-Q-A---E-Q-RV-S-TV-SSGTLALD-----
IAL-G-------V---------GGYPKGR--V--IE-VY-G-P-E-SSGK-TTVAL--HA
IAE-V--Q------------------------R--N----------G--G----------
----------QA-----------------A--FIDA-EHAL-DP-VYASKL-GVN-I--D
E----L-LL-SQ-P-----------D--T--G------E----Q----A---------L-
---E----I--------A---------EA---L--V----R-------S-----GAL---
---D----I-I-VID-SVAALVP--KA----------E-----IEG-EMGD-SH-V----
--G--L--Q--ARLMS--QALRKLSGAINKSKTIA-IFINQIR------E----------
--------KV--G---V-M----F---------------------------G---N---P
---E--TT-PGGRALKFYSSVRLEVR-----R------A-EA-LKQ-GN---------EI
V-GNRTKIKVVKNKVAP-P-F-RLA-E----------VDIM------YG-----------
-E-GISR-----EGSMLDIA--S-E----L----D--IVEK-S-G-AWYSY-----K---
--G-----D------R-----LG---Q---------GRENSK-QFLK--E--N-PEITAE
IERLIRDHH-
>sp|P16971|RECA_BACSU Protein RecA OS=Bacillus subtilis (strain 168) GN=recA PE=1 SV=2
-ALDMALKQIE--KQFGKG--SIMKLGE-K-T---D-T-RI-S-TV-PSGSLALD-----
TAL-G-------I---------GGYPRGR--I--IE-VY-G-P-E-SSGK-TTVAL--HA
IAE-V--Q------------------------Q--Q----------G--G----------
----------QA-----------------A--FIDA-EHAL-DP-VYAQKL-GVN-I--E
E----L-LL-SQ-P-----------D--T--G------E----Q----A---------L-
---E----I--------A---------EA---L--V----R-------S-----GAV---
---D----I-V-VVD-SVAALVP--KA----------E-----IEG-DMGD-SH-V----
--G--L--Q--ARLMS--QALRKLSGAINKSKTIA-IFINQIR------E----------
--------KV--G---V-M----F---------------------------G---N---P
---E--TT-PGGRALKFYSSVRLEVR-----R------A-EQ-LKQ-GN---------DV
M-GNKTKIKVVKNKVAP-P-F-RTA-E----------VDIM------YG-----------
-E-GISK-----EGEIIDLG--T-E----L----D--IVQK-S-G-SWYSY-----E---
--E-----E------R-----LG---Q---------GRENAK-QFLK--E--N-KDIMLM
IQEQIREHY-
>sp|Q45791|RECA_BACTN Protein RecA OS=Bacteroides thetaiotaomicron (strain ATCC 29148 / DSM 2079 / NCTC 10582 / E50 / VPI-5482) GN=recA PE=3 SV=3
KALQATMEKIE--KNFGKG--SIMKMGD-D-S---V-E-QV-E-VI-PTGSIALN-----
VAL-G-------V---------GGYPRGR--I--IE-IY-G-P-E-SSGK-TTLAI--HA
IAE-A--Q------------------------K--A----------G--G----------
----------IA-----------------A--FIDA-EHAF-DR-FYAAKL-GVD-V--D
N----L-WI-SQ-P-----------D--N--G------E----Q----A---------L-
---E----I--------A---------EQ---L--I----R-------S-----SAI---
---D----I-I-VID-SVAALTP--KA----------E-----IEG-DMGD-NK-V----
--G--L--Q--ARLMS--QALRKLTGTVSKTRTTC-IFINQLR------E----------
--------KI--G---V-M----F---------------------------G---N---P
---E--TT-TGGNALKFYASVRIDIR-----G------S-QP-IKD-GE---------EV
L-GKLTKVKVVKNKVAP-P-F-RKA-E----------FDIM------FG-----------
-E-GISH-----SGEIIDLG--A-E----L----G--IIKK-S-G-SWYSY-----N---
--D-----T------K-----LG---Q---------GRDAAK-VCIK--D--N-PELAEE
LEGLIFEAL-
>sp|A9VS23|RECA_BACWK Protein RecA OS=Bacillus weihenstephanensis (strain KBAB4) GN=recA PE=3 SV=1
-ALDMALKQIE--KQFGKG--SIMKLGE-Q-A---E-R-RI-S-TI-SSGSLALD-----
VAL-G-------V---------GGYPRGR--V--IE-IY-G-P-E-SSGK-TTVSL--HA
IAE-V--Q------------------------R--Q----------G--G----------
----------QA-----------------A--FIDA-EHAM-DP-VYAQKL-GVN-I--D
E----L-LL-SQ-P-----------D--T--G------E----Q----G---------L-
---E----I--------A---------EA---L--V----R-------S-----GAV---
---D----I-I-VID-SVAALVP--KA----------E-----IEG-DMGD-SH-V----
--G--L--Q--ARLMS--QALRKLSGAINKSKTIA-IFINQIR------E----------
--------KV--G---V-M----F---------------------------G---N---P
---E--TT-PGGRALKFYSTVRLEVR-----R------A-EQ-LKQ-GN---------DI
V-GNKTKVKVVKNKVAP-P-F-RVA-E----------VDIM------YG-----------
-E-GISR-----EGEILDMA--S-E----L----D--IVQK-S-G-AWYSY-----N---
--E-----E------R-----LG---Q---------GRENSK-QFLK--E--N-TDLREE
IAFFVREHH-
>sp|A1USS3|RECA_BARBK Protein RecA OS=Bartonella bacilliformis (strain ATCC 35685 / KC583) GN=recA PE=3 SV=1
KALDAALSQIE--RSFGKG--SIMRLGQ-K-E-G-V-V-EI-E-TI-STGSLSLD-----
IAL-G-------V---------GGLPKGR--I--IE-IY-G-P-E-SSGK-TTLAL--HA
IAE-A--Q------------------------K--N----------G--G----------
----------VC-----------------A--FVDA-EHAL-DP-IYARKL-GVD-L--E
N----L-FV-SQ-P-----------D--T--G------E----Q----A---------L-
---E----I--------T---------ET---L--V----R-------S-----GAV---
---D----V-L-VVD-SVAALTP--RA----------E-----IDG-EMSD-SL-P----
--G--L--Q--ARLMS--KALRKLTASIFRSNCMV-IFINQIR------M----------
--------KI--G---V-M----F---------------------------G---S---P
---E--TT-TGGNALKFYASVRLDIR-----R------I-GS-IKD-KE---------LV
V-GNQTRVKVVKNKLAP-P-F-KQV-E----------FDII------YG-----------
-E-GISK-----LGELIDLG--V-K----V----G--IVEK-S-G-AWFSY-----N---
--S-----Q------R-----LG---Q---------GRENAK-QFLR--E--H-AEIAAE
IETALRQNA-
>sp|Q6G2Z3|RECA_BARHE Protein RecA OS=Bartonella henselae (strain ATCC 49882 / Houston 1) GN=recA PE=3 SV=1
KALDAALSQIE--RSFGKG--SIMRLGQ-K-E-Q-V-V-EI-E-TI-PTGSLSLD-----
IAL-G-------V---------GGLPKGR--I--VE-IY-G-P-E-SSGK-TTLAL--HA
IAE-A--Q------------------------K--N----------G--G----------
----------VC-----------------A--FIDA-EHAL-DP-IYARKL-GVD-L--E
N----L-FI-SQ-P-----------D--T--G------E----Q----A---------L-
---E----I--------T---------ET---L--V----R-------S-----GAV---
---D----V-L-VVD-SVAALTP--RA----------E-----IDG-EMGD-AL-P----
--G--L--Q--ARLMS--KALRKLTASIFRSNCMV-IFINQIR------M----------
--------KI--G---V-M----F---------------------------G---S---P
---E--TT-TGGNALKFYASVRLDIR-----R------I-GS-IKD-RD---------MI
V-GNQTRVKVVKNKLAP-P-F-KQV-E----------FDII------YG-----------
-E-GISK-----LGELIDLG--V-K----V----G--TVEK-S-G-SWFSY-----N---
--S-----Q------R-----LG---Q---------GRENAK-QFLR--E--H-PEIATE
IETALRQNA-
>sp|Q6FZF0|RECA_BARQU Protein RecA OS=Bartonella quintana (strain Toulouse) GN=recA PE=3 SV=1
KALDAALSQIE--RSFGKG--SIMRLGQ-K-E-Q-V-V-EI-E-TI-PTGSLSLD-----
IAL-G-------V---------GGLPKGR--I--VE-IY-G-P-E-SSGK-TTLAL--HA
IAE-A--Q------------------------K--N----------G--G----------
----------VC-----------------A--FIDA-EHAL-DP-IYARKL-GVD-L--E
N----L-FI-SQ-P-----------D--T--G------E----Q----A---------L-
---E----I--------T---------ET---L--V----R-------S-----GAV---
---D----V-L-VVD-SVAALTP--RA----------E-----IDG-EMGD-AL-P----
--G--L--Q--ARLMS--KALRKLTASIFRSNCMV-IFINQIR------M----------
--------KI--G---V-M----F---------------------------G---S---P
---E--TT-TGGNALKFYASVRLDIR-----R------V-GS-IKD-RD---------MI
V-GNQTRVKVVKNKLAP-P-F-KQV-E----------FDII------YG-----------
-E-GISK-----LGELIDLG--V-K----V----G--IVEK-S-G-SWFSY-----N---
--S-----Q------R-----LG---Q---------GRENAK-QFLR--E--H-AEIATE
IETALRQNA-
>sp|A9IVY9|RECA_BART1 Protein RecA OS=Bartonella tribocorum (strain CIP 105476 / IBS 506) GN=recA PE=3 SV=1
KALDAALSQIE--RSFGKG--SIMRLGQ-K-E-Q-V-V-EI-E-TV-PTGSLSLD-----
IAL-G-------I---------GGLPKGR--I--VE-IY-G-P-E-SSGK-TTLAL--HA
IAE-A--Q------------------------K--G----------G--G----------
----------IC-----------------A--FIDA-EHAL-DP-IYARKL-GVD-L--E
N----L-FI-SQ-P-----------D--T--G------E----Q----A---------L-
---E----I--------T---------ET---L--V----R-------S-----GAV---
---D----V-L-VVD-SVAALTP--RA----------E-----IDG-EMGD-AL-P----
--G--L--Q--ARLMS--KALRKLTASIFRSNCMV-IFINQIR------M----------
--------KI--G---V-M----F---------------------------G---S---P
---E--TT-TGGNALKFYASVRLDIR-----R------I-GS-IKD-RD---------MI
V-GNQTRVKVVKNKLAP-P-F-KQV-E----------FDII------YG-----------
-E-GISK-----LGELIDLG--V-K----V----G--IVEK-S-G-SWFSY-----N---
--S-----Q------R-----LG---Q---------GRENAK-QFLR--E--H-AEIAAE
IETALRQNA-
>sp|Q1LTQ3|RECA_BAUCH Protein RecA OS=Baumannia cicadellinicola subsp. Homalodisca coagulata GN=recA PE=3 SV=1
KALAAALSLIE--KQFGTG--SIMRLGE-D-R---S-M-DV-E-TI-STGSLSLD-----
IAL-G-------A---------GGLPMGR--I--VE-IY-G-P-E-SSGK-TTLTL--QV
IAT-A--Q------------------------K--E----------G--K----------
----------IC-----------------A--FIDA-EHAL-DP-IYAKNL-GVD-I--D
N----L-LC-SQ-P-----------D--T--G------E----Q----A---------L-
---E----I--------C---------DV---L--T----R-------S-----GAV---
---D----V-I-IVD-SVAALTP--KA----------E-----IEG-EIGD-SH-I----
--G--L--A--ARMMS--QAMRKLTSNLKNANTLL-IFINQIR------M----------
--------KI--G---V-M----F---------------------------G---N---P
---E--TT-TGGNALKFYSSVRLDIR-----R------I-GS-VKE-GD---------VV
V-GSETRVKVVKNKVAA-P-F-KQA-D----------FQIT------YG-----------
-K-GINI-----HGELVDLG--V-K----N----N--LIEK-A-G-SWYSY-----N---
--G-----N------K-----IG---Q---------GKNNVC-NFLK--Y--H-PQLAAE
LDKKLREM--
>sp|P62212|RECA_BDEBA Protein RecA OS=Bdellovibrio bacteriovorus (strain ATCC 15356 / DSM 50701 / NCIB 9529 / HD100) GN=recA PE=3 SV=1
KALELAVSTIE--KQFGKG--SIMRLGA-N-E-SlV-K-DV-E-AI-STGALSLD-----
IAL-G-------I---------GGLPKGR--I--CE-IY-G-P-E-SSGK-TTLCL--SV
IAQ-A--Q------------------------K--K----------G--G----------
----------VV-----------------A--FVDA-EHAL-DI-NYARKL-GVN-T--E
D----L-LI-SQ-P-----------D--T--G------E----Q----A---------L-
---E----I--------T---------ET---L--V----R-------S-----GAI---
---D----V-L-VVD-SVAALVP--RA----------E-----IEG-DMGD-SH-V----
--G--L--Q--ARLMS--QALRKLTAAINRSNTLV-IFINQIR------M----------
--------KI--G---V-M----F---------------------------G---N---P
---E--TT-TGGNALKFYSSVRLDVR-----R------V-GA-IKN-GE---------DV
T-GNRTAVKVVKNKMAP-P-F-TKV-E----------FDLM------YG-----------
-E-GISE-----EGDLLDLA--V-T----A----N--MVEK-S-G-AWFSI-----N---
--G-----E------R-----MG---Q---------GRDAAK-NFLK--E--H-PEYMVE
LRKKILA---
>sp|Q8G4G9|RECA_BIFLO Protein RecA OS=Bifidobacterium longum (strain NCC 2705) GN=recA PE=3 SV=1
-ALDTALAQVE--KSFGKG--SAMRLGD-Q-P---E-Q-NV-E-VI-PTGSLALD-----
MAL-G-------I---------GGLPKGR--I--VE-IY-G-P-E-SSGK-TTLAL--HV
VAN-A--Q------------------------K--K----------G--G----------
----------VA-----------------A--YIDA-EHAL-DP-AYARKL-GVD-T--D
S----L-IV-SQ-P-----------D--N--G------E----Q----A---------L-
---E----I--------A---------DM---L--I----R-------S-----GAL---
---D----V-I-VID-SVAALVP--KA----------E-----IEG-EMGD-SH-V----
--G--L--Q--ARLMS--QALRKMTGALAQAGTTA-IFINQLR------E----------
--------KI--G---V-F----F---------------------------G---N---P
---E--TT-TGGKALKFYASVRLDIR-----R------I-QT-LKN-GD---------EA
V-GNRTRVKVVKNKMAP-P-F-KSA-E----------FDML------YG-----------
-E-GISR-----EGSVIDMA--Q-Q----V----G--VVKK-S-G-SWFTY-----E---
--G-----D------Q-----LG---Q---------GREKVR-QFLK--D--N-PAITEE
IENKVKAEF-
>sp|Q2KYE8|RECA_BORA1 Protein RecA OS=Bordetella avium (strain 197N) GN=recA PE=3 SV=1
KALAAALSQIE--KQFGKG--SIMRYGD-N-E-V-E-H-DI-Q-VV-STGSLGLD-----
IAL-G-------V---------GGLPRGR--V--VE-IY-G-P-E-SSGK-TTLTL--QV
IAE-M--Q------------------------K--V----------G--G----------
----------TC-----------------A--FVDA-EHAL-DV-QYASKL-GVN-L--G
D----L-LI-SQ-P-----------D--T--G------E----Q----A---------L-
---E----I--------T---------DA---L--V----R-------S-----GSV---
---D----L-I-VID-SVAALVP--KA----------E-----IEG-EMGD-AL-P----
--G--L--Q--ARLMS--QALRKLTATIKRTNCMV-IFINQIR------M----------
--------KI--G---V-M----F---------------------------G---N---P
---E--TT-TGGNALKFYSSVRLDIR-----R------I-GS-IKK-GD---------EV
V-GNETRVKVVKNKVAP-P-F-KQA-E----------FDIM------YG-----------
-A-GISR-----EGEIIDLG--V-A----A----N--VIEK-S-G-AWYSY-----S---
--G-----N------R-----IG---Q---------GKDNVR-EYLK--E--N-RAMAIE
IENKIRDNQ-
>sp|Q0SP32|RECA_BORAP Protein RecA OS=Borrelia afzelii (strain PKo) GN=recA PE=3 SV=1
-AVELARVQIE--KTFGKG--SLIKMGE-S-P-V-G-K-GI-K-SI-SSGSIVLD-----
EAL-G-------I---------GGYPRGR--I--IE-IF-G-P-E-SSGK-TTLTL--QA
IAE-V--Q------------------------K--E----------G--G----------
----------IA-----------------A--FIDA-EHAL-DP-VYAKAL-GVN-V--A
E----L-WL-SQ-P-----------D--T--G------E----Q----A---------L-
---E----I--------A---------EH---L--I----R-------S-----GGI---
---D----L-I-VVD-SVAALTP--KL----------E-----IDG-EMGD-SQ-I----
--G--L--Q--ARLMS--KALRKITGILSKSNTCI-MFINQIR------M----------
--------RI--G---I-M----F---------------------------G---N---P
---E--TT-TGGNALKFYASLRLEVR-----K------V-EQ-ITR-SGs------sdDV
I-GNKIRVKIVKNKVAP-P-F-RKV-E----------LVIY------FG-----------
-K-GISR-----EAGILDAA--I-K----H----N--LIQK-T-G-SWYSL-----G---
--D-----N------K-----LG---Q---------GRESVI-EYLS--K--E-VELTND
LDKRLRKV--
>sp|P0A449|RECA_BORBR Protein RecA OS=Bordetella bronchiseptica (strain ATCC BAA-588 / NCTC 13252 / RB50) GN=recA PE=3 SV=1
KALAAALSQIE--KQFGKG--SIMRYGD-N-E-V-E-H-DI-Q-VV-STGSLGLD-----
IAL-G-------V---------GGLPRGR--V--IE-VY-G-P-E-SSGK-TTLTL--QV
IAE-M--Q------------------------K--L----------G--G----------
----------TC-----------------A--FVDA-EHAL-DV-QYASKL-GVN-L--T
D----L-LI-SQ-P-----------D--T--G------E----Q----A---------L-
---E----I--------T---------DA---L--V----R-------S-----GSV---
---D----L-I-VID-SVAALVP--KA----------E-----IEG-EMGD-SL-P----
--G--L--Q--ARLMS--QALRKLTATIKRTNCMV-IFINQIR------M----------
--------KI--G---V-M----F---------------------------G---N---P
---E--TT-TGGNALKFYSSVRLDIR-----R------I-GA-IKK-GD---------EV
V-GNETRVKVVKNKVAP-P-F-KQA-E----------FDIM------YG-----------
-S-GISR-----EGEIIDLG--V-Q----A----N--VVDK-S-G-AWYSY-----S---
--G-----N------R-----IG---Q---------GKDNVR-EYLK--E--H-KEMAIE
IENKVRENQ-
>sp|B7J164|RECA_BORBZ Protein RecA OS=Borrelia burgdorferi (strain ZS7) GN=recA PE=3 SV=1
-AIELARVQIE--KAFGKG--SLIKMGE-S-P-V-G-Q-GI-K-SM-SSGSIVLD-----
EAL-G-------I---------GGYPRGR--I--IE-IF-G-P-E-SSGK-TTLTL--QA
IAE-V--Q------------------------K--E----------G--G----------
----------IA-----------------A--FIDA-EHAL-DP-VYAKAL-GVN-V--A
E----L-WL-SQ-P-----------D--T--G------E----Q----A---------L-
---E----I--------A---------EH---L--I----R-------S-----GGV---
---D----L-I-VVD-SVAALTP--KL----------E-----IDG-EMGD-SQ-I----
--G--L--Q--ARLMS--KALRKITGILSKSNTCI-MFINQIR------M----------
--------RI--G---V-M----F---------------------------G---N---P
---E--TT-TGGNALKFYSSLRLEVR-----K------I-EQ-VTR-SGs------sdDV
I-GNKIRVKIVKNKVAP-P-F-RKV-E----------LIIY------FG-----------
-K-GISR-----EAGILDAA--I-K----H----N--LIQK-T-G-SWYSL-----G---
--D-----N------K-----LG---Q---------GRESVI-EYLS--K--E-VELANN
LDKRLRK---
>sp|B5RLK6|RECA_BORDL Protein RecA OS=Borrelia duttonii (strain Ly) GN=recA PE=3 SV=1
KAIELARVQIE--KDFGKG--SLIKMGE-S-P-V-G-K-YL-E-SI-PSGSILLD-----
EAI-G-------I---------GGYPRGR--V--VE-IF-G-P-E-SSGK-TTLTL--QA
IAE-I--Q------------------------K--T----------G--G----------
----------IA-----------------A--FIDA-EHAL-DP-VYARAL-GVN-I--N
E----L-WL-SQ-P-----------D--T--G------E----Q----A---------L-
---D----I--------A---------EY---L--I----R-------S-----GGV---
---D----L-I-VVD-SVAALTP--QA----------E-----IDG-EMGD-TQ-I----
--G--L--Q--ARLMS--KALRKITAILSKSNTCI-MFINQIR------M----------
--------KI--G---L-V----F---------------------------G---S---P
---E--TT-TGGNALKFYSSLRLEVR-----K------V-EQ-VIG-SSs-------dNV
I-GNKIRVKVVKNKVAP-P-F-RKA-E----------LIVY------FG-----------
-K-GISR-----EASILDAA--I-K----Y----N--LVQK-S-G-SWYAM-----G---
--D-----D------N-----LG---Q---------GRENVI-EYLF--K--E-KALANE
LENKLRK---
>sp|Q662N0|RECA_BORGA Protein RecA OS=Borrelia garinii (strain PBi) GN=recA PE=3 SV=1
-AIELARVQIE--KTFGKG--SLIKIGE-S-S-V-G-K-GI-K-SI-SSGSIVLD-----
EAL-G-------I---------GGYPRGR--I--IE-IF-G-P-E-SSGK-TTLTL--QA
IAE-V--Q------------------------K--E----------G--G----------
----------IA-----------------A--FIDA-EHAL-NP-VYAKAL-GVN-V--S
E----L-WL-SQ-P-----------D--T--G------E----Q----A---------L-
---E----I--------A---------EH---L--I----R-------S-----GGI---
---D----L-I-VVD-SVAALTP--KL----------E-----IDG-EMGD-SQ-I----
--G--L--Q--ARLMS--KSLRKITGILSKSNTCI-MFINQIR------M----------
--------RI--G---I-M----F---------------------------G---N---P
---E--TT-AGGNALKFYSSLRLEVR-----K------I-EQ-ITR-SGs------sdDV
I-GNKIRVKIVKNKVAP-P-F-RKV-E----------LVIY------FG-----------
-K-GISR-----EAGILDAA--L-K----H----N--LIQK-T-G-SWYSL-----G---
--N-----N------K-----LG---Q---------GRESVV-EYLN--K--E-VELAND
LDKRLRK---
>sp|B2RZJ7|RECA_BORHD Protein RecA OS=Borrelia hermsii (strain HS1 / DAH) GN=recA PE=3 SV=1
KAIELARVQIE--KDFGKG--SLIKMGE-S-P-V-G-K-GI-E-SI-SSGSILLD-----
EAI-G-------V---------GGYPRGR--I--IE-IF-G-P-E-SSGK-TTLTL--QA
IAE-V--Q------------------------K--N----------G--G----------
----------IA-----------------A--FIDA-EHAL-DP-AYAKAL-GVN-I--D
E----L-WI-SQ-P-----------D--T--G------E----Q----A---------L-
---E----I--------A---------EY---L--I----R-------S-----GGV---
---D----L-I-VVD-SVAALTP--QA----------E-----IDG-EMGD-SQ-I----
--G--L--Q--ARLMS--KALRKITGILSKSNTCI-MFINQLR------M----------
--------KI--G---V-M----F---------------------------G---N---P
---E--TT-TGGNALKFYSSLRLEVR-----K------I-DQ-VTG-SSa-------dDI
V-GNKIRIKVVKNKVAP-P-F-RKV-E----------LVIY------FG-----------
-K-GISR-----EASILDAS--V-K----Y----N--LIQK-T-G-SWYSM-----G---
--D-----D------K-----LG---Q---------GREHAV-SYLV--K--E-KEVTDE
LESKLRK---
>sp|A9IKD2|RECA_BORPD Protein RecA OS=Bordetella petrii (strain ATCC BAA-461 / DSM 12804 / CCUG 43448) GN=recA PE=3 SV=1
KALAAALSQIE--KQFGKG--SIMRYGD-N-E-V-E-H-DI-Q-VV-STGSLGLD-----
IAL-G-------V---------GGLPRGR--V--IE-IY-G-P-E-SSGK-TTLTL--QV
IAE-M--Q------------------------K--I----------G--G----------
----------TC-----------------A--FVDA-EHAL-DV-QYAAKL-GVN-L--T
D----L-LI-SQ-P-----------D--T--G------E----Q----A---------L-
---E----I--------T---------DA---L--V----R-------S-----GSV---
---D----L-I-VID-SVAALVP--KA----------E-----IEG-EMGD-SL-P----
--G--L--Q--ARLMS--QALRKLTATIKRTNCMV-IFINQIR------M----------
--------KI--G---V-M----F---------------------------G---N---P
---E--TT-TGGNALKFYSSVRLDIR-----R------I-GS-IKK-GE---------EV
V-GNETRVKVVKNKVSP-P-F-KQA-E----------FDIM------YG-----------
-A-GISR-----EGEIIDLG--V-Q----A----G--VVDK-S-G-AWYSY-----S---
--G-----T------R-----IG---Q---------GKDNVR-EYLK--E--H-PELAVE
IENKVRENQ-
>sp|Q89I84|RECA_BRADU Protein RecA OS=Bradyrhizobium diazoefficiens (strain JCM 10833 / IAM 13628 / NBRC 14792 / USDA 110) GN=recA PE=3 SV=1
KALAAALSQIE--RQFGKG--SVMKLGK-N-D-R-S-M-DV-E-AV-SSGSLGLD-----
IAL-G-------I---------GGLPKGR--V--VE-IY-G-P-E-SSGK-TTLAL--HT
VAE-A--Q------------------------K--K----------G--G----------
----------IC-----------------A--FIDA-EHAL-DP-VYARKL-GVN-I--D
E----L-LI-SQ-P-----------D--T--G------E----Q----A---------L-
---E----I--------C---------DT---L--V----R-------S-----GAV---
---D----V-L-VVD-SVAALVP--KA----------E-----LEG-EMGD-AL-P----
--G--L--Q--ARLMS--QALRKLTASINKSHTMV-IFINQIR------M----------
--------KI--G---V-M----Y---------------------------G---S---P
---E--TT-TGGNALKFYASVRLDIR-----R------I-GA-IKE-RD---------EV
V-GNTTRVKVVKNKLAP-P-F-KQV-E----------FDIM------YG-----------
-E-GVSK-----MGEILDLG--V-K----A----G--IVEK-S-G-AWFSY-----D---
--S-----Q------R-----LG---Q---------GRENSK-AFLK--A--N-PDITAK
IETAIRQNS-
>sp|A1QYT1|RECA_BORT9 Protein RecA OS=Borrelia turicatae (strain 91E135) GN=recA PE=3 SV=1
KAIELARIQIE--KDFGKG--SLIKMGE-S-P-V-G-K-GI-E-SI-SSGSILLD-----
EAI-G-------V---------GGYPRGR--I--IE-IF-G-P-E-SSGK-TTLTL--QA
ISE-V--Q------------------------K--N----------G--G----------
----------IA-----------------A--FIDA-EHAL-DP-VYAKAL-GVN-I--D
E----L-WL-SQ-P-----------D--T--G------E----Q----A---------L-
---E----I--------A---------EY---L--I----R-------S-----GGV---
---D----L-I-VVD-SVAALTP--QA----------E-----IDG-EMGD-CQ-I----
--G--L--Q--ARLMS--KALRKITGILSKSKTCI-MFINQLR------M----------
--------KI--G---V-M----F---------------------------G---N---P
---E--TT-TGGNALKFYSSLRLEVR-----K------I-EQ-VTG-SSa-------dDV
V-GNKVRVKVVKNKVAP-P-F-RKI-E----------LVIY------FG-----------
-K-GISR-----EASILDAS--I-K----Y----K--LIQK-I-G-SWYSI-----G---
--D-----D------K-----LG---Q---------GRESAI-IYLI--K--E-KELTNE
LEIKLRK---
>sp|C0ZF14|RECA_BREBN Protein RecA OS=Brevibacillus brevis (strain 47 / JCM 6285 / NBRC 100599) GN=recA PE=3 SV=1
-ALESALRQIE--KQFGKG--SIMKLGE-V-S---N-I-QI-S-TA-SSGALALD-----
IAL-G-------V---------GGFPRGR--I--VE-IY-G-P-E-SSGK-TTVAL--HA
IAE-V--Q------------------------R--Q----------G--G----------
----------QA-----------------A--FIDA-EHAL-DP-VYAAKL-GVN-I--D
E----L-LL-SQ-P-----------D--T--G------E----Q----A---------L-
---E----I--------A---------EA---L--V----R-------S-----GAV---
---D----I-I-VVD-SVAALVP--KA----------E-----IEG-EMGD-SH-V----
--G--L--Q--ARLMS--QALRKLSGAINKSKTIA-IFINQLR------E----------
--------KV--G---V-M----F---------------------------G---N---P
---E--TT-PGGRALKFYASVRLDVR-----K------A-ES-IKV-GN---------DI
L-GSKTKIKVVKNKVAP-P-F-KVA-E----------VDIM------YG-----------
-E-GISR-----EGSILDIG--S-E----I----D--VVQK-S-G-AWYSF-----N---
--E-----E------R-----LG---Q---------GRENSK-VFLK--E--N-PHIASQ
IETKVREY--
>sp|B2S648|RECA_BRUA1 Protein RecA OS=Brucella abortus (strain S19) GN=recA PE=3 SV=1
KALDAALSQIE--RAFGKG--SIMRLGQ-N-D-Q-V-V-EI-E-TV-STGSLSLD-----
IAL-G-------V---------GGLPKGR--I--VE-IY-G-P-E-SSGK-TTLAL--HT
IAE-A--Q------------------------K--K----------G--G----------
----------IC-----------------A--FVDA-EHAL-DP-VYARKL-GVD-L--E
N----L-LI-SQ-P-----------D--T--G------E----Q----A---------L-
---E----I--------T---------DT---L--V----R-------S-----GAI---
---D----V-L-VVD-SVAALTP--RA----------E-----IEG-EMGD-SL-P----
--G--L--Q--ARLMS--QALRKLTGSISRSNCMV-IFINQIR------M----------
--------KI--G---V-M----F---------------------------G---S---P
---E--TT-TGGNALKFYASVRLDIR-----R------I-GS-IKE-RD---------EV
V-GNQTRVKVVKNKLAP-P-F-KQV-E----------FDIM------YG-----------
-A-GVSK-----VGELVDLG--V-K----A----G--VVEK-S-G-AWFSY-----N---
--S-----Q------R-----LG---Q---------GRENAK-QYLK--D--N-PEVARE
IETTLRQNA-
>sp|B0CH00|RECA_BRUSI Protein RecA OS=Brucella suis (strain ATCC 23445 / NCTC 10510) GN=recA PE=3 SV=1
KALDAALSQIE--RAFGKG--SIMRLGQ-N-D-Q-V-V-EI-E-TV-STGSLSLD-----
IAL-G-------V---------GGLPKGR--I--VE-IY-G-P-E-SSGK-TTLAL--HT
IAE-A--Q------------------------K--K----------G--G----------
----------IC-----------------A--FVDA-EHAL-DP-VYARKL-GVD-L--E
N----L-LI-SQ-P-----------D--T--G------E----Q----A---------L-
---E----I--------T---------DT---L--V----R-------S-----GAI---
---D----V-L-VVD-SVAALTP--RA----------E-----IEG-EMGD-SL-P----
--G--L--Q--ARLMS--QALRKLTGSISRSNCMV-IFINQIR------M----------
--------KI--G---V-M----F---------------------------G---S---P
---E--TT-TGGNALKFYASVRLDIR-----R------I-GS-IKE-RD---------EV
M-GNQTRVKVVKNKLAP-P-F-KQV-E----------FDIM------YG-----------
-A-GVSK-----VGELVDLG--V-K----A----G--VVEK-S-G-AWFSY-----N---
--S-----Q------R-----LG---Q---------GRENAK-QYLK--D--N-PEVARE
IETTLRQNA-
>sp|B4EBY3|RECA_BURCJ Protein RecA OS=Burkholderia cenocepacia (strain ATCC BAA-245 / DSM 16553 / LMG 16656 / NCTC 13227 / J2315 / CF5610) GN=recA PE=3 SV=1
KALAAALAQIE--KQFGKG--SIMRMGD-G-E-A-A-E-DI-Q-VV-STGSLGLD-----
IAL-G-------V---------GGLPRGR--V--VE-IY-G-P-E-SSGK-TTLTL--QV
IAE-L--Q------------------------K--L----------G--G----------
----------TA-----------------A--FIDA-EHAL-DV-QYAAKL-GVN-V--P
E----L-LI-SQ-P-----------D--T--G------E----Q----A---------L-
---E----I--------T---------DA---L--V----R-------S-----GSI---
---D----M-I-VID-SVAALVP--KA----------E-----IEG-EMGD-SL-P----
--G--L--Q--ARLMS--QALRKLTGTIKRTNCLV-IFINQIR------M----------
--------KI--G---V-M----F---------------------------G---N---P
---E--TT-TGGNALKFYSSVRLDIR-----R------I-GS-IKK-ND---------EV
I-GNETRVKVVKNKVSP-P-F-REA-I----------FDIL------YG-----------
-E-GISR-----QGEIIDLG--V-Q----A----K--IVDK-A-G-AWYSY-----N---
--G-----E------K-----IG---Q---------GKDNAR-EFLR--E--N-PEIARE
IENRIRESL-
>sp|A9AFT0|RECA_BURM1 Protein RecA OS=Burkholderia multivorans (strain ATCC 17616 / 249) GN=recA PE=3 SV=2
KALAAALAQIE--KQFGKG--SIMRMGD-G-E-A-A-E-DI-Q-VV-STGSLGLD-----
IAL-G-------V---------GGLPRGR--V--VE-IY-G-P-E-SSGK-TTLTL--QV
IAE-L--Q------------------------K--L----------G--G----------
----------TA-----------------A--FIDA-EHAL-DV-QYAAKL-GVN-V--P
D----L-LI-SQ-P-----------D--T--G------E----Q----A---------L-
---E----I--------T---------DA---L--V----R-------S-----GSI---
---D----M-I-VID-SVAALVP--KA----------E-----IEG-EMGD-SL-P----
--G--L--Q--ARLMS--QALRKLTGTIKRTNCLV-IFINQIR------M----------
--------KI--G---V-M----F---------------------------G---N---P
---E--TT-TGGNALKFYSSVRLDIR-----R------I-GS-IKK-ND---------EV
I-GNETRVKVVKNKVSP-P-F-REA-I----------FDIL------YG-----------
-E-GISR-----QGEIIDLG--V-Q----A----K--IVDK-A-G-AWYSY-----N---
--G-----E------K-----IG---Q---------GKDNAR-EFLR--E--N-PEIARE
IENRIRESL-
>sp|Q62MH0|RECA_BURMA Protein RecA OS=Burkholderia mallei (strain ATCC 23344) GN=recA PE=3 SV=1
KALAAALAQIE--KQFGKG--SIMRLGD-G-E-A-V-E-DI-Q-VV-STGSLGLD-----
IAL-G-------V---------GGLPRGR--V--VE-IY-G-P-E-SSGK-TTLTL--QV
IAE-M--Q------------------------K--L----------G--G----------
----------TA-----------------A--FIDA-EHAL-DV-QYASKL-GVN-V--P
E----L-LI-SQ-P-----------D--T--G------E----Q----A---------L-
---E----I--------V---------DA---L--V----R-------S-----GSI---
---D----M-I-VID-SVAALVP--KA----------E-----IEG-EMGD-AL-P----
--G--L--Q--ARLMS--QALRKLTGTIKRTNCLV-IFINQIR------M----------
--------KI--G---V-M----F---------------------------G---N---P
---E--TT-TGGNALKFYSSVRLDIR-----R------I-GS-IKK-ND---------EV
I-GNETRVKVVKNKVSP-P-F-REA-I----------FDIL------YG-----------
-E-GISR-----QGEIIDLG--V-Q----A----K--IVDK-A-G-AWYSY-----S---
--G-----E------K-----IG---Q---------GKDNAR-EFLR--E--N-PEIARE
IENRIRESL-
>sp|Q39D93|RECA_BURS3 Protein RecA OS=Burkholderia sp. (strain 383) GN=recA PE=3 SV=1
KALAAALAQIE--KQFGKG--SIMRMGD-G-E-A-T-E-NI-Q-VV-STGSLGLD-----
IAL-G-------V---------GGLPRGR--V--VE-IY-G-P-E-SSGK-TTLTL--QV
IAE-L--Q------------------------K--I----------G--G----------
----------TA-----------------A--FIDA-EHAL-DV-QYAAKL-GVN-V--P
E----L-LI-SQ-P-----------D--T--G------E----Q----A---------L-
---E----I--------T---------DA---L--V----R-------S-----GSI---
---D----M-I-VID-SVAALVP--KA----------E-----IEG-EMGD-SL-P----
--G--L--Q--ARLMS--QALRKLTGTIKRTNCLV-IFINQIR------M----------
--------KI--G---V-M----F---------------------------G---N---P
---E--TT-TGGNALKFYSSVRLDIR-----R------I-GS-IKK-ND---------EV
I-GNETRVKVVKNKVSP-P-F-REA-I----------FDIL------YG-----------
-E-GISR-----QGEIIDLG--V-Q----A----K--IVDK-A-G-AWYSY-----N---
--G-----E------K-----IG---Q---------GKDNAR-EFLR--E--N-PEIARE
IENRIRESL-
>sp|A7I456|RECA_CAMHC Protein RecA OS=Campylobacter hominis (strain ATCC BAA-381 / LMG 19568 / NCTC 13146 / CH001A) GN=recA PE=3 SV=1
KMLESALKSID--KAFGKG--TLVRLGD-K-E---V-E-KI-D-SI-STGSVGLD-----
IAL-G-------I---------GGVPKGR--I--VE-IY-G-P-E-SSGK-TTLTL--HI
IAE-C--Q------------------------K--K----------G--G----------
----------VC-----------------A--FVDA-EHAL-DV-KYAANL-GVD-V--D
N----L-YV-SQ-P-----------D--F--G------E----Q----A---------L-
---D----I--------V---------ET---L--A----K-------S-----GAI---
---D----L-V-VVD-SVAALTP--KS----------E-----IEG-DMGD-QH-V----
--G--L--Q--ARLMS--QALRKLTGVVHKMGTTV-IFINQIR------M----------
--------KI--G---Q-M---gY---------------------------G---S---P
---E--TT-TGGNALKFYASVRLDIR-----R------I-AT-LKQ-ND---------ES
I-GNRAKVKVVKNKVAP-P-F-KVA-E----------FDIM------FG-----------
-E-GISK-----MGELVDYG--V-K----L----D--IVDK-S-G-SWFSY-----K---
--D-----K------K-----LG---Q---------GRENAK-IYLK--E--N-PKVADE
ILAAIREQMG
>sp|A0RMH3|RECA_CAMFF Protein RecA OS=Campylobacter fetus subsp. fetus (strain 82-40) GN=recA PE=3 SV=1
KSLDLALKQID--KAFGKG--TVLRLGD-K-E---I-E-PI-D-SI-SSGSIGLD-----
IAL-G-------I---------GGVPKGR--I--VE-IY-G-P-E-SSGK-TTLTL--HL
IAE-S--Q------------------------K--V----------G--G----------
----------VC-----------------A--FVDA-EHAL-DV-KYAKNL-GVD-T--D
N----L-YI-SQ-P-----------D--F--G------E----Q----A---------L-
---D----I--------V---------ET---L--A----R-------S-----GAV---
---D----L-I-VID-SVAALTP--KS----------E-----IEG-DMGD-QH-V----
--G--L--Q--ARLMS--QALRKLTGVVHKMGTTV-VFINQIR------M----------
--------KI--G---A-M---gY---------------------------G---T---P
---E--TT-TGGNALKFYASVRLDVR-----K------I-AT-LKQ-SD---------EP
I-GNRVKVKVVKNKVAP-P-F-RQA-E----------FDIM------FG-----------
-E-GISK-----EGEIIDYG--V-K----L----D--IIDK-S-G-AWFSY-----D---
--N-----S------K-----LG---Q---------GRENSK-AFLK--E--N-KAIADE
ITEKIRANM-
>sp|A8FNY4|RECA_CAMJ8 Protein RecA OS=Campylobacter jejuni subsp. jejuni serotype O:6 (strain 81116 / NCTC 11828) GN=recA PE=3 SV=1
KSLDAALKSLD--KTFGKG--TILRLGD-K-E---V-E-QI-D-SI-GTGSVGLD-----
LAL-G-------I---------GGVPKGR--I--IE-IY-G-P-E-SSGK-TTLTL--HI
IAE-C--Q------------------------K--A----------G--G----------
----------VC-----------------A--FIDA-EHAL-DV-KYAKNL-GVN-T--D
D----L-YV-SQ-P-----------D--F--G------E----Q----A---------L-
---E----I--------V---------ET---I--A----R-------S-----GAV---
---D----L-I-VVD-SVAALTP--KA----------E-----IEG-DMGD-QH-V----
--G--L--Q--ARLMS--QALRKLTGIVHKMNTTV-IFINQIR------M----------
--------KI--G---A-M---gY---------------------------G---T---P
---E--TT-TGGNALKFYASVRLDVR-----K------V-AT-LKQ-NE---------EP
I-GNRVKVKVVKNKVAP-P-F-RQA-E----------FDVM------FG-----------
-E-GLSR-----EGELIDYG--V-K----L----D--IVDK-S-G-AWFSY-----K---
--D-----K------K-----LG---Q---------GRENSK-AFLK--E--N-PEIADE
ITKAIQNSM-
>sp|A7H623|RECA_CAMJD Protein RecA OS=Campylobacter jejuni subsp. doylei (strain ATCC BAA-1458 / RM4099 / 269.97) GN=recA PE=3 SV=1
KSLDAALKSLD--KTFGKG--TILRLGD-K-E---V-E-QI-D-SI-GTGSVGLD-----
LAL-G-------I---------GGIPKGR--I--VE-IY-G-P-E-SSGK-TTLTL--HI
IAE-C--Q------------------------K--A----------G--G----------
----------VC-----------------A--FIDA-EHAL-DV-KYAKNL-GVN-T--D
D----L-YV-SQ-P-----------D--F--G------E----Q----A---------L-
---E----I--------V---------ET---I--A----R-------S-----GAV---
---D----L-I-VVD-SVAALTP--KA----------E-----IEG-DMGD-QH-V----
--G--L--Q--ARLMS--QALRKLTGIVHKMNTTV-IFINQIR------I----------
--------KI--G---A-T---gY---------------------------G---T---P
---E--TT-TGGNALKFYASVRLDVR-----K------I-AT-LKQ-NE---------EP
I-GNRVKVKVVKNKVAP-P-F-RQA-E----------FDVM------FG-----------
-E-GLSR-----EGELIDYG--V-K----L----D--IVDK-S-G-AWFSY-----K---
--D-----K------K-----LG---Q---------GRENSK-AFLK--E--N-PEIADE
ITKAIQNSM-
>sp|B9KEN1|RECA_CAMLR Protein RecA OS=Campylobacter lari (strain RM2100 / D67 / ATCC BAA-1060) GN=recA PE=3 SV=1
KSLDAALKSLD--KTFGKG--TILRLGD-K-E---V-E-KI-D-SI-PTGSVGLD-----
LAL-G-------I---------GGVPKGR--I--IE-IY-G-P-E-SSGK-TTLTL--HI
IAE-C--Q------------------------K--K----------G--G----------
----------VC-----------------A--FIDA-EHAL-DV-KYAKNL-GVD-T--E
N----L-YI-SQ-P-----------D--F--G------E----Q----A---------L-
---E----I--------V---------ET---I--A----R-------S-----GAI---
---D----L-I-VVD-SVAALTP--KA----------E-----IEG-DMGD-QH-V----
--G--L--Q--ARLMS--QALRKLTGIVHKMNTTV-IFINQIR------M----------
--------KI--G---M-M---gY---------------------------G---T---P
---E--TT-TGGNALKFYSSVRLDVR-----K------T-AT-LKQ-ND---------EP
I-GNRVKVKVAKNKVAP-P-F-KQA-E----------FDVM------FG-----------
-E-GVSR-----EGELIDYG--V-K----L----D--IIDK-S-G-AWFSY-----K---
--A-----S------K-----LG---Q---------GRENAK-AFLK--E--N-PAIADE
ITQAIQNSI-
>sp|B8H3I7|RECA_CAUCN Protein RecA OS=Caulobacter crescentus (strain NA1000 / CB15N) GN=recA PE=3 SV=1
RALEAALAQID--RAFGKG--SVMKLGE-K-G---K-V-EI-E-SV-STGSLGLD-----
IAL-G-------I---------GGLPKGR--I--VE-VY-G-P-E-SSGK-TTLAL--HV
VAE-V--Q------------------------K--A----------G--G----------
----------TA-----------------A--FVDA-EHAL-DP-SYAYKL-GVN-L--D
N----L-LV-SQ-P-----------D--N--G------E----Q----A---------L-
---E----I--------T---------DT---L--V----R-------S-----GAV---
---D----I-V-VVD-SVAALTP--KA----------E-----IEG-EMGD-SL-P----
--G--L--Q--ARLMS--QALRKLTASINKANTIV-IFINQIR------H----------
--------KI--G---V-M----Y---------------------------G---S---P
---E--TT-TGGNALKFYASVRLDIR-----R------T-GS-VKA-RD---------EI
V-GNNVRVKVVKNKVAP-P-F-REV-E----------FDIM------YG-----------
-E-GISK-----LGEVIDLG--V-K----A----G--IIDK-A-G-SWFSY-----G---
--S-----Q------R-----IG---Q---------GRDNVR-EFLK--N--N-PDVAAD
IEKAVRKSS-
>sp|B0SZN2|RECA_CAUSK Protein RecA OS=Caulobacter sp. (strain K31) GN=recA PE=3 SV=1
RALEAALAQID--RAFGKG--SVMKLGE-K-G---K-V-EM-E-SI-STGSLGLD-----
IAL-G-------I---------GGLPKGR--V--IE-IY-G-P-E-SSGK-TTLAL--HV
VAE-C--Q------------------------K--A----------G--G----------
----------TA-----------------A--FVDA-EHAL-DP-GYAFKL-GVN-L--D
N----L-LV-SQ-P-----------D--N--G------E----Q----A---------L-
---E----I--------T---------DT---L--V----R-------S-----GAV---
---D----I-V-VID-SVAALTP--KA----------E-----IEG-EMGD-SL-P----
--G--L--Q--ARLMS--QALRKLTASINKANTIV-IFINQIR------H----------
--------KI--G---V-M----Y---------------------------G---S---P
---E--TT-TGGNALKFYASVRLDIR-----R------T-GS-IKN-RD---------EI
V-GNNVRVKVVKNKVAP-P-F-REV-E----------FDIM------YG-----------
-E-GISK-----LGEIIDLG--V-K----A----G--IIDK-A-G-SWFSY-----N---
--S-----Q------R-----IG---Q---------GRDNVR-EFLK--V--N-KDLAAE
IEAAVRKSS-
>sp|Q11IW6|RECA_CHESB Protein RecA OS=Chelativorans sp. (strain BNC1) GN=recA PE=3 SV=1
KALDAALSQIE--RAFGKG--SIMRLGA-N-D-K-V-V-EI-E-TI-STGSLGLD-----
IAL-G-------V---------GGLPRGR--I--IE-IY-G-P-E-SSGK-TTLAL--HT
VAE-A--Q------------------------K--K----------G--G----------
----------IC-----------------G--FIDA-EHAL-DP-VYARKL-GVD-L--E
N----L-LI-SQ-P-----------D--T--G------E----Q----A---------L-
---E----I--------C---------DT---L--V----R-------S-----GAV---
---D----V-I-VVD-SVAALTP--RA----------E-----IEG-EMGE-SL-P----
--G--M--Q--ARLMS--QALRKLTASISRSNTMV-IFINQIR------M----------
--------KI--G---V-M----F---------------------------G---S---P
---E--TT-TGGNALKFYASVRLDIR-----R------I-GS-VKD-RE---------ET
V-GNQTRVKVVKNKMAP-P-F-KQV-E----------FDIM------YG-----------
-E-GVSK-----TGELVDLG--V-K----A----G--VVEK-A-G-AWFSY-----N---
--S-----Q------R-----LG---Q---------GRENAK-LFLR--D--N-PEVARE
IELALRQNA-
>sp|O52394|RECA_CHLAA Protein RecA OS=Chloroflexus aurantiacus (strain ATCC 29366 / DSM 635 / J-10-fl) GN=recA PE=3 SV=2
KALAATMAQID--RKFGKG--SIMKMGE-A-S-S-R-L-AI-E-AI-PTGSIALD-----
IAL-G-------I---------GGVPRGR--V--VE-IF-G-P-E-SSGK-TTLAQ--HI
IAE-A--Q------------------------K--M----------G--G----------
----------VC-----------------A--FIDA-EHAF-DP-VYAARC-GVN-I--D
D----L-LV-SQ-P-----------D--T--G------E----Q----A---------L-
---E----I--------C---------EM---L--V----R-------S-----NAI---
---D----V-I-VID-SVAALVP--RA----------E-----IEG-EMGD-SM-P----
--G--M--Q--ARLMS--QALRKLSGAISKSRTVV-IFINQLR------M----------
--------KI--G---V-M----F---------------------------G---S---P
---E--TT-TGGQALKFYASVRLDIR-----R------V-ET-LKQ-GQ---------EA
I-GSRVRVKVIKNKVAP-P-F-RQA-E----------FDIL------AN-----------
-E-GISR-----EGNIIDIG--T-E----L----G--IIRK-S-G-AWFYL-----G---
--E-----D------R-----LG---Q---------GRENVR-EFLK--N--N-PALTDE
IERLIKAQ--
>sp|Q5L4P3|RECA_CHLAB Protein RecA OS=Chlamydophila abortus (strain DSM 27085 / S26/3) GN=recA PE=3 SV=1
KALEAAIAYIE--KQFGSG--SIMSLGK-H-S-A-S-H-EI-S-TI-KTGALSLD-----
LAL-G-------I---------GGVPKGR--I--VE-IF-G-P-E-SSGK-TTLAT--HI
VAN-A--Q------------------------K--M----------G--G----------
----------VA-----------------A--YIDA-EHAL-DP-SYASLI-GAN-I--H
D----L-MI-SQ-P-----------D--C--G------E----D----A---------L-
---S----I--------A---------EL---L--A----R-------S-----GAV---
---D----V-I-VID-SVAALVP--KS----------E-----LEG-DIGD-VH-V----
--G--L--Q--ARMMS--QALRKLTATLARSQTCA-IFINQIR------E----------
--------KI--G---V-S----F---------------------------G---N---P
---E--TT-TGGRALKFYSSIRIDIR-----R------I-GA-IKG-NE--------sFD
L-GNRIKVKVAKNKLAP-P-F-KTA-E----------FDIL------FN-----------
-E-GISS-----AGCILDLA--V-E----H----N--IVEK-K-G-SWFNY-----Q---
--D-----R------K-----LG---Q---------GREAVR-EELK--K--N-KKLLEE
LEKRILEV--
>sp|B8GAQ9|RECA_CHLAD Protein RecA OS=Chloroflexus aggregans (strain MD-66 / DSM 9485) GN=recA PE=3 SV=1
KALAAAMAQID--RKFGKG--SIMKMGE-V-G-G-R-L-AI-E-AI-PTGSIALD-----
IAL-G-------I---------GGVPRGR--V--IE-IF-G-P-E-SSGK-TTLAQ--HI
IAE-A--Q------------------------K--M----------G--G----------
----------VG-----------------A--FIDA-EHAF-DP-VYAARC-GVN-I--S
D----L-LV-SQ-P-----------D--T--G------E----Q----A---------L-
---E----I--------C---------EM---L--V----R-------S-----NAV---
---D----V-I-VID-SVAALVP--RA----------E-----IEG-DMGD-SM-P----
--G--M--Q--ARLMS--QALRKLSGAISKSRAVV-IFINQLR------M----------
--------KI--G---V-M----F---------------------------G---S---P
---E--TT-TGGQALKFYASVRLDIR-----R------I-ET-LKQ-GQ---------EA
I-GSRVRVKVIKNKVAP-P-F-RQA-E----------FDIL------AN-----------
-E-GISR-----EGNIIDIG--T-E----L----G--IIRK-S-G-AWFYL-----G---
--E-----D------R-----LG---Q---------GRENVR-EFLK--N--N-PALTDE
IERLIKAQ--
>sp|Q3AU08|RECA_CHLCH Protein RecA OS=Chlorobium chlorochromatii (strain CaD3) GN=recA PE=3 SV=1
KQLNLAVDALE--KQFGKG--TIMRMGD-G-S-A-G-L-TV-Q-AI-STGSMALD-----
FAL-G-------V---------GGLPRGR--V--TE-IY-G-P-E-SSGK-TTLAL--HV
IAE-A--Q------------------------K--E----------G--G----------
----------IT-----------------A--IVDA-EHAF-DP-SYARKL-GVD-I--N
A----L-LI-SQ-P-----------E--S--G------E----Q----A---------L-
---S----I--------V---------ET---L--V----R-------S-----GAV---
---D----V-V-VVD-SVAALVP--QA----------E-----LEG-EMGD-SS-M----
--G--L--Q--ARLMS--QALRKLTGAISKSSTVC-IFINQLR------D----------
--------KI--G---V-M----Y---------------------------G---S---P
---E--TT-TGGKALKFYSSVRLDIR-----K------I-AQ-LKD-GD---------EL
T-GSRTRVKVVKNKVAP-P-F-KMA-E----------FDIL------YG-----------
-E-GISA-----LGELIDLG--V-E----F----G--VIKK-A-G-SWFSY-----G---
--T-----E------K-----LG---Q---------GRESVK-KILR--E--D-PVLYQK
IHMQVKELM-
>sp|Q821E6|RECA_CHLCV Protein RecA OS=Chlamydophila caviae (strain GPIC) GN=recA PE=3 SV=1
KALEAAIAYIE--KQFGAG--SIMSLGK-H-S-A-T-H-EI-S-TI-KTGALSLD-----
LAL-G-------I---------GGVPKGR--I--VE-IF-G-P-E-SSGK-TTLAT--HI
VAN-A--Q------------------------K--M----------G--G----------
----------VA-----------------A--YIDA-EHAL-DP-GYASLI-GAN-I--N
D----L-MI-SQ-P-----------D--C--G------E----D----A---------L-
---S----I--------A---------EL---L--A----R-------S-----GAV---
---D----V-I-VID-SVAALVP--KS----------E-----LEG-DIGD-VH-V----
--G--L--Q--ARMMS--QALRKLTATLARSQTCA-IFINQIR------E----------
--------KI--G---V-S----F---------------------------G---N---P
---E--TT-TGGRALKFYSSIRMDIR-----R------I-GA-IKG-NE--------sFD
L-GNRIKVKVAKNKLAP-P-F-RTA-E----------FDIL------FN-----------
-E-GISS-----AGCILDLA--V-E----H----N--IVEK-K-G-SWFNY-----Q---
--D-----R------K-----LG---Q---------GREAVR-EELK--K--N-KKLFDE
LEKRIYD---
>sp|B3EGP4|RECA_CHLL2 Protein RecA OS=Chlorobium limicola (strain DSM 245 / NBRC 103803) GN=recA PE=3 SV=1
KQLNLAVDALE--KQFGKG--AIMRLGD-G-S-A-V-M-QV-Q-SI-STGSMTLD-----
FAL-G-------V---------GGLPRGR--V--AE-IY-G-P-E-SSGK-TTLAL--HV
IAE-A--Q------------------------K--E----------G--G----------
----------IA-----------------A--IVDA-EHAF-DP-SYARKL-GVD-I--N
A----L-LI-SQ-P-----------E--S--G------E----Q----A---------L-
---T----I--------V---------ET---L--V----R-------S-----GAV---
---D----V-V-VVD-SVAALVP--QA----------E-----LEG-EMGD-SV-V----
--G--L--Q--ARLMS--QALRKLTGAISKSSAVC-IFINQLR------D----------
--------KI--G---V-M----Y---------------------------G---S---P
---E--TT-TGGKALKFYASIRLDIR-----K------I-AQ-IKD-GD---------EI
V-GNRTKVKVVKNKVAP-P-F-KSA-E----------FDIL------YG-----------
-E-GISA-----MGELVDLA--V-E----F----G--VVKK-S-G-SWFSF-----G---
--Q-----E------K-----LG---Q---------GRESAK-KALR--E--D-HALFQQ
VYIQVRELM-
>sp|Q9PLS6|RECA_CHLMU Protein RecA OS=Chlamydia muridarum (strain MoPn / Nigg) GN=recA PE=3 SV=1
RALEAAIAYIE--KQFGAG--SIMSLGK-H-S-S-A-H-EI-S-TI-KTGALSLD-----
LAL-G-------I---------GGVPKGR--I--IE-IF-G-P-E-SSGK-TTLAT--HI
VAN-A--Q------------------------K--M----------G--G----------
----------VA-----------------A--YIDA-EHAL-DP-NYAALI-GAN-I--N
D----L-MI-SQ-P-----------D--C--G------E----D----A---------L-
---S----I--------A---------EL---L--A----R-------S-----GAV---
---D----V-I-VID-SVAALVP--KS----------E-----LEG-EIGD-VH-V----
--G--L--Q--ARMMS--QALRKLTATLARTNTCA-IFINQIR------E----------
--------KI--G---V-S----F---------------------------G---N---P
---E--TT-TGGRALKFYSSIRMDIR-----R------I-GA-IKG-GE--------nFD
I-GNRIKVKVAKNKLAP-P-F-RTA-E----------FDIL------FN-----------
-E-GISS-----AGCIIDLA--V-E----K----N--IIDK-K-G-SWFNY-----Q---
--D-----R------K-----LG---Q---------GREAVR-EELK--R--N-KELFQE
LERRIYESV-
>sp|Q256J8|RECA_CHLFF Protein RecA OS=Chlamydophila felis (strain Fe/C-56) GN=recA PE=3 SV=1
KALEAAIAYIE--KQFGSG--SIMSLGK-H-S-A-T-H-EI-S-TI-KTGALSLD-----
LAL-G-------I---------GGVPKGR--I--VE-IF-G-P-E-SSGK-TTLAT--HI
VAN-A--Q------------------------K--M----------G--G----------
----------VA-----------------A--YIDA-EHAL-DP-GYASLI-GAN-I--N
D----L-MI-SQ-P-----------D--C--G------E----D----A---------L-
---S----I--------A---------EL---L--A----R-------S-----GAV---
---D----V-I-VID-SVAALVP--KS----------E-----LEG-DIGD-VH-V----
--G--L--Q--ARMMS--QALRKLTATLARSQTCA-IFINQIR------E----------
--------KI--G---V-S----F---------------------------G---N---P
---E--TT-TGGRALKFYSSIRIDIR-----R------I-GA-IKG-NE--------sFD
L-GNRIKVKVAKNKLAP-P-F-RTA-E----------FDIL------FN-----------
-E-GISS-----AGCILDLA--V-E----H----N--IVEK-K-G-SWFNY-----Q---
--D-----R------K-----LG---Q---------GREAVR-EELK--K--N-KKLFDE
LEKRILD---
>sp|B3QQT8|RECA_CHLP8 Protein RecA OS=Chlorobaculum parvum (strain NCIB 8327) GN=recA PE=3 SV=1
KQLNLAIETLE--KQFGKG--SIMRLGD-D-S-A-V-M-HV-K-AI-STGSMALD-----
YAL-G-------V---------GGFPRGR--V--TE-IY-G-P-E-SSGK-TTLAL--HA
IAE-A--Q------------------------K--E----------G--G----------
----------IA-----------------A--LVDA-EHAF-DP-TYARKL-GVD-I--N
S----L-LV-SQ-P-----------E--S--G------E----Q----A---------L-
---S----I--------V---------ET---L--V----R-------S-----GAV---
---D----I-V-VVD-SVAALVP--QA----------E-----LEG-EMGD-SV-V----
--G--L--Q--ARLMS--QALRKLTGAISKSSSVC-IFINQLR------D----------
--------KI--G---V-M----Y---------------------------G---S---P
---E--TT-TGGKALKFYSSVRLDIR-----R------I-AQ-IKD-GE---------EV
V-GNRTKVKVVKNKVAP-P-F-KIA-E----------FDIL------YG-----------
-E-GISV-----LGELIDLA--V-E----F----G--IIKK-A-G-AWFSY-----G---
--S-----E------K-----LG---Q---------GRENVK-RLLK--E--D-ETVRNT
IRQQVRDTL-
>sp|Q9Z7E4|RECA_CHLPN Protein RecA OS=Chlamydia pneumoniae GN=recA PE=3 SV=1
KALEAAVAYIE--KQFGAG--SIMSLGR-H-S-A-T-H-EI-S-TI-KTGALSLD-----
LAL-G-------I---------HGVPKGR--V--IE-IF-G-P-E-SSGK-TTLAT--HI
VAN-A--Q------------------------K--M----------G--G----------
----------VA-----------------A--YIDA-EHAL-DP-SYASLI-GVN-I--D
D----L-MI-SQ-P-----------D--C--G------E----D----A---------L-
---S----I--------A---------EL---L--A----R-------S-----GAV---
---D----V-I-VID-SVAALVP--KS----------E-----LEG-DIGD-VH-V----
--G--L--Q--ARMMS--QALRKLTATLSRSQTCA-VFINQIR------E----------
--------KI--G---V-S----F---------------------------G---N---P
---E--TT-TGGRALKFYSSIRLDIR-----R------I-GS-IKG-SD--------nSD
I-GNRIKVKVAKNKLAP-P-F-RIA-E----------FDIL------FN-----------
-E-GISS-----AGCILDLA--V-E----Y----N--IIEK-K-G-SWFNY-----Q---
--E-----K------K-----LG---Q---------GREFVR-EELK--R--N-RKLFEE
IEKRIYDV--
>sp|B0B8M5|RECA_CHLT2 Protein RecA OS=Chlamydia trachomatis serovar L2 (strain 434/Bu / ATCC VR-902B) GN=recA PE=3 SV=1
RALEAAIAYIE--KQFGAG--SIMSLGK-H-S-S-A-H-EI-S-TI-KTGALSLD-----
LAL-G-------I---------GGVPKGR--I--VE-IF-G-P-E-SSGK-TTLAT--HI
VAN-A--Q------------------------K--M----------G--G----------
----------VA-----------------A--YIDA-EHAL-DP-NYAALI-GAN-I--N
D----L-MI-SQ-P-----------D--C--G------E----D----A---------L-
---S----I--------A---------EL---L--A----R-------S-----GAV---
---D----V-I-VID-SVAALVP--KS----------E-----LEG-EIGD-VH-V----
--G--L--Q--ARMMS--QALRKLTATLARTNTCA-IFINQIR------E----------
--------KI--G---V-S----F---------------------------G---N---P
---E--TT-TGGRALKFYSSIRIDIR-----R------I-GS-IKG-GE--------nFD
I-GNRIKVKVAKNKLAP-P-F-RTA-E----------FDIL------FN-----------
-E-GISS-----AGCIIDLA--V-E----K----N--IIDK-K-G-SWFNY-----Q---
--D-----R------K-----LG---Q---------GREAVR-EELK--R--N-KELFHE
LERRIYESV-
>sp|Q3KL45|RECA_CHLTA Protein RecA OS=Chlamydia trachomatis serovar A (strain HAR-13 / ATCC VR-571B) GN=recA PE=3 SV=1
RALEAAIAYIE--KQFGAG--SIMSLGK-H-S-S-A-H-EI-S-TI-KTGALSLD-----
LAL-G-------I---------GGVPKGR--I--VE-IF-G-P-E-SSGK-TTLAT--HI
VAN-A--Q------------------------K--M----------G--G----------
----------VA-----------------A--YIDA-EHAL-DP-NYAALI-GAN-I--N
D----L-MI-SQ-P-----------D--C--G------E----D----A---------L-
---S----I--------A---------EL---L--A----R-------S-----GAV---
---D----V-I-VID-SVAALVP--KS----------E-----LEG-EIGD-VH-V----
--G--L--Q--ARMMS--QALRKLTATLARTNTCA-IFINQIR------E----------
--------KI--G---V-S----F---------------------------G---N---P
---E--TT-TGGRALKFYSSIRIDIR-----R------I-GS-IKG-GE--------nFD
I-GNRIKVKVAKNKLAP-P-F-RTA-E----------FDIL------FN-----------
-E-GISS-----AGCIIDLA--V-E----K----N--IIDK-K-G-SWFNY-----Q---
--D-----R------K-----LG---Q---------GREAVR-EELK--R--N-KELFHE
LERCIYESV-
>sp|B3QSD5|RECA_CHLT3 Protein RecA OS=Chloroherpeton thalassium (strain ATCC 35110 / GB-78) GN=recA PE=3 SV=1
KQLNLAVESLE--KQFGKG--AIMRLGD-D-A---V-V-QV-P-VV-STGSISLD-----
YAL-G-------V---------GGLPKGR--I--VE-IY-G-P-E-SSGK-TTLAL--HA
IAE-A--Q------------------------K--A----------G--G----------
----------IA-----------------A--FVDA-EHAF-DQ-SYARKL-GID-I--K
S----L-LI-SQ-P-----------E--S--G------E----Q----A---------L-
---S----I--------T---------ET---L--V----R-------S-----GAV---
---D----I-I-VVD-SVAALVP--QA----------E-----LEG-EMGD-SQ-M----
--G--L--Q--ARLMS--QALRKLTGAISKSNCVA-IFINQLR------D----------
--------KI--G---V-M----Y---------------------------G---S---P
---E--TT-TGGKALKFYASVRLDIR-----K------I-AQ-IKD-GT---------EI
V-GNRTKVKVVKNKVAP-P-F-KTV-E----------FDII------YG-----------
-E-GVSR-----IGELIDLA--V-E----L----G--IVKK-A-G-AWFSY-----E---
--N-----D------K-----LG---Q---------GRETVK-TLLK--A--D-EALFNK
IYAQVKEQM-
>sp|O52393|RECA_CHLTE Protein RecA OS=Chlorobium tepidum (strain ATCC 49652 / DSM 12025 / TLS) GN=recA PE=3 SV=1
KQLNLAIETLE--KQFGKG--AIMRLGD-D-S-A-V-M-HV-Q-VI-STGSMALD-----
YAL-G-------V---------GGLPRGR--V--TE-IY-G-P-E-SSGK-TTLAL--HA
IAE-A--Q------------------------K--N----------G--G----------
----------IA-----------------A--LVDA-EHAF-DP-TYARKL-GVD-I--N
A----L-LV-SQ-P-----------E--S--G------E----Q----A---------L-
---S----I--------V---------ET---L--V----R-------S-----GAV---
---D----I-I-VID-SVAALVP--QA----------E-----LEG-EMGD-SV-V----
--G--L--Q--ARLMS--QALRKLTGAISKSSSVC-LFINQLR------D----------
--------KI--G---V-M----Y---------------------------G---S---P
---E--TT-TGGKALKFYSSVRLDIR-----K------I-AQ-IKD-GE---------EL
V-GNRTKVKVVKNKVAP-P-F-KTA-E----------FDIL------YG-----------
-E-GISV-----LGELIDLA--V-E----F----G--IIKK-S-G-AWFSY-----G---
--T-----E------K-----LG---Q---------GRENVK-KLLK--E--D-ETLRNT
IRQQVRDM--
>sp|Q1QZX3|RECA_CHRSD Protein RecA OS=Chromohalobacter salexigens (strain DSM 3043 / ATCC BAA-138 / NCIMB 13768) GN=recA PE=3 SV=1
KALNAALSQIE--RQFGKG--AVMRLGD-T-P---R-V-AT-P-AI-STGSLGLD-----
IAL-G-------V---------GGLPMGR--V--VE-IF-G-P-E-SSGK-TTMTL--SV
IAQ-G--Q------------------------K--Q----------G--K----------
----------TC-----------------A--FIDA-EHAL-DP-TYAEKL-GVN-L--D
D----L-LV-SQ-P-----------D--T--G------E----Q----A---------L-
---E----I--------C---------DM---L--V----R-------S-----GGV---
---D----V-I-VVD-SVAALTP--RA----------E-----IEG-EMGD-SH-V----
--G--L--Q--ARLMS--QALRKVTGNIKNANCMV-MFVNQIR------M----------
--------KI--G---V-M----F---------------------------G---N---P
---E--TT-TGGNALKFYSSVRLDIR-----R------T-GS-VKQ-GD---------EA
I-GNETRVKVVKNKVAP-P-F-RQA-E----------FQIL------YG-----------
-K-GIYH-----AGEVVDIG--V-Q----Q----G--LVDK-A-G-AWYSY-----Q---
--G-----N------K-----IG---Q---------GKANAA-QFLE--D--N-PAIMEE
IENEIRAR--
>sp|Q7NXL9|RECA_CHRVO Protein RecA OS=Chromobacterium violaceum (strain ATCC 12472 / DSM 30191 / JCM 1249 / NBRC 12614 / NCIMB 9131 / NCTC 9757) GN=recA PE=3 SV=1
KALAAALAQIE--KQFGKG--SIMRMSD-N-Q-I-T-E-NL-Q-VI-STGSLTLD-----
LAL-G-------V---------GGLPRGR--V--VE-IY-G-P-E-SSGK-TTLCL--QA
VAE-A--Q------------------------K--L----------G--G----------
----------TC-----------------A--YIDA-ENAL-DP-VYAQKL-GVN-V--E
D----L-LI-SQ-P-----------D--T--G------E----Q----A---------L-
---E----I--------C---------DM---L--V----R-------S-----SGV---
---D----V-I-VVD-SVAALVP--KA----------E-----IEG-EMGD-SH-V----
--G--L--Q--ARLMS--QALRKLTGNIKRTNTLV-IFINQIR------M----------
--------KI--G---V-M----F---------------------------G---N---P
---E--TT-TGGNALKFYASVRLDIR-----R------T-GG-IKK-GD---------EV
I-GNDTRVKVVKNKVSP-P-F-RQA-D----------FEIL------YG-----------
-E-GISR-----QGEIIELG--V-K----H----G--FIDK-S-G-AWYAY-----N---
--G-----Q------K-----IG---Q---------GKDNTR-EWLK--A--N-PAIADE
IERKIREAV-
>sp|A8ANQ3|RECA_CITK8 Protein RecA OS=Citrobacter koseri (strain ATCC BAA-895 / CDC 4225-83 / SGSC4696) GN=recA PE=3 SV=1
KALAAALGQIE--KQFGKG--SIMRLGE-D-R---S-M-DV-E-TI-STGSLSLD-----
IAL-G-------A---------GGLPMGR--I--VE-IY-G-P-E-SSGK-TTLTL--QV
IAA-A--Q------------------------R--E----------G--K----------
----------TC-----------------A--FIDA-EHAL-DP-IYARKL-GVD-I--D
N----L-LC-SQ-P-----------D--T--G------E----Q----A---------L-
---E----I--------C---------DA---L--A----R-------S-----GAV---
---D----V-I-VVD-SVAALTP--KA----------E-----IEG-EIGD-SH-M----
--G--L--A--ARMMS--QAMRKLAGNLKQSNTLL-IFINQIR------M----------
--------KI--G---V-M----F---------------------------G---N---P
---E--TT-TGGNALKFYASVRLDIR-----R------I-GA-VKE-GE---------NV
V-GSETRVKVVKNKIAA-P-F-KQA-E----------FQIL------YG-----------
-E-GINF-----YGELVDLG--V-K----E----K--LIEK-A-G-AWYSY-----N---
--G-----E------K-----IG---Q---------GKANAT-AWLK--E--N-PATAKE
IEKKVREL--
>sp|A5CSL7|RECA_CLAM3 Protein RecA OS=Clavibacter michiganensis subsp. michiganensis (strain NCPPB 382) GN=recA PE=3 SV=1
KSLETALAQID--RQFGKG--SVMRLGS-D-E---R-A-PV-A-VI-PTGSVALD-----
VAL-G-------I---------GGLPRGR--I--VE-IY-G-P-E-SSGK-TTLTL--HA
IAN-A--Q------------------------R--A----------G--G----------
----------IA-----------------A--FIDA-EHAL-DP-EYAKKL-GVD-I--D
A----L-LV-SQ-P-----------D--T--G------E----Q----A---------L-
---E----I--------A---------DM---L--V----R-------S-----GSI---
---D----L-V-VID-SVAALVP--RA----------E-----IEG-EMGD-SH-V----
--G--L--Q--ARLMS--QALRKLTGGLNQTQTTM-IFINQLR------E----------
--------KI--G---V-F----F---------------------------G---S---P
---E--TT-AGGKALKFYASVRLDIR-----R------I-ET-LKD-GT---------DA
V-GNRTRVKVVKNKMAP-P-F-KQA-E----------FDIL------YG-----------
-T-GISR-----EGSLIDFG--V-E----H----E--IVRK-S-G-AWYTY-----D---
--G-----D------Q-----LG---Q---------GKENSR-KHLL--N--N-PEIAAE
IEQKIKVKL-
>sp|P58254|RECA_CLOAB Protein RecA OS=Clostridium acetobutylicum (strain ATCC 824 / DSM 792 / JCM 1419 / LMG 5710 / VKM B-1787) GN=recA PE=3 SV=1
KAIDAAMSQIE--KQFGKG--AIMKLGE-Q-D---I-L-NI-D-AI-STGCLSLD-----
IAL-G-------I---------GGVPRGR--V--VE-IY-G-P-E-SSGK-TTVAL--HI
LAE-A--Q------------------------K--K----------G--G----------
----------AA-----------------A--FIDA-EHAL-DP-QYARAL-GVD-I--D
N----L-VV-SQ-P-----------D--T--G------E----Q----A---------L-
---E----I--------A---------EA---L--V----R-------S-----GAI---
---D----V-I-VVD-SVAALVP--KA----------E-----IEG-EMGD-SH-V----
--G--L--Q--ARLMS--QALRKLTGSINKSKCIA-IFINQLR------E----------
--------KV--G---I-M----F---------------------------G---N---P
---E--TT-PGGRALKFYASVRMDIR-----K------I-DT-IKQ-GE---------EM
I-GNRVRVKVVKNKVAP-P-F-KQA-E----------FDIM------YN-----------
-E-GISR-----EGNIVDVG--V-K----E----N--IIQK-S-G-AWFSY-----G---
--D-----I------R-----LG---Q---------GRENAK-LFFK--E--N-IDIRSE
VENKIREKY-
>sp|P42441|RECA_CLOB8 Protein RecA OS=Clostridium beijerinckii (strain ATCC 51743 / NCIMB 8052) GN=recA PE=3 SV=2
KAIESAMSHIE--KQFGKG--SVMKLGD-H-N---I-S-NM-D-AI-STGCLDLD-----
IAL-G-------I---------GGVPKGR--I--IE-IY-G-P-E-SSGK-TTIAL--HI
AAE-S--Q------------------------K--K----------G--G----------
----------AV-----------------G--YIDA-EHAL-DP-SYAQKL-GVD-V--D
S----L-II-SQ-P-----------D--T--G------E----Q----G---------L-
---E----I--------A---------EA---L--V----R-------S-----GAI---
---D----V-L-VVD-SVAALVP--KA----------E-----IEG-EMGD-SH-I----
--G--L--Q--ARLMS--QALRKLAGTINKTNCVA-IFINQLR------E----------
--------KV--G---V-M----F---------------------------G---S---P
---E--TT-TGGRALKFYASVRLDIR-----R------I-DS-IKQ-GD---------SI
I-GNRTRIKVMKNKVAP-P-F-KQA-E----------FDIM------YN-----------
-E-GISR-----CGNIVDVG--V-K----E----E--IVQK-S-G-AWFSY-----G---
--D-----I------R-----LG---Q---------GRENAK-LYLK--E--N-PEVALD
IENQIREKYN
>sp|B2V4I3|RECA_CLOBA Protein RecA OS=Clostridium botulinum (strain Alaska E43 / Type E3) GN=recA PE=3 SV=1
KAIENAMGQIE--KQFGKG--SVMKLGE-D-S---V-L-NI-D-AI-STGCLDLD-----
IAL-G-------I---------GGVPKGR--I--VE-IY-G-P-E-SSGK-TTIAL--HI
AAE-A--Q------------------------K--K----------G--G----------
----------AV-----------------G--FIDA-EHAL-DP-SYARNL-GVD-T--E
N----L-IV-SQ-P-----------D--T--G------E----Q----G---------L-
---E----I--------A---------EA---L--V----R-------S-----GAI---
---D----V-I-IVD-SVAALVP--KA----------E-----IEG-EMGD-SH-I----
--G--L--Q--ARLMS--QALRKLAGTISKTNCIA-IFINQLR------E----------
--------KV--G---V-M----F---------------------------G---S---P
---E--TT-TGGRALKFYASVRLDVR-----R------I-DS-IKQ-GD---------GI
V-GNRTRIKVTKNKVAP-P-F-KQA-E----------FDIM------YN-----------
-E-GISR-----EGNIVDVG--V-K----E----E--IVQK-S-G-AWFSY-----G---
--D-----I------R-----LG---Q---------GRENAK-QYLK--E--N-PEVALD
IENQIREKHN
>sp|B2TJ69|RECA_CLOBB Protein RecA OS=Clostridium botulinum (strain Eklund 17B / Type B) GN=recA PE=3 SV=1
KAIENAMGQIE--KQFGKG--SVMKLGE-N-S---V-L-NI-D-AI-STGCLDLD-----
IAL-G-------I---------GGVPKGR--I--VE-IY-G-P-E-SSGK-TTIAL--HI
AAE-A--Q------------------------K--K----------G--G----------
----------AV-----------------G--FIDA-EHAL-DP-SYARNL-GVD-T--E
N----L-IV-SQ-P-----------D--T--G------E----Q----G---------L-
---E----I--------A---------EA---L--V----R-------S-----GAI---
---D----V-I-IVD-SVAALVP--KA----------E-----IEG-EMGD-SH-I----
--G--L--Q--ARLMS--QALRKLAGTISKTNCIA-IFINQLR------E----------
--------KV--G---V-M----F---------------------------G---S---P
---E--TT-TGGRALKFYASVRLDVR-----R------I-DS-IKQ-GD---------GI
V-GNRTRIKVTKNKVAP-P-F-KQA-E----------FDIM------YN-----------
-E-GISR-----QGNIVDVG--V-K----E----E--IVQK-S-G-AWFSY-----G---
--D-----I------R-----LG---Q---------GRENAK-QYLK--E--N-PEVALD
IENQIREKHN
>sp|A0Q0P4|RECA_CLONN Protein RecA OS=Clostridium novyi (strain NT) GN=recA PE=3 SV=1
KALQAAITQIE--KQFGKG--SVMKLGE-E-H---V-L-NV-E-AI-STGSLSLD-----
IAL-G-------I---------GGIPRGR--I--IE-IF-G-P-E-SSGK-TTVAL--HI
IAE-A--Q------------------------K--S----------G--G----------
----------TA-----------------A--FIDA-EHAL-DP-VYAKAL-GVD-I--D
N----L-IV-SQ-P-----------D--T--G------E----Q----A---------L-
---E----I--------C---------EA---L--V----R-------S-----GAI---
---D----V-I-VVD-SVAALVP--KA----------E-----IEG-EMGD-SH-V----
--G--L--Q--ARLMS--QALRKLTGSINKSKCAT-IFINQLR------E----------
--------KV--G---I-M----F---------------------------G---N---P
---E--TT-PGGRALKFYSSVRLDVR-----K------I-ET-IKQ-GD---------EF
L-GSRTRVKVVKNKVAP-P-F-KQA-E----------FDIM------YG-----------
-T-GISF-----EGNVLDVG--V-D----N----E--IIQK-S-G-SWFSY-----N---
--D-----T------R-----LG---Q---------GRENVK-QFLR--E--N-PSILLE
VENKIREKHN
>sp|Q0TPT0|RECA_CLOP1 Protein RecA OS=Clostridium perfringens (strain ATCC 13124 / NCTC 8237 / Type A) GN=recA PE=3 SV=1
KAIEMAMGQIE--KQFGKG--SVMKLGE-Q-G---A-P-QM-D-AV-STGCLDLD-----
IAL-G-------I---------GGVPKGR--I--IE-IY-G-P-E-SSGK-TTVAL--HV
VAE-A--Q------------------------K--L----------G--G----------
----------AA-----------------A--YIDA-EHAL-DP-VYAKRL-GVN-I--D
D----L-VV-SQ-P-----------D--T--G------E----Q----A---------L-
---E----I--------T---------EA---L--V----R-------S-----GAI---
---D----V-L-VVD-SVAALVP--RA----------E-----IEG-EMGD-SH-V----
--G--L--Q--ARLMS--QALRKLTGTINKSNCVV-IFINQLR------E----------
--------KV--G---I-M----F---------------------------G---N---P
---E--TT-PGGRALKFYASVRMDIR-----R------I-DS-IKQ-GD---------GI
T-GNRTRVKIVKNKVAP-P-F-KQA-E----------FDIM------YN-----------
-E-GISK-----EGNIVDVG--V-K----E----N--IVQK-S-G-AWFSY-----G---
--D-----I------R-----LG---Q---------GRENAK-QYLK--E--N-PAVALD
IENQIREKY-
>sp|Q0SSE7|RECA_CLOPS Protein RecA OS=Clostridium perfringens (strain SM101 / Type A) GN=recA PE=3 SV=1
KAIEMAMGQIE--KQFGKG--SVMKLGE-Q-G---A-P-QM-D-AV-STGCLDLD-----
IAL-G-------I---------GGVPKGR--I--IE-IY-G-P-E-SSGK-TTVAL--HV
VAE-A--Q------------------------K--L----------G--G----------
----------AA-----------------A--YIDA-EHAL-DP-VYAKRL-GVN-I--D
D----L-VV-SQ-P-----------D--T--G------E----Q----A---------L-
---E----I--------T---------EA---L--V----R-------S-----GAI---
---D----V-L-VVD-SVAALVP--RA----------E-----IEG-EMGD-SH-V----
--G--L--Q--ARLMS--QALRKLTGTINKSNCVV-IFINQLR------E----------
--------KV--G---I-M----F---------------------------G---N---P
---E--TT-PGGRALKFYASVRMDIR-----R------I-DS-IKQ-GD---------GI
T-GNRTRVKIVKNKVAP-P-F-KQA-E----------FDIM------YN-----------
-E-GISK-----EGNIVDVG--V-K----E----N--IVQK-S-G-AWFSY-----G---
--D-----I------R-----LG---Q---------GRENAK-QYLK--E--N-PSVALD
IENQIREKY-
>sp|Q895I5|RECA_CLOTE Protein RecA OS=Clostridium tetani (strain Massachusetts / E88) GN=recA PE=3 SV=1
KAIEAAMGNIE--KQFGKG--SVMKLGE-K-N---I-L-DI-E-AI-STGCLGMD-----
IAL-G-------I---------GGVPKGR--I--VE-IY-G-P-E-SSGK-TTVAL--HI
IAE-A--Q------------------------K--N----------G--G----------
----------VA-----------------A--FIDA-EHAL-DP-SYARKL-GVD-I--D
N----L-IV-SQ-P-----------D--T--G------E----Q----G---------L-
---E----I--------A---------EA---L--V----R-------S-----NAI---
---D----I-V-VVD-SVAALVP--KA----------E-----IQG-EMGD-SH-V----
--G--L--Q--ARLMS--QALRKLAGSINKSNCVA-IFINQLR------E----------
--------KV--G---I-M----F---------------------------G---S---P
---E--TT-PGGRALKFYSSVRLDVR-----R------I-DT-IKQ-GD---------EF
L-GNRTRVKVTKNKVAP-P-F-KNA-E----------FDIM------YN-----------
-E-GISR-----TGDVLDLG--V-K----E----E--IVQK-S-G-SWFSY-----N---
--D-----V------R-----LG---Q---------GRENAK-QFLK--D--N-PELLYE
IENTIREKY-
>sp|Q47WN3|RECA_COLP3 Protein RecA OS=Colwellia psychrerythraea (strain 34H / ATCC BAA-681) GN=recA PE=3 SV=1
KALSAALAQIE--RQFGKG--SIMKLGD-N-T---T-M-DV-E-TI-STGSLGLD-----
IAL-G-------A---------GGLPMGR--V--VE-IY-G-P-E-SSGK-TTLTL--EV
IAE-A--Q------------------------R--N----------G--K----------
----------VC-----------------A--FIDA-EHAL-DP-VYAEKL-GVN-I--D
E----L-LI-SQ-P-----------D--T--G------E----Q----A---------L-
---E----I--------V---------DM---L--T----R-------S-----GAI---
---D----V-I-VVD-SVAALTP--KA----------E-----IEG-DMGD-SH-M----
--G--L--Q--ARMLS--QAMRKLTGNLKKSNTML-IFINQIR------M----------
--------KI--G---V-M----F---------------------------G---S---P
---E--TT-TGGNALKFYASVRLDIR-----R------I-GA-VKN-GD---------EI
V-GNETRVKVVKNKIAP-P-F-KQA-E----------FQIL------YG-----------
-E-GINN-----LGELIELG--V-K----H----E--FVEK-A-G-AWYSC-----N---
--G-----E------R-----IG---Q---------GKANAA-KYLD--E--H-PEMAKD
VDTKLRDM--
>sp|C3PGY9|RECA_CORA7 Protein RecA OS=Corynebacterium aurimucosum (strain ATCC 700975 / DSM 44827 / CN-1) GN=recA PE=3 SV=1
KALDAAMAMIE--KDFGKG--AVMRLGD-D-D---R-P-PI-Q-AI-SSGNTAID-----
IAL-G-------V---------GGFPRGR--I--VE-IY-G-P-E-SSGK-TTVAL--HA
IAS-A--Q------------------------K--T----------G--G----------
----------IA-----------------A--FIDA-EHAL-DP-EYARLL-GVD-T--D
N----L-LV-SQ-P-----------D--T--G------E----Q----A---------L-
---E----I--------A---------DM---L--V----R-------S-----GAI---
---D----I-I-VID-SVAALTP--KA----------E-----IEG-EMGD-SH-V----
--G--L--Q--ARLMS--QALRKMTGALYNSGTTA-IFINQLR------E----------
--------KI--G---V-M----F---------------------------G---S---P
---E--TT-TGGKALKFYASVRCDIR-----R------I-QT-LKD-GQ---------DA
I-GNRTKLKVVKNKVSP-P-F-KIA-E----------FDIM------YG-----------
-E-GISR-----ESSIIDLG--V-E----H----G--FIKK-S-G-SWFTY-----E---
--G-----D------Q-----LG---Q---------GKEKAR-NFLK--D--N-PDLADE
IEKKIFVK--
>sp|P62213|RECA_CORDI Protein RecA OS=Corynebacterium diphtheriae (strain ATCC 700971 / NCTC 13129 / Biotype gravis) GN=recA PE=3 SV=1
KALDAALAMIE--KDFGKG--AVMRLGD-E-N---R-P-PI-S-AI-SSGNTAID-----
VAL-G-------I---------GGFPRGR--I--VE-VY-G-P-E-SSGK-TTVAL--HA
IAQ-A--Q------------------------K--A----------G--G----------
----------IA-----------------A--FIDA-EHAL-DP-DYARKL-GVD-T--D
A----L-LV-SQ-P-----------D--T--G------E----Q----A---------L-
---E----I--------A---------DM---L--V----R-------S-----GAI---
---D----I-I-VID-SVAALTP--KA----------E-----IEG-EMGD-SH-V----
--G--L--Q--ARLMS--QALRKMTGALYNSGTTA-IFINQLR------E----------
--------KI--G---V-M----F---------------------------G---S---P
---E--TT-TGGKALKFYASVRCDVR-----R------I-QT-LKD-GQ---------DA
I-GNRTRLKVVKNKVSP-P-F-KIA-E----------FDIM------YG-----------
-E-GISR-----ESSIIDLG--V-D----N----G--IIKK-S-G-SWFTY-----E---
--G-----D------Q-----LG---Q---------GKEKVR-LYLK--E--T-PELADE
IEDKIFRA--
>sp|Q8FPD3|RECA_COREF Protein RecA OS=Corynebacterium efficiens (strain DSM 44549 / YS-314 / AJ 12310 / JCM 11189 / NBRC 100395) GN=recA PE=3 SV=1
KALDAALALIE--KDFGKG--AVMRLGD-E-N---R-P-PI-Q-VI-SSGNTALD-----
IAL-G-------I---------GGFPRGR--I--VE-VY-G-P-E-SSGK-TTVAL--HA
IAQ-A--Q------------------------K--A----------G--G----------
----------IA-----------------A--FIDA-EHAL-DP-DYARKL-GVD-T--D
A----L-LV-SQ-P-----------D--T--G------E----Q----A---------L-
---E----I--------A---------DM---L--V----R-------S-----GAI---
---D----I-L-VID-SVAALTP--KA----------E-----IEG-EMGD-SH-V----
--G--L--Q--ARLMS--QALRKMTGALYNSGTTA-IFINQLR------E----------
--------KI--G---V-M----F---------------------------G---S---P
---E--TT-TGGKALKFYASVRIDVR-----R------I-QT-LKD-GQ---------DA
I-GNRTRAKIVKNKVSP-P-F-KIA-E----------FDII------YG-----------
-E-GISR-----ESSIIDLA--V-D----N----G--IVKK-S-G-SWFTY-----E---
--G-----D------Q-----LG---Q---------GKEKAR-LFLK--E--T-PELADE
IEEKIFRKL-
>sp|A4QEW3|RECA_CORGB Protein RecA OS=Corynebacterium glutamicum (strain R) GN=recA PE=3 SV=1
KALDAALALIE--KDFGKG--AVMRLGD-E-N---R-P-PI-Q-TI-SSGNTAID-----
IAL-G-------I---------GGFPRGR--I--VE-VY-G-P-E-SSGK-TTVAL--HA
IAQ-A--Q------------------------K--A----------G--G----------
----------IA-----------------A--FIDA-EHAL-DP-DYARKL-GVD-T--D
A----L-LV-SQ-P-----------D--T--G------E----Q----A---------L-
---E----I--------A---------DM---L--V----R-------S-----GAI---
---D----I-I-VID-SVAALTP--KA----------E-----IEG-EMGD-SH-V----
--G--L--Q--ARLMS--QALRKMTGALYNSGTTA-IFINQLR------E----------
--------KI--G---V-M----F---------------------------G---S---P
---E--TT-TGGKALKFYASVRCDIR-----R------I-QT-LKD-GQ---------DA
I-GNRTRLKVVKNKVSP-P-F-KIA-E----------FDIM------YG-----------
-E-GISR-----ESSVIDLA--V-D----N----G--IVKK-S-G-SWFTY-----E---
--G-----E------Q-----LG---Q---------GKEKVR-LSLK--E--N-PELTDE
LEDKIFKKL-
>sp|Q4JV77|RECA_CORJK Protein RecA OS=Corynebacterium jeikeium (strain K411) GN=recA PE=3 SV=1
KALELAMAQIE--KDFGKG--AIMRLGD-D-T---R-P-PI-Q-AI-SSGNIAIN-----
AAL-G-------I---------GGFPRGR--V--VE-IY-G-P-E-SSGK-TTVAL--HA
IAE-A--Q------------------------R--A----------G--G----------
----------IA-----------------A--FVDA-EHAL-DP-EYARAL-GVD-T--D
A----L-LV-SQ-P-----------D--T--G------E----Q----A---------L-
---E----I--------A---------DM---L--I----R-------S-----GAI---
---D----I-I-VVD-SVAALTP--KA----------E-----IDG-DMGD-SH-V----
--G--L--Q--ARLMS--QALRKMTGALYQTGTTA-IFINQLR------E----------
--------KI--G---V-M----F---------------------------G---S---P
---E--TT-TGGKALKFYASVRCDIR-----R------I-QA-LKD-GQ---------DV
V-GNRTRLKVVKNKVSP-P-F-KIA-E----------FDIL------YG-----------
-E-GISR-----EGSIIDLG--V-E----T----G--LIKK-S-G-SWFTY-----D---
--G-----D------Q-----LG---Q---------GKEKAR-EFLK--N--N-RDLSAE
LEDRIAREL-
>sp|P48288|RECA_CORP2 Protein RecA OS=Corynebacterium pseudotuberculosis (strain C231) GN=recA PE=3 SV=1
KALDAALAMIE--KDFGKG--AVMRLGD-D-N---R-P-PI-S-AI-SSGNTAID-----
VAL-G-------I---------GGFPKGR--I--VE-VY-G-P-E-SSGK-TTVAL--HA
IAQ-A--Q------------------------R--A----------G--G----------
----------IA-----------------A--FIDA-EHAL-DP-DYARKL-GVD-T--D
A----L-LV-SQ-P-----------D--T--G------E----Q----A---------L-
---E----I--------A---------DM---L--V----R-------S-----GAI---
---D----I-I-VID-SVAALTP--KA----------E-----IEG-EMGD-SH-V----
--G--L--Q--ARLMS--QALRKMTGALYNSGTTA-IFINQLR------E----------
--------KI--G---V-M----F---------------------------G---S---P
---E--TT-TGGKALKFYASVRCDVR-----R------I-QT-LKD-GQ---------DA
I-GNRTRLKVVKNKVSP-P-F-KIA-E----------FDIM------YG-----------
-E-GISR-----ESSIIDLG--V-D----N----G--IIKK-S-G-SWFTY-----D---
--G-----D------Q-----LG---Q---------GKEKVR-LYLK--Q--T-PELADE
IEEKIFRAL-
>sp|B1VDD6|RECA_CORU7 Protein RecA OS=Corynebacterium urealyticum (strain ATCC 43042 / DSM 7109) GN=recA PE=3 SV=1
KALDLAMAQIE--KDFGKG--AIMRLGD-E-N---R-P-PI-S-AI-PSGNIAIN-----
VAL-G-------I---------GGFPRGR--V--VE-IY-G-P-E-SSGK-TTVAL--HA
IAE-A--Q------------------------K--G----------G--G----------
----------IA-----------------A--FIDA-EHAL-DP-EYAKAL-GVD-T--D
A----L-LV-SQ-P-----------D--T--G------E----Q----A---------L-
---E----I--------A---------DM---L--V----R-------S-----GAI---
---D----M-V-VID-SVAALTP--KA----------E-----IDG-EMGD-SH-V----
--G--L--Q--ARLMS--QALRKMTSALYQTGTTA-IFINQLR------E----------
--------KI--G---V-M----F---------------------------G---S---P
---E--TT-TGGKALKFYASVRCDIR-----R------I-QA-LKD-GQ---------DV
V-GNRTRLKIVKNKVSP-P-F-KIA-E----------FDIL------YG-----------
-E-GISR-----EGSILDLG--V-D----A----G--IIKK-S-G-SWFTY-----E---
--G-----E------Q-----LG---Q---------GKEKAR-DFLK--S--N-PELAEQ
LDDRIMQELK
>sp|Q83CQ4|RECA_COXBU Protein RecA OS=Coxiella burnetii (strain RSA 493 / Nine Mile phase I) GN=recA PE=3 SV=1
-ALNAALSQIE--RQFGKG--SVMRLGD-P-G-L-I-P-DI-D-VI-STGSLGLD-----
IAL-G-------V---------GGLPRGR--I--IE-IY-G-P-E-ASGK-TTLAL--QT
IAS-C--Q------------------------R--M----------G--G----------
----------TA-----------------A--FVDA-EHAL-DA-IYAGKL-GVK-V--E
D----L-LV-SQ-P-----------D--T--G------E----Q----A---------L-
---E----I--------T---------DM---L--V----R-------S-----GAV---
---D----L-I-VID-SVAALTP--KA----------E-----IEG-DMGD-SH-M----
--G--L--Q--ARLMS--QALRKLTANIKKSNTLV-IFINQIR------M----------
--------KI--G---V-M----F---------------------------G---N---P
---E--TT-TGGNALKFYSSVRLDIR-----R------I-GA-IKK-GE---------EI
L-GSETRVKVVKNKVAP-P-F-RQV-E----------FDIL------YG-----------
-L-GISR-----ESELIDLG--V-K----N----E--LVEK-A-G-AWYSY-----N---
--G-----E------R-----IG---Q---------GKENVR-QFFL--E--N-PKIAGE
IETRLREKL-
>sp|A7MJ38|RECA_CROS8 Protein RecA OS=Cronobacter sakazakii (strain ATCC BAA-894) GN=recA PE=3 SV=1
KALAAALGQIE--KQFGKG--SIMRLGE-D-R---T-M-DV-E-TI-STGSLSLD-----
IAL-G-------A---------GGLPMGR--I--VE-IY-G-P-E-SSGK-TTLTL--QV
IAA-A--Q------------------------R--A----------G--K----------
----------TC-----------------A--FIDA-EHAL-DP-VYARKL-GVD-I--D
N----L-LC-SQ-P-----------D--T--G------E----Q----A---------L-
---E----I--------C---------DA---L--A----R-------S-----GAV---
---D----V-L-VVD-SVAALTP--KA----------E-----IEG-EIGD-SH-M----
--G--L--A--ARMMS--QAMRKLAGNLKNSNTLL-IFINQIR------M----------
--------KI--G---V-M----F---------------------------G---N---P
---E--TT-TGGNALKFYASVRLDIR-----R------I-GA-VKE-GE---------EV
V-GSETRVKVVKNKVAA-P-F-KQA-E----------FQIL------YG-----------
-E-GINF-----YGELVDLG--V-K----H----K--LIEK-A-G-AWYSY-----N---
--G-----E------K-----IG---Q---------GKANAT-NFLK--E--N-KPMADE
IEKKLRDM--
>sp|Q0KE78|RECA_CUPNH Protein RecA OS=Cupriavidus necator (strain ATCC 17699 / H16 / DSM 428 / Stanier 337) GN=recA PE=3 SV=1
KALAAALSQIE--KQFGKG--SIMRLGD-G-E-V-E-K-DI-Q-VV-STGSLGLD-----
IAL-G-------V---------GGLPRGR--V--VE-IY-G-P-E-SSGK-TTLTL--QV
VAE-M--Q------------------------K--L----------G--G----------
----------TC-----------------A--FIDA-EHAL-DV-SYANKL-GVN-V--G
D----L-LI-SQ-P-----------D--T--G------E----Q----A---------L-
---E----I--------T---------DA---L--V----R-------S-----GSI---
---D----L-I-VID-SVAALVP--KA----------E-----IEG-EMGD-SL-P----
--G--L--Q--ARLMS--QALRKLTGTIKRTNCLV-IFINQIR------M----------
--------KI--G---V-M----F---------------------------G---S---P
---E--TT-TGGNALKFYASVRLDIR-----R------I-GS-IKK-GD---------DV
I-GNETKVKVVKNKVSP-P-F-REA-F----------FDIL------YG-----------
-Q-GISR-----QGEIIDLG--V-D----A----K--IVEK-S-G-AWYSY-----N---
--G-----D------K-----IG---Q---------GKDNAR-EYLR--E--N-PDIADE
IENKVRAAL-
>sp|Q475M4|RECA_CUPPJ Protein RecA OS=Cupriavidus pinatubonensis (strain JMP 134 / LMG 1197) GN=recA PE=3 SV=1
KALAAALSQIE--KQFGKG--SIMRMGD-G-E-V-E-K-DI-Q-VV-STGSLGLD-----
IAL-G-------V---------GGLPRGR--V--VE-IY-G-P-E-SSGK-TTLTL--QV
VAE-M--Q------------------------K--L----------G--G----------
----------TC-----------------A--FIDA-EHAL-DV-NYASKL-GVD-V--G
E----L-LI-SQ-P-----------D--T--G------E----Q----A---------L-
---E----I--------T---------DA---L--V----R-------S-----GSI---
---D----L-I-VID-SVAALVP--KA----------E-----IEG-EMGD-SL-P----
--G--L--Q--ARLMS--QALRKLTGTIKRTNCLV-IFINQIR------M----------
--------KI--G---V-M----F---------------------------G---S---P
---E--TT-TGGNALKFYASVRLDIR-----R------I-GS-IKK-GD---------DV
I-GNETKVKVVKNKVSP-P-F-REA-F----------FDIL------YG-----------
-Q-GISR-----QGEIIDLG--V-D----A----K--IVEK-S-G-AWYSY-----N---
--G-----D------K-----IG---Q---------GKDNAR-EYLR--E--N-PDIAQE
IENKVRAAL-
>sp|B2AHB8|RECA_CUPTR Protein RecA OS=Cupriavidus taiwanensis (strain R1 / LMG 19424) GN=recA PE=3 SV=1
KALAAALSQIE--KQFGKG--SIMRLGD-G-E-V-E-K-DI-Q-VV-STGSLGLD-----
IAL-G-------V---------GGLPRGR--V--VE-IY-G-P-E-SSGK-TTLTL--QV
VAE-M--Q------------------------K--L----------G--G----------
----------TC-----------------A--FIDA-EHAL-DV-NYASKL-GVN-V--G
D----L-LI-SQ-P-----------D--T--G------E----Q----A---------L-
---E----I--------T---------DA---L--V----R-------S-----GSI---
---D----L-I-IID-SVAALVP--KA----------E-----IEG-EMGD-SL-P----
--G--L--Q--ARLMS--QALRKLTGTIKRTNCLV-IFINQIR------M----------
--------KI--G---V-M----F---------------------------G---S---P
---E--TT-TGGNALKFYASVRLDIR-----R------I-GS-IKK-GD---------DV
I-GNETKVKVVKNKVSP-P-F-REA-F----------FDIL------YG-----------
-Q-GISR-----QGEIIDLG--V-D----A----K--IVEK-S-G-AWYSY-----N---
--G-----E------K-----IG---Q---------GKDNAR-EYLR--E--N-PDIAAE
IENKVRAAL-
>sp|B1WW59|RECA_CYAA5 Protein RecA OS=Cyanothece sp. (strain ATCC 51142) GN=recA PE=3 SV=1
KALGLVLNQIE--RNFGKG--SIMRLGD-A-A---R-M-KV-E-TI-STGALTLD-----
LAL-G-----------------GGLPMGR--V--VE-IY-G-P-E-SSGK-TTLAL--HA
IAE-V--Q------------------------K--A----------G--G----------
----------VA-----------------A--FVDA-EHAL-DP-TYSAAL-GVD-I--N
N----L-LV-AQ-P-----------D--T--G------E----S----A---------L-
---E----I--------V---------DQ---L--V----R-------S-----AAV---
---D----V-V-VID-SVAALVP--RA----------E-----IEG-EMGD-TQ-V----
--G--L--Q--ARLMS--KALRKIAGNIGKSGCVV-IFLNQLR------Q----------
--------KI--G---I-T----Y---------------------------G---S---P
---E--VT-TGGTALKFYASVRLDIR-----R------I-QT-LKK-GS--------eGE
Y-GIRAKVKVAKNKVAP-P-F-RIA-E----------FDII------FG-----------
-Q-GISR-----MGCMLDLA--E-Q----S----D--VVLR-K-G-AWYSY-----N---
--G-----D------N-----IS---Q---------GRDNAV-KYLE--E--N-PKIAET
IEQQVREKLE
>sp|B8HR52|RECA_CYAP4 Protein RecA OS=Cyanothece sp. (strain PCC 7425 / ATCC 29141) GN=recA PE=3 SV=1
KALNLVMTQIE--RSFGKG--SIMRLGD-A-T---R-M-KV-E-TV-PTGALPLD-----
LAL-G-----------------GGLPRGR--V--VE-IY-G-P-E-SSGK-TTLAL--HA
IAA-V--Q------------------------Q--T----------G--G----------
----------IA-----------------A--FVDA-EHAL-DP-AYAAVL-GVD-I--Q
N----L-LI-SQ-P-----------D--T--G------E----T----A---------L-
---E----I--------V---------DQ---L--V----R-------S-----TAV---
---D----V-V-VID-SVAALVP--KA----------E-----IEG-DMGD-AH-V----
--G--L--Q--ARLMS--QALRKITGNIGKTGCIV-IFLNQLR------Q----------
--------KI--G---V-T----Y---------------------------G---N---P
---E--TT-TGGNALKFYASVRLDIR-----R------V-QT-LKK-GT---------EE
F-GNRVKVKVAKNKVAP-P-F-RVA-E----------FDII------FG-----------
-K-GISR-----LGCILDMA--E-E----T----G--VVNR-K-G-AWYSY-----N---
--G-----E------N-----LA---Q---------GRDNTI-KYME--E--N-PEFARN
IEQLVRQKLE
>sp|B7KLB5|RECA_CYAP7 Protein RecA OS=Cyanothece sp. (strain PCC 7424) GN=recA PE=3 SV=1
KALNLVLNQIE--RSFGKG--SIMRLGD-A-A---R-M-RV-E-TI-PSGALTLD-----
LAL-G-----------------GGLPKGR--V--IE-IY-G-P-E-SSGK-TTLAL--HA
IAE-V--Q------------------------K--A----------G--G----------
----------VA-----------------A--FVDA-EHAL-DP-TYSEVL-GVD-I--H
N----L-LV-AQ-P-----------D--T--G------E----S----A---------L-
---E----I--------V---------DQ---L--V----R-------S-----AAV---
---D----I-V-VVD-SVAALVP--RA----------E-----IEG-EMGD-NQ-V----
--G--L--Q--ARLMS--KALRKIAGNIGKSGCVV-IFLNQLR------Q----------
--------KI--G---V-T----Y---------------------------G---S---P
---E--VT-TGGTALKFYASVRLDIR-----R------I-QT-LKK-GS--------eGE
Y-GIRAKVKVAKNKVAP-P-F-RIA-E----------FDII------FG-----------
-K-GISQ-----MGCMIDMA--E-H----T----D--VITR-K-G-AWYSY-----N---
--G-----E------N-----IA---Q---------GRDNAV-KYLE--E--N-LDVAAI
IEKQVREKLD
>sp|B7JZS9|RECA_CYAP8 Protein RecA OS=Cyanothece sp. (strain PCC 8801) GN=recA PE=3 SV=1
KALGLVLNQIE--RNFGKG--SIMRLGD-A-A---R-M-RV-E-TI-SSGSLTLD-----
LAL-G-----------------GGLPQGR--I--IE-IY-G-P-E-SSGK-TTLAL--HA
IAE-V--Q------------------------K--A----------G--G----------
----------VA-----------------A--FVDA-EHAL-DP-NYSNAL-GVD-I--D
N----L-LV-AQ-P-----------D--T--G------E----S----A---------L-
---E----I--------V---------DQ---L--V----R-------S-----AAV---
---D----I-V-VID-SVAALVP--RA----------E-----IEG-EMGD-TQ-V----
--G--L--Q--ARLMS--KALRKIAGNIGKSGCVV-IFLNQLR------Q----------
--------KI--G---V-T----Y---------------------------G---S---P
---E--VT-TGGNALKFYASVRLDIR-----R------I-QT-LKK-GS--------eGE
Y-GIRAKVKVAKNKVAP-P-F-RIA-E----------FDII------FG-----------
-K-GISR-----MGCMLDLA--E-Q----T----D--VVNR-K-G-AWYSY-----N---
--G-----E------N-----IS---Q---------GRDNAV-KYLE--D--N-PEVADT
IERQVREKLE
>sp|Q11QM8|RECA_CYTH3 Protein RecA OS=Cytophaga hutchinsonii (strain ATCC 33406 / NCIMB 9469) GN=recA PE=3 SV=1
KALQLTIDKLE--KTYGKG--TVMKLSD-E-V---V-M-DV-P-VI-STGSLGLD-----
IAL-G-------I---------GGLPKGR--I--VE-IY-G-P-E-SSGK-TTLSM--HC
IAE-A--Q------------------------K--A----------G--G----------
----------IA-----------------A--FIDA-EHAF-DK-TYAEKL-GID-T--T
N----L-LI-SQ-P-----------D--N--G------E----Q----A---------L-
---E----I--------A---------EH---L--I----R-------S-----GAI---
---D----I-I-VID-SVAALVP--KA----------E-----IEG-EMGD-SK-M----
--G--L--Q--ARLMS--QALRKLTGAINKTGCCC-IFINQLR------E----------
--------KI--G---V-M----F---------------------------G---N---P
---E--TT-TGGNALKFYASVRLDIR-----R------I-GQ-IKE-SA--------dNI
T-GNRTKVKVVKNKMAP-P-F-KVI-E----------FDIM------YG-----------
-E-GISK-----IGEIIDLG--V-E----L----G--IINK-A-G-SWFSY-----E---
--G-----T------K-----LG---Q---------GRDAVR-TVFL--D--N-PEMQDE
IELKIRQKVQ
>sp|Q477V3|RECA_DECAR Protein RecA OS=Dechloromonas aromatica (strain RCB) GN=recA PE=3 SV=1
KALAAALQQIE--KQFGKG--SIMKMGD-A-E-I-D-E-GI-Q-VV-STGSLGLD-----
IAL-G-------V---------GGLPRGR--V--VE-IY-G-P-E-SSGK-TTLCL--QV
VAE-M--Q------------------------K--L----------G--G----------
----------VA-----------------A--FIDA-EHAL-DP-QYAQKL-GVN-V--G
D----L-LI-SQ-P-----------D--T--G------E----Q----A---------L-
---E----I--------A---------DM---L--V----R-------S-----GSV---
---D----I-I-VVD-SVAALTP--RA----------E-----IEG-EMGD-QM-V----
--G--L--H--ARLMS--QALRKLTANIKKTNTLV-IFINQIR------M----------
--------KI--G---V-M----F---------------------------G---S---P
---E--TT-TGGNALKFYASVRLDIR-----R------I-GA-IKK-GD---------EV
I-GSETKVKVVKNKVAP-P-F-REA-I----------FDIL------YG-----------
-E-GISR-----QGEIVEMG--V-A----H----K--LVDK-S-G-AWYAY-----K---
--G-----E------K-----IG---Q---------GKDNAR-EFLK--A--N-PEIAQE
IEAGIREAA-
>sp|Q1IWF2|RECA_DEIGD Protein RecA OS=Deinococcus geothermalis (strain DSM 11300) GN=recA PE=3 SV=1
KAIETAMTQIE--KAFGKG--SIMRLGA-E-S---K-L-DV-Q-AV-STGSLSLD-----
LAL-G-------V---------GGIPRGR--I--TE-IY-G-P-E-SGGK-TTLAL--SV
IAQ-A--Q------------------------R--A----------G--G----------
----------TC-----------------A--FIDA-EHAL-DP-VYARSL-GVN-T--D
E----L-LV-SQ-P-----------D--N--G------E----Q----A---------L-
---E----I--------M---------EL---L--V----R-------S-----GAI---
---D----V-V-VVD-SVAALTP--RA----------E-----IEG-EMGD-SL-P----
--G--L--Q--ARLMS--QALRKLTAILSKTGTAA-IFINQVR------E----------
--------KI--G---V-M----Y---------------------------G---N---P
---E--TT-TGGRALKFYASVRLDVR-----K------I-GQpVKL-GN---------DA
V-GNTVKVKTVKNKVAP-P-F-KEV-E----------LTLL------YG-----------
-K-GFDQ-----LSDLVTLA--A-D----M----D--IIKK-A-G-SFYSY-----G---
--E-----E------R-----IG---Q---------GKEKAI-AYIA--E--R-PELEQE
IRDRVLAAI-
>sp|P42443|RECA_DEIRA Protein RecA OS=Deinococcus radiodurans (strain ATCC 13939 / DSM 20539 / JCM 16871 / LMG 4051 / NBRC 15346 / NCIMB 9279 / R1 / VKM B-1422) GN=recA PE=1 SV=2
KAIETAMSQIE--KAFGKG--SIMKLGA-E-S---K-L-DV-Q-VV-STGSLSLD-----
LAL-G-------V---------GGIPRGR--I--TE-IY-G-P-E-SGGK-TTLAL--AI
VAQ-A--Q------------------------K--A----------G--G----------
----------TC-----------------A--FIDA-EHAL-DP-VYARAL-GVN-T--D
E----L-LV-SQ-P-----------D--N--G------E----Q----A---------L-
---E----I--------M---------EL---L--V----R-------S-----GAI---
---D----V-V-VVD-SVAALTP--RA----------E-----IEG-DMGD-SL-P----
--G--L--Q--ARLMS--QALRKLTAILSKTGTAA-IFINQVR------E----------
--------KI--G---V-M----Y---------------------------G---N---P
---E--TT-TGGRALKFYASVRLDVR-----K------I-GQ-PTKvGN---------DA
V-ANTVKIKTVKNKVAA-P-F-KEV-E----------LALV------YG-----------
-K-GFDQ-----LSDLVGLA--A-D----M----D--IIKK-A-G-SFYSY-----G---
--D-----E------R-----IG---Q---------GKEKTI-AYIA--E--R-PEMEQE
IRDRVMAAI-
>sp|A9BQB0|RECA_DELAS Protein RecA OS=Delftia acidovorans (strain DSM 14801 / SPH-1) GN=recA PE=3 SV=1
KALQAALAQIE--KQFGKG--TIMRLGE-G-E-A-I-Q-DI-Q-VV-STGSLGLD-----
IAL-G-------V---------GGLPRGR--V--IE-IY-G-P-E-SSGK-TTLTL--QV
IAE-M--Q------------------------K--Q----------G--G----------
----------TC-----------------A--FIDA-EHAL-DT-SYAQKL-GVN-L--N
E----V-LI-SQ-P-----------D--T--G------E----Q----A---------L-
---E----I--------V---------DS---L--V----R-------S-----GAV---
---D----M-I-VVD-SVAALTP--RA----------E-----IEG-EMGD-QL-P----
--G--L--Q--ARLMS--QALRKLTATIKKTNCMV-IFINQIR------M----------
--------KI--G---V-M----F---------------------------G---S---P
---E--TT-TGGNALKFYASVRLDIR-----R------T-GT-IKK-GD---------EA
I-GNETKVKVVKNKVSP-P-F-KTA-E----------FDIL------FG-----------
-E-GISR-----EGEILDMG--V-N----A----K--ILDK-S-G-AWYAY-----N---
--G-----E------K-----IG---Q---------GRDNAR-EFLR--E--N-SGLAVE
IENKVRDSL-
>sp|Q30YS6|RECA_DESAG Protein RecA OS=Desulfovibrio alaskensis (strain G20) GN=recA PE=3 SV=1
-ALNTALSTIE--RKYGSG--SVMKLSD-D-A---H-T-NV-A-VI-PSGSIGLD-----
LAL-G-------V---------GGIPRGR--V--TE-IY-G-P-E-SSGK-TTLAL--HM
IAE-C--Q------------------------K--Q----------G--G----------
----------TA-----------------A--FIDA-EHAL-DI-NYARRL-GVK-T--D
E----M-LI-SQ-P-----------D--Y--G------E----Q----A---------L-
---D----I--------A---------DM---L--V----R-------S-----NAV---
---D----V-V-VID-SVAALIP--QS----------E-----LEG-NMGE-TQ-V----
--G--S--Q--ARLMS--HAMRKLTGTIHKSRTSV-IFINQIR------M----------
--------KI--G---T-M---gY---------------------------G---S---P
---E--TT-TGGNALKFYCSVRIDVR-----K------I-QT-LKD-KE---------EV
Y-GNRVRVKIVKNKVAP-P-F-REA-Q----------FDIL------YG-----------
-Q-GVSR-----TGELIDLG--V-E----T----G--IVEK-S-G-AWYAF-----G---
--S-----E------R-----LG---Q---------GKENVR-QMLQ--E--N-TTLREA
IEQKLLEHL-
>sp|C0QI90|RECA_DESAH Protein RecA OS=Desulfobacterium autotrophicum (strain ATCC 43914 / DSM 3382 / HRM2) GN=recA PE=3 SV=1
KAIQTAMGQIE--RQFGKG--SIMKLGA-R-E---I-Q-AV-P-II-STGSLALD-----
KAL-G-------V---------GGFPRGR--V--IE-IY-G-P-E-SSGK-TTLAL--HA
VAE-A--Q------------------------R--Q----------G--G----------
----------IA-----------------A--FIDA-EHAL-DV-AYARRL-GVN-C--D
E----L-LV-SQ-P-----------D--T--G------E----Q----A---------L-
---E----I--------V---------DM---L--V----R-------S-----GAV---
---D----I-I-IVD-SVAALVP--RA----------E-----IEG-DMGD-SH-M----
--G--L--Q--ARLMS--QALRKLTATIGKTHTTL-IFINQIR------M----------
--------KI--G---V-V----Y---------------------------G---N---P
---E--TT-TGGNALKFYASVRIEIR-----K------A-TA-IKD-GE---------NI
L-GNRTKVKVVKNKLAP-P-F-KSI-E----------FDLM------YG-----------
-E-GISK-----TGELLDMG--V-D----M----G--IVDK-S-G-AWYSY-----D---
--G-----E------R-----IG---Q---------GRQNAK-VFFT--D--N-PEIFNQ
IQARVREAL-
>sp|B8J369|RECA_DESDA Protein RecA OS=Desulfovibrio desulfuricans (strain ATCC 27774 / DSM 6949) GN=recA PE=3 SV=1
-ALGTALATIE--RKYGKG--AVMKLSD-D-A---H-V-NI-P-VI-PTGSIGLD-----
LAL-G-------V---------GGIPRGR--I--SE-IF-G-P-E-SSGK-TTLTL--HI
IAE-C--Q------------------------R--L----------G--G----------
----------TC-----------------A--FVDA-EHAL-DV-SYARRL-GVN-T--D
E----L-LI-SQ-P-----------D--Y--G------E----Q----A---------L-
---D----I--------A---------DM---L--V----R-------S-----GAV---
---D----L-V-VVD-SVAALIP--QA----------E-----LEG-DMGE-TQ-V----
--G--G--H--ARLMS--HAMRRLTGTIHKSRTSV-IFINQIR------M----------
--------KI--G---V-T---gY---------------------------G---S---P
---E--TT-TGGNALKFYSSVRLDIR-----R------I-QT-LKD-KE---------ES
F-GSRTRVKVVKNKVAP-P-F-RSA-V----------FDIL------YG-----------
-L-GISR-----AGELLDLG--I-E----A----K--IIDQ-S-G-SWFAF-----G---
--A-----E------K-----LG---Q---------GREKVR-ALLD--E--N-IDLRNQ
IEAKVVE---
>sp|C4XQT5|RECA_DESMR Protein RecA OS=Desulfovibrio magneticus (strain ATCC 700980 / DSM 13731 / RS-1) GN=recA PE=3 SV=1
-ALATALTTIE--RKHGQG--AVMRLED-S-A---H-V-KI-P-AI-PTGSIGLD-----
LAL-G-------I---------GGIPKGR--I--TE-IY-G-P-E-SSGK-TTLAL--HI
IAE-S--Q------------------------K--L----------G--G----------
----------TA-----------------A--FIDA-EHAL-DV-NYARRL-GVN-T--P
E----M-LI-SQ-P-----------D--F--G------E----Q----A---------L-
---D----I--------A---------DL---L--V----R-------S-----GAV---
---D----V-V-VID-SVAALIP--QA----------E-----LEG-EMGE-TQ-V----
--G--G--Q--ARLMS--HAMRKLTGTIHKSQTSV-IFINQIR------M----------
--------KI--G---M-T---gY---------------------------G---S---P
---E--TT-TGGNALKFYASVRLDIR-----R------I-QT-LKD-KE---------ET
Y-GSRCRVKVVKNKVAP-P-F-REA-L----------FDIL------YG-----------
-T-GVSR-----EGELIDMG--V-E----A----G--IVDK-S-G-AWFAF-----G---
--S-----E------R-----LG---Q---------GRDNVR-AFLQ--E--H-TDIRDQ
IEGKLREHL-
>sp|Q6AIZ3|RECA_DESPS Protein RecA OS=Desulfotalea psychrophila (strain LSv54 / DSM 12343) GN=recA PE=3 SV=1
--VENAISQIQ--KQFGKG--SIMRLGE-Q-A---L-E-AI-P-VI-STGALSLD-----
IAL-G-------V---------GGLPKGR--M--TE-IY-G-P-E-SSGK-TTLAL--HV
VAE-A--Q------------------------K--L----------G--G----------
----------IA-----------------A--FIDA-EHAL-DT-AYAEKL-GVN-I--D
N----L-LV-SQ-P-----------D--F--G------E----Q----A---------L-
---E----I--------A---------EI---L--I----R-------S-----GGV---
---D----I-I-VVD-SVAALTP--KA----------E-----IDG-NVGD-VH-V----
--G--L--Q--ARLMS--QAMRKFAGVLNRSNTVL-IFINQIR------M----------
--------KI--G---V-M----F---------------------------G---S---P
---E--TT-TGGNALKFYCSERLDIR-----R------I-GA-IKD-GQ---------EI
T-GNRTRVKVVKNKVAP-P-F-KIA-E----------FDII------YG-----------
-E-GISK-----IGDMFDLA--V-G----L----D--IIDK-S-G-SWYSY-----K---
--N-----E------R-----IG---Q---------GRENSK-QFLM--D--T-PAICHE
IEEKVRSAY-
>sp|P62214|RECA_DESVH Protein RecA OS=Desulfovibrio vulgaris (strain Hildenborough / ATCC 29579 / NCIMB 8303) GN=recA PE=3 SV=1
-ALETALSTIE--RKYGLG--AVMKLSD-E-A---H-V-AI-P-VI-PTGSIGLD-----
LAL-G-------V---------GGVPRGR--V--TE-IY-G-P-E-SSGK-TTLTL--HI
IAE-A--Q------------------------K--R----------G--G----------
----------TA-----------------A--FIDA-EHAL-DV-AYARRL-GVN-T--E
E----L-LI-SQ-P-----------D--F--G------E----Q----A---------L-
---D----I--------A---------DM---L--V----R-------S-----AAV---
---D----L-V-VID-SVAALIP--QA----------E-----LEG-SMGD-TQ-V----
--G--G--Q--ARLMS--HALRKLTGTIHKSRTAV-IFINQIR------M----------
--------KI--G---T-M---gY---------------------------G---S---P
---E--TT-TGGNALKFYSSVRMDIR-----K------I-QT-LKD-KE---------EV
Y-GSRTRVKIVKNKVAP-P-F-REA-L----------FDIL------YG-----------
-T-GISR-----TGEIIDLG--S-D----A----G--IIDK-S-G-SWFAF-----G---
--S-----E------R-----LG---Q---------GKENVR-ALLE--E--N-APLREA
IEAKLIEHL-
>sp|B8DP00|RECA_DESVM Protein RecA OS=Desulfovibrio vulgaris (strain Miyazaki F / DSM 19637) GN=recA PE=3 SV=1
-ALSTALSTIE--RKYGQG--SVMKLSD-T-A---H-V-NI-P-VI-PTGSIGLD-----
LAL-G-------V---------GGIPRGR--V--SE-IY-G-P-E-SSGK-TTLAL--HI
IAE-C--Q------------------------K--L----------G--G----------
----------TA-----------------A--FIDA-EHAL-DT-NYARRL-GVK-T--D
E----L-LI-SQ-P-----------D--F--G------E----Q----A---------L-
---D----I--------A---------DM---L--V----R-------S-----SAV---
---D----I-V-VID-SVAALIP--QA----------E-----LEG-VMGE-MQ-V----
--G--G--Q--ARLMS--HALRKLTGTIHKSRTAV-IFINQIR------M----------
--------KI--G---T-M---gY---------------------------G---N---P
---E--TT-TGGNALKFYSSIRMDIR-----K------I-QT-LKD-KE---------EV
Y-GSRTRVKVVKNKVAP-P-F-REA-L----------FDIL------YG-----------
-T-GISR-----TGELIDLG--S-D----V----G--IIEK-S-G-SWFAF-----G---
--S-----E------R-----LG---Q---------GKENVR-ALLE--E--N-EALRLN
VEAKLIEHL-
>sp|A7ZQC8|RECA_ECO24 Protein RecA OS=Escherichia coli O139:H28 (strain E24377A / ETEC) GN=recA PE=3 SV=1
KALAAALGQIE--KQFGKG--SIMRLGE-D-R---S-M-DV-E-TI-STGSLSLD-----
IAL-G-------A---------GGLPMGR--I--VE-IY-G-P-E-SSGK-TTLTL--QV
IAA-A--Q------------------------R--E----------G--K----------
----------TC-----------------A--FIDA-EHAL-DP-IYARKL-GVD-I--D
N----L-LC-SQ-P-----------D--T--G------E----Q----A---------L-
---E----I--------C---------DA---L--A----R-------S-----GAV---
---D----V-I-VVD-SVAALTP--KA----------E-----IEG-EIGD-SH-M----
--G--L--A--ARMMS--QAMRKLAGNLKQSNTLL-IFINQIR------M----------
--------KI--G---V-M----F---------------------------G---N---P
---E--TT-TGGNALKFYASVRLDIR-----R------I-GA-VKE-GE---------NV
V-GSETRVKVVKNKIAA-P-F-KQA-E----------FQIL------YG-----------
-E-GINF-----YGELVDLG--V-K----E----K--LIEK-A-G-AWYSY-----K---
--G-----E------K-----IG---Q---------GKANAT-AWLK--D--N-PETAKE
IEKKVREL--
>sp|A5EW90|RECA_DICNV Protein RecA OS=Dichelobacter nodosus (strain VCS1703A) GN=recA PE=3 SV=1
KALTAVLTQLD--KQFGKG--TVMRLGE-Q-V-A-A-H-DI-Q-AI-STGSLTLD-----
IAL-G-------I---------GGLPKGR--I--VE-IY-G-P-E-SSGK-TTMML--HV
IAE-A--Q------------------------K--N----------G--G----------
----------TA-----------------A--FIDA-EHAL-DP-IYARKL-GVN-T--D
D----L-YV-TQ-P-----------D--T--G------E----Q----A---------L-
---E----I--------C---------DA---L--V----R-------S-----GAF---
---D----V-I-VVD-SVAALTP--KA----------E-----IEG-EMGD-SH-V----
--G--L--Q--ARLMS--QALRKLTGNIKRANTLV-VFINQIR------M----------
--------KI--G---V-M----F---------------------------G---S---P
---E--TT-TGGNALKFYASVRMDIR-----R------I-GS-IKE-GD---------EV
L-GNETRVKVVKNKVAP-P-F-KQA-E----------FDIL------YG-----------
-Q-GVSR-----EGEIIQLA--V-N----A----D--IMQK-S-G-AWYSY-----R---
--D-----E------K-----IG---Q---------GKEKVR-LYLK--E--H-PDVAQE
IETKIREKF-
>sp|C5BGH6|RECA_EDWI9 Protein RecA OS=Edwardsiella ictaluri (strain 93-146) GN=recA PE=3 SV=1
RALAAALGQIE--KQFGKG--SIMRLGD-T-Q---T-L-DI-E-SI-STGSLSLD-----
VAL-G-------I---------GGLPMGR--I--VE-IF-G-P-E-SSGK-TTLTL--SV
IAC-A--Q------------------------A--A----------G--K----------
----------TC-----------------A--FIDA-EHAL-DP-IYAAKL-GVN-V--D
D----L-LV-SQ-P-----------D--T--G------E----Q----A---------L-
---E----I--------C---------DA---L--V----R-------S-----GAV---
---D----V-I-IVD-SVAALTP--KA----------E-----IEG-EMGD-SH-V----
--G--L--Q--ARLMS--QALRKLTANIKNANCLV-VFINQIR------M----------
--------KI--G---V-M----F---------------------------G---N---P
---E--TT-TGGNALKFYSSVRLDIR-----R------I-GA-IKE-GD---------EV
V-GNETRVKVVKNKVAP-P-F-RQA-E----------FQIL------YG-----------
-A-GISK-----ESELIDLG--V-K----H----K--LLDK-S-G-AWYSY-----N---
--G-----D------K-----IG---Q---------GKANSM-KFLQ--E--N-TTISAE
LEGKLREL--
>sp|Q3YQT7|RECA_EHRCJ Protein RecA OS=Ehrlichia canis (strain Jake) GN=recA PE=3 SV=1
KALDNAISQIE--KAFGRG--AIMKL-K-Q-G-A-I-E-KI-D-SI-STGSIALD-----
TAL-G-------I---------GGFPKGR--I--VE-IF-G-P-E-SSGK-TTLAL--HV
IAE-S--Q------------------------K--K----------G--G----------
----------NC-----------------A--FIDA-EHAL-DI-MYARKL-GVN-T--G
D----L-IV-SQ-P-----------D--T--G------E----Q----A---------L-
---H----I--------V---------EY---L--V----C-------S-----GAI---
---D----V-I-VVD-SVAALTP--RA----------E-----IEG-DMGD-QH-M----
--G--L--Q--ARLLS--HALRKLTSIVSKANCVL-IFINQIR------M----------
--------KI--G---V-V----Y---------------------------G---N---P
---E--TT-TGGNALKFYSSVRLDIR-----K------V-SA-IKD-KD---------LI
I-GNQTKVKVVKNKVAP-P-F-KQV-D----------FDIM------YN-----------
-E-GISK-----VGEIIDMG--V-K----L----N--IIEK-A-G-AYYSY-----N---
--G-----I------R-----LG---Q---------GKENAK-SYLK--T--N-YTTADE
IEQKIRNML-
>sp|Q2GF90|RECA_EHRCR Protein RecA OS=Ehrlichia chaffeensis (strain ATCC CRL-10679 / Arkansas) GN=recA PE=3 SV=1
KALDSAISQIE--KAFGRG--AIMKL-K-Q-G-A-I-E-KI-D-SI-STGSIALD-----
TAL-G-------I---------GGFPKGR--I--VE-IF-G-P-E-SSGK-TTLAL--HV
IAE-S--Q------------------------K--K----------G--G----------
----------NC-----------------A--FIDA-EHAL-DI-MYARKL-GVN-T--G
D----L-IV-SQ-P-----------D--T--G------E----Q----A---------L-
---H----I--------V---------EY---L--V----C-------S-----GAI---
---D----V-I-VVD-SVAALTP--RA----------E-----IEG-DMGD-QH-M----
--G--L--Q--ARLLS--HALRKLTSIVSKANCVL-IFINQIR------M----------
--------KI--G---V-V----Y---------------------------G---N---P
---E--TT-TGGNALKFYSSVRLDIR-----K------V-SA-IKD-KD---------VI
I-GNQTKVKVVKNKVAP-P-F-KQV-D----------FDIM------YN-----------
-E-GISK-----VGEIIDMG--V-K----L----N--IIEK-A-G-SYYSY-----N---
--S-----V------R-----LG---Q---------GKENAK-SYLK--A--N-CDTAHE
IEQKIRSI--
>sp|Q5FGJ5|RECA_EHRRG Protein RecA OS=Ehrlichia ruminantium (strain Gardel) GN=recA PE=3 SV=1
KALDNAISQIE--KAFGRG--AIMKL-K-Q-G-A-I-E-KI-D-SI-PTGSIALD-----
TAL-G-------I---------GGFPKGR--I--IE-IF-G-P-E-SSGK-TTLAL--HV
IAE-S--Q------------------------K--K----------G--G----------
----------NC-----------------A--FIDA-EHAL-DI-MYARKL-GVN-T--G
D----L-IV-SQ-P-----------D--T--G------E----Q----A---------L-
---H----I--------V---------EY---L--I----C-------S-----GAI---
---D----V-I-VVD-SVAALTP--RA----------E-----IEG-DMGD-QH-M----
--G--L--Q--ARLLS--HALRKLTSIVSKANCIL-IFINQIR------M----------
--------KI--G---V-V----Y---------------------------G---N---P
---E--TT-TGGNALKFYSSVRLDIR-----K------V-SA-IKD-KD---------VI
I-GNQTKVKVVKNKVAP-P-F-KQV-D----------FDIM------YN-----------
-E-GISK-----VGEIIDMG--V-K----L----N--IVEK-A-G-SYYSY-----N---
--S-----V------R-----LG---Q---------GKENAK-LYLK--N--N-PSTADE
IEQKIRASLQ
>sp|A4WDQ8|RECA_ENT38 Protein RecA OS=Enterobacter sp. (strain 638) GN=recA PE=3 SV=1
KALAAALGQIE--KQFGKG--SIMRLGE-D-R---S-M-DV-E-TI-STGSLSLD-----
IAL-G-------A---------GGLPMGR--V--VE-IY-G-P-E-SSGK-TTLTL--QV
IAS-A--Q------------------------R--E----------G--K----------
----------TC-----------------A--FIDA-EHAL-DP-VYARKL-GVD-I--D
N----L-LC-SQ-P-----------D--T--G------E----Q----A---------L-
---E----I--------C---------DA---L--A----R-------S-----GAV---
---D----V-I-VVD-SVAALTP--KA----------E-----IEG-EIGD-SH-M----
--G--L--A--ARMMS--QAMRKLAGNLKQSNTLL-IFINQIR------M----------
--------KI--G---V-M----F---------------------------G---N---P
---E--TT-TGGNALKFYASVRLDIR-----R------I-GA-VKD-GD---------NV
I-GSETRVKVVKNKIAA-P-F-KQA-E----------FQIL------YG-----------
-E-GINF-----FGELVDLG--V-K----E----K--LIEK-A-G-AWYSY-----N---
--G-----E------K-----IG---Q---------GKANAI-SWLK--E--N-PAAAKE
IEKKVREL--
>sp|P42444|RECA_ENTFA Protein RecA OS=Enterococcus faecalis (strain ATCC 700802 / V583) GN=recA PE=3 SV=2
-ALDAALKKIE--KNFGKG--SIMKLGE-K-A---D-Q-KI-S-TI-PSGSLALD-----
VAL-G-------V---------GGYPRGR--I--IE-VY-G-P-E-SSGK-TTVSL--HA
IAE-V--Q------------------------R--N----------G--G----------
----------TA-----------------A--FIDA-EHAL-DP-QYAEKL-GVN-I--D
E----L-LL-SQ-P-----------D--T--G------E----Q----G---------L-
---E----I--------A---------DA---L--V----S-------S-----GAI---
---D----I-V-VID-SVAALVP--RA----------E-----IDG-EMGA-SH-V----
--G--L--Q--ARLMS--QALRKLSGSINKTKTIA-IFINQIR------E----------
--------KV--G---V-M----F---------------------------G---N---P
---E--TT-PGGRALKFYATVRLEVR-----R------A-EQ-LKQ-GT---------DI
V-GNRTKIKVVKNKVAP-P-F-KVA-E----------VDIM------YG-----------
-Q-GISQ-----EGELLDMA--V-E----K----D--LISK-S-G-AWYGY-----K---
--E-----E------R-----IG---Q---------GRENAK-QYMA--D--H-PEMMAE
VSKLVRDAY-
>sp|Q6KCJ5|RECA_ENTHA Protein RecA OS=Enterococcus hirae (strain ATCC 9790 / DSM 20160 / JCM 8729 / LMG 6399 / NBRC 3181 / NCIMB 6459 / NCDO 1258) GN=recA PE=3 SV=1
-ALDAALKKIE--KNYGKG--SIMKLGE-K-I---D-Q-QV-S-TI-PSGSLALD-----
VAL-G-------V---------GGYPRGR--I--IE-VY-G-P-E-SSGK-TTVAL--HA
IAE-V--Q------------------------K--N----------G--G----------
----------TA-----------------A--FIDA-EHAL-DP-QYAQKL-GVN-I--D
E----L-LL-SQ-P-----------D--T--G------E----Q----G---------L-
---E----I--------A---------DA---L--V----S-------S-----GAV---
---D----I-V-VVD-SVAALVP--RA----------E-----IDG-EMGD-SH-V----
--G--L--Q--ARLMS--QALRKLSGSINKTKTIA-IFINQIR------E----------
--------KV--G---V-M----F---------------------------G---N---P
---E--IT-PGGRALKFYATIRLEVR-----R------A-EQ-LKQ-GT---------DI
V-GNRTKIKVVKNKVAP-P-F-KIA-E----------VDVM------YG-----------
-Q-GISQ-----EGELLDMA--V-E----K----D--IVDK-S-G-AWYSY-----K---
--E-----D------R-----IG---Q---------GRENAK-NYMS--T--H-PEMMAE
VSALVRAA--
>sp|B2VHD6|RECA_ERWT9 Protein RecA OS=Erwinia tasmaniensis (strain DSM 17950 / Et1/99) GN=recA PE=3 SV=1
KALAAALGQIE--KQFGKG--SIMRLGE-D-R---T-M-DV-E-TI-STGSLSLD-----
IAL-G-------A---------GGLPMGR--I--VE-IY-G-P-E-SSGK-TTLTL--QV
IAA-A--Q------------------------R--K----------G--K----------
----------TC-----------------A--FIDA-EHAL-DP-VYAKKL-GVD-I--D
N----L-LC-SQ-P-----------D--T--G------E----Q----A---------L-
---E----I--------C---------DA---L--A----R-------S-----GAV---
---D----V-I-IVD-SVAALTP--KA----------E-----IEG-EIGD-SH-M----
--G--L--A--ARMMS--QAMRKLAGNLKNSGTLL-IFINQIR------M----------
--------KI--G---V-M----F---------------------------G---N---P
---E--TT-TGGNALKFYASVRLDIR-----R------I-GA-IKE-GD---------EV
V-GSETRVKVVKNKVAA-P-F-KQA-E----------FQIM------YG-----------
-E-GINI-----FGELVDLG--V-K----H----K--LIEK-A-G-AWYSY-----N---
--G-----D------K-----IG---Q---------GKANAG-NFLK--E--N-SAIANE
IDAKLREM--
>sp|B1YMB9|RECA_EXIS2 Protein RecA OS=Exiguobacterium sibiricum (strain DSM 17290 / JCM 13490 / 255-15) GN=recA PE=3 SV=1
-ALEMALRQIE--KQFGKG--SIMKLGE-S-A---D-Q-RV-S-VI-SSGSITLD-----
IAL-G-------A---------GGYPRGR--V--IE-VY-G-P-E-SSGK-TTVSL--HA
IAE-V--Q------------------------K--Q----------G--G----------
----------QA-----------------A--FIDA-EHAL-DP-AYASKL-GVN-I--D
E----L-LL-SQ-P-----------D--T--G------E----Q----A---------L-
---E----I--------A---------EA---L--V----R-------S-----GAV---
---D----I-L-VVD-SVAALVP--KA----------E-----IEG-EMGD-SH-M----
--G--L--Q--ARLMS--QALRKLSGATNKSKTIV-IFINQIR------E----------
--------KI--G---V-M----F---------------------------G---N---P
---E--TT-PGGRALKFYSSVRLEVR-----R------A-EA-LKN-GT---------DI
V-GNRTKLKVVKNKIAP-P-F-KQA-E----------VDIM------YG-----------
-Q-GISK-----FGELIDLG--T-D----L----D--IVQK-S-G-AWYSY-----N---
--S-----E------R-----LG---Q---------GRENAK-QYMI--E--H-PDVADE
VERLIREHH-
>sp|C4L2V3|RECA_EXISA Protein RecA OS=Exiguobacterium sp. (strain ATCC BAA-1283 / AT1b) GN=recA PE=3 SV=1
QALEMALRQIE--KQFGKG--SIMRLGE-N-T---D-Q-QV-S-VI-PSGSIALD-----
VAL-G-------A---------GGYPRGR--V--IE-VY-G-P-E-SSGK-TTVAL--HA
IAE-V--Q------------------------K--R----------G--G----------
----------QA-----------------A--FVDA-EHAL-DP-KYAKNL-GVN-I--D
E----L-LL-SQ-P-----------D--T--G------E----Q----A---------L-
---E----I--------A---------EA---L--V----R-------S-----GAV---
---D----I-L-VVD-SVAALVP--KA----------E-----IEG-EMGD-SH-V----
--G--L--Q--ARLMS--QALRKLSGATNKSKTIV-IFINQIR------E----------
--------KI--G---I-M----F---------------------------G---N---P
---E--TT-PGGRALKFYSSVRLEVR-----R------A-ET-LKQ-GQ---------DM
V-GNRTKIKIVKNKIAP-P-F-KTA-E----------VDIM------YG-----------
-E-GISR-----EGELIDIG--A-D----L----D--IVQK-S-G-AWYSF-----N---
--E-----E------R-----LG---Q---------GRENAK-QYMK--E--N-PAIAAE
VEQQIRDHY-
>sp|Q0RDW5|RECA_FRAAA Protein RecA OS=Frankia alni (strain ACN14a) GN=recA PE=3 SV=1
KALDNALAQID--KAFGKG--SVMRLGD-D-T---R-P-PI-Q-AI-PTGSIALD-----
VAL-G-------I---------GGLPKGR--V--IE-IY-G-P-E-SSGK-TTVAL--HA
VAN-A--Q------------------------A--A----------G--G----------
----------IA-----------------A--FIDA-EHAL-DP-EYAGKL-GVD-I--D
N----L-LV-SQ-P-----------D--T--G------E----Q----A---------L-
---E----I--------A---------DM---L--V----R-------S-----GAL---
---D----I-I-VID-SVAALVP--RA----------E-----IEG-EMGD-SH-V----
--G--L--Q--ARLMS--QALRKMTAALANSGTTA-IFINQLR------E----------
--------KI--G---V-M----F---------------------------G---S---P
---E--TT-TGGKALKFYASVRLDVR-----R------I-ET-LKD-GT---------EA
V-GNRTRVKVVKNKVAP-P-F-RTA-E----------FDIV------YG-----------
-G-GISR-----EGSLIDMG--V-E----H----G--IIRK-S-G-AWYTY-----D---
--G-----D------Q-----LG---Q---------GKENAR-SFLR--D--N-PDLANE
IEKKIKEKL-
>sp|B0TW17|RECA_FRAP2 Protein RecA OS=Francisella philomiragia subsp. philomiragia (strain ATCC 25017) GN=recA PE=3 SV=1
KALESALSQIE--KQFGKG--SIMRLGD-Q-E-T-A-H-DI-D-VI-PSGIIALD-----
VAL-G-------I---------GGYPKGR--I--IE-IY-G-H-E-SSGK-TTLTL--LA
IAQ-C--Q------------------------K--Q----------G--G----------
----------VA-----------------A--FIDA-EHAL-DP-KYAKLL-GVD-V--D
N----L-IV-SQ-P-----------D--T--G------E----Q----A---------L-
---E----I--------A---------DM---L--V----R-------S-----GGI---
---D----I-V-VID-SVAALTP--KA----------E-----IEG-DMGD-SH-M----
--G--L--Q--ARLMS--QALRKLTANIKRSNTLV-MFINQIR------M----------
--------KI--G---V-M----F---------------------------G---N---P
---E--TT-TGGNALKFYASVRLEVR-----K------G-GS-IKD-GV---------DV
S-GNEIKVKIVKNKVAP-P-F-KQA-E----------FELI------YG-----------
-E-GISL-----EAELIDLG--A-K----Y----E--IIEK-S-G-AWYSY-----K---
--G-----K------K-----IG---Q---------GKEKSK-EYLK--E--N-TLERDE
IEKALL----
>sp|Q2J764|RECA_FRASC Protein RecA OS=Frankia sp. (strain CcI3) GN=recA PE=3 SV=1
KALDNALAQID--KQFGKG--SVMRLGD-D-T---R-P-PV-Q-AI-PTGSIALD-----
VAL-G-------I---------GGLPRGR--I--IE-IY-G-P-E-SSGK-TTVAL--HA
VAN-A--Q------------------------A--A----------G--G----------
----------IA-----------------A--FIDA-EHAL-DP-EYAGKL-GVD-T--D
G----L-LV-SQ-P-----------D--T--G------E----Q----A---------L-
---E----I--------A---------DM---L--V----R-------S-----GAL---
---D----I-I-VID-SVAALVP--RA----------E-----IEG-EMGD-SH-V----
--G--L--Q--ARLMS--QALRKMTAALANSGTTA-IFINQLR------E----------
--------KI--G---V-M----F---------------------------G---S---P
---E--TT-TGGKALKFYASVRLDVR-----R------I-ET-LKD-GT---------EA
V-GNRTRVKVVKNKVAP-P-F-RTA-E----------FDIV------YG-----------
-G-GISR-----EGSLIDMG--V-E----H----G--IIRK-S-G-AWYTY-----D---
--G-----D------Q-----LG---Q---------GKENAR-SFLR--D--N-PDLANE
IEKKIKEKL-
>sp|Q14FQ1|RECA_FRAT1 Protein RecA OS=Francisella tularensis subsp. tularensis (strain FSC 198) GN=recA PE=3 SV=1
KALESALSQIE--KQFGKG--AIMRLGD-Q-E-A-A-H-DI-D-VI-PSGIIALD-----
VAL-G-------I---------GGYPKGR--I--IE-IY-G-H-E-SSGK-TTLTL--LA
IAQ-C--Q------------------------K--Q----------G--G----------
----------TA-----------------A--FVDA-EHAL-DP-KYAKLL-GVD-V--D
N----L-IV-SQ-P-----------D--T--G------E----Q----A---------L-
---E----I--------A---------DM---L--V----R-------S-----GGV---
---D----I-V-VID-SVAALTP--KA----------E-----IEG-DMGD-SH-M----
--G--L--Q--ARLMS--QALRKLTANIKRSNTLV-IFINQIR------M----------
--------KI--G---V-M----F---------------------------G---N---P
---E--TT-TGGNALKFYSSVRLEVK-----K------G-GS-IKD-GI---------DV
S-GNEIKVKVVKNKVAP-P-F-KQA-D----------FELI------YG-----------
-E-GISL-----EAELIDLG--A-K----Y----N--IIEK-S-G-AWYSY-----K---
--G-----K------K-----IG---Q---------GKEKSK-EYLK--E--N-TAERDE
IERAILE---
>sp|Q8RFY0|RECA_FUSNN Protein RecA OS=Fusobacterium nucleatum subsp. nucleatum (strain ATCC 25586 / CIP 101130 / JCM 8532 / LMG 13131) GN=recA PE=3 SV=2
KAVKDAMAAIT--KGFGSG--LIMKLGE-K-S---S-M-NV-E-SI-PTGSINLD-----
IAL-G-------I---------GGVPKGR--I--IE-IY-G-A-E-SSGK-TTLAL--HV
IAE-A--Q------------------------K--Q----------G--G----------
----------TV-----------------A--FIDA-EHAL-DP-VYAKAL-GVD-I--D
E----L-LI-SQ-P-----------D--Y--G------E----Q----A---------L-
---E----I--------A---------DT---L--V----R-------S-----GAI---
---D----L-I-VID-SVAALVP--KA----------E-----IDG-EMSD-QQ-M----
--G--L--Q--ARLMS--KGLRKLTGNLNKYKTTM-IFINQIR------E----------
--------KI--G---V-T----Y---------------------------G---P---T
---T--TT-TGGKALKFYSSVRMEVK-----K------M-GT-VKQ-GD---------DP
I-GSEVIVKVTKNKVAP-P-F-KEA-A----------FEIL------YG-----------
-K-GISK-----VGEIIDAA--V-A----K----D--VIVK-A-G-SWFSF-----R---
--D-----Q------S-----IG---Q---------GKEKVR-AELE--I--N-PELLAQ
VEKDLKEAI-
>sp|B5ED05|RECA_GEOBB Protein RecA OS=Geobacter bemidjiensis (strain Bem / ATCC BAA-1014 / DSM 16622) GN=recA PE=3 SV=1
KALDLAMSQIE--KQFGKG--AIMRLGN-E-E-A-L-P-DI-A-SI-PTGSLSLD-----
IAL-G-------V---------GGVPRGR--V--IE-IF-G-P-E-SSGK-TTLAL--HV
ISE-A--Q------------------------K--L----------G--G----------
----------IA-----------------A--FVDA-EHAL-DI-GYARKL-GVK-T--D
D----L-LV-SQ-P-----------D--T--G------E----Q----A---------L-
---E----I--------A---------ET---L--V----R-------S-----GAI---
---D----V-L-VVD-SVAALVP--KA----------E-----IEG-DMGD-SH-M----
--G--L--Q--ARLMS--QALRKLTGIISKSNCCV-IFINQIR------M----------
--------KI--G---V-M----F---------------------------G---N---P
---E--TT-TGGNALKFYASVRMDIR-----K------I-AA-LKQ-GN---------DM
I-GSRTRVKVVKNKVAP-P-F-KEV-E----------FDIL------YG-----------
-E-GISK-----EGDILDLA--V-E----R----N--VVEK-S-G-AWFSY-----G---
--K-----E------R-----IG---Q---------GRENSR-LFLK--E--H-PEITAE
IREKLVN---
>sp|Q39Z80|RECA_GEOMG Protein RecA OS=Geobacter metallireducens (strain GS-15 / ATCC 53774 / DSM 7210) GN=recA PE=3 SV=1
KAIELALSQIE--KQFGKG--AIMRLGA-D-E-A-L-P-DI-D-AI-PTGALSLD-----
IAL-G-------V---------GGVPRGR--V--IE-IY-G-P-E-SSGK-TTLAL--HI
AAE-A--Q------------------------K--L----------G--G----------
----------IA-----------------A--FVDA-EHAL-DI-GYARKL-GVR-T--D
D----L-LV-SQ-P-----------D--T--G------E----Q----A---------L-
---E----I--------A---------EM---L--V----R-------S-----GAV---
---D----V-L-VID-SVAALVP--KA----------E-----IEG-EMGD-SH-V----
--G--L--Q--ARLMS--QALRKLTGIISKSNCCV-IFINQIR------M----------
--------KI--G---V-M----F---------------------------G---S---P
---E--TT-TGGNALKFYASVRLDIR-----K------I-AT-LKQ-GD---------AV
I-GSRTKVKVVKNKVAP-P-F-REV-E----------FDIY------YG-----------
-E-GISR-----LGDLLDLA--V-D----R----K--IIDK-S-G-AWFSY-----G---
--S-----D------R-----IG---Q---------GRENSR-NFLK--E--H-PEMVAE
IEDKIYETA-
>sp|P62215|RECA_GEOSL Protein RecA OS=Geobacter sulfurreducens (strain ATCC 51573 / DSM 12127 / PCA) GN=recA PE=3 SV=1
KAIELALSQIE--KQFGKG--AIMRLGA-D-E-A-L-P-DV-A-AI-PTGSLSLD-----
LAL-G-------V---------GGVPRGR--I--IE-IY-G-P-E-SSGK-TTLAL--HI
AAE-A--Q------------------------K--M----------G--G----------
----------IA-----------------A--FVDA-EHAL-DI-GYARKL-GVK-T--D
D----L-LV-SQ-P-----------D--T--G------E----Q----A---------L-
---E----I--------A---------EM---L--V----R-------S-----GAV---
---D----V-L-VID-SVAALVP--KA----------E-----IEG-EMGD-SH-M----
--G--L--Q--ARLMS--QALRKLTGIISKSNCCV-IFINQIR------M----------
--------KI--G---V-M----F---------------------------G---N---P
---E--TT-TGGNALKFYASVRLDIR-----K------I-AS-LKQ-GQ---------DV
I-GSRTKVKVVKNKVAP-P-F-KEV-E----------FDIY------YG-----------
-E-GISR-----EGDILDLA--V-E----K----G--IVDK-S-G-AWFSY-----G---
--G-----D------R-----IG---Q---------GRENSR-LFLK--E--R-PELVNE
IEGKVYD---
>sp|C6E6X6|RECA_GEOSM Protein RecA OS=Geobacter sp. (strain M21) GN=recA PE=3 SV=1
KALDLAMSQIE--KQFGKG--AIMRLGN-E-E-A-L-P-DI-A-SI-PTGSLSLD-----
IAL-G-------V---------GGVPRGR--V--IE-IF-G-P-E-SSGK-TTLAL--HV
ISE-A--Q------------------------K--L----------G--G----------
----------IA-----------------A--FVDA-EHAL-DI-GYARKL-GVK-T--D
D----L-LV-SQ-P-----------D--T--G------E----Q----A---------L-
---E----I--------A---------ET---L--V----R-------S-----GAI---
---D----V-L-VVD-SVAALVP--KA----------E-----IEG-DMGD-SH-M----
--G--L--Q--ARLMS--QALRKLTGIISKSNCCV-IFINQIR------M----------
--------KI--G---V-M----F---------------------------G---N---P
---E--TT-TGGNALKFYASVRMDIR-----K------I-AA-LKQ-GN---------DM
I-GSRTRVKVVKNKVAP-P-F-KEV-E----------FDIL------YG-----------
-E-GISK-----EGDILDLA--V-E----R----N--VVEK-S-G-AWFSY-----G---
--K-----E------R-----IG---Q---------GRENSR-LFLK--E--H-PEITAE
IREKLV----
>sp|Q7NFV8|RECA_GLOVI Protein RecA OS=Gloeobacter violaceus (strain PCC 7421) GN=recA PE=3 SV=1
KALKMVLTQIK--RNFGEG--AIMRLGE-N-T---R-I-RV-E-TV-PSGAITLD-----
LAL-G-----------------GGLPRGR--V--IE-IY-G-P-E-SSGK-TTLAL--HA
IAE-I--Q------------------------K--T----------G--G----------
----------VA-----------------A--FVDA-EHAL-DP-AYAKVL-GVN-V--D
D----L-II-SQ-P-----------D--T--G------E----M----A---------M-
---E----I--------V---------DQ---L--V----R-------S-----AAI---
---D----V-I-VID-SVAALVP--RA----------E-----IEG-EMGD-AH-V----
--G--L--Q--ARLMS--QALRKITGNIGKTGCMV-IFLNQLR------S----------
--------KI--G---V-M----Y---------------------------G---N---P
---E--TT-TGGNALKFYASVRLDIR-----K------A-ET-LKK-GQ---------DE
Y-GNRVRVKVVKNKVAP-P-F-RKA-E----------FDII------FG-----------
-K-GISS-----LGCILDLA--V-E----M----E--IVER-K-G-AWYSY-----G---
--S-----E------R-----LG---Q---------GRENVL-ALLE--E--N-AAQAQE
IEIKVREKI-
>sp|P48289|RECA_GLUOX Protein RecA OS=Gluconobacter oxydans (strain 621H) GN=recA PE=3 SV=2
KALEGALSQIE--RAFGKG--SIMRMGQ-R-P---K-V-ET-N-VI-STGSIGLD-----
IAL-G-------I---------GGMPRGR--I--VE-IY-G-P-E-SSGK-TTLAL--HV
LAE-A--Q------------------------K--K----------G--G----------
----------TV-----------------A--FIDA-EHAL-DP-GYARKL-GVN-I--D
D----L-LL-SQ-P-----------D--A--G------E----Q----A---------L-
---E----I--------A---------DT---L--V----R-------S-----GAV---
---D----V-L-VVD-SVAALVP--RA----------E-----LEG-DMGD-SH-V----
--G--L--H--ARLMS--QALRKLTGTVSRSNTLV-IFLNQIR------M----------
--------KI--G---V-M----F---------------------------G---N---P
---E--TT-TGGNALKFYSSIRLDIR-----R------I-GS-IKD-KD---------EV
V-GNQTRVKVVKNKMAP-P-F-RQV-E----------FDIM------YG-----------
-E-GISK-----MGELLDLG--V-K----G----N--IVEK-S-G-AWFSF-----D---
--S-----Q------R-----IG---Q---------GRENAK-QFLR--E--H-PEMASE
IERRIRAEA-
>sp|Q7VNS7|RECA_HAEDU Protein RecA OS=Haemophilus ducreyi (strain 35000HP / ATCC 700724) GN=recA PE=3 SV=1
KALAAALAQIE--KQFGKG--SIMRLGD-T-Q---A-L-DI-E-AV-STGSIGLD-----
AAL-G-------I---------GGLPMGR--I--VE-IY-G-P-E-SSGK-TTLTL--SV
IAQ-A--Q------------------------R--I----------G--K----------
----------TC-----------------A--FIDA-EHAL-DP-VYARKL-GVD-I--D
A----L-LI-SQ-P-----------D--N--G------E----Q----A---------L-
---E----I--------C---------DA---L--V----R-------S-----GAV---
---D----V-I-IVD-SVAALTP--KA----------E-----IEG-DMGD-SY-M----
--G--L--Q--ARLMS--QALRKLTANIKATNCLV-VFINQIR------M----------
--------KI--G---V-M----F---------------------------G---N---P
---E--TT-TGGNALKFYASVRLDIR-----R------S-GV-VKD-GD---------EV
V-GSETKVKIVKNKVAP-P-F-REV-Q----------FDIM------YG-----------
-E-GIAR-----MNELLILA--E-A----N----G--FIQK-A-G-AWFSY-----N---
--G-----T------K-----IG---Q---------GKNNAI-KWLK--E--N-PEVAEK
IEQEIRNL--
>sp|Q4QMV2|RECA_HAEI8 Protein RecA OS=Haemophilus influenzae (strain 86-028NP) GN=recA PE=3 SV=1
KALAAALGQIE--KQFGKG--SIMKLGD-T-K---T-L-DV-E-SI-STGSLGLD-----
VAL-G-------I---------GGLPMGR--I--VE-IF-G-P-E-SSGK-TTLTL--SV
IAQ-A--Q------------------------K--A----------G--K----------
----------TC-----------------A--FIDA-EHAL-DP-IYAAKL-GVD-V--K
E----L-FV-SQ-P-----------D--N--G------E----Q----A---------L-
---E----I--------C---------DA---L--V----R-------S-----GAI---
---D----V-I-IVD-SVAALTP--KA----------E-----IEG-DMGD-SH-M----
--G--L--Q--ARLMS--QALRKLTGQIKNANCLV-VFINQIR------M----------
--------KI--G---V-M----F---------------------------G---N---P
---E--TT-TGGNALKFYSSVRLDIR-----R------T-GS-VKD-GE---------NI
I-GNETRVKVVKNKLAA-P-F-RQV-D----------FQIL------YG-----------
-E-GISK-----AGELLELG--V-K----H----K--LVEK-S-G-AWYSY-----N---
--G-----E------K-----IG---Q---------GKANSM-KWLN--E--N-IEKSDE
LEARLRAEL-
>sp|Q2SBR7|RECA_HAHCH Protein RecA OS=Hahella chejuensis (strain KCTC 2396) GN=recA PE=3 SV=1
KALTAALSQIE--RQFGKG--AVMRMGE-Q-P---R-E-II-P-SV-STGSLGLD-----
IAL-G-------I---------GGLPYGR--I--VE-IY-G-P-E-SSGK-TTLTL--QV
IAE-A--Q------------------------R--Q----------G--K----------
----------TC-----------------A--FVDA-EHAL-DP-IYAEKL-GVN-I--D
Q----L-LV-SQ-P-----------D--T--G------E----Q----A---------L-
---E----I--------A---------DM---L--V----R-------S-----GAV---
---D----V-I-IID-SVAALTP--KA----------E-----IEG-EMGD-SH-V----
--G--L--Q--ARLMS--QALRKLTGSVKQANCLM-IFINQIR------M----------
--------KI--G---V-M----F---------------------------G---S---P
---E--TT-TGGNALKFYASVRLDIR-----R------V-GS-VKE-GE---------EV
V-GNETRVKVVKNKVSP-P-F-KQA-D----------FQIM------YG-----------
-R-GIYR-----TGEIIDLG--V-K----E----G--FVDK-S-G-AWYSY-----K---
--G-----D------K-----IG---Q---------GKANSS-RYLE--E--H-PEIAVE
IETAIREKL-
>sp|A1WXK7|RECA_HALHL Protein RecA OS=Halorhodospira halophila (strain DSM 244 / SL1) GN=recA PE=3 SV=1
KALGAALGQIE--KQFGKG--AVMRMGD-A-R-AvR-G-DV-K-SI-STGSLALD-----
VAL-G-------I---------GGLPRGR--V--VE-IY-G-P-E-SSGK-TTLTL--HI
IAE-A--Q------------------------K--A----------G--G----------
----------AA-----------------A--FVDA-EHAL-DP-DYAEAV-GVD-I--N
D----L-LV-SQ-P-----------D--T--G------E----Q----A---------L-
---E----I--------A---------DM---L--V----R-------S-----GGL---
---D----V-V-VVD-SVAALTP--KA----------E-----IEG-EMGD-SH-V----
--G--L--Q--ARLMS--QALRKLTGSIQRSNTLV-VFINQIR------M----------
--------KI--G---V-M----F---------------------------G---S---P
---E--TT-TGGNALKFYSSVRMDIR-----R------L-GA-IKK-GD---------EV
L-GNETRVKVVKNKMAP-P-F-KQA-E----------FEIL------YG-----------
-E-GISR-----EGEIIDMG--V-A----Q----G--FVDK-S-G-AWYSY-----N---
--G-----D------R-----IG---Q---------GKDNAR-QFLR--N--N-PQIAAD
IEARIREKV-
>sp|C4K841|RECA_HAMD5 Protein RecA OS=Hamiltonella defensa subsp. Acyrthosiphon pisum (strain 5AT) GN=recA PE=3 SV=1
KALAAALAQIE--KQFGKG--SIMRLGE-D-R---S-M-DV-E-TI-STGSLSLD-----
IAL-G-------A---------GGLPMGR--I--VE-IY-G-P-E-SSGK-TTLTL--QV
IAA-A--Q------------------------R--E----------G--K----------
----------VC-----------------A--FIDA-EHAL-DP-VYAKKL-GVD-I--D
N----L-LC-SQ-P-----------D--T--G------E----Q----A---------L-
---E----I--------C---------DS---L--T----R-------S-----GAV---
---D----V-I-IVD-SVAALVP--KA----------E-----IEG-EIGD-SH-M----
--G--L--A--ARMMS--QAMRKLAGNLKNANTLL-IFINQIR------M----------
--------KI--G---V-M----F---------------------------G---N---P
---E--TT-TGGNALKFYASVRLDIR-----R------V-GA-IKE-GE---------MV
I-GNDTRVKVVKNKIAA-P-F-KQA-D----------FQIL------YG-----------
-E-GINT-----HGELIDLG--V-K----H----Q--LVEK-A-G-SWYSY-----N---
--G-----T------K-----IG---Q---------GKSNVT-EYLK--T--N-PSIAAE
LDKILRNR--
>sp|Q17YV1|RECA_HELAH Protein RecA OS=Helicobacter acinonychis (strain Sheeba) GN=recA PE=3 SV=1
KAISLAIKQID--KVFGKG--ALVRLGD-K-Q---V-E-KI-D-SI-STGSLGLD-----
LAL-G-------I---------GGVPKGR--I--IE-IY-G-P-E-SSGK-TTLSL--HI
IAE-C--Q------------------------K--N----------G--G----------
----------VC-----------------A--FIDA-EHAL-DV-HYAKRL-GVD-T--E
N----L-LV-SQ-P-----------D--T--G------E----Q----A---------L-
---E----I--------L---------ET---I--T----R-------S-----GGI---
---D----L-V-VVD-SVAALTP--KA----------E-----IDG-DMGD-QH-V----
--G--L--Q--ARLMS--HALRKITGVLHKMNTTL-IFINQIR------M----------
--------KI--G---M-M---gY---------------------------G---S---P
---E--TT-TGGNALKFYASVRIDIR-----R------I-AA-LKQ-NE---------QH
I-GNRAKVKVVKNKVAP-P-F-REA-E----------FDIM------FG-----------
-E-GISK-----EGEIIDYG--V-K----L----D--IVDK-S-G-AWLSY-----Q---
--D-----K------K-----LG---Q---------GRENAK-ALLK--E--D-KALANE
IILKIKESI-
>sp|Q7VIH2|RECA_HELHP Protein RecA OS=Helicobacter hepaticus (strain ATCC 51449 / 3B1) GN=recA PE=3 SV=1
KAIELALKQID--KAFGKG--ALVRLGD-K-Q---V-E-KI-D-SI-STGSLGLD-----
MAL-G-------I---------GGVPKGR--I--IE-IY-G-P-E-SSGK-TTLSL--QI
VAE-C--Q------------------------R--N----------G--G----------
----------IC-----------------A--FIDA-EHAL-DV-YYAKRL-GVD-T--E
N----L-LV-SQ-P-----------D--T--G------E----Q----A---------L-
---E----I--------L---------ET---L--T----R-------S-----GAV---
---D----L-I-VID-SVAALTP--KA----------E-----IEG-DMGD-QH-V----
--G--L--Q--ARLMS--HALRKITGVLHKMNATL-IFINQIR------M----------
--------KI--G---T-M---gY---------------------------G---S---P
---E--TT-TGGNALKFYASVRIDVR-----R------V-AT-LKQ-ND---------QQ
I-GNRTKAKVVKNKVAP-P-F-REA-E----------FDIM------FG-----------
-E-GISK-----EGEIIDYG--I-K----L----D--IIDK-S-G-AWLSY-----N---
--D-----K------K-----LG---Q---------GRENAK-IVLK--E--N-KSLADE
ITAKIKEQI-
>sp|B0TII6|RECA_HELMI Protein RecA OS=Heliobacterium modesticaldum (strain ATCC 51547 / Ice1) GN=recA PE=3 SV=1
QALQQALNSIE--KAFGKG--SIMRLGE-A-S-A-K-L-LV-E-VI-PTGSIALD-----
MAL-G-------I---------GGVPRGR--I--VE-VY-G-P-E-SSGK-TTVAL--HI
IAE-A--Q------------------------K--M----------G--G----------
----------MA-----------------A--FIDA-EHAL-DP-VYARNL-GVD-I--D
N----L-LV-SQ-P-----------D--T--G------E----Q----A---------L-
---E----I--------C---------EA---L--V----R-------S-----GAI---
---D----V-V-VID-SVAALVP--KA----------E-----IDG-EMGD-AH-V----
--G--L--Q--ARLMS--QALRKLTGVVSKSKTCC-LFINQIR------E----------
--------KV--G---V-M----F---------------------------G---N---P
---E--TT-PGGRALKFYSSVRLEVR-----K------V-DT-LKQ-GS---------DM
I-GSRTRVKVVKNKVAP-P-F-KVA-D----------FDIM------YG-----------
-E-GISR-----EGSLVDLA--V-D----M----G--IVEK-S-G-AWYSY-----K---
--G-----D------R-----LG---Q---------GRENVK-EFLR--N--H-PALAAE
IESMIRGR--
>sp|B6JPQ1|RECA_HELP2 Protein RecA OS=Helicobacter pylori (strain P12) GN=recA PE=3 SV=1
KAISLAIKQID--KVFGKG--ALVRLGD-K-Q---V-E-KI-D-AI-STGSLGLD-----
LAL-G-------I---------GGVPKGR--I--IE-IY-G-P-E-SSGK-TTLSL--HI
IAE-C--Q------------------------K--N----------G--G----------
----------VC-----------------A--FIDA-EHAL-DV-YYAKRL-GVD-T--E
N----L-LV-SQ-P-----------S--T--G------E----E----A---------L-
---E----I--------L---------ET---I--T----R-------S-----GGI---
---D----L-V-VVD-SVAALTP--KA----------E-----IDG-DMGD-QH-V----
--G--L--Q--ARLMS--HALRKITGVLHKMNTTL-IFINQIR------M----------
--------KI--G---M-M---gY---------------------------G---S---P
---E--TT-TGGNALKFYASVRIDIR-----R------I-AS-LKQ-NE---------QH
I-GNRAKAKVVKNKVAP-P-F-REA-E----------FDIM------FG-----------
-E-GISK-----EGEIIDYG--V-K----L----D--IVDK-S-G-AWLSY-----Q---
--D-----K------K-----LG---Q---------GRENAK-ALLK--E--D-KALADE
ITLKIKESI-
>sp|B5Z9S8|RECA_HELPG Protein RecA OS=Helicobacter pylori (strain G27) GN=recA PE=3 SV=1
KAISLAIKQID--KVFGKG--ALVRLGD-K-Q---V-E-KI-D-AI-STGSLGLD-----
LAL-G-------I---------GGVPKGR--I--IE-IY-G-P-E-SSGK-TTLSL--HI
IAE-C--Q------------------------K--N----------G--G----------
----------VC-----------------A--FIDA-EHAL-DV-HYAKRL-GVD-T--Q
N----L-LV-SQ-P-----------D--T--G------E----Q----A---------L-
---E----I--------L---------ET---I--T----R-------S-----GGI---
---D----L-V-VVD-SVAALTP--KA----------E-----IDG-DMGD-QH-V----
--G--L--Q--ARLMS--HALRKITGVLHKMNTTL-IFINQIR------M----------
--------KI--G---M-M---gY---------------------------G---S---P
---E--TT-TGGNALKFYASVRIDIR-----R------I-AS-LKQ-NE---------QH
I-GNRAKAKVVKNKVAP-P-F-REA-E----------FDIM------FG-----------
-E-GISK-----EGEIIDYG--V-K----L----D--IVDK-S-G-AWLSY-----Q---
--D-----K------K-----LG---Q---------GRENAK-ALLK--E--D-KALADE
ITLKIKESI-
>sp|Q1CV04|RECA_HELPH Protein RecA OS=Helicobacter pylori (strain HPAG1) GN=recA PE=3 SV=1
KAISLAIKQID--KVFGKG--ALVRLGD-K-Q---V-E-KI-D-AI-STGSLGLD-----
LAL-G-------I---------GGVPKGR--I--IE-IY-G-P-E-SSGK-TTLSL--HI
IAE-C--Q------------------------K--N----------G--G----------
----------VC-----------------A--FIDA-EHAL-DV-HYAKRL-GVD-T--E
N----L-LV-SQ-P-----------D--T--G------E----Q----A---------L-
---E----I--------L---------ET---I--T----R-------S-----GGI---
---D----L-V-VVD-SVAALTP--KA----------E-----IDG-DMGD-QH-V----
--G--L--Q--ARLMS--HALRKITGVLHKMNTTL-IFINQIR------M----------
--------KI--G---M-M---gY---------------------------G---S---P
---E--TT-TGGNALKFYASVRIDIR-----R------I-AA-LKQ-NE---------QH
I-GNRAKAKVVKNKVAP-P-F-REA-E----------FDIM------FG-----------
-E-GISK-----EGEIIDYG--V-K----L----D--IVDK-S-G-AWLSY-----Q---
--D-----K------K-----LG---Q---------GRENAK-ALLK--E--D-KALADE
ITLKIKESI-
>sp|Q9ZMS7|RECA_HELPJ Protein RecA OS=Helicobacter pylori (strain J99 / ATCC 700824) GN=recA PE=3 SV=1
KAISLAIKQID--KVFGKG--ALVRLGD-K-Q---V-E-KI-D-AI-STGSLGLD-----
LAL-G-------I---------GGVPKGR--I--IE-IY-G-P-E-SSGK-TTLSL--HI
IAE-C--Q------------------------K--N----------G--G----------
----------VC-----------------A--FIDA-EHAL-DV-YYAKRL-GVD-T--E
N----L-LV-SQ-P-----------S--T--G------E----E----A---------L-
---E----I--------L---------ET---I--T----R-------S-----GGI---
---D----L-V-VVD-SVAALTP--KA----------E-----IDG-DMGD-QH-V----
--G--L--Q--ARLMS--HALRKITGVLHKMNTTL-IFINQIR------M----------
--------KI--G---M-T---gY---------------------------G---S---P
---E--TT-TGGNALKFYASVRIDIR-----R------I-AA-LKQ-NE---------QH
I-GNRAKAKVVKNKVAP-P-F-REA-E----------FDIM------FG-----------
-E-GISK-----EGEIIDYG--V-K----L----D--IVDK-S-G-AWLSY-----Q---
--D-----K------K-----LG---Q---------GRENAK-ALLK--E--D-KALADE
ITLKIKESI-
>sp|B2URY3|RECA_HELPS Protein RecA OS=Helicobacter pylori (strain Shi470) GN=recA PE=3 SV=1
KAISLAIKQID--KIFGKG--ALVRLGD-K-Q---V-E-KI-D-SI-STGSLGLD-----
LAL-G-------I---------GGVPKGR--I--IE-IY-G-P-E-SSGK-TTLSL--HI
IAE-C--Q------------------------K--N----------G--G----------
----------VC-----------------A--FIDA-EHAL-DV-HYAKRL-GVD-T--E
N----L-LV-SQ-P-----------D--T--G------E----Q----A---------L-
---E----I--------L---------ET---I--T----R-------S-----GGI---
---D----L-V-VVD-SVAALTP--KA----------E-----IDG-DMGD-QH-V----
--G--L--Q--ARLMS--HALRKITGVLHKMNTTL-IFINQIR------M----------
--------KI--G---M-M---gY---------------------------G---S---P
---E--TT-TGGNALKFYASVRIDIR-----R------I-AA-LKQ-NE---------QH
I-GNRAKAKVVKNKVAP-P-F-REA-E----------FDIM------FG-----------
-E-GISK-----EGEIIDYG--V-K----L----D--IVDK-S-G-AWLSY-----Q---
--D-----K------K-----LG---Q---------GRENAK-ALLK--E--D-KALANE
ITLKIKESI-
>sp|P42445|RECA_HELPY Protein RecA OS=Helicobacter pylori (strain ATCC 700392 / 26695) GN=recA PE=1 SV=2
KAISLAIKQID--KVFGKG--ALVRLGD-K-Q---V-E-KI-D-SI-STGSLGLD-----
LAL-G-------I---------GGVPKGR--I--IE-IY-G-P-E-SSGK-TTLSL--HI
IAE-C--Q------------------------K--N----------G--G----------
----------VC-----------------A--FIDA-EHAL-DV-HYAKRL-GVD-T--E
N----L-LV-SQ-P-----------D--T--G------E----Q----A---------L-
---E----I--------L---------ET---I--T----R-------S-----GGI---
---D----L-V-VVD-SVAALTP--KA----------E-----IDG-DMGD-QH-V----
--G--L--Q--ARLMS--HALRKITGVLHKMNTTL-IFINQIR------M----------
--------KI--G---M-M---gY---------------------------G---S---P
---E--TT-TGGNALKFYASVRIDIR-----R------I-AS-LKQ-NE---------QH
I-GNRAKAKVVKNKVAP-P-F-REA-E----------FDIM------FG-----------
-E-GISK-----EGEIIDYG--V-K----L----D--IVDK-S-G-AWLSY-----Q---
--D-----K------K-----LG---Q---------GRENAK-ALLK--E--D-KALADE
ITLKIKESI-
>sp|A9AXA6|RECA_HERA2 Protein RecA OS=Herpetosiphon aurantiacus (strain ATCC 23779 / DSM 785) GN=recA PE=3 SV=1
KALAAALSQID--RQFGKG--AIMRMSD-Q-R-----L-SI-E-AI-PTGSIALD-----
LAL-G-------V---------GGIPRGR--V--IE-IY-G-P-E-SSGK-TTLTQ--HI
VAE-T--Q------------------------K--M----------G--G----------
----------VA-----------------A--FIDA-EHAF-DP-VYAANC-GVN-V--E
D----L-LV-SQ-P-----------D--T--G------E----Q----A---------L-
---E----I--------C---------ET---L--V----R-------S-----GAI---
---D----V-I-VVD-SVAALVP--RA----------E-----IEG-DMGD-SH-V----
--G--L--Q--ARLMS--QALRKLSGAVSKSRTAL-IFINQLR------M----------
--------KI--G---V-M----F---------------------------G---N---P
---E--TT-TGGNALKFYASVRLDIR-----K------V-ES-IKQ-GQ---------DV
T-GARARVKVVKNKVAP-P-F-RQA-E----------FDIM------YN-----------
-E-GISR-----EGNIVDVG--V-T----M----E--ILRK-S-G-AWFYL-----G---
--D-----D------R-----LG---Q---------GRENAK-QFLK--D--N-PALADE
IEKMIRAA--
>sp|A4G8B3|RECA_HERAR Protein RecA OS=Herminiimonas arsenicoxydans GN=recA PE=3 SV=1
KALAAALAQIE--KQFGKG--SVMRMED-G-A-V-V-E-EV-Q-VV-STGSLGLD-----
LAL-G-------V---------GGLPRGR--V--VE-IY-G-P-E-SSGK-TTLTL--QT
IAE-M--Q------------------------K--L----------G--G----------
----------TC-----------------A--FIDA-EHAL-DV-TYAQKL-GIN-L--S
E----L-LI-SQ-P-----------D--T--G------E----Q----A---------L-
---E----I--------C---------DA---L--V----R-------S-----GGV---
---D----L-I-VID-SVAALTP--RA----------E-----IEG-DMGD-SL-P----
--G--L--Q--ARLMS--QALRKLTGSINRTNTLV-IFINQIR------M----------
--------KI--G---V-M----F---------------------------G---N---P
---E--TT-TGGNALKFYASVRLDIR-----R------T-GS-IKS-GD---------EV
I-GNETKVKVVKNKIAP-P-F-KEA-H----------FEIL------YG-----------
-E-GTSR-----EGEILDLG--S-D----A----K--IVEK-S-G-AWYSY-----N---
--G-----E------R-----IG---Q---------GKDNAR-NYLK--E--R-PELARE
IENKVRASL-
>sp|Q0I4T0|RECA_HISS1 Protein RecA OS=Histophilus somni (strain 129Pt) GN=recA PE=3 SV=1
KALEAALGQIE--KQFGKG--AIMKLGE-T-Q---K-L-DI-E-AI-STGSLSLD-----
VAL-G-------I---------GGLPMGR--I--VE-IF-G-P-E-SSGK-TTLTL--SV
IAQ-A--Q------------------------K--A----------G--K----------
----------TC-----------------A--FIDA-EHAL-DP-IYAAKL-GVD-V--K
E----L-LI-SQ-P-----------D--N--G------E----Q----A---------L-
---E----I--------C---------DA---L--V----R-------S-----GAV---
---D----V-V-IVD-SVAALTP--KA----------E-----IEG-EMGD-TH-V----
--G--L--Q--ARLMS--QALRKLTGQIKNSNCLV-VFINQIR------M----------
--------KI--G---V-I----F---------------------------G---N---P
---E--TT-TGGNALKFYASVRLDIR-----R------V-GS-IKN-GD---------EV
I-GNETRVKVVKNKVAP-P-F-RQV-D----------FQIL------YG-----------
-E-GISR-----NGELIELG--V-K----H----K--LVNK-S-G-AWFSY-----E---
--G-----E------K-----IG---Q---------GKTNAM-KWLA--E--H-PEQAAI
LEQKLRSEL-
>sp|B0UWL1|RECA_HISS2 Protein RecA OS=Histophilus somni (strain 2336) GN=recA PE=3 SV=1
KALEAALGQIE--KQFGKG--AIMKLGE-T-Q---K-L-DI-E-AI-STGSLSLD-----
VAL-G-------I---------GGLPMGR--I--VE-IF-G-P-E-SSGK-TTLTL--SV
IAQ-A--Q------------------------K--A----------G--K----------
----------TC-----------------A--FIDA-EHAL-DP-IYAAKL-GVD-V--K
E----L-LI-SQ-P-----------D--N--G------E----Q----A---------L-
---E----I--------C---------DA---L--V----R-------S-----GAV---
---D----V-V-IVD-SVAALTP--KA----------E-----IEG-EMGD-TH-V----
--G--L--Q--ARLMS--QALRKLTGQIKNSNCLV-VFINQIR------M----------
--------KI--G---V-V----F---------------------------G---N---P
---E--TT-TGGNALKFYASVRLDIR-----R------V-GS-IKN-GD---------EV
I-GNETRVKVVKNKVAP-P-F-RQV-D----------FQIL------YG-----------
-E-GISR-----NGELIELG--V-K----H----K--LVNK-S-G-AWFSY-----E---
--G-----E------K-----IG---Q---------GKTNAM-KWLA--E--H-PEQAAI
LEQKLRSEL-
>sp|Q5QUB8|RECA_IDILO Protein RecA OS=Idiomarina loihiensis (strain ATCC BAA-735 / DSM 15497 / L2-TR) GN=recA PE=3 SV=1
KALDAALGQIE--RQFGKG--SIMRLGD-N-Q---T-L-DI-D-SV-STGSLGLD-----
IAL-G-------I---------GGLPFGR--V--VE-IY-G-P-E-SSGK-TTMTL--EV
IAE-A--Q------------------------K--M----------G--K----------
----------TC-----------------A--FVDA-EHAL-DP-IYAEAL-GVN-V--D
D----L-LI-SQ-P-----------D--T--G------E----Q----A---------L-
---E----I--------C---------DM---L--V----R-------S-----GAV---
---D----I-V-IVD-SVAALTP--KA----------E-----IEG-EMGD-SH-V----
--G--L--Q--ARLMS--QALRKLTSNIKKSNTMC-IFINQIR------M----------
--------KI--G---V-M----F---------------------------G---N---P
---E--TT-TGGNALKFYSSVRLDIR-----R------T-GA-LKE-GD---------EV
V-GNETRVKVVKNKVAP-P-F-KEA-H----------FQIL------YG-----------
-K-GISK-----EGELIDLG--V-K----H----K--MVDK-A-G-AWYSY-----N---
--G-----D------K-----IG---Q---------GKANSM-KFLQ--D--N-PKIADE
LEGRIREL--
>sp|A6T204|RECA_JANMA Protein RecA OS=Janthinobacterium sp. (strain Marseille) GN=recA PE=3 SV=1
KALAAALAQIE--KQFGKG--SVMRMED-G-A-V-V-E-EV-Q-VV-STGSLGLD-----
IAL-G-------V---------GGLPRGR--V--VE-IY-G-P-E-SSGK-TTLTL--QT
IAE-M--Q------------------------K--L----------G--G----------
----------TC-----------------A--FIDA-EHAL-DV-TYAQKL-GIN-L--S
D----L-LI-SQ-P-----------D--T--G------E----Q----A---------L-
---E----I--------C---------DA---L--V----R-------S-----GGV---
---D----L-I-VID-SVAALTP--RA----------E-----IEG-DMGD-SL-P----
--G--L--Q--ARLMS--QALRKLTGSINRTNTLV-IFINQIR------M----------
--------KI--G---V-M----F---------------------------G---N---P
---E--TT-TGGNALKFYASVRLDIR-----R------T-GS-IKS-GD---------EV
I-GNETKVKVVKNKIAP-P-F-KEA-H----------FDIL------YG-----------
-E-GTSR-----EGEILDLG--S-D----A----K--IVEK-S-G-AWYSY-----N---
--G-----E------R-----IG---Q---------GKDNAR-NYLK--E--R-PDLARE
IENKVRVSL-
>sp|A6W841|RECA_KINRD Protein RecA OS=Kineococcus radiotolerans (strain ATCC BAA-149 / DSM 14245 / SRS30216) GN=recA PE=3 SV=1
KALDAALAAID--KNFGKG--SVMRLGD-E-V---R-P-PI-E-VI-PTGSISLD-----
VAL-G-------I---------GGLPRGR--V--VE-IY-G-P-E-SSGK-TTVAL--HA
VAS-A--Q------------------------K--A----------G--G----------
----------IA-----------------A--FIDA-EHAL-DP-DYAAKL-GVD-T--D
A----L-LV-SQ-P-----------D--T--G------E----Q----A---------L-
---E----I--------A---------DM---L--I----R-------S-----GAL---
---D----I-I-VID-SVAALVP--KA----------E-----IEG-EMGD-SH-V----
--G--L--Q--ARLMS--QALRKITGALNHSGTTA-IFINQLR------E----------
--------KI--G---V-M----F---------------------------G---S---P
---E--TT-TGGKALKFYASVRLDVR-----R------I-ET-LKD-GT---------NP
V-GNRTRVKVVKNKVSP-P-F-KQA-E----------FDII------YG-----------
-Q-GISR-----EGGLIDLG--V-E----H----G--FVRK-S-G-AWYTY-----E---
--G-----D------Q-----LG---Q---------GKENAR-AFLR--D--N-PDLGDE
IEKRIKEKL-
>sp|B5XVB6|RECA_KLEP3 Protein RecA OS=Klebsiella pneumoniae (strain 342) GN=recA PE=3 SV=1
KALAAALGQIE--KQFGKG--SIMRLGE-D-R---S-M-DV-E-TI-STGSLSLD-----
IAL-G-------A---------GGLPMGR--I--VE-IY-G-P-E-SSGK-TTLTL--QV
IAA-A--Q------------------------R--E----------G--K----------
----------TC-----------------A--FIDA-EHAL-DP-VYARKL-GVD-I--D
N----L-LC-SQ-P-----------D--T--G------E----Q----A---------L-
---E----I--------C---------DA---L--A----R-------S-----GAV---
---D----V-I-VVD-SVAALTP--KA----------E-----IEG-EIGD-SH-M----
--G--L--A--ARMMS--QAMRKLAGNLKQSNTLL-IFINQIR------M----------
--------KI--G---V-M----F---------------------------G---N---P
---E--TT-TGGNALKFYASVRLDIR-----R------I-GA-VKE-GD---------NV
V-GSETRVKVVKNKIAA-P-F-KQA-E----------FQIL------YG-----------
-E-GINF-----FGELVDLG--V-K----E----K--LIEK-A-G-AWYSY-----N---
--G-----D------K-----IG---Q---------GKANAI-TWLK--E--N-PAAAKE
IEKKVREL--
>sp|A6TCW1|RECA_KLEP7 Protein RecA OS=Klebsiella pneumoniae subsp. pneumoniae (strain ATCC 700721 / MGH 78578) GN=recA PE=3 SV=1
KALAAALGQIE--KQFGKG--SIMRLGE-D-R---T-M-DV-E-TI-STGSLSLD-----
IAL-G-------A---------GGLPMGR--I--VE-IY-G-P-E-SSGK-TTLTL--QV
IAA-A--Q------------------------R--E----------G--K----------
----------TC-----------------A--FIDA-EHAL-DP-VYARKL-GVD-I--D
N----L-LC-SQ-P-----------D--T--G------E----Q----A---------L-
---E----I--------C---------DA---L--A----R-------S-----GAV---
---D----V-I-VVD-SVAALTP--KA----------E-----IEG-EIGD-SH-M----
--G--L--A--ARMMS--QAMRKLAGNLKQSNTLL-IFINQIR------M----------
--------KI--G---V-M----F---------------------------G---N---P
---E--TT-TGGNALKFYASVRLDIR-----R------I-GA-VKE-GD---------NV
V-GSETRVKVVKNKIAA-P-F-KQA-E----------FQIL------YG-----------
-E-GINF-----YGELVDLG--V-K----E----K--LIEK-A-G-AWYSY-----N---
--G-----D------K-----IG---Q---------GKANAI-TWLK--E--N-PAAAKE
IEKKVREL--
>sp|Q5FL82|RECA_LACAC Protein RecA OS=Lactobacillus acidophilus (strain ATCC 700396 / NCK56 / N2 / NCFM) GN=recA PE=3 SV=1
-ALDAALKKIE--KNFGKG--AVMRMGE-K-A---D-T-QI-S-TV-PTGSLALD-----
AAI-G-------V---------GGYPRGR--I--IE-VY-G-P-E-SSGK-TTVAL--HA
VAE-V--Q------------------------K--R----------G--G----------
----------TA-----------------A--YIDA-ENAM-DP-AYAEAL-GVD-I--D
S----L-IL-SQ-P-----------N--T--G------E----E----G---------L-
---Q----I--------A---------DT---L--I----S-------S-----GAI---
---D----I-V-VVD-SVAALVP--RA----------E-----IEG-EMGD-AH-V----
--G--L--Q--ARLMS--QALRKLSGTISKTKTIA-IFINQIR------E----------
--------KV--G---V-M----F---------------------------G---N---P
---E--TT-PGGRALKFYSTVRLEVR-----R------A-EQ-IKQ-SG---------DV
L-GNRVKIKVVKNKVAP-P-F-KVA-E----------VDIM------YG-----------
-K-GISQ-----SGELLDMA--A-D----K----D--IIDK-A-G-SWYSY-----K---
--S-----D------R-----IG---Q---------GRENAK-KYLE--E--H-PDIYQK
VQEQVRQAY-
>sp|Q03R29|RECA_LACBA Protein RecA OS=Lactobacillus brevis (strain ATCC 367 / JCM 1170) GN=recA PE=3 SV=1
-ALDKALKKIE--KDFGKG--SIMRLGD-N-S---N-L-EV-E-TV-PSGSLALD-----
VAL-G-------V---------GGYPRGR--I--VE-IY-G-P-E-SSGK-TTVAL--HA
VAE-V--Q------------------------K--R----------G--G----------
----------TA-----------------A--YIDA-ENAL-DP-AYATAL-GVN-I--D
D----L-LL-SQ-P-----------D--T--G------E----Q----G---------L-
---Q----I--------A---------DA---L--I----S-------S-----GAI---
---D----I-V-VVD-SVAALVP--RA----------E-----IEG-EMGD-AH-V----
--G--L--Q--ARLMS--QALRKLSGTINKTKTIA-LFINQIR------E----------
--------KV--G---V-M----F---------------------------G---N---P
---E--TT-PGGRALKFYATVRLEVR-----R------A-EQ-IKD-GT---------DV
I-GNRTRIKVVKNKVAP-P-F-KRA-E----------VDIM------YG-----------
-Q-GISQ-----TGELLDMA--V-E----K----D--IVDK-S-G-SWYSY-----G---
--E-----D------R-----IG---Q---------GRENAK-QYLA--D--H-PDMMAE
VNQRVRAAY-
>sp|Q1GB51|RECA_LACDA Protein RecA OS=Lactobacillus delbrueckii subsp. bulgaricus (strain ATCC 11842 / DSM 20081) GN=recA PE=3 SV=1
-ALEAALKKIE--KNFGKG--AVMRMGE-K-V---D-T-QI-S-TV-PSGSLALD-----
AAL-G-------V---------GGYPRGR--I--VE-IY-G-P-E-SSGK-TTVAL--HA
VAE-V--Q------------------------K--R----------G--G----------
----------TA-----------------A--YIDA-ENAM-DP-AYAEAL-GVD-I--D
Q----L-IL-SQ-P-----------N--T--G------E----E----G---------L-
---Q----I--------A---------DT---L--I----S-------S-----GAI---
---D----I-V-VVD-SVAALVP--RA----------E-----IEG-EMGD-SH-V----
--G--L--Q--ARLMS--QALRKLSGTIAKTKTIA-IFINQIR------E----------
--------KV--G---V-M----F---------------------------G---N---P
---E--TT-PGGRALKFYSTIRLEVR-----R------A-EQ-IKQ-ST---------NV
I-GNRVKIKVVKNKVAP-P-F-KVA-E----------VDIM------YG-----------
-Q-GISQ-----SGELLDMA--A-D----Q----D--IVDK-A-G-AWYSY-----H---
--G-----E------K-----IG---Q---------GRENAK-KYLE--E--H-PDVSED
IQTQVRKG--
>sp|Q04BJ8|RECA_LACDB Protein RecA OS=Lactobacillus delbrueckii subsp. bulgaricus (strain ATCC BAA-365) GN=recA PE=3 SV=1
-ALEAALKKIE--KNFGKG--AVMRMGE-K-V---D-T-QI-S-TV-PSGSLALD-----
AAL-G-------V---------GGYPRGR--I--VE-IY-G-P-E-SSGK-TTVAL--HA
VAE-V--Q------------------------K--R----------G--G----------
----------TA-----------------A--YIDA-ENAM-DP-AYAEAL-GVD-I--D
Q----L-IL-SQ-P-----------N--T--G------E----E----G---------L-
---Q----I--------A---------DT---L--I----S-------S-----GAI---
---D----I-V-VVD-SVAALVP--RA----------E-----IEG-EMGD-SH-V----
--G--L--Q--ARLMS--QALRKLSGTIAKTKTIA-IFINQIR------E----------
--------KV--G---V-M----F---------------------------G---N---P
---E--TT-PGGRALKFYSTIRLEVR-----R------A-EQ-IKQ-ST---------NV
I-GNRVKIKVVKNKVAP-P-F-KVA-E----------VDIM------YG-----------
-Q-GISQ-----SGELLDMA--A-D----Q----D--IVDK-A-G-AWYSY-----H---
--G-----E------K-----IG---Q---------GRENAK-KYLE--E--H-PDVSED
IQTQVRKAY-
>sp|B2GB15|RECA_LACF3 Protein RecA OS=Lactobacillus fermentum (strain NBRC 3956 / LMG 18251) GN=recA PE=3 SV=1
-ALDNALRKIE--KNFGKG--SIMRMGD-A-A---D-T-KI-A-TI-SSGSLAID-----
EAL-G-------V---------GGYPRGR--I--IE-MY-G-P-E-SSGK-TTVAL--HA
VAE-V--Q------------------------R--R----------G--G----------
----------TA-----------------A--YIDA-ENAL-DP-QYATAL-GVQ-I--N
D----L-LL-SQ-P-----------D--T--G------E----Q----G---------L-
---E----I--------A---------DA---L--I----A-------S-----GAV---
---D----I-V-VVD-SVAALVP--RA----------E-----IEG-EMGD-TH-V----
--G--L--Q--ARLMS--QALRKLSGEINKTKTIA-IFINQIR------E----------
--------KV--G---V-M----F---------------------------G---N---P
---E--TT-PGGRALKFYSTIRMEIR-----R------G-EQ-LKN-GT---------DV
I-GNRAKIKVVKNKVAP-P-F-RKA-E----------VDIM------YG-----------
-E-GISK-----TGELLDMA--V-E----K----D--LVNK-S-G-AWYSY-----G---
--N-----E------R-----IG---Q---------GRENAK-QWFA--D--H-EDAMNE
LMNKVRVA--
>sp|P62216|RECA_LACJO Protein RecA OS=Lactobacillus johnsonii (strain CNCM I-12250 / La1 / NCC 533) GN=recA PE=3 SV=1
KALDIALKKIE--KDFGKG--AVMRMGE-K-V---D-T-QI-S-TI-PSGSLALD-----
AAL-G-------V---------GGYPRGR--I--IE-VY-G-P-E-SSGK-TTVAL--HA
VAE-V--Q------------------------K--R----------G--G----------
----------TA-----------------A--YIDA-ENAM-DP-AYAEAL-GVD-I--D
S----L-IL-SQ-P-----------N--T--G------E----E----G---------L-
---Q----I--------A---------DT---L--I----A-------S-----GAI---
---D----I-L-VVD-SVAALVP--RA----------E-----IDG-DMGD-SH-V----
--G--L--Q--ARLMS--QALRKLSGNISKTKTIA-VFINQIR------E----------
--------KV--G---V-M----F---------------------------G---N---P
---E--TT-PGGRALKFYSTIRLEVR-----R------A-EQ-IKQ-GS---------DV
I-GNRVKLKVVKNKVAP-P-F-KVA-E----------VDIM------YG-----------
-K-GISQ-----TGELIDMA--A-D----K----D--IIKK-A-G-SWYSY-----G---
--D-----D------R-----IG---Q---------GRENAK-QYLE--E--H-PDVYEE
VKEKVREAY-
>sp|P0C2U4|RECA_LACLA Protein RecA, chromosomal OS=Lactococcus lactis subsp. lactis (strain IL1403) GN=recA PE=3 SV=1
KALADALALIE--KDFGKG--SLMRLGE-A-A---N-Q-KV-S-VV-SSGSLALD-----
IAL-G-------A---------GGYPKGR--I--VE-IY-G-P-E-SSGK-TTVAL--HA
VAA-V--Q------------------------K--E----------G--G----------
----------IA-----------------A--FIDA-ENAL-DP-EYAKAL-GVN-I--D
E----L-LL-SQ-P-----------D--Y--G------E----Q----G---------L-
---Q----I--------A---------EK---L--I----T-------S-----GAV---
---D----L-V-VID-SVAALVP--KA----------E-----IDG-EIGD-SS-V----
--G--L--Q--ARMMS--QAMRKLAGHINKTKTTA-IFINQLR------E----------
--------KV--G---V-M----F---------------------------G---S---P
---E--TT-PGGRALKFYASVRLDVR-----G------S-TK-IEE-GSgd-----nkTQ
I-GKITKIKVVKNKVAP-P-F-KVA-L----------VDIM------FG-----------
-E-GISR-----TGELLNIA--V-D----E----G--IIKK-S-G-AWFAY-----N---
--D-----E------K-----IG---Q---------GAEKAK-NYLK--E--H-QEIFDE
IDHKVRTAH-
>sp|A2RI85|RECA_LACLM Protein RecA OS=Lactococcus lactis subsp. cremoris (strain MG1363) GN=recA PE=3 SV=1
KALADALALIE--KDFGKG--SLMRLGE-A-A---N-Q-KV-S-VV-SSGSLALD-----
IAL-G-------A---------GGYPKGR--I--VE-IY-G-P-E-SSGK-TTVAL--HA
VAA-V--Q------------------------K--E----------G--G----------
----------IA-----------------A--FIDA-ENAL-DP-EYAKAL-GVN-I--D
E----L-LL-SQ-P-----------D--Y--G------E----Q----G---------L-
---Q----I--------A---------EK---L--I----T-------S-----GAV---
---D----L-V-VID-SVAALVP--KA----------E-----IDG-EIGD-SS-V----
--G--L--Q--ARMMS--QAMRKLAGHINKTKTTA-IFINQLR------E----------
--------KV--G---V-M----F---------------------------G---S---P
---E--TT-PGGRALKFYASVRLDVR-----G------S-TK-IEE-GSgd-----nkTQ
I-GKITKIKVVKNKVAP-P-F-KVA-L----------VDIM------FG-----------
-E-GISS-----TGELLNIA--V-E----E----G--IIKK-S-G-AWFAY-----N---
--D-----E------K-----IG---Q---------GAEKAK-NYLK--E--H-QDVFDE
IDHKVRAAH-
>sp|Q88UZ4|RECA_LACPL Protein RecA OS=Lactobacillus plantarum (strain ATCC BAA-793 / NCIMB 8826 / WCFS1) GN=recA PE=3 SV=1
-ALDTALKKIE--KNFGKG--AIMRMGD-A-A---Q-T-TI-S-TI-SSGSLALD-----
DAL-G-------V---------GGYPRGR--I--VE-IY-G-P-E-SSGK-TTVAL--HA
VAE-V--Q------------------------K--Q----------G--G----------
----------TA-----------------A--YIDA-ENAL-DP-VYAEHL-GVN-I--D
D----L-LL-SQ-P-----------D--T--G------E----Q----G---------L-
---E----I--------A---------DA---L--V----S-------S-----GAV---
---D----I-L-VVD-SVAALVP--RA----------E-----IEG-EMGD-AH-V----
--G--L--Q--ARLMS--QALRKLSGTLNKTKTIA-LFINQIR------E----------
--------KV--G---V-M----F---------------------------G---N---P
---E--TT-PGGRALKFYATIRLEVR-----R------A-EQ-IKE-GT---------NI
I-GNRVRIKVVKNKVAP-P-F-KRA-E----------VDIM------YG-----------
-Q-GISQ-----TGEIVDMA--A-E----K----D--IVKK-S-G-SWYSY-----G---
--D-----D------R-----IG---Q---------GRENAK-KYLD--E--H-PDVMTE
IRQKVRDAY-
>sp|A5VIW7|RECA_LACRD Protein RecA OS=Lactobacillus reuteri (strain DSM 20016) GN=recA PE=3 SV=1
-ALDVAIRKIE--KNFGKG--SIMRMGD-A-T---D-M-KV-A-SV-SSGSLAID-----
KAL-G-------I---------GGYPRGR--I--VE-IY-G-P-E-SSGK-TTVAL--HA
VAE-V--Q------------------------R--Q----------G--G----------
----------TA-----------------A--YIDA-ENAL-DP-QYAEAL-GVN-I--D
D----L-LL-SQ-P-----------D--S--G------E----E----G---------L-
---E----I--------A---------DA---L--I----S-------S-----GAV---
---D----L-V-IVD-SVAALVP--RA----------E-----IDG-DMGD-TH-V----
--G--L--Q--ARLMS--QALRKLSGEINKTKTIA-IFINQIR------E----------
--------KV--G---V-M----F---------------------------G---N---P
---E--TT-TGGRALKFYSTIRMEIR-----R------A-EQ-IKN-GT---------DV
I-GNKAKVKIVKNKVAP-P-F-KRC-E----------VDIM------YG-----------
-E-GISK-----TGELLDMA--V-E----N----D--LVDK-S-G-AWYSY-----G---
--S-----E------R-----IG---Q---------GRENAK-KWLK--E--H-PDSMNE
LMDKVRVA--
>sp|Q38YD9|RECA_LACSS Protein RecA OS=Lactobacillus sakei subsp. sakei (strain 23K) GN=recA PE=3 SV=1
-ALDAALKKIE--KNFGKG--SIMRMGE-K-V---D-T-QV-S-TV-SSGSLALD-----
EAL-G-------V---------GGYPRGR--I--VE-IY-G-P-E-SSGK-TTVAL--HA
VAE-V--Q------------------------K--Q----------G--G----------
----------TA-----------------A--YIDA-ENAM-DP-KYATAL-GVN-I--D
D----L-LL-SQ-P-----------D--T--G------E----Q----G---------L-
---E----I--------A---------DA---L--V----S-------S-----GAV---
---D----I-L-VVD-SVAALVP--RA----------E-----IEG-EMGD-AH-V----
--G--L--Q--ARLMS--QALRKLSGTINKTKTIA-LFINQIR------E----------
--------KV--G---V-M----F---------------------------G---N---P
---E--VT-PGGRALKFYSTVRLEVR-----R------A-ET-IKN-GT---------DM
I-GNRARIKVVKNKVAP-P-F-KVA-E----------VDIM------YG-----------
-Q-GISR-----TGELVDMA--V-E----K----D--IINK-S-G-SWYSY-----G---
--S-----E------R-----IG---Q---------GRENAK-NYLA--D--H-EDVEDE
VRLKVRAAY-
>sp|C1D4J2|RECA_LARHH Protein RecA OS=Laribacter hongkongensis (strain HLHK9) GN=recA PE=3 SV=1
KALSAALSQIE--KQFGKG--SIMRMNE-T-Q-V-N-D-NL-Q-VI-STGSLGLD-----
MAL-G-------V---------GGLPRGR--V--VE-IY-G-P-E-SSGK-TTLCL--QV
VAE-A--Q------------------------K--L----------G--G----------
----------TC-----------------A--YIDA-ENAL-DP-VYAGKL-GVK-V--D
D----L-LV-SQ-P-----------D--T--G------E----Q----A---------L-
---E----I--------C---------DM---L--V----R-------S-----GGV---
---D----V-I-VVD-SVAALVP--KA----------E-----IEG-EMGD-SH-V----
--G--L--Q--ARLMS--QALRKLTGNIKRTNTLV-IFINQIR------M----------
--------KI--G---V-M----F---------------------------G---N---P
---E--TT-TGGNALKFYASVRLDIR-----R------I-GA-IKK-TD---------EI
I-GNETRVKVVKNKVSP-P-F-KQA-E----------FDIL------YG-----------
-E-GISR-----EGEIIEMG--V-A----N----K--FVDK-S-G-AWYAY-----N---
--G-----Q------K-----IG---Q---------GKDNAR-EWLR--E--N-PAIAQE
IEKKIRTAA-
>sp|Q5X4B5|RECA_LEGPA Protein RecA OS=Legionella pneumophila (strain Paris) GN=recA PE=3 SV=1
KALSAALSQIE--RQFGKG--SVMRMGD-S-T-V-S-R-DI-E-AI-STGSLGLD-----
IAL-G-------I---------GGLPKGR--I--VE-IY-G-P-E-SSGK-TTLTL--QV
IAE-C--Q------------------------K--M----------G--G----------
----------TA-----------------A--FIDA-EHAL-DP-SYAQKL-GVK-V--D
E----L-LV-SQ-P-----------D--T--G------E----Q----A---------L-
---E----I--------T---------DM---L--V----R-------S-----AAV---
---D----V-V-IID-SVAALTP--KA----------E-----IEG-EMGD-SH-V----
--G--L--Q--ARLMS--QALRKLTANIKRSNTLV-IFINQIR------M----------
--------KI--G---V-M----F---------------------------G---S---P
---E--TT-TGGNALKFYASVRLDIR-----R------I-GS-IKK-GE---------EI
L-GSETRVKVVKNKVAP-P-F-KMT-E----------FDIL------YN-----------
-E-GISR-----ESEIINLG--V-Q----L----N--LIEK-S-G-AWYSY-----K---
--Q-----E------K-----IG---Q---------GKENVR-LYLK--E--N-PQVAAE
LEQQIRTEL-
>sp|Q6AE00|RECA_LEIXX Protein RecA OS=Leifsonia xyli subsp. xyli (strain CTCB07) GN=recA PE=3 SV=2
KALVTALAQID--RQFGKG--SVMRLGS-D-E---R-A-PV-E-VV-PTGSIALD-----
VAL-G-------I---------GGLPRGR--I--VE-IY-G-P-E-SSGK-TTLTL--HA
IAN-A--Q------------------------R--A----------G--G----------
----------IA-----------------A--FIDA-EHAL-DP-DYARKL-GVD-I--D
A----L-LV-SQ-P-----------D--T--G------E----Q----A---------L-
---E----I--------A---------DM---L--V----R-------S-----GSI---
---D----L-I-VID-SVAALVP--RA----------E-----IEG-EMGD-AH-V----
--G--L--Q--ARLMS--QALRKLTGALSQTNTTM-IFINQLR------E----------
--------KV--G---V-F----F---------------------------G---S---P
---E--TT-AGGKALKFYASVRLDIR-----R------I-ET-LKD-GT---------DA
V-GNRTRVKVVKNKMAP-P-F-KQA-E----------FDIL------YG-----------
-V-GISH-----EGSLLDFG--V-E----H----A--LVKK-S-G-AWYTY-----E---
--G-----D------Q-----LG---Q---------GKENSR-NFLI--A--N-PDIAAE
IENKIKIKL-
>sp|B0SCX2|RECA_LEPBA Protein RecA OS=Leptospira biflexa serovar Patoc (strain Patoc 1 / Ames) GN=recA PE=3 SV=1
-AIDAALGQIE--KQFGKG--SIMRLGA-D-T-R-M-S-EM-N-VV-STGSLDLD-----
IAL-G-------I---------GGFPSGR--I--IE-IY-G-P-E-SSGK-TTLTL--SA
IAE-T--Q------------------------K--K----------G--G----------
----------IA-----------------A--FIDA-EHAL-DP-SYAKKL-GVN-V--D
D----L-LV-AQ-P-----------D--N--G------E----E----A---------L-
---E----I--------C---------ES---L--V----R-------S-----NAI---
---D----L-I-VID-SVAALVP--KA----------E-----IEG-DMGD-SH-M----
--G--L--Q--ARLMS--QALRKLTGTISKSSTTV-IFINQIR------M----------
--------KI--G---V-M----F---------------------------G---S---P
---E--TT-TGGNALKFYASIRLDIR-----R------I-ET-LKE-KE---------EP
V-GNRVRVKVVKNKCAP-P-F-RQA-E----------FDIM------YA-----------
-N-GINR-----ESSLIDLA--V-R----H----D--LVAK-A-G-SWYSY-----N---
--G-----E------K-----IG---Q---------GKEQVR-NFFL--E--N-PDIAFK
IENQVRD---
>sp|P62217|RECA_LEPIC Protein RecA OS=Leptospira interrogans serogroup Icterohaemorrhagiae serovar copenhageni (strain Fiocruz L1-130) GN=recA PE=3 SV=1
-AIEQAMSQIE--KQFGKG--SIMKLGS-D-S-A-K-Q-TV-Q-VI-PSGSLDLD-----
IAL-G-------I---------GGYPIGR--I--VE-IY-G-P-E-SSGK-TTLTL--SA
IAE-A--Q------------------------K--R----------G--G----------
----------VA-----------------A--FIDA-EHAL-DP-SYAKKL-GVN-I--D
E----L-LV-SQ-P-----------D--N--G------E----E----A---------L-
---E----I--------C---------ES---L--V----R-------S-----NAI---
---D----L-I-VID-SVAALVP--KA----------E-----IEG-DMGD-SH-M----
--G--L--Q--ARLMS--QALRKLTGTIAKSKTVV-IFINQIR------M----------
--------KI--G---V-M----F---------------------------G---S---P
---E--TT-TGGNALKFYCSVRLDIR-----K------I-ET-IKE-KE---------ES
V-GNRVRVKVVKNKCAP-P-F-KQA-E----------FDII------FN-----------
-A-GISR-----EGSLVDLG--V-K----H----D--IIHK-A-G-AWYSY-----N---
--T-----E------K-----IG---Q---------GKEAAK-EYLK--N--N-PEIALT
IENMVRD---
>sp|Q92BV7|RECA_LISIN Protein RecA OS=Listeria innocua serovar 6a (strain CLIP 11262) GN=recA PE=3 SV=1
-ALDQALKQIE--KQFGKG--SIMKLGE-H-S---D-Q-NI-S-TI-SSGSLALD-----
IAL-G-------V---------GGYPRGR--I--IE-VY-G-P-E-SSGK-TTVAL--HA
IAE-V--Q------------------------A--Q----------G--G----------
----------TA-----------------A--FIDA-EHAL-DP-AYAKNL-GVN-I--D
E----L-LL-SQ-P-----------D--T--G------E----Q----A---------L-
---E----I--------A---------EA---L--V----R-------S-----GAV---
---D----M-L-VID-SVAALVP--RA----------E-----IEG-EMGD-AH-V----
--G--L--Q--ARLMS--QALRKLSGVINKSKTIA-IFINQIR------E----------
--------KV--G---V-M----F---------------------------G---N---P
---E--IT-PGGRALKFYSTVRLEVR-----R------A-EQ-LKQ-GT---------DV
M-GNKTKIKVVKNKVAP-P-F-RIA-E----------VDIM------YG-----------
-E-GISR-----EGELVDMA--A-E----V----D--VINK-S-G-SWYSY-----K---
--E-----E------R-----IG---Q---------GRENAK-QYLK--E--H-TDIRDE
ISKRVREEY-
>sp|A0AIK0|RECA_LISW6 Protein RecA OS=Listeria welshimeri serovar 6b (strain ATCC 35897 / DSM 20650 / SLCC5334) GN=recA PE=3 SV=1
-ALDQALKQIE--KQFGKG--SIMKLGE-H-S---D-Q-NI-S-TI-SSGSLALD-----
IAL-G-------V---------GGYPRGR--I--IE-VY-G-P-E-SSGK-TTVAL--HA
IAE-V--Q------------------------A--Q----------G--G----------
----------TA-----------------A--FIDA-EHAL-DP-AYAKNL-GVN-I--D
E----L-LL-SQ-P-----------D--T--G------E----Q----A---------L-
---E----I--------A---------EA---L--V----R-------S-----GAV---
---D----M-L-VID-SVAALVP--RA----------E-----IEG-EMGD-AH-V----
--G--L--Q--ARLMS--QALRKLSGAINKSKTIA-IFINQIR------E----------
--------KV--G---V-M----F---------------------------G---N---P
---E--IT-PGGRALKFYSTVRLEVR-----R------A-EQ-LKQ-GT---------DV
M-GNKTKIKVVKNKVAP-P-F-RIA-E----------VDIM------YG-----------
-E-GISR-----EGELVDMA--A-E----V----D--VINK-S-G-SWYSY-----K---
--E-----E------R-----IG---Q---------GRENAK-QYLK--E--H-TDIRDE
ISQRVREEY-
>sp|B9EBH1|RECA_MACCJ Protein RecA OS=Macrococcus caseolyticus (strain JCSC5402) GN=recA PE=3 SV=1
KALDTVIKNME--KSFGKG--AVMKLGD-R-T---D-R-NV-S-TV-SSGSITLD-----
SAL-G-------V---------GGYPKGR--I--IE-IY-G-P-E-SSGK-TTVAL--HA
IAE-V--Q------------------------R--Q----------G--G----------
----------VA-----------------A--FIDA-EHAL-DP-VYAKNL-GVD-I--E
N----L-YL-SQ-P-----------D--H--G------E----Q----G---------L-
---E----I--------A---------EA---F--V----R-------S-----GAV---
---D----I-I-VVD-SVAALTP--KA----------E-----IEG-EMGD-SH-M----
--G--L--Q--ARLMS--QALRKLSGSVSKSNTIA-IFINQVR------E----------
--------KI--G---V-M----F---------------------------G---N---P
---E--TT-PGGRALKFYSSVRLEVR-----R------A-EQ-LKQ-GQ---------EI
V-GNRTKIKVVKNKVAP-P-F-KVA-E----------VDIM------YG-----------
-K-GISR-----EGEIVDLG--A-E----Y----E--VLQK-S-G-AWYSY-----D---
--G-----E------R-----IG---Q---------GRENIK-TYLK--E--N-PEVRDE
IDQKIRKAMG
>sp|Q2W9P9|RECA_MAGSA Protein RecA OS=Magnetospirillum magneticum (strain AMB-1 / ATCC 700264) GN=recA PE=3 SV=1
KALEAAVSQIE--RAFGKG--SIMKLGG-K-D-Q-V-V-ET-E-VV-STGSLGLD-----
VAL-G-------I---------GGVPRGR--I--IE-VY-G-P-E-SSGK-TTLAL--HI
IAE-A--Q------------------------K--K----------G--G----------
----------TC-----------------A--FVDA-EHAL-DP-SYARKL-GVN-L--D
E----L-LI-SQ-P-----------D--A--G------E----Q----A---------L-
---E----I--------A---------DT---L--V----R-------S-----GAV---
---D----V-L-VVD-SVAALVP--RA----------E-----LEG-EMGD-NH-M----
--G--L--H--ARLMS--QALRKLTGSVSKSKTIV-IFINQIR------M----------
--------KI--G---V-M----F---------------------------G---N---P
---E--TT-TGGNALKFYASVRMEIR-----R------V-GA-IKD-RD---------EV
V-GNQTRVKVVKNKLAP-P-F-KVV-D----------FDIM------YG-----------
-E-GISK-----MGELIDLG--V-K----A----N--VVEK-S-G-AWFSY-----N---
--S-----T------R-----IG---Q---------GRENAK-TFLR--E--N-PAMAAE
IEGAIRQNA-
>sp|Q65QB0|RECA_MANSM Protein RecA OS=Mannheimia succiniciproducens (strain MBEL55E) GN=recA PE=3 SV=1
KALAAALGQIE--KQFGKG--AIMKLGD-T-Q---A-L-DV-E-SI-STGSIGLD-----
VAL-G-------I---------GGLPMGR--V--VE-IF-G-P-E-SSGK-TTLTL--SV
IAQ-A--Q------------------------K--A----------G--K----------
----------VC-----------------A--FIDA-EHAL-DP-IYAAKL-GVD-V--K
E----L-LV-SQ-P-----------D--N--G------E----Q----A---------L-
---E----I--------C---------DA---L--V----R-------S-----GAV---
---D----V-I-IVD-SVAALTP--KA----------E-----IEG-DMGD-SH-V----
--G--L--Q--ARLMS--QALRKLTGQIKNANCLV-VFINQIR------M----------
--------KI--G---V-M----F---------------------------G---N---P
---E--TT-TGGNALKFYSSVRLDIR-----R------V-GA-VKD-GD---------EI
I-GNETRVKVVKNKLAP-P-F-RQV-D----------FQIL------YG-----------
-E-GISK-----NGELIELG--V-K----H----K--LVDK-S-G-AWYAY-----N---
--G-----D------K-----IG---Q---------GKANAM-KWLA--E--N-PTVAAE
LENKIRAEL-
>sp|A1U2E3|RECA_MARAV Protein RecA OS=Marinobacter aquaeolei (strain ATCC 700491 / DSM 11845 / VT8) GN=recA PE=3 SV=1
KALGAALSQIE--RQFGKG--AVMKMGD-Q-P---R-E-AI-P-AV-STGSLGLD-----
VAL-G-------I---------GGLPYGR--I--VE-IY-G-P-E-SSGK-TTLTL--QV
IAE-A--Q------------------------K--Q----------G--K----------
----------TC-----------------A--FVDA-EHAL-DP-VYAEKL-GVN-V--D
E----L-LV-SQ-P-----------D--T--G------E----Q----A---------L-
---E----I--------A---------DM---L--V----R-------S-----NAV---
---D----V-I-IVD-SVAALTP--KA----------E-----IEG-EMGD-SH-V----
--G--L--Q--ARLMS--QALRKLTGNVKHANCLM-VFINQIR------M----------
--------KI--G---V-M----F---------------------------G---S---P
---E--TT-TGGNALKFYSSVRLDIR-----R------I-GS-VKD-GD---------EV
V-GNETRVKVVKNKVSP-P-F-RQA-E----------FQIM------YG-----------
-K-GIYH-----MAEVLDMG--V-K----E----G--FVDK-S-G-AWYAY-----N---
--G-----D------K-----IG---Q---------GKANAC-KFLE--E--N-LDIANE
IEAKVRDKL-
>sp|Q6F1R0|RECA_MESFL Protein RecA OS=Mesoplasma florum (strain ATCC 33453 / NBRC 100688 / NCTC 11704 / L1) GN=recA PE=3 SV=2
-ALISALKTIE--KNYGKE--ALVVYNE---G-D-D-I-DH-D-VI-SSGSFLID-----
QAI-G-------I---------GGYPKGR--V--VE-IF-G-P-E-SSGK-TTLAL--HA
IAE-A--Q------------------------K--Q----------G--E----------
----------IA-----------------A--FIDA-EHSL-DL-NYAKKI-GVD-I--N
S----L-LV-SQ-P-----------S--Y--G------E----E----A---------L-
---D----I--------L---------ET---L--V----K-------S-----NSI---
---S----L-I-VVD-SVAALVP--KT----------E-----LEG-EMSD-QS-I----
--G--L--Q--ARMMS--KALRKLNGVISKSKTTV-IFINQLR------E----------
--------KI--G---I-M----F---------------------------G---N---P
---E--TT-TGGRALKFFSTLRIEVR-----K------G-ES-LIE-NG---------IV
V-ANKVKVKVVKNKVAV-P-F-KQT-L----------ITIG------YD-----------
-K-GIER-----INEIIELA--T-L----Y----N--ILDK-S-G-VWYSY-----E---
--K-----E------K-----IG---Q---------GKNAVK-EWLN--K--N-PDKLSK
IEFELKEF--
>sp|Q60BS8|RECA_METCA Protein RecA OS=Methylococcus capsulatus (strain ATCC 33009 / NCIMB 11132 / Bath) GN=recA PE=3 SV=1
KALGAALSQIE--KQFGKG--SVMRMGD-V-A-A-V-R-DI-D-VI-PTGSLALD-----
IAL-G-------C---------GGLPRGR--I--VE-IY-G-P-E-SSGK-TTLTL--EV
IAQ-A--Q------------------------K--T----------G--G----------
----------VA-----------------A--FVDA-EHAL-DP-VYAEKI-GVN-L--D
D----L-LV-SQ-P-----------D--T--G------E----Q----A---------L-
---E----I--------A---------DV---L--V----R-------S-----GGV---
---D----V-V-VID-SVAALTP--KA----------E-----LEG-EMGD-SH-M----
--G--L--Q--ARLMS--QALRKLTANIKRSNTLV-IFINQIR------M----------
--------KI--G---V-M----F---------------------------G---N---P
---E--TT-TGGNALKFYASVRLDIR-----R------S-GA-IKN-GD---------EV
I-GNETRVKVVKNKVAP-P-F-RTA-D----------FEIL------YG-----------
-E-GISR-----EGELIDLG--V-N----H----D--IVQK-S-G-SWYSY-----G---
--G-----D------R-----IG---Q---------GKDNVR-IYLK--E--H-PEVAAA
IEAAVREKA-
>sp|Q1H3U7|RECA_METFK Protein RecA OS=Methylobacillus flagellatus (strain KT / ATCC 51484 / DSM 6875) GN=recA PE=3 SV=1
KALAAALSQIE--KQFGKG--SIMRMGD-T-D-V-A-A-DI-Q-AV-STGSLGLD-----
IAL-G-------I---------GGLPRGR--I--VE-IY-G-P-E-SSGK-TTLTL--SV
IAQ-M--Q------------------------K--L----------G--G----------
----------TA-----------------A--FIDA-EHAL-DP-VYAQKL-GVN-V--S
D----L-LI-SQ-P-----------D--T--G------E----Q----A---------L-
---E----I--------A---------DM---L--V----R-------S-----GSV---
---D----V-V-VVD-SVAALTP--KA----------E-----IEG-EMGD-SH-M----
--G--L--Q--ARLMS--QALRKLTANIKRTNTLV-IFINQIR------M----------
--------KI--G---V-M----F---------------------------G---N---P
---E--TT-TGGNALKFYASVRLDIR-----R------T-GA-IKK-GD---------EV
T-GSETRVKVVKNKVAP-P-F-KQA-E----------FDIL------YG-----------
-E-GISR-----EGEIIELG--V-N----L----K--LIEK-A-G-AWYSY-----K---
--G-----E------K-----IG---Q---------GKDNAR-EFLR--E--H-PEIANE
IDAKIREHSN
>sp|B8IP29|RECA_METNO Protein RecA OS=Methylobacterium nodulans (strain ORS2060 / LMG 21967) GN=recA PE=3 SV=1
KAIDAALAQIE--RAFGKG--SIMRLGK-G-D-K-V-Q-EV-E-TI-STGSLGLD-----
IAL-G-------V---------GGLPRGR--V--IE-IY-G-P-E-SSGK-TTLAL--HT
IAE-A--Q------------------------K--K----------G--G----------
----------VC-----------------A--FVDA-EHAL-DP-VYARKL-GVN-L--D
D----L-LI-SQ-P-----------D--T--G------E----Q----A---------L-
---E----I--------T---------DT---L--V----R-------S-----GAI---
---D----V-L-VVD-SVAALTP--RA----------E-----IEG-EMGD-QQ-P----
--G--L--Q--ARLMS--QALRKLTGSISRSNCMV-IFINQIR------M----------
--------KI--G---V-M----Y---------------------------G---S---P
---E--TT-TGGNALKFYASVRLDIR-----R------V-ST-LKD-RD---------EP
I-GNSVRVKVVKNKVAP-P-F-KQV-E----------FDIM------FG-----------
-E-GVSK-----VGELIDLG--V-K----A----G--IVEK-S-G-AWFSY-----D---
--S-----Q------R-----LG---Q---------GRENAK-GFLR--D--N-PDIAGR
IEAAIRQNMG
>sp|A2SBU8|RECA_METPP Protein RecA OS=Methylibium petroleiphilum (strain PM1) GN=recA PE=3 SV=1
KALQAALAQIE--KQFGKG--TIMRLGE-G-E-V-I-D-DI-E-VV-STGSLGLD-----
IAL-G-------V---------GGLPRGR--V--IE-IY-G-P-E-SSGK-TTLTL--QV
IAE-M--Q------------------------K--L----------A--G----------
----------TC-----------------A--FIDA-EHAL-DS-QYAQKL-GVN-L--Q
E----L-LI-SQ-P-----------D--T--G------E----Q----A---------L-
---E----I--------V---------DA---L--V----R-------S-----GSV---
---D----L-I-VVD-SVAALTP--KA----------E-----LEG-EMGD-SL-P----
--G--L--Q--ARLMS--QALRKLTATIKKSNCMV-IFINQIR------M----------
--------KI--G---V-M----F---------------------------G---S---P
---E--TT-TGGNALKFYASVRLDIR-----R------I-GS-IKR-GE---------EV
I-GNETKVKVVKNKVSP-P-F-KTA-E----------FDIL------FG-----------
-E-GVSR-----EGEIIDLG--V-I----A----K--VIDK-S-G-AWYAY-----N---
--G-----E------K-----IG---Q---------GKDNSR-EFLR--E--N-PELAHE
IENKIRESL-
>sp|B1LWT6|RECA_METRJ Protein RecA OS=Methylobacterium radiotolerans (strain ATCC 27329 / DSM 1819 / JCM 2831) GN=recA PE=3 SV=1
KAIDAALSQIE--RAFGKG--SIMRLGK-S-D-K-V-Q-EV-E-TV-STGSLGLD-----
IAL-G-------V---------GGLPRGR--V--IE-IY-G-P-E-SSGK-TTLAL--HT
IAE-A--Q------------------------K--K----------G--G----------
----------VC-----------------A--FVDA-EHAL-DP-VYARKL-GVN-L--D
D----L-LI-SQ-P-----------D--T--G------E----Q----A---------L-
---E----I--------T---------DT---L--V----R-------S-----GAI---
---D----V-L-VVD-SVAALTP--RA----------E-----IEG-EMGE-SQ-P----
--G--L--Q--ARLMS--QALRKLTGSISRSNCMV-IFINQIR------M----------
--------KI--G---V-M----Y---------------------------G---S---P
---E--TT-TGGNALKFYASVRLDIR-----R------I-ST-LKD-RD---------EA
I-GNQVRVKVVKNKVAP-P-F-KQV-E----------FDIM------FG-----------
-E-GVSK-----VGELIDLG--V-K----A----G--IVEK-S-G-AWFSY-----N---
--S-----Q------R-----LG---Q---------GRENSK-GFLR--D--N-PKIAAE
IEGSIRQNS-
>sp|A0QIR6|RECA_MYCA1 Protein RecA OS=Mycobacterium avium (strain 104) GN=recA PE=3 SV=1
KALELAMAQIE--KSYGKG--SVMRLGD-E-M---R-Q-PI-S-VI-PTGSIALD-----
VAL-G-------I---------GGLPRGR--V--VE-IY-G-P-E-SSGK-TTVAL--HA
VAN-A--Q------------------------A--A----------G--G----------
----------VA-----------------A--FIDA-EHAL-DP-EYAKKL-GVD-T--D
S----L-LV-SQ-P-----------D--T--G------E----Q----A---------L-
---E----I--------A---------DM---L--I----R-------S-----GAL---
---D----I-L-VID-SVAALVP--RA----------E-----LEG-EMGD-SH-V----
--G--L--Q--ARLMS--QALRKMTGALNNSGTTA-IFINQLR------E----------
--------KI--G---V-M----F---------------------------G---S---P
---E--TT-TGGKALKFYASVRMDVR-----R------I-ET-LKD-GT---------NA
V-GNRTRVKIVKNKVSP-P-F-KQA-E----------FDIL------YG-----------
-R-GISR-----EGSLIDMG--V-D----Q----G--FIRK-S-G-SWFTY-----E---
--G-----E------Q-----LG---Q---------GKENAR-TFLM--E--N-DEVANE
IEKKIKEKL-
>sp|B0UGP0|RECA_METS4 Protein RecA OS=Methylobacterium sp. (strain 4-46) GN=recA PE=3 SV=1
KAIDAALAQIE--RAFGKG--SIMRLGK-G-D-K-V-Q-EV-E-TI-STGSLGLD-----
VAL-G-------V---------GGLPRGR--V--IE-IY-G-P-E-SSGK-TTLAL--HT
IAE-A--Q------------------------K--K----------G--G----------
----------VC-----------------A--FVDA-EHAL-DP-VYARKL-GVN-L--D
D----L-LI-SQ-P-----------D--T--G------E----Q----A---------L-
---E----I--------T---------DT---L--V----R-------S-----GAI---
---D----V-L-VVD-SVAALTP--RA----------E-----IEG-EMGD-QQ-P----
--G--L--Q--ARLMS--QALRKLTGSISRSNCMV-IFINQIR------M----------
--------KI--G---V-M----Y---------------------------G---S---P
---E--TT-TGGNALKFYASVRLDIR-----R------V-ST-LKD-RD---------EP
I-GNSVRVKVVKNKVAP-P-F-KQV-E----------FDIM------FG-----------
-E-GVSK-----VGELIDLG--V-K----A----G--IVEK-S-G-AWFSY-----D---
--S-----Q------R-----LG---Q---------GRENAK-GFLR--D--N-PDIAGR
IEAAIRQNMG
>sp|B1MD17|RECA_MYCA9 Protein RecA OS=Mycobacterium abscessus (strain ATCC 19977 / DSM 44196) GN=recA PE=3 SV=1
KALELALAQID--KSFGKG--SVMRLGD-E-V---R-Q-PI-S-VI-PTGSIALD-----
VAL-G-------I---------GGLPRGR--V--IE-IY-G-P-E-SSGK-TTVAL--HA
VAN-A--Q------------------------R--A----------G--G----------
----------IA-----------------A--FIDA-EHAL-DP-EYAKKL-GVD-T--D
S----L-LV-SQ-P-----------D--T--G------E----Q----A---------L-
---E----I--------A---------DM---L--V----R-------S-----GAI---
---D----L-I-VID-SVAALVP--RA----------E-----IEG-EMGD-SH-V----
--G--L--Q--ARLMS--QALRKMTGALNNSGTTA-IFINQLR------E----------
--------KI--G---V-M----F---------------------------G---S---P
---E--TT-TGGKALKFYSSVRLDVR-----R------I-ET-LKD-GT---------DA
V-GNRTRVKVVKNKVSP-P-F-KQA-E----------FDIL------YG-----------
-K-GISK-----EGSLIDMG--V-E----Q----G--FIRK-S-G-SWFTY-----E---
--G-----E------Q-----LG---Q---------GKENAR-NFLL--E--N-VDVANE
IEKKIKEKL-
>sp|P0A5U5|RECA_MYCBO Protein RecA OS=Mycobacterium bovis (strain ATCC BAA-935 / AF2122/97) GN=recA PE=3 SV=1
KALELAVAQIE--KSYGKG--SVMRLGD-E-A---R-Q-PI-S-VI-PTGSIALD-----
VAL-G-------I---------GGLPRGR--V--IE-IY-G-P-E-SSGK-TTVAL--HA
VAN-A--Q------------------------A--A----------G--G----------
----------VA-----------------A--FIDA-EHAL-DP-DYAKKL-GVD-T--D
S----L-LV-SQ-P-----------D--T--G------E----Q----A---------L-
---E----I--------A---------DM---L--I----R-------S-----GAL---
---D----I-V-VID-SVAALVP--RA----------E-----LEG-EMGD-SH-V----
--G--L--Q--ARLMS--QALRKMTGALNNSGTTA-IFINQLR------D----------
--------KI--G---V-M----F---------------------------G---S---P
---E--TT-TGGKALKFYASVRMDVR-----R------V-ET-LKD-GT---------NA
V-GNRTRVKVVKNKC---------------------------------------------
------------------------------------------------------------
------------------------------------------------------------
----------
>sp|P47581|RECA_MYCGE Protein RecA OS=Mycoplasma genitalium (strain ATCC 33530 / G-37 / NCTC 10195) GN=recA PE=3 SV=1
---------------------------D-A-K-K-N-S-EI-E-TI-STGSLNLD-----
EAL-G-------S---------GGLPLGR--I--VE-LY-G-N-E-SSGK-TTIAL--NA
VAS-F--Q------------------------K--A----------G--K----------
----------TA-----------------C--YIDA-EGAL-DL-AYAKSI-GID-L--N
K----L-LI-AH-P-----------R--H--G------E----N----A---------F-
---A----L--------I---------ES---L--I----K-------T-----NKI---
---S----L-I-VID-SVAALIP--KQ----------E-----LEG-TIEE-QT-I----
--G--L--H--ARMMS--KGLRRIQSILPDSKTCV-LFINQLR------E----------
--------KP--G---V-M----F---------------------------G---N---N
---E--VT-TGGKALRFYSSLRMEAK-----R------V-EL-LKD-KF--------nNY
V-GIKTKVMVSKNKIAK-P-F-GVA-I----------LEIM------FN-----------
-R-GFVH-----EHEVIDLA--L-K----F----N--VVVR-A-G-NSYSF-----N---
--N-----E------S-----IA---V---------GKEKLL-NVLS--E--K-PALFEQ
IKELTVQ---
>sp|A4TCL7|RECA_MYCGI Protein RecA OS=Mycobacterium gilvum (strain PYR-GCK) GN=recA PE=3 SV=1
KALELALAQID--KNFGKG--SVMRLGE-D-V---R-P-PI-A-VI-PTGSIALD-----
VAL-G-------I---------GGLPRGR--V--IE-IY-G-P-E-SSGK-TTVAL--HA
VAN-A--Q------------------------A--A----------G--G----------
----------IA-----------------A--FIDA-EHAL-DP-DYAKKL-GVD-T--D
A----L-LV-SQ-P-----------D--T--G------E----Q----A---------L-
---E----I--------A---------DM---L--I----R-------S-----GAL---
---D----I-L-VID-SVAALVP--RA----------E-----IEG-EMGD-SH-V----
--G--L--Q--ARLMS--QALRKMTGALNNSGTTA-IFINQLR------E----------
--------KI--G---V-M----F---------------------------G---S---P
---E--TT-TGGKALKFYSSVRLDVR-----R------I-ET-LKD-GT---------DA
V-GNRTRVKVVKNKVSP-P-F-KQA-E----------FDIL------YG-----------
-K-GISR-----EGSLIDMG--V-E----Q----G--FIRK-S-G-SWFTY-----D---
--G-----E------Q-----LG---Q---------GKENAR-NFLL--Q--N-PDVGNE
IEKKIKEKL-
>sp|Q4A8X3|RECA_MYCH7 Protein RecA OS=Mycoplasma hyopneumoniae (strain 7448) GN=recA PE=3 SV=2
--LKQALAEIK--KKFGNE--SIMVLGE-K-P---P-I-DT-E-VF-SSGSMAID-----
MAL-G-------I---------GGFPKGR--I--IE-IY-G-P-E-SSGK-TTISL--HA
IAE-V--Q------------------------K--Q----------G--G----------
----------IA-----------------A--FIDA-EHSI-DP-QYAKNL-GID-I--D
N----L-IL-SQ-P-----------D--S--G------E----Q----A---------L-
---D----I--------V---------DT---L--T----K-------T-----KAI---
---D----L-I-VVD-SVAALVP--MA----------E-----LQG-EMKD-QV-I----
--G--A--Q--ARLMS--KALRKITASLNKNGTTV-IFINQIR------E----------
--------KV--G---V-I----F---------------------------G---N---P
---E--TT-PGGRGLKFYASIRLDVR-----K------I-QQ-ITS-GN---------DI
T-GHSVKIKVVKNKLAI-P-F-KTA-L----------VEIV------FA-----------
-K-GISK-----SAEIAQLG--E-E----L----G--ILVR-K-G-SWFAY-----K---
--G-----E------N-----IA---Q---------GKVNLK-LLLE--N--N-TKLFNE
IKDQIIEKLK
>sp|Q4AAV6|RECA_MYCHJ Protein RecA OS=Mycoplasma hyopneumoniae (strain J / ATCC 25934 / NCTC 10110) GN=recA PE=3 SV=2
--LKQALAEIK--KKFGNE--SIMVLGE-K-P---P-I-DT-E-VF-SSGSMAID-----
MAL-G-------I---------GGFPKGR--I--VE-IY-G-P-E-SSGK-TTISL--HA
IAE-V--Q------------------------K--Q----------G--G----------
----------IA-----------------A--FIDA-EHSI-DP-QYAKNL-GID-I--D
N----L-IL-SQ-P-----------D--S--G------E----Q----A---------L-
---D----I--------V---------DT---L--T----K-------T-----KAI---
---D----L-I-VVD-SVAALVP--MA----------E-----LQG-EMKD-QV-I----
--G--A--Q--ARLMS--KALRKITASLNKNGTTV-IFINQIR------E----------
--------KV--G---V-I----F---------------------------G---N---P
---E--TT-PGGRGLKFYASIRLDVR-----K------I-QQ-ITS-GN---------DI
T-GHSVKIKVVKNKLAI-P-F-KTA-L----------VEIV------FA-----------
-K-GISK-----SAEIAQLG--E-E----L----G--ILVR-K-G-SWFAY-----K---
--G-----E------N-----IA---Q---------GKVNLK-LLLE--N--N-TKLFNE
IKDQIIEKLK
>sp|P35901|RECA_MYCLE Protein RecA OS=Mycobacterium leprae (strain TN) GN=recA PE=3 SV=1
KALELAMAQIE--KNYGKG--SVMRLGD-E-M---C-Q-PI-S-VI-PTGSIALD-----
VAL-G-------I---------GGLPRGR--I--VE-IY-G-P-E-SSGK-TTVAL--HA
VAN-A--Q------------------------A--V----------G--G----------
----------VA-----------------A--FIDA-EHAL-EP-EYAKKL-GVD-T--D
S----L-LV-SQ-P-----------D--T--G------E----Q----A---------L-
---E----I--------A---------DM---L--I----R-------S-----GAL---
---D----I-V-VID-SVAALVP--RA----------E-----LEG-EMGD-SY-V----
--G--L--Q--ARLMS--QALRKMTGALSNSGTTA-IFINQLR------E----------
--------KI--G---V-M----F---------------------------G---C---M
------------------------------------------------------------
------------------------------------------------------------
------------------------------------------------------------
------------------------------------------------------------
----------
>sp|B2HL06|RECA_MYCMM Protein RecA OS=Mycobacterium marinum (strain ATCC BAA-535 / M) GN=recA PE=3 SV=1
KALELAMAQIE--KSYGKG--SVMRLGD-E-V---R-Q-PI-S-II-PTGSIALD-----
VAL-G-------I---------GGLPRGR--V--IE-IY-G-P-E-SSGK-TTVAL--HA
VAN-A--Q------------------------A--A----------G--G----------
----------VA-----------------A--FIDA-EHAL-DP-EYAKKL-GVD-T--D
S----L-LV-SQ-P-----------D--T--G------E----Q----A---------L-
---E----I--------A---------DM---L--I----R-------S-----GAL---
---D----I-V-VID-SVAALVP--RA----------E-----LEG-EMGD-SH-V----
--G--L--Q--ARLMS--QALRKMTGALNNSGTTA-IFINQLR------D----------
--------KI--G---V-M----F---------------------------G---S---P
---E--TT-TGGKALKFYASVRMDVR-----R------I-ET-LKD-GT---------NA
V-GNRTRVKIVKNKVSP-P-F-KQA-E----------FDIL------YG-----------
-R-GISR-----EGSLIDMG--V-D----Q----G--FIRK-S-G-AWFTY-----E---
--G-----E------Q-----LG---Q---------GKENAR-NFLL--E--N-GEVANE
IEKKIKEKL-
>sp|Q6KHC9|RECA_MYCMO Protein RecA OS=Mycoplasma mobile (strain ATCC 43663 / 163K / NCTC 11711) GN=recA PE=3 SV=1
KEIKNILMEIE--KKFGKE--SIMLLGS-K-Q---D-L-NV-E-IF-STGSLAID-----
HAL-G-------I---------NGFPKGR--I--IE-IY-G-P-E-SSGK-TTIAL--HA
IAE-I--Q------------------------K--S----------G--G----------
----------VA-----------------A--FIDA-EHSI-DP-NYAKNL-GVN-I--D
N----L-IL-SQ-P-----------D--S--G------E----Q----A---------L-
---E----I--------V---------DI---L--A----K-------S-----SSI---
---D----L-I-VVD-SVAALVP--EV----------E-----LNG-EMKD-QV-M----
--G--A--Q--ARLMS--KALRKITGSLNKSKTTV-IFINQIR------E----------
--------KI--G---T-F----F---------------------------G---N---P
---E--TT-PGGRALKFYSSIRLDVR-----K------V-SS-VST-GE---------VI
S-GNNIKIKVVKNKLSA-P-F-KEA-F----------TEIV------FS-----------
-K-GISK-----ISEAVEFA--E-N----L----K--IITR-K-G-AWFYY-----N---
--D-----Q------N-----IA---Q---------GKSNLK-DLLE--K--N-EALYSE
ILTKVISA--
>sp|P62218|RECA_MYCMS Protein RecA OS=Mycoplasma mycoides subsp. mycoides SC (strain PG1) GN=recA PE=3 SV=1
KELKEAIKEIE--KMFGKG--SIMVLGQ-S-D---N-L-NV-E-TF-SSGSLLLD-----
NAL-G-------I---------GGYPKGR--I--IE-IY-G-P-E-SSGK-TTLSL--HA
ICE-I--Q------------------------K--L----------G--G----------
----------IA-----------------A--FIDA-EHSL-DP-KYCHNL-GID-T--N
K----L-LV-SQ-P-----------D--N--G------E----Q----A---------L-
---D----I--------L---------EM---L--I----N-------S-----NSI---
---D----L-I-IVD-SVAALVP--KT----------E-----LEG-EMSD-QS-I----
--G--L--Q--ARMMS--KALRKLNGLIAKSNTTV-IFINQLR------E----------
--------KI--G---V-I----F---------------------------G---N---P
---E--TT-TGGKALKFFSSIRLEVR-----K------S-EN-ILS-NS---------EI
I-GNKIKIKIVKNKTAI-P-F-KTA-T----------ISLL------YN-----------
-K-GIDK-----IGELVDLL--V-S----Y----E--IVEK-S-G-VWYSY-----Q---
--N-----E------K-----IG---Q---------GKTSVI-QWLN--A--D-EKRTNE
LIQQVKKII-
>sp|Q8EVC7|RECA_MYCPE Protein RecA OS=Mycoplasma penetrans (strain HF-2) GN=recA PE=3 SV=1
KALELAIKEIE--KKFGKE--TFSQS-------E-S-F-DN-Q-VI-KSGSILLD-----
NAI-G-------V---------GGYPKGK--I--IE-IY-G-N-E-SSGK-TTIAL--QC
VKE-C--I------------------------K--E----------G--G----------
----------SV-----------------A--YIDA-ECSI-DS-KYLSHL-GID-P--T
K----L-LV-AT-P-----------E--Y--G------E----Q----A---------F-
---S----I--------I---------DA---L--I----K-------T-----NMV---
---D----L-I-VVD-SVAALVP--KN----------D-----IES-SMED-QS-M----
--G--T--H--ARMMS--KGLKILQTSLSKHKTTV-IFINQVR------E----------
--------KI--G---V-M----F---------------------------G---N---N
---E--IT-TGGRALKFFSTLRLDVR-----R------S-EL-IKS-GT---------DV
I-GIRSKITVTKNKVAP-P-F-KNC-F----------VDIF------FN-----------
-K-GFDP-----TKEIIDFA--I-E----Y----E--IIKK-S-G-SWFYY-----N---
--E-----T------K-----LA---Q---------GRNNLD-SYLK--E--N-NEIYDE
IKKLVFDEI-
>sp|P78014|RECA_MYCPN Protein RecA OS=Mycoplasma pneumoniae (strain ATCC 29342 / M129) GN=recA PE=1 SV=1
---------------------------D-A-K-K-N-S-EI-K-TV-STGSLHLD-----
EAL-G-------T---------GGLPLGR--I--VE-LY-G-N-E-SSGK-TTVAL--HA
VAS-F--Q------------------------K--A----------G--K----------
----------VA-----------------C--YIDA-EGAL-DL-SYAKAI-GID-L--G
K----L-LV-AH-P-----------K--H--G------E----N----A---------F-
---A----L--------M---------ES---L--I----K-------T-----NKV---
---A----L-I-VVD-SVAALIP--KQ----------E-----LEG-NMDD-QT-I----
--G--L--H--ARMMS--KGLRRVQSLLPESDTCL-LFINQLR------E----------
--------KP--G---V-M----F---------------------------G---N---G
---E--VT-TGGRALKFYASMRMEAK-----R------S-EL-LKD-RF--------gNY
V-GIKSKLTVSKNKVAR-P-F-GVA-F----------LEIM------FN-----------
-R-GIVY-----EHEVIELA--L-K----H----N--VVVR-S-D-NAYSF-----K---
--S-----Q------N-----IA---I---------GKEKLF-SVLA--E--K-PELFEQ
IKQLTI----
>sp|P29226|RECA_MYCPU Protein RecA OS=Mycoplasma pulmonis (strain UAB CTIP) GN=recA PE=3 SV=2
KIIKSTIEEIE--KKFGNE--SIMLLGQ-K-E---K-C-DV-D-VF-SSGSYAIN-----
SAL-G-------I---------GGFPKGR--I--IE-IF-G-P-E-SSGK-TTIAL--HT
IAE-I--Q------------------------K--K----------N--G----------
----------FA-----------------A--FIDV-EHSI-DP-VYAKNL-GID-I--D
N----L-LI-SQ-P-----------D--S--G------E----Q----A---------L-
---E----I--------V---------DI---L--A----K-------S-----GSI---
---D----L-I-VVD-SVAALVP--EA----------E-----LNG-EMKD-QS-I----
--G--L--Q--ARLMS--KALRKITGSLSKNKTSV-IFINQVR------E----------
--------KI--G---V-V----F---------------------------G---N---P
---E--TT-PGGRALKFYASIRLDVR-----K------S-TN-IML-NN---------DI
S-GNQIRVKVVKNKLAP-P-F-KIA-E----------TEII------FS-----------
-K-GINK-----FGEVADLA--L-V----H----D--VLQK-K-G-AWFSY-----N---
--G-----N------N-----IA---Q---------GRQKLI-AQLE--S--N-NELFEE
IFQKIVEKE-
>sp|Q59560|RECA_MYCS2 Protein RecA OS=Mycobacterium smegmatis (strain ATCC 700084 / mc(2)155) GN=recA PE=1 SV=1
KALELAMAQID--KNFGKG--SVMRLGE-E-V---R-Q-PI-S-VI-PTGSISLD-----
VAL-G-------I---------GGLPRGR--V--IE-IY-G-P-E-SSGK-TTVAL--HA
VAN-A--Q------------------------A--A----------G--G----------
----------IA-----------------A--FIDA-EHAL-DP-EYAKKL-GVD-T--D
S----L-LV-SQ-P-----------D--T--G------E----Q----A---------L-
---E----I--------A---------DM---L--V----R-------S-----GAL---
---D----I-I-VID-SVAALVP--RA----------E-----IEG-EMGD-SH-V----
--G--L--Q--ARLMS--QALRKMTGALNNSGTTA-IFINQLR------E----------
--------KI--G---V-M----F---------------------------G---S---P
---E--TT-TGGKALKFYASVRLDVR-----R------I-ET-LKD-GT---------DA
V-GNRTRVKVVKNKVSP-P-F-KQA-E----------FDIL------YG-----------
-Q-GISR-----EGSLIDMG--V-E----H----G--FIRK-S-G-SWFTY-----E---
--G-----E------Q-----LG---Q---------GKENAR-KFLL--E--N-TDVANE
IEKKIKEKL-
>sp|A3PYE3|RECA_MYCSJ Protein RecA OS=Mycobacterium sp. (strain JLS) GN=recA PE=3 SV=1
KALELALAQIE--KSHGKG--SVMRLGD-E-V---R-A-PI-S-VI-PTGSIALD-----
VAL-G-------I---------GGLPRGR--V--IE-IY-G-P-E-SSGK-TTVAL--HA
VAN-A--Q------------------------A--A----------G--G----------
----------IA-----------------A--FIDA-EHAL-DP-DYAKKL-GVD-T--D
S----L-LV-SQ-P-----------D--T--G------E----Q----A---------L-
---E----I--------A---------DM---L--I----R-------S-----GAL---
---D----I-L-VID-SVAALVP--RA----------E-----IEG-EMGD-SH-V----
--G--L--Q--ARLMS--QALRKITGALSNSGTTA-IFINQLR------E----------
--------KI--G---V-M----F---------------------------G---S---P
---E--TT-TGGKALKFYASVRMDVR-----R------I-ET-LKD-GT---------DA
V-GNRTRVKIVKNKVSP-P-F-KQA-E----------FDIL------YG-----------
-K-GISK-----EGSLIDMG--V-E----H----G--FIRK-S-G-SWFTY-----E---
--G-----E------Q-----LG---Q---------GKENAR-KFLL--E--N-GDVANE
IEKKIKEKLN
>sp|A0PT89|RECA_MYCUA Protein RecA OS=Mycobacterium ulcerans (strain Agy99) GN=recA PE=3 SV=1
KALELAMAQIE--KSYGKG--SVMRLGD-E-V---R-Q-PI-S-II-PTGSIALD-----
VAL-G-------I---------GGLPRGR--V--IE-IY-G-P-E-SSGK-TTVAL--HA
VAN-A--Q------------------------A--A----------G--G----------
----------VA-----------------A--FIDA-EHAL-DP-EYAKKL-GVD-T--D
S----L-LV-SQ-P-----------D--T--G------E----Q----A---------L-
---E----I--------V---------DM---L--I----R-------S-----GAL---
---D----I-V-VID-SVAALVP--RA----------E-----LEG-EMGD-SH-V----
--G--L--Q--ARLMS--QALRKMTGALNNSGTTA-IFINQLR------D----------
--------KI--G---V-M----F---------------------------G---S---P
---E--TT-TGGKALKFYASVRMDVR-----R------I-ET-LKD-GT---------NA
V-GNRTRVKIVKNKVSP-P-F-KQA-E----------FDIL------YG-----------
-R-GISR-----EGSLIDMG--V-D----Q----G--FIRK-S-G-AWFTY-----E---
--G-----E------Q-----LG---Q---------GKENAR-NFLL--E--N-GGVANE
IEKKIKEKL-
>sp|A1T7T3|RECA_MYCVP Protein RecA OS=Mycobacterium vanbaalenii (strain DSM 7251 / PYR-1) GN=recA PE=3 SV=1
KALELALAQID--KNFGKG--SVMRLGE-E-V---R-Q-PI-A-VI-PTGSIALD-----
VAL-G-------I---------GGLPRGR--V--VE-IY-G-P-E-SSGK-TTVAL--HA
VAN-A--Q------------------------A--A----------G--G----------
----------IA-----------------A--FIDA-EHAL-DP-DYAQKL-GVD-T--D
A----L-LV-SQ-P-----------D--T--G------E----Q----A---------L-
---E----I--------A---------DM---L--I----R-------S-----GAL---
---D----I-L-VID-SVAALVP--RA----------E-----IEG-EMGD-SH-V----
--G--L--Q--ARLMS--QALRKMTGALNNSGTTA-IFINQLR------E----------
--------KI--G---V-M----F---------------------------G---S---P
---E--TT-TGGKALKFYASVRMDVR-----R------I-ET-LKD-GT---------DA
V-GNRTRVKVVKNKVSP-P-F-KQA-E----------FDIL------YG-----------
-K-GISR-----EGSLIDMG--V-E----H----G--FIRK-S-G-SWFTY-----D---
--G-----E------Q-----LG---Q---------GKENAR-NFLL--Q--N-VDVANE
IEKKIKEKL-
>sp|B9L7U2|RECA_NAUPA Protein RecA OS=Nautilia profundicola (strain ATCC BAA-1463 / DSM 18972 / AmH) GN=recA PE=3 SV=1
KALELAMKQID--KQFGKG--SLVKLSD-K-D---I-E-PI-A-AI-PTGSFGLD-----
LAL-G-------I---------GGIPKGR--I--TE-IY-G-P-E-SSGK-TTLAL--SI
IAQ-A--Q------------------------K--D----------G--G----------
----------VA-----------------A--FIDA-EHAL-DV-IYAKHI-GVD-V--D
N----L-LV-SQ-P-----------D--Y--G------E----Q----A---------L-
---E----I--------V---------ET---L--A----R-------S-----GAV---
---D----I-I-VID-SVAALTP--KA----------E-----IEG-NMGD-AQ-V----
--G--V--Q--ARLMS--QALRKLTAAIHKMNTTV-VFINQIR------M----------
--------KI--G---M-M---gY---------------------------G---S---P
---E--TT-TGGNALKFYSSVRLDVR-----R------I-AT-LKQ-AD---------KE
V-GNRVKVKVVKNKVAP-P-F-RIA-E----------FDIM------FG-----------
-K-GISR-----EGELLDYG--V-K----L----D--IIDK-S-G-AWFSY-----G---
--A-----T------R-----LG---Q---------GKENAK-EYLK--S--H-PELAQE
IEQKIKDAL-
>sp|Q5F8M9|RECA_NEIG1 Protein RecA OS=Neisseria gonorrhoeae (strain ATCC 700825 / FA 1090) GN=recA PE=3 SV=1
KALAAALAQIE--KSFGKG--AIMKMDG-S-Q-Q-E-E-NL-E-VI-STGSLGLD-----
LAL-G-------V---------GGLPRGR--I--VE-IF-G-P-E-SSGK-TTLCL--EA
VAQ-C--Q------------------------K--N----------G--G----------
----------VC-----------------A--FVDA-EHAF-DP-VYARKL-GVK-V--E
E----L-YL-SQ-P-----------D--T--G------E----Q----A---------L-
---E----I--------C---------DT---L--V----R-------S-----GGI---
---D----M-V-VVD-SVAALVP--KA----------E-----IEG-DMGD-SH-V----
--G--L--Q--ARLMS--QALRKLTGHIKKTNTLV-VFINQIR------M----------
--------KI--G---V-M----F---------------------------G---S---P
---E--TT-TGGNALKFYSSVRLDIR-----R------T-GS-IKK-GE---------EV
L-GNETRVKVIKNKVAP-P-F-RQA-E----------FDIL------YG-----------
-E-GISW-----EGELIDIG--V-K----N----D--IINK-S-G-AWYSY-----N---
--G-----A------K-----IG---Q---------GKDNVR-VWLK--E--N-PEISDE
IDAKIRA---
>sp|P56987|RECA_NEIMA Protein RecA OS=Neisseria meningitidis serogroup A / serotype 4A (strain Z2491) GN=recA PE=3 SV=1
KALAAALAQIE--KSFGKG--AIMKMDG-S-Q-Q-E-E-NL-E-VI-STGSLGLD-----
LAL-G-------V---------GGLPRGR--I--VE-IF-G-P-E-SSGK-TTLCL--EA
VAQ-C--Q------------------------K--N----------G--G----------
----------VC-----------------A--FVDA-EHAF-DP-VYARKL-GVK-V--E
E----L-YL-SQ-P-----------D--T--G------E----Q----A---------L-
---E----I--------C---------DT---L--V----R-------S-----GGI---
---D----M-V-VVD-SVAALVP--KA----------E-----IEG-DMGD-SH-V----
--G--L--Q--ARLMS--QALRKLTGHIKKTNTLV-VFINQIR------M----------
--------KI--G---V-M----F---------------------------G---S---P
---E--TT-TGGNALKFYSSVRLDIR-----R------T-GS-IKK-GE---------EV
L-GNETRVKVIKNKVAP-P-F-RQA-E----------FDIL------YG-----------
-E-GISW-----EGELIDIG--V-K----N----D--IINK-S-G-AWYSY-----N---
--G-----A------K-----IG---Q---------GKDNVR-VWLK--E--N-PEVADE
IDAKIRA---
>sp|P0DH59|RECA_NEIMB Protein RecA OS=Neisseria meningitidis serogroup B (strain MC58) GN=recA PE=3 SV=1
KALAAALAQIE--KSFGKG--AIMKMDG-S-Q-Q-E-E-NL-E-VI-STGSLGLD-----
LAL-G-------V---------GGLPRGR--I--VE-IF-G-P-E-SSGK-TTLCL--EA
VAQ-C--Q------------------------K--N----------G--G----------
----------VC-----------------A--FVDA-EHAF-DP-VYARKL-GVK-V--E
E----L-YL-SQ-P-----------D--T--G------E----Q----A---------L-
---E----I--------C---------DT---L--V----R-------S-----GGI---
---D----M-V-VVD-SVAALVP--KA----------E-----IEG-DMGD-SH-V----
--G--L--Q--ARLMS--QALRKLTGHIKKTNTLV-VFINQIR------M----------
--------KI--G---V-M----F---------------------------G---S---P
---E--TT-TGGNALKFYSSVRLDIR-----R------T-GS-IKK-GE---------EV
L-GNETRVKVIKNKVAP-P-F-RQA-E----------FDIL------YG-----------
-E-GISW-----EGELIDIG--V-K----N----D--IINK-S-G-AWYSY-----N---
--G-----A------K-----IG---Q---------GKDNVR-VWLK--E--N-PEVANE
IDAKIRA---
>sp|A1KUQ0|RECA_NEIMF Protein RecA OS=Neisseria meningitidis serogroup C / serotype 2a (strain ATCC 700532 / DSM 15464 / FAM18) GN=recA PE=3 SV=1
KALAAALAQIE--KSFGKG--AIMKMDG-S-Q-Q-E-E-NL-E-VI-STGSLGLD-----
LAL-G-------V---------GGLPRGR--I--VE-IF-G-P-E-SSGK-TTLCL--EA
VAQ-C--Q------------------------K--N----------G--G----------
----------VC-----------------A--FVDA-EHAF-DP-VYARKL-GVK-V--E
E----L-YL-SQ-P-----------D--T--G------E----Q----A---------L-
---E----I--------C---------DT---L--V----R-------S-----GGI---
---D----M-V-VVD-SVAALVP--KA----------E-----IEG-DMGD-SH-V----
--G--L--Q--ARLMS--QALRKLTGHIKKTNTLV-VFINQIR------M----------
--------KI--G---V-M----F---------------------------G---S---P
---E--TT-TGGNALKFYSSVRLDIR-----R------T-GS-IKK-GE---------EV
L-GNETRVKVIKNKVAP-P-F-RQA-E----------FDIL------YG-----------
-E-GISW-----EGELIDIG--V-K----N----D--IINK-S-G-AWYSY-----N---
--G-----A------K-----IG---Q---------GKDNVR-VWLK--E--N-PEIADE
IDAKIRA---
>sp|Q0AHX4|RECA_NITEC Protein RecA OS=Nitrosomonas eutropha (strain C91) GN=recA PE=3 SV=1
KALTAALAQIE--KQYGKG--SIMRLGD-S-D-V-A-K-DI-Q-VV-STGSLSLD-----
IAL-G-------V---------GGLPRGR--I--IE-IY-G-P-E-SSGK-TTLTL--QV
IAE-M--Q------------------------K--L----------G--G----------
----------TA-----------------A--FIDA-EHAL-DP-QYAQKI-GVN-V--Q
E----L-LI-SQ-P-----------D--N--G------E----Q----A---------L-
---E----I--------T---------DM---L--V----R-------S-----GSV---
---D----I-V-VID-SVAALTP--RA----------E-----IEG-EMGE-PQ-M----
--G--L--Q--ARLMS--QALRKLTANIKRTNTTV-IFINQIR------M----------
--------KI--G---V-M----F---------------------------G---N---P
---E--TT-TGGNALKFYASVRLDIR-----R------T-GS-IKR-GE---------EI
V-GNETRVKVVKNKVAP-P-F-KQA-D----------FAIL------YG-----------
-E-GISR-----ESEIIELG--V-L----H----K--LIEK-A-G-AWYSY-----N---
--G-----E------K-----IG---Q---------GRDNVR-DYLK--E--H-KDLAHE
IEQKIRAAV-
>sp|Q82TF6|RECA_NITEU Protein RecA OS=Nitrosomonas europaea (strain ATCC 19718 / NBRC 14298) GN=recA PE=3 SV=1
KALSAALAQIE--KQYGKG--SIMRLGD-S-D-V-A-K-DI-Q-VV-STGSLGLD-----
IAL-G-------V---------GGLPRGR--I--IE-IY-G-P-E-SSGK-TTLTL--QA
IAE-M--Q------------------------K--L----------G--G----------
----------TA-----------------A--FIDA-EHAL-DP-QYAQKI-GVN-V--Q
E----L-LI-SQ-P-----------D--N--G------E----Q----A---------L-
---E----I--------T---------DM---L--V----R-------S-----GSV---
---D----V-V-VVD-SVAALTP--RA----------E-----IEG-EMGE-PQ-M----
--G--L--Q--ARLMS--QALRKLTANIKRTNTMV-IFINQIR------M----------
--------KI--G---V-I----F---------------------------G---N---P
---E--TT-TGGNALKFYASVRLDIR-----R------T-GS-IKR-GE---------EM
V-GNETRVKIVKNKVAP-P-F-KQA-D----------FDIL------YG-----------
-E-GISR-----ESEIIELG--V-L----H----K--LIEK-A-G-AWYSY-----N---
--G-----E------K-----IG---Q---------GKDNVR-DYLK--E--H-KSIAHE
IEQKIRAAV-
>sp|Q1QMW2|RECA_NITHX Protein RecA OS=Nitrobacter hamburgensis (strain X14 / DSM 10229) GN=recA PE=3 SV=1
KALSAALSQIE--RQFGKG--SVMKLGK-N-D-K-S-M-DI-E-VI-SSGSLGLD-----
IAL-G-------V---------GGLPKGR--V--VE-IY-G-P-E-SSGK-TTLAL--HT
VAE-A--Q------------------------K--K----------G--G----------
----------IC-----------------A--FIDA-EHAL-DP-IYARKL-GVK-V--D
D----L-LI-SQ-P-----------D--H--G------E----Q----A---------L-
---E----I--------A---------DT---L--V----R-------S-----GAV---
---D----V-L-IID-SVAALVP--RA----------E-----LEG-EMGD-AL-P----
--G--L--Q--ARLMS--QALRKLTASINKSNTMV-IFINQIR------M----------
--------KI--G---V-M----Y---------------------------G---S---P
---E--TT-TGGNALKFYASVRLDIR-----R------I-GA-IKE-RD---------EV
V-GNQTRVKVVKNKLAP-P-F-KQV-E----------FDIM------YG-----------
-E-GISK-----MGEILDLG--V-K----A----G--IVEK-S-G-AWFSH-----D---
--S-----Q------R-----MG---Q---------GRENAK-AFLR--A--N-PDITAK
IEVAIRQNS-
>sp|Q2YD43|RECA_NITMU Protein RecA OS=Nitrosospira multiformis (strain ATCC 25196 / NCIMB 11849) GN=recA PE=3 SV=1
KALAAALSQIE--KQFGKG--SIMRLGA-S-D-V-G-K-DV-Q-VI-STGSLGLD-----
IAL-G-------V---------GGLPRGR--I--VE-IY-G-P-E-SSGK-TTLTL--QV
IAE-M--Q------------------------R--M----------G--G----------
----------TA-----------------A--FIDA-EHAL-DS-QYAQKL-GVN-V--Q
D----L-LI-SQ-P-----------D--N--G------E----Q----A---------L-
---E----I--------A---------DM---L--V----R-------S-----GSI---
---D----V-V-VVD-SVAALTP--RA----------E-----IEG-EMGE-PQ-M----
--G--L--H--ARLMS--QALRKLTGNIKRSNTMV-IFINQIR------M----------
--------KI--G---V-M----F---------------------------G---S---P
---E--TT-TGGNALKFYASVRLDIR-----R------T-GS-IKK-GE---------EV
I-GSETRVKVVKNKVAP-P-F-RQA-E----------FDIL------YG-----------
-E-GISR-----EGEIIELG--V-Q----H----K--LIDK-S-G-AWYAY-----K---
--G-----D------K-----IG---Q---------GKDNVR-EYLK--E--H-RDIAME
IESKIRAAV-
>sp|A6Q5K5|RECA_NITSB Protein RecA OS=Nitratiruptor sp. (strain SB155-2) GN=recA PE=3 SV=1
KALDLAIKQID--KAFGKG--ALVKLGD-K-Q---I-E-PI-E-SI-STGSLGLD-----
LAL-G-------I---------GGVPKGR--I--VE-IY-G-P-E-SSGK-TTLAL--QI
IAE-A--Q------------------------K--K----------G--G----------
----------VA-----------------A--FIDA-EHAL-DV-LYAKNL-GVD-I--D
N----L-LV-SQ-P-----------D--F--G------E----Q----A---------L-
---D----I--------V---------ET---I--A----R-------S-----GAV---
---D----V-I-VID-SVAALTP--KA----------E-----IEG-EMGD-SH-M----
--G--L--Q--ARLMS--QALRKLTGVVHKMDTTV-IFINQIR------M----------
--------KI--G---A-M---gY---------------------------G---T---P
---E--TT-TGGNALKFYASVRVDVR-----R------I-AT-LKQ-GE---------SQ
I-GNRVRAKVVKNKVAP-P-F-RQA-E----------FDIM------FG-----------
-E-GISK-----EGELIDYG--V-K----M----D--IIDK-S-G-SWFSY-----K---
--D-----I------K-----LG---Q---------GRENAK-AYLK--E--H-PEVAQE
IENEIRRAMG
>sp|Q3ST50|RECA_NITWN Protein RecA OS=Nitrobacter winogradskyi (strain Nb-255 / ATCC 25391) GN=recA PE=3 SV=1
KALSAALSQIE--RQFGKG--SVMKLGK-N-D-K-S-M-DV-E-VI-SSGSLGLD-----
IAL-G-------V---------GGLPKGR--I--VE-VY-G-P-E-SSGK-TTLAL--HA
VAE-A--Q------------------------K--K----------G--G----------
----------IC-----------------A--FIDA-EHAL-DP-VYARKL-GVN-V--D
D----L-LI-SQ-P-----------D--H--G------E----Q----A---------L-
---E----I--------A---------DT---L--V----R-------S-----GAV---
---D----V-L-IID-SVAALVP--RA----------E-----LEG-EMGD-AL-P----
--G--L--Q--ARLMS--QALRKLTASINKSNTMV-IFINQIR------M----------
--------KI--G---V-M----Y---------------------------G---S---P
---E--TT-TGGNALKFYASVRLDIR-----R------I-GA-IKE-RD---------EV
V-GNQTRVKVVKNKLAP-P-F-KQV-E----------FDIM------YG-----------
-E-GISK-----MGEILDLG--V-K----A----G--IVEK-S-G-AWFSY-----D---
--S-----Q------R-----MG---Q---------GRENAK-AFLR--A--N-PDITAK
VEMAIRQNS-
>sp|Q5YT00|RECA_NOCFA Protein RecA OS=Nocardia farcinica (strain IFM 10152) GN=recA PE=3 SV=1
KALELALAQVE--KSFGKG--AVMRLGE-E-A---R-Q-PI-S-VI-PTGSIALD-----
VAL-G-------I---------GGLPRGR--I--VE-IY-G-P-E-SSGK-TTVAL--HA
VAN-A--Q------------------------A--A----------G--G----------
----------VA-----------------A--FIDA-EHAL-DP-DYARKL-GVD-T--D
A----L-LV-SQ-P-----------D--T--G------E----Q----A---------L-
---E----I--------A---------DM---L--V----R-------S-----GAI---
---D----I-I-VID-SVAALVP--RA----------E-----IEG-EMGD-SH-V----
--G--L--Q--ARLMS--QALRKMTSALNNSGTTA-IFINQLR------E----------
--------KI--G---V-M----F---------------------------G---S---P
---E--TT-TGGKALKFYASVRLDVR-----R------I-ET-LKD-GS---------DA
V-GNRTRVKVVKNKVSP-P-F-KQA-E----------FDIL------YG-----------
-Q-GISK-----EGSLIDMG--V-E----Q----G--FIRK-S-G-SWYTY-----E---
--G-----D------Q-----LG---Q---------GKENAR-KFLL--E--N-TDVRDE
IEKKIKEKL-
>sp|A1SJ61|RECA_NOCSJ Protein RecA OS=Nocardioides sp. (strain BAA-499 / JS614) GN=recA PE=3 SV=1
KALDAALANIE--KQFGKG--SVMRLGD-E-V---R-A-PL-E-II-PSGSIALD-----
VAL-G-------L---------GGFPRGR--V--VE-IY-G-P-E-SSGK-TTVAL--HA
VAN-A--Q------------------------R--A----------G--G----------
----------IV-----------------A--FIDA-EHAL-DP-DYAKNL-GVD-T--D
A----L-LV-SQ-P-----------D--S--G------E----Q----A---------L-
---E----I--------A---------DM---L--I----R-------S-----GAL---
---D----L-I-VID-SVAALVP--RA----------E-----IEG-EMGD-SH-V----
--G--L--Q--ARLMS--QALRKMTGALNNSKTTM-IFINQLR------E----------
--------KI--G---V-M----F---------------------------G---S---P
---E--TT-TGGKALKFYASVRLDVR-----R------I-ET-LKD-GT---------DM
V-GNRTRVKVVKNKVAP-P-F-KQA-E----------FDIM------YG-----------
-K-GISR-----EGGLIDVG--V-E----A----G--LVRK-A-G-AWYTY-----E---
--G-----D------Q-----LG---Q---------GKENAR-AFLR--D--N-PDLANE
LEKKILEKL-
>sp|B2IWJ2|RECA_NOSP7 Protein RecA OS=Nostoc punctiforme (strain ATCC 29133 / PCC 73102) GN=recA PE=3 SV=1
KALTMVLNQIE--RSFGKG--AIMRLGD-A-T---R-M-RV-E-TI-SSGALTLD-----
LAL-G-----------------GGLPKGR--V--IE-IY-G-P-E-SSGK-TTVAL--HA
LAE-V--Q------------------------R--N----------G--G----------
----------IA-----------------A--FVDA-EHAL-DP-TYAAAL-GVD-I--D
N----L-LI-SQ-P-----------D--T--G------E----S----A---------L-
---E----I--------V---------DQ---L--V----R-------S-----AAV---
---D----I-V-VID-SVAALVP--RA----------E-----IEG-DMGD-AH-V----
--G--L--Q--ARLMS--QALRKITGNIGKSGCTV-IFINQLR------Q----------
--------KI--G---V-T----Y---------------------------G---S---P
---E--TT-TGGNALKFYASVRLDIR-----R------I-QT-LKK-GT---------DE
Y-GNRVKVKVAKNKVAP-P-F-RIA-E----------FDII------FG-----------
-K-GIST-----LGCVVDLA--E-E----T----G--IIIR-K-G-AWYSY-----N---
--G-----D------N-----IS---Q---------GRDNAI-KYLE--E--K-PEFAEE
IKKLVREKL-
>sp|P58552|RECA_NOSS1 Protein RecA OS=Nostoc sp. (strain PCC 7120 / UTEX 2576) GN=recA PE=3 SV=1
KALTMVLNQIE--RSFGKG--AIMRLGD-A-T---R-M-RV-E-TI-STGALTLD-----
LAL-G-----------------GGLPKGR--V--IE-IY-G-P-E-SSGK-TTVAL--HA
IAE-V--Q------------------------K--E----------G--G----------
----------IA-----------------A--FVDA-EHAL-DP-TYASAL-GVD-I--Q
N----L-LV-SQ-P-----------D--T--G------E----S----A---------L-
---E----I--------V---------DQ---L--V----R-------S-----AAV---
---D----I-V-VID-SVAALVP--RA----------E-----IEG-DMGD-AH-V----
--G--L--Q--ARLMS--QALRKITGNIGKSGCTV-IFINQLR------Q----------
--------KI--G---V-T----Y---------------------------G---S---P
---E--TT-TGGNALKFYASVRLDIR-----R------I-QT-LKK-GT---------DE
F-GNRVKVKVAKNKVAP-P-F-RIA-E----------FDII------FG-----------
-K-GVST-----LGCLVDLA--E-E----T----G--ILIR-K-G-AWYSY-----N---
--G-----D------N-----IS---Q---------GRDNAI-KYLE--E--K-PEFSEQ
IKQQVREKLD
>sp|Q8CXG7|RECA_OCEIH Protein RecA OS=Oceanobacillus iheyensis (strain DSM 14371 / JCM 11309 / KCTC 3954 / HTE831) GN=recA PE=3 SV=1
QALDMALRQIE--KQFGKG--SIMKMGE-N-E---I-P-KI-A-TI-PSGSLALD-----
VAL-G-------I---------GGYPRGR--V--VE-IY-G-P-E-SSGK-TTVAL--HA
IAE-A--Q------------------------K--Q----------G--G----------
----------QA-----------------A--FIDA-EHAL-DP-VYAKAL-GVN-I--D
E----L-LL-SQ-P-----------D--T--G------E----Q----A---------L-
---E----I--------A---------EA---L--V----R-------S-----GAV---
---D----I-I-VVD-SVAALVP--KA----------E-----IEG-EMGD-SH-V----
--G--L--Q--ARLMS--QALRKLSGAINKSKTTA-IFINQIR------E----------
--------KV--G---V-M----F---------------------------G---N---P
---E--TT-PGGRALKFYSSVRLEVR-----R------A-ET-LKL-GN---------DA
V-GNKARIKVVKNKVAP-P-F-KQA-E----------VDIM------YG-----------
-K-GISK-----EGEVLDIG--S-D----L----D--IVMK-S-G-AWYSY-----N---
--N-----D------R-----LG---Q---------GRENAK-QYLK--E--H-EEVLTE
IHQSIRQHY-
>sp|A6X0E8|RECA_OCHA4 Protein RecA OS=Ochrobactrum anthropi (strain ATCC 49188 / DSM 6882 / NCTC 12168) GN=recA PE=3 SV=1
KALDAALSQIE--RAFGKG--SIMRLGK-N-A-P-V-I-EI-E-TV-PTGSLSLD-----
IAL-G-------V---------GGLPKGR--I--VE-IY-G-P-E-SSGK-TTLAL--HT
IAE-A--Q------------------------K--K----------G--G----------
----------IC-----------------A--FVDA-EHAL-DP-VYARKL-GVD-L--E
N----L-LI-SQ-P-----------D--T--G------E----Q----A---------L-
---E----I--------T---------DT---L--V----R-------S-----GAI---
---D----V-L-VVD-SVAALTP--RA----------E-----IEG-EMGD-SL-P----
--G--L--Q--ARLMS--QALRKLTASISRSNCMV-IFINQIR------M----------
--------KI--G---V-M----F---------------------------G---S---P
---E--TT-TGGNALKFYASVRLDIR-----R------I-GS-IKE-RD---------EV
V-GNQTRVKVVKNKLAP-P-F-KQV-E----------FDIM------YG-----------
-A-GVSK-----TGELVDLG--V-K----A----G--VVEK-S-G-AWFSY-----N---
--S-----Q------R-----LG---Q---------GRENAK-QYLK--D--N-PEVARE
IETTLRQNA-
>sp|Q04E78|RECA_OENOB Protein RecA OS=Oenococcus oeni (strain ATCC BAA-331 / PSU-1) GN=recA PE=3 SV=1
-ALDAALKKIE--KDFGKG--SIMRLGE-N-V---H-T-QV-D-VI-STGSLKLD-----
IAL-G-------V---------GGYPKGR--I--IE-VF-G-P-E-SSGK-TTVAL--HA
AAE-V--Q------------------------K--Q----------G--G----------
----------TA-----------------A--YIDA-ENSL-DA-KYAQAL-GVN-V--D
D----L-LL-SQ-P-----------D--T--G------E----Q----G---------L-
---E----I--------A---------DD---L--V----N-------S-----GAI---
---D----L-L-VID-SVAALVP--RA----------E-----IEG-EMGD-SH-V----
--G--L--Q--ARLMS--QALRKLAGTLNRTGTIA-IFINQIR------E----------
--------KI--G---I-M----F---------------------------G---N---P
---E--TT-PGGRALKFYSTVRLEVR-----R------S-AQ-IKD-GT---------NI
V-GNNTKIKVVKNKVAP-P-F-KVA-E----------VDIM------YG-----------
-K-GISQ-----TGELIDLA--V-D----K----D--IINK-S-G-AWYAY-----Q---
--G-----E------K-----IG---Q---------GRVNAI-SWLDspE--H-KKEHDE
IFTSVRDQY-
>sp|A7HWA4|RECA_PARL1 Protein RecA OS=Parvibaculum lavamentivorans (strain DS-1 / DSM 13023 / NCIMB 13966) GN=recA PE=3 SV=1
KALDAALSQIE--RSFGKG--SIMRLGK-N-E-Q-I-V-EI-E-SV-STGSLGLD-----
IAL-G-------I---------GGLPRGR--I--IE-IY-G-P-E-SSGK-TTLAL--QT
VAE-A--Q------------------------K--S----------G--G----------
----------VC-----------------A--FVDA-EHAL-DP-IYARKL-GVQ-L--D
D----L-LI-SQ-P-----------D--T--G------E----Q----A---------L-
---E----I--------A---------DT---L--V----R-------S-----GAV---
---D----V-L-VID-SVAALTP--KA----------E-----LEG-EMGD-SL-P----
--G--L--Q--ARLMS--QALRKLTGSISKSNTMV-IFINQIR------M----------
--------KI--G---V-M----F---------------------------G---S---P
---E--TT-TGGNALKFYASVRLDIR-----R------I-GA-IKD-RD---------EV
V-GNQTRVKVVKNKVAP-P-F-KQV-E----------FDIM------YG-----------
-E-GISK-----MGELVDLG--S-K----A----G--IVEK-S-G-SWFSY-----N---
--S-----Q------R-----IG---Q---------GRENAK-QFLR--D--N-PEMAAE
IEAAIRANA-
>sp|Q6D1S8|RECA_PECAS Protein RecA OS=Pectobacterium atrosepticum (strain SCRI 1043 / ATCC BAA-672) GN=recA PE=3 SV=1
KALAAALGQIE--KQFGKG--SIMRLGE-D-R---S-M-DV-E-TI-STGSLSLD-----
IAL-G-------A---------GGLPMGR--I--VE-IY-G-P-E-SSGK-TTLTL--QV
IAA-A--Q------------------------R--E----------G--K----------
----------TC-----------------A--FIDA-EHAL-DP-IYAKKL-GVD-I--D
N----L-LC-SQ-P-----------D--T--G------E----Q----A---------L-
---E----I--------C---------DA---L--T----R-------S-----GAV---
---D----V-I-IVD-SVAALTP--KA----------E-----IEG-EIGD-SH-M----
--G--L--A--ARMMS--QAMRKLAGNLKQANTLL-IFINQIR------M----------
--------KI--G---V-M----F---------------------------G---N---P
---E--TT-TGGNALKFYASVRLDIR-----R------T-GA-IKE-GE---------EV
V-GSETRVKVVKNKVAA-P-F-KQA-E----------FQIL------YG-----------
-E-GINI-----HGELVDLG--V-K----H----K--LIEK-A-G-AWYSY-----N---
--G-----D------K-----IG---Q---------GKANAC-NFLK--E--N-PTISAE
LDKKLREM--
>sp|P95526|RECA_PASMU Protein RecA OS=Pasteurella multocida (strain Pm70) GN=recA PE=3 SV=1
KALAAALGQIE--KQFGKG--SIMKLGD-T-Q---A-L-DV-E-AV-STGSLSLD-----
VAL-G-------I---------GGLPMGR--I--VE-IF-G-P-E-SSGK-TTLTL--SV
IAQ-A--Q------------------------K--E----------G--K----------
----------TC-----------------A--FIDA-EHAL-DP-IYAAKL-GVN-V--N
E----L-LV-SQ-P-----------D--N--G------E----Q----A---------L-
---E----I--------C---------DA---L--V----R-------S-----GAV---
---D----V-I-IVD-SVAALTP--KA----------E-----IEG-EMGD-SH-M----
--G--L--Q--ARLMS--QALRKLTGQIKNSNCLV-VFINQIR------M----------
--------KI--G---V-M----F---------------------------G---N---P
---E--TT-TGGNALKFYASVRLDIR-----R------T-GA-IKE-GE---------EV
I-GNETRVKVVKNKVAA-P-F-RQV-D----------FQIL------YG-----------
-Q-GISK-----TGELIELG--V-K----H----K--LVDK-A-G-AWYAY-----N---
--G-----E------K-----IG---Q---------GKANAM-KWLE--E--H-PEEALA
LETKLRNEL-
>sp|C6DCR1|RECA_PECCP Protein RecA OS=Pectobacterium carotovorum subsp. carotovorum (strain PC1) GN=recA PE=3 SV=1
KALAAALGQIE--KQFGKG--SIMRLGE-D-R---S-M-DV-E-TI-STGSLSLD-----
IAL-G-------A---------GGLPMGR--I--VE-IY-G-P-E-SSGK-TTLTL--QV
IAA-A--Q------------------------R--E----------G--K----------
----------TC-----------------A--FIDA-EHAL-DP-IYAKKL-GVD-I--D
N----L-LC-SQ-P-----------D--T--G------E----Q----A---------L-
---E----I--------C---------DA---L--T----R-------S-----GAV---
---D----V-I-IVD-SVAALTP--KA----------E-----IEG-EIGD-SH-M----
--G--L--A--ARMMS--QAMRKLAGNLKQANTLL-IFINQIR------M----------
--------KI--G---V-M----F---------------------------G---N---P
---E--TT-TGGNALKFYASVRLDIR-----R------T-GA-IKE-GE---------EV
V-GSETRVKVVKNKVAA-P-F-KQA-E----------FQIL------YG-----------
-E-GINI-----HGELVDLG--V-K----H----K--LIEK-A-G-AWYSY-----N---
--G-----D------K-----IG---Q---------GKANAC-NFLK--E--N-PAVAAE
LDKKLREM--
>sp|Q18BJ4|RECA_PEPD6 Protein RecA OS=Peptoclostridium difficile (strain 630) GN=recA PE=3 SV=1
KALNEALGKIE--KDFGKG--SVMKLGE-A-T---S-M-SI-D-VI-STGAIGLD-----
IAI-G-------I---------GGLPRGR--I--VE-VY-G-P-E-SSGK-TTVAL--SC
VAS-A--Q------------------------K--D----------G--G----------
----------IA-----------------A--FIDA-EHAL-DP-VYAKAL-GVD-V--D
N----L-II-SQ-P-----------D--T--G------E----Q----A---------L-
---E----I--------A---------EA---L--I----R-------S-----GAI---
---D----I-I-VID-SVAALVP--KA----------E-----IDG-DMGD-SH-V----
--G--L--Q--ARLMS--QALRKLTGSIKKSNCVA-IFINQLR------E----------
--------KV--G---I-M----F---------------------------G---N---P
---E--TT-TGGRALKFYSSVRLDVR-----K------I-DT-IKQ-GD---------KV
I-GSRTRVKVVKNKVAP-P-F-KQA-E----------FDIM------YG-----------
-E-GISK-----IGDLLDIA--A-D----V----D--IVKK-S-G-SWYSY-----N---
--D-----T------K-----LG---Q---------GRENVK-KFLE--D--N-LDLTTE
IDEKVRA---
>sp|A9BEV2|RECA_PETMO Protein RecA OS=Petrotoga mobilis (strain DSM 10674 / SJ95) GN=recA PE=3 SV=1
--LEKLVKELE--KNHGTG--SVMLMGK-G-L-D-N-S-NL-A-VV-PSGCLSLD-----
IAL-G-------V---------GGYPRGR--I--IE-IY-G-N-E-SSGK-TTLAL--HS
LAE-V--Q------------------------K--L----------N--G----------
----------IV-----------------A--FVDA-EHAL-DV-EYARKL-GVD-V--D
K----L-IV-SQ-P-----------D--Y--G------E----Q----A---------L-
---E----I--------V---------DS---L--V----R-------S-----NIV---
---D----L-I-VVD-SVAALVP--KA----------E-----IEG-AMGD-SH-M----
--G--L--Q--ARLMS--QALRKLAGSINKSKSIV-IFINQVR------M----------
--------KI--G---V-V----Y---------------------------G---N---P
---E--TT-TGGIALKFYATIRVEVR-----K------G-NP-IRE-GK---------DQ
I-GNETTLKVVKNKVAP-P-F-KQA-N----------VDMI------FG-----------
-R-GIPK-----ENDIFNIA--V-E----E----E--LIQR-K-G-AWFSF-----I---
--N-----E------NgeeisLG---Q---------GKTNSV-SYLM--E--N-PDILDY
LEYTIRKKHN
>sp|Q7N7A6|RECA_PHOLL Protein RecA OS=Photorhabdus luminescens subsp. laumondii (strain TT01) GN=recA PE=3 SV=1
KALAAALGQIE--KQFGKG--SIMRLGE-D-R---S-M-DV-E-TI-STGSLSLD-----
IAL-G-------A---------GGLPMGR--I--VE-IY-G-P-E-SSGK-TTLTL--QV
IAA-A--Q------------------------R--E----------G--K----------
----------TC-----------------A--FIDA-EHAL-DP-IYAKKL-GVD-I--D
N----L-LC-SQ-P-----------D--T--G------E----Q----A---------L-
---E----I--------C---------DA---L--T----R-------S-----GAV---
---D----V-I-IVD-SVAALTP--KA----------E-----IEG-EIGD-SH-M----
--G--L--A--ARMMS--QAMRKLAGNLKSSNTLL-IFINQIR------M----------
--------KI--G---V-M----F---------------------------G---N---P
---E--TT-TGGNALKFYASVRLDIR-----R------I-GS-VKN-GE---------EV
V-GSETRVKVVKNKVAA-P-F-KQA-E----------FQIM------YG-----------
-E-GINT-----YGELIDLG--V-K----H----K--LVEK-A-G-AWYSY-----N---
--G-----D------K-----IG---Q---------GKANAT-IYLK--E--H-PEVATE
LDKKLREM--
>sp|Q6LMU2|RECA_PHOPR Protein RecA OS=Photobacterium profundum GN=recA PE=3 SV=2
KALAAALGQIE--KQFGKG--SIMRLGD-N-K---T-M-DI-E-TV-STGSLALD-----
IAL-G-------A---------GGLPMGR--I--VE-IY-G-P-E-SSGK-TTLTL--EV
IAS-A--Q------------------------K--A----------G--K----------
----------TC-----------------A--FIDA-EHAL-DP-IYAQKL-GVD-I--D
Q----L-LC-SQ-P-----------D--T--G------E----Q----A---------L-
---E----I--------V---------DA---L--A----R-------S-----GAV---
---D----L-I-VVD-SVAALTP--KA----------E-----IEG-EMGD-SH-M----
--G--L--Q--ARMLS--QAMRKLTGNLKNANCMC-IFINQIR------M----------
--------KI--G---V-M----F---------------------------G---N---P
---E--TT-TGGNALKFYASVRLDIR-----R------T-GA-IKD-GD---------EV
V-GNETRIKVVKNKIAA-P-F-KQA-E----------TQIL------YG-----------
-Q-GFNR-----NGELIDLG--V-K----H----K--LVEK-A-G-AWYSY-----K---
--G-----N------K-----IG---Q---------GKANSC-KHLV--E--N-PAIAEE
IEKLLRDM--
>sp|B3R0F8|RECA_PHYMT Protein RecA OS=Phytoplasma mali (strain AT) GN=recA PE=3 SV=1
KILEETIKEVE--KQFGKG--SIFKLNS---N-N-N-Q-SI-E-TI-STGSMSLD-----
IAL-G-------I---------GGYPKGR--I--IE-IF-G-P-E-SSGK-TTLTL--HA
IAE-A--Q------------------------K--L----------G--G----------
----------NV-----------------A--FIDA-EHAL-DP-KYAQAI-GVN-I--D
E----L-VL-SQ-P-----------D--S--G------E----K----A---------L-
---D----I--------A---------TS---L--I----K-------S-----GSI---
---S----L-L-VID-SVAALTP--ES----------E-----LMG-EMKD-IN-V----
--G--L--Q--ARMMG--KAMRIQSGIISKTNTVV-IYINQLR------E----------
--------KV--G---N-F----Y---------------------------G---N---P
---E--VT-TGGKALKFFCSLRLDIR-----R------TaEK-IKN-NN--------dEI
I-GVKSNIKIVKSKVST-P-F-KTA-T----------VDII------YG-----------
-K-GISK-----IGEILDLA--I-D----L----N--LIKR-N-G-AWYNY-----K---
--N-----E------N-----FA---Q---------GKENAK-IFLQ--N--N-LEIYNF
LEEQIRKKYK
>sp|A1VUC3|RECA_POLNA Protein RecA OS=Polaromonas naphthalenivorans (strain CJ2) GN=recA PE=3 SV=1
RALAVALAQIE--KQFGKG--TIMKLGA-G-E-V-I-E-DI-Q-VV-STGSLGLD-----
IAL-G-------V---------GGLPRGR--V--VE-IY-G-P-E-SSGK-TTLTL--QV
IAE-M--Q------------------------K--I----------G--G----------
----------TC-----------------A--FVDA-EHAL-DI-QYAQKL-GVN-L--Q
E----L-LI-SQ-P-----------D--T--G------E----Q----A---------L-
---E----I--------V---------DS---L--T----R-------S-----GAV---
---D----L-I-VID-SVAALTP--KA----------E-----LEG-EMGD-SL-P----
--G--L--Q--ARLMS--QALRKLTATIKKANCMV-IFINQIR------M----------
--------KI--G---V-M----F---------------------------G---S---P
---E--TT-TGGNALKFYASVRLDIR-----R------I-GS-IKK-GD---------EV
I-GNETRVKVVKNKVAS-P-F-KMA-E----------FDIL------YG-----------
-E-GISR-----LGEVLDLG--V-A----N----H--VVEK-A-G-AWYAY-----R---
--G-----E------K-----IG---Q---------GRDNSR-EFLK--E--N-PALAIE
IENKVREAL-
>sp|B2RJN1|RECA_PORG3 Protein RecA OS=Porphyromonas gingivalis (strain ATCC 33277 / DSM 20709 / JCM 12257) GN=recA PE=3 SV=1
-ALRMATEKIE--KTFGKG--AIMNMGA-N-T---V-E-DV-S-VI-PSGSIGLD-----
LAL-G-------V---------GGYPRGR--I--IE-IY-G-P-E-SSGK-TTLAI--HA
IAE-A--Q------------------------K--A----------G--G----------
----------LA-----------------A--IIDA-EHAF-DR-TYAEKL-GVN-V--D
N----L-WI-AQ-P-----------D--N--G------E----Q----A---------L-
---E----I--------A---------EQ---L--I----R-------S-----SAV---
---D----I-I-VID-SVAALTP--KA----------E-----IEG-EMGD-NK-V----
--G--L--H--ARLMS--QALRKMTGAISKSNTTC-IFINQLR------E----------
--------KI--G---V-L----F---------------------------G---N---P
---E--TT-TGGNALKFYASIRIDIR-----K------S-TP-IKD-GE---------EI
M-GHLTKVKVLKNKVAP-P-F-RKA-E----------FDIV------FG-----------
-E-GISR-----SGEIIDLG--V-E----L----D--IIKK-S-G-SWFSY-----G---
--D-----T------K-----LG---Q---------GREAAK-EMIR--D--N-EELAEE
LTEKIREAI-
>sp|Q59717|RECA_PRER2 Protein RecA OS=Prevotella ruminicola (strain ATCC 19189 / JCM 8958 / 23) GN=recA PE=3 SV=1
KALQAAMSKIE--KDYGKG--SIMRMGD-E-Q---I-D-NV-E-VI-PTGSIGLN-----
AAL-G-------V---------GGYPKGR--I--IE-IY-G-P-E-SSGK-TTLAI--HA
IAE-C--Q------------------------K--N----------G--G----------
----------IA-----------------A--FIDA-EHAF-DR-FYAAHL-GVD-V--E
N----L-YI-SQ-P-----------D--N--G------E----Q----A---------L-
---E----I--------A---------DQ---L--I----R-------S-----SAI---
---D----I-I-VID-SVAALTP--KK----------E-----IEG-DMGD-SA-V----
--G--L--Q--ARLMS--QALRKLTSTISKTNTTC-IFINQLR------E----------
--------KI--G---V-M----F---------------------------G---N---P
---E--TT-TGGNALKFYASVRLDIR-----K------V-TA-IKD-GD---------NI
I-GNQVRVKVIKNKVAP-P-F-RKA-E----------FEIT------FG-----------
-E-GISK-----IGEIVDLG--V-E----Y----E--IIKK-S-G-SWFSY-----G---
--D-----S------K-----LA---Q---------GRDAVK-ALLK--D--N-PELCEE
LEAKIMEAI-
>sp|P0CZ03|RECA_PROAC Protein RecA OS=Propionibacterium acnes (strain KPA171202 / DSM 16379) GN=recA PE=3 SV=1
KALATALQQIE--KQHGKG--SIMRLGE-Q-E---T-V-KI-A-AI-PTGSVALD-----
VAL-G-------V---------GGLPRGR--I--VE-IY-G-P-E-SSGK-TTVAL--HA
IAN-A--Q------------------------A--E----------G--G----------
----------IC-----------------A--FIDA-EHAL-DP-EYARKL-GVD-T--D
S----L-LV-SQ-P-----------D--N--G------E----Q----A---------L-
---E----I--------A---------DT---L--V----R-------S-----GAL---
---E----L-I-VVD-SVAALTP--KA----------E-----IEG-EMGD-SH-V----
--G--L--Q--ARLMS--QALRKMTGALNAAGTTA-IFINQLR------E----------
--------KI--G---V-M----F---------------------------G---S---P
---E--TT-TGGRALKFYSSVRLDVR-----R------V-ET-LKD-GS---------EM
V-GNRTRVKVAKNKVAP-P-F-KQA-E----------FDIL------YG-----------
-Q-GISR-----EGSLIDMG--V-D----C----G--IITK-S-G-SWFSY-----N---
--N-----E------Q-----LG---Q---------GKENVR-KFLR--G--N-PDVANE
IEDKILTHL-
>sp|A3PF51|RECA_PROM0 Protein RecA OS=Prochlorococcus marinus (strain MIT 9301) GN=recA PE=3 SV=1
KALSLVLGQIE--RNFGRG--SIMRLGD-A-S---R-M-KV-E-TI-STGALTLD-----
LAL-G-----------------GGYPKGR--V--VE-VY-G-P-E-SSGK-TTLTL--HA
IAE-V--Q------------------------K--N----------G--G----------
----------VA-----------------A--FVDA-EHAL-DP-VYAASL-GVD-V--E
N----L-LV-SQ-P-----------D--T--G------E----M----A---------L-
---E----I--------V---------DQ---L--I----R-------S-----SAV---
---D----L-V-VVD-SVAALTP--RA----------E-----IEG-EMGD-HV-I----
--G--S--Q--ARLMS--QAMRKITGNIGKSGCTV-IFLNQLR------L----------
--------KI--G---V-T----Y---------------------------G---N---P
---E--TT-TGGNALKFYASVRLDIR-----R------I-QT-LKR-GT---------EE
Y-GIRAKVKVAKNKVAP-P-F-RIA-E----------FDIL------FG-----------
-K-GIST-----TGCLLDLA--E-E----T----N--IIIR-R-G-AWYSY-----E---
--G-----E------N-----IG---Q---------GRDNTI-IWLD--Q--N-LEIRNK
VESMVKEKL-
>sp|A8G766|RECA_PROM2 Protein RecA OS=Prochlorococcus marinus (strain MIT 9215) GN=recA PE=3 SV=1
KALSLVLGQIE--RNFGRG--SIMRLGD-A-S---R-M-KV-E-TI-STGALTLD-----
LAL-G-----------------GGYPKGR--V--VE-VY-G-P-E-SSGK-TTLTL--HA
IAE-V--Q------------------------K--N----------G--G----------
----------VA-----------------A--FVDA-EHAL-DP-VYAASL-GVD-V--E
N----L-LV-SQ-P-----------D--T--G------E----M----A---------L-
---E----I--------V---------DQ---L--I----R-------S-----SAV---
---D----L-V-VVD-SVAALTP--RA----------E-----IEG-EMGD-HV-I----
--G--S--Q--ARLMS--QAMRKITGNIGKSGCTV-IFLNQLR------L----------
--------KI--G---I-T----Y---------------------------G---N---P
---E--TT-TGGNALKFYASVRLDIR-----R------I-QT-LKR-GT---------EE
Y-GIRAKVKVAKNKVAP-P-F-RIA-E----------FDIL------FG-----------
-K-GIST-----TGCLLDLA--E-E----T----N--IIIR-R-G-AWYSY-----E---
--G-----E------N-----IG---Q---------GRDNTI-IWLD--Q--N-LEIKNK
VESMIKEKL-
>sp|A2C503|RECA_PROM1 Protein RecA OS=Prochlorococcus marinus (strain NATL1A) GN=recA PE=3 SV=1
KALSLVVGQIE--RNFGKG--SIMRLGD-A-S---K-M-RV-E-TI-STGALTLD-----
LAL-G-----------------GGYPKGR--V--IE-VY-G-P-E-SSGK-TTLTL--HA
IAE-I--Q------------------------R--N----------G--G----------
----------VA-----------------A--FVDA-EHAL-DP-VYAASL-GVD-V--E
N----L-LV-SQ-P-----------D--T--G------E----M----A---------L-
---E----I--------V---------DQ---L--I----R-------S-----AAV---
---D----L-V-VVD-SVAALTP--RS----------E-----IEG-EMGD-HS-V----
--G--A--Q--ARLMS--QAMRKITGNIGKSGCTV-IFLNQLR------L----------
--------KI--G---I-T----Y---------------------------G---N---P
---E--TT-TGGNALKFYASVRLDIR-----R------I-QT-LKR-GT---------EE
Y-GIRAKVKVAKNKVAP-P-F-RIA-E----------FDIL------FG-----------
-K-GIST-----LGCLLDLA--D-E----T----N--VVTR-K-G-AWYSY-----E---
--G-----D------N-----IG---Q---------GRDNTI-TWLE--Q--N-PESKEI
IEKLVKEKL-
>sp|A2CC22|RECA_PROM3 Protein RecA OS=Prochlorococcus marinus (strain MIT 9303) GN=recA PE=3 SV=1
KALNLVLGQIE--RNFGKG--SIMRLGD-A-S---R-M-RV-E-TF-PTGALTLD-----
LAL-G-----------------GGYPKGR--V--VE-VY-G-P-E-SSGK-TTLTL--HA
IAE-V--Q------------------------R--R----------G--G----------
----------VA-----------------A--FVDA-EHAL-DP-VYAASL-GVD-I--E
N----L-LV-SQ-P-----------D--T--G------E----M----A---------L-
---E----I--------V---------DQ---L--V----R-------S-----AAV---
---D----I-V-VVD-SVAALTP--RS----------E-----IEG-EMGD-LA-V----
--G--S--Q--ARLMS--QAMRKITGNIGKSGCTV-IFLNQLR------L----------
--------KI--G---V-T----Y---------------------------G---N---P
---E--TT-TGGNALKFYASVRLDIR-----R------I-QT-LKR-GT---------EE
Y-GIRAKVKVAKNKVAP-P-F-RIA-E----------FDIL------FG-----------
-R-GIST-----LGCLLDLA--E-E----T----G--VVIR-K-G-AWYSY-----E---
--G-----D------N-----IG---Q---------GRDNTI-TWLE--Q--N-SEAQEQ
IEVLVRQKL-
>sp|A9BCQ0|RECA_PROM4 Protein RecA OS=Prochlorococcus marinus (strain MIT 9211) GN=recA PE=3 SV=1
KALNLVLGQIE--RNFGKG--SIMRLGD-A-S---R-M-RV-E-TI-STGALTLD-----
LAL-G-----------------GGYPKGR--V--VE-VY-G-P-E-SSGK-TTLTL--HA
IAE-V--Q------------------------R--R----------G--G----------
----------VA-----------------A--FVDA-EHAL-DP-VYAASL-GVD-V--E
N----L-LV-SQ-P-----------D--T--G------E----M----A---------L-
---E----I--------V---------DQ---L--I----R-------S-----AAV---
---E----L-V-VVD-SVAALTP--RA----------E-----IEG-EMGD-HV-I----
--G--S--Q--ARLMS--QAMRKITGNIGKSGCTV-IFLNQLR------L----------
--------KI--G---V-T----Y---------------------------G---N---P
---E--TT-TGGNALKFYASVRLDIR-----R------I-QT-LKR-GT---------DE
Y-GIRAKVKVAKNKVAP-P-F-RIA-E----------FDIL------FG-----------
-K-GIST-----IGCLLDLA--E-E----T----N--IVAR-K-G-AWYSY-----E---
--G-----D------N-----IG---Q---------GRDNTI-TWLE--Q--N-TEAKEK
IEKLVRQKL-
>sp|A2BYU0|RECA_PROM5 Protein RecA OS=Prochlorococcus marinus (strain MIT 9515) GN=recA PE=3 SV=1
KALNLVLGQIE--RNFGRG--SIMRLGD-A-S---R-M-KV-E-TI-STGALTLD-----
LAL-G-----------------GGYPKGR--V--VE-VY-G-P-E-SSGK-TTLTL--HA
IAE-V--Q------------------------K--N----------G--G----------
----------IA-----------------A--FVDA-EHAL-DP-VYAASL-GVD-V--E
N----L-LV-SQ-P-----------D--T--G------E----M----A---------L-
---E----I--------V---------DQ---L--I----R-------S-----TAV---
---D----L-V-VVD-SVAALTP--RA----------E-----IEG-EMGD-HV-I----
--G--S--Q--ARLMS--QAMRKITGNIGKSGCTV-IFLNQLR------L----------
--------KI--G---V-T----Y---------------------------G---N---P
---E--TT-TGGNALKFYASVRLDIR-----R------I-QT-LKR-GT---------EE
Y-GIRAKVKVAKNKVAP-P-F-RIA-E----------FDIL------FG-----------
-K-GIST-----TGCLLDLA--E-E----T----N--IIIR-R-G-AWYSY-----E---
--G-----E------N-----IG---Q---------GRDNTI-IWLD--Q--N-LEIKKK
VEGIVKSKL-
>sp|Q7V9V8|RECA_PROMA Protein RecA OS=Prochlorococcus marinus (strain SARG / CCMP1375 / SS120) GN=recA PE=3 SV=1
KALSLVLGQIE--RNFGKG--SIMRLGD-A-S---K-M-RV-E-TI-STGALTLD-----
LAL-G-----------------GGYPKGR--V--VE-VY-G-P-E-SSGK-TTLTL--HA
IAE-V--Q------------------------K--R----------G--G----------
----------VA-----------------A--FVDA-EHAL-DP-VYAASL-GVD-I--E
N----L-LV-SQ-P-----------D--T--G------E----M----A---------L-
---E----I--------V---------DQ---L--I----R-------S-----SAV---
---D----L-V-VVD-SVAALTP--RS----------E-----IEG-EMGD-HA-V----
--G--S--Q--ARLMS--QAMRKITGNIGKSGCTV-IFLNQLR------L----------
--------KI--G---V-T----Y---------------------------G---N---P
---E--TT-TGGNALKFYASVRLDIR-----R------I-QT-LKR-GT---------EE
Y-GIRAKVKVAKNKVAP-P-F-RIA-E----------FDIL------FG-----------
-K-GIST-----LGCLLDMA--E-E----T----N--IVTR-K-G-AWYSY-----E---
--G-----D------N-----IG---Q---------GRDNTI-TWLE--E--N-SEAKEK
IEKLVRQKL-
>sp|B4EUV6|RECA_PROMH Protein RecA OS=Proteus mirabilis (strain HI4320) GN=recA PE=3 SV=1
KALAAALGQIE--KQFGKG--SIMRLGE-D-R---S-M-NV-E-TI-STGSLSLD-----
VAL-G-------A---------GGLPRGR--I--VE-IY-G-P-E-SSGK-TTLTL--QV
IAS-A--Q------------------------R--E----------G--K----------
----------IC-----------------A--FIDA-EHAL-DP-IYAQKL-GVD-I--D
N----L-LC-SQ-P-----------D--T--G------E----Q----A---------L-
---E----I--------C---------DA---L--S----R-------S-----GAV---
---D----V-I-VVD-SVAALTP--KA----------E-----IEG-EIGD-SH-V----
--G--L--A--ARMMS--QAMRKLAGNLKNSNTLL-IFINQIR------M----------
--------KI--G---V-M----F---------------------------G---N---P
---E--TT-TGGNALKFYASVRLDIR-----R------I-GS-VKN-GD---------EV
I-GSETRVKVVKNKVAA-P-F-KQA-E----------FQIM------YG-----------
-E-GINT-----YGELIDLG--V-K----H----K--LVEK-A-G-AWYSY-----N---
--G-----E------K-----IG---Q---------GKANAT-NYLK--E--H-PEMYNE
LNTKLREM--
>sp|Q7UZU3|RECA_PROMP Protein RecA OS=Prochlorococcus marinus subsp. pastoris (strain CCMP1986 / MED4) GN=recA PE=3 SV=1
KALNLVLGQIE--RNFGRG--SIMRLGD-A-S---R-M-KV-E-TI-STGALTLD-----
LAL-G-----------------GGYPKGR--V--VE-VY-G-P-E-SSGK-TTLTL--HA
IAE-V--Q------------------------K--N----------G--G----------
----------IA-----------------A--FVDA-EHAL-DP-VYAASL-GVD-V--E
N----L-LV-SQ-P-----------D--T--G------E----M----A---------L-
---E----I--------V---------DQ---L--I----R-------S-----TAV---
---D----L-V-VVD-SVAALTP--RA----------E-----IEG-EMGD-HV-I----
--G--S--Q--ARLMS--QAMRKITGNIGKSGCTV-IFLNQLR------L----------
--------KI--G---V-T----Y---------------------------G---N---P
---E--TT-TGGNALKFYASVRLDIR-----R------I-QT-LKR-GT---------EE
Y-GIRAKVKVAKNKVAP-P-F-RIA-E----------FDIL------FG-----------
-K-GIST-----TGCLLDLA--E-E----T----N--IIIR-R-G-AWYSY-----E---
--G-----E------N-----IG---Q---------GRDNTI-IWLD--Q--N-LEIKNK
VESIVKTKL-
>sp|Q48F94|RECA_PSE14 Protein RecA OS=Pseudomonas syringae pv. phaseolicola (strain 1448A / Race 6) GN=recA PE=3 SV=1
KALAAALGQIE--RQFGKG--AVMRMGD-H-D---R-Q-AI-P-AI-STGSLGLD-----
IAL-G-------I---------GGLPKGR--I--VE-IY-G-P-E-SSGK-TTLTL--SV
IAQ-A--Q------------------------K--M----------G--A----------
----------TC-----------------A--FVDA-EHAL-DP-EYAGKL-GVN-V--D
D----L-LV-SQ-P-----------D--T--G------E----Q----A---------L-
---E----I--------T---------DM---L--V----R-------S-----NAI---
---D----V-I-VVD-SVAALVP--KA----------E-----IEG-EMGD-MH-V----
--G--L--Q--ARLMS--QALRKITGNIKNANCLV-IFINQIR------M----------
--------KI--G---V-M----F---------------------------G---S---P
---E--TT-TGGNALKFYASVRLDIR-----R------T-GA-VKE-GD---------EV
V-GSETRVKVVKNKVAP-P-F-RQA-E----------FQIL------YG-----------
-K-GIYL-----NGEIVDLA--V-L----H----G--FVEK-S-G-AWYSY-----Q---
--G-----S------K-----IG---Q---------GKANSA-KFLA--D--N-PEICKA
LEKQIRDKL-
>sp|Q15QS3|RECA_PSEA6 Protein RecA OS=Pseudoalteromonas atlantica (strain T6c / ATCC BAA-1087) GN=recA PE=3 SV=1
RALTAALGQIE--KQFGKG--AIMRLGD-N-Q---A-M-DI-E-AI-STGSLTID-----
IAL-G-------I---------GGLPCGR--V--VE-IY-G-P-E-SSGK-TTLTL--QA
IAE-A--Q------------------------K--M----------G--K----------
----------TC-----------------A--FVDA-EHAL-DP-IYAGKL-GVN-I--D
D----L-LV-SQ-P-----------D--T--G------E----Q----A---------L-
---E----I--------C---------DM---L--V----R-------S-----GAV---
---D----V-V-VVD-SVAALTP--KA----------E-----IEG-DMGD-SH-V----
--G--L--Q--ARLMS--QALRKLTGNIKRSNTLV-IFINQIR------M----------
--------KI--G---V-M----F---------------------------G---S---P
---E--TT-TGGNALKFYASVRLDIR-----R------I-GA-IKD-GD---------EV
V-GNETRVKVVKNKVAP-P-F-KQA-E----------FQIM------YG-----------
-Q-GICK-----EAELIDLG--V-K----Q----K--LVEK-A-G-AWYSY-----N---
--G-----E------R-----IG---Q---------GKANVV-KYLK--E--H-TEMSND
IEQKLRAEL-
>sp|A6V1H2|RECA_PSEA7 Protein RecA OS=Pseudomonas aeruginosa (strain PA7) GN=recA PE=3 SV=1
RALAAALGQIE--RQFGKG--AVMRMGD-H-E---R-Q-AI-P-AI-STGSLGLD-----
IAL-G-------I---------GGLPKGR--I--VE-IY-G-P-E-SSGK-TTLTL--SV
IAE-A--Q------------------------K--Q----------G--A----------
----------TC-----------------A--FVDA-EHAL-DP-DYAGKL-GVN-V--D
D----L-LV-SQ-P-----------D--T--G------E----Q----A---------L-
---E----I--------T---------DM---L--V----R-------S-----NAV---
---D----V-I-IVD-SVAALVP--KA----------E-----IEG-EMGD-AH-V----
--G--L--Q--ARLMS--QALRKITGNIKNANCLV-IFINQIR------M----------
--------KI--G---V-M----F---------------------------G---N---P
---E--TT-TGGNALKFYASVRLDIR-----R------T-GA-VKE-GD---------EV
V-GSETRVKVVKNKVSP-P-F-RQA-E----------FQIL------YG-----------
-K-GIYR-----TGEIIDLG--V-Q----L----G--LVEK-S-G-AWYSY-----Q---
--G-----S------K-----IG---Q---------GKANAA-KYLE--D--N-PEIGSV
LEKTIRDQL-
>sp|Q1I6B7|RECA_PSEE4 Protein RecA OS=Pseudomonas entomophila (strain L48) GN=recA PE=3 SV=1
RALAAALGQIE--RQFGKG--AVMRMGD-H-E---R-Q-AI-P-AI-STGSLGLD-----
IAL-G-------I---------GGLPKGR--I--VE-IY-G-P-E-SSGK-TTLTL--SV
IAE-A--Q------------------------K--N----------G--A----------
----------TC-----------------A--FVDA-EHAL-DP-EYAGKL-GVN-V--D
D----L-LV-SQ-P-----------D--T--G------E----Q----A---------L-
---E----I--------T---------DM---L--V----R-------S-----NAV---
---D----V-I-IVD-SVAALVP--KA----------E-----IEG-EMGD-MH-V----
--G--L--Q--ARLMS--QALRKITGNIKNANCLV-IFINQIR------M----------
--------KI--G---V-M----F---------------------------G---S---P
---E--TT-TGGNALKFYASVRLDIR-----R------T-GA-VKE-GD---------EV
V-GSETRVKIVKNKVSP-P-F-RQA-E----------FQIL------YG-----------
-K-GIYR-----NGEIIDLG--V-A----Q----G--LVEK-S-G-AWYSY-----Q---
--G-----N------K-----IG---Q---------GKANAA-KYLQ--E--N-PAIGAE
IEKQIREKL-
>sp|Q4KHC1|RECA_PSEF5 Protein RecA OS=Pseudomonas fluorescens (strain Pf-5 / ATCC BAA-477) GN=recA PE=3 SV=1
KALAAALGQIE--RQFGKG--AVMRMGD-H-D---R-Q-AI-P-AI-STGSLGLD-----
IAL-G-------I---------GGLPKGR--I--VE-IY-G-P-E-SSGK-TTLTL--SV
IAQ-A--Q------------------------K--A----------G--A----------
----------TC-----------------A--FVDA-EHAL-DP-EYAGKL-GVN-V--D
D----L-LV-SQ-P-----------D--T--G------E----Q----A---------L-
---E----I--------T---------DM---L--V----R-------S-----NAV---
---D----V-I-IVD-SVAALVP--KA----------E-----IEG-EMGD-MH-V----
--G--L--Q--ARLMS--QALRKITGNIKNANCLV-IFINQIR------M----------
--------KI--G---V-M----F---------------------------G---S---P
---E--TT-TGGNALKFYASVRLDIR-----R------T-GA-VKE-GD---------EV
V-GSETRVKIVKNKVAP-P-F-RQA-E----------FQIL------YG-----------
-K-GIYL-----NGEIIDLG--V-L----H----G--FLEK-S-G-AWYSY-----Q---
--G-----N------K-----IG---Q---------GKANSA-KFLQ--D--N-PEIGNA
LEKQIREKL-
>sp|C3KDG0|RECA_PSEFS Protein RecA OS=Pseudomonas fluorescens (strain SBW25) GN=recA PE=3 SV=1
KALAAALGQIE--RQFGKG--AVMRMGD-H-D---R-Q-AI-P-AI-STGSLGLD-----
IAL-G-------I---------GGLPKGR--I--VE-IY-G-P-E-SSGK-TTLTL--SV
IAQ-A--Q------------------------K--M----------G--A----------
----------TC-----------------A--FVDA-EHAL-DP-EYAGKL-GVN-V--D
D----L-LV-SQ-P-----------D--T--G------E----Q----A---------L-
---E----I--------T---------DM---L--V----R-------S-----NAI---
---D----V-I-VVD-SVAALVP--KA----------E-----IEG-EMGD-MH-V----
--G--L--Q--ARLMS--QALRKITGNIKNANCLV-IFINQIR------M----------
--------KI--G---V-M----F---------------------------G---S---P
---E--TT-TGGNALKFYASVRLDIR-----R------T-GA-VKE-GD---------EV
V-GSETRVKVVKNKVAP-P-F-RQA-E----------FQIL------YG-----------
-K-GIYL-----NGEMIDLG--V-L----H----G--FVEK-S-G-AWYAY-----N---
--G-----S------K-----IG---Q---------GKANSA-KFLA--D--N-PDIAAT
LEKQIRDKL-
>sp|A5W7V2|RECA_PSEP1 Protein RecA OS=Pseudomonas putida (strain F1 / ATCC 700007) GN=recA PE=3 SV=1
RALAAALGQIE--RQFGKG--AVMRMGD-H-E---R-Q-GI-P-AI-STGSLGLD-----
IAL-G-------I---------GGLPKGR--I--VE-IY-G-P-E-SSGK-TTLTL--SV
IAE-A--Q------------------------K--N----------G--A----------
----------TC-----------------A--FVDA-EHAL-DP-EYAGKL-GVN-V--D
D----L-LV-SQ-P-----------D--T--G------E----Q----A---------L-
---E----I--------T---------DM---L--V----R-------S-----NAV---
---D----V-I-IVD-SVAALVP--KA----------E-----IEG-EMGD-MH-V----
--G--L--Q--ARLMS--QALRKITGNIKNANCLV-IFINQIR------M----------
--------KI--G---V-M----F---------------------------G---S---P
---E--TT-TGGNALKFYASVRLDIR-----R------T-GA-VKE-GD---------EV
V-GSETRVKIVKNKVSP-P-F-RQA-E----------FQIL------YG-----------
-K-GIYR-----NGEIIDLG--V-S----Q----G--LVEK-S-G-AWYAY-----Q---
--G-----N------K-----IG---Q---------GKANAA-KYLA--E--N-PAIGAE
IEKQIREKL-
>sp|Q3KH38|RECA_PSEPF Protein RecA OS=Pseudomonas fluorescens (strain Pf0-1) GN=recA PE=3 SV=1
KALAAALGQIE--RQFGKG--AVMRMGD-Q-D---R-Q-AI-P-AI-STGSLGLD-----
IAL-G-------I---------GGLPKGR--I--VE-IY-G-P-E-SSGK-TTLTL--SV
IAQ-A--Q------------------------K--A----------G--A----------
----------TC-----------------A--FVDA-EHAL-DP-EYAGKL-GVN-V--D
D----L-LV-SQ-P-----------D--T--G------E----Q----A---------L-
---E----I--------T---------DM---L--V----R-------S-----NAV---
---D----V-I-IVD-SVAALVP--KA----------E-----IEG-EMGD-MH-V----
--G--L--Q--ARLMS--QALRKITGNIKNANCLV-IFINQIR------M----------
--------KI--G---V-M----F---------------------------G---S---P
---E--TT-TGGNALKFYASVRLDIR-----R------T-GA-VKE-GD---------EV
V-GSETRVKVVKNKVAS-P-F-RQA-E----------FQIL------YG-----------
-K-GIYL-----NGEMIDLG--V-L----H----G--FVEK-S-G-AWYAY-----E---
--G-----T------K-----IG---Q---------GKANSA-KFLA--D--N-PEVAAK
LEKQLRDKL-
>sp|B0KT20|RECA_PSEPG Protein RecA OS=Pseudomonas putida (strain GB-1) GN=recA PE=3 SV=1
RALAAALGQIE--RQFGKG--AVMRMGD-Q-E---R-Q-GI-P-AI-STGSLGLD-----
IAL-G-------I---------GGLPKGR--I--VE-IY-G-P-E-SSGK-TTLTL--SV
IAE-A--Q------------------------K--N----------G--A----------
----------TC-----------------A--FVDA-EHAL-DP-EYAGKL-GVN-V--D
D----L-LV-SQ-P-----------D--T--G------E----Q----A---------L-
---E----I--------T---------DM---L--V----R-------S-----NAV---
---D----V-I-IVD-SVAALVP--KA----------E-----IEG-EMGD-MH-V----
--G--L--Q--ARLMS--QALRKITGNIKNANCLV-IFINQIR------M----------
--------KI--G---V-M----F---------------------------G---S---P
---E--TT-TGGNALKFYASVRLDIR-----R------T-GA-VKE-GD---------EV
V-GSETRVKIVKNKVSP-P-F-RQA-E----------FQIL------YG-----------
-K-GIYR-----NGEIIDLG--V-S----Q----G--LVEK-S-G-AWYAY-----Q---
--G-----N------K-----IG---Q---------GKANAA-KYLA--E--N-PAIGAE
IEKQIREKL-
>sp|B1JDA2|RECA_PSEPW Protein RecA OS=Pseudomonas putida (strain W619) GN=recA PE=3 SV=1
RALAAALGQIE--RQFGKG--AVMRMGD-H-E---R-T-GI-P-AI-STGSLGLD-----
IAL-G-------I---------GGLPKGR--I--VE-IY-G-P-E-SSGK-TTLTL--SV
IAE-A--Q------------------------K--S----------G--A----------
----------TC-----------------A--FVDA-EHAL-DP-EYAGKL-GVN-V--D
D----L-LV-SQ-P-----------D--T--G------E----Q----A---------L-
---E----I--------T---------DM---L--V----R-------S-----NAV---
---D----V-I-IVD-SVAALVP--KA----------E-----IEG-EMGD-MH-V----
--G--L--Q--ARLMS--QALRKITGNIKNANCLV-IFINQIR------M----------
--------KI--G---V-M----F---------------------------G---S---P
---E--TT-TGGNALKFYASVRLDIR-----R------T-GA-VKE-GD---------EV
V-GSETRVKIVKNKVSP-P-F-RQA-E----------FQIL------YG-----------
-K-GIYR-----NGEIIDLG--V-S----Q----G--LVEK-S-G-AWYAY-----Q---
--G-----N------K-----IG---Q---------GKANAA-KYLQ--E--N-PAIGAE
IEKQIREKL-
>sp|Q4FQX8|RECA_PSYA2 Protein RecA OS=Psychrobacter arcticus (strain DSM 17307 / 273-4) GN=recA PE=3 SV=1
KALKAALAQIE--KQFGKN--TIMHLGD-D-S-A-A-L-DV-D-VV-STGSLGLD-----
IAL-G-------I---------GGLPKGR--I--VE-IY-G-P-E-SSGK-TTMTL--QA
IAE-C--Q------------------------K--Q----------G--G----------
----------VC-----------------A--FIDA-EHAL-DP-VYARKL-GVN-T--D
D----L-LL-SQ-P-----------D--N--G------E----Q----A---------L-
---E----I--------T---------DM---L--V----R-------S-----GAI---
---D----M-I-VID-SVAALTP--RA----------E-----IEG-EMGD-SH-M----
--G--L--Q--ARLMS--QALRKITGNAKRSNCMV-LFINQIR------M----------
--------KI--G---V-M----F---------------------------G---S---P
---E--TT-TGGNALKFYASVRMDIR-----R------I-GA-VKN-GD---------EI
I-GNQTRVKVIKNKMAP-P-F-RQA-E----------FEIT------YG-----------
-E-GTNH-----LAEVIDLG--V-E----I----G--AVGK-A-G-SWYSY-----G---
--D-----E------K-----IG---Q---------GKANSV-LFLK--E--N-PAIAEE
IEAKIRAE--
>sp|Q1Q962|RECA_PSYCK Protein RecA OS=Psychrobacter cryohalolentis (strain K5) GN=recA PE=3 SV=1
KALKAALAQIE--KQFGKN--TIMHLGD-N-S-A-T-L-DV-D-VV-STGSLGLD-----
IAL-G-------I---------GGLPKGR--I--VE-IY-G-P-E-SSGK-TTMTL--QA
IAA-C--Q------------------------K--Q----------G--G----------
----------VC-----------------A--FIDA-EHAL-DP-VYARKL-GVN-T--D
D----L-LL-SQ-P-----------D--N--G------E----Q----A---------L-
---E----I--------T---------DM---L--V----R-------S-----GAI---
---D----M-I-VID-SVAALTP--RA----------E-----IEG-EMGD-SH-M----
--G--L--Q--ARLMS--QALRKITGNAKRSNCMV-LFINQIR------M----------
--------KI--G---V-M----F---------------------------G---S---P
---E--TT-TGGNALKFYASVRMDIR-----R------I-GA-VKN-GD---------EI
I-GNQTRVKVIKNKMAP-P-F-RQA-E----------FEIT------YG-----------
-E-GTNH-----LAEVIDLG--V-E----I----G--AVGK-A-G-SWYSY-----G---
--D-----E------K-----IG---Q---------GKANSV-LFLK--E--N-PAIAEE
IEAKIRAE--
>sp|Q1LR74|RECA_RALME Protein RecA OS=Ralstonia metallidurans (strain CH34 / ATCC 43123 / DSM 2839) GN=recA PE=3 SV=1
KALAAALSQIE--KQFGKG--SIMRLGD-G-E-I-E-Q-DI-Q-VV-STGSLGLD-----
IAL-G-------V---------GGLPRGR--V--VE-IY-G-P-E-SSGK-TTLTL--QV
VAE-M--Q------------------------K--L----------G--G----------
----------TC-----------------A--FIDA-EHAL-DV-QYAGKL-GVD-V--G
N----L-LI-SQ-P-----------D--T--G------E----Q----A---------L-
---E----I--------T---------DA---L--V----R-------S-----GSI---
---D----L-I-VID-SVAALVP--KA----------E-----IEG-EMGD-SL-P----
--G--L--Q--ARLMS--QALRKLTGTIKRTNCLV-IFINQIR------M----------
--------KI--G---V-M----F---------------------------G---S---P
---E--TT-TGGNALKFYASVRLDIR-----R------I-GS-IKK-GD---------EV
V-GNETKVKVVKNKVSP-P-F-REA-F----------FDIL------YG-----------
-Q-GISR-----QGEIIDLG--V-D----A----K--IVEK-A-G-AWYSY-----N---
--G-----E------K-----IG---Q---------GKDNAR-EYLR--E--N-PDIADE
IENKVRLA--
>sp|A5WGY0|RECA_PSYWF Protein RecA OS=Psychrobacter sp. (strain PRwf-1) GN=recA PE=3 SV=1
KALKAALGQIE--KQFGKN--TIMHLGD-N-S-A-T-L-DV-D-VV-STGSLGLD-----
IAL-G-------I---------GGLPKGR--I--IE-IY-G-P-E-SSGK-TTLTL--QA
IAE-C--Q------------------------K--Q----------G--G----------
----------TC-----------------A--FIDA-EHAL-DP-IYARKL-GVN-T--D
D----L-LV-SQ-P-----------D--N--G------E----Q----A---------L-
---E----I--------T---------DM---L--V----R-------S-----GAL---
---D----M-I-VID-SVAALTP--RA----------E-----IEG-EMGD-SH-M----
--G--L--Q--ARLMS--QALRKITGNAKRSNCMV-IFINQIR------M----------
--------KI--G---V-M----F---------------------------G---S---P
---E--TT-TGGNALKFYASVRLDIR-----R------I-GA-VKS-GD---------EI
I-GNQTRVKVIKNKMAP-P-F-RQA-E----------FEIT------YG-----------
-E-GTNH-----LAEVIDLG--V-E----I----G--VVGK-A-G-AWYSY-----G---
--D-----E------K-----IG---Q---------GKANSV-LFLK--D--N-PAIAEE
IEAKIRAE--
>sp|Q8Y1Y6|RECA_RALSO Protein RecA OS=Ralstonia solanacearum (strain GMI1000) GN=recA PE=3 SV=1
KALAAALAQIE--KQFGKG--SIMKMGD-A-E---V-E-PV-Q-VV-STGSLGLD-----
VAL-G-------V---------GGLPRGR--V--VE-IY-G-P-E-SSGK-TTLTL--QV
VAE-M--Q------------------------K--L----------G--G----------
----------TC-----------------A--FIDA-EHAL-DV-TYADKL-GVK-V--P
D----L-LI-SQ-P-----------D--T--G------E----Q----A---------L-
---E----I--------A---------DA---L--V----R-------S-----GSV---
---D----L-I-VID-SVAALVP--KA----------E-----IEG-EMGD-AL-P----
--G--L--Q--ARLMS--QALRKLTGTIKRTNCLV-IFINQIR------M----------
--------KI--G---V-M----F---------------------------G---S---P
---E--TT-TGGNALKFYASVRLDIR-----R------I-GS-IKK-GD---------EV
V-GNETKVKVVKNKVAP-P-F-REA-I----------FDIL------YG-----------
-A-GVSR-----EGEIIDLG--V-E----A----K--VVEK-S-G-AWYSY-----N---
--G-----E------R-----IG---Q---------GRDNCR-EFLR--E--N-AELARE
IENKVREHL-
>sp|B3PPU4|RECA_RHIE6 Protein RecA OS=Rhizobium etli (strain CIAT 652) GN=recA PE=3 SV=1
KALEAALSQIE--RSFGKG--SIMKLGS-N-E-N-V-I-EI-E-TI-STGSLGLD-----
IAL-G-------V---------GGLPKGR--I--IE-IY-G-P-E-SSGK-TTLAL--QT
IAE-S--Q------------------------K--K----------G--G----------
----------IC-----------------A--FVDA-EHAL-DP-VYARKL-GVD-L--Q
N----L-LI-SQ-P-----------D--T--G------E----Q----A---------L-
---E----I--------T---------DT---L--V----R-------S-----GAV---
---D----V-L-VVD-SVAALTP--RA----------E-----IEG-EMGD-SL-P----
--G--L--Q--ARLMS--QALRKLTASISKSNTMV-IFINQIR------M----------
--------KI--G---V-M----F---------------------------G---S---P
---E--TT-TGGNALKFYASVRLDIR-----R------I-GS-VKE-RE---------EV
I-GNQTRVKVVKNKMAP-P-F-KQV-E----------FDIM------YG-----------
-E-GVSK-----TGELVDLG--V-K----A----G--IVEK-S-G-AWFSY-----N---
--S-----Q------R-----LG---Q---------GRENAK-TFLR--D--N-PDLARE
IELALRQNA-
>sp|Q2K7T3|RECA_RHIEC Protein RecA OS=Rhizobium etli (strain CFN 42 / ATCC 51251) GN=recA PE=3 SV=1
KALEAALSQIE--RSFGKG--SIMKLGS-N-E-N-V-V-EI-E-TV-STGSLGLD-----
IAL-G-------I---------GGLPKGR--I--IE-IY-G-P-E-SSGK-TTLAL--QT
IAE-S--Q------------------------K--K----------G--G----------
----------IC-----------------A--FVDA-EHAL-DP-VYARKL-GVD-L--Q
N----L-LI-SQ-P-----------D--T--G------E----Q----A---------L-
---E----I--------T---------DT---L--V----R-------S-----GAV---
---D----V-L-VVD-SVAALTP--RA----------E-----IEG-EMGD-SL-P----
--G--M--Q--ARLMS--QALRKLTASISKSNCMV-IFINQIR------M----------
--------KI--G---V-M----F---------------------------G---S---P
---E--TT-TGGNALKFYASVRLDIR-----R------I-GS-VKE-RE---------EV
V-GNQTRVKVVKNKMAP-P-F-KQV-E----------FDIM------YG-----------
-E-GVSK-----TGELVDLG--V-K----A----G--IVEK-S-G-AWFSY-----N---
--S-----Q------R-----LG---Q---------GRENAK-TFLR--D--N-PDLARE
IELALRQNA-
>sp|Q98NQ6|RECA_RHILO Protein RecA OS=Rhizobium loti (strain MAFF303099) GN=recA PE=3 SV=1
KALDAALSQIE--RAFGKG--SIMRLGA-N-E-Q-V-V-EI-E-TV-PTGSLGLD-----
IAL-G-------V---------GGLPRGR--I--IE-IY-G-P-E-SSGK-TTLAL--HT
VAE-A--Q------------------------K--K----------G--G----------
----------IC-----------------A--FVDA-EHAL-DP-VYARKL-GVD-L--E
N----L-LI-SQ-P-----------D--T--G------E----Q----A---------L-
---E----I--------C---------DT---L--V----R-------S-----GAI---
---D----V-L-VVD-SVAALTP--RA----------E-----IEG-EMGD-SL-P----
--G--L--Q--ARLMS--QALRKLTASISRSNTMV-IFINQIR------M----------
--------KI--G---V-M----F---------------------------G---S---P
---E--TT-TGGNALKFYASVRLDIR-----R------I-GS-VKD-RD---------EV
V-GNQTRVKVVKNKLAP-P-F-KVV-E----------FDIM------YG-----------
-E-GVSK-----TGELVDLG--V-K----A----G--VVEK-S-G-AWFSY-----N---
--S-----Q------R-----LG---Q---------GRENAK-LFLR--D--N-PDTARE
IELALRQNA-
>sp|Q1MFZ8|RECA_RHIL3 Protein RecA OS=Rhizobium leguminosarum bv. viciae (strain 3841) GN=recA PE=3 SV=1
KALEAALSQIE--RSFGKG--SIMKLGS-N-E-N-V-V-EI-E-TI-STGSLGLD-----
IAL-G-------V---------GGLPRGR--I--IE-IY-G-P-E-SSGK-TTLAL--QT
IAE-A--Q------------------------K--K----------G--G----------
----------IC-----------------A--FVDA-EHAL-DP-VYARKL-GVD-L--Q
N----L-LI-SQ-P-----------D--T--G------E----Q----A---------L-
---E----I--------T---------DT---L--V----R-------S-----GAV---
---D----V-L-VVD-SVAALTP--RA----------E-----IEG-EMGD-SL-P----
--G--L--Q--ARLMS--QALRKLTASISKSNTMV-IFINQIR------M----------
--------KI--G---V-M----F---------------------------G---S---P
---E--TT-TGGNALKFYASVRLDIR-----R------I-GA-VKE-RE---------EV
I-GNQTRVKVVKNKMAP-P-F-KQV-E----------FDIM------YG-----------
-E-GVSK-----TGELVDLG--V-K----A----G--IVEK-S-G-AWFSY-----N---
--S-----Q------R-----LG---Q---------GRENAK-TFLR--D--N-PDLARE
IELSLRQNA-
>sp|C3MD93|RECA_RHISN Protein RecA OS=Rhizobium sp. (strain NGR234) GN=recA PE=3 SV=1
KALEAALSQIE--RSFGKG--SIMKLGS-K-D-S-V-I-EI-E-TV-STGSLGLD-----
IAL-G-------I---------GGLPKGR--I--IE-IY-G-P-E-SSGK-TTLAL--QT
IAE-A--Q------------------------K--K----------G--G----------
----------IC-----------------G--FVDA-EHAL-DP-VYARKL-GVD-L--E
N----L-LI-SQ-P-----------D--T--G------E----Q----A---------L-
---E----I--------T---------DT---L--V----R-------S-----GAI---
---D----V-L-VVD-SVAALVP--RA----------E-----IEG-EMGD-SL-P----
--G--M--Q--ARLMS--QALRKLTASISKSNCMV-IFINQIR------M----------
--------KI--G---V-M----F---------------------------G---S---P
---E--TT-TGGNALKFYASVRLDIR-----R------I-GS-VKE-RE---------EV
V-GNQTRVKVVKNKMAP-P-F-KQV-E----------FDIM------YG-----------
-E-GVSK-----TGELIDLG--V-K----A----G--IVEK-S-G-AWFSY-----N---
--S-----Q------R-----LG---Q---------GRENAK-LFLR--D--N-PDLLRE
IEMALRQNA-
>sp|P27865|RECA_RHIME Protein RecA OS=Rhizobium meliloti (strain 1021) GN=recA PE=3 SV=1
KALEAALSQIE--RSFGKG--SIMKLGA-K-D-S-V-V-EI-E-TV-STGSLGLD-----
IAL-G-------I---------GGLPKGR--I--IE-IY-G-P-E-SSGK-TTLAL--QT
IAE-A--Q------------------------K--K----------G--G----------
----------IC-----------------G--FVDA-EHAL-DP-VYARKL-GVD-L--E
N----L-LI-SQ-P-----------D--T--G------E----Q----A---------L-
---E----I--------T---------DT---L--V----R-------S-----GAI---
---D----I-L-VID-SVAALVP--RA----------E-----IEG-EMGD-SL-P----
--G--M--Q--ARLMS--QALRKLTASISKSNCMV-IFINQIR------M----------
--------KI--G---V-M----F---------------------------G---S---P
---E--TT-TGGNALKFYASVRLDIR-----R------I-GS-VKE-RE---------EV
V-GNQTRVKVVKNKMAP-P-F-KQV-E----------FDIM------YG-----------
-E-GVSK-----TGELIDLG--V-K----A----G--IVEK-S-G-AWFSY-----N---
--S-----Q------R-----LG---Q---------GRENAK-LFLR--E--N-PELLRE
IETALRQNA-
>sp|Q7UJJ0|RECA_RHOBA Protein RecA OS=Rhodopirellula baltica (strain SH1) GN=recA PE=3 SV=1
--LKTTLQQIE--KSFGDG--AIMPLGA-S-Q---K-L-TI-D-CI-STGSLSLD-----
MAL-G-------G---------KGIPRGR--I--IE-VF-G-P-E-SSGK-TTLAL--HI
GAE-A--Q------------------------K--S----------G--G----------
----------IA-----------------A--IIDA-EHAF-DP-SWAKKL-GVE-L--D
S----L-LV-SQ-P-----------S--S--G------E----E----A---------M-
---Q----I--------C---------EM---L--V----K-------S-----NAV---
---D----V-I-IID-SVAALVP--KA----------E-----LEG-EIGD-SH-V----
--G--L--Q--ARLMS--QSMRKLTGAIAKSKSAV-VFINQIR------E----------
--------KV--G---V-M----F---------------------------G---S---P
---E--TT-PGGRALKFYCSCRIDVR-----R------I-GS-LKD-GE---------EQ
V-GQRVKAKIVKNKVAP-P-F-RIA-E----------FDMM------HS-----------
-N-GISF-----EGDLLDLG--T-E----N----K--VVNR-S-G-SWFKY-----G---
--D-----T------Y-----LG---Q---------GKEKAR-NFLI--E--N-PDVSDE
IKQKVLA---
>sp|B6IS93|RECA_RHOCS Protein RecA OS=Rhodospirillum centenum (strain ATCC 51521 / SW) GN=recA PE=3 SV=1
KALDAALGQIE--RAFGKG--SIMKLGA-R-E-A-M-A-ET-E-AI-STGSLGLD-----
IAL-G-------I---------GGLPRGR--I--VE-IY-G-P-E-SSGK-TTLAL--HA
IAE-A--Q------------------------K--A----------G--G----------
----------TC-----------------A--FVDA-EHAL-DP-AYARKL-GVD-V--D
E----L-LI-SQ-P-----------D--A--G------E----Q----A---------L-
---E----I--------A---------DT---L--V----R-------S-----GAI---
---D----V-L-VVD-SVAALVP--RA----------E-----LEG-EMGD-SH-V----
--G--L--H--ARLMS--QALRKLTGSISKSRCLV-IFINQIR------L----------
--------KI--G---V-M----F---------------------------G---N---P
---E--TT-TGGNALKFYASIRLDIR-----R------I-GA-IKD-RD---------NV
V-GNQTRVKVVKNKMAP-P-F-RVV-E----------FDIM------YG-----------
-E-GVSK-----VGELLDLG--I-Q----A----G--VVEK-S-G-AWFSY-----D---
--G-----Q------R-----IG---Q---------GRENAK-TFLR--N--N-AAVAEA
IEAKVRANA-
>sp|C0ZYM6|RECA_RHOE4 Protein RecA OS=Rhodococcus erythropolis (strain PR4 / NBRC 100887) GN=recA PE=3 SV=1
KALDLALAQID--KNFGKG--SVMRLGE-G-V---R-Q-PI-A-VI-PTGSIALD-----
VAL-G-------I---------GGLPRGR--V--IE-IY-G-P-E-SSGK-TTVAL--HA
VAN-A--Q------------------------A--N----------G--G----------
----------IA-----------------A--FIDA-EHAL-DP-DYAAKL-GVD-T--D
A----L-LV-SQ-P-----------D--T--G------E----Q----A---------L-
---E----I--------T---------DM---L--I----R-------S-----GAL---
---D----I-V-VID-SVAALVP--RA----------E-----IEG-EMGD-SH-V----
--G--L--Q--ARLMS--QALRKITGAMNNSGTTV-IFINQLR------E----------
--------KI--G---V-M----F---------------------------G---S---P
---E--TT-TGGKALKFYASVRLDIR-----R------I-ET-LKD-GT---------DA
V-GNRTRVKVVKNKVAP-P-F-KQA-E----------FDIL------YG-----------
-Q-GISK-----EGSLIDMG--V-E----H----G--FIRK-S-G-SWYTY-----E---
--G-----D------Q-----LG---Q---------GKENAR-KFLL--E--N-TDIRDE
IEKKIKEKL-
>sp|C1B381|RECA_RHOOB Protein RecA OS=Rhodococcus opacus (strain B4) GN=recA PE=3 SV=1
KALDLALAQID--KNFGKG--SVMRLGE-G-V---R-Q-PI-A-VI-PTGSISLD-----
VAL-G-------I---------GGLPRGR--V--VE-IY-G-P-E-SSGK-TTVAL--HA
VAN-A--Q------------------------A--A----------G--G----------
----------IA-----------------A--FIDA-EHAL-DP-DYAQKL-GVD-T--D
A----L-LV-SQ-P-----------D--T--G------E----Q----A---------L-
---E----I--------A---------DM---L--I----R-------S-----GAL---
---D----I-L-VVD-SVAALVP--RA----------E-----IEG-EMGD-SH-V----
--G--L--Q--ARLMS--QALRKMTGALSNSGTTA-IFINQLR------E----------
--------KI--G---V-M----F---------------------------G---S---P
---E--TT-TGGKALKFYSSVRLDVR-----R------I-ET-LKD-GT---------DA
V-GNRTRVKVVKNKVAP-P-F-KQA-E----------FDIL------YG-----------
-Q-GISK-----EGSLIDMG--V-E----H----G--FIRK-S-G-SWYTY-----E---
--G-----D------Q-----LG---Q---------GKENAR-KFLL--E--N-TDIRDE
IEKKIKEKL-
>sp|Q9XBC1|RECA_RHOPA Protein RecA OS=Rhodopseudomonas palustris (strain ATCC BAA-98 / CGA009) GN=recA PE=3 SV=3
KALSAALSQIE--RQFGKG--SVMRLGK-N-D-R-S-M-DI-E-TI-SSGSLGLD-----
IAL-G-------V---------GGLPKGR--I--VE-IY-G-P-E-SSGK-TTLAL--HC
VAE-A--Q------------------------K--K----------G--G----------
----------IC-----------------A--FVDA-EHAL-DP-VYARKL-GVN-V--D
D----L-LI-SQ-P-----------D--H--G------E----Q----A---------L-
---E----I--------A---------DT---L--V----R-------S-----GAI---
---D----V-L-IVD-SVAALVP--RA----------E-----LEG-EMGD-AL-P----
--G--L--Q--ARLMS--QALRKLTASINKSNTMV-IFINQIR------M----------
--------KI--G---V-M----Y---------------------------G---S---P
---E--TT-TGGNALKFYASVRLDIR-----R------I-GQ-IKE-RD---------EV
V-GNQTRVKVVKNKLAP-P-F-KQV-E----------FDIM------YG-----------
-E-GVSK-----MGEILDLG--V-K----A----G--IVEK-S-G-AWFSH-----D---
--S-----Q------R-----LG---Q---------GRENAK-AFLK--A--N-PDMTAK
IEAAIRQNS-
>sp|Q2RQH9|RECA_RHORT Protein RecA OS=Rhodospirillum rubrum (strain ATCC 11170 / NCIB 8255) GN=recA PE=3 SV=1
KALEAAVGQIE--RAFGKG--SIMKLGQ-R-G-S-V-V-DI-E-SI-STGSLGLD-----
IAL-G-------I---------GGLPRGR--I--VE-IY-G-P-E-SSGK-TTLAL--HV
VAE-A--Q------------------------K--K----------G--G----------
----------QC-----------------A--FVDA-EHAF-DP-LYARKL-GVS-L--D
D----L-LV-SQ-P-----------D--T--G------E----Q----A---------L-
---E----I--------A---------DT---L--V----R-------S-----GAI---
---D----V-L-VID-SVAALVP--KA----------E-----LEG-DMGD-SH-V----
--G--L--Q--ARLMS--QALRKLTGTVSRSNTLI-IFINQIR------M----------
--------KI--G---V-M----F---------------------------G---N---P
---E--TT-TGGNALKFYASVRLDIR-----R------I-GA-VKD-KE---------EV
V-GNQTRVKVVKNKVAP-P-F-KVV-E----------FDIM------YG-----------
-E-GISK-----LGEMLDLG--V-K----A----N--IIEK-S-G-AWFSY-----N---
--S-----T------R-----IG---Q---------GRENAK-QFLR--D--N-PAMAEE
IENAVRANA-
>sp|A3PLJ2|RECA_RHOS1 Protein RecA OS=Rhodobacter sphaeroides (strain ATCC 17029 / ATH 2.4.9) GN=recA PE=3 SV=1
KALESALAQIE--RQFGKG--SIMKLGA-N-S-P-V-M-EI-E-AT-STGSLGLD-----
IAL-G-------I---------GGLPKGR--I--IE-IY-G-P-E-SSGK-TTLTL--HV
VAE-E--Q------------------------K--K----------G--G----------
----------VC-----------------A--FVDA-EHAL-DP-QYAKKL-GVN-L--D
E----L-LI-SQ-P-----------D--T--G------E----Q----A---------L-
---E----I--------V---------DT---L--V----R-------S-----GAV---
---N----L-I-VVD-SVAALTP--KS----------E-----IEG-DMGD-MQ-M----
--G--S--Q--ARLMS--QAMRKLTASIGRSNCMV-IFINQIR------M----------
--------KI--G---V-M----F---------------------------G---N---P
---E--TT-TGGNALKFYASVRLDIR-----R------T-GA-IKD-RD---------NV
I-GNTTKVKVVKNKVAP-P-F-REV-E----------FDIM------YG-----------
-E-GISK-----TGELVDLG--V-K----A----G--VVEK-S-G-SWYSY-----G---
--D-----E------R-----IG---Q---------GRENAK-AFLR--A--N-PTVAGD
IEDRIRASH-
>sp|A4WV48|RECA_RHOS5 Protein RecA OS=Rhodobacter sphaeroides (strain ATCC 17025 / ATH 2.4.3) GN=recA PE=3 SV=1
KALESALAQIE--RQFGKG--SIMKLGA-N-S-P-V-M-EI-E-AT-STGSLGLD-----
IAL-G-------I---------GGLPKGR--I--IE-IY-G-P-E-SSGK-TTLTL--HV
VAE-E--Q------------------------K--K----------G--G----------
----------VC-----------------A--FVDA-EHAL-DP-AYAKKL-GVN-L--D
E----L-LI-SQ-P-----------D--T--G------E----Q----A---------L-
---E----I--------V---------DT---L--V----R-------S-----GAV---
---S----L-I-VVD-SVAALTP--KS----------E-----IEG-DMGD-MQ-M----
--G--S--Q--ARLMS--QAMRKLTASIGRSNCMV-IFINQIR------M----------
--------KI--G---V-M----F---------------------------G---S---P
---E--TT-TGGNALKFYASVRLDIR-----R------T-GG-IKD-RD---------NV
I-GNTTKVKVVKNKVAP-P-F-REV-E----------FDIM------YG-----------
-E-GISK-----TGELVDLG--V-K----A----G--VVEK-S-G-SWYSY-----G---
--D-----E------R-----IG---Q---------GRENAK-AFLR--A--N-PSVAGD
IEDKIRASH-
>sp|Q0S1P9|RECA_RHOSR Protein RecA OS=Rhodococcus sp. (strain RHA1) GN=recA PE=3 SV=1
KALDLALAQID--KNFGKG--SVMRLGE-G-V---R-Q-PI-A-VI-PTGSIALD-----
VAL-G-------I---------GGLPRGR--V--VE-IY-G-P-E-SSGK-TTVAL--HA
VAN-A--Q------------------------A--A----------G--G----------
----------IA-----------------A--FIDA-EHAL-DP-DYAQKL-GVD-T--D
A----L-LV-SQ-P-----------D--T--G------E----Q----A---------L-
---E----I--------A---------DM---L--I----R-------S-----GAL---
---D----I-L-VVD-SVAALVP--RA----------E-----IEG-EMGD-SH-V----
--G--L--Q--ARLMS--QALRKMTGALSNSGTTA-IFINQLR------E----------
--------KI--G---V-M----F---------------------------G---S---P
---E--TT-TGGKALKFYSSVRLDVR-----R------I-ET-LKD-GT---------DA
V-GNRTRVKVVKNKVAP-P-F-KQA-E----------FDIL------YG-----------
-L-GISK-----EGSLIDMG--V-E----H----G--FIRK-S-G-SWYTY-----E---
--G-----D------Q-----LG---Q---------GKENAR-KFLL--E--N-TDIRDE
IEKKIKEKL-
>sp|C3PLP0|RECA_RICAE Protein RecA OS=Rickettsia africae (strain ESF-5) GN=recA PE=3 SV=1
RAIAAALAQIE--KSYGKG--SVMKLGQ-R-P---H-V-DI-E-AV-STGSLGLD-----
IAL-G-------I---------GGVPKGR--I--IE-IF-G-P-E-SSGK-TTLTL--HL
IAE-A--Q------------------------K--K----------G--G----------
----------TC-----------------A--FIDA-EHAL-DP-AYAKKL-GVN-I--D
E----L-II-SQ-P-----------D--T--G------E----Q----A---------L-
---E----I--------A---------DT---L--I----R-------S-----SGI---
---D----M-I-IID-SVAALVP--KS----------E-----IEG-EMGD-AQ-M----
--A--S--Q--ARLMS--QALRKLTASINRTNCIA-VFINQIR------M----------
--------KI--G---V-M----F---------------------------G---S---P
---E--TT-TGGNALKFYASVRIDIR-----R------I-GS-IKD-KE---------EV
I-GSQTKVKVVKNKVSP-P-F-KTA-D----------FDIM------YG-----------
-S-GISK-----EGEIIDLG--V-K----L----D--IVEK-S-G-SWFSY-----K---
--N-----V------R-----IG---Q---------GRENVK-QYLK--E--H-PQISNE
IEKIIREKS-
>sp|A8GY17|RECA_RICB8 Protein RecA OS=Rickettsia bellii (strain OSU 85-389) GN=recA PE=3 SV=1
KAVAAALAQIE--KSYGKG--SVMKLGQ-R-P---N-V-DI-E-SV-STGSLGLD-----
IAL-G-------I---------GGVPKGR--I--IE-IF-G-P-E-SSGK-TTLTL--HL
IAE-A--Q------------------------K--K----------G--G----------
----------TC-----------------A--FIDA-EHAL-DP-AYAKKL-GVN-I--D
E----L-II-SQ-P-----------D--T--G------E----Q----A---------L-
---E----I--------A---------DT---L--I----R-------S-----GGI---
---D----M-I-IID-SVAALVP--KS----------E-----IEG-EMGD-AQ-M----
--A--S--Q--ARLMS--QALRKLTASINRTNCIT-VFINQIR------M----------
--------KI--G---V-M----F---------------------------G---S---P
---E--TT-TGGNALKFYASVRIDIR-----R------I-GS-IKD-KE---------EV
I-GSQTKVKVVKNKVSP-P-F-KTA-D----------FDIM------YG-----------
-S-GISK-----EGEIIDLG--V-K----L----D--IIEK-S-G-SWFSY-----N---
--S-----V------R-----IG---Q---------GRENVK-QYLK--D--N-PKISNE
IEKLVREKS-
>sp|Q1RKB6|RECA_RICBR Protein RecA OS=Rickettsia bellii (strain RML369-C) GN=recA PE=3 SV=1
KAVAAALAQIE--KSYGKG--SVMKLGQ-R-P---N-V-DI-E-SV-STGSLGLD-----
IAL-G-------I---------GGIPKGR--I--IE-IF-G-P-E-SSGK-TTLTL--HL
IAE-A--Q------------------------K--K----------G--G----------
----------TC-----------------A--FIDA-EHAL-DP-AYAKKL-GVN-I--D
E----L-II-SQ-P-----------D--T--G------E----Q----A---------L-
---E----I--------A---------DT---L--I----R-------S-----GGI---
---D----M-I-IID-SVAALVP--KS----------E-----IEG-EMGD-AQ-M----
--A--S--Q--ARLMS--QALRKLTASINRTNCIT-VFINQIR------M----------
--------KI--G---V-M----F---------------------------G---S---P
---E--TT-TGGNALKFYASVRIDIR-----R------I-GS-IKD-KE---------EV
I-GSQTKVKVVKNKVSP-P-F-KTA-D----------FDIM------YG-----------
-S-GISK-----EGEIIDLG--V-K----L----D--IIEK-S-G-SWFSY-----N---
--S-----V------R-----IG---Q---------GRENVK-QYLK--D--N-PKISNE
IEKLVREKS-
>sp|A8EZW1|RECA_RICCK Protein RecA OS=Rickettsia canadensis (strain McKiel) GN=recA PE=3 SV=1
RAIAAALAQIE--KSYGKG--SVMKLGQ-R-P---N-I-DI-E-AV-STGSLGLD-----
MAL-G-------I---------GGVPKGR--I--IE-IF-G-P-E-SSGK-TTLTL--HL
IAE-A--Q------------------------K--K----------G--G----------
----------TC-----------------A--FIDA-EHAL-DP-AYAKKL-GVN-I--D
E----L-II-SQ-P-----------D--T--G------E----Q----A---------L-
---E----I--------T---------DT---L--I----R-------S-----GGI---
---D----M-V-IID-SVAALVP--KS----------E-----IEG-EMGD-AQ-M----
--A--S--Q--ARLMS--QALRKLTASISRTNCIA-VFINQIR------M----------
--------KI--G---V-M----F---------------------------G---S---P
---E--TT-TGGNALKFYASVRIDIR-----R------I-GS-IKD-KE---------EV
I-GSQTKVKVVKNKVSP-P-F-KTA-D----------FDIM------YG-----------
-S-GISK-----EGEIIDLG--V-K----L----D--IVEK-S-G-SWFSY-----N---
--N-----V------R-----IG---Q---------GRENVK-QYLK--E--H-PQIANE
IEKIIREKS-
>sp|Q92GE1|RECA_RICCN Protein RecA OS=Rickettsia conorii (strain ATCC VR-613 / Malish 7) GN=recA PE=3 SV=2
RAIAAALAQIE--KSYGKG--SVMKLGQ-R-P---H-V-DI-E-AV-STGSLGLD-----
IAL-G-------I---------GGVPKGR--I--IE-IF-G-P-E-SSGK-TTLTL--HL
IAE-A--Q------------------------K--K----------G--G----------
----------TC-----------------A--FIDA-EHAL-DP-AYAKKL-GVN-I--D
E----L-II-SQ-P-----------D--T--G------E----Q----A---------L-
---E----I--------A---------DT---L--I----R-------S-----SGI---
---D----M-I-IID-SVAALVP--KS----------E-----IEG-EMGD-AQ-M----
--A--S--Q--ARLMS--QALRKLTASINRTNCIT-VFINQIR------M----------
--------KI--G---V-M----F---------------------------G---S---P
---E--TT-TGGNALKFYASVRIDIR-----R------I-GS-IKD-KE---------EV
I-GSQTKVKVVKNKVSP-P-F-KTA-D----------FDIM------YG-----------
-S-GISK-----EGEIIDLG--V-K----L----D--IVEK-S-G-SWFSY-----K---
--N-----V------R-----IG---Q---------GRENVK-QYLK--E--H-PQISNE
IEKIIREKS-
>sp|Q4UK63|RECA_RICFE Protein RecA OS=Rickettsia felis (strain ATCC VR-1525 / URRWXCal2) GN=recA PE=3 SV=1
RAIAAALAQIE--KSYGKG--SVMKLGQ-R-P---N-I-DI-E-AV-STGSLGLD-----
IAL-G-------I---------GGVPKGR--I--IE-IF-G-P-E-SSGK-TTLTL--HL
IAE-A--Q------------------------K--K----------G--G----------
----------TC-----------------A--FIDA-EHAL-DP-AYAKKL-GVN-I--D
E----L-II-SQ-P-----------D--T--G------E----Q----A---------L-
---E----I--------A---------DT---L--I----R-------S-----GGI---
---D----M-I-IID-SVAALVP--KS----------E-----IEG-EMGD-AQ-M----
--A--S--Q--ARLMS--QALRKLTASINRTNCIT-VFINQIR------M----------
--------KI--G---V-M----F---------------------------G---N---P
---E--TT-TGGNALKFYASVRIDIR-----R------I-GS-IKD-KE---------EV
I-GSQTKVKVVKNKVSP-P-F-KTA-D----------FDIM------YG-----------
-S-GISK-----EGEIIDLG--V-K----L----D--IVEK-S-G-SWFSY-----N---
--N-----V------R-----IG---Q---------GRENVK-QYLK--E--H-PQISNE
IEKIIREKS-
>sp|A8F2Q0|RECA_RICM5 Protein RecA OS=Rickettsia massiliae (strain Mtu5) GN=recA PE=3 SV=1
RAIAAALAQIE--KSYGKG--SVMKLGQ-R-P---H-V-DI-E-AV-STGSLGLD-----
IAL-G-------I---------GGIPKGR--I--IE-IF-G-P-E-SSGK-TTLTL--HL
IAE-A--Q------------------------K--K----------G--G----------
----------TC-----------------A--FIDA-EHAL-DP-AYAKKL-GVN-I--D
E----L-II-SQ-P-----------D--T--G------E----Q----A---------L-
---E----I--------A---------DT---L--I----R-------S-----GGI---
---D----M-I-IID-SVAALVP--KS----------E-----IEG-EMGD-AQ-M----
--A--S--Q--ARLMS--QALRKLTASINRTNCIT-VFINQIR------M----------
--------KI--G---V-M----F---------------------------G---S---P
---E--TT-TGGNALKFYASVRIDIR-----R------I-GS-IKD-KE---------EV
I-GSQTKVKVVKNKVSP-P-F-KTA-D----------FDIM------YG-----------
-S-GISK-----EGEIIDLG--V-K----L----D--IVEK-S-G-SWFSY-----K---
--N-----V------R-----IG---Q---------GRENVK-QYLK--E--H-PQISNE
IEKIIREKS-
>sp|P41079|RECA_RICPR Protein RecA OS=Rickettsia prowazekii (strain Madrid E) GN=recA PE=3 SV=1
RAIAAALAQIE--KSYGKG--SVMKLGQ-R-P---N-V-DI-E-AI-STGSLGLD-----
IAL-G-------I---------GGVPKGR--I--IE-IF-G-P-E-SSGK-TTLTL--HL
IAE-S--Q------------------------K--K----------G--G----------
----------TC-----------------A--FIDA-EHAL-DP-AYAKKL-GVN-I--D
E----L-II-SQ-P-----------D--T--G------E----Q----A---------L-
---E----I--------A---------DT---L--I----R-------S-----GGI---
---D----M-I-IID-SVAALVP--KS----------E-----IEG-EMGD-AQ-M----
--A--S--Q--ARLMS--QALRKLTASINRTNCIT-VFINQIR------M----------
--------KI--G---V-M----F---------------------------G---S---P
---E--TT-TGGNALKFYASVRIDIR-----R------I-GS-IKD-KE---------EV
I-GSQTKVKVVKNKVSP-P-F-KTA-D----------FDIM------YG-----------
-S-GISK-----EGEIIDLG--V-K----L----E--IIEK-S-G-SWFSY-----N---
--K-----I------R-----IG---Q---------GRENVK-QYLK--E--H-PQISNE
IEKIIREKS-
>sp|C4K1F5|RECA_RICPU Protein RecA OS=Rickettsia peacockii (strain Rustic) GN=recA PE=3 SV=1
RAIAAALAQIE--KSYGKG--SVMKLGQ-R-P---H-V-DI-E-AV-STGSLGLD-----
IAL-G-------I---------GGVPKGR--I--IE-IF-G-P-E-SSGK-TTLTL--HL
IAE-A--Q------------------------K--K----------G--G----------
----------TC-----------------A--FIDA-EHAL-DP-AYAKKL-GVN-I--A
E----L-II-SQ-P-----------D--T--G------E----Q----A---------L-
---E----I--------A---------DT---L--I----R-------S-----SGI---
---D----M-I-IID-SVAALVP--KS----------E-----IEG-EMGD-AQ-M----
--A--S--Q--ARLMS--QALRKLTASINRTNCIT-VFINQIR------M----------
--------KI--G---V-M----F---------------------------G---S---P
---E--TT-TGGNALKFYASVRIDIR-----R------I-GS-IKD-KE---------EV
I-GSQTKVKVVKNKVSP-P-F-KTA-D----------FDIM------YG-----------
-S-GISK-----EGEIIDLG--V-K----L----D--IVEK-S-G-SWFSY-----K---
--N-----V------R-----IG---Q---------GRENVK-QYLK--E--H-PQISNE
IEKIIREKS-
>sp|Q68VY8|RECA_RICTY Protein RecA OS=Rickettsia typhi (strain ATCC VR-144 / Wilmington) GN=recA PE=3 SV=1
RAIAAALAQIE--KSYGKG--SVMKLGQ-R-P---N-I-DI-E-AI-STGSLGLD-----
IAL-G-------I---------GGVPKGR--I--IE-IF-G-P-E-SSGK-TTLTL--HL
IAE-S--Q------------------------K--N----------G--G----------
----------TC-----------------A--FIDA-EHAL-DP-AYAKKL-GVN-I--D
E----L-II-SQ-P-----------D--T--G------E----Q----A---------L-
---E----I--------A---------DT---L--I----R-------S-----GGI---
---D----M-I-IID-SVAALVP--KS----------E-----IEG-EMGD-AQ-M----
--A--S--Q--ARLMS--QALRKLTASINRTNCIT-VFINQIR------M----------
--------KI--G---V-M----F---------------------------G---S---P
---E--TT-TGGNALKFYASVRIDIR-----R------I-GS-IKD-KE---------EV
I-GSQTKVKVVKNKVSP-P-F-KTA-D----------FDIM------YG-----------
-S-GISK-----EGEIIDLG--V-K----L----E--IIEK-S-G-SWFAY-----N---
--K-----V------R-----IG---Q---------GRENVK-QYLK--E--H-PQIANE
IEKIIREKS-
>sp|A7NN87|RECA_ROSCS Protein RecA OS=Roseiflexus castenholzii (strain DSM 13941 / HLO8) GN=recA PE=3 SV=1
KALAAAMSQID--RKYGKG--SIMRMGE-A-S-S-K-L-AI-E-VI-PTGSIALD-----
IAL-G-------V---------GGVPRGR--V--VE-IY-G-P-E-SSGK-TTLAQ--HI
IAE-A--Q------------------------K--M----------G--G----------
----------VA-----------------A--FIDA-EHAF-DP-VYAKRC-GVD-V--D
N----L-LV-SQ-P-----------D--Y--G------E----Q----A---------L-
---E----I--------C---------ET---L--V----R-------S-----NAV---
---D----V-V-VVD-SVAALVP--RA----------E-----IEG-DMGD-SL-P----
--G--L--Q--ARLMS--QALRKLSGAISKSRVVV-IFLNQLR------L----------
--------KI--G---V-M----F---------------------------G---S---P
---E--TT-TGGQALKFYASVRMDIR-----R------I-ET-LKN-GQ---------ET
I-GSRTRVKVVKNKVAP-P-F-RQA-E----------FDIM------HN-----------
-E-GISR-----AGNILDVG--V-E----L----D--IIRK-S-G-AWFYL-----G---
--E-----D------R-----LG---Q---------GRENAK-QFLN--E--N-PALADE
IERLIRAHA-
>sp|A5UXX8|RECA_ROSS1 Protein RecA OS=Roseiflexus sp. (strain RS-1) GN=recA PE=3 SV=1
KALAAAMSQID--RKYGKG--SIMRMGE-V-S-S-K-L-AI-E-VI-PTGSIALD-----
IAL-G-------V---------GGVPRGR--V--VE-IY-G-P-E-SSGK-TTLAQ--HI
IAE-A--Q------------------------K--M----------G--G----------
----------IA-----------------A--FIDA-EHAF-DP-VYAARC-GVD-V--N
N----L-LV-SQ-P-----------D--Y--G------E----Q----A---------L-
---E----I--------C---------EA---L--V----R-------S-----NAV---
---D----V-V-VVD-SVAALVP--RA----------E-----IEG-DMGD-SL-P----
--G--L--Q--ARLMS--QALRKLSGAISKSRAVV-IFLNQLR------L----------
--------KI--G---V-M----F---------------------------G---S---P
---E--TT-TGGQALKFYASVRMDIR-----R------I-ET-LKN-GQ---------ET
I-GSRTRVKVVKNKVAP-P-F-RQA-E----------FDIM------HN-----------
-E-GISR-----AGNILDVG--V-E----L----D--IIRK-S-G-AWFYL-----G---
--D-----D------R-----LG---Q---------GRENAK-QFLN--E--N-PALADE
IERLIRAHA-
>sp|Q1AW43|RECA_RUBXD Protein RecA OS=Rubrobacter xylanophilus (strain DSM 9941 / NBRC 16129) GN=recA PE=3 SV=1
KALDTAVSQIE--RQFGKG--SIMRMGD-R-A---S-Q-KV-A-SI-STGSLALD-----
LAL-G-------V---------GGVPRGR--I--VE-IF-G-P-E-SSGK-TTLAL--HI
IAE-A--Q------------------------R--A----------G--G----------
----------LA-----------------A--FIDA-EHAL-DP-TYAEAI-GVD-L--E
N----L-YF-SQ-P-----------D--S--G------E----Q----A---------L-
---E----I--------A---------DT---L--V----R-------S-----GAL---
---D----A-V-VID-SVAALVP--RA----------E-----IEG-EMGD-SH-V----
--G--L--Q--ARLMS--QALRKLSGSLSRSGTTA-IFINQLR------E----------
--------KI--G---V-M----F---------------------------G---S---P
---E--TT-PGGRALKFYASVRMDIR-----R------I-GA-LKA-GN---------ET
V-GNQTRVKIVKNKVAP-P-F-KEV-T----------FDIM------YG-----------
-E-GISR-----EGSLLDVG--I-E----Q----G--VIQK-S-G-AWFAY-----G---
--E-----E------R-----IG---Q---------GRENAR-KFLK--E--H-PEIRDR
ITREVYERL-
>sp|Q5LRU0|RECA_RUEPO Protein RecA OS=Ruegeria pomeroyi (strain ATCC 700808 / DSM 15171 / DSS-3) GN=recA PE=3 SV=1
KALDSALAQIE--RQFGKG--SIMRLGG-E-N-A-I-Q-EI-E-AS-STGSLGLD-----
IAL-G-------I---------GGLPMGR--I--VE-IY-G-P-E-SSGK-TTLTL--HC
IAE-Q--Q------------------------K--R----------G--G----------
----------VC-----------------A--FVDA-EHAL-DP-QYARKL-GVD-L--D
E----L-LI-SQ-P-----------D--T--G------E----Q----A---------L-
---E----I--------T---------DT---L--V----R-------S-----GAV---
---N----M-V-VVD-SVAALTP--KS----------E-----LEG-DMGD-SS-V----
--G--V--H--ARLMS--QAMRKLTGSISRSKCMV-IFINQIR------M----------
--------KI--G---V-M----F---------------------------G---S---P
---E--TT-TGGNALKFYSSVRLDIR-----R------I-GA-IKD-RD---------EV
V-GNATRVKVVKNKVAP-P-F-KQV-E----------FDIM------YG-----------
-E-GISK-----TGELLDLG--V-K----A----G--VVDK-S-G-SWFSY-----G---
--D-----E------R-----IG---Q---------GRENAK-TFLR--E--N-QSIALA
IEDKIRAAH-
>sp|P49985|RECA_RUMA7 Protein RecA OS=Ruminococcus albus (strain ATCC 27210 / DSM 20455 / JCM 14654 / NCDO 2250 / 7) GN=recA PE=3 SV=2
KALETAIAFIE--KQFGKG--AIMKLGD-A-R---A-M-DV-E-AI-PTGSMMLD-----
MAL-G-------I---------GGVPRGR--I--IE-IY-G-P-E-SSGK-TTVAL--HI
IAE-T--Q------------------------K--M----------G--G----------
----------EV-----------------A--FIDV-EHAL-DP-VYAKNL-GVD-I--D
S----M-LV-SQ-P-----------D--S--G------E----Q----A---------L-
---E----I--------A---------EA---L--A----R-------S-----GAI---
---D----C-I-VID-SVAAMVT--KA----------E-----IDG-EMGD-TH-V----
--G--Q--L--ARLMS--QAMRKLTGVVSKSNTTC-VFINQVR------E----------
--------KI--G---V-M----Y---------------------------G---N---P
---E--TT-PGGRALKFYASVRIEVR-----R------G-EQ-IKD-GG---------EV
L-GNRTKCKVVKNKVAP-P-F-KEC-E----------FDIM------YG-----------
-K-GISR-----VGEVLDTA--V-D----L----G--IVKK-G-G-AWFSY-----E---
--D-----Y------K-----LG---Q---------GRDNSK-QFLL--D--H-PDIMAE
IENKIKASS-
>sp|Q21L79|RECA_SACD2 Protein RecA OS=Saccharophagus degradans (strain 2-40 / ATCC 43961 / DSM 17024) GN=recA PE=3 SV=1
KALEAALSQID--RQFGKG--TVMRLGD-K-G---R-E-KM-P-AI-STGSLGLD-----
VAL-G-------I---------GGLPKGR--I--VE-IY-G-P-E-SSGK-TTLTL--QV
IAE-A--Q------------------------R--Q----------G--G----------
----------TC-----------------A--FVDA-EHAL-DP-VYAEKL-GVN-V--D
D----L-II-SQ-P-----------D--N--G------E----Q----A---------L-
---E----V--------A---------DM---L--V----R-------S-----GAV---
---D----V-L-VVD-SVAALTP--KA----------E-----IEG-DMGD-HH-V----
--G--L--Q--ARLMS--QALRKITGNIKNANCLA-IFINQIR------M----------
--------KI--G---V-M----F---------------------------G---N---P
---E--TT-TGGNALKFYSSVRLDIR-----R------I-GS-VKE-GD---------EV
V-GSDTRVKVVKNKVAP-P-F-KQA-E----------FQIL------YG-----------
-Q-GINR-----LGEIVDFG--V-K----L----G--LIDK-A-G-AWYSY-----N---
--G-----D------K-----IG---Q---------GKANAM-QYLR--D--N-KEVAEF
LEQKIKAE--
>sp|A4FAH9|RECA_SACEN Protein RecA OS=Saccharopolyspora erythraea (strain NRRL 23338) GN=recA PE=3 SV=1
KALELALAQID--KQYGKG--SVMRLGD-E-T---R-A-PI-E-VI-PTGSISLD-----
VAL-G-------I---------GGLPRGR--I--VE-VY-G-P-E-SSGK-TSVAL--HA
VAN-A--Q------------------------K--L----------G--G----------
----------TA-----------------A--FIDA-EHAL-DP-EYAKAI-GVD-T--D
S----L-LV-SQ-P-----------D--T--G------E----Q----A---------L-
---E----I--------A---------DM---L--I----R-------S-----GAL---
---D----I-I-VID-SVAALVP--RA----------E-----IEG-EMGD-SH-V----
--G--L--Q--ARLMS--QALRKLTSALYNAKTTA-IFINQLR------E----------
--------KV--G---V-M----F---------------------------G---S---P
---E--TT-TGGKALKFYSSVRLDVR-----R------I-ET-LKD-GS---------DA
V-GNRTRVKVVKNKVAP-P-F-KQA-E----------FDII------YG-----------
-I-GISR-----EGSLIDMG--V-E----Q----G--IIRK-S-G-AWYTY-----E---
--G-----D------Q-----LG---Q---------GKENAR-KFMR--E--N-PDVANE
IEKRIKEKL-
>sp|B5F352|RECA_SALA4 Protein RecA OS=Salmonella agona (strain SL483) GN=recA PE=3 SV=1
KALAAALGQIE--KQFGKG--SIMRLGE-D-R---S-M-DV-E-TI-STGSLSLD-----
IAL-G-------A---------GGLPMGR--I--VE-IY-G-P-E-SSGK-TTLTL--QV
IAA-A--Q------------------------R--E----------G--K----------
----------TC-----------------A--FIDA-EHAL-DP-VYARKL-GVD-I--D
N----L-LC-SQ-P-----------D--T--G------E----Q----A---------L-
---E----I--------C---------DA---L--A----R-------S-----GAV---
---D----V-I-VVD-SVAALTP--KA----------E-----IEG-EIGD-SH-M----
--G--L--A--ARMMS--QAMRKLAGNLKQSNTLL-IFINQIR------M----------
--------KI--G---V-M----F---------------------------G---N---P
---E--TT-TGGNALKFYASVRLDIR-----R------I-GA-VKE-GD---------NV
V-GSETRVKVVKNKIAA-P-F-KQA-E----------FQIL------YG-----------
-E-GINF-----YGELVDLG--V-K----E----K--LIEK-A-G-AWYSY-----N---
--G-----E------K-----IG---Q---------GKANAT-TWLK--E--N-PATAKE
IEKRVREL--
>sp|A8M7V5|RECA_SALAI Protein RecA OS=Salinispora arenicola (strain CNS-205) GN=recA PE=3 SV=1
RALDLALAQID--KQFGKG--SVMRLGE-R-P---V-V-QT-A-VV-PTGSIALD-----
VAL-G-------V---------GGLPRGR--V--IE-VY-G-P-E-SSGK-TTVAL--HA
VAN-A--Q------------------------R--A----------G--G----------
----------IA-----------------A--FVDA-EHAL-DP-EYARAL-GVD-T--D
A----L-LV-SQ-P-----------D--T--G------E----Q----A---------L-
---E----I--------A---------DM---L--V----R-------S-----GAL---
---D----I-I-IID-SVAALVP--RA----------E-----IEG-EMGD-SH-V----
--G--L--Q--ARLMS--QALRKMTGVLSNTGTTA-IFINQLR------E----------
--------KI--G---V-M----F---------------------------G---S---P
---E--TT-TGGRALKFYASVRLDVR-----R------I-ES-LKD-GT---------DV
V-GNRTRVKVVKNKVAA-P-F-KQA-E----------FDIM------YG-----------
-K-GISR-----EGSLIDVG--V-E----Q----A--IIRK-S-G-AWYTY-----E---
--G-----D------Q-----LG---Q---------GKEKAR-EFLR--E--N-PDVAAE
IEKKILEKL-
>sp|Q5PF15|RECA_SALPA Protein RecA OS=Salmonella paratyphi A (strain ATCC 9150 / SARB42) GN=recA PE=3 SV=3
KALAAAMGQIE--KQFGKG--SIMRLGE-D-R---S-M-DV-E-TI-STGSLSLD-----
IAL-G-------A---------GGLPMGR--I--VE-IY-G-P-E-SSGK-TTLTL--QV
IAA-A--Q------------------------R--E----------G--K----------
----------TC-----------------A--FIDA-EHAL-DP-VYARKL-GVD-I--D
N----L-LC-SQ-P-----------D--T--G------E----Q----A---------L-
---E----I--------C---------DA---L--A----R-------S-----GAV---
---D----V-I-VVD-SVAALTP--KA----------E-----IEG-EIGD-SH-M----
--G--L--A--ARMMS--QAMRKLAGNLKQSNTLL-IFINQIR------M----------
--------KI--G---V-M----F---------------------------G---N---P
---E--TT-TGGNALKFYASVRLDIR-----R------I-GA-VKE-GD---------NV
V-GSETRVKVVKNKIAA-P-F-KQA-E----------FQIL------YG-----------
-E-GINF-----YGELVDLG--V-K----E----K--LIEK-A-G-AWYSY-----N---
--G-----E------K-----IG---Q---------GKANAT-TWLK--E--N-PATAKE
IEKRVREL--
>sp|A4X4U1|RECA_SALTO Protein RecA OS=Salinispora tropica (strain ATCC BAA-916 / DSM 44818 / CNB-440) GN=recA PE=3 SV=1
RALDLALAQID--KQFGKG--SVMRLGE-R-P---V-V-ET-A-VV-PTGSIALD-----
VAL-G-------V---------GGLPRGR--V--IE-VY-G-P-E-SSGK-TTVAL--HA
VAN-A--Q------------------------R--S----------G--G----------
----------IA-----------------A--FVDA-EHAL-DP-EYARAL-GVD-T--D
A----L-LV-SQ-P-----------D--T--G------E----Q----A---------L-
---E----I--------A---------DM---L--V----R-------S-----GAL---
---D----I-I-VID-SVAALVP--RA----------E-----IEG-EMGD-SH-V----
--G--L--Q--ARLMS--QALRKMTGVLSHTGTTA-VFINQLR------E----------
--------KI--G---V-M----F---------------------------G---S---P
---E--TT-TGGRALKFYASVRLDVR-----R------I-ES-LKD-GT---------DV
V-GNRTRVKVVKNKVAA-P-F-KQA-E----------FDIM------YG-----------
-K-GISR-----EGSLIDVG--V-E----Q----A--IIRK-S-G-AWYTY-----E---
--G-----D------Q-----LG---Q---------GKEKAR-EFLR--E--N-PDVAAE
IEKKILEKL-
>sp|A8GA07|RECA_SERP5 Protein RecA OS=Serratia proteamaculans (strain 568) GN=recA PE=3 SV=1
KALAAALGQIE--KQFGKG--SIMRLGE-D-R---S-M-DV-E-TI-STGSLSLD-----
IAL-G-------A---------GGLPMGR--I--VE-IY-G-P-E-SSGK-TTLTL--QV
IAA-A--Q------------------------R--E----------G--K----------
----------TC-----------------A--FIDA-EHAL-DP-IYAKKL-GVD-I--D
N----L-LC-SQ-P-----------D--T--G------E----Q----A---------L-
---E----I--------C---------DA---L--T----R-------S-----GAV---
---D----V-I-IVD-SVAALTP--KA----------E-----IEG-EIGD-SH-M----
--G--L--A--ARMMS--QAMRKLAGNLKNANTLL-IFINQIR------M----------
--------KI--G---V-M----F---------------------------G---N---P
---E--TT-TGGNALKFYASVRLDIR-----R------I-GA-VKE-GD---------EV
V-GSETRVKVVKNKIAA-P-F-KQA-E----------FQIL------YG-----------
-E-GINS-----RGELVDLG--V-K----H----K--MIEK-A-G-AWYSY-----N---
--G-----D------K-----IG---Q---------GKANAC-NFLK--E--N-PAVAAE
LDKRLRD---
>sp|A1S4E7|RECA_SHEAM Protein RecA OS=Shewanella amazonensis (strain ATCC BAA-1098 / SB2B) GN=recA PE=3 SV=1
KALAAVLGQIE--KQFGKG--SIMKLGE-D-R---S-M-DV-E-TI-STGSLSLD-----
VAL-G-------A---------GGLPMGR--I--VE-IY-G-P-E-SSGK-TTLTL--EV
IAA-A--Q------------------------R--E----------G--K----------
----------VC-----------------A--FIDA-EHAL-DP-VYARKL-GVD-I--D
N----L-LC-SQ-P-----------D--T--G------E----Q----A---------L-
---E----I--------C---------DA---L--T----R-------S-----GAV---
---D----V-I-IVD-SVAALVP--KA----------E-----IEG-EIGD-SH-V----
--G--L--A--ARMMS--QAMRKLAGNLKQSNTLL-IFINQIR------M----------
--------KI--G---V-M----F---------------------------G---N---P
---E--TT-TGGNALKFYASVRLDIR-----R------T-GA-IKE-GD---------EV
V-GNETRVKVVKNKIAA-P-F-RQA-D----------FQIL------YG-----------
-Q-GINR-----TGELVDLG--V-L----H----K--LIEK-S-G-AWYSY-----K---
--G-----D------K-----IG---Q---------GRANAT-KFLA--E--N-TEIAAE
IEKTLREM--
>sp|B8E8U2|RECA_SHEB2 Protein RecA OS=Shewanella baltica (strain OS223) GN=recA PE=3 SV=1
KALAAVLIQIE--KQFGKG--SIMKLGE-D-R---S-M-DV-E-TI-STGSLSLD-----
VAL-G-------A---------GGLPMGR--I--VE-IY-G-P-E-SSGK-TTLTL--EV
IAA-A--Q------------------------R--E----------G--K----------
----------TC-----------------A--FIDA-EHAL-DP-IYAKKL-GVD-I--D
N----L-LC-SQ-P-----------D--T--G------E----Q----A---------L-
---E----I--------C---------DA---L--T----R-------S-----GAV---
---D----V-I-VVD-SVAALTP--KA----------E-----IEG-EIGD-SH-M----
--G--L--A--ARMMS--QAMRKLAGNLKQSNTLL-IFINQIR------M----------
--------KI--G---V-M----F---------------------------G---N---P
---E--TT-TGGNALKFYASVRLDIR-----R------T-GA-IKD-GD---------EV
V-GNETRVKVVKNKVAA-P-F-KQA-E----------FQIL------YG-----------
-Q-GINR-----TGELVDLG--V-A----H----K--LIEK-A-G-AWYSY-----K---
--G-----D------K-----IG---Q---------GRANAG-KYLT--E--N-PAIATE
IDKTLREL--
>sp|Q12PY2|RECA_SHEDO Protein RecA OS=Shewanella denitrificans (strain OS217 / ATCC BAA-1090 / DSM 15013) GN=recA PE=3 SV=1
KALAAVLSQIE--KQFGKG--SIMKLGE-D-R---T-M-DV-E-TI-STGSLSLD-----
VAL-G-------A---------GGLPMGR--I--VE-IY-G-P-E-SSGK-TTLTL--EV
IAA-A--Q------------------------R--E----------G--K----------
----------TC-----------------A--FIDA-EHAL-DP-IYAKKL-GVD-I--D
N----L-LC-SQ-P-----------D--T--G------E----Q----A---------L-
---E----I--------C---------DA---L--T----R-------S-----GAV---
---D----V-I-VVD-SVAALTP--KA----------E-----IEG-EIGD-SH-M----
--G--L--A--ARMMS--QAMRKLAGNLKQSNTLL-IFINQIR------M----------
--------KI--G---V-M----F---------------------------G---N---P
---E--TT-TGGNALKFYASVRLDIR-----R------T-GA-IKD-GD---------EV
V-GNETRVKVVKNKIAA-P-F-KQA-E----------FQIL------YG-----------
-Q-GINR-----TGELVDLG--V-A----H----K--LVEK-A-G-AWYSY-----K---
--G-----D------K-----IG---Q---------GRANAG-RYLT--E--N-PAIAQE
IDTLLREM--
>sp|Q086A0|RECA_SHEFN Protein RecA OS=Shewanella frigidimarina (strain NCIMB 400) GN=recA PE=3 SV=1
KALAAVLSQIE--KQFGKG--SIMKLGE-D-R---T-M-DV-E-TI-STGSLSLD-----
IAL-G-------A---------GGLPMGR--I--VE-IY-G-P-E-SSGK-TTLTL--EV
IAA-A--Q------------------------R--E----------G--K----------
----------TC-----------------A--FIDA-EHAL-DP-IYAKKL-GVD-I--D
N----L-LC-SQ-P-----------D--T--G------E----Q----A---------L-
---E----I--------C---------DA---L--T----R-------S-----GAV---
---D----V-I-VVD-SVAALTP--KA----------E-----IEG-EIGD-SH-M----
--G--L--A--ARMMS--QAMRKLAGNLKQSNTLL-IFINQIR------M----------
--------KI--G---V-M----F---------------------------G---S---P
---E--TT-TGGNALKFYASVRLDIR-----R------T-GA-IKD-GD---------EV
V-GNETRVKVVKNKIAA-P-F-KQA-E----------FQIL------YG-----------
-Q-GINR-----TGELVDLG--V-A----H----K--LVDK-A-G-AWYSY-----K---
--G-----E------K-----IG---Q---------GRANAG-KFLT--E--N-PVIASE
INTTLRAM--
>sp|B0TK14|RECA_SHEHH Protein RecA OS=Shewanella halifaxensis (strain HAW-EB4) GN=recA PE=3 SV=1
KALNAVLSQIE--KQFGKG--SIMKLGE-D-R---S-M-DV-E-TI-STGSLSLD-----
VAL-G-------A---------GGLPMGR--I--VE-IY-G-P-E-SSGK-TTLTL--EV
IAA-A--Q------------------------K--Q----------G--K----------
----------TC-----------------A--FIDA-EHAL-DP-IYAKKL-GVD-I--D
N----L-LC-SQ-P-----------D--T--G------E----Q----A---------L-
---E----I--------C---------DA---L--T----R-------S-----GAV---
---D----V-I-VVD-SVAALTP--KA----------E-----IEG-EIGD-SH-M----
--G--L--A--ARMMS--QAMRKLAGNLKQSNTLL-IFINQIR------M----------
--------KI--G---V-M----F---------------------------G---N---P
---E--TT-TGGNALKFYASVRLDIR-----R------T-GA-IKD-RE---------EV
I-GNETRVKVVKNKIAA-P-F-KQA-E----------FQIL------YG-----------
-Q-GINS-----TGELVDLG--V-Q----H----K--LIEK-S-G-AWYAY-----K---
--G-----N------K-----IG---Q---------GRANAG-KYLI--E--N-PEVSDE
IETTLRAM--
>sp|A3QC87|RECA_SHELP Protein RecA OS=Shewanella loihica (strain ATCC BAA-1088 / PV-4) GN=recA PE=3 SV=1
KALSAVLGQIE--KQFGKG--SIMKLGE-N-R---S-M-DV-E-TI-STGSLSLD-----
VAL-G-------A---------GGLPLGR--I--VE-IY-G-P-E-SSGK-TTLTL--EV
IAA-A--Q------------------------R--E----------G--K----------
----------VC-----------------A--FIDA-EHAL-DP-IYAQKL-GVD-I--D
N----L-LC-SQ-P-----------D--T--G------E----Q----A---------L-
---E----I--------C---------DA---L--T----R-------S-----GAV---
---D----V-I-IVD-SVAALTP--KA----------E-----IEG-EIGD-SH-M----
--G--L--A--ARMMS--QAMRKLAGNLKQSNTLL-IFINQIR------M----------
--------KI--G---V-M----F---------------------------G---N---P
---E--TT-TGGNALKFYASVRLDIR-----R------T-GA-IKD-RE---------EV
I-GNETRVKVVKNKIAA-P-F-KQA-E----------FQIL------YG-----------
-E-GINR-----TGELVDLG--V-M----H----K--LIEK-S-G-AWYSY-----K---
--G-----D------K-----IG---Q---------GRANAG-KYLV--E--N-PEIGAE
IDQALRAM--
>sp|Q8EBS0|RECA_SHEON Protein RecA OS=Shewanella oneidensis (strain MR-1) GN=recA PE=3 SV=1
KALAAVLSQIE--KQFGKG--SIMKLGE-D-R---S-M-DV-E-TI-STGSLSLD-----
VAL-G-------A---------GGLPMGR--I--VE-IY-G-P-E-SSGK-TTLTL--EV
IAA-A--Q------------------------R--E----------G--K----------
----------TC-----------------A--FIDA-EHAL-DP-IYAKKL-GVD-I--D
N----L-LC-SQ-P-----------D--T--G------E----Q----A---------L-
---E----I--------C---------DA---L--T----R-------S-----GAV---
---D----V-I-IVD-SVAALTP--KA----------E-----IEG-EIGD-SH-M----
--G--L--A--ARMMS--QAMRKLAGNLKQSNTLL-IFINQIR------M----------
--------KI--G---V-M----F---------------------------G---N---P
---E--TT-TGGNALKFYASVRLDIR-----R------T-GA-IKE-GD---------EV
V-GNETRVKVVKNKVAA-P-F-KQA-E----------FQIL------YG-----------
-Q-GINR-----TGELVDLG--V-A----H----K--LIEK-A-G-AWYSY-----K---
--G-----D------K-----IG---Q---------GRANAG-KYLT--E--N-PAIAAE
IDKTLREL--
>sp|A8H1T5|RECA_SHEPA Protein RecA OS=Shewanella pealeana (strain ATCC 700345 / ANG-SQ1) GN=recA PE=3 SV=1
KALNAVLGQIE--KQFGKG--SIMKLGE-D-R---S-M-DV-E-TI-STGSLALD-----
VAL-G-------A---------GGLPMGR--I--VE-IY-G-P-E-SSGK-TTLTL--EV
IAA-A--Q------------------------K--Q----------G--K----------
----------TC-----------------A--FIDA-EHAL-DP-IYAKKL-GVD-I--D
N----L-LC-SQ-P-----------D--T--G------E----Q----A---------L-
---E----I--------C---------DA---L--T----R-------S-----GAV---
---D----V-I-VVD-SVAALTP--KA----------E-----IEG-EIGD-SH-M----
--G--L--A--ARMMS--QAMRKLAGNLKQSNTLL-IFINQIR------M----------
--------KI--G---V-M----F---------------------------G---N---P
---E--TT-TGGNALKFYASVRLDIR-----R------T-GA-IKD-RE---------EV
I-GNETRVKVVKNKIAA-P-F-KQA-E----------FQIL------YG-----------
-Q-GINS-----TGELVDLG--V-Q----H----K--LIEK-A-G-AWYSY-----K---
--G-----D------K-----IG---Q---------GRANAG-KYLI--E--N-PAISDE
IETTLRAM--
>sp|A4Y933|RECA_SHEPC Protein RecA OS=Shewanella putrefaciens (strain CN-32 / ATCC BAA-453) GN=recA PE=3 SV=1
KALAAVLSQIE--KQFGKG--SIMKLGE-D-R---S-M-DV-E-TI-STGSLSLD-----
VAL-G-------A---------GGLPMGR--I--VE-IY-G-P-E-SSGK-TTLTL--EV
IAA-A--Q------------------------R--E----------G--K----------
----------TC-----------------A--FIDA-EHAL-DP-IYAKKL-GVD-I--D
N----L-LC-SQ-P-----------D--T--G------E----Q----A---------L-
---E----I--------C---------DA---L--T----R-------S-----GAV---
---D----V-I-VVD-SVAALTP--KA----------E-----IEG-EIGD-SH-M----
--G--L--A--ARMMS--QAMRKLAGNLKQSNTLL-IFINQIR------M----------
--------KI--G---V-M----F---------------------------G---N---P
---E--TT-TGGNALKFYASVRLDIR-----R------T-GA-IKD-GD---------EV
V-GNETRVKVVKNKVAA-P-F-KQA-E----------FQIL------YG-----------
-Q-GINR-----TGELVDLG--V-A----H----K--LIEK-A-G-AWYSY-----K---
--G-----D------K-----IG---Q---------GRANAG-KYLT--E--N-PAIAAE
IDKTLREL--
>sp|B8CJQ6|RECA_SHEPW Protein RecA OS=Shewanella piezotolerans (strain WP3 / JCM 13877) GN=recA PE=3 SV=1
KALNAVLGQIE--KQFGKG--SIMKLGE-D-R---S-M-DV-E-TI-STGSLSLD-----
VAL-G-------A---------GGLPMGR--I--VE-IY-G-P-E-SSGK-TTLTL--EV
IAA-A--Q------------------------K--Q----------G--K----------
----------TC-----------------A--FIDA-EHAL-DP-VYAQKL-GVD-I--D
N----L-LC-SQ-P-----------D--T--G------E----Q----A---------L-
---E----I--------C---------DA---L--T----R-------S-----GAV---
---D----V-I-IVD-SVAALTP--KA----------E-----IEG-EIGD-SH-M----
--G--L--A--ARMMS--QAMRKLAGNLKQSNTLL-IFINQIR------M----------
--------KI--G---V-M----F---------------------------G---N---P
---E--TT-TGGNALKFYASVRLDIR-----R------T-GA-IKD-RD---------EV
I-GNETRVKVVKNKIAA-P-F-KQA-E----------FQIL------YG-----------
-Q-GINS-----TGELVDLG--V-V----H----K--LIEK-S-G-AWYAY-----K---
--G-----S------K-----IG---Q---------GRANAG-KYLI--E--N-PEISDE
IETALRSM--
>sp|A8FST8|RECA_SHESH Protein RecA OS=Shewanella sediminis (strain HAW-EB3) GN=recA PE=3 SV=1
KALNAVLGQIE--KQFGKG--SIMKLGE-N-R---S-M-DV-E-TI-STGSLSLD-----
IAL-G-------A---------GGLPMGR--I--VE-IY-G-P-E-SSGK-TTLTL--EV
IAA-A--Q------------------------R--E----------G--K----------
----------VC-----------------A--FIDA-EHAL-DP-IYAKKL-GVD-I--D
N----L-LC-SQ-P-----------D--T--G------E----Q----A---------L-
---E----I--------C---------DA---L--T----R-------S-----GAV---
---D----V-I-VVD-SVAALTP--KA----------E-----IEG-EIGD-SH-M----
--G--L--A--ARMMS--QAMRKLAGNLKQTNTML-IFINQIR------M----------
--------KI--G---V-M----F---------------------------G---N---P
---E--TT-TGGNALKFYASVRLDIR-----R------T-GA-IKD-RD---------EV
I-GNETRVKVVKNKIAA-P-F-KQA-E----------FQIL------YG-----------
-Q-GINS-----TGELVDLG--V-A----H----K--LVEK-A-G-AWYSY-----K---
--G-----D------K-----IG---Q---------GRANAG-KYLI--E--N-PAVAQE
IDVALRA---
>sp|B1KPS6|RECA_SHEWM Protein RecA OS=Shewanella woodyi (strain ATCC 51908 / MS32) GN=recA PE=3 SV=1
KALNAVLGQIE--KQFGKG--SIMKLGE-N-R---S-M-DV-E-TI-STGSLSLD-----
VAL-G-------A---------GGLPMGR--I--VE-IY-G-P-E-SSGK-TTLTL--EL
IAA-A--Q------------------------R--E----------G--K----------
----------VC-----------------A--FIDA-EHAL-DP-IYAKKL-GVD-I--D
N----L-LC-SQ-P-----------D--T--G------E----Q----A---------L-
---E----I--------C---------DA---L--T----R-------S-----GAV---
---D----V-I-VVD-SVAALTP--KA----------E-----IEG-EIGD-SH-M----
--G--L--A--ARMMS--QAMRKLAGNLKQTNTML-IFINQIR------M----------
--------KI--G---V-M----F---------------------------G---N---P
---E--TT-TGGNALKFYASVRLDIR-----R------T-GA-IKE-RD---------EV
V-GNETRVKVVKNKIAA-P-F-KQA-E----------FQIL------YG-----------
-Q-GINR-----TGELVDLG--V-A----H----K--LVEK-A-G-AWYSY-----K---
--G-----D------K-----IG---Q---------GRANAG-KFLL--D--N-PAIAEE
IDTALRG---
>sp|A6U9N5|RECA_SINMW Protein RecA OS=Sinorhizobium medicae (strain WSM419) GN=recA PE=3 SV=1
KALEAALSQIE--RAFGKG--SIMKLGA-K-D-S-V-V-EI-E-TV-STGSLGLD-----
IAL-G-------I---------GGLPKGR--I--VE-IY-G-P-E-SSGK-TTLAL--QT
IAE-A--Q------------------------K--K----------G--G----------
----------IC-----------------G--FVDA-EHAL-DP-IYARKL-GVD-L--E
N----L-LI-SQ-P-----------D--T--G------E----Q----A---------L-
---E----I--------T---------DT---L--V----R-------S-----GAI---
---D----V-L-VVD-SVAALVP--RA----------E-----IEG-EMGD-SL-P----
--G--M--Q--ARLMS--QALRKLTASISKSNCMV-IFINQIR------M----------
--------KI--G---V-M----F---------------------------G---S---P
---E--TT-TGGNALKFYASVRLDIR-----R------I-GS-VKE-RE---------EV
V-GNQTRVKVVKNKMAP-P-F-KQV-E----------FDIM------YG-----------
-E-GVSK-----TGELIDLG--V-K----A----G--IVEK-S-G-AWFSY-----N---
--S-----Q------R-----LG---Q---------GRENAK-LFLR--D--N-PELLRE
IETALRQNA-
>sp|Q2NVL3|RECA_SODGM Protein RecA OS=Sodalis glossinidius (strain morsitans) GN=recA PE=3 SV=1
KALAAALGQIE--KQFGKG--SIMRLGE-D-R---S-M-DV-E-TI-STGSLSLD-----
IAL-G-------A---------GGLPMGR--I--VE-IY-G-P-E-SSGK-TTLTL--QV
IAA-A--Q------------------------R--E----------V--K----------
----------TC-----------------A--FIDA-EHAL-DP-IYAKKL-GVD-I--D
N----L-LC-SQ-P-----------D--T--G------E----Q----A---------L-
---E----I--------C---------DA---L--T----R-------S-----GAV---
---D----V-I-IVD-SVAALTP--KA----------E-----IEG-EIGD-SH-M----
--G--L--A--ARMMS--QAMRKLAGNLKNANTLL-IFINQIR------M----------
--------KI--G---V-M----F---------------------------G---N---P
---E--TT-TGGNALKFYASVRLDIR-----R------I-GS-VKE-GD---------VV
V-GSETRVKVVKNKVAA-P-F-KQA-E----------FQIM------YG-----------
-E-GINI-----RGELVDLG--V-K----H----K--LIEK-A-G-AWYSY-----N---
--G-----E------K-----IG---Q---------GKANAC-SFLK--D--H-PEVAAE
LDKKLRDM--
>sp|A7X1S3|RECA_STAA1 Protein RecA OS=Staphylococcus aureus (strain Mu3 / ATCC 700698) GN=recA PE=3 SV=1
KALDTVIKNME--KSFGKG--AVMKLGD-N-I---G-R-RV-S-TT-STGSVTLD-----
NAL-G-------V---------GGYPKGR--I--IE-IY-G-P-E-SSGK-TTVAL--HA
IAE-V--Q------------------------S--N----------G--G----------
----------VA-----------------A--FIDA-EHAL-DP-EYAQAL-GVD-I--D
N----L-YL-SQ-P-----------D--H--G------E----Q----G---------L-
---E----I--------A---------EA---F--V----R-------S-----GAV---
---D----I-V-VVD-SVAALTP--KA----------E-----IEG-EMGD-TH-V----
--G--L--Q--ARLMS--QALRKLSGAISKSNTTA-IFINQIR------E----------
--------KV--G---V-M----F---------------------------G---N---P
---E--TT-PGGRALKFYSSVRLEVR-----R------A-EQ-LKQ-GQ---------EI
V-GNRTKIKVVKNKVAP-P-F-RVA-E----------VDIM------YG-----------
-Q-GISK-----EGELIDLG--V-E----N----D--IVDK-S-G-AWYSY-----N---
--G-----E------R-----MG---Q---------GKENVK-MYLK--E--N-PQIKEE
IDRKLREKL-
>sp|B9DPC5|RECA_STACT Protein RecA OS=Staphylococcus carnosus (strain TM300) GN=recA PE=3 SV=1
KALDTVIKNME--KSFGKG--AVMKLGD-N-K---A-R-RV-S-SI-SSGSVTLD-----
NAL-G-------V---------GGYPKGR--I--VE-IY-G-P-E-SSGK-TTVAL--HA
IAE-V--Q------------------------K--Q----------G--G----------
----------VA-----------------A--FIDA-EHAL-DP-VYAEAL-GVD-I--D
N----L-YL-SQ-P-----------D--H--G------E----Q----G---------L-
---E----I--------A---------EA---F--V----R-------S-----GAV---
---D----I-I-VVD-SVAALTP--KA----------E-----IEG-EMGD-TH-V----
--G--L--Q--ARLMS--QALRKLSGAISKSNCTA-VFINQIR------E----------
--------KV--G---V-M----F---------------------------G---N---P
---E--TT-PGGRALKFYSSVRLEVR-----R------A-EQ-LKQ-GQ---------EI
V-GNRTKIKVVKNKVAP-P-F-RVA-E----------VDIM------YG-----------
-Q-GISK-----EGELIDLG--V-E----N----D--IVDK-S-G-AWYSY-----N---
--G-----D------R-----MG---Q---------GKENVK-NYLK--E--H-PEIKQD
IDNKLRQKL-
>sp|Q5HPQ6|RECA_STAEQ Protein RecA OS=Staphylococcus epidermidis (strain ATCC 35984 / RP62A) GN=recA PE=3 SV=1
KALDTVIKNME--KSFGKG--AVMKLGD-N-K---G-R-RV-S-ST-SSGSVTVD-----
NAL-G-------V---------GGYPKGR--I--IE-IY-G-P-E-SSGK-TTVAL--HA
IAE-V--Q------------------------K--N----------G--G----------
----------VA-----------------A--FIDA-EHAL-DP-VYAQAL-GVD-I--D
N----L-YL-SQ-P-----------D--H--G------E----Q----G---------L-
---E----I--------A---------EA---F--V----R-------S-----GAV---
---D----I-V-VVD-SVAALTP--KA----------E-----IEG-EMGD-TH-V----
--G--L--Q--ARLMS--QALRKLSGAISKSNTTA-IFINQIR------E----------
--------KV--G---V-M----F---------------------------G---N---P
---E--TT-PGGRALKFYSSVRLEVR-----R------A-EQ-LKQ-GQ---------DI
V-GNRTKIKVVKNKVAP-P-F-RVA-E----------VDIM------YG-----------
-Q-GISK-----EGELIDLG--V-E----N----D--IVDK-S-G-AWYSY-----N---
--G-----D------R-----MG---Q---------GKENVK-NYLK--E--N-PQIKEE
IDRKLREKL-
>sp|Q4L5Y8|RECA_STAHJ Protein RecA OS=Staphylococcus haemolyticus (strain JCSC1435) GN=recA PE=3 SV=1
KALDTVIKNME--KSFGKG--AVMKLGD-N-K---G-R-RV-S-SV-SSGSVTLD-----
NAL-G-------V---------GGYPKGR--I--IE-IY-G-P-E-SSGK-TTVAL--HA
IAE-V--Q------------------------K--N----------G--G----------
----------VA-----------------A--FIDA-EHAL-DP-VYAEAL-GVD-I--D
N----L-YL-SQ-P-----------D--H--G------E----Q----G---------L-
---E----I--------A---------EA---F--V----R-------S-----GAV---
---D----I-V-VVD-SVAALTP--KA----------E-----IEG-EMGD-TH-V----
--G--L--Q--ARLMS--QALRKLSGAISKSNTTA-IFINQIR------E----------
--------KV--G---V-M----F---------------------------G---N---P
---E--TT-PGGRALKFYSSVRLEVR-----R------A-EQ-LKQ-GQ---------EI
V-GNRTKIKVVKNKVAP-P-F-RVA-E----------VDIM------YG-----------
-Q-GISK-----EGEVIDLG--V-E----N----D--IVDK-S-G-AWYSY-----N---
--G-----D------R-----MG---Q---------GKENVK-TYLK--E--N-PQVKEE
IDRKLREKL-
>sp|Q49X73|RECA_STAS1 Protein RecA OS=Staphylococcus saprophyticus subsp. saprophyticus (strain ATCC 15305 / DSM 20229) GN=recA PE=3 SV=1
KALDTVIKNME--KSFGKG--AVMKLGD-N-K---A-R-KV-S-SV-SSGSVTLD-----
NAL-G-------V---------GGYPKGR--I--VE-IY-G-P-E-SSGK-TTVAL--HA
IAE-V--Q------------------------K--N----------G--G----------
----------VA-----------------A--FIDA-EHAL-DP-VYAEAL-GVD-I--Q
N----L-YL-SQ-P-----------D--H--G------E----Q----G---------L-
---E----I--------A---------EA---F--V----R-------S-----GAV---
---D----I-V-VVD-SVAALTP--KA----------E-----IEG-EMGD-TH-V----
--G--L--Q--ARLMS--QALRKLSGAISKSNTTA-VFINQIR------E----------
--------KV--G---V-M----F---------------------------G---N---P
---E--VT-PGGRALKFYSSVRLEVR-----R------A-EQ-LKQ-GQ---------EI
V-GNRTKIKVVKNKVAP-P-F-RVA-E----------VDIM------YG-----------
-K-GISK-----EGELIDLG--A-E----H----E--IVNK-S-G-AWYSY-----N---
--G-----E------R-----MG---Q---------GKENVK-LYLK--E--N-PAIREE
IDQKLREKL-
>sp|P65979|RECA_STRA3 Protein RecA OS=Streptococcus agalactiae serotype III (strain NEM316) GN=recA PE=3 SV=1
KALDDALKNIE--KDFGKG--AVMRLGE-R-A---E-Q-KV-Q-VM-SSGSLALD-----
IAL-G-------A---------GGYPKGR--I--VE-IY-G-P-E-SSGK-TTVAL--HA
VAQ-A--Q------------------------K--E----------G--G----------
----------IA-----------------A--FIDA-EHAL-DP-AYAAAL-GVN-I--D
E----L-LL-SQ-P-----------D--S--G------E----Q----G---------L-
---E----I--------A---------GK---L--I----D-------S-----GAV---
---D----L-V-VVD-SVAALVP--RA----------E-----IDG-DIGD-SH-V----
--G--L--Q--ARMMS--QAMRKLSASINKTKTIA-IFINQLR------E----------
--------KV--G---V-M----F---------------------------G---N---P
---E--TT-PGGRALKFYSSVRLDVR-----G------N-TQ-IKG-TGeh-----kdHN
V-GKETKIKVVKNKVAP-P-F-REA-F----------VEIM------YG-----------
-E-GISR-----TGELIKIA--S-D----L----D--IIQK-A-G-AWYSY-----N---
--G-----E------K-----IG---Q---------GSENAK-KYLA--D--N-PAIFDE
IDHKVRVHF-
>sp|Q82KB1|RECA_STRAW Protein RecA OS=Streptomyces avermitilis (strain ATCC 31267 / DSM 46492 / JCM 5070 / NCIMB 12804 / NRRL 8165 / MA-4680) GN=recA PE=3 SV=1
KALDAALAQIE--RQFGKG--AVMRLGE-R-P---N-E-PI-E-VI-PTGSTALD-----
VAL-G-------V---------GGLPRGR--V--VE-VY-G-P-E-SSGK-TTLTL--HA
VAN-A--Q------------------------K--A----------G--G----------
----------QV-----------------A--FVDA-EHAL-DP-EYAKKL-GVD-I--D
N----L-IL-SQ-P-----------D--N--G------E----Q----A---------L-
---E----I--------V---------DM---L--V----R-------S-----GAL---
---D----L-I-VID-SVAALVP--RA----------E-----IEG-EMGD-SH-V----
--G--L--Q--ARLMS--QALRKITSALNQSKTTA-IFINQLR------E----------
--------KI--G---V-M----F---------------------------G---S---P
---E--TT-TGGRALKFYASVRLDIR-----R------I-ET-LKD-GT---------DA
V-GNRTRVKVVKNKVAP-P-F-KQA-E----------FDIL------YG-----------
-Q-GISR-----EGGLIDMG--V-E----N----G--FVRK-A-G-AWYTY-----E---
--G-----D------Q-----LG---Q---------GKENAR-NFLK--D--N-PDLANE
IEKKIKEKLG
>sp|O50487|RECA_STRCO Protein RecA OS=Streptomyces coelicolor (strain ATCC BAA-471 / A3(2) / M145) GN=recA PE=3 SV=1
KALDAALAQIE--RQFGKG--AVMRMGD-R-T---N-E-PI-E-VI-PTGSTALD-----
VAL-G-------V---------GGIPRGR--V--VE-VY-G-P-E-SSGK-TTLTL--HA
VAN-A--Q------------------------K--A----------G--G----------
----------QV-----------------A--FVDA-EHAL-DP-EYAKKL-GVD-I--D
N----L-IL-SQ-P-----------D--N--G------E----Q----A---------L-
---E----I--------V---------DM---L--V----R-------S-----GAL---
---D----L-I-VID-SVAALVP--RA----------E-----IEG-EMGD-SH-V----
--G--L--Q--ARLMS--QALRKITSALNQSKTTA-IFINQLR------E----------
--------KI--G---V-M----F---------------------------G---S---P
---E--TT-TGGRALKFYASVRLDIR-----R------I-ET-LKD-GT---------DA
V-GNRTRVKVVKNKVAP-P-F-KQA-E----------FDIL------YG-----------
-Q-GISR-----EGGLIDMG--V-E----N----G--FVRK-A-G-AWYTY-----E---
--G-----D------Q-----LG---Q---------GKENAR-NFLK--D--N-PDLANE
IEKKIKQKLG
>sp|C0MAR6|RECA_STRE4 Protein RecA OS=Streptococcus equi subsp. equi (strain 4047) GN=recA PE=3 SV=1
KALDDALKNIE--KDFGKG--AVMRLGE-R-A---E-Q-KV-Q-VM-SSGSLALD-----
IAL-G-------A---------GGYPKGR--I--IE-IY-G-P-E-SSGK-TTVAL--HA
VAQ-A--Q------------------------K--E----------G--G----------
----------IA-----------------A--FIDA-EHAL-DP-AYAAAL-GVN-I--D
E----L-LL-SQ-P-----------D--S--G------E----Q----G---------L-
---E----I--------A---------GK---L--I----D-------S-----GAV---
---D----L-V-VVD-SVAALVP--RA----------E-----IDG-DIGD-NH-V----
--G--L--Q--ARMMS--QAMRKLSASINKTKTIA-IFINQLR------E----------
--------KV--G---V-M----F---------------------------G---N---P
---E--TT-PGGRALKFYASVRLDVR-----G------T-TQ-IKG-TGdq-----kdSS
I-GKETKIKVVKNKVAP-P-F-KVA-E----------VEIM------YG-----------
-E-GISR-----TGELIKIA--S-D----L----D--IIQK-A-G-AWFSY-----N---
--G-----E------K-----IG---Q---------GSENAK-RYLA--D--H-PELFDE
IDHKVRVKF-
>sp|P49986|RECA_STRGC Protein RecA OS=Streptococcus gordonii (strain Challis / ATCC 35105 / CH1 / DL1 / V288) GN=recA PE=3 SV=2
KALDNALKNIE--KDFGKG--AIMRLGE-R-A---E-Q-KV-Q-VM-SSGSLALD-----
IAL-G-------A---------GGYPKGR--I--IE-IY-G-P-E-SSGK-TTVAL--HA
VAQ-A--Q------------------------K--E----------G--G----------
----------IA-----------------A--FIDA-EHAL-DP-SYAAAL-GVN-I--D
E----L-LL-SQ-P-----------D--S--G------E----Q----G---------L-
---E----I--------A---------GK---L--I----D-------S-----GAV---
---D----L-V-VID-SVAALVP--RA----------E-----IDG-DIGD-SH-V----
--G--L--Q--ARMMS--QAMRKLSASINKTKTIA-IFINQLR------E----------
--------KV--G---V-M----F---------------------------G---N---P
---E--TT-PGGRALKFYASVRLDVR-----G------N-TQ-IKG-TGda-----kdTN
V-GKETKIKVVKNKVAP-P-F-KEA-F----------VEIM------YG-----------
-E-GISK-----TGELIKIA--T-D----L----N--IIKK-A-G-AWYSY-----N---
--D-----E------K-----IG---Q---------GSENAK-KYLA--D--H-PEVFDE
IDRQVRVR--
>sp|B4SRB0|RECA_STRM5 Protein RecA OS=Stenotrophomonas maltophilia (strain R551-3) GN=recA PE=3 SV=1
RALAAALGQIE--KQFGKG--SVMRMGD-R-V---V-E-PV-E-AI-PTGSLMLD-----
IAL-G-------I---------GGLPKGR--V--VE-IY-G-P-E-SSGK-TTLTL--QA
IAE-C--Q------------------------K--L----------G--G----------
----------TA-----------------A--FIDA-EHAL-DP-IYAAKL-GVN-V--D
D----L-LL-SQ-P-----------D--T--G------E----Q----A---------L-
---E----I--------A---------DM---L--V----R-------S-----GSV---
---D----I-L-VVD-SVAALTP--KA----------E-----IEG-EMGD-QL-P----
--G--L--Q--ARLMS--QALRKLTGNIKRSNTLV-VFINQLR------M----------
--------KI--G---V-M----Mp-------------------------gQ---S---P
---E--VT-TGGNALKFYASVRLDIR-----R------I-GA-IKK-GD---------EI
I-GNQTKIKVVKNKLAP-P-F-KQV-I----------TEIL------YG-----------
-E-GISR-----EGELIDMG--V-D----A----K--LVEK-A-G-AWYSY-----G---
--E-----E------R-----IG---Q---------GKDNAR-GYLR--D--N-PTVAAK
LEAELREKF-
>sp|B2FL31|RECA_STRMK Protein RecA OS=Stenotrophomonas maltophilia (strain K279a) GN=recA PE=3 SV=1
RALAAALGQIE--KQFGKG--SVMRMGD-R-V---V-E-PV-E-AI-PTGSLMLD-----
IAL-G-------I---------GGLPKGR--V--VE-IY-G-P-E-SSGK-TTLTL--QA
IAE-C--Q------------------------K--M----------G--G----------
----------TA-----------------A--FIDA-EHAL-DP-IYAAKL-GVN-V--D
D----L-LL-SQ-P-----------D--T--G------E----Q----A---------L-
---E----I--------A---------DM---L--V----R-------S-----GSV---
---D----I-L-VID-SVAALTP--KA----------E-----IEG-EMGD-QL-P----
--G--L--Q--ARLMS--QALRKLTGNIKRSNTLV-IFINQLR------M----------
--------KI--G---V-M----Mp-------------------------gQ---S---P
---E--TT-TGGNALKFYASVRLDIR-----R------I-GA-IKK-GD---------EI
I-GNQTKIKVVKNKLAP-P-F-KQV-I----------TEIL------YG-----------
-E-GISR-----EGELIDMG--V-D----A----K--LVEK-A-G-AWYSY-----G---
--E-----E------R-----IG---Q---------GKDNAR-GYLR--D--N-PTVAAK
LEAELREKF-
>sp|P0C095|RECA_STRP1 Protein RecA OS=Streptococcus pyogenes serotype M1 GN=recA PE=3 SV=1
KALDDALKNIE--KDFGKG--AVMRLGE-R-A---E-Q-KV-Q-VM-SSGSLALD-----
IAL-G-------A---------GGYPKGR--I--IE-IY-G-P-E-SSGK-TTVAL--HA
VAQ-A--Q------------------------K--E----------G--G----------
----------IA-----------------A--FIDA-EHAL-DP-AYAAAL-GVN-I--D
E----L-LL-SQ-P-----------D--S--G------E----Q----G---------L-
---E----I--------A---------GK---L--I----D-------S-----GAV---
---D----L-V-VVD-SVAALVP--RA----------E-----IDG-DIGD-SH-V----
--G--L--Q--ARMMS--QAMRKLSASINKTKTIA-IFINQLR------E----------
--------KV--G---V-M----F---------------------------G---N---P
---E--TT-PGGRALKFYASVRLDVR-----G------T-TQ-IKG-TGdq-----kdSS
I-GKETKIKVVKNKVAP-P-F-KVA-E----------VEIM------YG-----------
-E-GISR-----TGELVKIA--S-D----L----D--IIQK-A-G-AWFSY-----N---
--G-----E------K-----IG---Q---------GSENAK-RYLA--D--H-PELFDE
IDLKVRVKF-
>sp|P27624|RECA_STRMU Protein RecA OS=Streptococcus mutans serotype c (strain ATCC 700610 / UA159) GN=recA PE=3 SV=3
KALDDALKNIE--KDFGKG--AVMRLGE-R-A---E-Q-KV-Q-VM-SSGSLALD-----
IAL-G-------A---------GGYPKGR--I--VE-IY-G-P-E-SSGK-TTVAL--HA
VAQ-A--Q------------------------K--D----------G--G----------
----------IA-----------------A--FIDA-EHAL-DP-AYAAAL-GVN-I--D
E----L-LL-SQ-P-----------D--S--G------E----Q----G---------L-
---E----I--------A---------GK---L--I----D-------S-----GAV---
---D----L-V-VVD-SVAALVP--RA----------E-----IDG-DIGD-SH-V----
--G--L--Q--ARMMS--QAMRKLSASINKTKTIA-IFINQLR------E----------
--------KV--G---I-M----F---------------------------G---N---P
---E--TT-PGGRALKFYSSVRLDVR-----G------N-TQ-IKG-TGeq-----kdSN
I-GKETKIKVVKNKVAP-P-F-KEA-F----------VEII------YG-----------
-E-GISR-----TGELVKIA--S-D----L----G--IIQK-A-G-AWYSY-----N---
--G-----E------K-----IG---Q---------GSENAK-KFLA--D--N-PEIFDD
IDHKVRVQY-
>sp|Q04IM6|RECA_STRP2 Protein RecA OS=Streptococcus pneumoniae serotype 2 (strain D39 / NCTC 7466) GN=recA PE=3 SV=1
KALNDALKLIE--KDFGKG--SIMRLGE-R-A---E-Q-KV-Q-VM-SSGSLALD-----
IAL-G-------S---------GGYPKGR--I--IE-IY-G-P-E-SSGK-TTVAL--HA
VAQ-A--Q------------------------K--E----------G--G----------
----------IA-----------------A--FIDA-EHAL-DP-AYAAAL-GVN-I--D
E----L-LL-SQ-P-----------D--S--G------E----Q----G---------L-
---E----I--------A---------GK---L--I----D-------S-----GAV---
---D----L-V-VVD-SVAALVP--RA----------E-----IDG-DIGD-SH-V----
--G--L--Q--ARMMS--QAMRKLGASINKTKTIA-IFINQLR------E----------
--------KV--G---V-M----F---------------------------G---N---P
---E--TT-PGGRALKFYASVRLDVR-----G------N-TQ-IKG-TGdq-----keTN
V-GKETKIKVVKNKVAP-P-F-KEA-V----------VEIM------YG-----------
-E-GISK-----TGELLKIA--S-D----L----D--IIKK-A-G-AWYSY-----K---
--D-----E------K-----IG---Q---------GSENAK-KYLA--E--H-PEIFDE
IDKQVRSKF-
>sp|P0DD82|RECA_STRP3 Protein RecA OS=Streptococcus pyogenes serotype M3 (strain ATCC BAA-595 / MGAS315) GN=recA PE=3 SV=1
KALDDALKNIE--KDFGKG--AVMRLGE-R-A---E-Q-KV-Q-VM-SSGSLALD-----
IAL-G-------A---------GGYPKGR--I--IE-IY-G-P-E-SSGK-TTVAL--HA
VAQ-A--Q------------------------K--E----------G--G----------
----------IA-----------------A--FIDA-EHAL-DP-AYAAAL-GVN-I--D
E----L-LL-SQ-P-----------D--S--G------E----Q----G---------L-
---E----I--------A---------GK---L--I----D-------S-----GAV---
---D----L-V-VVD-SVAALVP--RA----------E-----IDG-DIGD-SH-V----
--G--L--Q--ARMMS--QAMRKLSASINKTKTIA-IFINQLR------E----------
--------KV--G---V-M----F---------------------------G---N---P
---E--TT-PGGRALKFYASVRLDVR-----G------T-TQ-IKG-TGdq-----kdSS
I-GKETKIKVVKNKVAP-P-F-KVA-E----------VEIM------YG-----------
-E-GISR-----TGELVKIA--S-D----L----D--IIQK-A-G-AWFSY-----N---
--G-----E------K-----IG---Q---------GSENAK-RYLA--D--H-PQLFDE
IDRKVRVKF-
>sp|Q5X9I0|RECA_STRP6 Protein RecA OS=Streptococcus pyogenes serotype M6 (strain ATCC BAA-946 / MGAS10394) GN=recA PE=3 SV=1
KALDDALKNIE--KDFGKG--AVMRLGE-R-A---E-Q-KV-Q-VM-SSGSLALD-----
IAL-G-------A---------GGYPKGR--I--IE-IY-G-P-E-SSGK-TTVAL--HA
VAQ-A--Q------------------------K--E----------G--G----------
----------IA-----------------A--FIDA-EHAL-DP-AYAAAL-GVN-I--D
E----L-LL-SQ-P-----------D--S--G------E----Q----G---------L-
---E----I--------A---------GK---L--I----D-------S-----GAV---
---D----L-V-VVD-SVAALVP--RA----------E-----IDG-DIGD-SH-V----
--G--L--Q--ARMMS--QAMRKLSASINKTKTIA-IFINQLR------E----------
--------KV--G---V-M----F---------------------------G---N---P
---E--TT-PGGRALKFYASVRLDVR-----G------T-TQ-IKG-TGdq-----kdSS
I-GKETKIKVVKNKVAP-P-F-KVA-E----------VEIM------YG-----------
-E-GISR-----TGELVKIA--S-D----L----D--IIQK-A-G-AWFSY-----N---
--G-----E------K-----IG---Q---------GSENAK-RYLA--E--H-PELFDE
IDRKVRVKF-
>sp|Q48QW7|RECA_STRPM Protein RecA OS=Streptococcus pyogenes serotype M28 (strain MGAS6180) GN=recA PE=3 SV=1
KALDDALKNIE--KDFGKG--AVMRLGE-R-A---E-Q-KV-Q-VM-SSGSLALD-----
IAL-G-------A---------GGYPKGR--I--IE-IY-G-P-E-SSGK-TTVAL--HA
VAQ-A--Q------------------------K--E----------G--G----------
----------IA-----------------A--FIDA-EHAL-DP-AYAAAL-GVN-I--D
E----L-LL-SQ-P-----------D--S--G------E----Q----G---------L-
---E----I--------A---------GK---L--I----D-------S-----GAV---
---D----L-V-VVD-SVAALVP--RA----------E-----IDG-DIGD-SH-V----
--G--L--Q--ARMMS--QAMRKLSASINKTKTIA-IFINQLR------E----------
--------KV--G---V-M----F---------------------------G---N---P
---E--TT-PGGRALKFYASVRLDVR-----G------T-TQ-IKG-TGdq-----kdSS
I-GKETKIKVVKNKVAP-P-F-KVA-E----------VEIM------YG-----------
-E-GISR-----TGELVKIA--S-D----L----D--IIQK-A-G-AWFSY-----N---
--G-----E------K-----IG---Q---------GSENAK-RYLA--D--H-PELFDE
IDRKVRVKF-
>sp|P0C096|RECA_STRPZ Protein RecA OS=Streptococcus pyogenes serotype M49 (strain NZ131) GN=recA PE=3 SV=2
KALDDALKNIE--KDFGKG--AVMRLGE-R-A---E-Q-KV-Q-VM-SSGSLALD-----
IAL-G-------A---------GGYPKGR--I--IE-IY-G-P-E-SSGK-TTVAL--HA
VAQ-A--Q------------------------K--E----------G--G----------
----------IA-----------------A--FIDA-EHAL-DP-AYAAAL-GVN-I--D
E----L-LL-AQ-P-----------D--S--G------E----Q----G---------L-
---E----I--------A---------GK---L--I----D-------S-----GAV---
---D----L-V-VVD-SVAALVP--RA----------E-----IDG-DIGD-SH-V----
--G--L--Q--ARMMS--QAMRKLSASINKTKTIA-IFINQLR------E----------
--------KV--G---V-M----F---------------------------G---N---P
---E--TT-PGGRALKFYASVRLDVR-----G------T-TQ-IKG-TGdq-----kdSS
I-GKETKIKVVKNKVAP-P-F-KVA-E----------VEIM------YG-----------
-E-GISR-----TGELVKIA--S-D----L----D--IIQK-A-G-AWFSY-----N---
--G-----E------K-----IG---Q---------GSENAK-RYLA--D--H-PQLFDE
IDRKVRVKF-
>sp|A3CR02|RECA_STRSV Protein RecA OS=Streptococcus sanguinis (strain SK36) GN=recA PE=3 SV=1
KALDNALKNIE--KDFGKG--AIMRLGE-R-A---E-Q-KV-Q-VM-SSGSLALD-----
IAL-G-------A---------GGYPKGR--I--IE-IY-G-P-E-SSGK-TTVAL--HA
VAQ-A--Q------------------------K--E----------G--G----------
----------IA-----------------A--FIDA-EHAL-DP-SYAAAL-GVN-I--D
E----L-LL-SQ-P-----------D--S--G------E----Q----G---------L-
---E----I--------A---------GK---L--I----D-------S-----GAV---
---D----L-V-VVD-SVAALVP--RA----------E-----IDG-DIGD-SH-V----
--G--L--Q--ARMMS--QAMRKLSASINKTKTIA-IFINQLR------E----------
--------KV--G---V-M----F---------------------------G---N---P
---E--TT-PGGRALKFYASVRLDVR-----G------N-TQ-IKG-TGde-----kdTN
V-GKETKIKVVKNKVAP-P-F-KEA-F----------VEIM------YG-----------
-E-GISK-----TGELIKIA--T-D----L----D--IIKK-A-G-AWYSY-----N---
--D-----E------K-----IG---Q---------GSENAK-KYLA--D--H-PEVFGE
IDRQVRVR--
>sp|Q5M1Y2|RECA_STRT1 Protein RecA OS=Streptococcus thermophilus (strain CNRZ 1066) GN=recA PE=3 SV=1
KALDDALKNIE--KDFGKG--AVMRLGE-R-A---E-Q-KV-Q-VM-SSGSLALD-----
IAL-G-------A---------GGYPKGR--I--IE-IY-G-P-E-SSGK-TTVAL--HA
VAQ-T--Q------------------------K--E----------G--G----------
----------IA-----------------A--FIDA-EHAL-DP-AYAAAL-GVN-I--D
E----L-LL-SQ-P-----------D--S--G------E----Q----G---------L-
---E----I--------A---------GK---L--I----D-------S-----GAV---
---D----L-V-VVD-SVAALVP--RA----------E-----IDG-DIGD-SH-V----
--G--L--Q--ARMMS--QAMRKLSASINKTKTIA-IFINQLR------E----------
--------KV--G---I-M----F---------------------------G---N---P
---E--TT-PGGRALKFYASVRLDVR-----G------N-TQ-IKG-TGdk-----kdQN
V-GKETKIKVVKNKVAP-P-F-KEA-F----------VEIM------YG-----------
-E-GISQ-----TGELVKIA--S-D----I----G--IIQK-A-G-AWFSY-----N---
--G-----E------K-----IG---Q---------GSENAK-KYLA--D--H-PEIFAE
IDHKVRVH--
>sp|B9DW65|RECA_STRU0 Protein RecA OS=Streptococcus uberis (strain ATCC BAA-854 / 0140J) GN=recA PE=3 SV=1
KALDDALKNIE--KDFGKG--AVMRLGE-R-A---E-Q-KV-Q-VM-SSGSLALD-----
IAL-G-------A---------GGYPKGR--I--IE-IY-G-P-E-SSGK-TTVAL--HA
VAQ-A--Q------------------------K--E----------G--G----------
----------IA-----------------A--FIDA-EHAL-DP-AYAAAL-GVN-I--D
E----L-LL-SQ-P-----------D--S--G------E----Q----G---------L-
---E----I--------A---------GK---L--I----D-------S-----GAV---
---D----L-V-VID-SVAALVP--RA----------E-----IDG-DIGD-SH-V----
--G--L--Q--ARMMS--QAMRKLSASINKTKTIA-IFINQLR------E----------
--------KV--G---V-M----F---------------------------G---N---P
---E--TT-PGGRALKFYASVRLDVR-----G------N-TQ-IKG-TGdq-----kdSS
I-GKETKIKVVKNKVAP-P-F-KVA-E----------VEIM------YG-----------
-E-GISR-----TGELIKIA--S-D----L----D--VIQK-A-G-AWFSY-----N---
--G-----E------K-----IG---Q---------GSENAK-KFLA--D--H-PEIFDE
IDHKVRVKV-
>sp|P48295|RECA_STRVP Protein RecA OS=Streptomyces venezuelae (strain ATCC 10712 / CBS 650.69 / DSM 40230 / JCM 4526 / NBRC 13096 / PD 04745) GN=recA PE=3 SV=2
KALDAALAQIE--RQFGKG--AVMRMGD-R-T---Q-E-PI-E-VI-STGSTALD-----
IAL-G-------V---------GGLPRGR--V--VE-IY-G-P-E-SSGK-TTLTL--HA
VAN-A--Q------------------------K--A----------G--G----------
----------QV-----------------A--FVDA-EHAL-DP-EYAKKL-GVD-I--D
N----L-IL-SQ-P-----------D--N--G------E----Q----A---------L-
---E----I--------V---------DM---L--V----R-------S-----GAL---
---D----L-I-VID-SVAALVP--RA----------E-----IEG-EMGD-SH-V----
--G--L--Q--ARLMS--QALRKITSALNQSKTTA-IFINQLR------E----------
--------KI--G---V-M----F---------------------------G---S---P
---E--TT-TGGRALKFYASVRLDIR-----R------I-ET-LKD-GT---------DA
V-GNRTRVKVVKNKVAP-P-F-KQA-E----------FDIL------YG-----------
-Q-GISR-----EGGLIDMG--V-E----H----G--FVRK-A-G-AWYTY-----E---
--G-----D------Q-----LG---Q---------GKENAR-NFLK--D--N-PDLADE
IERKIKEKLG
>sp|Q30P05|RECA_SULDN Protein RecA OS=Sulfurimonas denitrificans (strain ATCC 33889 / DSM 1251) GN=recA PE=3 SV=1
KSLDLAMKQID--KAFGKG--ALMRLGD-K-E---I-M-PI-E-SI-STGSLGLD-----
LAL-G-------I---------GGIPQGR--V--VE-IY-G-P-E-SSGK-TTLAL--QI
TAE-C--Q------------------------K--A----------G--G----------
----------VC-----------------A--FIDA-EHAL-DV-GYAKNL-GVD-V--D
N----L-LV-SQ-P-----------D--Y--G------E----Q----A---------L-
---D----I--------V---------ET---I--A----R-------S-----GAI---
---D----L-I-VID-SVAALTP--KS----------E-----IEG-EMSD-QN-V----
--G--V--Q--ARLMS--KALRKLTGILHKMNCTV-IFINQIR------M----------
--------KI--G---M-M---gY---------------------------G---S---P
---E--TT-TGGNALKFYASVRIDVR-----R------I-AS-LKQ-GE---------SQ
I-GNRVKAKVIKNKVAP-P-F-RQA-E----------FDIM------FG-----------
-E-GISK-----EGELVDYG--V-K----L----D--IIDK-S-G-AWFSY-----G---
--E-----T------K-----LG---Q---------GRENVK-AKFM--E--D-KVLAHE
IEEKIKAAM-
>sp|A6Q6D3|RECA_SULNB Protein RecA OS=Sulfurovum sp. (strain NBC37-1) GN=recA PE=3 SV=1
KALDMAIKQID--KTFGKG--TLMRLGD-K-E---F-E-PI-A-AI-STGSLGLD-----
MAL-G-------I---------GGIPQGR--I--VE-VY-G-P-E-SSGK-TTLAL--QT
IAS-A--Q------------------------K--E----------G--M----------
----------VC-----------------A--FIDA-EHAL-DV-VYAKNL-GVD-T--D
N----L-LV-SQ-P-----------D--F--G------E----Q----A---------L-
---D----V--------L---------ET---L--T----R-------S-----GAV---
---D----L-I-IVD-SVAALTP--KS----------E-----IEG-DMGD-TH-V----
--G--L--Q--ARLMS--QALRKLTAILHKTNTTV-IFINQIR------M----------
--------KI--G---T-M---gY---------------------------G---S---P
---E--TT-TGGNALKFYCSVRIDVR-----R------I-AT-LKQ-GE---------SQ
I-GNRVKAKVVKNKVAP-P-F-RQA-E----------FDIM------FG-----------
-E-GISY-----IGELIDYG--I-K----M----D--IVDK-S-G-AWFSY-----G---
--A-----E------K-----LG---Q---------GKENAK-LTLK--E--N-PKLREE
IEMQVKEAL-
>sp|Q67NU3|RECA_SYMTH Protein RecA OS=Symbiobacterium thermophilum (strain T / IAM 14863) GN=recA PE=3 SV=1
KAIDMALAQIE--KQFGKG--SIMRLGE-Q-M-S-R-L-NV-E-VI-PTGSVALD-----
VAL-G-------V---------GGLPRGR--I--TE-IY-G-P-E-SSGK-TTVAL--HV
IAE-A--Q------------------------K--M----------G--G----------
----------VA-----------------A--FVDA-EHAL-DP-VYAQAL-GVD-I--D
N----L-LV-SQ-P-----------D--T--G------E----Q----A---------L-
---E----I--------T---------ET---L--V----R-------S-----GAV---
---D----V-V-VVD-SVAALVP--KA----------E-----IEG-EMGD-SF-V----
--G--L--Q--ARLMS--QALRKLTGAISKSKAVV-IFINQIR------E----------
--------KV--G---V-M----F---------------------------G---N---P
---E--TT-PGGRALKFYSSVRLEVR-----K------T-ET-LKS-GQ---------EV
V-GSRTRVKVVKNKVAP-P-F-KQA-E----------FDIL------YG-----------
-Q-GISK-----EGSLIDIG--T-E----L----NppVIVK-S-G-AWYSY-----G---
--D-----L------R-----IG---Q---------GKDNAR-DWLR--Q--H-PEVAAE
IEQKIKERLN
>sp|Q2LPL5|RECA_SYNAS Protein RecA OS=Syntrophus aciditrophicus (strain SB) GN=recA PE=3 SV=1
KAVDLAISQIE--RQFGKG--SIMRLGA-K-E-R-I-E-DI-A-VI-PTGALSLD-----
IAL-G-------I---------GGVPRGR--I--IE-IF-G-P-E-SGGK-TTLAL--HI
IAE-A--Q------------------------K--R----------N--G----------
----------LA-----------------A--FIDA-EHAL-DV-SYARKI-GVN-T--D
D----L-LI-SQ-P-----------D--T--G------E----Q----A---------L-
---E----I--------A---------ET---L--V----R-------S-----GAL---
---D----I-L-VVD-SVAALVP--KA----------E-----IEG-EMGD-AQ-M----
--G--L--Q--ARLMS--QALRKLTGSISKSNTTV-IFINQLR------M----------
--------KI--G---V-F----F---------------------------G---N---P
---E--TT-TGGNALKFYASMRLDIR-----K------S-GS-IKS-GQ---------DV
I-GMRTKVKVVKNKVAP-P-F-RET-E----------FDIL------FG-----------
-E-GISK-----AGDILDLA--A-E----S----G--IVEK-S-G-AWYSY-----G---
--G-----E------R-----IG---Q---------GRDNTR-NFLK--E--H-PDILVR
IEEQVRSEH-
>sp|Q31RD9|RECA_SYNE7 Protein RecA OS=Synechococcus elongatus (strain PCC 7942) GN=recA PE=3 SV=1
KALNLVLSQIE--RNFGKG--AIMRLGD-A-A---R-L-RV-E-TI-STGALTLD-----
LAL-G-----------------GGLPKGR--I--IE-VY-G-P-E-SSGK-TTLTL--HA
IAE-V--Q------------------------K--Q----------G--G----------
----------IA-----------------A--FVDA-EHAL-DP-VYATSV-GVD-I--D
N----L-LI-SQ-P-----------D--T--G------E----M----A---------L-
---E----I--------V---------DQ---L--V----R-------S-----AAV---
---D----I-V-VID-SVAALVP--RA----------E-----IEG-EMGD-AQ-V----
--G--L--Q--ARLMS--QAMRKITGNIGKSGCTV-IFLNQLR------Q----------
--------KI--G---V-T----Y---------------------------G---S---P
---E--TT-TGGQALKFYASVRLDIR-----R------I-QT-LKK-GT---------EE
Y-GTRAKVKVVKNKVAP-P-F-RIA-E----------FDIL------FG-----------
-K-GIST-----LGCLVDLA--E-E----T----G--VILR-K-G-AWYSY-----N---
--G-----D------N-----IG---Q---------GRDNTI-THLE--E--H-PDFRAT
VEQQVREKL-
>sp|A0LLA4|RECA_SYNFM Protein RecA OS=Syntrophobacter fumaroxidans (strain DSM 10017 / MPOB) GN=recA PE=3 SV=1
RAIDTAVSQIE--RMCGKG--AIMRLGE-G-A-Q-N-V-EI-P-VI-STGCLSLD-----
LAL-G-------I---------GGVARGR--I--ME-IF-G-P-E-SSGK-TTLAL--HV
VAE-A--Q------------------------K--L----------G--G----------
----------LA-----------------A--FIDA-EHAL-DV-NYARKL-GVQ-V--E
D----L-LI-SQ-P-----------D--Y--G------E----Q----A---------L-
---E----I--------A---------EI---L--V----R-------S-----NAI---
---D----V-I-VVD-SVAALVP--KA----------E-----IEG-EMGD-PH-V----
--G--L--Q--ARLMS--QALRKLVSSISKSRTCV-IFINQIR------M----------
--------KI--G---V-M----Y---------------------------G---S---P
---E--TT-TGGNALKFYATMRLDIR-----R------V-GP-IKD-GQ---------EV
V-GNRTRVKVVKNKIAP-P-F-REV-E----------FDVV------YG-----------
-R-GISR-----EGDILDLA--V-E----S----G--AIEK-S-G-TWYSY-----S---
--G-----E------R-----LG---Q---------GRENAK-NFLR--E--H-PDLLGE
LERKLREAHN
>sp|P14582|RECA_SYNP2 Protein RecA OS=Synechococcus sp. (strain ATCC 27264 / PCC 7002 / PR-6) GN=recA PE=3 SV=1
KALNLVLNQIE--RNFGKG--AIMRLGD-A-A---Q-M-KV-A-TI-PSGALTLD-----
QAM-G-----------------GGFPRGR--I--VE-IY-G-P-E-SSGK-TTVAL--HA
IAE-V--Q------------------------K--A----------G--G----------
----------VA-----------------A--FIDA-EHAL-DP-TYSAAL-GVD-I--E
N----L-LV-AQ-P-----------D--N--G------E----S----A---------L-
---E----I--------A---------DQ---L--V----R-------S-----AAV---
---D----L-I-VID-SVAALVP--RA----------E-----IEG-EMGD-VQ-V----
--G--L--Q--ARLMS--KALRKIAGNMGRSGCTV-IFLNQLR------Q----------
--------KI--G---I-S----Y---------------------------G---N---P
---E--VT-TGGTALKFYASVRLDIR-----R------I-QT-LKK-GS--------eGE
F-GIRAKVKVAKNKVAP-P-F-RIA-E----------FDII------FG-----------
-K-GISR-----VGCMLDLA--E-Q----T----G--VITR-K-G-AWYSY-----E---
--G-----D------N-----IA---Q---------GRDNAV-KYLE--E--N-PDVAAI
VTQKVRENLD
>sp|A5GIV0|RECA_SYNPW Protein RecA OS=Synechococcus sp. (strain WH7803) GN=recA PE=3 SV=1
-ALNLVLGQIE--RNFGKG--SIMRLGD-A-S---R-M-RV-E-TI-STGALTLD-----
LAL-G-----------------GGYPKGR--V--VE-VY-G-P-E-SSGK-TTLTL--HA
IAE-V--Q------------------------R--R----------G--G----------
----------VA-----------------A--FVDA-EHAL-DP-VYAASL-GVD-I--E
N----L-LV-SQ-P-----------D--T--G------E----M----A---------L-
---E----I--------V---------DQ---L--V----R-------S-----AAV---
---D----I-V-VVD-SVAALTP--RA----------E-----IEG-EMGD-LA-V----
--G--S--Q--ARLMS--QAMRKITGNIGKSGCTV-IFLNQLR------L----------
--------KI--G---V-T----Y---------------------------G---N---P
---E--TT-TGGNALKFYASVRLDIR-----R------I-QT-LKR-GT---------EE
Y-GIRAKVKVAKNKVAP-P-F-RIA-E----------FDIL------FG-----------
-R-GIST-----LGCLLDLA--E-E----T----G--VVTR-K-G-AWYSY-----E---
--G-----D------N-----IG---Q---------GRDNTI-GWLE--Q--N-PEAKDT
IETLVRQKL-
>sp|Q7U4K5|RECA_SYNPX Protein RecA OS=Synechococcus sp. (strain WH8102) GN=recA PE=3 SV=1
KALNLVLGQIE--RNFGKG--SIMRLGD-A-S---R-M-RV-E-TI-STGALTLD-----
LAL-G-----------------GGYPKGR--V--VE-IY-G-P-E-SSGK-TTLTL--HA
IAE-V--Q------------------------K--R----------G--G----------
----------VA-----------------A--FVDA-EHAL-DP-VYAASL-GVD-V--E
N----L-LV-SQ-P-----------D--T--G------E----M----A---------L-
---E----I--------V---------DQ---L--V----R-------S-----AAV---
---D----I-V-VID-SVAALTP--RA----------E-----IEG-EMGD-LA-V----
--G--S--Q--ARLMS--QAMRKITGNIGKSGCTV-IFLNQLR------L----------
--------KI--G---V-T----Y---------------------------G---N---P
---E--TT-TGGNALKFYASVRLDIR-----R------I-QT-LKK-GT---------EE
F-GIRAKVKVAKNKVAP-P-F-RIA-E----------FDIL------FG-----------
-R-GIST-----LGCLLDLA--E-E----T----G--VVIR-K-G-AWYSY-----E---
--G-----D------N-----IG---Q---------GRDNTI-TWME--E--N-PEAAIT
IEQLVRQKL-
>sp|Q0ID00|RECA_SYNS3 Protein RecA OS=Synechococcus sp. (strain CC9311) GN=recA PE=3 SV=1
KALDLVLGQIE--RNFGKG--SIMRLGD-A-S---R-M-RV-E-TI-STGALTLD-----
LAL-G-----------------GGYPKGR--V--VE-VY-G-P-E-SSGK-TTLTL--HA
IAE-V--Q------------------------K--R----------G--G----------
----------VA-----------------A--FVDA-EHAL-DP-VYAASL-GVD-I--E
N----L-LV-SQ-P-----------D--T--G------E----M----A---------L-
---E----I--------V---------DQ---L--V----R-------S-----AAV---
---D----I-V-VVD-SVAALTP--RA----------E-----IEG-EMGD-LA-V----
--G--A--Q--ARLMS--QAMRKITGNIGKSGCTV-IFLNQLR------L----------
--------KI--G---V-T----Y---------------------------G---N---P
---E--TT-TGGNALKFYASVRLDIR-----R------I-QT-LKR-GT---------EE
Y-GIRAKVKVAKNKVAP-P-F-RIA-E----------FDIL------FG-----------
-R-GIST-----LGCVLDLA--E-E----T----G--VVTR-K-G-AWYSY-----E---
--G-----D------N-----IG---Q---------GRDNTI-GWLE--Q--N-PEAKDA
IEVLVRQKL-
>sp|Q3AUV9|RECA_SYNS9 Protein RecA OS=Synechococcus sp. (strain CC9902) GN=recA PE=3 SV=1
KALNLVLGQIE--RNFGKG--SIMRLGD-A-S---R-M-RV-E-TI-STGALTLD-----
LAL-G-----------------GGYPKGR--V--VE-IY-G-P-E-SSGK-TTLTL--HA
IAE-V--Q------------------------K--R----------G--G----------
----------VA-----------------A--FVDA-EHAL-DP-HYAASL-GVD-V--E
N----L-LV-SQ-P-----------D--T--G------E----M----A---------L-
---E----I--------V---------DQ---L--V----R-------S-----AAV---
---D----I-V-VID-SVAALTP--RS----------E-----IEG-EMGD-VS-V----
--G--A--Q--ARLMS--QAMRKITGNIGKSGCTV-IFLNQLR------L----------
--------KI--G---V-M----Y---------------------------G---N---P
---E--TT-TGGNALKFYASVRLDIR-----R------I-QT-LKK-GT---------EE
F-GIRAKVKVAKNKVAP-P-F-RIA-E----------FDIL------FG-----------
-R-GIST-----VGCLLDLA--E-E----T----G--VVVR-K-G-AWYSY-----E---
--G-----D------N-----IG---Q---------GRDNTI-VWME--Q--N-PEAATT
IETLVRQKLN
>sp|Q3AMM5|RECA_SYNSC Protein RecA OS=Synechococcus sp. (strain CC9605) GN=recA PE=3 SV=1
KALNLVLGQIE--RNFGKG--SIMRLGD-A-S---R-M-RV-E-TI-STGALTLD-----
LAL-G-----------------GGYPKGR--V--VE-IY-G-P-E-SSGK-TTLTL--HA
IAE-V--Q------------------------K--R----------G--G----------
----------VA-----------------A--FVDA-EHAL-DP-VYAASL-GVD-V--E
N----L-LV-SQ-P-----------D--T--G------E----M----A---------L-
---E----I--------V---------DQ---L--V----R-------S-----AAV---
---D----L-V-VVD-SVAALTP--RA----------E-----IEG-EMGD-LA-V----
--G--A--Q--ARLMS--QAMRKITGNIGKSGCTV-IFLNQLR------L----------
--------KI--G---V-T----Y---------------------------G---N---P
---E--TT-TGGNALKFYASVRLDIR-----R------I-QT-LKK-GT---------EE
F-GIRAKVKVAKNKVAP-P-F-RIA-E----------FDIL------FG-----------
-R-GIST-----LGCLLDLA--E-E----T----G--VVVR-K-G-AWYSY-----E---
--G-----D------N-----IG---Q---------GRDNTI-SWME--E--N-PDATAT
IETLVRQKL-
>sp|P74737|RECA_SYNY3 Protein RecA OS=Synechocystis sp. (strain PCC 6803 / Kazusa) GN=recA PE=3 SV=1
KALNAALAQIE--RSFGKG--AIMRLGD-A-T---Q-M-RV-E-TI-STGALTLD-----
LAL-G-----------------GGLPKGR--I--VE-IY-G-P-E-SSGK-TTLAL--HA
VAA-T--Q------------------------Q--A----------G--G----------
----------VA-----------------A--FVDA-EHAL-DP-VYSKAL-GVD-I--D
N----L-LV-AQ-P-----------D--N--G------E----S----A---------L-
---E----I--------V---------DQ---L--V----R-------S-----TAV---
---D----I-I-VVD-SVAALVP--RA----------E-----IEG-EMGD-TS-V----
--G--S--Q--ARLMS--KAMRKIAGNIGRSGCLV-IFLNQLR------Q----------
--------KI--G---V-T----Y---------------------------G---S---P
---E--VT-TGGNALKFYASVRLDIR-----R------I-QT-LKK-GT--------eGE
Y-GIRAKVKVAKNKVAP-P-F-RIA-E----------FDII------FG-----------
-Q-GISR-----MGCTIDLA--E-K----C----E--VITR-K-G-AWYSY-----N---
--G-----E------N-----IA---Q---------GRDNAM-KYLE--E--N-PEIAAT
IDQQVREKL-
>sp|C5BMR1|RECA_TERTT Protein RecA OS=Teredinibacter turnerae (strain ATCC 39867 / T7901) GN=recA PE=3 SV=1
KALQAALQQID--RQFGKG--TVMRMGD-K-E---L-E-AI-P-AV-STGSLGLD-----
VAL-G-------I---------GGLPKGR--I--VE-IY-G-P-E-SSGK-TTLTL--QV
IAE-A--Q------------------------R--K----------G--G----------
----------TC-----------------A--FVDA-EHAL-DP-IYAAKL-GVN-V--D
D----L-IV-SQ-P-----------D--T--G------E----Q----A---------L-
---E----V--------A---------DM---L--V----R-------S-----GAI---
---D----V-L-VVD-SVAALTP--KA----------E-----IEG-EMGD-HH-V----
--G--L--Q--ARLMS--QALRKITGNIKNANCLA-IFINQIR------M----------
--------KI--G---V-M----F---------------------------G---N---P
---E--TT-TGGNALKFYSSVRLDIR-----R------I-GS-VKD-GD---------EV
I-GSETRVKVVKNKVAP-P-F-KQT-E----------FQIL------YG-----------
-T-GINR-----LGEVIDYG--V-K----L----G--LIDK-A-G-AWYSY-----N---
--G-----D------K-----IG---Q---------GKNNAI-QYLR--E--H-SDVAQT
LEDRLKAE--
>sp|Q8DH70|RECA_THEEB Protein RecA OS=Thermosynechococcus elongatus (strain BP-1) GN=recA PE=3 SV=1
KALEFAISQIE--RSFGKG--SIMRLGD-A-T---S-M-KV-E-TI-SSGALTLD-----
LAL-G-----------------GGLPKGR--I--IE-IY-G-P-E-SSGK-TTLAL--HA
IAE-V--Q------------------------K--A----------G--G----------
----------VA-----------------A--FVDA-EHAL-DP-TYAAAL-RVD-I--Q
N----L-LV-AQ-P-----------D--T--G------E----A----A---------L-
---E----I--------V---------DQ---L--V----R-------S-----TAV---
---D----I-I-VVD-SVAALVP--RA----------E-----IEG-DMGE-SH-V----
--G--L--Q--ARLMS--QALRKINGNISKTGCTV-IFLNQLR------Q----------
--------KI--G---L-T----Y---------------------------G---N---P
---E--TT-TGGVALKFYASVRLDIR-----R------V-QT-LKK-GT---------EE
F-GIRAKVKVAKNKVAP-P-F-RIA-E----------FDII------FG-----------
-K-GIAN-----LGCILDMA--E-E----V----G--VITR-K-G-AWYSY-----N---
--G-----E------N-----LA---Q---------GRDNTI-NYME--E--N-PSFAQE
IEQQVRQRF-
>sp|P36203|RECA_THEMA Protein RecA OS=Thermotoga maritima (strain ATCC 43589 / MSB8 / DSM 3109 / JCM 10099) GN=recA PE=1 SV=1
--LEKALKRIE--ENFGKG--SIMILGD-E-T-Q-V-Q-PV-E-VI-PTGSLAID-----
IAT-G-------V---------GGYPRGR--I--VE-IF-G-Q-E-SSGK-TTLAL--HA
IAE-A--Q------------------------K--M----------G--G----------
----------VA-----------------A--FIDA-EHAL-DP-VYAKNL-GVD-L--K
S----L-LI-SQ-P-----------D--H--G------E----Q----A---------L-
---E----I--------V---------DE---L--V----R-------S-----GVV---
---D----L-I-VVD-SVAALVP--RA----------E-----IEG-AMGD-MQ-V----
--G--L--Q--ARLMS--QALRKIAGSVNKSKAVV-IFTNQIR------M----------
--------KI--G---V-M----F---------------------------G---S---P
---E--TT-TGGLALKFYATMRMEVR-----R------G-EP-IKE-GK---------DV
I-GNVISVKIVKNKVAP-P-F-KTA-Q----------TYII------YG-----------
-K-GIDR-----EYELFNIA--V-N----E----G--IVDR-K-G-SWYYYttlkgE---
--E-----V------S-----LG---Q---------GSSNAV-QFLK--D--N-PEIAGE
IERRIREKY-
>sp|A6LM62|RECA_THEM4 Protein RecA OS=Thermosipho melanesiensis (strain BI429 / DSM 12029) GN=recA PE=3 SV=1
-VLKKAIGKIE--KTFGKG--SIMFLGE-E-N-A-V-Q-NI-E-TI-SSGSVAID-----
IAS-G-------V---------GGYPRGR--I--VE-IY-G-P-E-SSGK-TTIAL--HA
IAS-A--Q------------------------K--N----------G--G----------
----------IA-----------------A--FVDA-EHAL-DP-VYAKNL-GVD-V--E
N----L-LI-AQ-P-----------D--Y--G------E----Q----A---------L-
---E----I--------V---------DE---L--V----R-------S-----NAV---
---D----L-V-VID-SVAALVP--RA----------E-----IEG-SMGD-VQ-V----
--G--L--Q--ARLMS--QALRKLAGNINKSKAVV-IFINQTR------M----------
--------KI--G---V-M----Y---------------------------G---N---P
---E--TT-TGGVALKFYSTMRLEVR-----S------I-GK-ITE-GK---------ES
I-GNQVRIKFVKNKVAP-P-F-KEA-I----------VDVI------YG-----------
-K-GIVR-----ENELFNLA--V-D----E----G--LISR-R-G-SWFSYvdstgT---
--E-----H------S-----LG---Q---------GKNNSL-DYLL--N--H-PELLDE
IEEKIREKH-
>sp|B9K7N7|RECA_THENN Protein RecA OS=Thermotoga neapolitana (strain ATCC 49049 / DSM 4359 / NS-E) GN=recA PE=3 SV=1
--LEKALKRIE--ENFGKG--SIMILGD-E-T-Q-V-Q-PV-E-VI-PTGSIAID-----
IAT-G-------V---------GGYPRGR--I--VE-IF-G-P-E-SSGK-TTLAL--HA
IAE-A--Q------------------------K--M----------G--G----------
----------VA-----------------A--FIDA-EHAL-DP-VYAKNL-GVD-L--K
S----L-LI-SQ-P-----------D--H--G------E----Q----A---------L-
---E----I--------V---------DE---L--V----R-------S-----GVV---
---D----L-I-VVD-SVAALVP--RA----------E-----IEG-AMGD-MQ-V----
--G--L--Q--ARLMS--QALRKIAGSVNKSKAVV-IFTNQIR------M----------
--------KI--G---V-M----F---------------------------G---S---P
---E--TT-TGGLALKFYATMRLEVR-----R------G-EA-LKE-GK---------DV
I-GNVVNVKIVKNKVAP-P-F-KTA-Q----------TYII------YG-----------
-K-GIDR-----EYELFHIG--V-D----E----G--VITR-K-G-SWYYYttlkgE---
--E-----V------S-----LG---Q---------GGSNVV-QFLK--E--N-PQIAEE
IERRIKEKY-
>sp|A5IL83|RECA_THEP1 Protein RecA OS=Thermotoga petrophila (strain RKU-1 / ATCC BAA-488 / DSM 13995) GN=recA PE=3 SV=1
--LEKALKRIE--ENFGKG--SIMILGD-E-T-Q-V-Q-PV-E-VI-PTGSLAID-----
IAT-G-------V---------GGYPRGR--I--VE-IF-G-Q-E-SSGK-TTLAL--HA
IAE-A--Q------------------------K--M----------G--G----------
----------VA-----------------A--FIDA-EHAL-DP-VYAKNL-GVD-L--K
S----L-LI-SQ-P-----------D--H--G------E----Q----A---------L-
---E----I--------V---------DE---L--V----R-------S-----GVV---
---D----L-I-VVD-SVAALVP--RA----------E-----IEG-AMGD-MQ-V----
--G--L--Q--ARLMS--QALRKIAGSVNKSKAVV-IFTNQIR------M----------
--------KI--G---V-M----F---------------------------G---S---P
---E--TT-TGGLALKFYATMRMEVR-----R------G-EP-IKE-GK---------DV
I-GNVISVKIVKNKVAP-P-F-KTA-Q----------TYII------YG-----------
-K-GIDR-----EYELFNIA--V-E----E----S--MVER-K-G-SWYYYttlkgE---
--E-----V------S-----LG---Q---------GSSNAV-QFLK--D--N-PEIAGE
IERRIREKY-
>sp|B1LAG3|RECA_THESQ Protein RecA OS=Thermotoga sp. (strain RQ2) GN=recA PE=3 SV=1
--LEKALKRIE--ENFGKG--SIMILGD-E-T-Q-V-Q-PV-E-VI-PTGSLAID-----
IAT-G-------V---------GGYPRGR--I--VE-IF-G-Q-E-SSGK-TTLAL--HA
IAE-A--Q------------------------K--M----------G--G----------
----------VA-----------------A--FIDA-EHAL-DP-VYAKNL-GVD-L--K
S----L-LI-SQ-P-----------D--H--G------E----Q----A---------L-
---E----I--------V---------DE---L--V----R-------S-----GVV---
---D----L-I-VVD-SVAALVP--RA----------E-----IEG-AMGD-MQ-V----
--G--L--Q--ARLMS--QALRKIAGSVNKSKAVV-IFTNQIR------M----------
--------KI--G---V-M----F---------------------------G---S---P
---E--TT-TGGLALKFYATMRMEVR-----R------G-EP-IKE-GK---------DV
I-GNVINVKIVKNKVAP-P-F-KTA-Q----------TYII------YG-----------
-K-GIDR-----EYELFNIA--V-N----E----G--IVDR-K-G-SWYYYttlkgE---
--E-----V------S-----LG---Q---------GSSNAV-QFLK--D--N-PEIAGE
IERRIREKY-
>sp|P61500|RECA_THET2 Protein RecA OS=Thermus thermophilus (strain HB27 / ATCC BAA-163 / DSM 7039) GN=recA PE=3 SV=1
KALENALKAIE--KEFGKG--AVMRLGE-M-P---K-Q-QV-D-VI-PTGSLALD-----
LAL-G-------I---------GGIPRGR--I--VE-IY-G-P-E-SGGK-TTLAL--TI
IAQ-A--Q------------------------R--R----------G--G----------
----------VA-----------------A--FVDA-EHAL-DP-LYAQRL-GVQ-V--E
D----L-LV-SQ-P-----------D--T--G------E----Q----A---------L-
---E----I--------V---------EL---L--A----R-------S-----GAV---
---D----V-I-VVD-SVAALVP--RA----------E-----IEG-EMGD-QH-V----
--G--L--Q--ARLMS--QALRKLTAVLAKSNTAA-IFINQVR------E----------
--------KV--G---V-T----Y---------------------------G---N---P
---E--TT-PGGRALKFYASVRLDVR-----K------S-GQpIKV-GN---------EA
V-GVKVRVKVVKNKLAP-P-F-REA-E----------LEIY------FG-----------
-R-GLDP-----VADLVNVA--V-A----A----G--VIEK-A-G-SWFSY-----G---
--E-----L------R-----LG---Q---------GKEKAA-EALR--E--R-PELLEE
IRTKVLERA-
>sp|Q5SHB2|RECA_THET8 Protein RecA OS=Thermus thermophilus (strain HB8 / ATCC 27634 / DSM 579) GN=recA PE=3 SV=1
KALENALKAIE--KEFGKG--AVMRLGE-M-P---K-Q-QV-D-VI-PTGSLALD-----
LAL-G-------I---------GGIPRGR--I--VE-IY-G-P-E-SGGK-TTLAL--TI
IAQ-A--Q------------------------R--R----------G--G----------
----------VA-----------------A--FVDA-EHAL-DP-LYAQRL-GVQ-V--E
D----L-LV-SQ-P-----------D--T--G------E----Q----A---------L-
---E----I--------V---------EL---L--A----R-------S-----GAV---
---D----V-I-VVD-SVAALVP--RA----------E-----IEG-EMGD-QH-V----
--G--L--Q--ARLMS--QALRKLTAVLAKSNTAA-IFINQVR------E----------
--------KV--G---V-T----Y---------------------------G---N---P
---E--TT-PGGRALKFYASVRLDVR-----K------S-GQpIKV-GN---------EA
V-GVKVRVKVVKNKLAP-P-F-REA-E----------LEIY------FG-----------
-R-GLDP-----VADLVNVA--V-A----A----G--VIEK-A-G-SWFSY-----G---
--E-----L------R-----LG---Q---------GKEKAA-EALR--E--R-PELLEE
IRAKVLERS-
>sp|Q8RA55|RECA_THETN Protein RecA OS=Thermoanaerobacter tengcongensis (strain DSM 15242 / JCM 11007 / NBRC 100824 / MB4) GN=recA PE=3 SV=2
KALEMAISQIE--RQFGKG--AIMRLGD-T-A---K-L-NV-E-VI-PTGSLELD-----
IAL-G-------V---------GGVPRGR--I--IE-IF-G-P-E-SSGK-TTLAL--HM
IAE-A--Q------------------------K--I----------G--G----------
----------TG-----------------A--FIDA-EHAL-DP-VYAKNL-GVN-I--D
D----L-LV-AQ-P-----------D--T--G------E----Q----A---------L-
---E----I--------A---------EA---L--V----R-------S-----GAV---
---D----I-I-VID-SVAALVP--KA----------E-----IEG-EMGD-SH-V----
--G--L--Q--ARLMS--QALRKLAGVTSKSKSIV-VFINQLR------E----------
--------KV--G---V-M----F---------------------------G---N---P
---E--TT-PGGRALKFYATIRLDVR-----K------V-DN-IKQ-GN---------EI
V-GSRTRVKVVKNKIAP-P-F-KQA-E----------FDIM------YG-----------
-E-GISR-----EGSILDLG--T-A----L----D--IIEK-S-G-SWYSY-----K---
--D-----I------K-----LG---Q---------GRENAK-QFLK--E--N-KEIAEE
IERKIRENFN
>sp|Q31F89|RECA_THICR Protein RecA OS=Thiomicrospira crunogena (strain XCL-2) GN=recA PE=3 SV=1
KALEAALGQIE--KQFGKG--SIMRMGD-K-G-A-I-R-DI-D-SV-STGSLGLD-----
VAL-G-------I---------GGLPRGR--V--VE-IY-G-P-E-SSGK-TTLTL--HA
IAE-M--Q------------------------K--M----------G--G----------
----------TA-----------------A--FVDA-EHAL-DP-IYAEKL-GVD-I--D
N----L-LV-SQ-P-----------D--T--G------E----Q----A---------L-
---E----I--------T---------DS---L--V----R-------S-----GAV---
---D----I-V-IVD-SVAALTP--KA----------E-----IEG-DMGD-SH-M----
--G--L--Q--ARLMS--QALRKLTANIKRTNTLV-IFINQIR------M----------
--------KI--G---V-M----F---------------------------G---N---P
---E--TT-TGGNALKFYSSVRLDIR-----R------I-GA-IKK-GD---------EI
L-GNETRVKVVKNKVSP-P-F-KQV-E----------FEIL------YG-----------
-Q-GISR-----EGEVIDLG--V-K----E----K--LIEK-A-G-AWYSY-----Q---
--G-----Q------K-----IG---Q---------GKDNVR-QFLK--D--N-PDIYET
LQVQIKERL-
>sp|B8GQV3|RECA_THISH Protein RecA OS=Thioalkalivibrio sp. (strain HL-EbGR7) GN=recA PE=3 SV=1
KALSAALGQIE--RQFGKG--AVMRMGD-S-T-A-V-R-DV-E-AI-STGSLALD-----
IAL-G-------I---------GGLPKGR--V--VE-IY-G-P-E-SSGK-TTLTL--QV
IAE-C--Q------------------------K--Q----------G--G----------
----------TA-----------------A--FVDA-EHAL-DP-GYAEKL-GVN-V--D
D----L-LV-SQ-P-----------D--T--G------E----Q----A---------L-
---E----I--------A---------DM---L--V----R-------S-----GAV---
---D----V-V-VVD-SVAALTP--KA----------E-----IEG-EMGD-AH-V----
--G--L--Q--ARLMS--QALRKLTANIKRSNTLV-IFINQIR------M----------
--------KI--G---V-M----F---------------------------G---N---P
---E--TT-TGGNALKFYASVRLDIR-----R------T-GA-IKK-GD---------EV
I-GNETRVKVVKNKVAP-P-F-KQA-E----------FEIL------YG-----------
-E-GISR-----LGEVIDIG--V-Q----D----G--IVDK-S-G-AWYSY-----N---
--G-----E------R-----IG---Q---------GKDNAR-TFLK--E--H-PEMAGE
IERQIREKH-
>sp|C4LBQ0|RECA_TOLAT Protein RecA OS=Tolumonas auensis (strain DSM 9187 / TA4) GN=recA PE=3 SV=1
KALAAALGQIE--KQFGKG--SIMRLGD-T-Q---S-L-DI-D-SI-PTGSLSLD-----
IAL-G-------I---------GGLPMGR--I--VE-IF-G-P-E-SSGK-TTLTL--EV
IAQ-A--Q------------------------K--A----------G--K----------
----------TC-----------------A--FIDA-EHAL-DP-IYAGKL-GVK-V--D
D----L-LV-SQ-P-----------D--T--G------E----Q----A---------L-
---E----I--------C---------DM---L--V----R-------S-----GAV---
---D----V-I-IID-SVAALTP--KA----------E-----IEG-DMGD-SH-V----
--G--L--Q--ARLMS--QALRKLTGNIKNANCLC-IFINQIR------M----------
--------KI--G---V-M----F---------------------------G---N---P
---E--TT-TGGNALKFYASVRLDIR-----R------T-GA-IKD-GE---------EI
V-GNETRVKVVKNKVAP-P-F-KQA-D----------FQIL------YG-----------
-E-GISK-----ESELIDLG--V-K----C----K--LIDK-S-G-AWYAY-----K---
--G-----D------K-----IG---Q---------GKANAM-KYLK--E--N-TAAAEE
IELKLREL--
>sp|P62221|RECA_TREDE Protein RecA OS=Treponema denticola (strain ATCC 35405 / CIP 103919 / DSM 14222) GN=recA PE=3 SV=1
KALEAARLQIE--KQFGQG--SLMKLGN-N-S-A-I-G-NI-E-II-PSGSILLD-----
EAL-G-------I---------GGYPRGR--I--IE-IF-G-P-E-SSGK-TTIAL--HA
VAE-A--Q------------------------K--Q----------G--G----------
----------IA-----------------A--FIDA-EHAL-DP-QYAKAL-GVN-I--D
E----L-WV-SQ-P-----------D--T--G------E----Q----A---------L-
---E----I--------A---------ES---L--V----R-------S-----GAV---
---D----V-I-VID-SVAALTP--QA----------E-----IAG-EMGD-SH-M----
--G--L--Q--ARLMS--QALRKLTAIIGKSNCMI-IFINQIR------M----------
--------KI--G---V-M----F---------------------------G---S---P
---E--TT-TGGNALKFYASVRLDVR-----K------I-ET-LGK-DD--------dEA
W-GNKIRVKVVKNKVAP-P-F-RKV-E----------MEIL------FG-----------
-K-GVCP-----YGSLLDSA--V-K----Q----E--IIGK-S-G-SWYSY-----G---
--D-----D------K-----IG---Q---------GRPNAV-KFLE--E--N-IDIAQK
IEKELREKL-
>sp|O83690|RECA_TREPA Protein RecA OS=Treponema pallidum (strain Nichols) GN=recA PE=3 SV=1
KALEAARLQIE--KQFGQG--SLMKLGK-D-D-A-V-Q-GV-E-VI-PTGNILLD-----
EAL-G-------I---------GGYPRGR--I--IE-IF-G-P-E-SSGK-TTLAL--HA
VAE-A--Q------------------------K--R----------G--G----------
----------IA-----------------A--FIDA-EHAL-DP-QYAKDL-GVS-V--G
D----L-WI-SQ-P-----------D--T--G------E----Q----A---------L-
---E----I--------A---------ES---L--V----R-------S-----GAV---
---D----I-I-VVD-SVAALTP--QA----------E-----IQG-DMGD-AH-V----
--G--L--I--ARLMS--QALRKLTSIINKSKCTL-IFINQLR------M----------
--------KI--G---I-M----F---------------------------G---N---P
---E--TT-TGGIALKFYSSVRIEVR-----K------V-ET-LSR-GD--------eEA
W-GNKVRIRIVKNKMAP-P-F-RKV-E----------TEIL------FG-----------
-K-GFSA-----FSCLLDAA--V-K----Q----E--IIEK-K-G-AWYAY-----R---
--E-----E------K-----IG---Q---------GRDNAV-GFLQ--Q--N-MDITLE
IERAVRTK--
>sp|Q111E0|RECA_TRIEI Protein RecA OS=Trichodesmium erythraeum (strain IMS101) GN=recA PE=3 SV=1
KALDSVLKTIE--KTFGKG--SIVRLGD-A-T---R-M-KV-E-TI-SSGALTLD-----
LAL-G-----------------GGLPKGR--V--IE-IY-G-P-E-SSGK-TTLAL--HA
IAE-T--Q------------------------K--S----------G--G----------
----------IA-----------------A--FVDA-EHAL-DP-TYAAAL-GVD-I--E
N----L-LV-SQ-P-----------D--T--G------E----M----A---------L-
---E----V--------V---------DH---L--V----R-------S-----VAV---
---D----I-V-VVD-SVAALVP--RA----------E-----IEG-DMGD-SH-M----
--G--L--Q--ARLMS--QALRKITGNIGKSGCTV-VFLNQLR------Q----------
--------KI--G---V-V----Y---------------------------G---N---P
---E--TT-TGGNALKFYASVRLDIR-----R------T-QT-LKK-SS---------EE
Y-GIHAKVKVAKNKVAP-P-F-RVA-E----------FDII------FG-----------
-K-GISN-----VGCIIDLA--E-E----T----D--VIKR-K-G-AWYSY-----Q---
--G-----S------N-----FA---Q---------GREKAI-AYME--S--N-IDFAKK
IEKQVRDHL-
>sp|P65982|RECA_TROW8 Protein RecA OS=Tropheryma whipplei (strain TW08/27) GN=recA PE=3 SV=1
RALELALANID--RQYGKG--AVMRMND-A-Q---K-A-YI-D-VI-PTGSIALD-----
YAL-G-------V---------GGLPRGR--I--VE-IY-G-P-E-SSGK-TTLTL--HA
IAS-V--Q------------------------R--A----------G--G----------
----------IA-----------------A--FIDA-EHAL-DP-EYAKKL-GVD-I--D
A----L-LV-SQ-P-----------D--S--G------E----Q----A---------L-
---E----I--------S---------DM---L--I----R-------S-----TAI---
---D----L-I-VID-SVAALVP--RA----------E-----LEG-DMGD-MH-V----
--G--L--Q--ARLMS--QALRKITSGLNQTGTTA-IFINQLR------E----------
--------KV--G---V-F----F---------------------------G---S---P
---E--TT-PGGRALKFYASVRLDIR-----R------V-ET-IKQ-GT---------EA
V-GNRTRVKVVKNKVAP-P-F-KQA-E----------FDVL------YG-----------
-V-GISR-----ESGLIDFA--V-D----R----G--IIKK-S-G-SWYVY-----G---
--D-----D------Q-----LG---Q---------GKENAR-RFLL--E--N-KSVADE
IENKIIS---
>sp|B1AI69|RECA_UREP2 Protein RecA OS=Ureaplasma parvum serovar 3 (strain ATCC 27815 / 27 / NCTC 11736) GN=recA PE=3 SV=1
------IATLE--TKFAKS--SYFIA-D-E-I-K-D-E-KI-N-AI-STGSIHID-----
QIT-G-------I---------NGIPVGK--I--TE-IY-G-N-E-SSGK-TTIAL--QT
IAE-C--Q------------------------K--T----------G--G----------
----------TV-----------------V--LLDL-EGSF-DI-NYAKSL-KVD-L--T
K----L-II-TQ-P-----------Q--T--G------E----Q----A---------F-
---D----M--------I---------ET---L--I----K-------T-----NSI---
---D----L-I-VID-SVAAMLP--ES----------E-----YQA-NMNE-AL-M----
--G--A--H--ARLMS--KGLRKIQPLINKSKTAI-IFINQLR------E----------
--------KI--N---T-F----F---------------------------G---N---P
---E--MT-TGGKALKFYASLRIETK-----K------A-DL-IKE-GI---------NK
I-GIKTKVTTVKNKLAP-P-L-QTC-F----------IDIF------FG-----------
-S-GFDY-----NNEIIDFA--I-Q----Y----G--VLKK-N-G-SWFYF-----N---
--D-----N------K-----IG---Q---------GREQLK-NTLS--K--N-NELFIQ
ISEKTL----
>sp|B5ZAR3|RECA_UREU1 Protein RecA OS=Ureaplasma urealyticum serovar 10 (strain ATCC 33699 / Western) GN=recA PE=3 SV=1
------IATLE--AKFAKS--TYFIA-D-E-I-K-N-E-KV-S-AI-STGSIHID-----
QIT-G-------I---------NGIPVGK--I--TE-IY-G-N-E-SSGK-TTIAL--QT
IAE-C--Q------------------------K--K----------G--G----------
----------TA-----------------V--LLDL-EGSF-DL-NYAKSL-KVD-L--T
K----L-II-TQ-P-----------Q--T--G------E----Q----A---------F-
---D----M--------I---------ET---L--I----K-------T-----NSI---
---D----L-I-VVD-SVAAMIP--ES----------E-----YQA-NMSE-AL-M----
--G--A--H--ARLMS--KGLRKIQPLMNKSQTAI-IFINQLR------E----------
--------KI--N---T-F----F---------------------------G---N---P
---E--MT-TGGKALKFYASLRIETR-----K------A-DL-IKE-GI---------NK
I-GIKTKVTTVKNKLAP-P-L-QTC-F----------IDVF------FG-----------
-H-GFDY-----DNEIIDFA--I-Q----Y----G--ILKK-N-G-SWFYF-----D---
--D-----N------K-----IG---Q---------GREQLK-NTLL--K--N-NELFTQ
VSEKT-----
>sp|F7YQ08|RECA_VIBA7 Protein RecA OS=Vibrio anguillarum (strain ATCC 68554 / 775) GN=recA PE=3 SV=2
KALAAALGQIE--KQFGKG--SIMRLGD-N-R---T-M-DV-E-TI-STGSLSLD-----
IAL-G-------A---------GGLPMGR--I--VE-VY-G-P-E-SSGK-TTLTL--EL
IAA-A--Q------------------------R--V----------G--K----------
----------TC-----------------A--FIDA-EHAL-DP-IYAKKL-GVN-I--D
E----L-LV-SQ-P-----------D--T--G------E----Q----A---------L-
---E----I--------C---------DA---L--A----R-------S-----GAI---
---D----V-I-VID-SVAALTP--KA----------E-----IEG-EMGD-SH-M----
--G--L--Q--ARMLS--QAMRKLTGNLKQSNCMC-IFINQIR------M----------
--------KI--G---V-M----F---------------------------G---N---P
---E--TT-TGGNALKFYASVRLDIR-----R------T-GS-IKE-GD---------EV
V-GNETRIKVVKNKIAA-P-F-KQA-D----------TQIL------YG-----------
-Q-GFNR-----EGELVDLG--V-K----H----K--LVEK-A-G-AWYSY-----N---
--G-----D------K-----IG---Q---------GKANAC-KFLR--E--N-PAAAMA
LDTKLREM--
>sp|A5F9B5|RECA_VIBC3 Protein RecA OS=Vibrio cholerae serotype O1 (strain ATCC 39541 / Classical Ogawa 395 / O395) GN=recA PE=3 SV=1
KALAAALGQIE--KQFGKG--SIMRLGD-N-R---A-M-DV-E-TI-STGSLSLD-----
IAL-G-------A---------GGLPMGR--I--VE-IF-G-P-E-SSGK-TTLTL--EL
IAA-A--Q------------------------R--E----------G--K----------
----------TC-----------------A--FIDA-EHAL-DP-VYAKKL-GVN-I--D
E----L-LV-SQ-P-----------D--T--G------E----Q----A---------L-
---E----I--------C---------DA---L--A----R-------S-----GAV---
---D----V-I-VVD-SVAALTP--KA----------E-----IEG-EMGD-SH-M----
--G--L--Q--ARMLS--QAMRKLTGNLKQSNCMC-IFINQIR------M----------
--------KI--G---V-M----F---------------------------G---N---P
---E--TT-TGGNALKFYASVRLDIR-----R------T-GA-IKE-GE---------EV
V-GNETRIKVVKNKIAA-P-F-KEA-N----------TQIM------YG-----------
-Q-GFNR-----EGELIDLG--V-K----H----K--MVEK-S-G-AWYSY-----N---
--G-----D------K-----IG---Q---------GKANAC-KYLK--E--N-PEIAKT
LDKKLREM--
>sp|Q5E7G6|RECA_VIBF1 Protein RecA OS=Vibrio fischeri (strain ATCC 700601 / ES114) GN=recA PE=3 SV=1
KALAAALGQIE--KQFGKG--SIMKLGD-N-R---T-M-DV-E-TV-STGSLSLD-----
IAL-G-------A---------GGLPMGR--I--VE-IF-G-P-E-SSGK-TTLTL--EL
IAA-A--Q------------------------R--E----------G--K----------
----------TC-----------------A--FIDA-EHAL-DP-VYAKKL-GVN-I--D
E----L-LV-SQ-P-----------D--T--G------E----Q----A---------L-
---E----I--------C---------DA---L--A----R-------S-----GAV---
---D----V-M-VID-SVAALTP--KA----------E-----IEG-EMGD-SH-M----
--G--L--Q--ARMLS--QAMRKLTGNLKQSNCMA-IFINQIR------M----------
--------KI--G---V-M----F---------------------------G---N---P
---E--TT-TGGNALKFYASVRLDIR-----R------T-GA-VKD-GD---------EV
V-GNETRIKVVKNKIAA-P-F-KQA-E----------TQIM------YG-----------
-Q-GFNR-----EGELIDLG--V-K----H----K--LVDK-A-G-AWYSY-----N---
--G-----D------K-----IG---Q---------GKANAS-KFMR--E--N-TEVAAE
LDKKLREM--
>sp|Q87LR1|RECA_VIBPA Protein RecA OS=Vibrio parahaemolyticus serotype O3:K6 (strain RIMD 2210633) GN=recA PE=3 SV=1
KALAAALGQIE--KQFGKG--SIMRLGD-N-R---A-M-DV-E-TI-STGSLSLD-----
IAL-G-------A---------GGLPMGR--I--VE-IY-G-P-E-SSGK-TTLTL--EL
IAA-A--Q------------------------R--E----------G--K----------
----------TC-----------------A--FIDA-EHAL-DP-VYAKKL-GVD-I--D
A----L-LV-SQ-P-----------D--T--G------E----Q----A---------L-
---E----I--------C---------DA---L--A----R-------S-----GAI---
---D----V-M-VVD-SVAALTP--KA----------E-----IEG-EMGD-SH-M----
--G--L--Q--ARMLS--QAMRKLTGNLKQSNCMC-IFINQIR------M----------
--------KI--G---V-M----F---------------------------G---N---P
---E--TT-TGGNALKFYASVRLDIR-----R------T-GA-IKE-GD---------EV
V-GNETRIKVVKNKIAA-P-F-KEA-N----------TQIM------YG-----------
-Q-GFNR-----EGELIDLG--V-K----H----K--LVEK-A-G-AWYSY-----N---
--G-----D------K-----IG---Q---------GKANAC-NYLR--E--H-PEIAKT
IDTKLREM--
>sp|Q8DC51|RECA_VIBVU Protein RecA OS=Vibrio vulnificus (strain CMCP6) GN=recA PE=3 SV=1
KALAAALGQIE--KQFGKG--SIMRLGD-N-R---A-M-DV-E-TI-STGSLSLD-----
IAL-G-------A---------GGLPMGR--I--VE-IF-G-P-E-SSGK-TTLTL--EL
IAA-A--Q------------------------R--E----------G--K----------
----------TC-----------------A--FIDA-EHAL-DP-VYAKKL-GVN-I--D
Q----L-LV-SQ-P-----------D--T--G------E----Q----A---------L-
---E----I--------C---------DA---L--A----R-------S-----GAV---
---D----V-I-VVD-SVAALTP--KA----------E-----IEG-EMGD-SH-M----
--G--L--Q--ARMLS--QAMRKLTGNLKQSNCMC-IFINQIR------M----------
--------KI--G---V-M----F---------------------------G---N---P
---E--TT-TGGNALKFYASVRLDIR-----R------T-GA-IKE-GD---------EV
V-GNETRIKVVKNKIAA-P-F-KEA-N----------TQIM------YG-----------
-Q-GFNR-----EGELIDLG--V-K----C----K--LIEK-S-G-AWYSY-----N---
--G-----D------K-----IG---Q---------GKANAC-KYLK--E--N-VDVAKV
LDTKLREM--
>sp|Q8D2W7|RECA_WIGBR Protein RecA OS=Wigglesworthia glossinidia brevipalpis GN=recA PE=3 SV=1
KALEKALDKIE--KQFGKG--SIMTLGE-N-R---S-M-DI-E-TI-STGSLSLD-----
IAL-G-------T---------GGLPMGR--I--VE-IY-G-P-E-SSGK-TTLTL--EV
IYE-A--Q------------------------K--K----------G--K----------
----------IC-----------------A--FIDA-EHAL-DP-IYAKNL-GVD-I--N
N----L-LC-SQ-P-----------D--N--G------E----Q----A---------L-
---E----I--------C---------DS---L--T----R-------S-----GAV---
---D----L-I-IVD-SVAALTP--KA----------E-----IDG-EIGD-LH-L----
--G--L--A--ARMMS--QAMRKLAGNLKNANTLL-IFINQIR------V----------
--------KI--G---T-I----F---------------------------G---S---P
---E--VT-TGGNALKFYASVRLDIR-----K------I-GT-IKD-GD---------II
I-GNETRVKVVKNKISA-P-F-RQA-E----------FQIL------YG-----------
-N-GINT-----EGELITLG--V-N----H----N--IIEK-S-G-SWYSY-----N---
--K-----N------K-----IG---Q---------GKNNAC-NFLK--N--N-PNISKE
ISRKIRE---
>sp|P62222|RECA_WOLPM Protein RecA OS=Wolbachia pipientis wMel GN=recA PE=3 SV=1
KALDNAISQIE--KAFGKG--AIMKL-K-Q-N-P-V-E-KI-D-TI-STGSIALD-----
SAL-G-------V---------GGLPKGR--I--IE-IF-G-P-E-SSGK-TTLAL--HV
IAE-A--Q------------------------K--K----------G--G----------
----------SC-----------------A--FIDA-EHAL-DV-LYARKL-GVS-T--D
D----L-VI-SQ-P-----------D--T--G------E----Q----A---------L-
---H----I--------V---------EY---L--V----C-------S-----GAV---
---D----V-I-VID-SVAALTP--RA----------E-----IEG-DMGD-QH-M----
--G--L--Q--ARLLS--HGLRKLTSAVSKANCIL-IFINQIR------M----------
--------KI--G---V-V----Y---------------------------G---N---P
---E--TT-TGGNALKFYTSVRLDIR-----K------V-GV-IKD-KE---------NI
T-GNETRVKVVKNKVAP-P-F-REA-K----------FDIM------YN-----------
-E-GISK-----LGEIIDMG--A-K----L----G--VLEK-A-G-AYYSY-----N---
--N-----T------R-----LG---Q---------GRENVK-TYLK--T--N-KEVANE
IETKIRDL--
>sp|B3CMC0|RECA_WOLPP Protein RecA OS=Wolbachia pipientis subsp. Culex pipiens (strain wPip) GN=recA PE=3 SV=1
KALDNAISQIE--KAFGKG--AIMKL-K-Q-N-P-V-E-KI-D-TI-STGSIALD-----
SAL-G-------V---------GGLPKGR--I--IE-IF-G-P-E-SSGK-TTLAL--HV
IAE-A--Q------------------------K--K----------G--G----------
----------LC-----------------A--FIDA-EHAL-DV-IYARKL-GVK-T--D
D----L-VI-SQ-P-----------D--T--G------E----Q----A---------L-
---H----I--------V---------EY---L--V----C-------S-----SAV---
---D----V-I-VID-SVAALTP--RA----------E-----IEG-DMGD-QH-M----
--G--L--Q--ARLLS--HGLRKLTSVVSKANCIL-IFINQIR------M----------
--------KI--G---V-V----Y---------------------------G---N---P
---E--TT-TGGNALKFYTSIRLDIR-----K------V-GA-IKD-KE---------NI
T-GNETRVKVVKNKVAP-P-F-REA-K----------FDIM------YN-----------
-E-GISK-----LGEIIDIG--A-K----L----G--VLEK-A-G-AYYSY-----N---
--N-----T------R-----LG---Q---------GRENVK-SYLK--A--N-KEIASE
IETKIRDLF-
>sp|Q7M8Q1|RECA_WOLSU Protein RecA OS=Wolinella succinogenes (strain ATCC 29543 / DSM 1740 / LMG 7466 / NCTC 11488 / FDC 602W) GN=recA PE=3 SV=1
KAIDLAIKQID--KAFGKG--ALVRLGE-K-P---V-E-KI-D-SI-STGSLGLD-----
IAL-G-------I---------GGIPQGR--I--IE-IY-G-P-E-SSGK-TTLAL--QV
IAE-C--Q------------------------K--K----------G--G----------
----------IC-----------------A--FIDA-EHAL-DV-SYAKRL-GVD-A--E
N----L-LV-SQ-P-----------D--Y--G------E----Q----A---------L-
---E----I--------L---------ET---L--T----R-------S-----GAV---
---D----L-I-VVD-SVAALTP--KS----------E-----IDG-DMGD-QH-V----
--G--L--Q--ARLMS--QALRKVTGVLHKMNTTV-IFINQIR------M----------
--------KI--G---M-M---gY---------------------------G---S---P
---E--TT-TGGNALKFYASVRIDVR-----R------I-AS-LKQ-GE---------QH
I-GNRVKAKVVKNKVAP-P-F-REA-E----------FDIM------FG-----------
-E-GISQ-----EGELIDYG--V-K----L----D--IVDK-S-G-SWLSY-----G---
--D-----K------K-----LG---Q---------GKENAK-AFLK--E--N-KEIANE
IQAKIIG---
>sp|Q5GSK9|RECA_WOLTR Protein RecA OS=Wolbachia sp. subsp. Brugia malayi (strain TRS) GN=recA PE=3 SV=1
KALDNAISQIE--KAFGKG--AIMKL-K-Q-N-P-V-E-KI-D-TI-STGSIALD-----
SAL-G-------V---------GGLPKGR--I--VE-IF-G-P-E-SSGK-TTLAL--HV
IAE-A--Q------------------------K--K----------G--G----------
----------LC-----------------A--FIDA-EHAL-DV-MYARKL-GVN-T--D
N----L-VI-SQ-P-----------D--T--G------E----Q----A---------L-
---H----I--------V---------EY---L--V----C-------S-----SAV---
---D----V-I-VVD-SVAALTP--RA----------E-----IEG-DMGD-QH-V----
--G--L--Q--ARLLS--HGLRKLTSAVSKANCIL-IFINQIR------M----------
--------KI--G---V-V----Y---------------------------G---N---P
---E--TT-TGGNALKFYTSVRLDIR-----K------V-GA-IKD-KE---------SI
K-GNETRVKVVKNKVAP-P-F-REA-K----------FDIM------YN-----------
-E-GVSK-----LGEIIDIG--A-K----L----G--VLEK-A-G-AYYSY-----N---
--N-----T------R-----LG---Q---------GRENVK-NYFK--A--N-KEVANE
VEAKIRDL--
>sp|C0R4E1|RECA_WOLWR Protein RecA OS=Wolbachia sp. subsp. Drosophila simulans (strain wRi) GN=recA PE=3 SV=1
KALDNAISQIE--KAFGKG--AIMKL-K-Q-N-P-V-E-KI-D-TI-STGSIALD-----
SAL-G-------V---------GGLPKGR--I--IE-IF-G-P-E-SSGK-TTLAL--HV
IAE-A--Q------------------------K--K----------G--G----------
----------SC-----------------A--FIDA-EHAL-DV-LYARKL-GVS-T--D
D----L-VI-SQ-P-----------D--T--G------E----Q----A---------L-
---H----I--------V---------EY---L--V----C-------S-----GAV---
---D----V-I-VID-SVAALTP--RA----------E-----IEG-DMGD-QH-M----
--G--L--Q--ARLLS--HGLRKLTSAVSKANCIL-IFINQIR------M----------
--------KI--G---V-V----Y---------------------------G---N---P
---E--TT-TGGNALKFYTSVRLDIR-----K------I-GV-IKD-KE---------NI
T-GNETRVKVVKNKVAP-P-F-REA-K----------FDIM------YN-----------
-E-GISK-----LGEIIDMG--A-K----L----G--VLEK-A-G-AYYSY-----N---
--N-----T------R-----LG---Q---------GRENVK-TYLK--T--N-KEVANE
IETKIRDL--
>sp|P0A0W4|RECA_XANAC Protein RecA OS=Xanthomonas axonopodis pv. citri (strain 306) GN=recA PE=3 SV=1
RALSAALSQIE--KQFGKG--SVMRMGD-R-V---I-E-AV-E-VI-PTGSLMLD-----
IAL-G-------I---------GGLPKGR--V--VE-IY-G-P-E-SSGK-TTLTL--QA
IAE-C--Q------------------------K--N----------G--G----------
----------TA-----------------A--FIDA-EHAL-DP-IYAAKL-GVN-V--D
D----L-LL-SQ-P-----------D--T--G------E----Q----A---------L-
---E----I--------A---------DM---L--V----R-------S-----GSV---
---D----I-V-VVD-SVAALTP--KA----------E-----IEG-EMGD-QL-P----
--G--L--Q--ARLMS--QALRKLTGNIKRSNTLV-VFINQLR------M----------
--------KI--G---V-M----Mp-------------------------gQ---S---P
---E--VT-TGGNALKFYASVRLDIR-----R------I-GA-IKK-GD---------EI
I-GNQTKIKVVKNKLAP-P-F-KQV-V----------TEIL------YG-----------
-E-GISR-----EGELIDMG--V-E----A----K--LVDK-A-G-AWYSY-----G---
--D-----E------R-----IG---Q---------GKDNAR-TYLR--D--N-SQVATR
LEAELREKF-
>sp|Q4UTR4|RECA_XANC8 Protein RecA OS=Xanthomonas campestris pv. campestris (strain 8004) GN=recA PE=3 SV=1
RALSAALSQIE--KQFGKG--SVMRMGD-R-V---I-E-AV-E-VI-PTGSLMLD-----
IAL-G-------I---------GGLPKGR--V--VE-IY-G-P-E-SSGK-TTLTL--QA
IAE-C--Q------------------------K--L----------G--G----------
----------TA-----------------A--FIDA-EHAL-DP-IYAAKL-GVN-V--D
D----L-LL-SQ-P-----------D--T--G------E----Q----A---------L-
---E----I--------A---------DM---L--V----R-------S-----SSV---
---D----I-V-VID-SVAALTP--KA----------E-----IEG-EMGD-QL-P----
--G--L--Q--ARLMS--QALRKLTGNIKRSNTLV-VFINQLR------M----------
--------KI--G---V-M----Mp-------------------------gQ---S---P
---E--VT-TGGNALKFYASVRLDIR-----R------I-GA-IKK-GD---------EI
I-GNQTKIKVVKNKLAP-P-F-KQV-I----------TEIL------YG-----------
-E-GISR-----EGELIDMG--V-E----A----K--LVDK-A-G-AWYSY-----G---
--D-----E------R-----IG---Q---------GKDNAR-GYLR--D--N-PQVAIK
LEAELREKF-
>sp|Q3BUQ9|RECA_XANC5 Protein RecA OS=Xanthomonas campestris pv. vesicatoria (strain 85-10) GN=recA PE=3 SV=1
RALSAALSQIE--KQFGKG--SVMRMGD-R-V---I-E-AV-E-VI-PTGSLMLD-----
IAL-G-------I---------GGLPKGR--V--VE-IY-G-P-E-SSGK-TTLTL--QA
IAQ-C--Q------------------------K--N----------G--G----------
----------TA-----------------A--FIDA-EHAL-DP-IYAAKL-GVN-V--D
D----L-LL-SQ-P-----------D--T--G------E----Q----A---------L-
---E----I--------A---------DM---L--V----R-------S-----GSV---
---D----I-V-VVD-SVAALTP--KA----------E-----IEG-EMGD-QL-P----
--G--L--Q--ARLMS--QALRKLTGNIKRSNTLV-VFINQLR------M----------
--------KI--G---V-M----Mp-------------------------gQ---S---P
---E--VT-TGGNALKFYASVRLDIR-----R------I-GA-IKK-GD---------EI
I-GNQTKIKVVKNKLAP-P-F-KQV-V----------TEIL------YG-----------
-E-GISR-----EGELIDMG--V-E----A----K--LVDK-A-G-AWYSY-----G---
--D-----E------R-----IG---Q---------GKDNAR-TYLR--D--N-PQVATR
LEAELREKF-
>sp|Q2P1M9|RECA_XANOM Protein RecA OS=Xanthomonas oryzae pv. oryzae (strain MAFF 311018) GN=recA PE=3 SV=1
RALAAALSQIE--KQFGKG--SVMRMGD-R-V---I-E-AV-E-VI-PTGSLMLD-----
IAL-G-------T---------GGLPKGR--V--VE-IY-G-P-E-SSGK-TTLTL--QA
IAQ-C--Q------------------------K--L----------G--G----------
----------TA-----------------A--FIDA-EHAL-DP-VYAAKL-GVN-V--D
D----L-LL-SQ-P-----------D--T--G------E----Q----A---------L-
---E----I--------A---------DM---L--V----R-------S-----SSV---
---D----I-V-VID-SVAALTP--KA----------E-----IEG-EMGD-QL-P----
--G--L--Q--ARLMS--QALRKLTGNIKRSNTLV-VFINQLR------M----------
--------KI--G---V-M----Mp-------------------------gQ---S---P
---E--VT-TGGNALKFYASVRLDIR-----R------I-GA-IKK-GD---------EI
I-GNQTKIKVVKNKLAP-P-F-KQV-V----------TEIL------YG-----------
-E-GISR-----EGELIDMG--V-E----A----K--LVEK-A-G-AWYSY-----G---
--D-----E------R-----IG---Q---------GKDNAR-TYLR--D--N-PQVAVR
LEAELREKF-
>sp|Q9X5P5|RECA_XENNA Protein RecA OS=Xenorhabdus nematophila (strain ATCC 19061 / DSM 3370 / LMG 1036 / NCIB 9965 / AN6) GN=recA PE=3 SV=2
KALAAALGQIE--KQFGKG--SIMRLGE-N-R---S-M-DV-E-TI-STGSLSLD-----
IAL-G-------A---------GGLPMGR--I--VE-IY-G-P-E-SSGK-TTLTL--QV
IAA-A--Q------------------------R--E----------G--R----------
----------TC-----------------A--FIDA-EHAL-DP-VYAKKL-GVD-I--D
N----L-LC-SQ-P-----------D--T--G------E----Q----A---------L-
---E----I--------C---------DA---L--S----R-------S-----GAV---
---D----V-I-IVD-SVAALTP--KA----------E-----IEG-EIGD-SH-M----
--G--L--A--ARMMS--QAMRKLAGNLKNSNTLL-IFINQIR------M----------
--------KI--G---V-M----F---------------------------G---N---P
---E--TT-TGGNALKFYASVRLDIR-----R------T-GS-VKN-GD---------EV
V-GSETRVKVVKNKVAA-P-F-KQA-E----------FQIL------YG-----------
-E-GINT-----LGELIDLG--V-K----H----K--MVEK-A-G-AWYSY-----N---
--G-----D------K-----IG---Q---------GKANAT-IYLK--E--H-PETAAE
LNKKLRD---
>sp|B2I680|RECA_XYLF2 Protein RecA OS=Xylella fastidiosa (strain M23) GN=recA PE=3 SV=1
RALSVALSQIE--KQFGKG--SVMRMGD-R-V---I-E-AV-E-AI-PTGSLMLD-----
LAL-G-------I---------GGLPKGR--V--VE-IY-G-P-E-SSGK-TTLTL--QA
IAQ-C--Q------------------------K--R----------G--G----------
----------TA-----------------A--FIDA-EHAL-DP-IYAGKL-GVN-V--D
D----L-LL-SQ-P-----------D--T--G------E----Q----A---------L-
---E----I--------A---------DM---L--V----R-------S-----GSI---
---D----I-M-VID-SVAALTP--RA----------E-----IEG-EMGD-QL-P----
--G--L--Q--ARLMS--QALRKLTGNIKRSNTLV-IFINQLR------M----------
--------KI--G---I-M----Mp-------------------------gQ---S---P
---E--TT-TGGNALKFYASVRLDIR-----R------I-GA-IKK-GD---------EI
I-GNQTKIKVVKNKLAP-P-F-KQV-V----------TEIL------YG-----------
-E-GISR-----EGELIEMG--V-E----A----K--LVEK-A-G-AWYSY-----G---
--G-----E------R-----IG---Q---------GKDNAR-GYLR--E--N-PHFAAK
LEADLREKF-
>sp|Q9PH23|RECA_XYLFA Protein RecA OS=Xylella fastidiosa (strain 9a5c) GN=recA PE=3 SV=1
RALSVALSQIE--KQFGKG--SVMRMGD-R-V---I-E-AV-E-AI-PTGSLMLD-----
LAL-G-------I---------GGLPKGR--V--VE-IY-G-P-E-SSGK-TTLTL--QA
IAQ-C--Q------------------------K--K----------G--G----------
----------TA-----------------A--FIDA-EHAL-DP-IYAGKL-GVN-V--D
D----L-LL-SQ-P-----------D--T--G------E----Q----A---------L-
---E----I--------A---------DM---L--V----R-------S-----GSI---
---D----I-M-VID-SVAALTP--RA----------E-----IEG-EMGD-QL-P----
--G--L--Q--ARLMS--QALRKLTGNIKRSNTLV-IFINQLR------M----------
--------KI--G---V-M----Mp-------------------------gQ---S---P
---E--TT-TGGNALKFYASVRLDIR-----R------I-GA-IKK-GD---------EI
I-GNQTKIKVVKNKLAP-P-F-KQV-V----------TEIL------YG-----------
-E-GISR-----EGELIEMG--V-E----A----K--LVEK-A-G-AWYSY-----G---
--G-----E------R-----IG---Q---------GKDNAR-GYLR--E--N-PHLAAK
LEADLREKF-
>sp|B0U1K8|RECA_XYLFM Protein RecA OS=Xylella fastidiosa (strain M12) GN=recA PE=3 SV=1
RALSVALSQIE--KQFGKG--SVMRMGD-R-V---I-E-AV-E-AI-PTGSLMLD-----
LAL-G-------I---------GGLPKGR--V--VE-IY-G-P-E-SSGK-TTLTL--QA
IAQ-C--Q------------------------K--K----------G--G----------
----------TA-----------------A--FIDA-EHAL-DP-IYAGKL-GVN-V--D
D----L-LL-SQ-P-----------D--T--G------E----Q----A---------L-
---E----I--------A---------DM---L--V----R-------S-----GSI---
---D----I-M-VID-SVAALTP--KA----------E-----IEG-EMGD-QL-P----
--G--L--Q--ARLMS--QALRKLTGNIKRSNTLV-IFINQLR------M----------
--------KI--G---I-M----Mp-------------------------gQ---S---P
---E--TT-TGGNALKFYASVRLDIR-----R------I-GA-IKK-GD---------EI
I-GNQTKIKVVKNKLAP-P-F-KQV-V----------TEIL------YG-----------
-E-GISR-----EGELIEMG--V-E----A----K--LVEK-A-G-AWYSY-----G---
--G-----E------R-----IG---Q---------GKDNAR-GYLR--E--N-PHLAAK
LEADLREKF-
>sp|A1JK01|RECA_YERE8 Protein RecA OS=Yersinia enterocolitica serotype O:8 / biotype 1B (strain NCTC 13174 / 8081) GN=recA PE=3 SV=1
KALAAALGQIE--KQFGKG--SIMRLGE-D-R---S-M-DV-E-TI-STGSLSLD-----
IAL-G-------A---------GGLPMGR--I--VE-IY-G-P-E-SSGK-TTLTL--QV
IAA-A--Q------------------------R--E----------G--K----------
----------TC-----------------A--FIDA-EHAL-DP-IYAKKL-GVD-I--D
N----L-LC-SQ-P-----------D--T--G------E----Q----A---------L-
---E----I--------C---------DA---L--T----R-------S-----GAV---
---D----V-I-IVD-SVAALTP--KA----------E-----IEG-EIGD-SH-M----
--G--L--A--ARMMS--QAMRKLAGNLKNANTLL-IFINQIR------M----------
--------KI--G---V-M----F---------------------------G---N---P
---E--TT-TGGNALKFYASVRLDIR-----R------I-GA-VKE-GD---------VV
V-GSETRVKVVKNKIAA-P-F-KQA-E----------FQIL------YG-----------
-E-GINI-----NGELVDLG--V-K----H----K--LIEK-A-G-AWYSY-----N---
--G-----D------K-----IG---Q---------GKANAS-NYLK--E--N-PAVAAE
LDKKLREM--
>sp|A7FLR9|RECA_YERP3 Protein RecA OS=Yersinia pseudotuberculosis serotype O:1b (strain IP 31758) GN=recA PE=3 SV=1
KALAAALGQIE--KQFGKG--SIMRLGE-D-R---S-M-DV-E-TI-STGSLSLD-----
IAL-G-------A---------GGLPMGR--I--VE-IY-G-P-E-SSGK-TTLTL--QV
IAA-A--Q------------------------R--E----------G--K----------
----------TC-----------------A--FIDA-EHAL-DP-IYAKKL-GVD-I--D
N----L-LC-SQ-P-----------D--T--G------E----Q----A---------L-
---E----I--------C---------DA---L--T----R-------S-----GAV---
---D----V-I-IVD-SVAALTP--KA----------E-----IEG-EIGD-SH-M----
--G--L--A--ARMMS--QAMRKLAGNLKNANTLL-IFINQIR------M----------
--------KI--G---V-M----F---------------------------G---N---P
---E--TT-TGGNALKFYASVRLDIR-----R------I-GA-VKD-GD---------VV
V-GSETRVKVVKNKIAA-P-F-KQA-E----------FQIL------YG-----------
-E-GINI-----NGELVDLG--V-K----H----K--LIEK-A-G-AWYSY-----N---
--G-----D------K-----IG---Q---------GKANAS-NYLK--E--N-PAIAAE
LDKKLREM--
>sp|A4TQ50|RECA_YERPP Protein RecA OS=Yersinia pestis (strain Pestoides F) GN=recA PE=3 SV=1
KALAAALGQIE--KQFGKG--SIMRLGE-D-R---S-M-DV-E-TI-STGSLSLD-----
IAL-G-------A---------GGLPMGR--I--VE-IY-G-P-E-SSGK-TTLAL--QV
IAA-A--Q------------------------R--E----------G--K----------
----------TC-----------------A--FIDA-EHAL-DP-IYAKKL-GVD-I--D
N----L-LC-SQ-P-----------D--T--G------E----Q----A---------L-
---E----I--------C---------DA---L--T----R-------S-----GAV---
---D----V-I-IVD-SVAALTP--KA----------E-----IEG-EIGD-SH-M----
--G--L--A--ARMMS--QAMRKLAGNLKNANTLL-IFINQIR------M----------
--------KI--G---V-M----F---------------------------G---N---P
---E--TT-TGGNALKFYASVRLDIR-----R------I-GA-VKD-GD---------VV
V-GSETRVKVVKNKIAA-P-F-KQA-E----------FQIL------YG-----------
-E-GINI-----NGELVDLG--V-K----H----K--LIEK-A-G-AWYSY-----N---
--G-----D------K-----IG---Q---------GKANAS-NYLK--E--N-PAIAAE
LDKKLREM--
>sp|Q9X5D8|RECA_ZYMMO Protein RecA OS=Zymomonas mobilis subsp. mobilis (strain ATCC 31821 / ZM4 / CP4) GN=recA PE=3 SV=3
KALEAALAQID--RAFGKG--SVMRLGS-R-E---K-I-EI-D-TI-SSGSLGLD-----
IAL-G-------I---------GGLPRGR--I--VE-IY-G-P-E-SSGK-TTLAL--HA
IAE-A--Q------------------------K--A----------G--G----------
----------TA-----------------A--FVDA-EHAL-DP-VYAKKL-GVN-T--D
D----L-IV-SQ-P-----------D--T--G------E----Q----A---------L-
---E----I--------T---------DT---L--I----R-------S-----NAV---
---D----I-L-VVD-SVAALTP--RA----------E-----IEG-EMGD-SH-V----
--G--L--Q--ARLMS--QALRKITGSINRSQTLV-IFINQVR------M----------
--------KI--G---V-M----Y---------------------------G---N---P
---E--TT-TGGNALKFYASVRLDIR-----R------V-GQ-IKD-RD---------EI
V-GNATRVKVVKNKLAP-P-F-KQV-E----------FDIM------YG-----------
-E-GVSK-----MGEILDLG--V-K----A----G--IIDK-S-G-SWFSH-----D---
--S-----V------R-----IG---Q---------GRENAK-TFLR--E--H-PEMTEK
IEKMIRHNT-
>sp|P04529|UVSX_BPT4 Recombination and repair protein OS=Enterobacteria phage T4 GN=UVSX PE=1 SV=2
---------------------------------------EK-D-VV-RTKIPMMN-----
IAL-Sg----eiT---------GGMQSGL--L--I--LA-G-P-S-KSFK-SNFGL--TM
VSS-YmrQ------------------------Y--P----------D--A----------
----------VC-----------------L--FYDS-EFGI-TP-AYLRSM-GVD-P--E
R----V-IH-TP-V-----------Q--S--L------E----Q---lR---------I-
---D----M--------V---------NQ---LdaI----E-------R-----GEK---
---V----V-V-FID-SLGNLAS--KK----------E-----TED-ALNE-KV-V----
--SdmT--R--AKTMK--SLFRIVTPYFSTKNIPC-IAINHTY------E----------
--------TQ------E-M----F-----------------------------------S
---K--TV-MGGGTGPMYSADTVFII-----G------K-RQ-IKD-GS---------DL
Q-GYQFVLNVEKSRTVK-E-K-SKF-F----------IDVK------FD-----------
-G-GIDP-----YSGLLDMA--L-E----L----G--FVVKpK-N-GWYAR-----E---
------------------------------------------------------------
----------
>tr|E6N3T0|E6N3T0_9ARCH DNA repair protein RadB OS=Candidatus Caldiarchaeum subterraneum GN=CSUB_C0690 PE=4 SV=1
------------------------------------------------------------
-------------------------------------LY-G-E-E-KSGK-TALLL--TA
AAK-I--A------------------------E--K----------G--G----------
----------KV-----------------V--WIDC-GARL-HP-ARLRQIfPVErL--S
Q----L-YI-SQ-P-----------R--T--F------R----E----Q---------F-
---E----T--------L---------LN---V--H----Df-----pP-----SDA---
---S----L-I-VCD-DFTYL-H--KL----------E-----LSG-KPST-DL-P----
--V--Y--R--ALSLQ--AALLK-------------------------------------
------------------------------------------------------------
------------------------------------------------------------
------------------------------------------------------------
------------------------------------------------------------
------------------------------------------------------------
----------
>tr|G1X592|G1X592_ARTOA Uncharacterized protein OS=Arthrobotrys oligospora (strain ATCC 24927 / CBS 115.81 / DSM 1491) GN=AOL_s00054g36 PE=4 SV=1
----------------------------------------Y-G-SF-ATGSEALD-----
NSW-G-------G---------AGLERGK--L--VE-IC-G-P-P-GSGK-TTIAV--QL
VVD-A--V------------------------S--K----------G--E----------
----------QV-----------------C--WIDT------------------------
------------------------------------------------------------
------------------------------------------------------------
------------------------------------------------------------
------------------------------------------------------------
------------------------------------------------------------
------------------------------------------------------------
------------------------------------------------------------
------------------------------------------------------------
------------------------------------------------------------
----------
>tr|F9FQZ9|F9FQZ9_FUSOF Uncharacterized protein OS=Fusarium oxysporum (strain Fo5176) GN=FOXB_08829 PE=4 SV=1
------------------------------------------------------------
--T-A-------K---------GGVQRGQ--V--TE-IW-G-P-P-GAGK-TALGL--QL
TAN-A--L------------------------C--D----------G--D----------
----------AV-----------------V--WVDC-FQAL-QH-D--------------
------------------------------------------------------------
------------------------------------------------------------
------------------------------------------------------------
------------------------------------------------------------
------------------------------------------------------------
------------------------------------------------------------
------------------------------------------------------------
------------------------------------------------------------
------------------------------------------------------------
----------
>tr|S8BUR6|S8BUR6_DACHA Uncharacterized protein OS=Dactylellina haptotyla (strain CBS 200.50) GN=H072_7187 PE=3 SV=1
-----------------------------T-Q-L-D-H-DY-E-SF-TTGSEALD-----
KSW-G-------G---------NGLERGK--L--VE-IC-G-A-P-GAGK-TTIAL--QL
VAD-A--V------------------------S--K----------G--E----------
----------QV-----------------C--WIDT------------------------
------------------------------------------------------------
------------------------------------------------------------
------------------------------------------------------------
------------------------------------------------------------
------------------------------------------------------------
------------------------------------------------------------
------------------------------------------------------------
------------------------------------------------------------
------------------------------------------------------------
----------
>tr|M2UQK0|M2UQK0_COCH5 Uncharacterized protein (Fragment) OS=Cochliobolus heterostrophus (strain C5 / ATCC 48332 / race O) GN=COCHEDRAFT_1022231 PE=4 SV=1
--------------------------GI-S-E-H-K-H-NI-E-RI-GTGVKSLD-----
AAL---------L---------GGLESGR--V--IE-IS-G-E-A-SAG-----------
------------------------------------------------------------
------------------------------------------------------------
------------------------------------------------------------
------------------------------------------------------------
------------------------------------------------------------
------------------------------------------------------------
------------------------------------------------------------
------------------------------------------------------------
------------------------------------------------------------
------------------------------------------------------------
------------------------------------------------------------
----------
>tr|G0S8N6|G0S8N6_CHATD Putative uncharacterized protein OS=Chaetomium thermophilum (strain DSM 1495 / CBS 144.50 / IMI 039719) GN=CTHT_0038760 PE=4 SV=1
----------------------------------------S-N-FI-STGIESLN-----
AAL-AagldgsvA---------GGVHKGH--V--TE-IW-G-P-S-GSGK-TAFGI--QL
AAT-C--L------------------------K--D----------G--R----------
----------GV-----------------V--WVDA-FHPL-------------------
------------------------------------------------------------
------------------------------------------------------------
------------------------------------------------------------
------------------------------------------------------------
------------------------------------------------------------
------------------------------------------------------------
------------------------------------------------------------
------------------------------------------------------------
------------------------------------------------------------
----------
>tr|N4XTE0|N4XTE0_COCH4 Uncharacterized protein OS=Cochliobolus heterostrophus (strain C4 / ATCC 48331 / race T) GN=COCC4DRAFT_187606 PE=4 SV=1
--------------------------GI-S-E-H-K-H-NI-E-RI-GTGVKSLD-----
AAL---------L---------GGLESGR--V--IE-IS-G-E-A-SAGV----------
------------------------------------------------------------
------------------------------------------------------------
------------------------------------------------------------
------------------------------------------------------------
------------------------------------------------------------
------------------------------------------------------------
------------------------------------------------------------
------------------------------------------------------------
------------------------------------------------------------
------------------------------------------------------------
------------------------------------------------------------
----------
>tr|G2XWV7|G2XWV7_BOTF4 Uncharacterized protein OS=Botryotinia fuckeliana (strain T4) GN=BofuT4_P051340.1 PE=4 SV=1
------------------------------------------------------------
----N-------H---------GGIPRGK--V--TE-IY-G-P-P-GVGK-TTLGM--HL
AAR-V--L------------------------H--Q----------N--E----------
----------NV-----------------V--WVDF-HS---------------------
------------------------------------------------------------
------------------------------------------------------------
------------------------------------------------------------
------------------------------------------------------------
------------------------------------------------------------
------------------------------------------------------------
------------------------------------------------------------
------------------------------------------------------------
------------------------------------------------------------
----------
>tr|S3CYM3|S3CYM3_GLAL2 P-loop containing nucleoside triphosphate hydrolase OS=Glarea lozoyensis (strain ATCC 20868 / MF5171) GN=GLAREA_12665 PE=3 SV=1
------------------------------------------------EGEYGKG-----
TGK-G-------I---------GGVERGK--V--ME-IY-G-P-P-GVGK-TGVGM--QI
AAS-A--L------------------------G--S----------G--D----------
----------GV-----------------M--WVDA-SHPI-------------------
------------------------------------------------------------
------------------------------------------------------------
------------------------------------------------------------
------------------------------------------------------------
------------------------------------------------------------
------------------------------------------------------------
------------------------------------------------------------
------------------------------------------------------------
------------------------------------------------------------
----------
>tr|N1QI33|N1QI33_SPHMS Uncharacterized protein OS=Sphaerulina musiva (strain SO2202) GN=SEPMUDRAFT_70309 PE=4 SV=1
------------------------------------------------------------
-SI-G-------A---------AGFERGK--I--AE-IW-G-P-T-GAGK-TAIAF--QA
AVE-A--I------------------------K--A----------G--G----------
----------RV-----------------A--WIDC-ATPL-------------------
------------------------------------------------------------
------------------------------------------------------------
------------------------------------------------------------
------------------------------------------------------------
------------------------------------------------------------
------------------------------------------------------------
------------------------------------------------------------
------------------------------------------------------------
------------------------------------------------------------
----------
>tr|M2LGN3|M2LGN3_BAUCO Uncharacterized protein OS=Baudoinia compniacensis (strain UAMH 10762) GN=BAUCODRAFT_36929 PE=4 SV=1
-------------------------------------H-GP-D-AV-STGLQPLDflvag
KAS-G-------Q---------GGFERGK--V--GE-LW-G-P-V-GAGK-TTILM--QA
AAR-E--V------------------------M--R----------G--H----------
----------MV-----------------T--WLDA-ATPL-------------------
------------------------------------------------------------
------------------------------------------------------------
------------------------------------------------------------
------------------------------------------------------------
------------------------------------------------------------
------------------------------------------------------------
------------------------------------------------------------
------------------------------------------------------------
------------------------------------------------------------
----------
>tr|G4TNA2|G4TNA2_PIRID Uncharacterized protein OS=Piriformospora indica (strain DSM 11827) GN=PIIN_06731 PE=4 SV=1
---------------------------------------NL-H-VI-GIESQTIT-----
TLL-G-----------------GGLRKGQ--C--LE-IA-G-P-P-GIGK-TSLAL--EF
IRS-T--L------------------------H--D----------G--F----------
----------EV-----------------L--VVDC-QSTL-HPlRLYETL-GSD-A--D
K----IhHV-ST-P-----------G--Y--A------E---------------------
------------------------------------------------------------
------------------------------------------------------------
------------------------------------------------------------
------------------------------------------------------------
------------------------------------------------------------
------------------------------------------------------------
------------------------------------------------------------
------------------------------------------------------------
----------
>tr|A8NBT6|A8NBT6_COPC7 Putative uncharacterized protein OS=Coprinopsis cinerea (strain Okayama-7 / 130 / ATCC MYA-4618 / FGSC 9003) GN=CC1G_02546 PE=4 SV=2
----------------------------------------N-D-KF-STGCSGLD-----
KIL-G-----------------GGLQRGH--I--LE-LS-G-P-P-GSPK-ELIAR--NL
IIE-F--A------------------------K--L----------G--H----------
----------SV-----------------I--LVDC-QNSI-DL-R--------------
------------------------------------------------------------
------------------------------------------------------------
------------------------------------------------------------
------------------------------------------------------------
------------------------------------------------------------
------------------------------------------------------------
------------------------------------------------------------
------------------------------------------------------------
------------------------------------------------------------
----------
>tr|M2RDC3|M2RDC3_COCSN Uncharacterized protein OS=Cochliobolus sativus (strain ND90Pr / ATCC 201652) GN=COCSADRAFT_159831 PE=3 SV=1
---------------------------------------GA-R-TV-STGITQLD-----
KAL-S-------VpappghdasGGYTRGK--V--TE-IF-G-P-S-GVGK-TTFGI--QA
AVS-A--L------------------------R--E----------G--Q----------
----------RV-----------------I--WVDA-ACA--------------------
------------------------------------------------------------
------------------------------------------------------------
------------------------------------------------------------
------------------------------------------------------------
------------------------------------------------------------
------------------------------------------------------------
------------------------------------------------------------
------------------------------------------------------------
------------------------------------------------------------
----------
>tr|E9AM34|E9AM34_LEIMU Uncharacterized protein OS=Leishmania mexicana (strain MHOM/GT/2001/U1103) GN=LMXM_08_29_0450 PE=4 SV=1
------------------------------------------Y-WC-STGCMGLD-----
QAL-G-------G---------GGFRSGW--V--TE-VY-G-E-A-GAGK-TQLGL--QC
LLQ-Q--A------------------------A--T------------------------
------------------------------------------------------------
------------------------------------------------------------
------------------------------------------------------------
------------------------------------------------------------
------------------------------------------------------------
------------------------------------------------------------
------------------------------------------------------------
------------------------------------------------------------
------------------------------------------------------------
------------------------------------------------------------
----------
>tr|Q389E0|Q389E0_TRYB2 Putative uncharacterized protein OS=Trypanosoma brucei brucei (strain 927/4 GUTat10.1) GN=Tb10.389.1770 PE=4 SV=1
---------------------------L-N-R-R-F-T-QH-A-VF-STGSEELD-----
RLL-P-------D---------GGMTCGT--V--LE-VF-G-P-P-SGGK-SRLVR--RM
ISS-F--A------------------------A--Q----------G--A----------
------------------------------------------------------------
------------------------------------------------------------
------------------------------------------------------------
------------------------------------------------------------
------------------------------------------------------------
------------------------------------------------------------
------------------------------------------------------------
------------------------------------------------------------
------------------------------------------------------------
------------------------------------------------------------
----------
>tr|Q555F1|Q555F1_DICDI Uncharacterized protein OS=Dictyostelium discoideum GN=DDB_G0274901 PE=3 SV=1
-------------------------------------E-KI-P-TI-TSGITSLD-----
YQL-Q-------I---------GGLPLNH--I--IE-IY-G-D-S-STGK-STLSM--FI
LSN-L--I------------------------K--N----------N--Kskqeqrlsss
ssslsssqeeNV-----------------L--YIDS-ENSF-NS-EWASKI-GMN-L--S
N----C-TV-FQ-P-----------N--N--S------E----E----A---------F-
---E----L--------I---------KK---S--L----K-------N-----QIF---
---K----V-I-ILD-SLSSLMS--IK----------D-----IES-NLVE-NH-Y----
--Q-nI--G--FDWIT--SNLNEISNLLIDSNCCF-IFTNQMR------Y----------
------------------------------------------------------------
------------------------------------------------------------
------------------------------------------------------------
------------------------------------------------------------
------------------------------------------------------------
----------
>tr|Q4CZQ5|Q4CZQ5_TRYCC DNA repair protein, putative OS=Trypanosoma cruzi (strain CL Brener) GN=Tc00.1047053510123.30 PE=4 SV=1
---------------------SVLEVGR-C-F-----S-RE-A-VF-STGSAAID-----
RLL-P-------D---------GGVACGT--V--LE-IF-G-P-P-AAGK-SHLVQ--QM
VAA-F--A------------------------A--R----------G--S----------
----------V-------------------------------------------------
------------------------------------------------------------
------------------------------------------------------------
------------------------------------------------------------
------------------------------------------------------------
------------------------------------------------------------
------------------------------------------------------------
------------------------------------------------------------
------------------------------------------------------------
------------------------------------------------------------
----------
>tr|E9BKJ2|E9BKJ2_LEIDB Uncharacterized protein OS=Leishmania donovani (strain BPK282A1) GN=LDBPK_290460 PE=4 SV=1
---------------------------------------------C-STGCMGLD-----
QAL-G-------G---------GGFRSGW--V--TE-VY-G-E-A-GAGK-TQLGL--QC
LLQ-Q--A------------------------A--T------------------------
------------------------------------------------------------
------------------------------------------------------------
------------------------------------------------------------
------------------------------------------------------------
------------------------------------------------------------
------------------------------------------------------------
------------------------------------------------------------
------------------------------------------------------------
------------------------------------------------------------
------------------------------------------------------------
----------
>tr|A4HH46|A4HH46_LEIBR Uncharacterized protein OS=Leishmania braziliensis GN=LBRM_29_0390 PE=4 SV=1
---------------------------------------------C-STGCLGLD-----
QAL-G-------G---------RGFRSGW--V--TE-VY-G-E-A-GAGK-TQLAL--QC
LLQ-Q-------------------------------------------------------
------------------------------------------------------------
------------------------------------------------------------
------------------------------------------------------------
------------------------------------------------------------
------------------------------------------------------------
------------------------------------------------------------
------------------------------------------------------------
------------------------------------------------------------
------------------------------------------------------------
------------------------------------------------------------
----------
>tr|D0A505|D0A505_TRYB9 DNA repair protein, putative OS=Trypanosoma brucei gambiense (strain MHOM/CI/86/DAL972) GN=TbgDal_X14470 PE=4 SV=1
---------------------------L-N-R-S-F-T-QH-A-VF-STGSEELD-----
RLL-P-------D---------GGMTCGT--V--LE-VF-G-P-P-SGGK-SRLVR--RM
ISS-F--A------------------------A--Q----------G--A----------
------------------------------------------------------------
------------------------------------------------------------
------------------------------------------------------------
------------------------------------------------------------
------------------------------------------------------------
------------------------------------------------------------
------------------------------------------------------------
------------------------------------------------------------
------------------------------------------------------------
------------------------------------------------------------
----------
>tr|F4Q8H8|F4Q8H8_DICFS Putative uncharacterized protein OS=Dictyostelium fasciculatum (strain SH3) GN=DFA_09750 PE=4 SV=1
-------------------------------------E-KI-K-TT-PTGIASLD-----
YKL-L-------I---------GGLPFNH--I--TE-LC-G-D-S-STGK-STLSL--RW
MSL-L--Q------------------------K--Q----------D--S----------
----------DA-----------------AtlLIDS-ENSF-TS-DWATKC-NVD-L--D
R----C-YV-AH-P-----------K--N--S------D----D----C---------F-
---E----I--------L---------FS---S--L----E-------K-----KLF---
---K----M-I-VVD-SFFSLIP--NP----------K-----ISS-KYSL-YS-D----
--D--P--K--Y-TLN--FALTYLKSLLKDSGCVL-VIINQLR------S----------
--------NI--------------------------------------------------
------------------------------------------------------------
------------------------------------------------------------
------------------------------------------------------------
------------------------------------------------------------
----------
>tr|F4QCT2|F4QCT2_DICFS Recombinase A OS=Dictyostelium fasciculatum (strain SH3) GN=recA PE=3 SV=1
-KLEATMKEIE--QTFGKG--TLMKLGS-Q-F-T-L-S-KV-D-VI-PTGSLGLD-----
VAL-G-------V---------GGLPKGR--I--IE-IF-G-P-E-SSGK-TTLAL--HV
IAQ-A--Q------------------------K--V----------G--G----------
----------NC-----------------T--FIDA-EHAL-NP-SWAQKL-GVN-L--D
E----L-FV-SQ-P-----------D--S--G------E----Q----A---------L-
---E----I--------V---------DS---L--L----R-------S-----KTM---
---Q----V-I-VVD-SVAALVP--RV----------E-----LDG-EMGD-SH-V----
--G--V--H--ARLMS--QALRKLSPSLKESNCVL-IFINQIR------I----------
--------KI--G---V-M----F---------------------------G---N---P
---E--TT-TGGNALKFFSSVRLDIR-----K------V-GA-VKK-GD---------ET
I-ATQVKVKVAKNKLAP-P-F-REA-I----------FDID------FA-----------
-S-GINK-----TGEIIDMA--L-L----E----G--IIEK-G-G-SWYSY-----N---
--G-----E------Q-----LA---Q---------GREKTK-QHLE--E--N-RPLLEE
IETKLRQRL-
>tr|A4I499|A4I499_LEIIN Uncharacterized protein OS=Leishmania infantum GN=LINJ_29_0460 PE=4 SV=1
--------------------------------------------WC-STGCMGLD-----
QAL-G-------G---------GGFRSGW--V--TE-VY-G-E-A-GAGK-TQLGL--QC
LLQ-Q--A------------------------A--T------------------------
------------------------------------------------------------
------------------------------------------------------------
------------------------------------------------------------
------------------------------------------------------------
------------------------------------------------------------
------------------------------------------------------------
------------------------------------------------------------
------------------------------------------------------------
------------------------------------------------------------
------------------------------------------------------------
----------
>tr|D3B236|D3B236_POLPA Recombinase A OS=Polysphondylium pallidum GN=recA PE=3 SV=1
-QLESTMAEIE--KTFGKG--TLMKLGT-S-F-A-T-Q-KV-D-VI-SSGSLGLD-----
VAL-G-------I---------GGLPKGR--I--IE-IF-G-P-E-SSGK-TTLAL--HV
IAQ-A--Q------------------------K--A----------G--G----------
----------NC-----------------T--FIDA-EHAL-NP-SWAQKL-GVN-L--D
E----L-FI-SQ-P-----------D--S--G------E----Q----A---------L-
---E----I--------V---------DS---L--L----R-------S-----KTM---
---Q----V-I-VVD-SVAALVP--RV----------E-----LEG-EMGD-SH-V----
--G--V--Q--ARLMS--QALRKLSPNLKESNCIL-IFINQIR------M----------
--------KI--G---V-M----F---------------------------G---N---P
---E--TT-TGGNALKFFSSIRLDIR-----K------I-GA-VKK-GE---------EA
I-ASQVRVKVAKNKLAP-P-F-REA-V----------FDID------FV-----------
-S-GINK-----TGEIIDMA--V-T----E----G--IIEK-G-G-SWYSY-----N---
--Q-----Q------Q-----LA---Q---------GREKTK-QYLE--D--N-QELLNE
IESKLRQRL-
>tr|D3AVX3|D3AVX3_POLPA Uncharacterized protein OS=Polysphondylium pallidum GN=PPL_00239 PE=3 SV=1
-------------------------------------E-KL-D-VI-PSGIISLD-----
YRL-G-------I---------GGIPKNH--I--IE-LC-G-E-S-SSGK-STFAL--HL
IAQ-L--Q------------------------A--A----------DptA----------
----------TC-----------------L--FIDT-ENSF-SS-GWASTL-GVD-Q--S
R----V-FI-SQ-P-----------K--Y--A------E----Q----V---------I-
---D----I--------V---------SK---S--L----K-------Q-----QFF---
---G----V-V-VID-SLAGLIP--RE----------Q-----LDS-T----NI-E----
--S--V--Q--YKWLD--EALQQLSHLVRQSNCSL-VITNQLR------N----------
--------SF--K---T-Hq--pK---------------------------N---N---N
---E--SG-NNNNSNDKYTDIKLELK-----K------D-RY-LFD-KQ---------ER
IdGSKTLVEIKKNSLEI-H-S-KLQ-SkrllgrftpfFDIK------FD-----------
-N-GISN-----NDELVKLA--E-L----L----N--IITT-S-N-T-------------
------------------------------------------------------------
----------
>tr|Q58MG9|Q58MG9_BPPRM Recombination and repair protein UvsX OS=Prochlorococcus phage P-SSM2 GN=uvsX PE=3 SV=1
-------KEIV--KEIGDE--YTQVAAD-I-Q-----E-NE-R-FI-DTGSYIFN-----
GLVsGs-----iF---------GGVSSSR--I--TA-IA-G-E-S-STGK-TYFSL--AV
VKN-F--L------------------------D--Nn--------pD--G----------
----------YC-----------------L--YFDT-EAAV-NK-GLLESR-GID-M--N
R----L-VV-VN-V-----------V--T--I------EefrsK----A---------L-
---R----A--------V---------DI---Y--L----K-------T-----SEE---
---ErkpcM-F-VLD-SLGMLST--EK----------E-----IRD-ALDD-KQ-V----
--RdmT--K--SQLVK--GAFRMLTLKLGQANIPL-IVTNHTY------D----------
--------VI--G---S-Y----V---------------------------P---T---K
---E---M-GGGSGLKYAASTIIYLS-----K------K-KE--KD-QK---------EV
I-GNLIKAKTHKSRLSK-E-N-KEV-Q----------IRLY------YD-----------
-ErGLDR-----YYGLLELG--E-I----G----G--MWKN-V-A-GRYEM-----N---
--G-----K------K-----IY---A---------------------------------
----------
>tr|Q6Y7M6|Q6Y7M6_BPPGK ORF93 OS=Staphylococcus phage K GN=PhageK_147 PE=4 SV=1
----------------GKE--LGLTLLS-D-T-N-R-A-DIkN-VI-PTMVPQYD-----
YIL-G-----------------GGIPLGR--L--TE-VY-G-L-T-GSGK-STFAV--HL
SRI-A--T------------------------Q--L----------G--V----------
----------IT-----------------I--WIDI-EGTA-DN-NRMEQL-GVD-V--S
K----L-FS-IQ-S-----------G--E--GrlkntvE----L----S---------V-
---E----QvgkeleywI---------DT---F--N---eK-------I-----PGV---
---P----I-VfIWD-SLGATRT--QK----------E-----IDG-GIDE-KQ-M----
--G--L--K--ASATQ--KVINAVTPKLNDTNTGL-IVINQAR------D----------
--------DM--N---AgM----Y---------------------------G---D---P
---I--KS-TGGRAFEHSASLRIKVH-----K------A-SQ-LKQ-KSelt---gkdEY
H-GHIMRIETKKSKLSR-P-G-QKA-E----------ADLL------SDymvgkeddpil
lN-GIDL-----EHTVYKEA--V-E----R----G--LITK---G-AWRNYv--tlN---
--G-----E------E-----IK---L---------RDAEWV-PVLK--D--N-KELYLE
LFSRV-----
>tr|A8ASX5|A8ASX5_BPA51 Gp141 OS=Listeria phage A511 PE=4 SV=1
----------------------LTTLQD-S-K-W-A-E-IS-D-KL-PTFIPQLD-----
YIL-G-----------------GGIPFGR--L--TE-IM-G-K-N-ASGK-STLAV--HL
TKV-A--L------------------------Q--L----------D--C----------
----------KV-----------------I--WIDT-EGTA-DP-SRLSQL-GVD-V--N
K----I-FF-VQ-P-----------K--K--S------K----N----AevnkedsitVe
fvaErveaI--------L---------NA---F--S----S-------S-----EQR---
---I----V-I-IWD-SIGHTPS--IK----------E-----IEQ-GVAG-KQ-P----
--G--I--K--AKAMA--QFATIIAPMVTKSHCAF-IGINQAR------D----------
--------EM--G---S-M----F---------------------------G---A---V
---D---S-PGGNALHHWASLRLEVK-----Q------A-SK-IEE-PMqnafgtmdnVY
V-GHKLRVITKKSKVST-P-R-QSA-E----------MFLL------SA-----------
-S-GLQY-----EENIYRSC--V-D----S------------------------------
[truncated: 1,611,976 more chars]
