# Supplementary material for: Diversity and Expression of Bacterial Metacaspases in an Aquatic Ecosystem
Source: Front Microbiol. 2016 Jul 6;7:1043. doi: 10.3389/fmicb.2016.01043 (PMC4933709; doi:10.3389/fmicb.2016.01043)
Supplement: Supplementary file 7 [file DataSheet2.ZIP › uniprot-proteomes.RecA.refpkg/phylo_model4Zgvf3.json]

{
    "Price-CAT": {
        "Rates": [
            0.057349, 
            0.078609, 
            0.107752, 
            0.147698, 
            0.202454, 
            0.277509, 
            0.380389, 
            0.521408, 
            0.714708, 
            0.979668, 
            1.342857, 
            1.840688, 
            2.523078, 
            3.458448, 
            4.740583, 
            6.498038, 
            8.907027, 
            12.209091, 
            16.735313, 
            22.939524
        ], 
        "SiteCategories": [
            9, 
            8, 
            9, 
            14, 
            13, 
            8, 
            12, 
            13, 
            11, 
            6, 
            9, 
            9, 
            9, 
            10, 
            13, 
            11, 
            3, 
            10, 
            6, 
            9, 
            9, 
            11, 
            10, 
            5, 
            12, 
            10, 
            9, 
            13, 
            9, 
            15, 
            11, 
            16, 
            9, 
            14, 
            10, 
            15, 
            9, 
            14, 
            9, 
            14, 
            12, 
            9, 
            13, 
            9, 
            13, 
            11, 
            9, 
            11, 
            8, 
            4, 
            8, 
            12, 
            12, 
            9, 
            4, 
            9, 
            9, 
            9, 
            9, 
            9, 
            13, 
            5, 
            7, 
            8, 
            5, 
            9, 
            9, 
            9, 
            9, 
            9, 
            10, 
            10, 
            11, 
            9, 
            9, 
            9, 
            9, 
            9, 
            9, 
            9, 
            9, 
            10, 
            7, 
            1, 
            13, 
            5, 
            11, 
            3, 
            5, 
            9, 
            9, 
            11, 
            9, 
            9, 
            12, 
            1, 
            9, 
            10, 
            12, 
            9, 
            3, 
            9, 
            8, 
            10, 
            6, 
            9, 
            6, 
            5, 
            2, 
            2, 
            9, 
            2, 
            4, 
            10, 
            9, 
            7, 
            9, 
            11, 
            9, 
            11, 
            11, 
            7, 
            11, 
            9, 
            11, 
            9, 
            10, 
            5, 
            9, 
            9, 
            9, 
            9, 
            9, 
            9, 
            9, 
            9, 
            9, 
            9, 
            9, 
            9, 
            9, 
            9, 
            9, 
            9, 
            9, 
            9, 
            9, 
            9, 
            9, 
            9, 
            9, 
            9, 
            11, 
            9, 
            10, 
            16, 
            10, 
            9, 
            9, 
            9, 
            9, 
            9, 
            9, 
            9, 
            9, 
            10, 
            9, 
            9, 
            10, 
            8, 
            9, 
            9, 
            9, 
            9, 
            9, 
            9, 
            9, 
            9, 
            9, 
            9, 
            9, 
            9, 
            9, 
            9, 
            9, 
            9, 
            9, 
            9, 
            9, 
            9, 
            13, 
            8, 
            9, 
            9, 
            9, 
            9, 
            9, 
            9, 
            9, 
            9, 
            9, 
            9, 
            9, 
            9, 
            9, 
            9, 
            9, 
            9, 
            9, 
            6, 
            9, 
            9, 
            9, 
            9, 
            1, 
            6, 
            9, 
            4, 
            6, 
            6, 
            8, 
            9, 
            6, 
            10, 
            9, 
            14, 
            7, 
            5, 
            14, 
            12, 
            10, 
            10, 
            4, 
            6, 
            12, 
            9, 
            12, 
            9, 
            9, 
            13, 
            13, 
            11, 
            9, 
            9, 
            11, 
            7, 
            9, 
            10, 
            10, 
            10, 
            6, 
            5, 
            9, 
            4, 
            9, 
            9, 
            9, 
            9, 
            9, 
            9, 
            9, 
            9, 
            9, 
            9, 
            9, 
            7, 
            9, 
            9, 
            11, 
            9, 
            9, 
            7, 
            9, 
            9, 
            9, 
            9, 
            9, 
            9, 
            4, 
            11, 
            9, 
            8, 
            11, 
            8, 
            8, 
            9, 
            10, 
            11, 
            6, 
            9, 
            9, 
            9, 
            9, 
            9, 
            9, 
            9, 
            9, 
            9, 
            7, 
            11, 
            9, 
            9, 
            10, 
            9, 
            9, 
            9, 
            9, 
            10, 
            6, 
            9, 
            9, 
            9, 
            9, 
            9, 
            9, 
            9, 
            9, 
            12, 
            8, 
            10, 
            9, 
            9, 
            9, 
            9, 
            9, 
            10, 
            11, 
            9, 
            11, 
            9, 
            9, 
            9, 
            6, 
            10, 
            9, 
            9, 
            9, 
            9, 
            9, 
            8, 
            9, 
            11, 
            10, 
            10, 
            9, 
            9, 
            10, 
            9, 
            4, 
            9, 
            9, 
            9, 
            9, 
            9, 
            11, 
            8, 
            12, 
            9, 
            9, 
            9, 
            9, 
            9, 
            8, 
            8, 
            9, 
            10, 
            7, 
            11, 
            11, 
            9, 
            12, 
            9, 
            8, 
            12, 
            1, 
            9, 
            1, 
            3, 
            3, 
            3, 
            5, 
            7, 
            4, 
            9, 
            9, 
            11, 
            9, 
            9, 
            9, 
            9, 
            9, 
            9, 
            9, 
            9, 
            9, 
            9, 
            9, 
            2, 
            9, 
            9, 
            10, 
            9, 
            9, 
            9, 
            10, 
            6, 
            10, 
            12, 
            7, 
            9, 
            8, 
            9, 
            11, 
            10, 
            9, 
            10, 
            9, 
            9, 
            9, 
            9, 
            9, 
            10, 
            6, 
            8, 
            9, 
            11, 
            9, 
            9, 
            8, 
            9, 
            9, 
            2, 
            3, 
            7, 
            3, 
            3, 
            9, 
            9, 
            7, 
            4, 
            8, 
            4, 
            6, 
            9, 
            8, 
            12, 
            12, 
            10, 
            11, 
            11, 
            9, 
            12, 
            10, 
            12, 
            10, 
            9, 
            10, 
            5, 
            5, 
            1, 
            1, 
            9, 
            1, 
            9, 
            9, 
            9, 
            9, 
            9, 
            9, 
            9, 
            11, 
            9, 
            9, 
            9, 
            9, 
            9, 
            9, 
            9, 
            9, 
            9, 
            9, 
            9, 
            9, 
            9, 
            9, 
            9, 
            9, 
            11, 
            6, 
            8, 
            10, 
            8, 
            7, 
            9, 
            9, 
            10, 
            10, 
            10, 
            10, 
            10, 
            9, 
            10, 
            11, 
            10, 
            10, 
            9, 
            9, 
            9, 
            9, 
            9, 
            9, 
            9, 
            9, 
            9, 
            9, 
            9, 
            9, 
            9, 
            9, 
            9, 
            9, 
            9, 
            9, 
            9, 
            9, 
            9, 
            9, 
            9, 
            9, 
            11, 
            10, 
            6, 
            11, 
            10, 
            12, 
            10, 
            8, 
            9, 
            10, 
            7, 
            10, 
            9, 
            11, 
            3, 
            9, 
            10, 
            8, 
            2, 
            9, 
            9, 
            1, 
            1, 
            8, 
            2, 
            5, 
            4, 
            6, 
            7, 
            11, 
            6, 
            10, 
            1, 
            12, 
            9, 
            9, 
            6, 
            9, 
            9, 
            9, 
            9, 
            9, 
            11, 
            10, 
            11, 
            9, 
            9, 
            10, 
            10, 
            13, 
            9, 
            11, 
            13, 
            9, 
            11, 
            7, 
            13, 
            9, 
            12, 
            14, 
            13, 
            12, 
            10, 
            10, 
            9, 
            10, 
            12, 
            12, 
            13, 
            14, 
            13, 
            13, 
            9, 
            4, 
            11, 
            11, 
            10, 
            11, 
            10, 
            7, 
            9, 
            8, 
            1, 
            1, 
            1, 
            10, 
            7, 
            9, 
            10, 
            2, 
            11, 
            7, 
            9, 
            11, 
            13, 
            9, 
            9, 
            11, 
            9, 
            9, 
            9, 
            9, 
            9, 
            9, 
            9, 
            9, 
            9, 
            9, 
            9, 
            9, 
            8, 
            12, 
            9, 
            9, 
            9, 
            9, 
            9, 
            9, 
            10, 
            8, 
            11, 
            11, 
            10, 
            10, 
            9, 
            9, 
            9, 
            9, 
            11, 
            10, 
            9, 
            10, 
            14, 
            9, 
            1, 
            9, 
            7, 
            13, 
            9, 
            9, 
            9, 
            9, 
            9, 
            14, 
            10, 
            9, 
            13, 
            13, 
            8, 
            13, 
            10, 
            9, 
            9, 
            12, 
            9, 
            14, 
            9, 
            9, 
            9, 
            9, 
            15, 
            9, 
            10, 
            11, 
            10, 
            14, 
            9, 
            10, 
            12, 
            13, 
            14, 
            6, 
            11, 
            10, 
            9, 
            5, 
            10, 
            10, 
            9, 
            12, 
            10, 
            11, 
            10, 
            11, 
            12, 
            12, 
            11, 
            15, 
            11, 
            11, 
            9, 
            9, 
            11, 
            14, 
            8, 
            11, 
            9, 
            11, 
            9, 
            14, 
            10, 
            11, 
            9, 
            9, 
            9, 
            9, 
            10, 
            9, 
            9, 
            9, 
            9, 
            9, 
            10, 
            9, 
            10, 
            9, 
            10, 
            5, 
            9, 
            9, 
            9, 
            9, 
            9, 
            9, 
            9, 
            9, 
            9, 
            4, 
            9, 
            10, 
            10, 
            12, 
            11, 
            9, 
            16, 
            15, 
            11, 
            15, 
            12, 
            9, 
            14, 
            9, 
            10, 
            11, 
            9, 
            14, 
            15, 
            15, 
            15, 
            17, 
            13, 
            12, 
            12, 
            17, 
            15, 
            11, 
            12, 
            15, 
            15, 
            14, 
            13
        ], 
        "n_cats": 20
    }, 
    "empirical_frequencies": false, 
    "datatype": "AA", 
    "subs_model": "JTT", 
    "program": "FastTree Version 2.1.7 SSE3, OpenMP (8 threads)", 
    "ras_model": "Price-CAT"
}
