# Supplementary material for: Diversity and Expression of Bacterial Metacaspases in an Aquatic Ecosystem
Source: Front Microbiol. 2016 Jul 6;7:1043. doi: 10.3389/fmicb.2016.01043 (PMC4933709; doi:10.3389/fmicb.2016.01043)
Supplement: Supplementary file 7 [file DataSheet2.ZIP › uniprot-proteomes.RecA.refpkg/tree7jy8xI.tre]

((((((((((((((((((((sp|Q67NU3|RECA_SYMTH:0.13521,(tr|E6SK36|E6SK36_THEM7:0.10541,tr|B1I314|B1I314_DESAP:0.14375)0.848:0.03198)0.798:0.01815,((tr|C9RBZ9|C9RBZ9_AMMDK:0.15996,tr|Q3ACX3|Q3ACX3_CARHZ:0.07696)0.410:0.01761,tr|K4LHF5|K4LHF5_THEPS:0.14764)0.903:0.01936)0.558:0.01164,tr|F6CHD2|F6CHD2_DESK7:0.10635)0.000:0.01133,(tr|Q2RJJ6|Q2RJJ6_MOOTA:0.11051,(tr|F4LUA7|F4LUA7_TEPAE:0.08224,tr|D9S3J5|D9S3J5_THEOJ:0.07787)0.989:0.05877)0.961:0.03435)0.710:0.01426,((tr|D5XER8|D5XER8_THEPJ:0.05387,((tr|R4KFF7|R4KFF7_9FIRM:0.1111,tr|C8W3R9|C8W3R9_DESAS:0.12565)0.957:0.05731,(tr|A5D2R8|A5D2R8_PELTS:0.04741,(tr|A4J5T8|A4J5T8_DESRM:0.04746,(tr|F6B5Y9|F6B5Y9_DESCC:0.04093,tr|F6DUR2|F6DUR2_DESRL:0.02291)0.157:0.01317)1.000:0.06862)0.460:0.03426)0.130:0.01545)0.720:0.00444,tr|B2A3V4|B2A3V4_NATTJ:0.14915)0.547:0.01365)0.862:0.02337,(sp|B0TII6|RECA_HELMI:0.12417,((tr|F0STX7|F0STX7_SYNGF:0.08486,(tr|W0EKW7|W0EKW7_9FIRM:0.00458,tr|K4LD43|K4LD43_9FIRM:0.00055)0.999:0.07397)0.988:0.05087,((tr|I4AAC0|I4AAC0_DESDJ:0.00695,(tr|L0FAE2|L0FAE2_DESDL:0.02794,tr|Q24W60|Q24W60_DESHY:0.01203)0.661:0.00405)0.966:0.02692,(tr|W0EBS3|W0EBS3_9FIRM:0.07763,(tr|I4D8I9|I4D8I9_DESAJ:0.04907,(tr|G7WGV7|G7WGV7_DESOD:0.03275,(tr|H5XWC7|H5XWC7_9FIRM:0.03061,tr|J7IRZ7|J7IRZ7_DESMD:0.01845)0.725:0.01244)0.937:0.02571)0.998:0.07203)0.868:0.02555)0.863:0.01704)0.963:0.03688)0.832:0.03451)0.587:0.01882,(((tr|D7CM94|D7CM94_SYNLT:0.12294,tr|Q0AXJ0|Q0AXJ0_SYNWW:0.14817)0.952:0.07733,((tr|R5BFY7|R5BFY7_9FIRM:0.0481,(tr|T0UFD6|T0UFD6_9FIRM:0.00054,tr|D1BNC2|D1BNC2_VEIPT:0.00213)0.994:0.0515)0.997:0.06648,(tr|R7MWJ7|R7MWJ7_9FIRM:0.0882,(tr|R7PP03|R7PP03_9FIRM:0.0718,(tr|R5SKZ1|R5SKZ1_9FIRM:0.05921,(tr|R6AJG7|R6AJG7_9FIRM:0.05237,tr|R7CU65|R7CU65_9FIRM:0.03764)0.684:0.01362)0.945:0.03193)1.000:0.09391)0.539:0.03166)0.975:0.07276)0.652:0.02689,((tr|G4Q8H8|G4Q8H8_ACIIR:0.01244,tr|R7M4P6|R7M4P6_9FIRM:0.03551)1.000:0.11907,(tr|R6MIC2|R6MIC2_9FIRM:0.1036,(tr|C9LX42|C9LX42_SELS3:0.09908,tr|I0GTA5|I0GTA5_SELRL:0.11097)0.998:0.07863)0.912:0.02814)0.503:0.01327)0.970:0.04099)0.890:0.01903,((tr|F4A1H5|F4A1H5_MAHA5:0.10374,tr|G8U0P6|G8U0P6_SULAD:0.1939)0.118:0.02194,((tr|L0IJH2|L0IJH2_THETR:0.0135,(tr|F6BLQ3|F6BLQ3_THEXL:0.00232,tr|I3VWF5|I3VWF5_THESW:0.00055)0.882:0.00757)0.995:0.0501,(sp|Q8RA55|RECA_THETN:0.03003,(tr|D7AP19|D7AP19_THEM3:0.00684,(tr|B0K1B8|B0K1B8_THEPX:0.00233,tr|I9AGK2|I9AGK2_9THEO:0.00055)0.767:0.00255)0.171:0.00547)0.960:0.03577)0.990:0.05571)0.911:0.02608)0.744:0.16219,(((tr|R6V4D8|R6V4D8_9CLOT:0.05118,(tr|R5KX98|R5KX98_9CLOT:0.04388,tr|R5TA03|R5TA03_9CLOT:0.02362)0.446:0.02516)1.000:0.11262,(((tr|A4XLD6|A4XLD6_CALS8:0.01066,(tr|G2PYC7|G2PYC7_9FIRM:0.00055,(tr|B9MQY3|B9MQY3_CALBD:0.00234,tr|E4SFM2|E4SFM2_CALK2:0.00055)0.853:0.00234)0.805:0.0059)1.000:0.14666,(tr|L7VRB1|L7VRB1_CLOSH:0.09974,(tr|A3DEA3|A3DEA3_CLOTH:0.01069,((tr|H2JJJ1|H2JJJ1_9CLOT:0.00748,tr|B8I7D2|B8I7D2_CLOCE:0.01497)1.000:0.07423,tr|G8M1C6|G8M1C6_CLOCD:0.03639)0.422:0.01661)0.915:0.02932)0.393:0.02355)0.893:0.02063,(((tr|R7F9P5|R7F9P5_9CLOT:0.02945,((tr|R6N6H6|R6N6H6_9CLOT:0.01776,(tr|R7GD56|R7GD56_9CLOT:0.02196,(tr|R6H290|R6H290_9CLOT:0.0166,(tr|R7LN38|R7LN38_9CLOT:0.01346,(tr|R7FJC8|R7FJC8_9CLOT:0.00494,tr|R7LPG6|R7LPG6_9CLOT:0.00055)0.830:0.00433)0.863:0.01135)0.676:0.0111)0.876:0.0143)0.948:0.02243,(tr|R7IS52|R7IS52_9CLOT:0.04216,tr|R6YMM9|R6YMM9_9CLOT:0.03437)0.926:0.01801)0.906:0.01201)0.794:0.01471,tr|R6YEY8|R6YEY8_9CLOT:0.03203)0.920:0.02107,((((tr|R6QME9|R6QME9_9CLOT:0.01096,tr|R7MC11|R7MC11_9CLOT:0.00361)0.999:0.05641,(tr|R5NT75|R5NT75_9CLOT:0.04304,(tr|R6B7M4|R6B7M4_9CLOT:0.0176,tr|R5Q7B8|R5Q7B8_9CLOT:0.02065)0.997:0.04138)0.818:0.01448)0.503:0.01342,tr|R7L818|R7L818_9CLOT:0.05137)0.807:0.00907,(tr|R6YAP2|R6YAP2_9CLOT:0.03193,(tr|R5XU45|R5XU45_9CLOT:0.03542,tr|R5YU83|R5YU83_9CLOT:0.03008)0.989:0.02805)0.815:0.01194)0.638:0.02436)1.000:0.07303)0.207:0.00988)0.927:0.02707,(tr|R6MGE9|R6MGE9_9FIRM:0.17174,(tr|R7IAP2|R7IAP2_9FIRM:0.18085,(((tr|R5B366|R5B366_9CLOT:0.09378,(tr|R6AGG6|R6AGG6_9CLOT:0.13315,tr|R5AHL7|R5AHL7_9CLOT:0.0632)0.905:0.02643)0.993:0.07069,(tr|D3R197|D3R197_CLOB3:0.16431,tr|G2MRH4|G2MRH4_9THEO:0.26215)0.795:0.03976)0.814:0.01872,(tr|R6GR26|R6GR26_9FIRM:0.19735,(((tr|R7BS90|R7BS90_9FIRM:0.11562,tr|R7KC94|R7KC94_9FIRM:0.11314)0.985:0.07661,(tr|R6WQ32|R6WQ32_9CLOT:0.17429,tr|R5FHW0|R5FHW0_9FIRM:0.11565)0.601:0.01845)0.969:0.05653,(tr|R5W621|R5W621_9DELT:0.18205,(tr|R7K583|R7K583_9FIRM:0.10464,tr|R7G5X2|R7G5X2_9PROT:0.13293)0.533:0.03296)0.951:0.04341)0.939:0.04453)0.973:0.05444)0.650:0.01259)0.733:0.01912)0.800:0.02699)0.926:0.02)0.493:0.01191,((((tr|H6LJY1|H6LJY1_ACEWD:0.11402,tr|E3GMJ0|E3GMJ0_EUBLK:0.08085)0.992:0.0868,((((tr|R5ETA1|R5ETA1_9FIRM:0.09084,(tr|R6H049|R6H049_9FIRM:0.07377,(tr|R6LJI5|R6LJI5_9FIRM:0.02175,tr|R5IXJ7|R5IXJ7_9FIRM:0.06858)0.951:0.02974)0.516:0.0173)0.999:0.06471,(tr|R5HFA4|R5HFA4_9FIRM:0.07625,((tr|G4KWI9|G4KWI9_OSCVS:0.06283,tr|R6TKM3|R6TKM3_9FIRM:0.04005)0.200:0.02479,(tr|R5RY51|R5RY51_9FIRM:0.05367,(tr|R6DA57|R6DA57_9FIRM:0.04417,(tr|R5D9B6|R5D9B6_9FIRM:0.02508,tr|R6GZR5|R6GZR5_9FIRM:0.02398)0.837:0.01941)0.995:0.0566)0.330:0.02646)0.996:0.06913)0.852:0.02658)0.891:0.02391,((tr|R5AYQ8|R5AYQ8_9FIRM:0.06616,(tr|R6HYX4|R6HYX4_9FIRM:0.01212,tr|R5CTZ3|R5CTZ3_9FIRM:0.01865)1.000:0.11807)0.997:0.10644,(tr|D4K9I8|D4K9I8_9FIRM:0.00054,(tr|R6PVD6|R6PVD6_9FIRM:0.00055,tr|D4JY91|D4JY91_9FIRM:0.00477)0.959:0.02395)1.000:0.13643)0.850:0.02989)0.980:0.04993,(((tr|E6U2V6|E6U2V6_ETHHY:0.13547,(tr|R6W612|R6W612_9FIRM:0.21458,((tr|R7EVY4|R7EVY4_9FIRM:0.09994,tr|R6TVC6|R6TVC6_9CLOT:0.1354)0.995:0.08462,((tr|R5QIT3|R5QIT3_9FIRM:0.06399,tr|R7FT20|R7FT20_9FIRM:0.06882)0.931:0.03431,tr|R6TM60|R6TM60_9FIRM:0.13622)0.721:0.02639)0.917:0.04392)0.688:0.0382)0.587:0.01153,((tr|R6BNB0|R6BNB0_9CLOT:0.01923,tr|R6CMQ2|R6CMQ2_9CLOT:0.02169)1.000:0.11941,(((((tr|R5V849|R5V849_9FIRM:0.08518,tr|R7FCT5|R7FCT5_9FIRM:0.11201)0.860:0.02111,(tr|D4LAG8|D4LAG8_RUMC1:0.00055,tr|R6ZW90|R6ZW90_9FIRM:0.00231)0.998:0.07138)0.786:0.02317,tr|R7MM78|R7MM78_9FIRM:0.08989)0.861:0.02546,(tr|R7KNJ7|R7KNJ7_9FIRM:0.09796,(tr|R6CEK1|R6CEK1_9FIRM:0.0927,(sp|P49985|RECA_RUMA7:0.07113,tr|R6T134|R6T134_9FIRM:0.01926)0.972:0.05351)0.920:0.02934)0.892:0.02876)0.972:0.04815,((tr|D4JWK0|D4JWK0_9FIRM:0.00055,tr|R6R4H7|R6R4H7_9FIRM:0.00242)1.000:0.20874,(tr|R5L734|R5L734_9FIRM:0.00053,tr|R5GQF7|R5GQF7_9FIRM:0.03059)1.000:0.13463)0.989:0.07607)0.950:0.04804)0.965:0.03693)0.875:0.01516,((((tr|R6Q8W3|R6Q8W3_9FIRM:0.03476,tr|R7BBX6|R7BBX6_9FIRM:0.01947)0.998:0.07855,(tr|R6J204|R6J204_9CLOT:0.11476,(tr|R5XCK3|R5XCK3_9FIRM:0.07049,tr|R5L1R6|R5L1R6_9CLOT:0.03985)0.657:0.03853)0.361:0.02924)0.979:0.05419,(tr|R6PHF2|R6PHF2_9CLOT:0.12553,((tr|R6E5X8|R6E5X8_9FIRM:0.0022,tr|R5Y6K6|R5Y6K6_9FIRM:0.00252)1.000:0.12116,(tr|R6I4L2|R6I4L2_9FIRM:0.05882,tr|R5MEH4|R5MEH4_9FIRM:0.11512)0.077:0.0278)0.009:0.01235)0.860:0.01964)0.999:0.07782,(((tr|R6YKZ9|R6YKZ9_9FIRM:0.0498,tr|R5AFL4|R5AFL4_9CLOT:0.02081)0.983:0.06714,tr|R6N8W2|R6N8W2_9CLOT:0.06783)0.577:0.01361,(tr|R6RQR8|R6RQR8_9CLOT:0.12827,(tr|R6GS12|R6GS12_9CLOT:0.0561,(tr|R6U5L2|R6U5L2_9CLOT:0.07184,((tr|R5DTC6|R5DTC6_9FIRM:0.03775,tr|R6N733|R6N733_9FIRM:0.037)0.981:0.0581,tr|R7NM47|R7NM47_9FIRM:0.08647)0.739:0.0342)0.901:0.02631)0.701:0.01926)0.868:0.02395)0.981:0.04824)0.935:0.02681)0.733:0.0134)0.926:0.03813)0.968:0.04049,(((tr|H1XX78|H1XX78_9BACT:0.16694,((((tr|G2SHB4|G2SHB4_RHOMR:0.12907,tr|Q2S2C8|Q2S2C8_SALRD:0.19687)0.998:0.11881,(((sp|B3QSD5|RECA_CHLT3:0.06308,((tr|B4S4R7|B4S4R7_PROA2:0.05177,tr|B3ENK1|B3ENK1_CHLPB:0.06412)0.885:0.02641,((sp|B3QQT8|RECA_CHLP8:0.02725,sp|O52393|RECA_CHLTE:0.01703)0.971:0.04906,((tr|A4SD03|A4SD03_PROVI:0.04654,tr|Q3B668|Q3B668_PELLD:0.01109)0.958:0.03377,((sp|B3EGP4|RECA_CHLL2:0.03754,tr|A1BIQ4|A1BIQ4_CHLPD:0.01744)0.947:0.02147,(tr|B4SFE4|B4SFE4_PELPB:0.0383,sp|Q3AU08|RECA_CHLCH:0.0531)0.263:0.00995)0.806:0.01276)0.961:0.03929)0.486:0.01942)0.860:0.04926)0.927:0.1381,tr|Q6YPK9|Q6YPK9_ONYPE:0.65577)0.708:0.03427,(tr|R7EVH5|R7EVH5_9BACT:0.27137,((tr|J9R2B3|J9R2B3_RIEAN:0.04619,(tr|H8M9H6|H8M9H6_RIEAD:0.00055,tr|L7TXN4|L7TXN4_RIEAN:0.00053)0.979:0.07703)0.997:0.17623,((((tr|X5DC16|X5DC16_9BACT:0.09685,(tr|R5NWZ9|R5NWZ9_9PORP:0.00275,(tr|R5V0L0|R5V0L0_9PORP:0.02285,tr|R6FGI5|R6FGI5_9PORP:0.02734)0.793:0.0078)1.000:0.06543)0.958:0.03693,((tr|R5WPM1|R5WPM1_9BACT:0.07594,(tr|R7JJ33|R7JJ33_9BACT:0.02873,(((tr|R5W192|R5W192_9BACT:0.00693,tr|R6VZ60|R6VZ60_9BACT:0.03324)0.905:0.0077,tr|R6XLX1|R6XLX1_9BACT:0.00476)0.000:0.00054,tr|I3YHG2|I3YHG2_ALIFI:0.00676)0.934:0.0196)0.956:0.03636)1.000:0.08749,(tr|U5Q6P9|U5Q6P9_9BACT:0.06992,((tr|R5BNP6|R5BNP6_9BACE:0.03666,((tr|R6SXT4|R6SXT4_9BACE:0.00404,(tr|R5SF15|R5SF15_9BACE:0.01152,tr|R6E658|R6E658_9BACE:0.00887)0.307:0.00497)0.996:0.0454,(tr|R5B9V3|R5B9V3_9BACT:0.00242,tr|R6YCK3|R6YCK3_9BACT:0.00254)0.949:0.02543)0.714:0.01547)0.998:0.06291,tr|R5IEV3|R5IEV3_9BACT:0.04986)0.435:0.01679)0.994:0.05745)0.710:0.03304)0.834:0.01752,(tr|F2IGN3|F2IGN3_FLUTR:0.12468,(((((tr|C7PK11|C7PK11_CHIPD:0.05734,(tr|W0F4K4|W0F4K4_9SPHI:0.06942,tr|G8TCH0|G8TCH0_NIAKG:0.03234)0.966:0.03684)1.000:0.12416,(((tr|F0S779|F0S779_PEDSD:0.04698,(tr|F4C814|F4C814_SPHS2:0.04295,tr|C6XTH0|C6XTH0_PEDHD:0.03155)0.802:0.02099)0.872:0.01771,tr|H1YF08|H1YF08_9SPHI:0.03987)0.085:0.01504,tr|H8KNW0|H8KNW0_SOLCM:0.02222)0.944:0.03275)0.840:0.01822,(tr|H6L2B0|H6L2B0_SAPGL:0.14136,tr|F4KXJ3|F4KXJ3_HALH1:0.09024)1.000:0.13329)0.629:0.01926,(tr|I4AHU2|I4AHU2_FLELS:0.17068,((tr|B3ETT2|B3ETT2_AMOA5:0.07909,tr|K0P9R1|K0P9R1_9BACT:0.13008)0.987:0.05207,(((tr|F8EN69|F8EN69_RUNSL:0.04621,(tr|D2QD05|D2QD05_SPILD:0.0223,tr|I0K3Y5|I0K3Y5_9BACT:0.0236)0.997:0.04925)0.750:0.01255,(tr|C6VUG8|C6VUG8_DYAFD:0.03971,(tr|E4RSP0|E4RSP0_LEAB4:0.06536,tr|I2ERP0|I2ERP0_EMTOG:0.07494)1.000:0.06827)0.884:0.02096)0.957:0.03389,((tr|E4TLR9|E4TLR9_MARTH:0.07286,(tr|G0IWT0|G0IWT0_CYCMS:0.04581,(tr|A3HWX3|A3HWX3_9BACT:0.02991,(tr|I3Z0E6|I3Z0E6_BELBD:0.02376,tr|L0FSS4|L0FSS4_ECHVK:0.04429)0.280:0.00548)0.393:0.00596)0.740:0.02368)0.828:0.01458,(sp|Q11QM8|RECA_CYTH3:0.0497,tr|W8F4Y8|W8F4Y8_9BACT:0.0955)0.846:0.0282)0.767:0.00969)0.146:0.01517)0.831:0.03364)0.995:0.07217)0.780:0.02322,((((tr|I3QFW0|I3QFW0_9FLAO:0.01602,(((tr|G8LR29|G8LR29_9FLAO:0.04159,tr|G7SQU2|G7SQU2_9FLAO:0.0403)0.763:0.00787,(tr|L7YF44|L7YF44_9FLAO:0.0046,tr|D0J8K4|D0J8K4_BLASP:0.00054)0.993:0.02366)0.890:0.01115,tr|D0JBR4|D0JBR4_BLASB:0.02721)0.971:0.02102)0.747:0.00367,(tr|U3Q5S6|U3Q5S6_9FLAO:0.04056,tr|M4ZRM3|M4ZRM3_9FLAO:0.01658)0.260:0.00623)1.000:0.25079,tr|G8R152|G8R152_OWEHD:0.08897)0.415:0.02794,(((tr|F0NXX1|F0NXX1_WEEVC:0.05901,tr|I3ZZ06|I3ZZ06_ORNRL:0.09059)0.912:0.03033,(tr|C6X028|C6X028_FLAB3:0.0665,(tr|E4TBP8|E4TBP8_RIEAD:0.00222,tr|J9R5I2|J9R5I2_RIEAN:0.00055)1.000:0.11627)0.968:0.0416)0.962:0.04341,((tr|A2TYC4|A2TYC4_9FLAO:0.06576,((tr|H1ZE83|H1ZE83_MYROD:0.03526,tr|H8XS56|H8XS56_FLAIG:0.03675)0.736:0.004,(tr|G8X517|G8X517_FLACA:0.03506,(tr|A6H1S7|A6H1S7_FLAPJ:0.01388,(tr|A5FLA2|A5FLA2_FLAJ1:0.0202,tr|G2Z4Y2|G2Z4Y2_FLABF:0.00842)0.965:0.02688)0.938:0.02087)0.881:0.01943)0.971:0.0237)0.866:0.00888,((((tr|F6GGH3|F6GGH3_LACS5:0.03241,tr|T2KQP1|T2KQP1_9FLAO:0.04839)0.974:0.03018,(tr|I3YV09|I3YV09_AEQSU:0.05015,((tr|L7W4R2|L7W4R2_NONDD:0.06569,((tr|A0M6E4|A0M6E4_GRAFK:0.02454,(tr|D5BBL5|D5BBL5_ZUNPS:0.0341,tr|K4IS25|K4IS25_PSYTT:0.05854)0.848:0.02101)0.861:0.01161,tr|A3U6B8|A3U6B8_CROAH:0.03933)0.751:0.01032)0.808:0.00979,tr|F4AZA1|F4AZA1_DOKS4:0.02638)0.659:0.01775)0.702:0.02199)0.000:0.00807,((tr|A4CHW1|A4CHW1_ROBBH:0.0469,(tr|G2PQ05|G2PQ05_MURRD:0.03088,tr|F0RHY0|F0RHY0_CELLC:0.03211)0.408:0.00401)0.875:0.01076,(tr|A4ANZ6|A4ANZ6_MARSH:0.02055,(tr|E6XAC9|E6XAC9_CELAD:0.03076,tr|G0L4Z3|G0L4Z3_ZOBGA:0.02038)0.375:0.00269)0.933:0.01528)0.903:0.0117)0.870:0.00999,(tr|F9YU46|F9YU46_CAPCC:0.0694,tr|C7M914|C7M914_CAPOD:0.20818)0.995:0.07805)0.886:0.01063)0.488:0.01096)0.719:0.02618)0.730:0.00848)0.942:0.02193)0.939:0.02097)0.783:0.02242,((((((((tr|R7NWG7|R7NWG7_9BACE:0.00981,(tr|A6L2X2|A6L2X2_BACV8:0.00243,tr|R6HKV9|R6HKV9_9BACE:0.00055)0.966:0.01237)0.920:0.011,(((tr|R6CSJ9|R6CSJ9_9BACE:0.01245,(tr|R6MLD8|R6MLD8_9BACE:0.00053,(tr|R6CCZ1|R6CCZ1_9BACE:0.00984,tr|R5MJ24|R5MJ24_9BACE:0.00055)0.808:0.00244)0.929:0.00763)0.000:0.00149,(tr|R7CYA5|R7CYA5_9BACE:0.05311,(((tr|R5JHK0|R5JHK0_9BACE:0.01225,(sp|P22841|RECA_BACFR:0.00055,(tr|R5RAY2|R5RAY2_9BACE:0.00088,tr|R6DF19|R6DF19_9BACE:0.00053)0.943:0.00154)0.852:0.00461)0.905:0.01415,((tr|R5UR38|R5UR38_9BACE:0.00605,(tr|R6J896|R6J896_9BACE:0.00381,tr|R6RW30|R6RW30_9BACE:0.01097)0.608:0.00475)0.960:0.01482,(sp|Q45791|RECA_BACTN:0.00486,tr|R6VDZ8|R6VDZ8_9BACE:0.00054)0.960:0.01553)0.914:0.01275)0.242:0.00516,((tr|E6SN43|E6SN43_BACT6:0.01919,(tr|R6A5D1|R6A5D1_9BACE:0.00055,((tr|R6M9V0|R6M9V0_9BACE:0.00055,(tr|R7EH23|R7EH23_9BACE:0.00452,(tr|R6KSD9|R6KSD9_9BACE:0.00053,tr|R7E6H7|R7E6H7_9BACE:0.01179)0.954:0.0125)0.878:0.00509)0.766:0.00241,tr|R5K8G0|R5K8G0_9BACE:0.00054)0.921:0.00485)0.816:0.00055)0.695:0.00311,((tr|R5S6Y3|R5S6Y3_9BACE:0.00723,tr|R5C4U7|R5C4U7_9BACE:0.00246)0.786:0.00428,tr|R6FK96|R6FK96_9BACE:0.05356)0.664:0.00444)0.991:0.02864)0.973:0.02618)0.872:0.01269)0.925:0.01039,((tr|R6S274|R6S274_9BACE:0.00441,(tr|R5TVP8|R5TVP8_9BACE:0.01418,tr|F0QZN7|F0QZN7_BACSH:0.00196)0.967:0.01653)0.801:0.00338,(tr|R6YQA7|R6YQA7_9BACE:0.00644,(tr|R5V7J1|R5V7J1_9BACE:0.0024,tr|R7A9T3|R7A9T3_9BACE:0.00055)0.772:0.00208)0.802:0.00373)0.783:0.00335)0.403:0.00792)0.836:0.01437,(tr|F3ZUE3|F3ZUE3_9BACE:0.06407,(tr|R5NEB8|R5NEB8_9BACT:0.03723,(((tr|R6W935|R6W935_9BACT:0.03996,(tr|R5KE61|R5KE61_9BACT:0.01381,(tr|R5M082|R5M082_9BACT:0.00619,tr|R5CEP7|R5CEP7_9BACT:0.00908)0.873:0.00735)0.953:0.01924)0.091:0.01111,(((tr|R6EUF1|R6EUF1_9BACT:0.05269,((tr|R6X643|R6X643_9BACT:0.01626,(tr|R6PWJ2|R6PWJ2_9BACT:0.02726,tr|R6C1I3|R6C1I3_9BACT:0.0305)0.937:0.02685)0.983:0.03833,tr|R6VTQ9|R6VTQ9_9BACT:0.04648)0.095:0.01395)0.744:0.01029,tr|D3I9G8|D3I9G8_9BACT:0.12614)0.860:0.01254,((tr|R5PW89|R5PW89_9BACT:0.04101,(tr|R6EYM5|R6EYM5_9BACT:0.00055,tr|R7H3H2|R7H3H2_9BACT:0.0048)0.960:0.0178)0.205:0.00621,(sp|Q59717|RECA_PRER2:0.04653,(tr|R5PAA1|R5PAA1_9BACT:0.00886,((tr|I1YUW3|I1YUW3_PREI7:0.03874,(tr|F9D1U6|F9D1U6_PREDD:0.05946,tr|R5FBE0|R5FBE0_9BACT:0.04317)0.985:0.0431)0.840:0.00842,(tr|D9RRN8|D9RRN8_PREMB:0.01238,tr|F2KVF9|F2KVF9_PREDF:0.00232)0.984:0.01973)0.986:0.02529)0.760:0.01253)0.945:0.01737)0.335:0.00978)0.789:0.00611)0.982:0.03492,(tr|R7P8Q5|R7P8Q5_9BACT:0.05015,(tr|R5GSH1|R5GSH1_9BACT:0.04761,(tr|R5ZZ76|R5ZZ76_9BACT:0.02288,tr|R7LFQ3|R7LFQ3_9BACT:0.05739)0.951:0.02108)0.782:0.01232)0.821:0.01472)0.874:0.02192)0.992:0.04087)0.451:0.00858)0.951:0.02898,(tr|G8UL93|G8UL93_TANFA:0.07764,(tr|R7JNS1|R7JNS1_9PORP:0.01579,(tr|A6LBZ5|A6LBZ5_PARD8:0.01773,(tr|R6WR50|R6WR50_9PORP:0.00054,tr|R5DHP7|R5DHP7_9PORP:0.00701)0.948:0.01959)0.947:0.01746)0.943:0.02555)0.768:0.02752)0.924:0.02503,(tr|E4T0X7|E4T0X7_PALPW:0.10827,(tr|R7DF02|R7DF02_9PORP:0.01118,(tr|R5IMW3|R5IMW3_9PORP:0.02533,((tr|R5EPX8|R5EPX8_9BACE:0.00227,tr|W0ERT0|W0ERT0_9PORP:0.00485)0.994:0.02662,tr|R5Y345|R5Y345_9BACE:0.01655)0.841:0.00848)0.358:0.00466)0.936:0.02112)0.566:0.01365)0.935:0.02289,(tr|R7HRM1|R7HRM1_9BACT:0.11367,(tr|R7J2V1|R7J2V1_9BACT:0.0983,(tr|R5AS26|R5AS26_9BACT:0.07932,tr|R5BCD7|R5BCD7_9BACE:0.10237)0.854:0.02431)0.992:0.05525)0.812:0.02844)0.872:0.01851,(sp|B2RJN1|RECA_PORG3:0.10427,(tr|R5G0L8|R5G0L8_9PORP:0.1575,(tr|F4KJP7|F4KJP7_PORAD:0.21139,tr|R7EXC7|R7EXC7_9BACT:0.33726)0.668:0.04013)0.958:0.05842)0.788:0.03196)0.198:0.01909,tr|B6YQ33|B6YQ33_AZOPC:0.12167)0.942:0.0268)0.468:0.03775)0.531:0.03572)0.416:0.03893)0.713:0.05907)0.602:0.03522,tr|A7HDQ8|A7HDQ8_ANADF:0.30126)0.000:0.0009,((tr|D5MF57|D5MF57_9BACT:0.16978,((tr|Q02AB1|Q02AB1_SOLUE:0.09657,(tr|Q1IV37|Q1IV37_KORVE:0.07393,(tr|C1F677|C1F677_ACIC5:0.03365,((tr|E8V5J0|E8V5J0_TERSS:0.02829,tr|I3ZLA7|I3ZLA7_TERRK:0.01939)0.964:0.02997,(tr|E8WYG3|E8WYG3_ACISM:0.03175,tr|G8NTS6|G8NTS6_GRAMM:0.04057)0.949:0.02725)0.779:0.02002)0.991:0.05081)0.480:0.02426)0.986:0.08283,tr|G2LF87|G2LF87_CHLTF:0.27353)0.259:0.03333)0.953:0.0578,((((((sp|A0LLA4|RECA_SYNFM:0.16693,(sp|Q2LPL5|RECA_SYNAS:0.1069,tr|F2NE06|F2NE06_DESAR:0.1954)0.206:0.04618)0.866:0.0434,(tr|I4B3N6|I4B3N6_TURPD:0.2216,(tr|I0AJ84|I0AJ84_IGNAJ:0.08737,tr|I7A709|I7A709_MELRP:0.11794)1.000:0.16134)0.865:0.04598)0.466:0.02289,(((((tr|C8WZY7|C8WZY7_DESRD:0.08645,(tr|C7LXL9|C7LXL9_DESBD:0.09869,(tr|F3Z3M6|F3Z3M6_DESAF:0.10002,(((sp|Q30YS6|RECA_DESAG:0.076,((sp|P62214|RECA_DESVH:0.04473,sp|B8DP00|RECA_DESVM:0.04277)0.421:0.01686,(sp|B8J369|RECA_DESDA:0.08974,tr|M1GHH4|M1GHH4_LAWIN:0.08207)0.816:0.02934)0.914:0.02856)0.460:0.02126,tr|T2GCY1|T2GCY1_DESGI:0.06507)0.956:0.0272,(sp|C4XQT5|RECA_DESMR:0.01234,tr|G7Q9N7|G7Q9N7_9DELT:0.01256)0.999:0.06137)0.655:0.00972)0.806:0.02322)0.636:0.01034)0.674:0.02775,((tr|L0RC49|L0RC49_9DELT:0.024,tr|C6C1J7|C6C1J7_DESAD:0.03388)0.999:0.07211,(tr|E6VWW8|E6VWW8_DESAO:0.02357,(tr|M1WKP5|M1WKP5_DESPC:0.02712,tr|F0JF09|F0JF09_DESDE:0.03444)0.043:0.00797)1.000:0.09357)0.891:0.02861)1.000:0.18096,(sp|B9L7U2|RECA_NAUPA:0.09779,(((((sp|Q30P05|RECA_SULDN:0.02612,((tr|E4TW99|E4TW99_SULKY:0.00295,tr|K7SAG2|K7SAG2_9HELI:0.00673)1.000:0.06914,tr|E0USX9|E0USX9_SULAO:0.02257)0.049:0.01185)0.999:0.07062,(sp|A6Q6D3|RECA_SULNB:0.07354,tr|E6WZ19|E6WZ19_NITSE:0.00054)0.999:0.06383)0.895:0.01568,sp|A6Q5K5|RECA_NITSB:0.06372)0.774:0.01355,(tr|W6EM71|W6EM71_SULMU:0.01875,(tr|I3Y0L7|I3Y0L7_SULBS:0.00725,tr|D1B578|D1B578_SULD5:0.00478)0.874:0.01107)1.000:0.06085)0.921:0.01993,((sp|A7I456|RECA_CAMHC:0.08285,((tr|A7ZFN0|A7ZFN0_CAMC1:0.01833,tr|A7H0M6|A7H0M6_CAMC5:0.02862)0.997:0.05416,((sp|A0RMH3|RECA_CAMFF:0.00055,tr|U5XZG8|U5XZG8_CAMFE:0.00234)0.998:0.07295,(sp|B9KEN1|RECA_CAMLR:0.03555,(tr|W8KL65|W8KL65_CAMCO:0.00254,(tr|W8KFX2|W8KFX2_CAMCO:0.00054,(sp|A7H623|RECA_CAMJD:0.00961,(sp|A8FNY4|RECA_CAMJ8:0.00055,(tr|D2MW22|D2MW22_CAMJU:0.00718,tr|T2D8J0|T2D8J0_CAMJU:0.00239)0.000:0.00055)0.812:0.00238)0.756:0.0024)0.931:0.00948)0.912:0.02019)0.963:0.03942)0.834:0.01704)0.316:0.01695)0.943:0.03312,((tr|D5V7I3|D5V7I3_ARCNC:0.02396,(sp|A8EWY1|RECA_ARCB4:0.0138,tr|G2HS82|G2HS82_9PROT:0.00814)0.993:0.04307)1.000:0.10401,((((tr|D0IR27|D0IR27_HELP1:0.00055,((sp|P42445|RECA_HELPY:0.00239,tr|E8QMH9|E8QMH9_HELPR:0.00055)0.922:0.00181,(((sp|Q17YV1|RECA_HELAH:0.00477,tr|R4QEY8|R4QEY8_HELPX:0.00239)0.000:0.00054,((tr|X2IDL2|X2IDL2_HELPX:0.00239,sp|B2URY3|RECA_HELPS:0.00239)0.000:0.00055,tr|S5NIS1|S5NIS1_HELPX:0.00055)0.990:0.00055)1.000:0.00054,(tr|I0EBR7|I0EBR7_HELPX:0.00229,((tr|I0ELP9|I0ELP9_HELC0:0.00055,tr|I0ERT0|I0ERT0_HELCM:0.00238)0.991:0.01202,(tr|I0E7E1|I0E7E1_HELPX:0.00055,(tr|G2M507|G2M507_HELPX:0.00239,((sp|Q1CV04|RECA_HELPH:0.00055,((sp|B5Z9S8|RECA_HELPG:0.0024,tr|X2I3G2|X2I3G2_HELPX:0.0024)0.922:0.00228,((sp|B6JPQ1|RECA_HELP2:0.00055,tr|H8H764|H8H764_HELPX:0.0024)0.922:0.00229,(tr|R4Q8M4|R4Q8M4_HELPX:0.00055,(((tr|A0A024BY18|A0A024BY18_HELPX:0.00055,tr|T1U7U6|T1U7U6_HELPX:0.0024)0.862:0.0024,sp|Q9ZMS7|RECA_HELPJ:0.00055)0.000:0.00055,tr|E1Q1P5|E1Q1P5_HELPM:0.00242)0.857:0.00239)1.000:0.00053)0.905:0.00724)1.000:0.00051)0.000:0.00054,tr|V5NI20|V5NI20_HELPX:0.00241)0.848:0.0024)0.000:0.00055)0.845:0.00054)1.000:0.00054)0.216:0.00239)0.922:0.00166)0.964:0.0012)0.955:0.02412,(tr|D3UG28|D3UG28_HELM1:0.04175,(sp|Q7VIH2|RECA_HELHP:0.02429,tr|I2F9N6|I2F9N6_HELCP:0.01385)0.051:0.00971)0.949:0.03287)0.982:0.04456,(sp|Q7M8Q1|RECA_WOLSU:0.04025,tr|C5ZVG5|C5ZVG5_9HELI:0.0413)0.561:0.03507)0.711:0.04034,(tr|E7AC98|E7AC98_HELFC:0.05648,(tr|K4RHB0|K4RHB0_HELHE:0.04,tr|F8KSF5|F8KSF5_HELBC:0.04096)0.984:0.04523)0.995:0.07865)0.729:0.0074)0.851:0.01624)0.964:0.036)0.977:0.05306)0.996:0.12264)0.880:0.02954,(tr|E1QIT6|E1QIT6_DESB2:0.1813,(tr|F8ABG7|F8ABG7_THEID:0.1481,tr|F8C2F6|F8C2F6_THEGP:0.1961)0.969:0.07559)0.876:0.03218)0.883:0.04623,(tr|D6Z4V8|D6Z4V8_DESAT:0.14524,((tr|V4J6L4|V4J6L4_9DELT:0.03676,tr|E8RGI0|E8RGI0_DESPD:0.14288)0.980:0.04552,(tr|M1PB47|M1PB47_DESSD:0.07885,sp|Q6AIZ3|RECA_DESPS:0.10439)0.813:0.01843)0.992:0.07972)0.964:0.06444)0.842:0.02566)0.835:0.01478,(((((tr|D0LIM2|D0LIM2_HALO1:0.11735,(tr|S4XQ15|S4XQ15_SORCE:0.00648,tr|A9GC15|A9GC15_SORC5:0.00949)1.000:0.19427)0.971:0.07051,((((tr|L7U8E7|L7U8E7_MYXSD:0.01768,tr|Q1DCH8|Q1DCH8_MYXXD:0.01575)0.277:0.00529,(tr|Q08Y00|Q08Y00_STIAD:0.01813,tr|H8MS27|H8MS27_CORCM:0.04479)0.750:0.00834)0.996:0.07882,(tr|A7H7H5|A7H7H5_ANADF:0.01159,(tr|Q2IGM0|Q2IGM0_ANADE:0.00895,(tr|B8J9N8|B8J9N8_ANAD2:0.00236,tr|B4UGJ8|B4UGJ8_ANASK:0.00055)0.879:0.00796)0.981:0.02956)0.981:0.0513)0.917:0.05199,(tr|Q3A1W3|Q3A1W3_PELCD:0.10313,((sp|Q39Z80|RECA_GEOMG:0.05713,sp|P62215|RECA_GEOSL:0.02519)0.973:0.03195,(((tr|E8WU90|E8WU90_GEOS8:0.01176,(sp|B5ED05|RECA_GEOBB:0.00055,sp|C6E6X6|RECA_GEOSM:0.00055)0.929:0.01198)0.994:0.04703,(tr|B9M365|B9M365_GEODF:0.0189,tr|A5GDB6|A5GDB6_GEOUR:0.01196)0.936:0.02468)0.855:0.01652,(tr|B3E9Z2|B3E9Z2_GEOLS:0.0639,tr|A1ATV2|A1ATV2_PELPD:0.03953)0.957:0.02984)0.645:0.00907)0.933:0.04392)0.974:0.05883)0.715:0.03701)0.848:0.02535,((tr|M4V9S2|M4V9S2_9DELT:0.07108,(sp|P62212|RECA_BDEBA:0.02123,tr|W5X350|W5X350_BDEBC:0.0309)0.978:0.05343)0.998:0.09787,tr|E1X2P7|E1X2P7_BACMS:0.21689)0.815:0.03089)0.906:0.02759,((((tr|R4PV23|R4PV23_9BACT:0.04515,tr|V5RU82|V5RU82_9BACT:0.03252)1.000:0.17022,((sp|B0SCX2|RECA_LEPBA:0.11298,(sp|P62217|RECA_LEPIC:0.00053,tr|Q04T44|Q04T44_LEPBJ:0.01406)0.989:0.08018)0.995:0.0943,(tr|D8PDX9|D8PDX9_9BACT:0.14229,(tr|J9ZBW9|J9ZBW9_LEPFM:0.11155,tr|I0IPJ1|I0IPJ1_LEPFC:0.07457)0.994:0.09071)0.838:0.0345)0.251:0.02233)0.753:0.02374,((((((((tr|M4VK21|M4VK21_9PROT:0.00196,tr|G2KRP6|G2KRP6_MICAA:0.00053)0.998:0.07702,tr|A0L826|A0L826_MAGSM:0.17438)0.725:0.03338,(((sp|P48289|RECA_GLUOX:0.01197,tr|K7SG21|K7SG21_GLUOY:0.01505)0.998:0.05311,((tr|D5QCF9|D5QCF9_KOMHA:0.01226,(tr|G2I1U6|G2I1U6_GLUMN:0.00053,tr|W5Y6C0|W5Y6C0_KOMXY:0.00931)0.977:0.01476)0.907:0.00857,(tr|A9HM16|A9HM16_GLUDA:0.02264,tr|C7KWP3|C7KWP3_ACEPA:0.04333)0.828:0.00579)0.898:0.01566)0.653:0.03167,(sp|A5FXB8|RECA_ACICJ:0.0495,tr|Q2LAI8|Q2LAI8_GRABC:0.0679)0.880:0.02826)0.965:0.04203)0.915:0.02252,((tr|I3TJN0|I3TJN0_TISMK:0.11337,((tr|D5AU57|D5AU57_RHOCB:0.04854,((sp|A3PLJ2|RECA_RHOS1:0.00859,sp|A4WV48|RECA_RHOS5:0.00562)0.999:0.0438,(tr|S5YWN6|S5YWN6_PARAH:0.00903,tr|A1AZL5|A1AZL5_PARDP:0.01593)0.824:0.00641)0.927:0.01806)0.952:0.03279,((tr|Q28QV9|Q28QV9_JANSC:0.03644,(tr|F9Y5X5|F9Y5X5_KETVW:0.00055,tr|E3F2D6|E3F2D6_KETVY:0.00289)0.999:0.03995)0.598:0.00855,(((sp|Q5LRU0|RECA_RUEPO:0.01936,((tr|Q165U4|Q165U4_ROSDO:0.00055,tr|F7ZJJ8|F7ZJJ8_ROSLO:0.01437)0.999:0.03981,(tr|Q1GHA3|Q1GHA3_RUEST:0.01472,(tr|V9VPM8|V9VPM8_9RHOB:0.0193,(tr|I7ECH5|I7ECH5_PHAG2:0.00054,tr|V9WIF7|V9WIF7_9RHOB:0.00237)0.963:0.01644)0.411:0.0074)0.884:0.01465)0.896:0.00964)0.965:0.02071,(tr|A8LLK7|A8LLK7_DINSH:0.06401,(tr|M9RBC3|M9RBC3_9RHOB:0.0177,tr|M9RP24|M9RP24_9RHOB:0.00196)0.998:0.05655)0.470:0.01386)0.582:0.0091,tr|W8SS02|W8SS02_9RHOB:0.02131)0.938:0.01857)0.775:0.00601)1.000:0.09631)0.857:0.0151,(((sp|A7HWA4|RECA_PARL1:0.0351,(((tr|D9QF05|D9QF05_BRESC:0.08099,(tr|E8RUV3|E8RUV3_ASTEC:0.06364,(tr|B4RHD9|B4RHD9_PHEZH:0.0477,(sp|B0SZN2|RECA_CAUSK:0.02529,(sp|B8H3I7|RECA_CAUCN:0.0157,tr|D5VFE4|D5VFE4_CAUST:0.01442)0.648:0.01253)0.938:0.02644)0.874:0.0246)0.793:0.02052)0.987:0.05703,((tr|F8ETM8|F8ETM8_ZYMMT:0.02206,(sp|Q9X5D8|RECA_ZYMMO:0.00055,(tr|C8WFM9|C8WFM9_ZYMMN:0.00237,tr|W6IU95|W6IU95_ZYMMB:0.00231)0.000:0.00055)0.866:0.01177)0.990:0.05172,((tr|A5V3L4|A5V3L4_SPHWW:0.04657,((((tr|Q2N9K3|Q2N9K3_ERYLH:0.02976,tr|F6IGZ6|F6IGZ6_9SPHN:0.02055)0.931:0.0195,tr|Q1GSD4|Q1GSD4_SPHAL:0.04378)0.478:0.01103,tr|Q2G8V4|Q2G8V4_NOVAD:0.01346)0.767:0.0203,tr|G2IS38|G2IS38_9SPHN:0.02597)0.920:0.02348)0.759:0.01433,(tr|M4S8N8|M4S8N8_9SPHN:0.00979,(tr|W0A5D1|W0A5D1_9SPHN:0.04445,(tr|F6ET08|F6ET08_SPHCR:0.01457,tr|D4Z683|D4Z683_SPHJU:0.0024)0.993:0.03226)0.809:0.01186)0.044:0.00675)0.912:0.02553)1.000:0.09186)0.931:0.03487,(((tr|C6XLQ4|C6XLQ4_HIRBI:0.06044,tr|Q0BYM2|Q0BYM2_HYPNA:0.06753)0.955:0.03995,tr|Q0AQY8|Q0AQY8_MARMM:0.05978)0.613:0.02975,tr|E0TDW0|E0TDW0_PARBH:0.07894)0.461:0.01879)0.936:0.028)0.574:0.01212,(((((sp|A6X0E8|RECA_OCHA4:0.01178,(tr|C7LCF2|C7LCF2_BRUMC:0.00232,(sp|B2S648|RECA_BRUA1:0.00055,sp|B0CH00|RECA_BRUSI:0.00232)0.000:0.00053)0.859:0.0051)0.976:0.02071,((sp|Q11IW6|RECA_CHESB:0.02833,sp|Q98NQ6|RECA_RHILO:0.01355)0.875:0.01528,((((tr|I3X9R0|I3X9R0_RHIFR:0.00982,(sp|C3MD93|RECA_RHISN:0.0023,tr|G9A701|G9A701_RHIFH:0.00244)0.740:0.00226)0.923:0.00729,sp|A6U9N5|RECA_SINMW:0.00489)0.765:0.00201,sp|P27865|RECA_RHIME:0.0074)0.968:0.01862,(sp|B9JX56|RECA_AGRVS:0.03652,((tr|F0L6Z3|F0L6Z3_AGRSH:0.01076,(sp|P33156|RECA_AGRT5:0.00231,tr|U4Q8M2|U4Q8M2_9RHIZ:0.00055)0.859:0.00594)0.955:0.01385,(((tr|H6UEQ7|H6UEQ7_9RHIZ:0.01711,((sp|Q1MFZ8|RECA_RHIL3:0.00055,tr|C6AZP2|C6AZP2_RHILS:0.00233)0.780:0.00276,(sp|B3PPU4|RECA_RHIE6:0.0025,sp|Q2K7T3|RECA_RHIEC:0.01166)0.380:0.00708)0.798:0.00923)0.740:0.00251,tr|L0LMS0|L0LMS0_RHITR:0.00228)0.789:0.00271,sp|B9JFS7|RECA_AGRRK:0.00442)0.851:0.00581)0.599:0.00947)0.567:0.012)0.960:0.02407)0.869:0.0089)0.907:0.01485,((tr|E6YIA2|E6YIA2_BARC7:0.01624,((sp|A1USS3|RECA_BARBK:0.01597,((((sp|A9IVY9|RECA_BART1:0.00938,(tr|M1P2Y1|M1P2Y1_BARVW:0.00054,tr|C6AEB3|C6AEB3_BARGA:0.01166)0.794:0.00943)0.734:0.00235,(sp|Q6G2Z3|RECA_BARHE:0.00232,tr|X5M547|X5M547_BARHN:0.00055)0.851:0.00232)1.000:0.00055,sp|Q6FZF0|RECA_BARQU:0.00221)0.808:0.01032,tr|N6UQL9|N6UQL9_9RHIZ:0.03681)0.638:0.00753)0.506:0.00927,tr|M1N402|M1N402_BARAA:0.01669)0.566:0.00735)0.998:0.03985,(tr|L0EUV5|L0EUV5_LIBCB:0.05447,(tr|U6B838|U6B838_9RHIZ:0.02712,(tr|E4UDT6|E4UDT6_LIBSC:0.04103,tr|M4Q202|M4Q202_LIBAS:0.05449)0.969:0.03471)0.999:0.07447)0.995:0.0527)0.863:0.01266)0.954:0.01839,((sp|B1LWT6|RECA_METRJ:0.00415,(tr|B1ZC93|B1ZC93_METPB:0.0023,(tr|C5ATG2|C5ATG2_METEA:0.00234,(sp|B8IP29|RECA_METNO:0.00055,sp|B0UGP0|RECA_METS4:0.00236)0.999:0.02785)0.457:0.00241)0.951:0.01958)1.000:0.05312,(((tr|B6JBM2|B6JBM2_OLICO:0.02008,(((sp|Q1QMW2|RECA_NITHX:0.00839,sp|Q3ST50|RECA_NITWN:0.01276)0.956:0.01574,((sp|Q9XBC1|RECA_RHOPA:0.00264,(tr|Q13AC3|Q13AC3_RHOPS:0.00552,(tr|Q2ITM5|Q2ITM5_RHOP2:0.0105,(tr|Q218Q7|Q218Q7_RHOPB:0.00055,tr|Q07R91|Q07R91_RHOP5:0.01633)0.198:0.00347)0.935:0.01084)0.765:0.00921)0.876:0.00661,tr|E6VIB0|E6VIB0_RHOPX:0.00462)0.863:0.00661)0.787:0.00375,(tr|F7QPK7|F7QPK7_9BRAD:0.01473,((tr|I0G4L4|I0G4L4_9BRAD:0.00462,(sp|Q89I84|RECA_BRADU:0.0023,(tr|G7DRA9|G7DRA9_BRAJP:0.00055,tr|H5YMJ2|H5YMJ2_9BRAD:0.00458)0.798:0.00232)0.706:0.00233)0.904:0.00749,(tr|A4YXR0|A4YXR0_BRASO:0.0023,(tr|M4ZR60|M4ZR60_9BRAD:0.00457,tr|A5EMM4|A5EMM4_BRASB:0.00458)0.776:0.00231)0.932:0.01116)0.973:0.01459)0.972:0.01796)0.373:0.00609)1.000:0.06323,(tr|D7A1A1|D7A1A1_STAND:0.02916,(tr|A8ICX1|A8ICX1_AZOC5:0.01091,tr|A7IMQ9|A7IMQ9_XANP2:0.04099)0.921:0.02216)0.693:0.02582)0.910:0.02306,(tr|B8ETR1|B8ETR1_METSB:0.03216,(tr|J7Q3W2|J7Q3W2_METSZ:0.03844,tr|B2IHX1|B2IHX1_BEII9:0.03454)0.380:0.00961)0.975:0.0356)0.815:0.01875)0.913:0.01582)0.860:0.01363,(tr|G8PS39|G8PS39_PSEUV:0.04784,tr|F2J462|F2J462_POLGS:0.02852)0.955:0.02927)0.807:0.01442)0.854:0.01438,(tr|G4RE92|G4RE92_PELHB:0.0932,(tr|E3I0B0|E3I0B0_RHOVT:0.0913,(tr|V5SFY5|V5SFY5_9RHIZ:0.08636,(tr|F8J601|F8J601_HYPSM:0.05223,(tr|D8JQH0|D8JQH0_HYPDA:0.01634,tr|N0B4E7|N0B4E7_9RHIZ:0.01315)0.904:0.01404)0.802:0.02871)0.877:0.03619)0.860:0.02245)0.826:0.01312)0.951:0.02166)0.902:0.01516)0.060:0.00076,((((sp|Q2W9P9|RECA_MAGSA:0.03623,tr|V6F477|V6F477_9PROT:0.02097)0.999:0.0538,sp|Q2RQH9|RECA_RHORT:0.05905)0.935:0.02375,(tr|R5Q2J2|R5Q2J2_9PROT:0.09308,(tr|R5XQK5|R5XQK5_9PROT:0.02965,(tr|R6J2S0|R6J2S0_9PROT:0.01544,(tr|R5R5X2|R5R5X2_9PROT:0.07099,tr|R6HR88|R6HR88_9PROT:0.01099)0.929:0.01918)0.837:0.01553)0.998:0.05995)0.967:0.03369)0.773:0.00435,((sp|B6IS93|RECA_RHOCS:0.03177,(sp|P62209|RECA_AZOL4:0.00407,(tr|G8ANE3|G8ANE3_AZOBR:0.0313,tr|D3NTX2|D3NTX2_AZOS1:0.00174)0.364:0.00647)0.955:0.02313)0.999:0.05342,tr|D5BNR4|D5BNR4_PUNMI:0.09368)0.939:0.02477)0.904:0.00996)0.983:0.03889,(tr|J9Z2U2|J9Z2U2_9PROT:0.15273,(tr|F2I0U5|F2I0U5_PELSM:0.0325,(tr|J9YVH1|J9YVH1_9PROT:0.03603,tr|Q4FMX8|Q4FMX8_PELUB:0.03216)0.998:0.08872)0.997:0.07589)0.324:0.01245)0.948:0.03104,((((sp|A8EZW1|RECA_RICCK:0.00055,tr|H6PFV8|H6PFV8_RICCA:0.00232)0.821:0.0067,(sp|Q4UK63|RECA_RICFE:0.00241,((((tr|A8GPU6|A8GPU6_RICAH:0.00055,tr|H8K9Q4|H8K9Q4_RICAC:0.00462)0.957:0.00691,tr|C4YXI5|C4YXI5_9RICK:0.00212)1.000:0.00055,(tr|H8K307|H8K307_RICAG:0.00233,(((tr|H8KJW5|H8KJW5_RICR3:0.00236,sp|A8F2Q0|RECA_RICM5:0.00233)0.000:0.00055,(sp|C3PLP0|RECA_RICAE:0.00232,(((tr|G0GZJ5|G0GZJ5_RICH0:0.00233,tr|B0BV65|B0BV65_RICRO:0.0023)0.000:0.00055,sp|C4K1F5|RECA_RICPU:0.00235)0.000:0.00055,sp|Q92GE1|RECA_RICCN:0.00055)0.000:0.00055)0.856:0.00233)0.000:0.00055,tr|H8KCX4|H8KCX4_RICMS:0.00233)0.000:0.00055)0.926:0.00465)0.000:0.00055,((sp|A8GY17|RECA_RICB8:0.00055,sp|Q1RKB6|RECA_RICBR:0.00231)0.999:0.02153,(sp|P41079|RECA_RICPR:0.00218,sp|Q68VY8|RECA_RICTY:0.00952)0.943:0.00969)0.757:0.00219)0.774:0.00223)0.788:0.00743)0.999:0.11919,((tr|B3CT01|B3CT01_ORITI:0.00054,tr|A5CCL6|A5CCL6_ORITB:0.00718)1.000:0.2826,tr|F7XV66|F7XV66_MIDMI:0.15329)0.334:0.02562)0.788:0.0283,((tr|X5HLY9|X5HLY9_9RICK:0.06605,(tr|C6V522|C6V522_NEORI:0.01244,tr|Q2GDN2|Q2GDN2_NEOSM:0.00464)0.986:0.06129)0.997:0.11164,((((tr|D1AT35|D1AT35_ANACI:0.01284,(sp|B9KHJ1|RECA_ANAMF:0.00235,sp|Q5PBT6|RECA_ANAMM:0.00055)0.758:0.00446)0.947:0.03833,(tr|S5PIG9|S5PIG9_ANAPH:0.00054,tr|S5PZJ8|S5PZJ8_ANAPH:0.00055)1.000:0.14095)0.986:0.05744,(sp|Q5FGJ5|RECA_EHRRG:0.01528,(tr|X5H3U3|X5H3U3_9RICK:0.00464,(tr|V9R8H4|V9R8H4_9RICK:0.00688,(sp|Q3YQT7|RECA_EHRCJ:0.02154,sp|Q2GF90|RECA_EHRCR:0.00685)0.635:0.00054)0.389:0.0023)0.891:0.01457)0.984:0.04457)0.717:0.02857,(((sp|B3CMC0|RECA_WOLPP:0.01043,sp|Q5GSK9|RECA_WOLTR:0.03082)0.327:0.00482,tr|M9WPI0|M9WPI0_9RICK:0.01114)0.844:0.00933,(sp|P62222|RECA_WOLPM:0.00055,sp|C0R4E1|RECA_WOLWR:0.00223)0.875:0.00955)0.989:0.07337)0.999:0.12155)0.993:0.08728)0.855:0.02733)0.972:0.03512,(sp|A5EW90|RECA_DICNV:0.14729,((((((tr|F9ZTF9|F9ZTF9_ACICS:0.03149,(sp|B7J7A9|RECA_ACIF2:0.00593,tr|G0JKW3|G0JKW3_9GAMM:0.00871)0.932:0.03289)1.000:0.12632,((sp|C1D4J2|RECA_LARHH:0.0592,(sp|Q7NXL9|RECA_CHRVO:0.02838,tr|G2IVW5|G2IVW5_PSEUL:0.03375)0.875:0.02199)0.944:0.03497,(tr|X2HDP2|X2HDP2_9NEIS:0.03235,((sp|Q5F8M9|RECA_NEIG1:0.00243,(sp|A1KUQ0|RECA_NEIMF:0.00055,tr|A9M0G4|A9M0G4_NEIM0:0.00055)0.000:0.00055)0.973:0.00055,(sp|P56987|RECA_NEIMA:0.00055,(sp|P0DH59|RECA_NEIMB:0.00055,tr|E4ZDP8|E4ZDP8_NEIL0:0.00243)0.845:0.00243)0.810:0.00232)0.998:0.07856)1.000:0.09586)0.991:0.04582)0.391:0.00542,(((tr|S6AJJ2|S6AJJ2_9PROT:0.02856,((tr|E4QL69|E4QL69_METS6:0.00054,tr|C6X7G8|C6X7G8_METGS:0.00228)0.852:0.00792,(sp|Q1H3U7|RECA_METFK:0.01497,(tr|D7DL82|D7DL82_METV0:0.03751,tr|C6WY07|C6WY07_METML:0.03006)0.997:0.03777)0.727:0.00818)0.993:0.03967)0.815:0.01456,(tr|Q3SGU3|Q3SGU3_THIDA:0.05315,((sp|Q2YD43|RECA_NITMU:0.04685,((sp|Q0AHX4|RECA_NITEC:0.01848,sp|Q82TF6|RECA_NITEU:0.01391)0.981:0.03097,(tr|F9ZKN9|F9ZKN9_9PROT:0.02522,tr|F8GGI5|F8GGI5_NITSI:0.00686)0.941:0.02473)0.803:0.01926)0.945:0.03252,(tr|D5CU21|D5CU21_SIDLE:0.03913,tr|D9SC87|D9SC87_GALCS:0.06731)0.741:0.01386)0.921:0.01802)0.777:0.00778)0.282:0.0096,(((sp|Q477V3|RECA_DECAR:0.04741,tr|G8QH24|G8QH24_AZOSU:0.05353)0.976:0.03125,tr|C7RQE1|C7RQE1_ACCPU:0.07011)0.087:0.01696,((tr|H0PWV0|H0PWV0_9RHOO:0.01833,(sp|A1K2R9|RECA_AZOSB:0.02163,(sp|Q5P3R8|RECA_AROAE:0.02381,tr|C4ZIX0|C4ZIX0_THASP:0.01179)0.265:0.01005)0.768:0.01525)0.994:0.05336,((((tr|D8IYL4|D8IYL4_HERSS:0.04443,(sp|A6T204|RECA_JANMA:0.00194,(sp|A4G8B3|RECA_HERAR:0.00482,tr|G0AFX8|G0AFX8_COLFT:0.00989)0.806:0.00515)0.870:0.01331)0.995:0.05257,((tr|R7C535|R7C535_9BURK:0.12367,tr|R7IJE2|R7IJE2_9BURK:0.11464)0.511:0.02671,((tr|R5EEL9|R5EEL9_9BURK:0.24802,tr|R7KNN5|R7KNN5_9BURK:0.09137)0.533:0.04065,tr|R5PJ33|R5PJ33_9BURK:0.14244)0.834:0.03054)0.908:0.04089)0.898:0.02531,(((((tr|B5SGP7|B5SGP7_RALSL:0.00055,((sp|Q8Y1Y6|RECA_RALSO:0.00242,tr|D8N7S8|D8N7S8_RALSL:0.00487)0.808:0.00245,tr|D8NYA8|D8NYA8_RALSL:0.00243)0.000:0.00055)0.783:0.00055,(tr|F6G3Z7|F6G3Z7_RALS8:0.00053,tr|B2UGD9|B2UGD9_RALPJ:0.02517)0.766:0.00234)0.999:0.05057,((tr|B1XRZ6|B1XRZ6_POLNS:0.01141,(tr|M1SY06|M1SY06_9PROT:0.01473,tr|A4SZY2|A4SZY2_POLSQ:0.00207)0.840:0.00783)0.997:0.06572,((tr|E8UDS5|E8UDS5_TAYEM:0.01395,tr|G4QB58|G4QB58_TAYAM:0.01318)1.000:0.07072,(((sp|A9IKD2|RECA_BORPD:0.01144,(sp|P0A449|RECA_BORBR:0.01013,(sp|Q2KYE8|RECA_BORA1:0.01867,((tr|E3HEF6|E3HEF6_ACHXA:0.00207,(tr|V9RTG8|V9RTG8_ALCXX:0.00232,tr|R4XM56|R4XM56_ALCXX:0.00055)0.879:0.00491)0.993:0.01921,tr|X4ZRT7|X4ZRT7_9BORD:0.00054)0.439:0.00239)0.932:0.01092)0.828:0.00816)0.888:0.00914,(tr|F4GUR0|F4GUR0_PUSST:0.03246,tr|W8X3R7|W8X3R7_CASDE:0.03979)0.250:0.01339)0.836:0.01161,((tr|I3UBM0|I3UBM0_ADVKW:0.0291,tr|W0PEH6|W0PEH6_9BURK:0.0078)0.899:0.0139,((tr|M1LVR3|M1LVR3_9PROT:0.01771,(tr|M1LXX0|M1LXX0_9PROT:0.00995,tr|M1LYK0|M1LYK0_9PROT:0.01459)0.814:0.01032)0.882:0.02181,(tr|M1LP91|M1LP91_9PROT:0.04736,tr|M1LM20|M1LM20_9PROT:0.03489)0.948:0.02606)0.993:0.0494)0.677:0.00789)0.783:0.01467)0.978:0.04877)0.912:0.02185)0.919:0.01763,((tr|E5AL01|E5AL01_BURRH:0.01704,(((tr|F2LAE6|F2LAE6_BURGS:0.00482,tr|C5ACU5|C5ACU5_BURGB:0.00233)0.960:0.00996,((sp|Q62MH0|RECA_BURMA:0.00235,(tr|W6C1Q0|W6C1Q0_BURTH:0.00055,tr|N0ADX8|N0ADX8_BURTH:0.00236)0.887:0.00475)0.878:0.00483,(sp|A9AFT0|RECA_BURM1:0.00236,(sp|B4EBY3|RECA_BURCJ:0.00055,((tr|Q0BC68|Q0BC68_BURCM:0.00463,(sp|Q39D93|RECA_BURS3:0.00235,tr|B1JY17|B1JY17_BURCC:0.00236)0.802:0.00249)0.138:0.00238,tr|A4JHK1|A4JHK1_BURVG:0.00712)0.865:0.00055)0.000:0.00054)0.954:0.00972)0.782:0.0047)0.737:0.00225,((tr|R4WMY5|R4WMY5_9BURK:0.00479,tr|G8M4J9|G8M4J9_9BURK:0.00717)0.957:0.01199,((tr|E8YPB9|E8YPB9_9BURK:0.00055,(tr|B2JDB5|B2JDB5_BURP8:0.00967,tr|D5WCK2|D5WCK2_BURSC:0.00237)0.000:0.00054)0.000:0.00054,(tr|E1T8R4|E1T8R4_BURSG:0.00054,(tr|Q13UH6|Q13UH6_BURXL:0.00749,tr|B2SYF4|B2SYF4_BURPP:0.00923)0.369:0.00474)0.920:0.00198)0.959:0.01199)0.913:0.00728)0.903:0.00716)0.975:0.01694,(tr|V5UCX0|V5UCX0_9BURK:0.02534,(sp|Q1LR74|RECA_RALME:0.01558,(sp|B2AHB8|RECA_CUPTR:0.00486,(sp|Q475M4|RECA_CUPPJ:0.00993,sp|Q0KE78|RECA_CUPNH:0.00492)0.767:0.00231)0.889:0.00967)0.992:0.02704)0.899:0.01313)0.849:0.0077)0.957:0.01909,((tr|H5WKZ3|H5WKZ3_9BURK:0.05816,tr|I0HYA6|I0HYA6_RUBGI:0.02343)0.581:0.00899,(((sp|A1VUC3|RECA_POLNA:0.03177,tr|Q122H4|Q122H4_POLSJ:0.00436)1.000:0.0469,((tr|Q21RF6|Q21RF6_ALBFT:0.02069,tr|U5N8U4|U5N8U4_9BURK:0.05698)0.947:0.01945,(((tr|B9MHR9|B9MHR9_ACIET:0.01094,(sp|A9BQB0|RECA_DELAS:0.02219,tr|D0IYD0|D0IYD0_COMT2:0.01665)0.957:0.01429)0.867:0.0052,(tr|E8TX26|E8TX26_ALIDB:0.02261,((tr|K0IG51|K0IG51_9BURK:0.00741,tr|A1WET8|A1WET8_VEREI:0.01731)0.903:0.01039,tr|F0QA86|F0QA86_ACIAP:0.01986)0.348:0.00414)0.709:0.00275)0.444:0.00273,(tr|F5Y292|F5Y292_RAMTT:0.0139,(tr|E6UYU8|E6UYU8_VARPE:0.00967,(tr|T1XJZ3|T1XJZ3_VARPD:0.00054,tr|C5CRC1|C5CRC1_VARPS:0.00478)0.782:0.00234)0.918:0.00859)0.890:0.00998)0.964:0.01789)0.927:0.01283)0.874:0.0129,(sp|A2SBU8|RECA_METPP:0.03395,tr|B1XY03|B1XY03_LEPCP:0.02611)0.938:0.02096)0.840:0.00778)0.988:0.03616)0.716:0.00859)0.280:0.01402,tr|D6CKY7|D6CKY7_THIA3:0.05091)0.956:0.03059)0.862:0.02892)0.308:0.01273)0.959:0.02842)0.943:0.0272,(((((tr|D5BZJ4|D5BZJ4_NITHN:0.03491,(tr|D8KBY3|D8KBY3_NITWC:0.00806,tr|Q3JCL0|Q3JCL0_NITOC:0.00637)0.820:0.02226)1.000:0.07016,(((sp|B8GQV3|RECA_THISH:0.02054,tr|W8KG42|W8KG42_HALHR:0.07341)0.777:0.02857,(tr|D3SAQ8|D3SAQ8_THISK:0.06457,(tr|L0DVR0|L0DVR0_THIND:0.00488,tr|W0DMF3|W0DMF3_9GAMM:0.00738)0.990:0.04538)0.744:0.02698)0.875:0.02481,((tr|U5T0P6|U5T0P6_9GAMM:0.0315,tr|R4VK05|R4VK05_9GAMM:0.02596)0.995:0.04601,(sp|Q0A8K5|RECA_ALKEH:0.04592,sp|A1WXK7|RECA_HALHL:0.08615)0.663:0.01334)0.872:0.01631)0.922:0.01999)0.888:0.01662,((tr|L0H0Q3|L0H0Q3_9GAMM:0.06657,(tr|V4JC21|V4JC21_9GAMM:0.0386,(tr|W0E7B7|W0E7B7_MARPU:0.04328,(tr|D3RRY3|D3RRY3_ALLVD:0.00897,tr|I3Y730|I3Y730_THIV6:0.04431)0.988:0.03317)0.906:0.02505)0.122:0.00713)0.675:0.01802,(tr|V4IUF8|V4IUF8_9GAMM:0.07979,tr|S6CGC1|S6CGC1_9GAMM:0.07448)0.893:0.02953)0.920:0.02644)0.921:0.02137,((tr|W0BG89|W0BG89_9GAMM:0.04047,(sp|Q5X4B5|RECA_LEGPA:0.00882,tr|D3HRE5|D3HRE5_LEGLN:0.02547)0.803:0.03157)1.000:0.07816,(((tr|I1XJB8|I1XJB8_METNJ:0.0219,tr|I1YEQ8|I1YEQ8_METFJ:0.02412)0.992:0.04629,(sp|Q31F89|RECA_THICR:0.06893,(tr|F6DBG7|F6DBG7_THICA:0.0119,tr|W0DT37|W0DT37_9GAMM:0.00505)0.992:0.05515)0.956:0.03292)0.913:0.02551,((sp|Q83CQ4|RECA_COXBU:0.00055,tr|B6J6Y7|B6J6Y7_COXB1:0.00242)1.000:0.12395,(tr|C7RC60|C7RC60_KANKD:0.09548,(tr|I4WYA7|I4WYA7_9GAMM:0.03227,(tr|A0A023NQB4|A0A023NQB4_9GAMM:0.00883,tr|H8KZB5|H8KZB5_FRAAD:0.03858)0.890:0.02021)0.999:0.0894)0.300:0.02015)0.664:0.01672)0.107:0.00465)0.150:0.0134)0.711:0.00447,((sp|Q60BS8|RECA_METCA:0.07917,(tr|K0C5F0|K0C5F0_CYCSP:0.12414,(tr|F9ZXS4|F9ZXS4_METMM:0.02679,(tr|H8GR78|H8GR78_METAL:0.03269,tr|G4T0C1|G4T0C1_META2:0.0264)0.729:0.02456)0.910:0.03555)0.867:0.02798)0.919:0.02186,(tr|D0KXP4|D0KXP4_HALNC:0.16551,(((((sp|Q4UTR4|RECA_XANC8:0.00943,((sp|Q3BUQ9|RECA_XANC5:0.00237,(sp|P0A0W4|RECA_XANAC:0.00235,tr|U4M2H5|U4M2H5_9XANT:0.00055)0.000:0.00055)0.863:0.00791,(tr|V7ZDZ4|V7ZDZ4_9XANT:0.00989,tr|A0A023Y4B6|A0A023Y4B6_9GAMM:0.01847)0.776:0.00408)0.775:0.00498)0.843:0.00507,(sp|Q2P1M9|RECA_XANOM:0.00462,tr|G7TJ60|G7TJ60_XANOB:0.00053)0.404:0.00282)0.816:0.0074,tr|G7USD7|G7USD7_PSEUP:0.0268)0.907:0.01487,(tr|D2UDM9|D2UDM9_XANAP:0.01385,((sp|B2FL31|RECA_STRMK:0.00055,(sp|B4SRB0|RECA_STRM5:0.00731,tr|G0JVH5|G0JVH5_STEMA:0.00055)0.777:0.00241)0.927:0.01288,tr|E6WRS1|E6WRS1_PSEUU:0.03734)0.922:0.01316)0.335:0.00051)0.516:0.00054,(sp|B0U1K8|RECA_XYLFM:0.00053,(sp|Q9PH23|RECA_XYLFA:0.0024,sp|B2I680|RECA_XYLF2:0.00493)0.191:0.00243)0.995:0.03588)1.000:0.12223)0.947:0.03485)0.940:0.01922)0.926:0.01799)0.945:0.02537,(tr|F8G7J3|F8G7J3_FRAST:0.00055,(tr|I2AWW6|I2AWW6_FRANT:0.00297,(sp|B0TW17|RECA_FRAP2:0.00974,(sp|Q14FQ1|RECA_FRAT1:0.00992,tr|F4BIG9|F4BIG9_FRACN:0.00481)0.985:0.01876)0.631:0.00496)0.970:0.01923)1.000:0.19902)0.840:0.0149,((((sp|P42438|RECA_ACIAD:0.01483,((sp|B7H1V4|RECA_ACIB3:0.00054,tr|M4R114|M4R114_ACIBA:0.00229)0.919:0.00985,(tr|F0KFW5|F0KFW5_ACICP:0.00838,tr|D8JHX4|D8JHX4_ACISD:0.00367)0.183:0.00922)0.745:0.01025)1.000:0.10429,(tr|D5VA80|D5VA80_MORCR:0.04037,(sp|A5WGY0|RECA_PSYWF:0.01085,(sp|Q4FQX8|RECA_PSYA2:0.00468,sp|Q1Q962|RECA_PSYCK:0.00245)0.967:0.02095)0.996:0.05231)0.971:0.05106)0.987:0.05653,((((tr|W8G3J5|W8G3J5_9GAMM:0.07895,(sp|Q1QZX3|RECA_CHRSD:0.03355,tr|E1V8H3|E1V8H3_HALED:0.03723)1.000:0.076)0.775:0.01967,((sp|Q2SBR7|RECA_HAHCH:0.06714,(tr|M1F8X4|M1F8X4_9ALTE:0.0449,(sp|A1U2E3|RECA_MARAV:0.00979,tr|E4PG70|E4PG70_MARAH:0.01238)0.210:0.01609)0.939:0.04463)0.704:0.02608,((tr|F2K211|F2K211_MARM1:0.00684,(tr|A6W1Q4|A6W1Q4_MARMS:0.02618,tr|F6D0X0|F6D0X0_MARPP:0.02169)0.733:0.02301)0.994:0.07503,(tr|A4AAD1|A4AAD1_9GAMM:0.04875,tr|A4AAG4|A4AAG4_9GAMM:0.06231)0.974:0.06344)0.966:0.03868)0.333:0.01849)0.921:0.02559,((tr|F3E8G8|F3E8G8_PSESL:0.09146,((((((tr|F2K8I4|F2K8I4_PSEBN:0.00251,(sp|Q3KH38|RECA_PSEPF:0.00054,tr|V8R9X0|V8R9X0_9PSED:0.00233)0.777:0.00506)0.978:0.01815,(tr|M4JZC5|M4JZC5_9PSED:0.0024,(sp|C3KDG0|RECA_PSEFS:0.00055,tr|V9QSW6|V9QSW6_9PSED:0.00242)0.000:0.00055)0.884:0.00663)0.935:0.01273,(sp|Q48F94|RECA_PSE14:0.00946,tr|W0H6G7|W0H6G7_PSECI:0.00881)0.604:0.00269)0.850:0.00565,(sp|Q4KHC1|RECA_PSEF5:0.00756,tr|I4XW80|I4XW80_9PSED:0.00486)0.169:0.00653)0.996:0.02805,(((tr|S6AMU8|S6AMU8_PSERE:0.01548,(sp|A6V1H2|RECA_PSEA7:0.00358,(sp|C1DSQ4|RECA_AZOVD:0.02745,(tr|A0A024HCV9|A0A024HCV9_PSESB:0.00055,tr|M4XDP1|M4XDP1_PSEDE:0.03087)0.889:0.01502)0.327:0.00954)0.963:0.01968)0.964:0.01731,((tr|A4VJP2|A4VJP2_PSEU5:0.00055,tr|F2MX98|F2MX98_PSEU6:0.00055)0.773:0.00054,((tr|F8H4G9|F8H4G9_PSEUT:0.00055,(tr|I4CS11|I4CS11_PSEST:0.00243,(tr|W8R5C3|W8R5C3_PSEST:0.00053,tr|I7A7A0|I7A7A0_PSEST:0.01988)0.733:0.00486)0.000:0.00055)0.763:0.00243,tr|L0GN01|L0GN01_PSEST:0.00245)0.876:0.00483)0.908:0.00767)0.514:0.00263,(tr|F6AEG9|F6AEG9_PSEF1:0.01067,(tr|F4DNX8|F4DNX8_PSEMN:0.00393,tr|A4XWQ4|A4XWQ4_PSEMY:0.00712)0.873:0.01325)0.928:0.01311)0.846:0.00907)0.821:0.01387,(sp|Q1I6B7|RECA_PSEE4:0.00054,((tr|U5VI30|U5VI30_9PSED:0.00365,tr|A0A059UX29|A0A059UX29_PSEPU:0.01146)0.220:0.00124,(sp|B1JDA2|RECA_PSEPW:0.00712,(tr|V9WQG1|V9WQG1_9PSED:0.00055,((sp|A5W7V2|RECA_PSEP1:0.00055,(sp|B0KT20|RECA_PSEPG:0.00053,tr|T2HBU4|T2HBU4_PSEPU:0.00729)0.833:0.0024)0.811:0.00124,tr|A0A059UWT1|A0A059UWT1_PSEPU:0.00417)1.000:0.00099)0.346:0.00244)0.794:0.00265)0.794:0.0023)0.879:0.01171)0.880:0.02789)0.914:0.03138,(tr|E1VIB4|E1VIB4_9GAMM:0.08697,(tr|Q0VNJ9|Q0VNJ9_ALCBS:0.0121,tr|K0CFE1|K0CFE1_ALCDB:0.0219)0.998:0.0725)0.345:0.02164)0.851:0.02196)0.938:0.02755,(tr|A4AAD0|A4AAD0_9GAMM:0.1245,(tr|K4KS57|K4KS57_SIMAS:0.04451,(tr|B3PJB8|B3PJB8_CELJU:0.06267,(sp|Q21L79|RECA_SACD2:0.05594,sp|C5BMR1|RECA_TERTT:0.04351)0.917:0.03286)0.489:0.01607)0.136:0.01479)0.935:0.03257)0.990:0.05277)0.923:0.02213,(((tr|A1T002|A1T002_PSYIN:0.074,tr|M4UAQ4|M4UAQ4_9GAMM:0.0656)0.981:0.05027,tr|R5EYP7|R5EYP7_9GAMM:0.2276)0.750:0.0116,(((tr|A0A059UWQ1|A0A059UWQ1_PSEPU:0.01176,tr|A4XPD2|A4XPD2_PSEMY:0.01027)1.000:0.16941,((sp|Q47WN3|RECA_COLP3:0.05755,tr|K7AKD6|K7AKD6_9ALTE:0.05019)0.996:0.05379,(((((sp|A5F9B5|RECA_VIBC3:0.00784,sp|Q8DC51|RECA_VIBVU:0.01739)0.895:0.00817,(tr|F0LWF0|F0LWF0_VIBFN:0.02488,(tr|A7MYT7|A7MYT7_VIBCB:0.00734,((tr|U3AHU4|U3AHU4_VIBAL:0.00053,(tr|D0M7Q2|D0M7Q2_VIBSE:0.00245,tr|H2IBM3|H2IBM3_9VIBR:0.00739)0.795:0.0024)0.923:0.00477,sp|Q87LR1|RECA_VIBPA:0.00054)0.748:0.00248)0.952:0.01356)0.479:0.00245)0.953:0.01717,(sp|F7YQ08|RECA_VIBA7:0.01737,tr|B7VK57|B7VK57_VIBSL:0.03954)0.900:0.01388)0.635:0.00248,((sp|B6ENH8|RECA_ALISL:0.00892,sp|Q6LMU2|RECA_PHOPR:0.06016)0.860:0.02558,sp|Q5E7G6|RECA_VIBF1:0.02137)0.690:0.01858)0.967:0.02676,(((((((tr|D4G7M5|D4G7M5_RIEPU:0.1782,(sp|Q8D2W7|RECA_WIGBR:0.07108,tr|H6Q582|H6Q582_WIGGL:0.08589)0.996:0.08333)0.553:0.02775,sp|C4K841|RECA_HAMD5:0.05246)0.592:0.01281,tr|E0WR44|E0WR44_9ENTR:0.05545)0.942:0.01937,((sp|Q1LTQ3|RECA_BAUCH:0.04364,tr|F7XXJ9|F7XXJ9_MOREP:0.06257)0.962:0.02697,((sp|Q9X5P5|RECA_XENNA:0.01226,tr|D3V426|D3V426_XENBS:0.01356)0.983:0.01925,((((tr|I0DRS7|I0DRS7_PROSM:0.00432,(tr|K8WTB8|K8WTB8_9ENTR:0.00875,tr|K8WBT9|K8WBT9_PRORE:0.01278)0.856:0.00715)0.979:0.01964,tr|C7BHV8|C7BHV8_PHOAA:0.00763)0.130:0.00484,sp|Q7N7A6|RECA_PHOLL:0.00277)0.854:0.00625,(tr|J7TMD6|J7TMD6_MORMO:0.02287,sp|B4EUV6|RECA_PROMH:0.03486)0.897:0.0122)0.641:0.00054)0.949:0.02165)0.255:0.00799)0.848:0.00665,((tr|G7LRA6|G7LRA6_9ENTR:0.00736,(((sp|Q2NVL3|RECA_SODGM:0.00317,(tr|W0HMT3|W0HMT3_9ENTR:0.00474,tr|W0HWR2|W0HWR2_9ENTR:0.00055)0.797:0.00423)0.982:0.01918,(tr|H2IVB3|H2IVB3_RAHAC:0.00762,(((sp|A7FLR9|RECA_YERP3:0.00055,sp|A4TQ50|RECA_YERPP:0.0024)0.782:0.0024,tr|W8GCU5|W8GCU5_9ENTR:0.00241)0.813:0.00237,sp|A1JK01|RECA_YERE8:0.0005)0.929:0.00945)0.781:0.00518)0.427:0.00282,((tr|W0LG81|W0LG81_SERFO:0.00491,(sp|A8GA07|RECA_SERP5:0.00243,tr|G0C3V5|G0C3V5_9ENTR:0.00055)0.909:0.00488)0.073:0.00054,(tr|L7ZFZ6|L7ZFZ6_SERMA:0.00053,tr|L0MB66|L0MB66_SERMA:0.00973)0.774:0.00473)0.859:0.00538)0.910:0.00931)0.863:0.00474,(sp|Q6D1S8|RECA_PECAS:0.00484,(sp|C6DCR1|RECA_PECCP:0.00242,(tr|J7KZK4|J7KZK4_PECCC:0.00055,tr|D0KJ87|D0KJ87_PECWW:0.00481)0.000:0.00055)0.000:0.00054)0.887:0.00488)0.727:0.00203)0.699:0.00315,(((tr|C6CMT0|C6CMT0_DICZE:0.00054,tr|D2BUH4|D2BUH4_DICD5:0.00243)0.840:0.00517,(tr|E0SC75|E0SC75_DICD3:0.00496,tr|C6CBL7|C6CBL7_DICDC:0.01227)0.759:0.00218)0.962:0.01229,(((tr|I2B658|I2B658_SHIBC:0.01006,(sp|A7MJ38|RECA_CROS8:0.00242,tr|C9XYZ4|C9XYZ4_CROTZ:0.00055)0.966:0.01686)0.544:0.00887,(tr|A0A023V478|A0A023V478_CITFR:0.00054,(((((tr|S5MZL6|S5MZL6_SALBN:0.00055,(sp|A8ANQ3|RECA_CITK8:0.00055,(sp|A7ZQC8|RECA_ECO24:0.00055,tr|C9R0V0|C9R0V0_ECOD1:0.00249)0.972:0.00746)0.899:0.00492)0.836:0.00245,((sp|B5F352|RECA_SALA4:0.00055,(sp|Q5PF15|RECA_SALPA:0.0016,tr|X3JH55|X3JH55_SALEN:0.00279)1.000:0.00093)0.000:0.00055,tr|X3WN84|X3WN84_SALEN:0.00055)0.848:0.00247)0.000:0.00054,tr|D2TLF9|D2TLF9_CITRI:0.00055)0.751:0.00054,(tr|W6JA74|W6JA74_9ENTR:0.00737,(sp|A6TCW1|RECA_KLEP7:0.00246,(((((tr|G2S7J1|G2S7J1_ENTAL:0.00245,tr|G0DY54|G0DY54_ENTAK:0.00055)1.000:0.00055,(tr|M9W8V0|M9W8V0_RAOOR:0.00258,sp|A4WDQ8|RECA_ENT38:0.00974)0.508:0.00491)0.926:0.00233,tr|G8WAV2|G8WAV2_KLEOK:0.00055)0.000:0.00052,(((((tr|D6DX52|D6DX52_ENTCL:0.00495,tr|L0LZI3|L0LZI3_ENTBF:0.00744)0.773:0.00242,tr|X5GIG0|X5GIG0_ENTAS:0.00055)0.925:0.00243,tr|W0BLA8|W0BLA8_ENTCL:0.0024)0.994:0.00055,tr|D5C8H7|D5C8H7_ENTCC:0.00246)0.000:0.00054,tr|E3G6H7|E3G6H7_ENTLS:0.00741)0.794:0.00245)0.822:0.00246,sp|B5XVB6|RECA_KLEP3:0.00054)0.794:0.00246)0.779:0.00255)0.396:0.0049)0.203:0.00345,tr|X3X657|X3X657_SALEN:0.00055)0.318:0.00154)0.942:0.01375)0.978:0.02247,(((tr|U3U3U8|U3U3U8_9ENTR:0.0074,tr|E6WG83|E6WG83_PANSA:0.00054)0.793:0.0046,tr|U3U744|U3U744_9BACT:0.05648)0.342:0.00172,((tr|E1SBX8|E1SBX8_PANVC:0.00845,(tr|G7UH12|G7UH12_PANAN:0.00055,tr|D4GLE8|D4GLE8_PANAM:0.00233)0.970:0.01391)0.954:0.01217,(sp|B2VHD6|RECA_ERWT9:0.00238,(tr|D4HX64|D4HX64_ERWAC:0.0024,(tr|D0FV80|D0FV80_ERWPE:0.00235,(tr|E3DHN3|E3DHN3_ERWSE:0.00055,tr|D8MW07|D8MW07_ERWBE:0.01206)1.000:0.00054)0.860:0.00236)0.777:0.00242)0.957:0.01178)0.791:0.0038)0.880:0.0086)0.907:0.01015)0.745:0.00479)0.914:0.01531,(sp|A1S4E7|RECA_SHEAM:0.03917,(sp|Q8EBS0|RECA_SHEON:0.00053,((((sp|A3QC87|RECA_SHELP:0.03111,(sp|A8FST8|RECA_SHESH:0.01264,(tr|D4ZAU1|D4ZAU1_SHEVD:0.03676,sp|B1KPS6|RECA_SHEWM:0.01736)0.683:0.00223)0.885:0.00787)0.835:0.00695,(sp|A8H1T5|RECA_SHEPA:0.0024,(sp|B0TK14|RECA_SHEHH:0.00482,sp|B8CJQ6|RECA_SHEPW:0.01957)0.925:0.00978)0.983:0.01989)0.957:0.01543,(sp|Q12PY2|RECA_SHEDO:0.00758,sp|Q086A0|RECA_SHEFN:0.0213)0.242:0.00488)0.943:0.00814,(sp|B8E8U2|RECA_SHEB2:0.00487,sp|A4Y933|RECA_SHEPC:0.00055)0.000:0.00054)0.527:0.0048)0.840:0.00765)0.977:0.03021)0.992:0.04736)0.886:0.02174)0.712:0.02116)0.806:0.02932,(((tr|F5ZEB9|F5ZEB9_ALTSS:0.02356,(tr|K0CYD0|K0CYD0_ALTMS:0.00054,(tr|K0CLN6|K0CLN6_ALTME:0.00239,sp|B4RVU1|RECA_ALTMD:0.00962)0.781:0.00241)0.878:0.00961)0.931:0.01638,(tr|G4QM33|G4QM33_GLANF:0.02965,(sp|Q15QS3|RECA_PSEA6:0.00054,tr|F4ARS9|F4ARS9_GLAS4:0.00475)0.989:0.02792)0.978:0.03014)0.993:0.04232,((tr|E1ST08|E1ST08_FERBD:0.0791,((sp|C4LBQ0|RECA_TOLAT:0.06269,((sp|C5BGH6|RECA_EDWI9:0.00236,tr|M4TNL1|M4TNL1_9ENTR:0.00246)0.964:0.02435,(tr|X2H668|X2H668_9GAMM:0.04625,((((tr|B0BQ84|B0BQ84_ACTPJ:0.00259,(sp|Q7VNS7|RECA_HAEDU:0.02124,tr|K0G5G9|K0G5G9_ACTSU:0.00532)0.742:0.00207)0.957:0.0238,(tr|S5P1G8|S5P1G8_PASHA:0.02718,tr|W0Q9F3|W0Q9F3_9PAST:0.00982)0.834:0.01324)0.744:0.01047,((tr|W0QY83|W0QY83_BIBTR:0.00241,tr|W0RC74|W0RC74_BIBTR:0.00054)0.999:0.04627,(tr|B8F639|B8F639_HAEPS:0.00055,tr|R9XNB5|R9XNB5_HAEPR:0.00201)0.997:0.04586)0.636:0.01472)1.000:0.14494,((sp|P95526|RECA_PASMU:0.0418,(((sp|Q0I4T0|RECA_HISS1:0.00054,sp|B0UWL1|RECA_HISS2:0.00207)0.994:0.04099,(tr|C6AJV1|C6AJV1_AGGAN:0.01459,(tr|C9R1J6|C9R1J6_AGGAD:0.00055,tr|X2JSS3|X2JSS3_AGGAC:0.00055)0.808:0.00489)0.999:0.06401)0.957:0.03125,((tr|E1W329|E1W329_HAEP3:0.01543,(sp|Q4QMV2|RECA_HAEI8:0.00055,tr|E4QYE7|E4QYE7_HAEI6:0.00235)0.993:0.03437)0.910:0.01442,(sp|Q65QB0|RECA_MANSM:0.02031,tr|A6VKZ3|A6VKZ3_ACTSZ:0.06077)0.942:0.0187)0.846:0.01952)0.304:0.00459)0.371:0.02133,tr|F4HFK5|F4HFK5_GALAU:0.04042)0.521:0.02329)0.740:0.03018)0.945:0.03061)0.944:0.0249)0.926:0.02041,(tr|H2FUV0|H2FUV0_OCESG:0.06881,((sp|A0KPG3|RECA_AERHH:0.00054,((tr|A0A023RN54|A0A023RN54_AERME:0.00055,sp|P94190|RECA_AERS4:0.00969)0.829:0.00242,tr|F4DDY0|F4DDY0_AERVB:0.00055)0.834:0.00243)0.765:0.00403,tr|X4UFF3|X4UFF3_AERHY:0.00588)0.995:0.04705)0.807:0.01153)0.926:0.02241)0.900:0.01903,(sp|Q5QUB8|RECA_IDILO:0.07658,(tr|E6RQ26|E6RQ26_PSEU9:0.00055,tr|Q3IFN0|Q3IFN0_PSEHT:0.01969)1.000:0.06611)0.339:0.01056)0.774:0.00747)0.942:0.0239)0.421:0.00689)0.951:0.02719)0.974:0.02787)0.255:0.00958)0.966:0.0383)0.989:0.056)0.894:0.02504,((tr|D0LY09|D0LY09_HALO1:0.27353,(((tr|F8CCI3|F8CCI3_MYXFH:0.00055,((tr|L7U8K5|L7U8K5_MYXSD:0.03463,(tr|H8MTL7|H8MTL7_CORCM:0.04497,tr|E3FCC4|E3FCC4_STIAD:0.07275)0.884:0.01804)0.971:0.02497,tr|Q1DCC5|Q1DCC5_MYXXD:0.00772)0.050:0.00707)1.000:0.19013,(tr|A7HGT3|A7HGT3_ANADF:0.05355,(tr|B4UDA1|B4UDA1_ANASK:0.00345,(tr|B8J6W0|B8J6W0_ANAD2:0.00533,tr|Q2IFM8|Q2IFM8_ANADE:0.02154)0.937:0.01266)0.981:0.05763)0.983:0.08441)0.957:0.07666,(tr|S4XML3|S4XML3_SORCE:0.16092,(tr|S4XNT0|S4XNT0_SORCE:0.00521,tr|A9G764|A9G764_SORC5:0.00188)0.971:0.07959)1.000:0.23803)0.138:0.01947)0.988:0.09844,(tr|B8FL00|B8FL00_DESAA:0.12907,(tr|A8ZY66|A8ZY66_DESOH:0.14932,(sp|C0QI90|RECA_DESAH:0.07633,(tr|I5B638|I5B638_9DELT:0.06281,tr|K0NQE9|K0NQE9_DESTT:0.04661)0.960:0.04161)0.978:0.06597)0.898:0.04925)0.955:0.05655)0.320:0.03257)0.289:0.00611)0.855:0.01628,(tr|C9RL11|C9RL11_FIBSS:0.1966,tr|E6W4V7|E6W4V7_DESIS:0.20576)0.909:0.03772)0.743:0.00995)0.680:0.01188,(tr|B5YJG1|B5YJG1_THEYD:0.19394,(tr|I4C2U8|I4C2U8_DESTA:0.2155,(tr|W0RIY5|W0RIY5_9BACT:0.03917,tr|C1A4D4|C1A4D4_GEMAT:0.05876)1.000:0.15448)0.717:0.04221)0.967:0.05938)0.432:0.01032,(tr|W0JF33|W0JF33_DESAE:0.13987,tr|F2LXN9|F2LXN9_HIPMA:0.11555)1.000:0.15534)0.874:0.01582)0.741:0.01045)0.663:0.01993)0.731:0.01041,((tr|D1AV21|D1AV21_STRM9:0.17031,(tr|D1ANL2|D1ANL2_SEBTE:0.04729,tr|C7NBP0|C7NBP0_LEPBD:0.08099)0.954:0.04668)0.958:0.04713,(tr|E3H742|E3H742_ILYPC:0.11852,((tr|D6LCH3|D6LCH3_FUSNV:0.00232,((tr|R5XGN0|R5XGN0_9FUSO:0.00053,tr|F7MEM8|F7MEM8_FUSNU:0.00233)0.861:0.00509,(sp|Q8RFY0|RECA_FUSNN:0.00513,tr|A5TXF8|A5TXF8_FUSNP:0.00926)0.903:0.0094)0.925:0.00925)0.000:0.00054,tr|C7XMS2|C7XMS2_FUSNV:0.00055)1.000:0.21583)0.450:0.03608)1.000:0.18388)0.897:0.02075,((((((((tr|C5D9G2|C5D9G2_GEOSW:0.009,(tr|S5ZMK9|S5ZMK9_9BACI:0.01664,(tr|G8N208|G8N208_GEOTH:0.00055,((tr|T0UDW0|T0UDW0_9STRE:0.00054,tr|A4VSE6|A4VSE6_STRSY:0.04232)0.991:0.44057,tr|E8T018|E8T018_GEOS2:0.00055)0.797:0.01105)0.850:0.02487)0.721:0.07731)0.995:0.33834,((sp|Q75JL2|RECAM_DICDI:0.11856,(tr|F4QCT2|F4QCT2_DICFS:0.05767,tr|D3B236|D3B236_POLPA:0.04728)0.884:0.03536)1.000:0.23753,((tr|M0RT89|M0RT89_MUSAM:0.11086,(tr|M0S4G3|M0S4G3_MUSAM:0.08951,((((tr|K3XI24|K3XI24_SETIT:0.02854,(tr|B4F8K0|B4F8K0_MAIZE:0.02574,tr|C5XFF2|C5XFF2_SORBI:0.01027)0.908:0.01159)0.947:0.02891,(tr|I1HUA6|I1HUA6_BRADI:0.02651,((tr|F2DQG8|F2DQG8_HORVD:0.00312,tr|M0XBD0|M0XBD0_HORVD:0.00412)0.000:0.00173,(tr|W5D8D9|W5D8D9_WHEAT:0.00956,(tr|W5CCC5|W5CCC5_WHEAT:0.0054,((tr|W5CCK8|W5CCK8_WHEAT:0.00859,tr|W5CZ92|W5CZ92_WHEAT:0.00151)0.000:0.00093,tr|M7ZPF4|M7ZPF4_TRIUA:0.00478)1.000:0.00138)0.973:0.00106)0.856:0.00477)0.991:0.03028)0.936:0.02336)0.945:0.02237,(tr|J3L6T9|J3L6T9_ORYBR:0.00054,(tr|Q5N6Y9|Q5N6Y9_ORYSJ:0.00055,tr|I1NUC6|I1NUC6_ORYGL:0.00235)0.938:0.01397)0.969:0.02642)1.000:0.08413,((tr|W1P8Z4|W1P8Z4_AMBTC:0.11626,(tr|M0SG01|M0SG01_MUSAM:0.08705,(tr|K3ZIK6|K3ZIK6_SETIT:0.08408,(tr|J3N7N0|J3N7N0_ORYBR:0.02966,(tr|Q53QJ3|Q53QJ3_ORYSJ:0.00238,tr|I1R2S8|I1R2S8_ORYGL:0.00055)0.928:0.01457)0.943:0.02974)1.000:0.08367)0.884:0.02417)0.472:0.02215,((tr|D7TB64|D7TB64_VITVI:0.03937,(tr|K4C2Q3|K4C2Q3_SOLLC:0.00775,(tr|M1C546|M1C546_SOLTU:0.00055,tr|M1C545|M1C545_SOLTU:0.01446)0.737:0.00177)1.000:0.07545)0.870:0.0233,((tr|K7LYW4|K7LYW4_SOYBN:0.17239,(tr|G7IIL3|G7IIL3_MEDTR:0.05458,(tr|K7MBY5|K7MBY5_SOYBN:0.01253,tr|I1L1J2|I1L1J2_SOYBN:0.00055)0.987:0.04284)0.847:0.03116)0.892:0.02661,((tr|B9RK79|B9RK79_RICCO:0.06689,(tr|U5FFW4|U5FFW4_POPTR:0.01585,tr|B9HDY6|B9HDY6_POPTR:0.0135)0.990:0.05325)0.571:0.02646,((sp|Q9ZUP2|RECA3_ARATH:0.00395,(sp|Q3EAS6|RECA4_ARATH:0.00055,tr|F4JBG2|F4JBG2_ARATH:0.00729)1.000:0.16393)0.631:0.02658,(tr|M4FHU7|M4FHU7_BRARP:0.00583,tr|M4EQL3|M4EQL3_BRARP:0.01601)0.674:0.01656)0.999:0.07387)0.835:0.02626)0.718:0.01292)0.961:0.02685)0.479:0.019)0.949:0.03473)0.464:0.01557)1.000:0.35467,(tr|D8M4M1|D8M4M1_BLAHO:0.18904,(tr|D7G5P5|D7G5P5_ECTSI:0.34954,(tr|K3X0G0|K3X0G0_PYTUL:0.04234,((tr|M4BPH2|M4BPH2_HYAAE:0.01878,((tr|D0NH68|D0NH68_PHYIT:0.00054,tr|D0RMM0|D0RMM0_PHYIT:0.05384)0.961:0.0189,tr|M4C6U1|M4C6U1_HYAAE:0.01521)0.332:0.00351)0.791:0.00643,tr|H3G8Y8|H3G8Y8_PHYRM:0.00054)0.927:0.03827)0.989:0.1571)0.913:0.07891)0.819:0.05841)0.908:0.05761)0.893:0.05365)0.308:0.04081,(((tr|D8LH04|D8LH04_ECTSI:0.20877,(tr|B7FQ63|B7FQ63_PHATC:0.11357,(tr|K0SIK3|K0SIK3_THAOC:0.0695,tr|B5YLR6|B5YLR6_THAPS:0.0512)0.969:0.06806)0.963:0.07093)1.000:0.14528,((tr|A8I670|A8I670_CHLRE:0.06451,tr|D8U914|D8U914_VOLCA:0.05141)1.000:0.46881,(((((((tr|F2DTB8|F2DTB8_HORVD:0.01196,(tr|M0UG65|M0UG65_HORVD:0.00055,(tr|M0UG67|M0UG67_HORVD:0.00054,tr|M0UG69|M0UG69_HORVD:0.00055)1.000:0.00055)0.703:0.00053)0.806:0.00246,tr|M7YGP0|M7YGP0_TRIUA:0.00265)0.000:0.00054,tr|W5EYX0|W5EYX0_WHEAT:0.00245)0.000:0.00055,tr|W5FRH6|W5FRH6_WHEAT:0.00055)0.889:0.00055,(((tr|K4AAG3|K4AAG3_SETIT:0.00527,(((tr|M1C030|M1C030_SOLTU:0.03383,(tr|D7SX10|D7SX10_VITVI:0.02839,(tr|W1NQP0|W1NQP0_AMBTC:0.05958,(((tr|B9SVD4|B9SVD4_RICCO:0.01958,tr|U5GXJ6|U5GXJ6_POPTR:0.02108)0.774:0.0053,((tr|M4CVZ6|M4CVZ6_BRARP:0.00254,(sp|Q39199|RECAC_ARATH:0.00054,tr|A8MQK1|A8MQK1_ARATH:0.00395)0.975:0.01512)0.426:0.00267,tr|M4CHE0|M4CHE0_BRARP:0.00242)0.999:0.04565)0.867:0.01147,tr|I1MI58|I1MI58_SOYBN:0.05456)0.394:0.00737)0.777:0.00633)0.852:0.01865)0.878:0.01953,tr|M0S7K0|M0S7K0_MUSAM:0.04481)0.943:0.02365,(tr|C5WR96|C5WR96_SORBI:0.00723,(tr|J3LR17|J3LR17_ORYBR:0.00055,(tr|I1PDS9|I1PDS9_ORYGL:0.01106,(tr|Q10G85|Q10G85_ORYSJ:0.00055,tr|Q6ASS3|Q6ASS3_ORYSJ:0.00055)0.000:0.00053)0.829:0.00246)0.746:0.00268)0.774:0.00595)0.756:0.00397)0.934:0.00979,(tr|I1GQ96|I1GQ96_BRADI:0.07635,tr|I1GQ30|I1GQ30_BRADI:0.00154)0.343:0.00096)0.845:0.00676,tr|M0UG66|M0UG66_HORVD:0.00055)0.072:0.00054)0.645:0.00054,(tr|M0UG71|M0UG71_HORVD:0.0034,tr|M0UG68|M0UG68_HORVD:0.00055)0.960:0.00171)1.000:0.33222,(tr|C1MIH8|C1MIH8_MICPC:0.08376,(tr|C1E9Q3|C1E9Q3_MICSR:0.05421,(tr|A4S409|A4S409_OSTLU:0.03479,tr|Q00ZP1|Q00ZP1_OSTTA:0.04701)0.998:0.07668)0.552:0.01561)0.996:0.1532)0.856:0.05603)0.913:0.08358)0.657:0.04981,((tr|K9SHM3|K9SHM3_9CYAN:0.08051,tr|K9SQ25|K9SQ25_9SYNE:0.10987)0.933:0.03426,(((tr|K9TDW2|K9TDW2_9CYAN:0.08015,((sp|Q31RD9|RECA_SYNE7:0.06861,(tr|K9S342|K9S342_9CYAN:0.04017,(((sp|Q3AUV9|RECA_SYNS9:0.02493,(sp|Q3AMM5|RECA_SYNSC:0.00233,tr|W0GRJ8|W0GRJ8_9SYNE:0.00053)0.790:0.0133)0.412:0.00363,sp|Q7U4K5|RECA_SYNPX:0.00465)0.885:0.01079,((((sp|A2C503|RECA_PROM1:0.03549,sp|Q7V9V8|RECA_PROMA:0.0137)0.687:0.00698,(sp|A9BCQ0|RECA_PROM4:0.00895,((sp|A2BYU0|RECA_PROM5:0.00704,sp|Q7UZU3|RECA_PROMP:0.00054)0.843:0.00796,(sp|A3PF51|RECA_PROM0:0.00233,sp|A8G766|RECA_PROM2:0.00474)0.763:0.00453)1.000:0.05591)0.894:0.01071)0.978:0.02071,((sp|A5GIV0|RECA_SYNPW:0.00053,sp|Q0ID00|RECA_SYNS3:0.01509)0.869:0.00503,(tr|K9P8Q1|K9P8Q1_CYAGP:0.03088,sp|A2CC22|RECA_PROM3:0.01772)0.772:0.00285)0.752:0.00066)0.733:0.01168,tr|A5GVV5|A5GVV5_SYNR3:0.02997)0.513:0.00997)0.994:0.04739)0.445:0.02117)0.921:0.01246,(((((tr|K9UFL7|K9UFL7_9CHRO:0.07415,tr|K9VXB6|K9VXB6_9CYAN:0.03613)0.981:0.03303,(tr|K9WIJ1|K9WIJ1_9CYAN:0.04285,((tr|K9YX77|K9YX77_DACSA:0.00676,tr|K9Y6W5|K9Y6W5_HALP7:0.00503)1.000:0.05575,((((tr|B0JV95|B0JV95_MICAN:0.04887,(sp|B7KLB5|RECA_CYAP7:0.00522,tr|E0UJS1|E0UJS1_CYAP2:0.01169)0.936:0.01916)0.366:0.01424,tr|K9T190|K9T190_9CYAN:0.06451)0.760:0.01095,(tr|K9XUU5|K9XUU5_STAC7:0.06481,((sp|P14582|RECA_SYNP2:0.02815,tr|K9PXJ0|K9PXJ0_9CYAN:0.03545)0.992:0.03534,(tr|K9YLY6|K9YLY6_CYASC:0.01846,tr|K9Z3D8|K9Z3D8_CYAAP:0.04574)0.922:0.02319)0.931:0.01945)0.832:0.01234)0.840:0.00867,((sp|B1WW59|RECA_CYAA5:0.02613,sp|B7JZS9|RECA_CYAP8:0.0308)0.733:0.00921,((tr|L8APD7|L8APD7_BACIU:0.00055,(sp|P74737|RECA_SYNY3:0.00055,tr|L8ANZ2|L8ANZ2_BACIU:0.00054)0.841:0.00481)0.998:0.07147,tr|D3EPX4|D3EPX4_ATETH:0.05621)0.807:0.02019)0.722:0.00973)0.912:0.01825)0.881:0.01137)0.974:0.02569)0.923:0.01613,tr|K8GTM4|K8GTM4_9CYAN:0.06341)0.539:0.0035,(((((((tr|D7E1E7|D7E1E7_NOSA0:0.02121,tr|K9ZFW4|K9ZFW4_ANACC:0.01276)0.888:0.00934,(tr|K9PPA7|K9PPA7_9CYAN:0.01217,tr|K7WJ94|K7WJ94_9NOST:0.03483)0.789:0.01203)0.868:0.00792,(((tr|K9WSY6|K9WSY6_9NOST:0.01434,tr|K9QJZ3|K9QJZ3_9NOSO:0.02675)0.852:0.00657,(sp|P14167|RECA_ANAVT:0.00243,sp|P58552|RECA_NOSS1:0.0024)0.868:0.00484)0.752:0.00317,tr|K9R1G0|K9R1G0_NOSS7:0.00909)0.761:0.00363)0.796:0.00506,(sp|B2IWJ2|RECA_NOSP7:0.01948,(tr|K9UWT6|K9UWT6_9CYAN:0.04365,tr|K9RJN5|K9RJN5_9CYAN:0.04822)0.986:0.02854)0.336:0.0041)0.488:0.00633,tr|A0ZKA5|A0ZKA5_NODSP:0.02473)0.993:0.02892,tr|K9XAA9|K9XAA9_9CHRO:0.03337)0.861:0.00925,tr|K9TWN4|K9TWN4_9CYAN:0.03691)0.947:0.0168)0.847:0.00591,((((tr|B0CCZ6|B0CCZ6_ACAM1:0.00889,(tr|B0C5Y5|B0C5Y5_ACAM1:0.01281,((tr|A8ZKA1|A8ZKA1_ACAM1:0.01335,tr|A8ZP31|A8ZP31_ACAM1:0.00947)1.000:0.04502,(tr|A8ZPF7|A8ZPF7_ACAM1:0.00765,tr|A8ZLV5|A8ZLV5_ACAM1:0.01142)0.901:0.01361)0.671:0.01402)0.891:0.02299)1.000:0.09383,tr|B0C288|B0C288_ACAM1:0.06592)0.931:0.02444,(tr|K9VCS6|K9VCS6_9CYAN:0.07422,(sp|Q111E0|RECA_TRIEI:0.07734,(tr|K1WE90|K1WE90_ARTPT:0.01118,tr|D4ZN39|D4ZN39_ARTPN:0.0103)0.962:0.03672)0.948:0.02834)0.913:0.01777)0.274:0.00726,((sp|Q8DH70|RECA_THEEB:0.04313,tr|V5V6G0|V5V6G0_9CHRO:0.03515)0.954:0.02594,(sp|B8HR52|RECA_CYAP4:0.06669,tr|K9RRN9|K9RRN9_SYNP3:0.0587)0.468:0.01841)0.900:0.02544)0.583:0.02256)0.344:0.00563)0.927:0.02347)0.761:0.02154,((tr|Q2JVF7|Q2JVF7_SYNJA:0.02873,tr|Q2JK85|Q2JK85_SYNJB:0.00091)1.000:0.14543,(sp|Q7NFV8|RECA_GLOVI:0.04106,tr|U5QH01|U5QH01_9CYAN:0.00694)1.000:0.12679)0.846:0.03861)0.365:0.00663,tr|K9THT8|K9THT8_9CYAN:0.53324)0.790:0.01532)0.866:0.03947)0.998:0.12604)0.929:0.0463,(tr|B0VJL1|B0VJL1_CLOAI:0.28694,(tr|R6PB89|R6PB89_9CLOT:0.08255,(((((tr|R7JCG3|R7JCG3_9FUSO:0.00473,tr|R7I1V2|R7I1V2_9CLOT:0.00243)0.118:0.00054,(tr|R5DUJ7|R5DUJ7_9CLOT:0.00674,tr|R5H2J7|R5H2J7_9SPIR:0.03854)0.873:0.01007)0.840:0.01394,((tr|R5KRT8|R5KRT8_9CLOT:0.00053,tr|R7LNG6|R7LNG6_9CLOT:0.00476)0.775:0.00228,tr|R5SBA7|R5SBA7_9GAMM:0.06255)0.705:0.00527)0.998:0.03657,tr|R7LXK3|R7LXK3_9FUSO:0.01131)0.464:0.0054,tr|R7MGI3|R7MGI3_9CLOT:0.00684)0.991:0.06176)0.999:0.13294)0.863:0.03569)0.442:0.01986,(((tr|F8E5K1|F8E5K1_FLESM:0.10031,tr|D3PAC7|D3PAC7_DEFDS:0.06912)0.756:0.02675,(tr|D4H5T8|D4H5T8_DENA2:0.10632,tr|E4TIR0|E4TIR0_CALNY:0.13344)0.906:0.03261)1.000:0.15197,(tr|B2KEX6|B2KEX6_ELUMP:0.24562,tr|B1GYL2|B1GYL2_UNCTG:0.15997)0.742:0.03123)0.907:0.03372)0.903:0.02571,(tr|V6DFB1|V6DFB1_9DELT:0.3802,((tr|F4GK64|F4GK64_SPICD:0.11211,(tr|G8QW38|G8QW38_SPHPG:0.04124,tr|F0RYZ8|F0RYZ8_SPHGB:0.0382)0.998:0.08503)0.900:0.04255,((((tr|G0AKU3|G0AKU3_BORBD:0.02219,(((tr|C0AP42|C0AP42_9SPIO:0.00959,tr|B9X3U0|B9X3U0_BORBG:0.00243)0.887:0.00223,(tr|E2JP78|E2JP78_BORBG:0.00054,tr|C0SZY9|C0SZY9_BORBG:0.00223)0.410:0.00239)1.000:0.00055,(tr|E4QGK7|E4QGK7_BORBN:0.0024,(sp|B7J164|RECA_BORBZ:0.00055,tr|E4S0W4|E4S0W4_BORBJ:0.0024)0.000:0.00055)0.000:0.00055)0.908:0.00736)0.436:0.00628,((tr|C0AQ39|C0AQ39_9SPIO:0.0101,((tr|B7XTL8|B7XTL8_BORGR:0.00242,(tr|B7XUE1|B7XUE1_BORGR:0.00484,(tr|K0DFL3|K0DFL3_BORGR:0.01276,tr|G8QD83|G8QD83_BORGR:0.01214)0.759:0.00233)0.000:0.00055)0.735:0.00199,sp|Q662N0|RECA_BORGA:0.01738)0.844:0.00487)0.678:0.00497,(tr|D6RWX8|D6RWX8_BORVA:0.00488,(sp|Q0SP32|RECA_BORAP:0.00242,(tr|E2JML8|E2JML8_BORAF:0.00485,tr|K4IUG8|K4IUG8_BORAF:0.00486)0.771:0.00238)0.895:0.00486)0.809:0.00436)0.397:0.00392)0.994:0.06738,((sp|B5RLK6|RECA_BORDL:0.00055,tr|W5SGY8|W5SGY8_9SPIO:0.00465)1.000:0.07978,(tr|W5SP15|W5SP15_BORAN:0.04618,((tr|W5SDU5|W5SDU5_9SPIO:0.00527,tr|S5YPQ0|S5YPQ0_9SPIO:0.00917)0.984:0.02254,(((tr|W5T407|W5T407_BORHE:0.00055,tr|W5S843|W5S843_BORHE:0.00238)0.987:0.0172,(sp|B2RZJ7|RECA_BORHD:0.00053,tr|W5SZ20|W5SZ20_BORHE:0.00476)0.805:0.00729)0.976:0.02076,(tr|W5SUC5|W5SUC5_9SPIO:0.04341,(sp|A1QYT1|RECA_BORT9:0.00053,tr|W5SRJ4|W5SRJ4_BORPR:0.00455)0.917:0.01311)0.942:0.01687)0.783:0.00453)0.860:0.01264)0.610:0.00629)0.567:0.0093)1.000:0.22941,((((tr|F2NVX5|F2NVX5_TRES6:0.10161,tr|F4LQD9|F4LQD9_TREBD:0.03736)0.998:0.07792,(tr|F8F3E3|F8F3E3_TRECH:0.05202,(tr|F5YHW2|F5YHW2_TREPZ:0.05942,tr|F5YC58|F5YC58_TREAZ:0.09226)0.849:0.02523)0.729:0.03309)0.501:0.03748,((sp|O83690|RECA_TREPA:0.00213,tr|F7XTB9|F7XTB9_TREPU:0.00054)1.000:0.15312,(tr|S6A8D0|S6A8D0_9SPIO:0.04294,(sp|P62221|RECA_TREDE:0.00239,tr|M2AXP9|M2AXP9_TREDN:0.00055)0.846:0.00959)0.995:0.07321)0.908:0.05447)0.858:0.02476,(tr|E1R2Y7|E1R2Y7_SPISS:0.08851,(tr|G0GE49|G0GE49_SPITZ:0.19198,(tr|H9UJ87|H9UJ87_SPIAZ:0.09974,tr|V5WHZ8|V5WHZ8_9SPIO:0.10545)0.933:0.0329)0.772:0.01212)0.958:0.03074)0.220:0.02429)0.061:0.02489)0.997:0.10683)0.926:0.04247)0.830:0.02184,(((((tr|H9UDW4|H9UDW4_FERPD:0.0241,tr|A7HMK5|A7HMK5_FERNB:0.03282)0.969:0.04959,(sp|A6LM62|RECA_THEM4:0.03471,tr|B7ID28|B7ID28_THEAB:0.05126)0.995:0.09443)0.997:0.07964,((sp|B9K7N7|RECA_THENN:0.02926,(sp|B1LAG3|RECA_THESQ:0.00055,(sp|P36203|RECA_THEMA:0.00053,sp|A5IL83|RECA_THEP1:0.00969)0.788:0.00237)0.875:0.01562)0.999:0.11151,(tr|F7YWQ2|F7YWQ2_9THEM:0.05362,tr|A8F8W0|A8F8W0_THELT:0.06844)0.982:0.07854)0.957:0.05008)0.819:0.03926,((sp|A9BEV2|RECA_PETMO:0.1468,tr|H2J3E9|H2J3E9_MARPK:0.14798)0.995:0.12362,(tr|C5CES4|C5CES4_KOSOT:0.07587,tr|I2F2E7|I2F2E7_9THEM:0.13274)0.980:0.0785)0.793:0.05629)1.000:0.19735,((tr|Q2RLQ9|Q2RLQ9_MOOTA:0.33911,((tr|R5LRQ1|R5LRQ1_9SPIR:0.02872,(tr|D5U5J2|D5U5J2_BRAM5:0.00054,(tr|G0ELG8|G0ELG8_BRAIP:0.00227,(tr|C0R0F2|C0R0F2_BRAHW:0.00055,tr|J9UVS4|J9UVS4_BRAPL:0.00459)0.000:0.00055)0.300:0.00228)0.698:0.00054)1.000:0.39632,(tr|G7V9N6|G7V9N6_THELD:0.09409,((((tr|E3D0V9|E3D0V9_9BACT:0.07193,(tr|H0UNE6|H0UNE6_9BACT:0.0205,tr|D1B781|D1B781_THEAS:0.01863)0.937:0.04606)0.925:0.05534,tr|H0UJ18|H0UJ18_9BACT:0.16755)0.318:0.02496,tr|D5EDA5|D5EDA5_AMICL:0.10955)0.079:0.02507,tr|I4BYK6|I4BYK6_ANAMD:0.13322)0.931:0.06472)1.000:0.2312)0.575:0.03342)0.333:0.03878,(tr|Q47RS6|Q47RS6_THEFY:0.22095,tr|M1E4W4|M1E4W4_9FIRM:0.34984)0.141:0.08497)0.017:0.02637)0.954:0.06014)0.792:0.0133,((((tr|V5RTQ5|V5RTQ5_9BACT:0.28343,(tr|D1CDJ0|D1CDJ0_THET1:0.15751,((tr|B9KXK1|B9KXK1_THERP:0.10358,tr|D1C294|D1C294_SPHTD:0.06888)0.927:0.0473,(sp|A9AXA6|RECA_HERA2:0.09019,((sp|O52394|RECA_CHLAA:0.01226,sp|B8GAQ9|RECA_CHLAD:0.01469)0.999:0.05935,(sp|A7NN87|RECA_ROSCS:0.00513,sp|A5UXX8|RECA_ROSS1:0.01133)0.991:0.04811)0.977:0.04118)0.970:0.04392)0.337:0.01304)0.789:0.02947)0.910:0.02777,((tr|E8MZ43|E8MZ43_ANATU:0.10071,(tr|I0I5J0|I0I5J0_CALAS:0.03894,tr|I0HYF4|I0HYF4_CALAS:0.05954)1.000:0.16679)0.993:0.0891,(tr|D8K207|D8K207_DEHLB:0.18353,(tr|A5FPE2|A5FPE2_DEHMB:0.00054,(tr|V5QFE4|V5QFE4_9CHLR:0.00466,tr|Q3Z648|Q3Z648_DEHM1:0.00704)0.212:0.00902)0.986:0.09135)1.000:0.17442)0.815:0.03241)0.953:0.03704,((((tr|M5AP82|M5AP82_9ACTN:0.09467,tr|C7LXZ9|C7LXZ9_ACIFD:0.16229)0.985:0.06521,(((tr|E8N9M2|E8N9M2_MICTS:0.03228,(sp|A5CSL7|RECA_CLAM3:0.03758,(sp|Q6AE00|RECA_LEIXX:0.00732,tr|U3P6E1|U3P6E1_LEIXC:0.00459)0.987:0.03072)0.947:0.02101)0.869:0.01433,sp|P65982|RECA_TROW8:0.15323)0.934:0.02899,((((tr|J7LEW4|J7LEW4_NOCAA:0.0215,tr|D7AYC6|D7AYC6_NOCDD:0.01915)1.000:0.05342,((((tr|F8B389|F8B389_FRADG:0.02946,((tr|A8L6J1|A8L6J1_FRASN:0.00477,(tr|E3J133|E3J133_FRASU:0.03433,(sp|Q2J764|RECA_FRASC:0.0041,(sp|Q0RDW5|RECA_FRAAA:0.00721,tr|I8QU85|I8QU85_9ACTO:0.00055)0.667:0.00312)0.422:0.00514)0.969:0.01523)0.746:0.00238,(tr|A8L2Z2|A8L2Z2_FRASN:0.05556,tr|A8L0T0|A8L0T0_FRASN:0.00478)0.864:0.00978)0.809:0.00489)0.995:0.03107,((((tr|D5UDA6|D5UDA6_CELFN:0.00543,(tr|F4H768|F4H768_CELFA:0.01808,tr|F7ZZQ4|F7ZZQ4_CELGA:0.00715)0.712:0.00695)0.979:0.0231,(tr|F6FSE8|F6FSE8_ISOV2:0.01574,(tr|D1BJ41|D1BJ41_SANKS:0.03589,tr|D1C084|D1C084_XYLCX:0.01839)0.877:0.008)0.842:0.00818)0.887:0.01916,(((tr|C5C9V3|C5C9V3_MICLC:0.05617,((tr|B2GKH2|B2GKH2_KOCRD:0.04484,(tr|D2NNR7|D2NNR7_ROTMD:0.01513,tr|E3H0E2|E3H0E2_ROTDC:0.02043)1.000:0.1044)0.992:0.05013,(sp|A1R548|RECA_ARTAT:0.00255,((sp|B8HG89|RECA_ARTCA:0.00232,(sp|A0JUY4|RECA_ARTS2:0.0073,tr|F0M821|F0M821_ARTPP:0.00232)0.969:0.01237)0.900:0.00691,tr|A9WQ43|A9WQ43_RENSM:0.01677)0.210:0.00357)0.993:0.0424)0.739:0.01414)0.900:0.01549,tr|E1VUK8|E1VUK8_ARTAR:0.04354)0.997:0.04144,((tr|D6ZGW5|D6ZGW5_MOBCV:0.12162,tr|C7R3G1|C7R3G1_JONDD:0.03948)0.952:0.03391,tr|C7MBC8|C7MBC8_BRAFD:0.07059)0.819:0.012)0.598:0.00463)0.877:0.009,(((tr|D7BN84|D7BN84_ARCHD:0.03288,tr|X4QWS1|X4QWS1_9ACTO:0.04629)0.862:0.02,(tr|E6JYX1|E6JYX1_PARDN:0.03614,(tr|K4IKU6|K4IKU6_BIFAP:0.03193,((tr|M4RFQ3|M4RFQ3_9BIFI:0.02788,tr|I6PX86|I6PX86_BIFAN:0.07677)0.833:0.01062,((tr|D2QB43|D2QB43_BIFDB:0.01366,((tr|R6P128|R6P128_9BIFI:0.00725,(tr|R5GNV3|R5GNV3_9BIFI:0.00054,tr|A1A272|A1A272_BIFAA:0.00228)0.891:0.00575)0.102:0.00297,((tr|F6A1M7|F6A1M7_GARVH:0.01675,tr|D2RBP2|D2RBP2_GARV4:0.02909)1.000:0.0643,tr|R6GIS7|R6GIS7_9BIFI:0.02685)0.766:0.01216)0.819:0.00551)0.772:0.0051,((tr|W6EZ77|W6EZ77_BIFBR:0.00239,tr|W6ETT4|W6ETT4_BIFBR:0.00055)0.824:0.00241,(sp|Q8G4G9|RECA_BIFLO:0.00055,(tr|R5NDM8|R5NDM8_9BIFI:0.00239,tr|E4R2E3|E4R2E3_BIFLM:0.00241)0.000:0.00055)0.000:0.00055)0.997:0.03361)0.927:0.01899)0.929:0.01828)0.946:0.02969)1.000:0.10242)0.995:0.07103,tr|C5BWN2|C5BWN2_BEUC1:0.03044)0.769:0.01061)0.968:0.01974)0.607:0.00534,((((((((sp|Q59560|RECA_MYCS2:0.00054,tr|V5XC21|V5XC21_MYCNE:0.02229)0.880:0.00934,(((((sp|A1T7T3|RECA_MYCVP:0.00548,sp|A4TCL7|RECA_MYCGI:0.01688)0.780:0.00796,tr|I4BHZ5|I4BHZ5_MYCCN:0.0086)0.620:0.006,(sp|A3PYE3|RECA_MYCSJ:0.01368,((tr|R4MBE4|R4MBE4_MYCTX:0.00055,tr|R4M0Q3|R4M0Q3_MYCTX:0.0275)0.821:0.01235,(sp|A0QIR6|RECA_MYCA1:0.00998,(tr|U5WYV4|U5WYV4_MYCKA:0.00683,(sp|B2HL06|RECA_MYCMM:0.00053,sp|A0PT89|RECA_MYCUA:0.00479)0.846:0.00746)0.603:0.00741)0.829:0.01442)0.812:0.01244)0.948:0.01457)0.807:0.00497,(tr|L0IY59|L0IY59_MYCSM:0.00054,tr|G8RKU3|G8RKU3_MYCRN:0.00727)0.878:0.00493)0.871:0.00632,sp|B1MD17|RECA_MYCA9:0.01579)0.881:0.00952)0.711:0.00755,(((tr|E4WGH8|E4WGH8_RHOE1:0.00751,(tr|D5UMC3|D5UMC3_TSUPD:0.03843,(((tr|J9S2D9|J9S2D9_9ACTO:0.01284,(tr|D0LBN6|D0LBN6_GORB4:0.01329,tr|H6MYZ7|H6MYZ7_GORPV:0.00627)0.775:0.00649)0.982:0.02077,(sp|C1B381|RECA_RHOOB:0.00243,sp|Q0S1P9|RECA_RHOSR:0.00244)0.918:0.00903)0.768:0.00771,sp|C0ZYM6|RECA_RHOE4:0.01745)0.532:0.00719)0.751:0.00829)0.845:0.00771,(((tr|W5TM11|W5TM11_9NOCA:0.02277,(sp|Q5YT00|RECA_NOCFA:0.00471,tr|H6R3W9|H6R3W9_NOCCG:0.00739)0.771:0.00353)0.761:0.00909,tr|K0F389|K0F389_9NOCA:0.0311)0.911:0.01218,tr|A0A059MS42|A0A059MS42_9NOCA:0.00565)0.779:0.00421)0.694:0.00299,tr|V9XDS3|V9XDS3_9NOCA:0.0096)0.875:0.01615)0.907:0.01121,tr|F6EKL5|F6EKL5_AMYSD:0.04507)0.679:0.01339,tr|W5WGT1|W5WGT1_9PSEU:0.04745)0.905:0.0099,((((((tr|G8SI98|G8SI98_ACTS5:0.00481,tr|I0HGJ4|I0HGJ4_ACTM4:0.00723)0.895:0.00678,(tr|R4LX52|R4LX52_9ACTO:0.00268,tr|U5W8P7|U5W8P7_9ACTO:0.01678)0.909:0.00767)0.896:0.00776,(sp|A8M7V5|RECA_SALAI:0.0024,sp|A4X4U1|RECA_SALTO:0.00966)0.977:0.01451)0.775:0.0024,tr|E8SAV9|E8SAV9_MICSL:0.0049)0.966:0.00054,tr|F4FCR9|F4FCR9_VERMA:0.02093)0.982:0.04816,(tr|D3Q2A0|D3Q2A0_STANL:0.10791,(tr|H6RVR2|H6RVR2_BLASD:0.01613,(tr|D2SDS2|D2SDS2_GEOOG:0.01026,tr|I4F237|I4F237_MODMB:0.03775)0.813:0.01348)0.999:0.07221)0.190:0.01464)0.947:0.02291)0.742:0.00953,((tr|H5X0Y1|H5X0Y1_9PSEU:0.00493,((tr|H8G8L2|H8G8L2_9PSEU:0.00742,(tr|H5XEL0|H5XEL0_9PSEU:0.00249,tr|C7MVD4|C7MVD4_SACVD:0.00485)0.746:0.00244)0.763:0.00261,tr|I1D4Z5|I1D4Z5_9PSEU:0.00232)0.942:0.01484)0.969:0.02115,((tr|C6WAA4|C6WAA4_ACTMD:0.00437,tr|K0JPN3|K0JPN3_SACES:0.01057)0.877:0.00955,(sp|Q9REV6|RECA_AMYMU:0.01544,tr|R4T1Q8|R4T1Q8_AMYOR:0.01247)0.951:0.01498)0.927:0.01605)0.978:0.02151)0.139:0.00275,(sp|A4FAH9|RECA_SACEN:0.05523,(tr|F4D0F3|F4D0F3_PSEUX:0.034,tr|C8XHI3|C8XHI3_NAKMY:0.09575)0.945:0.02012)0.768:0.0046)0.930:0.0144)0.826:0.01027,(((((tr|E6SDM7|E6SDM7_INTC7:0.04186,(tr|C7NJ94|C7NJ94_KYTSD:0.05834,(((sp|C3PGY9|RECA_CORA7:0.01967,tr|W5XSD8|W5XSD8_9CORY:0.02697)0.904:0.01778,(tr|D7WFD6|D7WFD6_9CORY:0.04231,(tr|S5SVI5|S5SVI5_9CORY:0.03378,(((((sp|A4QEW3|RECA_CORGB:0.01396,tr|M1UZD0|M1UZD0_9CORY:0.01779)0.814:0.00826,sp|Q8FPD3|RECA_COREF:0.02898)0.616:0.00915,(sp|P62213|RECA_CORDI:0.00173,(sp|P48288|RECA_CORP2:0.00055,tr|I4AUF6|I4AUF6_CORPS:0.0024)0.975:0.01284)0.908:0.00979)0.617:0.00061,(tr|U3GS27|U3GS27_9CORY:0.05211,tr|W5Y260|W5Y260_9CORY:0.01283)0.892:0.00985)0.913:0.01678,tr|M1NT94|M1NT94_9CORY:0.03442)0.827:0.01095)0.664:0.01272)0.714:0.00153)0.921:0.02417,((tr|X5DRU2|X5DRU2_9CORY:0.0208,(tr|S4XEH7|S4XEH7_9CORY:0.0119,tr|G0HEI5|G0HEI5_CORVD:0.01557)0.933:0.02162)0.963:0.03313,(tr|C4LJ56|C4LJ56_CORK4:0.07248,((sp|B1VDD6|RECA_CORU7:0.00241,tr|M4KA03|M4KA03_9CORY:0.00055)0.995:0.04353,(sp|Q4JV77|RECA_CORJK:0.0243,(tr|F8DY07|F8DY07_CORRG:0.02462,tr|W5WPY8|W5WPY8_9CORY:0.01538)0.847:0.00777)0.907:0.01649)0.786:0.01759)0.841:0.01749)0.922:0.02697)1.000:0.09269)0.432:0.01665)0.796:0.00817,((sp|P35901|RECA_MYCLE:0.04447,(tr|F5YW72|F5YW72_MYCSD:0.02143,tr|D6ZEN6|D6ZEN6_SEGRD:0.08331)0.636:0.00588)0.402:0.00727,((sp|P0A5U5|RECA_MYCBO:0.00055,(tr|R4M901|R4M901_MYCTX:0.00055,tr|R4LY05|R4LY05_MYCTX:0.00634)1.000:0.00055)0.845:0.00581,tr|L0QX80|L0QX80_9MYCO:0.00055)0.948:0.04007)0.987:0.04993)0.701:0.00594,sp|A6W841|RECA_KINRD:0.04352)0.692:0.00312,((tr|E4NI04|E4NI04_KITSK:0.05126,((tr|G2NYB7|G2NYB7_STRVO:0.00519,tr|D7CAA3|D7CAA3_STRBB:0.00945)0.739:0.00906,((tr|V6KE35|V6KE35_STRNV:0.01328,((tr|N0D3N6|N0D3N6_9ACTO:0.01422,tr|G2N9Y6|G2N9Y6_9ACTO:0.00528)0.998:0.03012,(tr|M9TZ06|M9TZ06_9ACTO:0.00054,(tr|B1VXV8|B1VXV8_STRGG:0.00055,tr|N0D3Y8|N0D3Y8_9ACTO:0.00492)0.915:0.00227)0.251:0.00453)0.780:0.00271)0.783:0.00275,(tr|F8JQN2|F8JQN2_STREN:0.01744,(tr|B5HF96|B5HF96_STRPR:0.00271,((sp|Q82KB1|RECA_STRAW:0.00055,((tr|V4IEV3|V4IEV3_9ACTO:0.01216,((tr|M1MI94|M1MI94_STRHY:0.00054,((tr|E2QA28|E2QA28_STRC2:0.01248,sp|P48295|RECA_STRVP:0.01738)0.925:0.00966,(tr|A0A059WAB8|A0A059WAB8_STRA9:0.01452,tr|V6KS69|V6KS69_STRRC:0.00055)0.999:0.0009)0.910:0.00148)0.759:0.00301,tr|K4R127|K4R127_9ACTO:0.00209)0.925:0.00955)0.925:0.00747,(tr|D6XAT9|D6XAT9_9ACTO:0.0048,sp|O50487|RECA_STRCO:0.00731)0.778:0.00243)0.775:0.00245)0.000:0.00054,tr|C9Z210|C9Z210_STRSW:0.00467)0.370:0.0048)0.414:0.0046)0.750:0.00204)0.861:0.00596)0.990:0.03363)0.963:0.0259,tr|C7QAA4|C7QAA4_CATAD:0.1279)0.909:0.02721)0.816:0.00835,((sp|A1SJ61|RECA_NOCSJ:0.00961,tr|R7XW45|R7XW45_9ACTO:0.01561)0.994:0.03989,(tr|E2SEH5|E2SEH5_9ACTO:0.09376,((tr|F5XDV6|F5XDV6_MICPN:0.04164,((tr|K7RWL8|K7RWL8_PROA4:0.08995,(tr|M9VB98|M9VB98_9ACTO:0.00616,(tr|G7U821|G7U821_PROAA:0.00055,(sp|P0CZ03|RECA_PROAC:0.00055,tr|G8VAX9|G8VAX9_PROAA:0.00238)0.906:0.00466)0.857:0.01059)0.915:0.02488)0.997:0.05729,(tr|I6WU99|I6WU99_PROPF:0.0511,tr|D7GE70|D7GE70_PROFC:0.08908)0.920:0.03009)0.965:0.03678)0.991:0.05477,tr|D2Q1S9|D2Q1S9_KRIFD:0.04911)0.079:0.00832)0.771:0.0177)0.929:0.02313)0.756:0.00551)0.948:0.01863)0.799:0.00826,((tr|D2AY27|D2AY27_STRRD:0.03669,tr|D6Y821|D6Y821_THEBD:0.04044)0.976:0.02291,sp|A0LV04|RECA_ACIC1:0.06942)0.254:0.00437)0.848:0.01276,tr|D1AAC0|D1AAC0_THECD:0.10279)0.816:0.01345)1.000:0.11069)0.107:0.03277,((sp|Q1AW43|RECA_RUBXD:0.06341,tr|A0A023X3E9|A0A023X3E9_9ACTN:0.06278)1.000:0.12392,tr|D3FE48|D3FE48_CONWI:0.25742)0.153:0.015)0.950:0.04844,(((tr|E1R0A6|E1R0A6_OLSUV:0.0268,tr|C8W6W8|C8W6W8_ATOPD:0.0739)0.992:0.0519,(tr|R5ZN19|R5ZN19_9ACTN:0.0581,(tr|R7AL43|R7AL43_9ACTN:0.03928,(tr|F2N7Y0|F2N7Y0_CORGP:0.05415,tr|R7D9B8|R7D9B8_9ACTN:0.04984)0.684:0.01638)0.930:0.02177)0.911:0.02375)0.934:0.03586,((tr|C7MNG4|C7MNG4_CRYCD:0.08085,(tr|C7N5C2|C7N5C2_SLAHD:0.12417,(tr|R7B698|R7B698_9ACTN:0.05466,(tr|R7BNR5|R7BNR5_9ACTN:0.05148,(tr|R6HK23|R6HK23_9ACTN:0.03433,(tr|R7CF94|R7CF94_9ACTN:0.00622,tr|R5G2F2|R5G2F2_9ACTN:0.00856)0.084:0.00607)0.960:0.02488)0.616:0.0133)0.965:0.0398)0.926:0.0321)0.837:0.01815,(tr|S6CKX7|S6CKX7_9ACTN:0.02513,(tr|F7V1C1|F7V1C1_EEGSY:0.00756,(tr|D6E6Q7|D6E6Q7_9ACTN:0.03129,tr|C8WHJ6|C8WHJ6_EGGLE:0.00389)0.257:0.0141)0.886:0.01507)0.878:0.02494)0.940:0.05461)1.000:0.12608)0.959:0.04288)0.925:0.03851,(((tr|W5XD63|W5XD63_9BACT:0.22729,tr|S0EW72|S0EW72_CHTCT:0.2109)0.983:0.10202,((tr|B5YEC6|B5YEC6_DICT6:0.00718,tr|B8E2U1|B8E2U1_DICTD:0.00054)1.000:0.17788,(tr|I0GJB8|I0GJB8_CALEA:0.30757,tr|B5Y8R3|B5Y8R3_COPPD:0.30508)0.892:0.05675)0.893:0.05308)0.504:0.01482,(((tr|I0IAP5|I0IAP5_PHYMF:0.21224,((tr|E8R324|E8R324_ISOPI:0.07136,tr|L0DL18|L0DL18_SINAD:0.07722)0.997:0.11567,((sp|Q7UJJ0|RECA_RHOBA:0.08847,tr|D2R086|D2R086_PIRSD:0.15078)1.000:0.14113,(tr|D5SQ03|D5SQ03_PLAL2:0.15329,tr|F0SRX4|F0SRX4_PLABD:0.12096)0.856:0.05778)0.686:0.04304)0.919:0.05544)0.960:0.06156,((tr|F8L567|F8L567_SIMNZ:0.08133,((tr|F8L286|F8L286_PARAV:0.05411,(tr|Q6M9N0|Q6M9N0_PARUW:0.09722,tr|D6YTB6|D6YTB6_WADCW:0.06756)0.711:0.02253)0.997:0.07666,(((sp|Q9PLS6|RECA_CHLMU:0.00381,(sp|B0B8M5|RECA_CHLT2:0.00055,sp|Q3KL45|RECA_CHLTA:0.00231)0.797:0.00547)0.995:0.04289,(((tr|W8JGH0|W8JGH0_9CHLA:0.00985,(sp|Q5L4P3|RECA_CHLAB:0.00479,tr|F6F728|F6F728_CHLPS:0.00716)0.858:0.00462)0.916:0.00723,sp|Q256J8|RECA_CHLFF:0.00053)0.823:0.00712,sp|Q821E6|RECA_CHLCV:0.00053)0.898:0.0143)0.864:0.02378,(sp|Q9Z7E4|RECA_CHLPN:0.03296,tr|B5LMU1|B5LMU1_CHLPE:0.04825)0.212:0.00338)1.000:0.12091)0.677:0.02161)1.000:0.15517,(((tr|W0ITI4|W0ITI4_9BACT:0.05516,tr|B1ZWP7|B1ZWP7_OPITP:0.07547)0.985:0.05484,(tr|R7L841|R7L841_9BACT:0.1185,tr|D5ELH9|D5ELH9_CORAD:0.10915)0.984:0.06245)0.997:0.11007,(tr|B3DW93|B3DW93_METI4:0.2116,(tr|R6JCM3|R6JCM3_9BACT:0.00053,(tr|R7DWG9|R7DWG9_9BACT:0.02527,tr|B2UPW5|B2UPW5_AKKM8:0.00055)0.619:0.0022)1.000:0.14861)0.864:0.04971)0.996:0.09534)0.968:0.06871)0.885:0.02245,(((tr|E4U5M3|E4U5M3_OCEP5:0.0953,(tr|F2NPZ0|F2NPZ0_MARHT:0.03248,(((tr|H9ZTW7|H9ZTW7_THETH:0.00242,(sp|Q5SHB2|RECA_THET8:0.00249,(sp|P61500|RECA_THET2:0.00054,tr|F6DFH1|F6DFH1_THETG:0.00489)0.634:0.00244)0.777:0.00249)0.943:0.02135,(tr|K7RFC0|K7RFC0_THEOS:0.01827,(tr|E8PL88|E8PL88_THESS:0.00585,tr|G8NAR9|G8NAR9_9DEIN:0.01286)0.406:0.00787)0.892:0.01991)0.998:0.07419,(tr|D3PPA2|D3PPA2_MEIRD:0.02852,tr|D7BBX4|D7BBX4_MEISD:0.03546)0.998:0.07734)0.287:0.02617)0.787:0.02061)0.962:0.06259,(tr|D7CRT4|D7CRT4_TRURR:0.18348,(((tr|C1D2C5|C1D2C5_DEIDV:0.10619,tr|L0A2G1|L0A2G1_DEIPD:0.09074)0.963:0.03814,(tr|F0RN67|F0RN67_DEIPM:0.04602,(((sp|P42443|RECA_DEIRA:0.02267,tr|E8UBN7|E8UBN7_DEIML:0.02134)0.909:0.00826,(sp|Q1IWF2|RECA_DEIGD:0.02561,tr|C1CXY5|C1CXY5_DEIDV:0.01201)0.919:0.01234)0.749:0.00494,tr|H8GV85|H8GV85_DEIGI:0.02087)0.509:0.00941)0.706:0.02168)0.915:0.02011,tr|L0A591|L0A591_DEIPD:0.01725)1.000:0.16879)0.736:0.0549)1.000:0.12582,((tr|F0S216|F0S216_DESTD:0.06635,tr|E8T5I0|E8T5I0_THEA1:0.07481)1.000:0.19291,((tr|C0QST0|C0QST0_PERMH:0.02899,(tr|B2V7T2|B2V7T2_SULSY:0.04501,tr|C1DXP9|C1DXP9_SULAA:0.01762)0.981:0.06829)0.999:0.17338,((tr|D3DHE7|D3DHE7_HYDTT:0.0864,(tr|D3SLQ7|D3SLQ7_THEAH:0.09857,tr|W0DDS5|W0DDS5_9AQUI:0.07448)0.593:0.0339)0.970:0.04914,(sp|O67905|RECA_AQUAE:0.0909,(tr|B4U5L7|B4U5L7_HYDS0:0.01859,tr|M4V6C5|M4V6C5_9AQUI:0.00055)1.000:0.25661)0.825:0.02758)0.991:0.08767)0.969:0.0739)0.803:0.04004)0.606:0.02204)0.873:0.02295)0.926:0.02924)0.574:0.01136)0.922:0.01516)0.876:0.01734)0.908:0.01855,((tr|R6EKI9|R6EKI9_9FIRM:0.08276,tr|R6EP80|R6EP80_9FIRM:0.06792)1.000:0.11555,(((tr|F2JGT1|F2JGT1_CELLD:0.11527,(tr|R6P9T5|R6P9T5_9FIRM:0.1897,(tr|R5AAL4|R5AAL4_9FIRM:0.06066,tr|R6QT60|R6QT60_9FIRM:0.03057)0.997:0.08364)0.564:0.0368)0.878:0.03629,(((tr|D4J2M5|D4J2M5_BUTFI:0.12168,(tr|R5GKP4|R5GKP4_9FIRM:0.00054,tr|R6GBJ7|R6GBJ7_9FIRM:0.00455)1.000:0.14635)0.681:0.02584,(((tr|I5AVZ1|I5AVZ1_EUBCE:0.10514,((tr|R6LIL6|R6LIL6_9FIRM:0.03223,((tr|R7G3G4|R7G3G4_9FIRM:0.01784,(tr|R6T695|R6T695_9FIRM:0.03615,(tr|R5DB76|R5DB76_9FIRM:0.00335,tr|R6XMR8|R6XMR8_9FIRM:0.01471)0.936:0.01702)0.936:0.01655)0.819:0.01422,(tr|R6QRQ2|R6QRQ2_9CLOT:0.02816,(tr|R5QAV2|R5QAV2_9FIRM:0.02239,(tr|R5TPS3|R5TPS3_9FIRM:0.03281,(tr|D4M4Z1|D4M4Z1_9FIRM:0.01632,(tr|R5YDV4|R5YDV4_9FIRM:0.02975,tr|R6EBJ2|R6EBJ2_9FIRM:0.01896)0.964:0.01995)0.361:0.00584)0.815:0.01694)0.958:0.02313)0.599:0.0166)0.902:0.01767)1.000:0.07794,((tr|R5E1U5|R5E1U5_9FIRM:0.03697,((tr|R5ZYP7|R5ZYP7_9FIRM:0.03326,(tr|R7N978|R7N978_9FIRM:0.01481,tr|R6K6Y7|R6K6Y7_9FIRM:0.02132)0.756:0.01853)0.990:0.04083,tr|R7HBH0|R7HBH0_9FIRM:0.03123)0.896:0.01747)0.519:0.01483,tr|R7AMU2|R7AMU2_9BACE:0.15825)0.299:0.00902)0.830:0.00746)0.829:0.00534,(((tr|R7IAD4|R7IAD4_9CLOT:0.0857,tr|D4J7W7|D4J7W7_9FIRM:0.0744)0.564:0.01873,((tr|A9KLQ6|A9KLQ6_CLOPH:0.0771,tr|R6VE04|R6VE04_9FIRM:0.04866)0.929:0.02516,(tr|R7BIV5|R7BIV5_9FIRM:0.04083,(tr|R6R2C4|R6R2C4_9FIRM:0.03031,tr|R5LGP4|R5LGP4_9FIRM:0.03809)0.981:0.03657)0.966:0.03866)0.000:0.00054)0.871:0.01105,(((tr|R5TLB3|R5TLB3_9FIRM:0.0596,(tr|R6RFF2|R6RFF2_9FIRM:0.01627,tr|R6NQI7|R6NQI7_9FIRM:0.00534)0.963:0.0293)0.904:0.02878,(((((tr|R6X4H4|R6X4H4_9CLOT:0.00055,tr|R6EK93|R6EK93_9FIRM:0.00232)0.951:0.0175,tr|R5GUN3|R5GUN3_9FIRM:0.06324)0.874:0.01231,tr|R6CRN6|R6CRN6_9CLOT:0.02895)0.162:0.00089,(tr|R5QK47|R5QK47_9FIRM:0.06746,(((tr|R6ZRD8|R6ZRD8_9FIRM:0.03502,tr|R7N314|R7N314_9FIRM:0.02049)0.930:0.01745,(tr|R5CES1|R5CES1_9FIRM:0.07831,tr|E0RWK2|E0RWK2_BUTPB:0.03988)0.908:0.02777)0.850:0.01155,tr|R7R7U6|R7R7U6_9FIRM:0.02073)0.087:0.00382)0.500:0.00344)1.000:0.04396,(tr|R6NZQ9|R6NZQ9_9FIRM:0.04811,((tr|G2SWY6|G2SWY6_ROSHA:0.0381,(tr|D4KWW7|D4KWW7_9FIRM:0.0231,tr|R5HKQ8|R5HKQ8_9FIRM:0.03051)0.861:0.00977)0.918:0.01762,(tr|R6TW33|R6TW33_9FIRM:0.05443,(tr|R5UIE3|R5UIE3_9FIRM:0.01523,tr|R5YKV4|R5YKV4_9FIRM:0.01551)0.915:0.01939)0.941:0.0186)0.796:0.00656)0.853:0.01106)0.276:0.00877)0.793:0.00743,((((((((tr|R5SNM5|R5SNM5_9CLOT:0.02755,(tr|R5S696|R5S696_9CLOT:0.01193,tr|R6M0P7|R6M0P7_9CLOT:0.00053)0.958:0.01576)0.885:0.01351,tr|R6DMR0|R6DMR0_9CLOT:0.06072)0.747:0.01934,(tr|R7K2G5|R7K2G5_9CLOT:0.00511,tr|R6VDV0|R6VDV0_9FIRM:0.00689)0.990:0.05071)0.243:0.0066,tr|R5SLT0|R5SLT0_9CLOT:0.06401)0.976:0.09462,((tr|R5YYU5|R5YYU5_9FIRM:0.08529,(tr|R6FWD8|R6FWD8_9FIRM:0.03933,tr|R5L5C3|R5L5C3_9FIRM:0.03124)0.989:0.05322)0.913:0.02844,(tr|R6YJG9|R6YJG9_9FIRM:0.07832,(tr|R5WDR0|R5WDR0_9CLOT:0.0389,tr|R7C7P1|R7C7P1_9CLOT:0.05186)0.969:0.03666)0.963:0.04493)0.710:0.01875)0.886:0.02515,((tr|R7JV09|R7JV09_9FIRM:0.04288,(tr|R5BTV3|R5BTV3_9FIRM:0.09642,tr|F7V6P0|F7V6P0_CLOSS:0.08142)0.189:0.01133)0.868:0.01979,(((((tr|R7GT31|R7GT31_9FIRM:0.00236,tr|R5N4B1|R5N4B1_9FIRM:0.0071)0.970:0.02102,(tr|R5WTR9|R5WTR9_9FIRM:0.02763,(tr|R6L0M6|R6L0M6_9FIRM:0.00358,(tr|R7DDT0|R7DDT0_9FIRM:0.00247,tr|D4LX91|D4LX91_9FIRM:0.00703)0.955:0.01596)0.929:0.02124)0.990:0.03108)0.943:0.01695,tr|R5I6P2|R5I6P2_9FIRM:0.0183)0.872:0.01131,tr|R7CIU5|R7CIU5_9FIRM:0.01313)0.973:0.03332,(tr|R6QRC1|R6QRC1_9FIRM:0.05289,(tr|R7C4V6|R7C4V6_9FIRM:0.00238,(tr|R5ZRK6|R5ZRK6_9FIRM:0.00235,tr|D4MX24|D4MX24_9FIRM:0.00055)0.747:0.00467)0.993:0.05482)0.998:0.06263)0.853:0.01474)0.414:0.01071)0.106:0.00763,(((tr|R5JWN5|R5JWN5_9CLOT:0.06528,(tr|R5NMW3|R5NMW3_9CLOT:0.06421,(tr|R5JKI1|R5JKI1_9FIRM:0.05786,(tr|R5K4H8|R5K4H8_9CLOT:0.03415,(tr|R6L9S2|R6L9S2_9FIRM:0.00053,tr|R5VPD4|R5VPD4_9FIRM:0.01757)0.991:0.0341)0.050:0.01067)0.986:0.04504)0.972:0.02928)0.444:0.00491,tr|R5ED17|R5ED17_9CLOT:0.08094)0.926:0.01739,(tr|R6BRR3|R6BRR3_9FIRM:0.09176,(tr|D7GQH7|D7GQH7_9FIRM:0.0629,((tr|R5TVJ4|R5TVJ4_9CLOT:0.04398,tr|D9R596|D9R596_CLOSW:0.03254)0.954:0.02198,((tr|R5IMQ1|R5IMQ1_9CLOT:0.02455,(tr|R5FBD0|R5FBD0_9CLOT:0.00428,(tr|R7PHW9|R7PHW9_9CLOT:0.00231,tr|R6K0D8|R6K0D8_9CLOT:0.00055)0.783:0.00269)0.990:0.02912)0.282:0.00567,((tr|R5M1F1|R5M1F1_9CLOT:0.00584,tr|R6Z553|R6Z553_9CLOT:0.0064)0.796:0.0099,tr|R7A597|R7A597_9CLOT:0.04626)0.941:0.01679)0.832:0.01472)0.096:0.00332)0.907:0.0206)0.891:0.01963)0.798:0.01268)0.381:0.00725,(tr|R7ITT5|R7ITT5_9FIRM:0.07496,tr|R5P6M4|R5P6M4_9FIRM:0.06034)0.951:0.03096)0.804:0.00669)0.714:0.00861)0.683:0.0062)0.922:0.01554,tr|R6H1D0|R6H1D0_9FIRM:0.068)0.159:0.00882)0.915:0.02732,tr|W6S0I3|W6S0I3_9CLOT:0.222)0.849:0.02055)0.983:0.05484,(((((tr|F9VJQ1|F9VJQ1_ARTSS:0.01195,tr|G2IHB0|G2IHB0_9CLOT:0.00055)1.000:0.11394,tr|D9SUF8|D9SUF8_CLOC7:0.17529)0.180:0.02644,(((tr|A5N856|A5N856_CLOK5:0.03148,tr|D8GS43|D8GS43_CLOLD:0.02698)0.996:0.05073,(((sp|Q0TPT0|RECA_CLOP1:0.00054,sp|Q0SSE7|RECA_CLOPS:0.00207)1.000:0.08042,((tr|R6KZS1|R6KZS1_9CLOT:0.00898,tr|R6GJH5|R6GJH5_9CLOT:0.00256)0.988:0.04563,((sp|B2V4I3|RECA_CLOBA:0.00169,sp|B2TJ69|RECA_CLOBB:0.00306)0.944:0.02174,((tr|M1MJX5|M1MJX5_9CLOT:0.00407,tr|G7LYL5|G7LYL5_9CLOT:0.00793)1.000:0.00055,(sp|P42441|RECA_CLOB8:0.00054,tr|U5MPG0|U5MPG0_CLOSA:0.02645)0.905:0.00623)0.996:0.04978)0.985:0.03984)0.792:0.02282)0.512:0.01969,(sp|P58254|RECA_CLOAB:0.07845,((tr|D9SM74|D9SM74_CLOC7:0.06995,tr|W6RZ06|W6RZ06_9CLOT:0.07256)0.966:0.03721,tr|R4K2X6|R4K2X6_CLOPA:0.05785)0.704:0.0158)0.167:0.00649)0.926:0.01864)0.903:0.01266,((tr|A5I4H9|A5I4H9_CLOBH:0.00055,tr|B1KWJ3|B1KWJ3_CLOBM:0.0023)0.999:0.06067,(sp|Q895I5|RECA_CLOTE:0.00054,tr|U6EUZ4|U6EUZ4_CLOTA:0.0126)1.000:0.09067)0.606:0.01173)0.542:0.00405)0.965:0.03881,(sp|A0Q0P4|RECA_CLONN:0.01299,(tr|F4A984|F4A984_CLOBO:0.00753,tr|C5VSL2|C5VSL2_CLOBO:0.00187)0.980:0.03746)0.998:0.06309)0.991:0.05523,(((tr|E3PSE5|E3PSE5_CLOSD:0.07296,tr|D6GS00|D6GS00_FILAD:0.18588)0.908:0.03553,(tr|R5J7P0|R5J7P0_9FIRM:0.12875,(sp|Q18BJ4|RECA_PEPD6:0.03579,tr|R5X6L2|R5X6L2_9CLOT:0.04471)0.500:0.01082)0.983:0.07175)0.989:0.06332,(tr|W8T4C0|W8T4C0_EUBAC:0.12792,(tr|K0B0V1|K0B0V1_CLOA9:0.12232,(tr|A8MFC2|A8MFC2_ALKOO:0.06831,tr|A6TRJ2|A6TRJ2_ALKMQ:0.06675)0.713:0.03035)0.765:0.02275)0.164:0.0237)0.789:0.01235)0.165:0.01761)0.805:0.02465)0.815:0.01446)0.370:0.01554)0.729:0.01863,(((tr|D9QR48|D9QR48_ACEAZ:0.07224,tr|L0KAZ5|L0KAZ5_HALHC:0.14043)0.987:0.0725,(tr|B8CXC0|B8CXC0_HALOH:0.07763,(tr|E3DLC0|E3DLC0_HALPG:0.05861,tr|E4RKJ5|E4RKJ5_HALHG:0.01871)0.998:0.08458)0.990:0.07221)0.994:0.06856,(tr|C7RGP9|C7RGP9_ANAPD:0.17833,(tr|D6SAM7|D6SAM7_FINMA:0.00468,tr|B0S1D5|B0S1D5_FINM2:0.00055)1.000:0.18079)0.818:0.04271)0.528:0.0247)0.865:0.02709,(((tr|R7GIC7|R7GIC7_9CLOT:0.18449,(tr|R5FST2|R5FST2_9FIRM:0.1644,(tr|R6TMV2|R6TMV2_9STAP:0.03744,tr|R6Y0E2|R6Y0E2_9FIRM:0.03164)0.978:0.07762)0.170:0.04258)0.783:0.05727,sp|A9NGM3|RECA_ACHLI:0.22099)0.252:0.02064,(((tr|R5MR90|R5MR90_9FIRM:0.16118,(tr|R5HID3|R5HID3_9MOLU:0.05555,tr|R5JCY1|R5JCY1_9FIRM:0.11133)0.927:0.03777)0.903:0.0246,(((tr|R5ISQ1|R5ISQ1_9CLOT:0.06137,((((tr|R7HIU4|R7HIU4_9FIRM:0.03487,tr|R6LV18|R6LV18_9CLOT:0.02804)0.998:0.05879,(tr|R7M4Y6|R7M4Y6_9CLOT:0.05184,tr|R5TD78|R5TD78_9CLOT:0.07729)0.383:0.01296)0.995:0.0499,(tr|R7MBX8|R7MBX8_9CLOT:0.03781,(tr|R5A0P0|R5A0P0_9CLOT:0.04167,tr|R6BGU9|R6BGU9_9CLOT:0.02741)0.999:0.0745)0.979:0.04224)0.413:0.02039,(tr|R7EYZ1|R7EYZ1_9BACI:0.09645,(tr|R5THY9|R5THY9_9CLOT:0.0741,(tr|R7KDZ7|R7KDZ7_9CLOT:0.07086,(tr|R5LJ15|R5LJ15_9MOLU:0.05496,tr|R6SL57|R6SL57_9CLOT:0.03935)0.801:0.02627)0.937:0.02336)0.707:0.00785)0.966:0.03286)0.555:0.0222)0.576:0.00422,(tr|R6ZEL0|R6ZEL0_9CLOT:0.07491,tr|R6CYD1|R6CYD1_9CLOT:0.07735)0.747:0.02473)0.886:0.01569,(tr|R5Y826|R5Y826_9MOLU:0.11885,((tr|R7HGN2|R7HGN2_9MOLU:0.10409,((tr|R5VFU9|R5VFU9_9FIRM:0.01507,tr|R5ME64|R5ME64_9MOLU:0.11437)0.900:0.04013,(tr|R6AUU1|R6AUU1_9CLOT:0.06462,tr|R6H3V2|R6H3V2_9FIRM:0.08786)0.907:0.03221)0.762:0.02023)0.813:0.0204,(tr|R7NBK1|R7NBK1_9MOLU:0.05959,(tr|R7P6Z5|R7P6Z5_9CLOT:0.02273,tr|R7IGK2|R7IGK2_9FIRM:0.02701)0.993:0.04018)0.489:0.01205)0.846:0.01331)0.956:0.02769)0.820:0.03142)0.998:0.08363,((sp|B9EBH1|RECA_MACCJ:0.05759,(tr|F0P7B1|F0P7B1_STAPE:0.0349,(tr|F8KLW4|F8KLW4_STALN:0.01446,(((((tr|D9RGL2|D9RGL2_STAAJ:0.00239,(((sp|A7X1S3|RECA_STAA1:0.00055,(tr|K0L9C1|K0L9C1_STAAU:0.00055,tr|Q2FZ09|Q2FZ09_STAA8:0.00055)0.988:0.00055)0.000:0.00055,tr|G0LTP8|G0LTP8_STAAU:0.00237)0.000:0.00055,tr|R9YPG9|R9YPG9_STAAU:0.00239)0.000:0.00053)0.982:0.01511,(tr|L7WX87|L7WX87_STAWS:0.00055,tr|U5UTE2|U5UTE2_9STAP:0.00053)0.946:0.0098)0.773:0.00219,sp|Q5HPQ6|RECA_STAEQ:0.00723)0.903:0.00679,sp|Q4L5Y8|RECA_STAHJ:0.00285)0.586:0.00227,((sp|Q49X73|RECA_STAS1:0.02139,tr|A0A060MGM4|A0A060MGM4_STAXY:0.01086)0.958:0.0165,sp|B9DPC5|RECA_STACT:0.02988)0.837:0.00625)0.881:0.01069)0.906:0.01447)0.979:0.04579)0.999:0.10577,((tr|A0A024DJ73|A0A024DJ73_BACTK:0.19586,((sp|A0AIK0|RECA_LISW6:0.00207,(sp|Q92BV7|RECA_LISIN:0.00236,(tr|D3UMY3|D3UMY3_LISSS:0.00236,tr|E3ZQD4|E3ZQD4_LISSE:0.00055)0.000:0.00055)1.000:0.00054)0.989:0.04816,(((((tr|K8E4S7|K8E4S7_CARML:0.04121,(tr|U5S891|U5S891_9LACT:0.00253,tr|F4BNF4|F4BNF4_CARS1:0.00726)0.985:0.03036)0.700:0.02202,tr|K8E4H5|K8E4H5_CARML:0.11334)0.932:0.02436,((((tr|E4SXJ1|E4SXJ1_LACDN:0.00224,(sp|Q04BJ8|RECA_LACDB:0.00055,sp|Q1GB51|RECA_LACDA:0.00236)1.000:0.00054)0.985:0.03565,(((tr|F6CBG2|F6CBG2_LACKZ:0.00944,(((tr|A4UAE2|A4UAE2_LACHE:0.00237,tr|A8YUB7|A8YUB7_LACH4:0.00055)0.842:0.00236,(tr|J3ZF34|J3ZF34_LACHE:0.00715,tr|F0NUY7|F0NUY7_LACHH:0.00236)0.000:0.00055)0.877:0.00473,(sp|Q5FL82|RECA_LACAC:0.00742,tr|D5H287|D5H287_LACCS:0.00481)0.760:0.00234)0.783:0.00403)0.804:0.00051,(tr|E4SN18|E4SN18_LACAR:0.00055,tr|F0TDP4|F0TDP4_LACA3:0.00238)0.803:0.0029)0.909:0.01707,(tr|D6S5Y8|D6S5Y8_9LACO:0.02315,(tr|D0R561|D0R561_LACJF:0.00055,(tr|Q042C2|Q042C2_LACGA:0.00478,(sp|P62216|RECA_LACJO:0.00055,tr|F4AG93|F4AG93_LACJH:0.00055)0.000:0.00055)0.751:0.00238)0.998:0.04462)0.588:0.01999)0.867:0.0187)1.000:0.08403,(((tr|W0F6V5|W0F6V5_LEUME:0.02616,(((tr|B1MZY7|B1MZY7_LEUCK:0.01854,tr|K0D677|K0D677_LEUCJ:0.03342)0.724:0.01284,(tr|J9YJ59|J9YJ59_LEUGJ:0.00292,tr|D8MEM8|D8MEM8_LEUGT:0.0042)0.321:0.00961)0.710:0.00428,tr|D5T545|D5T545_LEUKI:0.00671)0.995:0.05553)0.992:0.07851,((sp|Q04E78|RECA_OENOB:0.03945,tr|G9WGM4|G9WGM4_9LACT:0.02599)0.914:0.05104,tr|F8I1K8|F8I1K8_WEIKK:0.287)0.439:0.03365)0.998:0.08819,((((sp|B2GB15|RECA_LACF3:0.03334,(sp|A5VIW7|RECA_LACRD:0.00234,tr|F8DN23|F8DN23_LACRS:0.00053)0.999:0.07561)0.999:0.06566,tr|D8ILQ5|D8ILQ5_LACSC:0.08158)0.929:0.028,(sp|Q38YD9|RECA_LACSS:0.04256,((tr|W6G381|W6G381_LACPA:0.00053,(tr|K6QHQ1|K6QHQ1_LACCA:0.00235,tr|F2MHY2|F2MHY2_LACCD:0.00055)0.722:0.00055)0.970:0.03929,(tr|C7TAZ1|C7TAZ1_LACRG:0.01718,tr|S6BX20|S6BX20_LACCA:0.0691)0.982:0.04744)1.000:0.09113)0.713:0.01732)0.155:0.01008,(sp|Q03R29|RECA_LACBA:0.05851,(tr|R6SHW4|R6SHW4_9LACO:0.0579,(tr|J9W500|J9W500_LACBU:0.05072,((sp|Q88UZ4|RECA_LACPL:0.00211,tr|I9AKI3|I9AKI3_LACPE:0.00054)0.997:0.04765,(tr|U5ZKZ9|U5ZKZ9_PEDPE:0.03785,tr|G8PCL6|G8PCL6_PEDCP:0.04484)0.995:0.04895)0.830:0.0132)0.872:0.01633)0.420:0.00666)0.872:0.02206)0.894:0.02216)0.783:0.01103)0.369:0.01416,tr|F2I5Q4|F2I5Q4_AERUA:0.09177)0.878:0.02506)0.259:0.00407,(((((sp|A3CR02|RECA_STRSV:0.00432,(sp|P49986|RECA_STRGC:0.00234,tr|N0C8Y4|N0C8Y4_9STRE:0.00055)0.776:0.00282)0.916:0.01176,(tr|T1ZMZ0|T1ZMZ0_STRIT:0.00462,(tr|T1ZSG9|T1ZSG9_STRCV:0.00235,(tr|S6B4G1|S6B4G1_STRAP:0.00055,(tr|T1ZXI5|T1ZXI5_STRAP:0.00236,tr|T2A327|T2A327_STRAP:0.00055)1.000:0.00099)1.000:0.00139)0.886:0.00054)0.773:0.00531)0.571:0.00259,(((tr|A0A024DG65|A0A024DG65_9STRE:0.00691,((sp|Q04IM6|RECA_STRP2:0.00055,tr|G0I7H2|G0I7H2_STRES:0.00251)0.987:0.01739,tr|D3HB29|D3HB29_STRM6:0.00518)0.771:0.00559)0.903:0.01111,(tr|U5PE45|U5PE45_9STRE:0.00415,(tr|U5P1N3|U5P1N3_9STRE:0.00054,(tr|I1ZPJ4|I1ZPJ4_STRPA:0.00099,tr|T0V8W4|T0V8W4_9STRE:0.00152)0.910:0.00447)0.404:0.00537)0.867:0.00816)0.953:0.01614,(((((tr|T0ULW7|T0ULW7_9STRE:0.01345,(tr|F5WXR8|F5WXR8_STRG1:0.00055,tr|H2A9C6|H2A9C6_STRMD:0.00709)0.882:0.00653)0.756:0.00292,tr|S5QZN5|S5QZN5_9STRE:0.00239)0.924:0.00889,(((sp|C0MAR6|RECA_STRE4:0.00055,tr|F8ISH3|F8ISH3_STREC:0.00055)0.771:0.00233,(((sp|Q5X9I0|RECA_STRP6:0.00236,((tr|E7Q016|E7Q016_STRDY:0.00248,tr|M4YZ30|M4YZ30_STREQ:0.00085)0.000:0.00084,tr|E8Q9D6|E8Q9D6_STRED:0.00055)1.000:0.00087)0.000:0.00055,(sp|Q48QW7|RECA_STRPM:0.00055,((sp|P0DD82|RECA_STRP3:0.00055,(tr|S5EM66|S5EM66_STRPY:0.00235,sp|P0C096|RECA_STRPZ:0.00233)0.000:0.00055)0.000:0.00055,tr|H8H9S9|H8H9S9_STRPY:0.00235)0.849:0.00236)0.000:0.00055)0.939:0.00055,sp|P0C095|RECA_STRP1:0.00232)0.807:0.00438)0.914:0.00711,(sp|B9DW65|RECA_STRU0:0.00286,(tr|F5ZKS2|F5ZKS2_STRPW:0.00552,tr|A0A023VSL8|A0A023VSL8_STRIN:0.00653)0.707:0.00465)0.893:0.00659)0.874:0.00588)0.874:0.00695,(sp|P27624|RECA_STRMU:0.02159,(tr|R4ZL08|R4ZL08_STRAG:0.00055,(sp|P65979|RECA_STRA3:0.00055,(tr|Q3JYN1|Q3JYN1_STRA1:0.00055,tr|K4PTS1|K4PTS1_STRAG:0.00235)0.000:0.00055)0.831:0.00231)0.926:0.00966)0.938:0.0095)0.772:0.00298,((tr|R4NRM8|R4NRM8_STRSU:0.00223,(tr|G7SLJ1|G7SLJ1_STRSU:0.00233,(tr|W0GFM0|W0GFM0_STRSU:0.00055,tr|A4VSE7|A4VSE7_STRSY:0.00569)0.000:0.00055)1.000:0.00054)1.000:0.04464,((sp|Q5M1Y2|RECA_STRT1:0.00055,tr|W4L1L0|W4L1L0_STRTR:0.00235)0.914:0.00474,(tr|F8HC85|F8HC85_STRE5:0.00055,((tr|T0UWQ0|T0UWQ0_9STRE:0.00055,tr|F8LGF4|F8LGF4_STREH:0.00237)0.846:0.00237,tr|T0VDF7|T0VDF7_9STRE:0.00243)0.000:0.00055)0.787:0.00055)0.964:0.01412)0.899:0.00744)0.831:0.00637)0.448:0.01186)0.984:0.06846,(tr|F9V6K5|F9V6K5_LACGT:0.06326,(sp|A2RI85|RECA_LACLM:0.00908,(tr|D2BNP0|D2BNP0_LACLK:0.00055,(tr|H5SWV8|H5SWV8_LACLL:0.00055,sp|P0C2U4|RECA_LACLA:0.00233)0.000:0.00055)0.917:0.00054)0.978:0.04443)0.998:0.08975)0.994:0.09959,(tr|G2KUT0|G2KUT0_LACSM:0.16892,(tr|C7T7K1|C7T7K1_LACRG:0.0247,(tr|S6BVA7|S6BVA7_LACCA:0.01354,(tr|F2MDH9|F2MDH9_LACCD:0.00055,tr|Q034K4|Q034K4_LACC3:0.00239)0.957:0.0159)0.813:0.00767)1.000:0.1949)0.999:0.19361)0.990:0.07688)0.790:0.03033,(tr|G4L3P7|G4L3P7_TETHN:0.05722,(((tr|T0U978|T0U978_9ENTE:0.00438,tr|C9A8V8|C9A8V8_ENTCA:0.00053)0.998:0.0445,(sp|Q6KCJ5|RECA_ENTHA:0.00371,(tr|Q3Y1B9|Q3Y1B9_ENTFC:0.00473,tr|V5XUG7|V5XUG7_ENTMU:0.00708)0.848:0.00605)0.891:0.01452)0.898:0.02117,(sp|P42444|RECA_ENTFA:0.02876,(tr|H5T6J6|H5T6J6_MELPD:0.00055,tr|F3Y8F0|F3Y8F0_MELPT:0.00235)0.999:0.04513)0.428:0.01026)0.618:0.01116)0.749:0.0183)0.998:0.07527)0.942:0.03586)0.264:0.01725,(((((tr|N0APF5|N0APF5_9BACI:0.03233,tr|U5L5Q2|U5L5Q2_9BACI:0.03643)0.553:0.01088,(tr|F2F2P6|F2F2P6_SOLSS:0.10232,(tr|B1HR36|B1HR36_LYSSC:0.01045,tr|X2GPZ1|X2GPZ1_9BACI:0.00246)0.997:0.0597)0.962:0.02858)0.897:0.01358,((tr|G2RJP5|G2RJP5_BACME:0.03253,(sp|A8FDG3|RECA_BACP2:0.0027,((((tr|F4E766|F4E766_BACAM:0.00055,(sp|A7Z4W5|RECA_BACA2:0.00055,tr|I2C5C1|I2C5C1_BACAM:0.00055)0.803:0.00244)0.911:0.00486,(sp|P16971|RECA_BACSU:0.00055,tr|D4FWU2|D4FWU2_BACNB:0.00055)0.802:0.00243)0.783:0.0024,tr|R0PKR0|R0PKR0_BACAT:0.00053)0.967:0.01254,(sp|Q65JF2|RECA_BACLD:0.00242,tr|R9TW35|R9TW35_BACLI:0.00055)0.889:0.0071)0.460:0.00481)0.998:0.03943)0.914:0.01718,(tr|F7Z490|F7Z490_BACC6:0.00054,tr|G2TMK0|G2TMK0_BACCO:0.00244)0.999:0.0592)0.677:0.00631)0.855:0.0058,(((tr|G2RLC6|G2RLC6_BACME:0.00654,tr|D5DNR5|D5DNR5_BACMQ:0.00375)1.000:0.1056,((tr|C2YV64|C2YV64_BACCE:0.00055,(tr|C2S7H7|C2S7H7_BACCE:0.00054,tr|W0D2V6|W0D2V6_BACAN:0.00492)0.864:0.00492)0.873:0.00461,((((tr|C2WAS5|C2WAS5_BACCE:0.00055,(sp|A7GRA9|RECA_BACCN:0.01664,(tr|C2WAS4|C2WAS4_BACCE:0.00993,tr|W7HBT3|W7HBT3_BACAN:0.00053)0.712:0.00824)0.696:0.0064)0.803:0.0045,tr|C3BCB3|C3BCB3_BACMY:0.0027)0.925:0.00941,(tr|W7GRW1|W7GRW1_BACAN:0.00054,(((((sp|B7ITN1|RECA_BACC2:0.00055,tr|C2U115|C2U115_BACCE:0.00054)0.907:0.00241,tr|C2ZT03|C2ZT03_BACCE:0.00055)0.000:0.00055,(sp|B7HDQ4|RECA_BACC4:0.00055,(tr|C2WRF7|C2WRF7_BACCE:0.00473,(tr|W0CY05|W0CY05_BACAN:0.00055,sp|A0RHF1|RECA_BACAH:0.00067)0.000:0.0008)0.927:0.001)0.964:0.00725)0.813:0.00241,sp|A9VS23|RECA_BACWK:0.00055)0.758:0.00241,tr|C2XXP1|C2XXP1_BACCE:0.00053)0.866:0.00243)0.854:0.00527)0.761:0.00466,tr|C2U117|C2U117_BACCE:0.00055)0.935:0.00054)0.978:0.03568)0.254:0.00375,(((sp|Q9KAA7|RECA_BACHD:0.02228,(tr|D6XU32|D6XU32_BACIE:0.06392,((sp|Q5WFX1|RECA_BACSK:0.04377,tr|D3FTX4|D3FTX4_BACPE:0.03636)0.137:0.00609,tr|E6TS32|E6TS32_BACCJ:0.03398)0.442:0.01096)0.742:0.00649)0.896:0.01789,(sp|C0ZF14|RECA_BREBN:0.08566,((tr|C8WWM7|C8WWM7_ALIAD:0.08592,tr|D5WPQ5|D5WPQ5_KYRT2:0.06484)0.918:0.03666,(tr|L0ECZ5|L0ECZ5_THECK:0.06082,(tr|C6D2C4|C6D2C4_PAESJ:0.02908,((tr|F8FMU0|F8FMU0_PAEMK:0.00055,tr|I0BP63|I0BP63_9BACL:0.00055)0.995:0.04495,(tr|X5A1T5|X5A1T5_9BACL:0.02693,(((tr|E3EHJ1|E3EHJ1_PAEPS:0.00055,(tr|V5WX12|V5WX12_PAEPO:0.00054,tr|G7W4P8|G7W4P8_PAETH:0.00701)0.950:0.00697)0.820:0.00229,tr|W8TVY0|W8TVY0_PAEPO:0.00053)0.997:0.04005,tr|D3E677|D3E677_GEOS4:0.01703)0.690:0.01327)0.957:0.02805)0.288:0.00798)0.241:0.02032)0.844:0.03231)0.950:0.03491)0.807:0.02773)0.750:0.00423,((sp|C4L2V3|RECA_EXISA:0.05011,(tr|U6BC79|U6BC79_9BACL:0.00445,(sp|B1YMB9|RECA_EXIS2:0.00717,tr|K0AAG9|K0AAG9_EXIAB:0.00231)0.973:0.02292)0.993:0.03933)0.994:0.05105,((tr|E3EKQ3|E3EKQ3_PAEPS:0.2728,(sp|Q8CXG7|RECA_OCEIH:0.05842,tr|I0JMT7|I0JMT7_HALH3:0.11033)0.265:0.0148)0.713:0.01312,tr|K0J363|K0J363_AMPXN:0.09666)0.557:0.0149)0.870:0.01758)0.989:0.03289)0.393:0.00468)0.758:0.00438,(tr|B7GJN3|B7GJN3_ANOFW:0.01199,((tr|F8CZW4|F8CZW4_GEOTC:0.00592,tr|C5D9G4|C5D9G4_GEOSW:0.00834)0.851:0.00982,(tr|A4IMG9|A4IMG9_GEOTN:0.00768,(tr|S5YUP5|S5YUP5_9BACI:0.01021,(tr|E8T020|E8T020_GEOS2:0.00356,tr|G8N210|G8N210_GEOTH:0.00055)0.758:0.0035)0.874:0.00835)0.591:0.00716)0.833:0.01004)0.999:0.03726)0.674:0.01213)0.961:0.03516)0.564:0.03489)0.864:0.03149)0.074:0.02325)0.977:0.0706,(((tr|R7GMX9|R7GMX9_9FIRM:0.06631,(tr|R5RGW4|R5RGW4_9FIRM:0.05581,tr|R5Q3C4|R5Q3C4_9FIRM:0.03624)0.981:0.04906)0.914:0.05292,(tr|F5WSI8|F5WSI8_ERYRF:0.10462,((tr|R7G8T9|R7G8T9_9FIRM:0.02765,(tr|R5ZDV0|R5ZDV0_9FIRM:0.09171,tr|D4JCZ1|D4JCZ1_9FIRM:0.05324)1.000:0.15282)0.232:0.01842,(tr|R7GA33|R7GA33_9FIRM:0.05454,tr|R6UUI5|R6UUI5_9FIRM:0.03312)0.237:0.01424)0.997:0.08183)0.993:0.06967)0.852:0.02818,(tr|R5V4Z4|R5V4Z4_9FIRM:0.22388,((tr|R7DRZ8|R7DRZ8_9FIRM:0.08854,tr|R6R960|R6R960_9FIRM:0.19162)0.960:0.05935,(tr|R5ZB27|R5ZB27_9CLOT:0.22334,(tr|R7FJB1|R7FJB1_9CLOT:0.2467,tr|R6XVP0|R6XVP0_9FIRM:0.18395)0.944:0.07503)0.919:0.08717)0.860:0.05183)0.962:0.05058)0.685:0.04756)0.964:0.05899,(((((tr|C4XG20|C4XG20_MYCFP:0.00244,tr|E1PT07|E1PT07_MYCFJ:0.00055)1.000:0.13601,((tr|A5IYZ1|A5IYZ1_MYCAP:0.00255,tr|D3VR73|D3VR73_MYCA6:0.00252)0.930:0.02368,(tr|E4PZH7|E4PZH7_MYCBG:0.00055,tr|I6RNC5|I6RNC5_MYCBV:0.00253)0.797:0.01034)1.000:0.11995)0.994:0.09452,(tr|Q4A5K2|Q4A5K2_MYCS5:0.1686,(tr|L0RU87|L0RU87_MYCC1:0.15742,tr|D5E501|D5E501_MYCCM:0.20733)0.265:0.02064)0.853:0.04647)0.950:0.05804,(sp|P29226|RECA_MYCPU:0.22179,(sp|Q6KHC9|RECA_MYCMO:0.17187,((tr|B3PM51|B3PM51_MYCA5:0.0948,tr|D1J7Q6|D1J7Q6_MYCHP:0.0965)0.988:0.08627,((tr|F4HGF2|F4HGF2_MYCHM:0.00238,tr|K7X930|K7X930_MYCHR:0.00055)0.998:0.08034,(tr|W5UTD7|W5UTD7_9MOLU:0.03712,(tr|C5J791|C5J791_MYCCR:0.05502,(sp|Q4A8X3|RECA_MYCH7:0.00055,sp|Q4AAV6|RECA_MYCHJ:0.00239)0.996:0.05167)0.955:0.03467)0.968:0.04137)0.999:0.09343)0.928:0.03767)0.779:0.02621)0.809:0.04129)1.000:0.15751,((((tr|S5MJ35|S5MJ35_9MOLU:0.05304,tr|S5LTD4|S5LTD4_9MOLU:0.06993)0.525:0.02245,(tr|W6A6C3|W6A6C3_9MOLU:0.07327,tr|V5RHK2|V5RHK2_SPIAP:0.0491)0.925:0.03547)0.996:0.07671,(tr|W6A9K9|W6A9K9_9MOLU:0.18405,(tr|W0GRV8|W0GRV8_9MOLU:0.24091,(tr|R4U146|R4U146_9MOLU:0.02153,tr|R4UDX8|R4UDX8_9MOLU:0.00054)0.888:0.04038)0.999:0.17083)0.196:0.02226)0.963:0.05695,((sp|Q6F1R0|RECA_MESFL:0.00055,tr|U5PC82|U5PC82_MESFO:0.00474)1.000:0.24621,(tr|M9WCW6|M9WCW6_9MOLU:0.11527,((tr|Q2SRU1|Q2SRU1_MYCCT:0.00438,(sp|P62218|RECA_MYCMS:0.00055,tr|F8K7B5|F8K7B5_MYCL9:0.00053)0.845:0.00502)0.906:0.01456,(tr|C7LML1|C7LML1_MYCML:0.00474,tr|F4MPU1|F4MPU1_MYCML:0.00055)0.950:0.02745)0.991:0.07564)0.998:0.14669)0.424:0.04496)0.987:0.09091)0.881:0.03789)0.929:0.08341,(tr|W8GMG5|W8GMG5_9MOLU:0.43575,(sp|B3R0F8|RECA_PHYMT:0.13655,tr|Q6YPK8|Q6YPK8_ONYPE:0.12138)0.940:0.10505)0.973:0.10592)0.398:0.06869,((tr|Q6YPL0|Q6YPL0_ONYPE:0.11788,((tr|G8P516|G8P516_LACLC:0.00055,tr|U5PKE8|U5PKE8_LACLL:0.00218)0.999:0.27453,(tr|F2HQ42|F2HQ42_LACLV:0.03119,(tr|D2BQZ4|D2BQZ4_LACLK:0.01234,tr|H5SZ61|H5SZ61_LACLL:0.00192)0.888:0.04075)0.999:0.29593)0.997:0.41794)0.791:0.09072,((((tr|J7GSX6|J7GSX6_CARRU:0.01212,tr|J7GTC9|J7GTC9_CARRU:0.02374)0.976:0.08533,((tr|J3YQS7|J3YQS7_CARRU:0.0461,tr|Q05FN0|Q05FN0_CARRP:0.02607)1.000:0.17587,(tr|S5R087|S5R087_CARRU:0.0854,(tr|J3TEA4|J3TEA4_CARRU:0.05027,tr|J3TEH4|J3TEH4_CARRU:0.01171)0.998:0.1013)0.986:0.0649)0.864:0.07372)1.000:0.65309,(((tr|M0RYZ5|M0RYZ5_MUSAM:0.32879,(((tr|G7KSL4|G7KSL4_MEDTR:0.08819,(tr|I1JN96|I1JN96_SOYBN:0.11758,tr|I1N8W7|I1N8W7_SOYBN:0.04599)0.918:0.06718)1.000:0.16827,(((tr|B9T6M8|B9T6M8_RICCO:0.15778,(tr|B9II93|B9II93_POPTR:0.05655,tr|B9H9J7|B9H9J7_POPTR:0.03373)0.992:0.06456)0.929:0.04646,((tr|B1N670|B1N670_SOLLC:0.01378,tr|M1AEH3|M1AEH3_SOLTU:0.00602)1.000:0.23064,tr|D7TSA5|D7TSA5_VITVI:0.10805)0.826:0.02909)0.903:0.03705,(sp|Q8RY99|RECAM_ARATH:0.05999,tr|M4CAQ9|M4CAQ9_BRARP:0.09863)1.000:0.15686)0.873:0.03218)0.951:0.08161,tr|M0RYZ4|M0RYZ4_MUSAM:0.15016)0.729:0.04854)0.049:0.07296,((((tr|I1HSK3|I1HSK3_BRADI:0.0072,tr|I1HV53|I1HV53_BRADI:0.04834)0.997:0.06056,(tr|W5D831|W5D831_WHEAT:0.00622,((tr|M0XIP1|M0XIP1_HORVD:0.00055,tr|M0XIP3|M0XIP3_HORVD:0.00054)0.912:0.01597,(tr|W5DB47|W5DB47_WHEAT:0.00214,(tr|W5D1G1|W5D1G1_WHEAT:0.00463,(tr|M7YEP5|M7YEP5_TRIUA:0.02736,tr|W5CE83|W5CE83_WHEAT:0.00381)0.843:0.01248)0.855:0.00486)0.755:0.00479)0.778:0.00916)0.978:0.06403)0.660:0.01914,(tr|J3L7R6|J3L7R6_ORYBR:0.03965,(tr|Q94CQ8|Q94CQ8_ORYSJ:0.07798,tr|I1NV61|I1NV61_ORYGL:0.00054)0.801:0.01264)1.000:0.05474)0.423:0.00966,(tr|K3XF24|K3XF24_SETIT:0.01208,(tr|C5XHS5|C5XHS5_SORBI:0.05757,tr|K3Z6Y3|K3Z6Y3_SETIT:0.0119)0.273:0.00759)0.986:0.04337)0.985:0.14173)0.993:0.46587,(tr|Q02AB2|Q02AB2_SOLUE:1.16544,tr|B9L413|B9L413_THERP:1.33334)0.783:0.28554)0.943:0.26356)0.928:0.15114,(((sp|Q8EVC7|RECA_MYCPE:0.33612,(tr|J3TQ91|J3TQ91_MYCGL:0.00561,(tr|D3FI30|D3FI30_MYCGF:0.00055,tr|V5W274|V5W274_MYCGL:0.00244)1.000:0.00165)1.000:0.36896)0.905:0.05858,(sp|P47581|RECA_MYCGE:0.07255,(sp|P78014|RECA_MYCPN:0.00055,tr|H0PQY1|H0PQY1_MYCPM:0.00262)0.991:0.11002)1.000:0.43698)0.952:0.06637,((sp|B1AI69|RECA_UREP2:0.01195,sp|B5ZAR3|RECA_UREU1:0.04649)0.999:0.39474,((tr|F6FJD1|F6FJD1_MYCHI:0.00055,(tr|E8ZGK6|E8ZGK6_MYCHL:0.00054,tr|H6N5X9|H6N5X9_MYCHN:0.06285)0.494:0.0027)0.999:0.29504,((tr|F0V2H9|F0V2H9_MYCS3:0.06975,tr|U5NB10|U5NB10_9MOLU:0.08084)0.991:0.11668,(tr|I7C7D1|I7C7D1_MYCHA:0.15247,(tr|V9RAJ2|V9RAJ2_9MOLU:0.03416,tr|I6ZFL5|I6ZFL5_MYCWM:0.03767)0.996:0.12593)0.564:0.05208)0.997:0.27758)1.000:0.46821)0.312:0.05762)0.925:0.07098)0.095:0.06981)0.919:0.05554)0.840:0.03325,(((tr|M2UQK0|M2UQK0_COCH5:0.00055,tr|N4XTE0|N4XTE0_COCH4:0.00054)0.665:0.1536,(tr|L0GYK7|L0GYK7_9GAMM:0.5555,tr|D5MF25|D5MF25_9BACT:0.39988)0.873:0.35791)0.904:0.39788,((((((tr|F9FQZ9|F9FQZ9_FUSOF:0.52049,tr|G0S8N6|G0S8N6_CHATD:0.44406)0.898:0.34427,((tr|M2RDC3|M2RDC3_COCSN:0.48222,(tr|M2LGN3|M2LGN3_BAUCO:0.51156,(tr|E6N3T0|E6N3T0_9ARCH:3.79479,tr|N1QI33|N1QI33_SPHMS:0.00055)0.919:0.68339)0.866:0.26954)0.649:0.21637,tr|S3CYM3|S3CYM3_GLAL2:1.15138)0.126:0.03184)0.298:0.09162,tr|G2XWV7|G2XWV7_BOTF4:0.68459)0.749:0.17437,tr|W0RP79|W0RP79_9BACT:0.95221)0.764:0.16138,(tr|C1AAH5|C1AAH5_GEMAT:1.01023,(((tr|D5SV91|D5SV91_PLAL2:1.73958,(tr|W5WVL5|W5WVL5_BDEBC:0.06812,(tr|Q6MQS4|Q6MQS4_BDEBA:0.00055,tr|K7YK59|K7YK59_BDEBC:0.02131)0.917:0.33605)0.994:1.56154)0.863:0.35409,((tr|L0DX48|L0DX48_THIND:0.10153,tr|W0DI26|W0DI26_9GAMM:0.00054)0.998:0.90296,(tr|H0PX71|H0PX71_9RHOO:0.78209,(((tr|R4V5T9|R4V5T9_9GAMM:0.60747,tr|Q3SKJ8|Q3SKJ8_THIDA:0.35384)0.067:0.06811,(tr|G4QET2|G4QET2_GLANF:0.61838,(tr|B7VM01|B7VM01_VIBSL:0.6318,(tr|Q15ZX0|Q15ZX0_PSEA6:0.01265,tr|F4AH76|F4AH76_GLAS4:0.07142)0.986:0.83531)0.901:0.33426)0.996:0.76287)0.042:0.07676,tr|I7A0U3|I7A0U3_PSEST:0.54207)0.803:0.0785)0.886:0.20665)0.975:0.43058)0.730:0.00054,((((tr|Q01QX0|Q01QX0_SOLUE:0.30552,tr|B1ZZZ3|B1ZZZ3_OPITP:1.31927)0.454:0.24063,(tr|E8X7B2|E8X7B2_ACISM:0.67691,((tr|G8NT39|G8NT39_GRAMM:0.20158,((tr|I3ZFG6|I3ZFG6_TERRK:0.29603,tr|C1F6L2|C1F6L2_ACIC5:0.42694)0.836:0.12116,tr|Q1IJA5|Q1IJA5_KORVE:0.37379)0.757:0.0699)0.921:0.21269,tr|C1F5L9|C1F5L9_ACIC5:0.23234)0.456:0.09462)0.783:0.17131)0.974:0.50426,(((tr|L7UFK1|L7UFK1_MYXSD:0.04182,(tr|H8MU25|H8MU25_CORCM:0.11985,tr|Q08N73|Q08N73_STIAD:0.14826)0.703:0.05191)0.251:0.0269,(tr|F8CHK6|F8CHK6_MYXFH:0.04184,tr|Q1D5A2|Q1D5A2_MYXXD:0.06231)0.677:0.02829)0.982:0.5621,tr|A9FIX3|A9FIX3_SORC5:0.90758)0.388:0.15097)0.791:0.1058,(tr|A7HCF8|A7HCF8_ANADF:0.39194,(tr|Q2IIA2|Q2IIA2_ANADE:0.00054,(tr|B8JAF7|B8JAF7_ANAD2:0.00066,tr|B4UDR1|B4UDR1_ANASK:0.01166)0.916:0.07561)0.856:0.1585)0.976:0.48987)0.876:0.15446)0.855:0.30605)0.816:0.27511)0.788:0.14246,(((((tr|Q4CZQ5|Q4CZQ5_TRYCC:0.16688,(tr|Q389E0|Q389E0_TRYB2:0.01153,tr|D0A505|D0A505_TRYB9:0.0012)0.871:0.37089)0.937:0.80237,tr|A8NBT6|A8NBT6_COPC7:0.97289)0.750:0.22403,tr|G4TNA2|G4TNA2_PIRID:1.69965)0.077:0.38795,(tr|A4HH46|A4HH46_LEIBR:0.06064,(tr|E9BKJ2|E9BKJ2_LEIDB:0.00055,(tr|E9AM34|E9AM34_LEIMU:0.00055,tr|A4I499|A4I499_LEIIN:0.00055)0.000:0.00055)0.683:0.04132)0.982:1.30279)0.766:0.00053,(tr|G1X592|G1X592_ARTOA:0.13005,tr|S8BUR6|S8BUR6_DACHA:0.03819)0.966:0.56761)0.732:0.19542)0.420:0.16171)0.967:0.44442)0.926:0.12264,((tr|J4A7M9|J4A7M9_BACTU:0.00055,tr|C3IV27|C3IV27_BACTU:0.00054)1.000:0.73217,(tr|R5PWA6|R5PWA6_9BACT:2.691,(tr|V5VIR9|V5VIR9_ACIBA:0.79347,(tr|G8XBS9|G8XBS9_KLEPH:0.01984,(tr|Q1CCA9|Q1CCA9_YERPN:0.00314,tr|J9ZTK4|J9ZTK4_ECO14:0.02083)0.845:0.03206)0.978:0.49342)0.797:0.58554)0.795:0.54972)0.546:0.08266)0.732:0.09607,(tr|K8GN85|K8GN85_9CYAN:2.15184,(tr|D3AVX3|D3AVX3_POLPA:0.41679,(tr|F4Q8H8|F4Q8H8_DICFS:0.8492,tr|Q555F1|Q555F1_DICDI:0.83944)0.795:0.38774)0.988:0.92301)0.451:0.41251)0.662:0.1883,(tr|Q853A2|Q853A2_BPMBZ:1.65925,(tr|E7DN79|E7DN79_BPDP1:0.72733,(tr|C4Z5Y6|C4Z5Y6_EUBE2:0.01574,tr|D6DZ71|D6DZ71_9FIRM:0.00054)1.000:0.8853)0.900:0.36877)0.908:0.28722,(((tr|A8ASX5|A8ASX5_BPA51:0.38034,tr|A8E2B6|A8E2B6_BPPHE:0.29066)0.972:0.36239,(tr|Q4Z992|Q4Z992_BPTWO:0.21444,tr|Q6Y7M6|Q6Y7M6_BPPGK:0.07757)1.000:0.68068)1.000:0.83741,((tr|Q58MG9|Q58MG9_BPPRM:0.25696,(tr|Q5GQK3|Q5GQK3_BPSYP:0.1358,(tr|Q58LF1|Q58LF1_BPPRS:0.22323,tr|Q0QZ50|Q0QZ50_BPSYS:0.08721)0.989:0.1367)0.935:0.1408)0.992:0.90478,(tr|Q6WIE3|Q6WIE3_BPKVM:0.34927,(tr|C3V228|C3V228_BPR51:0.05722,(sp|P04529|UVSX_BPT4:0.14657,tr|Q7Y594|Q7Y594_BPR69:0.37624)0.786:0.0439)0.802:0.21077)0.999:0.90657)1.000:0.94321)0.818:0.14246);
