# Supplementary material for: Diversity and Expression of Bacterial Metacaspases in an Aquatic Ecosystem
Source: Front Microbiol. 2016 Jul 6;7:1043. doi: 10.3389/fmicb.2016.01043 (PMC4933709; doi:10.3389/fmicb.2016.01043)
Supplement: Supplementary file 7 [file DataSheet2.ZIP › uniprot-proteomes.RecA.refpkg/uniprot-proteomes.RecA.seq-info.csv]

seqname	accession	tax_id	species_name	is_type
sp|Q9ZUP2|RECA3_ARATH	RECA3_ARATH	3702	Arabidopsis thaliana	FALSE
sp|Q3EAS6|RECA4_ARATH	RECA4_ARATH	3702	Arabidopsis thaliana	FALSE
sp|Q39199|RECAC_ARATH	RECAC_ARATH	3702	Arabidopsis thaliana	FALSE
sp|Q8RY99|RECAM_ARATH	RECAM_ARATH	3702	Arabidopsis thaliana	FALSE
sp|Q75JL2|RECAM_DICDI	RECAM_DICDI	44689	Dictyostelium discoideum	FALSE
sp|A9NGM3|RECA_ACHLI	RECA_ACHLI	441768	Acholeplasma laidlawii (strain PG-8A)	FALSE
sp|P42438|RECA_ACIAD	RECA_ACIAD	62977	Acinetobacter baylyi (strain ATCC 33305 / BD413 / ADP1)	FALSE
sp|B7H1V4|RECA_ACIB3	RECA_ACIB3	470	Acinetobacter baumannii	FALSE
sp|A0LV04|RECA_ACIC1	RECA_ACIC1	351607	Acidothermus cellulolyticus (strain ATCC 43068 / 11B)	FALSE
sp|A5FXB8|RECA_ACICJ	RECA_ACICJ	522	Acidiphilium	FALSE
sp|B7J7A9|RECA_ACIF2	RECA_ACIF2	920	Acidithiobacillus ferrooxidans	FALSE
sp|A0KPG3|RECA_AERHH	RECA_AERHH	644	Aeromonas hydrophila	FALSE
sp|P94190|RECA_AERS4	RECA_AERS4	382245	Aeromonas salmonicida (strain A449)	FALSE
sp|B9JFS7|RECA_AGRRK	RECA_AGRRK	311403	Agrobacterium radiobacter (strain K84 / ATCC BAA-868)	FALSE
sp|P33156|RECA_AGRT5	RECA_AGRT5	176299	Agrobacterium tumefaciens (strain C58 / ATCC 33970)	FALSE
sp|B9JX56|RECA_AGRVS	RECA_AGRVS	311402	Agrobacterium vitis (strain S4 / ATCC BAA-846)	FALSE
sp|B6ENH8|RECA_ALISL	RECA_ALISL	316275	Aliivibrio salmonicida (strain LFI1238)	FALSE
sp|Q0A8K5|RECA_ALKEH	RECA_ALKEH	187272	Alkalilimnicola ehrlichii (strain ATCC BAA-1101 / DSM 17681 / MLHE-1)	FALSE
sp|B4RVU1|RECA_ALTMD	RECA_ALTMD	28108	Alteromonas macleodii	FALSE
sp|Q9REV6|RECA_AMYMU	RECA_AMYMU	33910	Amycolatopsis mediterranei	FALSE
sp|B9KHJ1|RECA_ANAMF	RECA_ANAMF	320483	Anaplasma marginale (strain Florida)	FALSE
sp|Q5PBT6|RECA_ANAMM	RECA_ANAMM	770	Anaplasma marginale	FALSE
sp|P14167|RECA_ANAVT	RECA_ANAVT	240292	Anabaena variabilis (strain ATCC 29413 / PCC 7937)	FALSE
sp|O67905|RECA_AQUAE	RECA_AQUAE	224324	Aquifex aeolicus (strain VF5)	FALSE
sp|A8EWY1|RECA_ARCB4	RECA_ARCB4	28197	Arcobacter butzleri	FALSE
sp|Q5P3R8|RECA_AROAE	RECA_AROAE	76114	Aromatoleum aromaticum (strain EbN1)	FALSE
sp|A1R548|RECA_ARTAT	RECA_ARTAT	1663	Arthrobacter	FALSE
sp|B8HG89|RECA_ARTCA	RECA_ARTCA	452863	Arthrobacter chlorophenolicus (strain A6 / ATCC 700700 / DSM 12829 / JCM 12360)	FALSE
sp|A0JUY4|RECA_ARTS2	RECA_ARTS2	290399	Arthrobacter sp. (strain FB24)	FALSE
sp|P62209|RECA_AZOL4	RECA_AZOL4	862719	Azospirillum lipoferum (strain 4B)	FALSE
sp|A1K2R9|RECA_AZOSB	RECA_AZOSB	62928	Azoarcus sp. (strain BH72)	FALSE
sp|C1DSQ4|RECA_AZOVD	RECA_AZOVD	354	Azotobacter vinelandii	FALSE
sp|A7Z4W5|RECA_BACA2	RECA_BACA2	1390	Bacillus amyloliquefaciens	FALSE
sp|A0RHF1|RECA_BACAH	RECA_BACAH	86661	Bacillus cereus group	FALSE
sp|B7ITN1|RECA_BACC2	RECA_BACC2	86661	Bacillus cereus group	FALSE
sp|B7HDQ4|RECA_BACC4	RECA_BACC4	86661	Bacillus cereus group	FALSE
sp|A7GRA9|RECA_BACCN	RECA_BACCN	315749	Bacillus cereus subsp. cytotoxis (strain NVH 391-98)	FALSE
sp|P22841|RECA_BACFR	RECA_BACFR	817	Bacteroides fragilis	FALSE
sp|Q9KAA7|RECA_BACHD	RECA_BACHD	272558	Bacillus halodurans (strain ATCC BAA-125 / DSM 18197 / FERM 7344 / JCM 9153 / C-125)	FALSE
sp|Q65JF2|RECA_BACLD	RECA_BACLD	279010	Bacillus licheniformis (strain DSM 13 / ATCC 14580)	FALSE
sp|A8FDG3|RECA_BACP2	RECA_BACP2	1408	Bacillus pumilus	FALSE
sp|Q5WFX1|RECA_BACSK	RECA_BACSK	66692	Bacillus clausii (strain KSM-K16)	FALSE
sp|P16971|RECA_BACSU	RECA_BACSU	1386	Bacillus	FALSE
sp|Q45791|RECA_BACTN	RECA_BACTN	816	Bacteroides	FALSE
sp|A9VS23|RECA_BACWK	RECA_BACWK	86661	Bacillus cereus group	FALSE
sp|A1USS3|RECA_BARBK	RECA_BARBK	360095	Bartonella bacilliformis (strain ATCC 35685 / KC583)	FALSE
sp|Q6G2Z3|RECA_BARHE	RECA_BARHE	38323	Bartonella henselae	FALSE
sp|Q6FZF0|RECA_BARQU	RECA_BARQU	803	Bartonella quintana	FALSE
sp|A9IVY9|RECA_BART1	RECA_BART1	85701	Bartonella tribocorum	FALSE
sp|Q1LTQ3|RECA_BAUCH	RECA_BAUCH	374463	Baumannia cicadellinicola subsp. Homalodisca coagulata	FALSE
sp|P62212|RECA_BDEBA	RECA_BDEBA	959	Bdellovibrio bacteriovorus	FALSE
sp|Q8G4G9|RECA_BIFLO	RECA_BIFLO	216816	Bifidobacterium longum	FALSE
sp|Q2KYE8|RECA_BORA1	RECA_BORA1	360910	Bordetella avium (strain 197N)	FALSE
sp|Q0SP32|RECA_BORAP	RECA_BORAP	390236	Borrelia afzelii (strain PKo)	FALSE
sp|P0A449|RECA_BORBR	RECA_BORBR	517	Bordetella	FALSE
sp|B7J164|RECA_BORBZ	RECA_BORBZ	139	Borrelia burgdorferi	FALSE
sp|B5RLK6|RECA_BORDL	RECA_BORDL	412419	Borrelia duttonii (strain Ly)	FALSE
sp|Q662N0|RECA_BORGA	RECA_BORGA	290434	Borrelia garinii (strain PBi)	FALSE
sp|B2RZJ7|RECA_BORHD	RECA_BORHD	314723	Borrelia hermsii (strain HS1 / DAH)	FALSE
sp|A9IKD2|RECA_BORPD	RECA_BORPD	340100	Bordetella petrii (strain ATCC BAA-461 / DSM 12804 / CCUG 43448)	FALSE
sp|Q89I84|RECA_BRADU	RECA_BRADU	224911	Bradyrhizobium diazoefficiens (strain JCM 10833 / IAM 13628 / NBRC 14792 / USDA 110)	FALSE
sp|A1QYT1|RECA_BORT9	RECA_BORT9	314724	Borrelia turicatae (strain 91E135)	FALSE
sp|C0ZF14|RECA_BREBN	RECA_BREBN	358681	Brevibacillus brevis (strain 47 / JCM 6285 / NBRC 100599)	FALSE
sp|B2S648|RECA_BRUA1	RECA_BRUA1	234	Brucella	FALSE
sp|B0CH00|RECA_BRUSI	RECA_BRUSI	470137	Brucella suis (strain ATCC 23445 / NCTC 10510)	FALSE
sp|B4EBY3|RECA_BURCJ	RECA_BURCJ	216591	Burkholderia cenocepacia (strain ATCC BAA-245 / DSM 16553 / LMG 16656 / NCTC 13227 / J2315 / CF5610)	FALSE
sp|A9AFT0|RECA_BURM1	RECA_BURM1	395019	Burkholderia multivorans (strain ATCC 17616 / 249)	FALSE
sp|Q62MH0|RECA_BURMA	RECA_BURMA	111527	pseudomallei group	FALSE
sp|Q39D93|RECA_BURS3	RECA_BURS3	482957	Burkholderia sp. (strain 383)	FALSE
sp|A7I456|RECA_CAMHC	RECA_CAMHC	360107	Campylobacter hominis (strain ATCC BAA-381 / LMG 19568 / NCTC 13146 / CH001A)	FALSE
sp|A0RMH3|RECA_CAMFF	RECA_CAMFF	196	Campylobacter fetus	FALSE
sp|A8FNY4|RECA_CAMJ8	RECA_CAMJ8	197	Campylobacter jejuni	FALSE
sp|A7H623|RECA_CAMJD	RECA_CAMJD	360109	Campylobacter jejuni subsp. doylei (strain ATCC BAA-1458 / RM4099 / 269.97)	FALSE
sp|B9KEN1|RECA_CAMLR	RECA_CAMLR	306263	Campylobacter lari (strain RM2100 / D67 / ATCC BAA-1060)	FALSE
sp|B8H3I7|RECA_CAUCN	RECA_CAUCN	190650	Caulobacter crescentus CB15	FALSE
sp|B0SZN2|RECA_CAUSK	RECA_CAUSK	366602	Caulobacter sp. (strain K31)	FALSE
sp|Q11IW6|RECA_CHESB	RECA_CHESB	266779	Chelativorans sp. (strain BNC1)	FALSE
sp|O52394|RECA_CHLAA	RECA_CHLAA	1107	Chloroflexus	FALSE
sp|Q5L4P3|RECA_CHLAB	RECA_CHLAB	218497	Chlamydophila abortus (strain DSM 27085 / S26/3)	FALSE
sp|B8GAQ9|RECA_CHLAD	RECA_CHLAD	326427	Chloroflexus aggregans (strain MD-66 / DSM 9485)	FALSE
sp|Q3AU08|RECA_CHLCH	RECA_CHLCH	340177	Chlorobium chlorochromatii (strain CaD3)	FALSE
sp|Q821E6|RECA_CHLCV	RECA_CHLCV	227941	Chlamydophila caviae (strain GPIC)	FALSE
sp|B3EGP4|RECA_CHLL2	RECA_CHLL2	290315	Chlorobium limicola (strain DSM 245 / NBRC 103803)	FALSE
sp|Q9PLS6|RECA_CHLMU	RECA_CHLMU	243161	Chlamydia muridarum (strain MoPn / Nigg)	FALSE
sp|Q256J8|RECA_CHLFF	RECA_CHLFF	264202	Chlamydophila felis (strain Fe/C-56)	FALSE
sp|B3QQT8|RECA_CHLP8	RECA_CHLP8	517417	Chlorobaculum parvum (strain NCIB 8327)	FALSE
sp|Q9Z7E4|RECA_CHLPN	RECA_CHLPN	83558	Chlamydia pneumoniae	FALSE
sp|B0B8M5|RECA_CHLT2	RECA_CHLT2	813	Chlamydia trachomatis	FALSE
sp|Q3KL45|RECA_CHLTA	RECA_CHLTA	813	Chlamydia trachomatis	FALSE
sp|B3QSD5|RECA_CHLT3	RECA_CHLT3	517418	Chloroherpeton thalassium (strain ATCC 35110 / GB-78)	FALSE
sp|O52393|RECA_CHLTE	RECA_CHLTE	194439	Chlorobium tepidum (strain ATCC 49652 / DSM 12025 / TLS)	FALSE
sp|Q1QZX3|RECA_CHRSD	RECA_CHRSD	290398	Chromohalobacter salexigens (strain DSM 3043 / ATCC BAA-138 / NCIMB 13768)	FALSE
sp|Q7NXL9|RECA_CHRVO	RECA_CHRVO	243365	Chromobacterium violaceum (strain ATCC 12472 / DSM 30191 / JCM 1249 / NBRC 12614 / NCIMB 9131 / NCTC 9757)	FALSE
sp|A8ANQ3|RECA_CITK8	RECA_CITK8	290338	Citrobacter koseri (strain ATCC BAA-895 / CDC 4225-83 / SGSC4696)	FALSE
sp|A5CSL7|RECA_CLAM3	RECA_CLAM3	28447	Clavibacter michiganensis	FALSE
sp|P58254|RECA_CLOAB	RECA_CLOAB	1488	Clostridium acetobutylicum	FALSE
sp|P42441|RECA_CLOB8	RECA_CLOB8	290402	Clostridium beijerinckii (strain ATCC 51743 / NCIMB 8052)	FALSE
sp|B2V4I3|RECA_CLOBA	RECA_CLOBA	508767	Clostridium botulinum (strain Alaska E43 / Type E3)	FALSE
sp|B2TJ69|RECA_CLOBB	RECA_CLOBB	935198	Clostridium botulinum (strain Eklund 17B / Type B)	FALSE
sp|A0Q0P4|RECA_CLONN	RECA_CLONN	386415	Clostridium novyi (strain NT)	FALSE
sp|Q0TPT0|RECA_CLOP1	RECA_CLOP1	1502	Clostridium perfringens	FALSE
sp|Q0SSE7|RECA_CLOPS	RECA_CLOPS	289380	Clostridium perfringens (strain SM101 / Type A)	FALSE
sp|Q895I5|RECA_CLOTE	RECA_CLOTE	212717	Clostridium tetani (strain Massachusetts / E88)	FALSE
sp|Q47WN3|RECA_COLP3	RECA_COLP3	167879	Colwellia psychrerythraea (strain 34H / ATCC BAA-681)	FALSE
sp|C3PGY9|RECA_CORA7	RECA_CORA7	548476	Corynebacterium aurimucosum (strain ATCC 700975 / DSM 44827 / CN-1)	FALSE
sp|P62213|RECA_CORDI	RECA_CORDI	1717	Corynebacterium diphtheriae	FALSE
sp|Q8FPD3|RECA_COREF	RECA_COREF	196164	Corynebacterium efficiens (strain DSM 44549 / YS-314 / AJ 12310 / JCM 11189 / NBRC 100395)	FALSE
sp|A4QEW3|RECA_CORGB	RECA_CORGB	1718	Corynebacterium glutamicum	FALSE
sp|Q4JV77|RECA_CORJK	RECA_CORJK	306537	Corynebacterium jeikeium (strain K411)	FALSE
sp|P48288|RECA_CORP2	RECA_CORP2	1716	Corynebacterium	FALSE
sp|B1VDD6|RECA_CORU7	RECA_CORU7	504474	Corynebacterium urealyticum (strain ATCC 43042 / DSM 7109)	FALSE
sp|Q83CQ4|RECA_COXBU	RECA_COXBU	777	Coxiella burnetii	FALSE
sp|A7MJ38|RECA_CROS8	RECA_CROS8	28141	Cronobacter sakazakii	FALSE
sp|Q0KE78|RECA_CUPNH	RECA_CUPNH	119060	Burkholderiaceae	FALSE
sp|Q475M4|RECA_CUPPJ	RECA_CUPPJ	264198	Cupriavidus pinatubonensis (strain JMP 134 / LMG 1197)	FALSE
sp|B2AHB8|RECA_CUPTR	RECA_CUPTR	164546	Cupriavidus taiwanensis (strain R1 / LMG 19424)	FALSE
sp|B1WW59|RECA_CYAA5	RECA_CYAA5	43989	Cyanothece sp. (strain ATCC 51142)	FALSE
sp|B8HR52|RECA_CYAP4	RECA_CYAP4	395961	Cyanothece sp. (strain PCC 7425 / ATCC 29141)	FALSE
sp|B7KLB5|RECA_CYAP7	RECA_CYAP7	65393	Cyanothece sp. (strain PCC 7424)	FALSE
sp|B7JZS9|RECA_CYAP8	RECA_CYAP8	43988	Cyanothece	FALSE
sp|Q11QM8|RECA_CYTH3	RECA_CYTH3	269798	Cytophaga hutchinsonii (strain ATCC 33406 / NCIMB 9469)	FALSE
sp|Q477V3|RECA_DECAR	RECA_DECAR	159087	Dechloromonas aromatica (strain RCB)	FALSE
sp|Q1IWF2|RECA_DEIGD	RECA_DEIGD	319795	Deinococcus geothermalis (strain DSM 11300)	FALSE
sp|P42443|RECA_DEIRA	RECA_DEIRA	243230	Deinococcus radiodurans (strain ATCC 13939 / DSM 20539 / JCM 16871 / LMG 4051 / NBRC 15346 / NCIMB 9279 / R1 / VKM B-1422)	FALSE
sp|A9BQB0|RECA_DELAS	RECA_DELAS	80865	Delftia	FALSE
sp|Q30YS6|RECA_DESAG	RECA_DESAG	207559	Desulfovibrio alaskensis (strain G20)	FALSE
sp|C0QI90|RECA_DESAH	RECA_DESAH	177437	Desulfobacterium autotrophicum (strain ATCC 43914 / DSM 3382 / HRM2)	FALSE
sp|B8J369|RECA_DESDA	RECA_DESDA	525146	Desulfovibrio desulfuricans (strain ATCC 27774 / DSM 6949)	FALSE
sp|C4XQT5|RECA_DESMR	RECA_DESMR	573370	Desulfovibrio magneticus (strain ATCC 700980 / DSM 13731 / RS-1)	FALSE
sp|Q6AIZ3|RECA_DESPS	RECA_DESPS	177439	Desulfotalea psychrophila (strain LSv54 / DSM 12343)	FALSE
sp|P62214|RECA_DESVH	RECA_DESVH	881	Desulfovibrio vulgaris	FALSE
sp|B8DP00|RECA_DESVM	RECA_DESVM	883	Desulfovibrio vulgaris (strain Miyazaki F / DSM 19637)	FALSE
sp|A7ZQC8|RECA_ECO24	RECA_ECO24	543	Enterobacteriaceae	FALSE
sp|A5EW90|RECA_DICNV	RECA_DICNV	246195	Dichelobacter nodosus (strain VCS1703A)	FALSE
sp|C5BGH6|RECA_EDWI9	RECA_EDWI9	634503	Edwardsiella ictaluri (strain 93-146)	FALSE
sp|Q3YQT7|RECA_EHRCJ	RECA_EHRCJ	269484	Ehrlichia canis (strain Jake)	FALSE
sp|Q2GF90|RECA_EHRCR	RECA_EHRCR	945	Ehrlichia chaffeensis	FALSE
sp|Q5FGJ5|RECA_EHRRG	RECA_EHRRG	779	Ehrlichia ruminantium	FALSE
sp|A4WDQ8|RECA_ENT38	RECA_ENT38	399742	Enterobacter sp. (strain 638)	FALSE
sp|P42444|RECA_ENTFA	RECA_ENTFA	1351	Enterococcus faecalis	FALSE
sp|Q6KCJ5|RECA_ENTHA	RECA_ENTHA	768486	Enterococcus hirae (strain ATCC 9790 / DSM 20160 / JCM 8729 / LMG 6399 / NBRC 3181 / NCIMB 6459 / NCDO 1258)	FALSE
sp|B2VHD6|RECA_ERWT9	RECA_ERWT9	338565	Erwinia tasmaniensis (strain DSM 17950 / Et1/99)	FALSE
sp|B1YMB9|RECA_EXIS2	RECA_EXIS2	262543	Exiguobacterium sibiricum (strain DSM 17290 / JCM 13490 / 255-15)	FALSE
sp|C4L2V3|RECA_EXISA	RECA_EXISA	360911	Exiguobacterium sp. (strain ATCC BAA-1283 / AT1b)	FALSE
sp|Q0RDW5|RECA_FRAAA	RECA_FRAAA	326424	Frankia alni (strain ACN14a)	FALSE
sp|B0TW17|RECA_FRAP2	RECA_FRAP2	484022	Francisella philomiragia subsp. philomiragia (strain ATCC 25017)	FALSE
sp|Q2J764|RECA_FRASC	RECA_FRASC	106370	Frankia sp. (strain CcI3)	FALSE
sp|Q14FQ1|RECA_FRAT1	RECA_FRAT1	263	Francisella tularensis	FALSE
sp|Q8RFY0|RECA_FUSNN	RECA_FUSNN	190304	Fusobacterium nucleatum subsp. nucleatum (strain ATCC 25586 / CIP 101130 / JCM 8532 / LMG 13131)	FALSE
sp|B5ED05|RECA_GEOBB	RECA_GEOBB	404380	Geobacter bemidjiensis (strain Bem / ATCC BAA-1014 / DSM 16622)	FALSE
sp|Q39Z80|RECA_GEOMG	RECA_GEOMG	269799	Geobacter metallireducens (strain GS-15 / ATCC 53774 / DSM 7210)	FALSE
sp|P62215|RECA_GEOSL	RECA_GEOSL	35554	Geobacter sulfurreducens	FALSE
sp|C6E6X6|RECA_GEOSM	RECA_GEOSM	443144	Geobacter sp. (strain M21)	FALSE
sp|Q7NFV8|RECA_GLOVI	RECA_GLOVI	251221	Gloeobacter violaceus (strain PCC 7421)	FALSE
sp|P48289|RECA_GLUOX	RECA_GLUOX	290633	Gluconobacter oxydans (strain 621H)	FALSE
sp|Q7VNS7|RECA_HAEDU	RECA_HAEDU	233412	Haemophilus ducreyi (strain 35000HP / ATCC 700724)	FALSE
sp|Q4QMV2|RECA_HAEI8	RECA_HAEI8	727	Haemophilus influenzae	FALSE
sp|Q2SBR7|RECA_HAHCH	RECA_HAHCH	349521	Hahella chejuensis (strain KCTC 2396)	FALSE
sp|A1WXK7|RECA_HALHL	RECA_HALHL	349124	Halorhodospira halophila (strain DSM 244 / SL1)	FALSE
sp|C4K841|RECA_HAMD5	RECA_HAMD5	572265	Hamiltonella defensa subsp. Acyrthosiphon pisum (strain 5AT)	FALSE
sp|Q17YV1|RECA_HELAH	RECA_HELAH	382638	Helicobacter acinonychis (strain Sheeba)	FALSE
sp|Q7VIH2|RECA_HELHP	RECA_HELHP	235279	Helicobacter hepaticus (strain ATCC 51449 / 3B1)	FALSE
sp|B0TII6|RECA_HELMI	RECA_HELMI	498761	Heliobacterium modesticaldum (strain ATCC 51547 / Ice1)	FALSE
sp|B6JPQ1|RECA_HELP2	RECA_HELP2	570508	Helicobacter pylori (strain P12)	FALSE
sp|B5Z9S8|RECA_HELPG	RECA_HELPG	563041	Helicobacter pylori (strain G27)	FALSE
sp|Q1CV04|RECA_HELPH	RECA_HELPH	210	Helicobacter pylori	FALSE
sp|Q9ZMS7|RECA_HELPJ	RECA_HELPJ	210	Helicobacter pylori	FALSE
sp|B2URY3|RECA_HELPS	RECA_HELPS	512562	Helicobacter pylori (strain Shi470)	FALSE
sp|P42445|RECA_HELPY	RECA_HELPY	210	Helicobacter pylori	FALSE
sp|A9AXA6|RECA_HERA2	RECA_HERA2	316274	Herpetosiphon aurantiacus (strain ATCC 23779 / DSM 785)	FALSE
sp|A4G8B3|RECA_HERAR	RECA_HERAR	204773	Herminiimonas arsenicoxydans	FALSE
sp|Q0I4T0|RECA_HISS1	RECA_HISS1	205914	Histophilus somni (strain 129Pt)	FALSE
sp|B0UWL1|RECA_HISS2	RECA_HISS2	228400	Histophilus somni (strain 2336)	FALSE
sp|Q5QUB8|RECA_IDILO	RECA_IDILO	135577	Idiomarina loihiensis	FALSE
sp|A6T204|RECA_JANMA	RECA_JANMA	375286	Janthinobacterium sp. (strain Marseille)	FALSE
sp|A6W841|RECA_KINRD	RECA_KINRD	266940	Kineococcus radiotolerans (strain ATCC BAA-149 / DSM 14245 / SRS30216)	FALSE
sp|B5XVB6|RECA_KLEP3	RECA_KLEP3	570	Klebsiella	FALSE
sp|A6TCW1|RECA_KLEP7	RECA_KLEP7	573	Klebsiella pneumoniae	FALSE
sp|Q5FL82|RECA_LACAC	RECA_LACAC	1579	Lactobacillus acidophilus	FALSE
sp|Q03R29|RECA_LACBA	RECA_LACBA	1580	Lactobacillus brevis	FALSE
sp|Q1GB51|RECA_LACDA	RECA_LACDA	390333	Lactobacillus delbrueckii subsp. bulgaricus (strain ATCC 11842 / DSM 20081)	FALSE
sp|Q04BJ8|RECA_LACDB	RECA_LACDB	1585	Lactobacillus delbrueckii subsp. bulgaricus	FALSE
sp|B2GB15|RECA_LACF3	RECA_LACF3	1613	Lactobacillus fermentum	FALSE
sp|P62216|RECA_LACJO	RECA_LACJO	33959	Lactobacillus johnsonii	FALSE
sp|P0C2U4|RECA_LACLA	RECA_LACLA	1360	Lactococcus lactis subsp. lactis	FALSE
sp|A2RI85|RECA_LACLM	RECA_LACLM	1359	Lactococcus lactis subsp. cremoris	FALSE
sp|Q88UZ4|RECA_LACPL	RECA_LACPL	1590	Lactobacillus plantarum	FALSE
sp|A5VIW7|RECA_LACRD	RECA_LACRD	1598	Lactobacillus reuteri	FALSE
sp|Q38YD9|RECA_LACSS	RECA_LACSS	314315	Lactobacillus sakei subsp. sakei (strain 23K)	FALSE
sp|C1D4J2|RECA_LARHH	RECA_LARHH	557598	Laribacter hongkongensis (strain HLHK9)	FALSE
sp|Q5X4B5|RECA_LEGPA	RECA_LEGPA	446	Legionella pneumophila	FALSE
sp|Q6AE00|RECA_LEIXX	RECA_LEIXX	281090	Leifsonia xyli subsp. xyli (strain CTCB07)	FALSE
sp|B0SCX2|RECA_LEPBA	RECA_LEPBA	145259	Leptospira biflexa serovar Patoc	FALSE
sp|P62217|RECA_LEPIC	RECA_LEPIC	173	Leptospira interrogans	FALSE
sp|Q92BV7|RECA_LISIN	RECA_LISIN	1637	Listeria	FALSE
sp|A0AIK0|RECA_LISW6	RECA_LISW6	386043	Listeria welshimeri serovar 6b (strain ATCC 35897 / DSM 20650 / SLCC5334)	FALSE
sp|B9EBH1|RECA_MACCJ	RECA_MACCJ	458233	Macrococcus caseolyticus (strain JCSC5402)	FALSE
sp|Q2W9P9|RECA_MAGSA	RECA_MAGSA	342108	Magnetospirillum magneticum (strain AMB-1 / ATCC 700264)	FALSE
sp|Q65QB0|RECA_MANSM	RECA_MANSM	221988	Mannheimia succiniciproducens (strain MBEL55E)	FALSE
sp|A1U2E3|RECA_MARAV	RECA_MARAV	2743	Marinobacter hydrocarbonoclasticus	FALSE
sp|Q6F1R0|RECA_MESFL	RECA_MESFL	265311	Mesoplasma florum (strain ATCC 33453 / NBRC 100688 / NCTC 11704 / L1)	FALSE
sp|Q60BS8|RECA_METCA	RECA_METCA	243233	Methylococcus capsulatus (strain ATCC 33009 / NCIMB 11132 / Bath)	FALSE
sp|Q1H3U7|RECA_METFK	RECA_METFK	265072	Methylobacillus flagellatus (strain KT / ATCC 51484 / DSM 6875)	FALSE
sp|B8IP29|RECA_METNO	RECA_METNO	460265	Methylobacterium nodulans (strain ORS2060 / LMG 21967)	FALSE
sp|A2SBU8|RECA_METPP	RECA_METPP	420662	Methylibium petroleiphilum (strain PM1)	FALSE
sp|B1LWT6|RECA_METRJ	RECA_METRJ	426355	Methylobacterium radiotolerans (strain ATCC 27329 / DSM 1819 / JCM 2831)	FALSE
sp|A0QIR6|RECA_MYCA1	RECA_MYCA1	1763	Mycobacterium	FALSE
sp|B0UGP0|RECA_METS4	RECA_METS4	426117	Methylobacterium sp. (strain 4-46)	FALSE
sp|B1MD17|RECA_MYCA9	RECA_MYCA9	36809	Mycobacterium abscessus	FALSE
sp|P0A5U5|RECA_MYCBO	RECA_MYCBO	77643	Mycobacterium tuberculosis complex	FALSE
sp|P47581|RECA_MYCGE	RECA_MYCGE	2097	Mycoplasma genitalium	FALSE
sp|A4TCL7|RECA_MYCGI	RECA_MYCGI	1804	Mycobacterium gilvum	FALSE
sp|Q4A8X3|RECA_MYCH7	RECA_MYCH7	2099	Mycoplasma hyopneumoniae	FALSE
sp|Q4AAV6|RECA_MYCHJ	RECA_MYCHJ	262719	Mycoplasma hyopneumoniae (strain J / ATCC 25934 / NCTC 10110)	FALSE
sp|P35901|RECA_MYCLE	RECA_MYCLE	1769	Mycobacterium leprae	FALSE
sp|B2HL06|RECA_MYCMM	RECA_MYCMM	1763	Mycobacterium	FALSE
sp|Q6KHC9|RECA_MYCMO	RECA_MYCMO	267748	Mycoplasma mobile (strain ATCC 43663 / 163K / NCTC 11711)	FALSE
sp|P62218|RECA_MYCMS	RECA_MYCMS	656088	Mycoplasma mycoides group	FALSE
sp|Q8EVC7|RECA_MYCPE	RECA_MYCPE	272633	Mycoplasma penetrans (strain HF-2)	FALSE
sp|P78014|RECA_MYCPN	RECA_MYCPN	2104	Mycoplasma pneumoniae	FALSE
sp|P29226|RECA_MYCPU	RECA_MYCPU	272635	Mycoplasma pulmonis (strain UAB CTIP)	FALSE
sp|Q59560|RECA_MYCS2	RECA_MYCS2	1772	Mycobacterium smegmatis	FALSE
sp|A3PYE3|RECA_MYCSJ	RECA_MYCSJ	1763	Mycobacterium	FALSE
sp|A0PT89|RECA_MYCUA	RECA_MYCUA	362242	Mycobacterium ulcerans (strain Agy99)	FALSE
sp|A1T7T3|RECA_MYCVP	RECA_MYCVP	350058	Mycobacterium vanbaalenii (strain DSM 7251 / PYR-1)	FALSE
sp|B9L7U2|RECA_NAUPA	RECA_NAUPA	598659	Nautilia profundicola (strain ATCC BAA-1463 / DSM 18972 / AmH)	FALSE
sp|Q5F8M9|RECA_NEIG1	RECA_NEIG1	485	Neisseria gonorrhoeae	FALSE
sp|P56987|RECA_NEIMA	RECA_NEIMA	487	Neisseria meningitidis	FALSE
sp|P0DH59|RECA_NEIMB	RECA_NEIMB	487	Neisseria meningitidis	FALSE
sp|A1KUQ0|RECA_NEIMF	RECA_NEIMF	487	Neisseria meningitidis	FALSE
sp|Q0AHX4|RECA_NITEC	RECA_NITEC	335283	Nitrosomonas eutropha (strain C91)	FALSE
sp|Q82TF6|RECA_NITEU	RECA_NITEU	228410	Nitrosomonas europaea (strain ATCC 19718 / NBRC 14298)	FALSE
sp|Q1QMW2|RECA_NITHX	RECA_NITHX	323097	Nitrobacter hamburgensis (strain X14 / DSM 10229)	FALSE
sp|Q2YD43|RECA_NITMU	RECA_NITMU	323848	Nitrosospira multiformis (strain ATCC 25196 / NCIMB 11849)	FALSE
sp|A6Q5K5|RECA_NITSB	RECA_NITSB	387092	Nitratiruptor sp. (strain SB155-2)	FALSE
sp|Q3ST50|RECA_NITWN	RECA_NITWN	323098	Nitrobacter winogradskyi (strain Nb-255 / ATCC 25391)	FALSE
sp|Q5YT00|RECA_NOCFA	RECA_NOCFA	247156	Nocardia farcinica (strain IFM 10152)	FALSE
sp|A1SJ61|RECA_NOCSJ	RECA_NOCSJ	196162	Nocardioides sp. (strain BAA-499 / JS614)	FALSE
sp|B2IWJ2|RECA_NOSP7	RECA_NOSP7	63737	Nostoc punctiforme (strain ATCC 29133 / PCC 73102)	FALSE
sp|P58552|RECA_NOSS1	RECA_NOSS1	103690	Nostoc sp. (strain PCC 7120 / UTEX 2576)	FALSE
sp|Q8CXG7|RECA_OCEIH	RECA_OCEIH	221109	Oceanobacillus iheyensis (strain DSM 14371 / JCM 11309 / KCTC 3954 / HTE831)	FALSE
sp|A6X0E8|RECA_OCHA4	RECA_OCHA4	439375	Ochrobactrum anthropi (strain ATCC 49188 / DSM 6882 / NCTC 12168)	FALSE
sp|Q04E78|RECA_OENOB	RECA_OENOB	203123	Oenococcus oeni (strain ATCC BAA-331 / PSU-1)	FALSE
sp|A7HWA4|RECA_PARL1	RECA_PARL1	402881	Parvibaculum lavamentivorans (strain DS-1 / DSM 13023 / NCIMB 13966)	FALSE
sp|Q6D1S8|RECA_PECAS	RECA_PECAS	29471	Pectobacterium atrosepticum	FALSE
sp|P95526|RECA_PASMU	RECA_PASMU	747	Pasteurella multocida	FALSE
sp|C6DCR1|RECA_PECCP	RECA_PECCP	561230	Pectobacterium carotovorum subsp. carotovorum (strain PC1)	FALSE
sp|Q18BJ4|RECA_PEPD6	RECA_PEPD6	1496	Peptoclostridium difficile	FALSE
sp|A9BEV2|RECA_PETMO	RECA_PETMO	403833	Petrotoga mobilis (strain DSM 10674 / SJ95)	FALSE
sp|Q7N7A6|RECA_PHOLL	RECA_PHOLL	243265	Photorhabdus luminescens subsp. laumondii (strain TT01)	FALSE
sp|Q6LMU2|RECA_PHOPR	RECA_PHOPR	74109	Photobacterium profundum	FALSE
sp|B3R0F8|RECA_PHYMT	RECA_PHYMT	482235	Phytoplasma mali (strain AT)	FALSE
sp|A1VUC3|RECA_POLNA	RECA_POLNA	365044	Polaromonas naphthalenivorans (strain CJ2)	FALSE
sp|B2RJN1|RECA_PORG3	RECA_PORG3	837	Porphyromonas gingivalis	FALSE
sp|Q59717|RECA_PRER2	RECA_PRER2	264731	Prevotella ruminicola (strain ATCC 19189 / JCM 8958 / 23)	FALSE
sp|P0CZ03|RECA_PROAC	RECA_PROAC	1747	Propionibacterium acnes	FALSE
sp|A3PF51|RECA_PROM0	RECA_PROM0	1219	Prochlorococcus marinus	FALSE
sp|A8G766|RECA_PROM2	RECA_PROM2	93060	Prochlorococcus marinus (strain MIT 9215)	FALSE
sp|A2C503|RECA_PROM1	RECA_PROM1	1219	Prochlorococcus marinus	FALSE
sp|A2CC22|RECA_PROM3	RECA_PROM3	1219	Prochlorococcus marinus	FALSE
sp|A9BCQ0|RECA_PROM4	RECA_PROM4	93059	Prochlorococcus marinus (strain MIT 9211)	FALSE
sp|A2BYU0|RECA_PROM5	RECA_PROM5	167542	Prochlorococcus marinus (strain MIT 9515)	FALSE
sp|Q7V9V8|RECA_PROMA	RECA_PROMA	167539	Prochlorococcus marinus (strain SARG / CCMP1375 / SS120)	FALSE
sp|B4EUV6|RECA_PROMH	RECA_PROMH	584	Proteus mirabilis	FALSE
sp|Q7UZU3|RECA_PROMP	RECA_PROMP	59919	Prochlorococcus marinus subsp. pastoris (strain CCMP1986 / MED4)	FALSE
sp|Q48F94|RECA_PSE14	RECA_PSE14	136849	Pseudomonas syringae group	FALSE
sp|Q15QS3|RECA_PSEA6	RECA_PSEA6	342610	Pseudoalteromonas atlantica (strain T6c / ATCC BAA-1087)	FALSE
sp|A6V1H2|RECA_PSEA7	RECA_PSEA7	287	Pseudomonas aeruginosa	FALSE
sp|Q1I6B7|RECA_PSEE4	RECA_PSEE4	384676	Pseudomonas entomophila (strain L48)	FALSE
sp|Q4KHC1|RECA_PSEF5	RECA_PSEF5	380021	Pseudomonas protegens	FALSE
sp|C3KDG0|RECA_PSEFS	RECA_PSEFS	136843	Pseudomonas fluorescens group	FALSE
sp|A5W7V2|RECA_PSEP1	RECA_PSEP1	303	Pseudomonas putida	FALSE
sp|Q3KH38|RECA_PSEPF	RECA_PSEPF	286	Pseudomonas	FALSE
sp|B0KT20|RECA_PSEPG	RECA_PSEPG	76869	Pseudomonas putida (strain GB-1)	FALSE
sp|B1JDA2|RECA_PSEPW	RECA_PSEPW	390235	Pseudomonas putida (strain W619)	FALSE
sp|Q4FQX8|RECA_PSYA2	RECA_PSYA2	259536	Psychrobacter arcticus (strain DSM 17307 / 273-4)	FALSE
sp|Q1Q962|RECA_PSYCK	RECA_PSYCK	497	Psychrobacter	FALSE
sp|Q1LR74|RECA_RALME	RECA_RALME	266264	Ralstonia metallidurans (strain CH34 / ATCC 43123 / DSM 2839)	FALSE
sp|A5WGY0|RECA_PSYWF	RECA_PSYWF	349106	Psychrobacter sp. (strain PRwf-1)	FALSE
sp|Q8Y1Y6|RECA_RALSO	RECA_RALSO	305	Ralstonia solanacearum	FALSE
sp|B3PPU4|RECA_RHIE6	RECA_RHIE6	491916	Rhizobium etli (strain CIAT 652)	FALSE
sp|Q2K7T3|RECA_RHIEC	RECA_RHIEC	29449	Rhizobium etli	FALSE
sp|Q98NQ6|RECA_RHILO	RECA_RHILO	68287	Mesorhizobium	FALSE
sp|Q1MFZ8|RECA_RHIL3	RECA_RHIL3	384	Rhizobium leguminosarum	FALSE
sp|C3MD93|RECA_RHISN	RECA_RHISN	394	Rhizobium sp. (strain NGR234)	FALSE
sp|P27865|RECA_RHIME	RECA_RHIME	382	Sinorhizobium meliloti	FALSE
sp|Q7UJJ0|RECA_RHOBA	RECA_RHOBA	243090	Rhodopirellula baltica (strain SH1)	FALSE
sp|B6IS93|RECA_RHOCS	RECA_RHOCS	414684	Rhodospirillum centenum (strain ATCC 51521 / SW)	FALSE
sp|C0ZYM6|RECA_RHOE4	RECA_RHOE4	1833	Rhodococcus erythropolis	FALSE
sp|C1B381|RECA_RHOOB	RECA_RHOOB	632772	Rhodococcus opacus (strain B4)	FALSE
sp|Q9XBC1|RECA_RHOPA	RECA_RHOPA	1076	Rhodopseudomonas palustris	FALSE
sp|Q2RQH9|RECA_RHORT	RECA_RHORT	1085	Rhodospirillum rubrum	FALSE
sp|A3PLJ2|RECA_RHOS1	RECA_RHOS1	1063	Rhodobacter sphaeroides	FALSE
sp|A4WV48|RECA_RHOS5	RECA_RHOS5	349102	Rhodobacter sphaeroides (strain ATCC 17025 / ATH 2.4.3)	FALSE
sp|Q0S1P9|RECA_RHOSR	RECA_RHOSR	1827	Rhodococcus	FALSE
sp|C3PLP0|RECA_RICAE	RECA_RICAE	347255	Rickettsia africae (strain ESF-5)	FALSE
sp|A8GY17|RECA_RICB8	RECA_RICB8	391896	Rickettsia bellii (strain OSU 85-389)	FALSE
sp|Q1RKB6|RECA_RICBR	RECA_RICBR	336407	Rickettsia bellii (strain RML369-C)	FALSE
sp|A8EZW1|RECA_RICCK	RECA_RICCK	293613	Rickettsia canadensis (strain McKiel)	FALSE
sp|Q92GE1|RECA_RICCN	RECA_RICCN	114277	spotted fever group	FALSE
sp|Q4UK63|RECA_RICFE	RECA_RICFE	315456	Rickettsia felis (strain ATCC VR-1525 / URRWXCal2)	FALSE
sp|A8F2Q0|RECA_RICM5	RECA_RICM5	35791	Rickettsia massiliae	FALSE
sp|P41079|RECA_RICPR	RECA_RICPR	782	Rickettsia prowazekii	FALSE
sp|C4K1F5|RECA_RICPU	RECA_RICPU	562019	Rickettsia peacockii (strain Rustic)	FALSE
sp|Q68VY8|RECA_RICTY	RECA_RICTY	785	Rickettsia typhi	FALSE
sp|A7NN87|RECA_ROSCS	RECA_ROSCS	383372	Roseiflexus castenholzii (strain DSM 13941 / HLO8)	FALSE
sp|A5UXX8|RECA_ROSS1	RECA_ROSS1	357808	Roseiflexus sp. (strain RS-1)	FALSE
sp|Q1AW43|RECA_RUBXD	RECA_RUBXD	266117	Rubrobacter xylanophilus (strain DSM 9941 / NBRC 16129)	FALSE
sp|Q5LRU0|RECA_RUEPO	RECA_RUEPO	246200	Ruegeria pomeroyi (strain ATCC 700808 / DSM 15171 / DSS-3)	FALSE
sp|P49985|RECA_RUMA7	RECA_RUMA7	697329	Ruminococcus albus (strain ATCC 27210 / DSM 20455 / JCM 14654 / NCDO 2250 / 7)	FALSE
sp|Q21L79|RECA_SACD2	RECA_SACD2	203122	Saccharophagus degradans (strain 2-40 / ATCC 43961 / DSM 17024)	FALSE
sp|A4FAH9|RECA_SACEN	RECA_SACEN	405948	Saccharopolyspora erythraea (strain NRRL 23338)	FALSE
sp|B5F352|RECA_SALA4	RECA_SALA4	59201	Salmonella enterica subsp. enterica	FALSE
sp|A8M7V5|RECA_SALAI	RECA_SALAI	391037	Salinispora arenicola (strain CNS-205)	FALSE
sp|Q5PF15|RECA_SALPA	RECA_SALPA	54388	Salmonella enterica subsp. enterica serovar Paratyphi A	FALSE
sp|A4X4U1|RECA_SALTO	RECA_SALTO	369723	Salinispora tropica (strain ATCC BAA-916 / DSM 44818 / CNB-440)	FALSE
sp|A8GA07|RECA_SERP5	RECA_SERP5	399741	Serratia proteamaculans (strain 568)	FALSE
sp|A1S4E7|RECA_SHEAM	RECA_SHEAM	326297	Shewanella amazonensis (strain ATCC BAA-1098 / SB2B)	FALSE
sp|B8E8U2|RECA_SHEB2	RECA_SHEB2	62322	Shewanella baltica	FALSE
sp|Q12PY2|RECA_SHEDO	RECA_SHEDO	318161	Shewanella denitrificans (strain OS217 / ATCC BAA-1090 / DSM 15013)	FALSE
sp|Q086A0|RECA_SHEFN	RECA_SHEFN	318167	Shewanella frigidimarina (strain NCIMB 400)	FALSE
sp|B0TK14|RECA_SHEHH	RECA_SHEHH	458817	Shewanella halifaxensis (strain HAW-EB4)	FALSE
sp|A3QC87|RECA_SHELP	RECA_SHELP	323850	Shewanella loihica (strain ATCC BAA-1088 / PV-4)	FALSE
sp|Q8EBS0|RECA_SHEON	RECA_SHEON	22	Shewanella	FALSE
sp|A8H1T5|RECA_SHEPA	RECA_SHEPA	398579	Shewanella pealeana (strain ATCC 700345 / ANG-SQ1)	FALSE
sp|A4Y933|RECA_SHEPC	RECA_SHEPC	22	Shewanella	FALSE
sp|B8CJQ6|RECA_SHEPW	RECA_SHEPW	225849	Shewanella piezotolerans (strain WP3 / JCM 13877)	FALSE
sp|A8FST8|RECA_SHESH	RECA_SHESH	425104	Shewanella sediminis (strain HAW-EB3)	FALSE
sp|B1KPS6|RECA_SHEWM	RECA_SHEWM	392500	Shewanella woodyi (strain ATCC 51908 / MS32)	FALSE
sp|A6U9N5|RECA_SINMW	RECA_SINMW	366394	Sinorhizobium medicae (strain WSM419)	FALSE
sp|Q2NVL3|RECA_SODGM	RECA_SODGM	343509	Sodalis glossinidius (strain morsitans)	FALSE
sp|A7X1S3|RECA_STAA1	RECA_STAA1	1280	Staphylococcus aureus	FALSE
sp|B9DPC5|RECA_STACT	RECA_STACT	396513	Staphylococcus carnosus (strain TM300)	FALSE
sp|Q5HPQ6|RECA_STAEQ	RECA_STAEQ	1282	Staphylococcus epidermidis	FALSE
sp|Q4L5Y8|RECA_STAHJ	RECA_STAHJ	279808	Staphylococcus haemolyticus (strain JCSC1435)	FALSE
sp|Q49X73|RECA_STAS1	RECA_STAS1	342451	Staphylococcus saprophyticus subsp. saprophyticus (strain ATCC 15305 / DSM 20229)	FALSE
sp|P65979|RECA_STRA3	RECA_STRA3	1311	Streptococcus agalactiae	FALSE
sp|Q82KB1|RECA_STRAW	RECA_STRAW	227882	Streptomyces avermitilis (strain ATCC 31267 / DSM 46492 / JCM 5070 / NCIMB 12804 / NRRL 8165 / MA-4680)	FALSE
sp|O50487|RECA_STRCO	RECA_STRCO	1883	Streptomyces	FALSE
sp|C0MAR6|RECA_STRE4	RECA_STRE4	1336	Streptococcus equi	FALSE
sp|P49986|RECA_STRGC	RECA_STRGC	29390	Streptococcus gordonii (strain Challis / ATCC 35105 / CH1 / DL1 / V288)	FALSE
sp|B4SRB0|RECA_STRM5	RECA_STRM5	391008	Stenotrophomonas maltophilia (strain R551-3)	FALSE
sp|B2FL31|RECA_STRMK	RECA_STRMK	40324	Stenotrophomonas maltophilia	FALSE
sp|P0C095|RECA_STRP1	RECA_STRP1	1314	Streptococcus pyogenes	FALSE
sp|P27624|RECA_STRMU	RECA_STRMU	1309	Streptococcus mutans	FALSE
sp|Q04IM6|RECA_STRP2	RECA_STRP2	1313	Streptococcus pneumoniae	FALSE
sp|P0DD82|RECA_STRP3	RECA_STRP3	1314	Streptococcus pyogenes	FALSE
sp|Q5X9I0|RECA_STRP6	RECA_STRP6	1314	Streptococcus pyogenes	FALSE
sp|Q48QW7|RECA_STRPM	RECA_STRPM	1301	Streptococcus	FALSE
sp|P0C096|RECA_STRPZ	RECA_STRPZ	471876	Streptococcus pyogenes serotype M49 (strain NZ131)	FALSE
sp|A3CR02|RECA_STRSV	RECA_STRSV	388919	Streptococcus sanguinis (strain SK36)	FALSE
sp|Q5M1Y2|RECA_STRT1	RECA_STRT1	1301	Streptococcus	FALSE
sp|B9DW65|RECA_STRU0	RECA_STRU0	218495	Streptococcus uberis (strain ATCC BAA-854 / 0140J)	FALSE
sp|P48295|RECA_STRVP	RECA_STRVP	953739	Streptomyces venezuelae (strain ATCC 10712 / CBS 650.69 / DSM 40230 / JCM 4526 / NBRC 13096 / PD 04745)	FALSE
sp|Q30P05|RECA_SULDN	RECA_SULDN	326298	Sulfurimonas denitrificans (strain ATCC 33889 / DSM 1251)	FALSE
sp|A6Q6D3|RECA_SULNB	RECA_SULNB	387093	Sulfurovum sp. (strain NBC37-1)	FALSE
sp|Q67NU3|RECA_SYMTH	RECA_SYMTH	292459	Symbiobacterium thermophilum (strain T / IAM 14863)	FALSE
sp|Q2LPL5|RECA_SYNAS	RECA_SYNAS	56780	Syntrophus aciditrophicus (strain SB)	FALSE
sp|Q31RD9|RECA_SYNE7	RECA_SYNE7	32046	Synechococcus elongatus	FALSE
sp|A0LLA4|RECA_SYNFM	RECA_SYNFM	335543	Syntrophobacter fumaroxidans (strain DSM 10017 / MPOB)	FALSE
sp|P14582|RECA_SYNP2	RECA_SYNP2	32049	Synechococcus sp. (strain ATCC 27264 / PCC 7002 / PR-6)	FALSE
sp|A5GIV0|RECA_SYNPW	RECA_SYNPW	32051	Synechococcus sp. (strain WH7803)	FALSE
sp|Q7U4K5|RECA_SYNPX	RECA_SYNPX	84588	Synechococcus sp. (strain WH8102)	FALSE
sp|Q0ID00|RECA_SYNS3	RECA_SYNS3	64471	Synechococcus sp. (strain CC9311)	FALSE
sp|Q3AUV9|RECA_SYNS9	RECA_SYNS9	316279	Synechococcus sp. (strain CC9902)	FALSE
sp|Q3AMM5|RECA_SYNSC	RECA_SYNSC	110662	Synechococcus sp. (strain CC9605)	FALSE
sp|P74737|RECA_SYNY3	RECA_SYNY3	1148	Synechocystis sp. PCC 6803	FALSE
sp|C5BMR1|RECA_TERTT	RECA_TERTT	377629	Teredinibacter turnerae (strain ATCC 39867 / T7901)	FALSE
sp|Q8DH70|RECA_THEEB	RECA_THEEB	197221	Thermosynechococcus elongatus (strain BP-1)	FALSE
sp|P36203|RECA_THEMA	RECA_THEMA	243274	Thermotoga maritima (strain ATCC 43589 / MSB8 / DSM 3109 / JCM 10099)	FALSE
sp|A6LM62|RECA_THEM4	RECA_THEM4	391009	Thermosipho melanesiensis (strain BI429 / DSM 12029)	FALSE
sp|B9K7N7|RECA_THENN	RECA_THENN	309803	Thermotoga neapolitana (strain ATCC 49049 / DSM 4359 / NS-E)	FALSE
sp|A5IL83|RECA_THEP1	RECA_THEP1	2335	Thermotoga	FALSE
sp|B1LAG3|RECA_THESQ	RECA_THESQ	126740	Thermotoga sp. (strain RQ2)	FALSE
sp|P61500|RECA_THET2	RECA_THET2	262724	Thermus thermophilus (strain HB27 / ATCC BAA-163 / DSM 7039)	FALSE
sp|Q5SHB2|RECA_THET8	RECA_THET8	300852	Thermus thermophilus (strain HB8 / ATCC 27634 / DSM 579)	FALSE
sp|Q8RA55|RECA_THETN	RECA_THETN	273068	Thermoanaerobacter tengcongensis (strain DSM 15242 / JCM 11007 / NBRC 100824 / MB4)	FALSE
sp|Q31F89|RECA_THICR	RECA_THICR	317025	Thiomicrospira crunogena (strain XCL-2)	FALSE
sp|B8GQV3|RECA_THISH	RECA_THISH	396588	Thioalkalivibrio sp. (strain HL-EbGR7)	FALSE
sp|C4LBQ0|RECA_TOLAT	RECA_TOLAT	595494	Tolumonas auensis (strain DSM 9187 / TA4)	FALSE
sp|P62221|RECA_TREDE	RECA_TREDE	158	Treponema denticola	FALSE
sp|O83690|RECA_TREPA	RECA_TREPA	160	Treponema pallidum	FALSE
sp|Q111E0|RECA_TRIEI	RECA_TRIEI	203124	Trichodesmium erythraeum (strain IMS101)	FALSE
sp|P65982|RECA_TROW8	RECA_TROW8	2039	Tropheryma whipplei	FALSE
sp|B1AI69|RECA_UREP2	RECA_UREP2	38504	Ureaplasma parvum serovar 3	FALSE
sp|B5ZAR3|RECA_UREU1	RECA_UREU1	565575	Ureaplasma urealyticum serovar 10 (strain ATCC 33699 / Western)	FALSE
sp|F7YQ08|RECA_VIBA7	RECA_VIBA7	42323	Listonella anguillarum serovar O1	FALSE
sp|A5F9B5|RECA_VIBC3	RECA_VIBC3	666	Vibrio cholerae	FALSE
sp|Q5E7G6|RECA_VIBF1	RECA_VIBF1	668	Aliivibrio fischeri	FALSE
sp|Q87LR1|RECA_VIBPA	RECA_VIBPA	670	Vibrio parahaemolyticus	FALSE
sp|Q8DC51|RECA_VIBVU	RECA_VIBVU	672	Vibrio vulnificus	FALSE
sp|Q8D2W7|RECA_WIGBR	RECA_WIGBR	36870	Wigglesworthia glossinidia brevipalpis	FALSE
sp|P62222|RECA_WOLPM	RECA_WOLPM	953	Wolbachia	FALSE
sp|B3CMC0|RECA_WOLPP	RECA_WOLPP	953	Wolbachia	FALSE
sp|Q7M8Q1|RECA_WOLSU	RECA_WOLSU	273121	Wolinella succinogenes (strain ATCC 29543 / DSM 1740 / LMG 7466 / NCTC 11488 / FDC 602W)	FALSE
sp|Q5GSK9|RECA_WOLTR	RECA_WOLTR	292805	Wolbachia sp. subsp. Brugia malayi (strain TRS)	FALSE
sp|C0R4E1|RECA_WOLWR	RECA_WOLWR	66084	Wolbachia sp. subsp. Drosophila simulans (strain wRi)	FALSE
sp|P0A0W4|RECA_XANAC	RECA_XANAC	338	Xanthomonas	FALSE
sp|Q4UTR4|RECA_XANC8	RECA_XANC8	339	Xanthomonas campestris	FALSE
sp|Q3BUQ9|RECA_XANC5	RECA_XANC5	338	Xanthomonas	FALSE
sp|Q2P1M9|RECA_XANOM	RECA_XANOM	64187	Xanthomonas oryzae pv. oryzae	FALSE
sp|Q9X5P5|RECA_XENNA	RECA_XENNA	406817	Xenorhabdus nematophila (strain ATCC 19061 / DSM 3370 / LMG 1036 / NCIB 9965 / AN6)	FALSE
sp|B2I680|RECA_XYLF2	RECA_XYLF2	2371	Xylella fastidiosa	FALSE
sp|Q9PH23|RECA_XYLFA	RECA_XYLFA	160492	Xylella fastidiosa (strain 9a5c)	FALSE
sp|B0U1K8|RECA_XYLFM	RECA_XYLFM	405440	Xylella fastidiosa (strain M12)	FALSE
sp|A1JK01|RECA_YERE8	RECA_YERE8	630	Yersinia enterocolitica	FALSE
sp|A7FLR9|RECA_YERP3	RECA_YERP3	629	Yersinia	FALSE
sp|A4TQ50|RECA_YERPP	RECA_YERPP	386656	Yersinia pestis (strain Pestoides F)	FALSE
sp|Q9X5D8|RECA_ZYMMO	RECA_ZYMMO	120045	Zymomonas mobilis subsp. mobilis	FALSE
sp|P04529|UVSX_BPT4	UVSX_BPT4	10665	Enterobacteria phage T4	FALSE
tr|E6N3T0|E6N3T0_9ARCH	E6N3T0_9ARCH	311458	Candidatus Caldiarchaeum subterraneum	FALSE
tr|G1X592|G1X592_ARTOA	G1X592_ARTOA	756982	Arthrobotrys oligospora (strain ATCC 24927 / CBS 115.81 / DSM 1491)	FALSE
tr|F9FQZ9|F9FQZ9_FUSOF	F9FQZ9_FUSOF	660025	Fusarium oxysporum (strain Fo5176)	FALSE
tr|S8BUR6|S8BUR6_DACHA	S8BUR6_DACHA	1284197	Dactylellina haptotyla (strain CBS 200.50)	FALSE
tr|M2UQK0|M2UQK0_COCH5	M2UQK0_COCH5	701091	Cochliobolus heterostrophus (strain C5 / ATCC 48332 / race O)	FALSE
tr|G0S8N6|G0S8N6_CHATD	G0S8N6_CHATD	759272	Chaetomium thermophilum (strain DSM 1495 / CBS 144.50 / IMI 039719)	FALSE
tr|N4XTE0|N4XTE0_COCH4	N4XTE0_COCH4	665024	Cochliobolus heterostrophus (strain C4 / ATCC 48331 / race T)	FALSE
tr|G2XWV7|G2XWV7_BOTF4	G2XWV7_BOTF4	999810	Botryotinia fuckeliana (strain T4)	FALSE
tr|S3CYM3|S3CYM3_GLAL2	S3CYM3_GLAL2	1116229	Glarea lozoyensis (strain ATCC 20868 / MF5171)	FALSE
tr|N1QI33|N1QI33_SPHMS	N1QI33_SPHMS	692275	Sphaerulina musiva (strain SO2202)	FALSE
tr|M2LGN3|M2LGN3_BAUCO	M2LGN3_BAUCO	717646	Baudoinia compniacensis (strain UAMH 10762)	FALSE
tr|G4TNA2|G4TNA2_PIRID	G4TNA2_PIRID	1109443	Piriformospora indica (strain DSM 11827)	FALSE
tr|A8NBT6|A8NBT6_COPC7	A8NBT6_COPC7	240176	Coprinopsis cinerea (strain Okayama-7 / 130 / ATCC MYA-4618 / FGSC 9003)	FALSE
tr|M2RDC3|M2RDC3_COCSN	M2RDC3_COCSN	665912	Cochliobolus sativus (strain ND90Pr / ATCC 201652)	FALSE
tr|E9AM34|E9AM34_LEIMU	E9AM34_LEIMU	38568	Leishmania	FALSE
tr|Q389E0|Q389E0_TRYB2	Q389E0_TRYB2	999953	Trypanosoma brucei brucei (strain 927/4 GUTat10.1)	FALSE
tr|Q555F1|Q555F1_DICDI	Q555F1_DICDI	44689	Dictyostelium discoideum	FALSE
tr|Q4CZQ5|Q4CZQ5_TRYCC	Q4CZQ5_TRYCC	5693	Trypanosoma cruzi	FALSE
tr|E9BKJ2|E9BKJ2_LEIDB	E9BKJ2_LEIDB	981087	Leishmania donovani (strain BPK282A1)	FALSE
tr|A4HH46|A4HH46_LEIBR	A4HH46_LEIBR	5660	Leishmania braziliensis	FALSE
tr|D0A505|D0A505_TRYB9	D0A505_TRYB9	679716	Trypanosoma brucei gambiense (strain MHOM/CI/86/DAL972)	FALSE
tr|F4Q8H8|F4Q8H8_DICFS	F4Q8H8_DICFS	1054147	Dictyostelium fasciculatum (strain SH3)	FALSE
tr|F4QCT2|F4QCT2_DICFS	F4QCT2_DICFS	1054147	Dictyostelium fasciculatum (strain SH3)	FALSE
tr|A4I499|A4I499_LEIIN	A4I499_LEIIN	5671	Leishmania infantum	FALSE
tr|D3B236|D3B236_POLPA	D3B236_POLPA	13642	Polysphondylium pallidum	FALSE
tr|D3AVX3|D3AVX3_POLPA	D3AVX3_POLPA	13642	Polysphondylium pallidum	FALSE
tr|Q58MG9|Q58MG9_BPPRM	Q58MG9_BPPRM	268746	Prochlorococcus phage P-SSM2	FALSE
tr|Q6Y7M6|Q6Y7M6_BPPGK	Q6Y7M6_BPPGK	221915	Staphylococcus phage K	FALSE
tr|A8ASX5|A8ASX5_BPA51	A8ASX5_BPA51	40523	Listeria phage A511	FALSE
tr|Q7Y594|Q7Y594_BPR69	Q7Y594_BPR69	12353	Enterobacteria phage RB69	FALSE
tr|C3V228|C3V228_BPR51	C3V228_BPR51	329380	unclassified T4-like viruses	FALSE
tr|E7DN79|E7DN79_BPDP1	E7DN79_BPDP1	59241	Pneumococcus phage Dp-1	FALSE
tr|Q5GQK3|Q5GQK3_BPSYP	Q5GQK3_BPSYP	238854	Synechococcus phage S-PM2	FALSE
tr|Q853A2|Q853A2_BPMBZ	Q853A2_BPMBZ	205877	Mycobacterium phage Bxz1	FALSE
tr|Q0QZ50|Q0QZ50_BPSYS	Q0QZ50_BPSYS	382359	Synechococcus phage syn9	FALSE
tr|A8E2B6|A8E2B6_BPPHE	A8E2B6_BPPHE	442493	Enterococcus phage phiEF24C	FALSE
tr|Q6WIE3|Q6WIE3_BPKVM	Q6WIE3_BPKVM	75320	Vibrio phage KVP40 (isolate Vibrio parahaemolyticus/Japan/Matsuzaki /1991)	FALSE
tr|Q4Z992|Q4Z992_BPTWO	Q4Z992_BPTWO	55510	Staphylococcus phage Twort (strain DSM 17442)	FALSE
tr|Q58LF1|Q58LF1_BPPRS	Q58LF1_BPPRS	268747	Prochlorococcus phage P-SSM4	FALSE
tr|M7YEP5|M7YEP5_TRIUA	M7YEP5_TRIUA	4572	Triticum urartu	FALSE
tr|M7ZPF4|M7ZPF4_TRIUA	M7ZPF4_TRIUA	4572	Triticum urartu	FALSE
tr|M7YGP0|M7YGP0_TRIUA	M7YGP0_TRIUA	4572	Triticum urartu	FALSE
tr|Q53QJ3|Q53QJ3_ORYSJ	Q53QJ3_ORYSJ	39947	Oryza sativa subsp. japonica	FALSE
tr|Q94CQ8|Q94CQ8_ORYSJ	Q94CQ8_ORYSJ	39947	Oryza sativa subsp. japonica	FALSE
tr|Q5N6Y9|Q5N6Y9_ORYSJ	Q5N6Y9_ORYSJ	39947	Oryza sativa subsp. japonica	FALSE
tr|Q10G85|Q10G85_ORYSJ	Q10G85_ORYSJ	39947	Oryza sativa subsp. japonica	FALSE
tr|M0UG71|M0UG71_HORVD	M0UG71_HORVD	112509	Hordeum vulgare var. distichum	FALSE
tr|F2DQG8|F2DQG8_HORVD	F2DQG8_HORVD	112509	Hordeum vulgare subsp. vulgare	FALSE
tr|F2DTB8|F2DTB8_HORVD	F2DTB8_HORVD	112509	Hordeum vulgare var. distichum	FALSE
tr|B4F8K0|B4F8K0_MAIZE	B4F8K0_MAIZE	4577	Zea mays	FALSE
tr|B1N670|B1N670_SOLLC	B1N670_SOLLC	4081	Solanum lycopersicum	FALSE
tr|G7IIL3|G7IIL3_MEDTR	G7IIL3_MEDTR	3880	Medicago truncatula	FALSE
tr|G7KSL4|G7KSL4_MEDTR	G7KSL4_MEDTR	3880	Medicago truncatula	FALSE
tr|F4JBG2|F4JBG2_ARATH	F4JBG2_ARATH	3702	Arabidopsis thaliana	FALSE
tr|A8MQK1|A8MQK1_ARATH	A8MQK1_ARATH	3702	Arabidopsis thaliana	FALSE
tr|J3N7N0|J3N7N0_ORYBR	J3N7N0_ORYBR	4533	Oryza brachyantha	FALSE
tr|J3L6T9|J3L6T9_ORYBR	J3L6T9_ORYBR	4533	Oryza brachyantha	FALSE
tr|B7FQ63|B7FQ63_PHATC	B7FQ63_PHATC	556484	Phaeodactylum tricornutum (strain CCAP 1055/1)	FALSE
tr|J3LR17|J3LR17_ORYBR	J3LR17_ORYBR	4533	Oryza brachyantha	FALSE
tr|J3L7R6|J3L7R6_ORYBR	J3L7R6_ORYBR	4533	Oryza brachyantha	FALSE
tr|M0UG65|M0UG65_HORVD	M0UG65_HORVD	112509	Hordeum vulgare var. distichum	FALSE
tr|M0XBD0|M0XBD0_HORVD	M0XBD0_HORVD	112509	Hordeum vulgare var. distichum	FALSE
tr|M0UG69|M0UG69_HORVD	M0UG69_HORVD	112509	Hordeum vulgare var. distichum	FALSE
tr|M0UG68|M0UG68_HORVD	M0UG68_HORVD	112509	Hordeum vulgare var. distichum	FALSE
tr|M0UG67|M0UG67_HORVD	M0UG67_HORVD	112509	Hordeum vulgare var. distichum	FALSE
tr|M0XIP1|M0XIP1_HORVD	M0XIP1_HORVD	112509	Hordeum vulgare subsp. vulgare	FALSE
tr|M0XIP3|M0XIP3_HORVD	M0XIP3_HORVD	112509	Hordeum vulgare var. distichum	FALSE
tr|M0UG66|M0UG66_HORVD	M0UG66_HORVD	112509	Hordeum vulgare var. distichum	FALSE
tr|D7G5P5|D7G5P5_ECTSI	D7G5P5_ECTSI	2880	Ectocarpus siliculosus	FALSE
tr|D8LH04|D8LH04_ECTSI	D8LH04_ECTSI	2880	Ectocarpus siliculosus	FALSE
tr|B9T6M8|B9T6M8_RICCO	B9T6M8_RICCO	3988	Ricinus communis	FALSE
tr|M4CAQ9|M4CAQ9_BRARP	M4CAQ9_BRARP	51351	Brassica rapa subsp. pekinensis	FALSE
tr|M4CVZ6|M4CVZ6_BRARP	M4CVZ6_BRARP	51351	Brassica rapa subsp. pekinensis	FALSE
tr|B9RK79|B9RK79_RICCO	B9RK79_RICCO	3988	Ricinus communis	FALSE
tr|B9SVD4|B9SVD4_RICCO	B9SVD4_RICCO	3988	Ricinus communis	FALSE
tr|M4FHU7|M4FHU7_BRARP	M4FHU7_BRARP	51351	Brassica rapa subsp. pekinensis	FALSE
tr|M4CHE0|M4CHE0_BRARP	M4CHE0_BRARP	51351	Brassica rapa subsp. pekinensis	FALSE
tr|M4EQL3|M4EQL3_BRARP	M4EQL3_BRARP	51351	Brassica rapa subsp. pekinensis	FALSE
tr|I1NV61|I1NV61_ORYGL	I1NV61_ORYGL	4538	Oryza glaberrima	FALSE
tr|I1PDS9|I1PDS9_ORYGL	I1PDS9_ORYGL	4538	Oryza glaberrima	FALSE
tr|I1NUC6|I1NUC6_ORYGL	I1NUC6_ORYGL	4538	Oryza glaberrima	FALSE
tr|I1R2S8|I1R2S8_ORYGL	I1R2S8_ORYGL	4538	Oryza glaberrima	FALSE
tr|A8I670|A8I670_CHLRE	A8I670_CHLRE	3055	Chlamydomonas reinhardtii	FALSE
tr|W1NQP0|W1NQP0_AMBTC	W1NQP0_AMBTC	13333	Amborella trichopoda	FALSE
tr|W1P8Z4|W1P8Z4_AMBTC	W1P8Z4_AMBTC	13333	Amborella trichopoda	FALSE
tr|K0SIK3|K0SIK3_THAOC	K0SIK3_THAOC	159749	Thalassiosira oceanica	FALSE
tr|D7TSA5|D7TSA5_VITVI	D7TSA5_VITVI	29760	Vitis vinifera	FALSE
tr|D7TB64|D7TB64_VITVI	D7TB64_VITVI	29760	Vitis vinifera	FALSE
tr|D7SX10|D7SX10_VITVI	D7SX10_VITVI	29760	Vitis vinifera	FALSE
tr|A4S409|A4S409_OSTLU	A4S409_OSTLU	436017	Ostreococcus lucimarinus (strain CCE9901)	FALSE
tr|Q00ZP1|Q00ZP1_OSTTA	Q00ZP1_OSTTA	70448	Ostreococcus tauri	FALSE
tr|C1E9Q3|C1E9Q3_MICSR	C1E9Q3_MICSR	296587	Micromonas sp. (strain RCC299 / NOUM17)	FALSE
tr|C5WR96|C5WR96_SORBI	C5WR96_SORBI	4558	Sorghum bicolor	FALSE
tr|C5XHS5|C5XHS5_SORBI	C5XHS5_SORBI	4558	Sorghum bicolor	FALSE
tr|C5XFF2|C5XFF2_SORBI	C5XFF2_SORBI	4558	Sorghum bicolor	FALSE
tr|W5EYX0|W5EYX0_WHEAT	W5EYX0_WHEAT	4565	Triticum aestivum	FALSE
tr|W5FRH6|W5FRH6_WHEAT	W5FRH6_WHEAT	4565	Triticum aestivum	FALSE
tr|W5D1G1|W5D1G1_WHEAT	W5D1G1_WHEAT	4565	Triticum aestivum	FALSE
tr|W5CZ92|W5CZ92_WHEAT	W5CZ92_WHEAT	4565	Triticum aestivum	FALSE
tr|W5DB47|W5DB47_WHEAT	W5DB47_WHEAT	4565	Triticum aestivum	FALSE
tr|W5CCC5|W5CCC5_WHEAT	W5CCC5_WHEAT	4565	Triticum aestivum	FALSE
tr|W5CCK8|W5CCK8_WHEAT	W5CCK8_WHEAT	4565	Triticum aestivum	FALSE
tr|W5D8D9|W5D8D9_WHEAT	W5D8D9_WHEAT	4565	Triticum aestivum	FALSE
tr|W5CE83|W5CE83_WHEAT	W5CE83_WHEAT	4565	Triticum aestivum	FALSE
tr|W5D831|W5D831_WHEAT	W5D831_WHEAT	4565	Triticum aestivum	FALSE
tr|K3X0G0|K3X0G0_PYTUL	K3X0G0_PYTUL	431595	Pythium ultimum DAOM BR144	FALSE
tr|M1C546|M1C546_SOLTU	M1C546_SOLTU	4113	Solanum tuberosum	FALSE
tr|M1AEH3|M1AEH3_SOLTU	M1AEH3_SOLTU	4113	Solanum tuberosum	FALSE
tr|M1C545|M1C545_SOLTU	M1C545_SOLTU	4113	Solanum tuberosum	FALSE
tr|M1C030|M1C030_SOLTU	M1C030_SOLTU	4107	Solanum	FALSE
tr|B5YLR6|B5YLR6_THAPS	B5YLR6_THAPS	35128	Thalassiosira pseudonana	FALSE
tr|B9II93|B9II93_POPTR	B9II93_POPTR	3694	Populus trichocarpa	FALSE
tr|I1N8W7|I1N8W7_SOYBN	I1N8W7_SOYBN	3847	Glycine max	FALSE
tr|U5FFW4|U5FFW4_POPTR	U5FFW4_POPTR	3694	Populus trichocarpa	FALSE
tr|B9HDY6|B9HDY6_POPTR	B9HDY6_POPTR	3694	Populus trichocarpa	FALSE
tr|B9H9J7|B9H9J7_POPTR	B9H9J7_POPTR	3694	Populus trichocarpa	FALSE
tr|U5GXJ6|U5GXJ6_POPTR	U5GXJ6_POPTR	3694	Populus trichocarpa	FALSE
tr|K7MBY5|K7MBY5_SOYBN	K7MBY5_SOYBN	3847	Glycine max	FALSE
tr|I1MI58|I1MI58_SOYBN	I1MI58_SOYBN	3847	Glycine max	FALSE
tr|I1JN96|I1JN96_SOYBN	I1JN96_SOYBN	3847	Glycine max	FALSE
tr|K7LYW4|K7LYW4_SOYBN	K7LYW4_SOYBN	3847	Glycine max	FALSE
tr|H3G8Y8|H3G8Y8_PHYRM	H3G8Y8_PHYRM	164328	Phytophthora ramorum	FALSE
tr|I1L1J2|I1L1J2_SOYBN	I1L1J2_SOYBN	3847	Glycine max	FALSE
tr|K4C2Q3|K4C2Q3_SOLLC	K4C2Q3_SOLLC	4081	Solanum lycopersicum	FALSE
tr|K3XF24|K3XF24_SETIT	K3XF24_SETIT	4555	Setaria italica	FALSE
tr|K4AAG3|K4AAG3_SETIT	K4AAG3_SETIT	4555	Setaria italica	FALSE
tr|K3Z6Y3|K3Z6Y3_SETIT	K3Z6Y3_SETIT	4555	Setaria italica	FALSE
tr|K3ZIK6|K3ZIK6_SETIT	K3ZIK6_SETIT	4555	Setaria italica	FALSE
tr|K3XI24|K3XI24_SETIT	K3XI24_SETIT	4555	Setaria italica	FALSE
tr|D0RMM0|D0RMM0_PHYIT	D0RMM0_PHYIT	403677	Phytophthora infestans (strain T30-4)	FALSE
tr|D0NH68|D0NH68_PHYIT	D0NH68_PHYIT	403677	Phytophthora infestans (strain T30-4)	FALSE
tr|M0SG01|M0SG01_MUSAM	M0SG01_MUSAM	214687	Musa acuminata subsp. malaccensis	FALSE
tr|M0S4G3|M0S4G3_MUSAM	M0S4G3_MUSAM	214687	Musa acuminata subsp. malaccensis	FALSE
tr|M0RT89|M0RT89_MUSAM	M0RT89_MUSAM	214687	Musa acuminata subsp. malaccensis	FALSE
tr|M0RYZ4|M0RYZ4_MUSAM	M0RYZ4_MUSAM	214687	Musa acuminata subsp. malaccensis	FALSE
tr|M0S7K0|M0S7K0_MUSAM	M0S7K0_MUSAM	214687	Musa acuminata subsp. malaccensis	FALSE
tr|M0RYZ5|M0RYZ5_MUSAM	M0RYZ5_MUSAM	214687	Musa acuminata subsp. malaccensis	FALSE
tr|D8M4M1|D8M4M1_BLAHO	D8M4M1_BLAHO	12968	Blastocystis hominis	FALSE
tr|I1GQ96|I1GQ96_BRADI	I1GQ96_BRADI	15368	Brachypodium distachyon	FALSE
tr|I1HSK3|I1HSK3_BRADI	I1HSK3_BRADI	15368	Brachypodium distachyon	FALSE
tr|I1HUA6|I1HUA6_BRADI	I1HUA6_BRADI	15368	Brachypodium distachyon	FALSE
tr|I1HV53|I1HV53_BRADI	I1HV53_BRADI	15368	Brachypodium distachyon	FALSE
tr|I1GQ30|I1GQ30_BRADI	I1GQ30_BRADI	15368	Brachypodium distachyon	FALSE
tr|M4BPH2|M4BPH2_HYAAE	M4BPH2_HYAAE	559515	Hyaloperonospora arabidopsidis (strain Emoy2)	FALSE
tr|M4C6U1|M4C6U1_HYAAE	M4C6U1_HYAAE	559515	Hyaloperonospora arabidopsidis (strain Emoy2)	FALSE
tr|C1MIH8|C1MIH8_MICPC	C1MIH8_MICPC	564608	Micromonas pusilla (strain CCMP1545)	FALSE
tr|D8U914|D8U914_VOLCA	D8U914_VOLCA	3067	Volvox carteri	FALSE
tr|Q6ASS3|Q6ASS3_ORYSJ	Q6ASS3_ORYSJ	39947	Oryza sativa subsp. japonica	FALSE
tr|A5I4H9|A5I4H9_CLOBH	A5I4H9_CLOBH	1491	Clostridium botulinum	FALSE
tr|A0ZKA5|A0ZKA5_NODSP	A0ZKA5_NODSP	313624	Nodularia spumigena CCY9414	FALSE
tr|L0QX80|L0QX80_9MYCO	L0QX80_9MYCO	78331	Mycobacterium canettii	FALSE
tr|A0A023VSL8|A0A023VSL8_STRIN	A0A023VSL8_STRIN	1346	Streptococcus iniae	FALSE
tr|W5SP15|W5SP15_BORAN	W5SP15_BORAN	1313293	Borrelia anserina BA2	FALSE
tr|F6F728|F6F728_CHLPS	F6F728_CHLPS	83554	Chlamydia psittaci	FALSE
tr|R4Q8M4|R4Q8M4_HELPX	R4Q8M4_HELPX	210	Helicobacter pylori	FALSE
tr|F9V6K5|F9V6K5_LACGT	F9V6K5_LACGT	1363	Lactococcus garvieae	FALSE
tr|C1D2C5|C1D2C5_DEIDV	C1D2C5_DEIDV	546414	Deinococcus deserti (strain VCD115 / DSM 17065 / LMG 22923)	FALSE
tr|B5LMU1|B5LMU1_CHLPE	B5LMU1_CHLPE	85991	Chlamydia pecorum	FALSE
tr|C5ZVG5|C5ZVG5_9HELI	C5ZVG5_9HELI	537970	Helicobacter canadensis MIT 98-5491	FALSE
tr|D3DHE7|D3DHE7_HYDTT	D3DHE7_HYDTT	608538	Hydrogenobacter thermophilus (strain DSM 6534 / IAM 12695 / TK-6)	FALSE
tr|F8JQN2|F8JQN2_STREN	F8JQN2_STREN	1003195	Streptomyces cattleya (strain ATCC 35852 / DSM 46488 / JCM 4925 / NBRC 14057 / NRRL 8057)	FALSE
tr|D3PPA2|D3PPA2_MEIRD	D3PPA2_MEIRD	504728	Meiothermus ruber (strain ATCC 35948 / DSM 1279 / VKM B-1258 / 21)	FALSE
tr|H6UEQ7|H6UEQ7_9RHIZ	H6UEQ7_9RHIZ	348824	Rhizobium sp. LPU83	FALSE
tr|L7VRB1|L7VRB1_CLOSH	L7VRB1_CLOSH	1121335	Clostridium stercorarium subsp. stercorarium (strain ATCC 35414 / DSM 8532 / NCIMB 11754)	FALSE
tr|A0A024BY18|A0A024BY18_HELPX	A0A024BY18_HELPX	210	Helicobacter pylori	FALSE
tr|I2B658|I2B658_SHIBC	I2B658_SHIBC	630626	Shimwellia blattae (strain ATCC 29907 / DSM 4481 / JCM 1650 / NBRC 105725 / CDC 9005-74)	FALSE
tr|Q1CCA9|Q1CCA9_YERPN	Q1CCA9_YERPN	543	Enterobacteriaceae	FALSE
tr|Q3Y1B9|Q3Y1B9_ENTFC	Q3Y1B9_ENTFC	1352	Enterococcus faecium	FALSE
tr|C7LML1|C7LML1_MYCML	C7LML1_MYCML	436113	Mycoplasma mycoides subsp. capri str. GM12	FALSE
tr|F9D1U6|F9D1U6_PREDD	F9D1U6_PREDD	908937	Prevotella dentalis (strain ATCC 49559 / DSM 3688 / JCM 13448 / NCTC 12043 / ES 2772)	FALSE
tr|Q2LAI8|Q2LAI8_GRABC	Q2LAI8_GRABC	364410	Granulibacter bethesdensis	FALSE
tr|I4WYA7|I4WYA7_9GAMM	I4WYA7_9GAMM	666685	Rhodanobacter denitrificans	FALSE
tr|R4QEY8|R4QEY8_HELPX	R4QEY8_HELPX	210	Helicobacter pylori	FALSE
tr|E4TBP8|E4TBP8_RIEAD	E4TBP8_RIEAD	34085	Riemerella anatipestifer	FALSE
tr|D5VA80|D5VA80_MORCR	D5VA80_MORCR	749219	Moraxella catarrhalis (strain RH4)	FALSE
tr|C7TAZ1|C7TAZ1_LACRG	C7TAZ1_LACRG	47715	Lactobacillus rhamnosus	FALSE
tr|C7T7K1|C7T7K1_LACRG	C7T7K1_LACRG	47715	Lactobacillus rhamnosus	FALSE
tr|F4LUA7|F4LUA7_TEPAE	F4LUA7_TEPAE	1209989	Tepidanaerobacter acetatoxydans (strain DSM 21804 / JCM 16047 / Re1)	FALSE
tr|B6JBM2|B6JBM2_OLICO	B6JBM2_OLICO	40137	Oligotropha carboxidovorans	FALSE
tr|C9LX42|C9LX42_SELS3	C9LX42_SELS3	546271	Selenomonas sputigena (strain ATCC 35185 / DSM 20758 / VPI D19B-28)	FALSE
tr|Q08N73|Q08N73_STIAD	Q08N73_STIAD	378806	Stigmatella aurantiaca (strain DW4/3-1)	FALSE
tr|Q08Y00|Q08Y00_STIAD	Q08Y00_STIAD	378806	Stigmatella aurantiaca (strain DW4/3-1)	FALSE
tr|K7AKD6|K7AKD6_9ALTE	K7AKD6_9ALTE	1129794	Glaciecola psychrophila 170	FALSE
tr|K0L9C1|K0L9C1_STAAU	K0L9C1_STAAU	1074919	Staphylococcus aureus subsp. aureus ST228	FALSE
tr|C9R0V0|C9R0V0_ECOD1	C9R0V0_ECOD1	536056	Escherichia coli (strain ATCC 33849 / DSM 4235 / NCIB 12045 / K12 / DH1)	FALSE
tr|U3AHU4|U3AHU4_VIBAL	U3AHU4_VIBAL	1219076	Vibrio alginolyticus NBRC 15630 = ATCC 17749	FALSE
tr|C9RL11|C9RL11_FIBSS	C9RL11_FIBSS	59374	Fibrobacter succinogenes (strain ATCC 19169 / S85)	FALSE
tr|A4UAE2|A4UAE2_LACHE	A4UAE2_LACHE	1587	Lactobacillus helveticus	FALSE
tr|K9PPA7|K9PPA7_9CYAN	K9PPA7_9CYAN	99598	Calothrix sp. PCC 7507	FALSE
tr|S5NIS1|S5NIS1_HELPX	S5NIS1_HELPX	210	Helicobacter pylori	FALSE
tr|S5P1G8|S5P1G8_PASHA	S5P1G8_PASHA	75985	Mannheimia haemolytica	FALSE
tr|Q218Q7|Q218Q7_RHOPB	Q218Q7_RHOPB	316056	Rhodopseudomonas palustris (strain BisB18)	FALSE
tr|M4VK21|M4VK21_9PROT	M4VK21_9PROT	349215	Micavibrio aeruginosavorus EPB	FALSE
tr|F2K211|F2K211_MARM1	F2K211_MARM1	717774	Marinomonas mediterranea (strain ATCC 700492 / JCM 21426 / NBRC 103028 / MMB-1)	FALSE
tr|R6VZ60|R6VZ60_9BACT	R6VZ60_9BACT	1262693	Alistipes sp. CAG:268	FALSE
tr|U4M2H5|U4M2H5_9XANT	U4M2H5_9XANT	366649	Xanthomonas fuscans subsp. fuscans	FALSE
tr|B8J9N8|B8J9N8_ANAD2	B8J9N8_ANAD2	455488	Anaeromyxobacter dehalogenans (strain 2CP-1 / ATCC BAA-258)	FALSE
tr|D4M4Z1|D4M4Z1_9FIRM	D4M4Z1_9FIRM	186802	Clostridiales	FALSE
tr|F6GGH3|F6GGH3_LACS5	F6GGH3_LACS5	983544	Lacinutrix sp. (strain 5H-3-7-4)	FALSE
tr|R7L841|R7L841_9BACT	R7L841_9BACT	1262865	Coraliomargarita sp. CAG:312	FALSE
tr|B8J6W0|B8J6W0_ANAD2	B8J6W0_ANAD2	455488	Anaeromyxobacter dehalogenans (strain 2CP-1 / ATCC BAA-258)	FALSE
tr|F9VJQ1|F9VJQ1_ARTSS	F9VJQ1_ARTSS	49118	Candidatus Arthromitus sp. SFB-mouse	FALSE
tr|F2MDH9|F2MDH9_LACCD	F2MDH9_LACCD	655183	Lactobacillus casei group	FALSE
tr|W0D2V6|W0D2V6_BACAN	W0D2V6_BACAN	86661	Bacillus cereus group	FALSE
tr|R4KFF7|R4KFF7_9FIRM	R4KFF7_9FIRM	767817	Desulfotomaculum gibsoniae DSM 7213	FALSE
tr|F2MHY2|F2MHY2_LACCD	F2MHY2_LACCD	655183	Lactobacillus casei group	FALSE
tr|W0CY05|W0CY05_BACAN	W0CY05_BACAN	86661	Bacillus cereus group	FALSE
tr|B8JAF7|B8JAF7_ANAD2	B8JAF7_ANAD2	455488	Anaeromyxobacter dehalogenans (strain 2CP-1 / ATCC BAA-258)	FALSE
tr|E4TW99|E4TW99_SULKY	E4TW99_SULKY	709032	Sulfuricurvum kujiense (strain ATCC BAA-921 / DSM 16994 / JCM 11577 / YK-1)	FALSE
tr|R6BNB0|R6BNB0_9CLOT	R6BNB0_9CLOT	1262778	Clostridium sp. CAG:169	FALSE
tr|G7UH12|G7UH12_PANAN	G7UH12_PANAN	553	Pantoea ananatis	FALSE
tr|D7DL82|D7DL82_METV0	D7DL82_METV0	666681	Methylotenera versatilis (strain 301)	FALSE
tr|E8T018|E8T018_GEOS2	E8T018_GEOS2	129337	Geobacillus	FALSE
tr|E8T020|E8T020_GEOS2	E8T020_GEOS2	129337	Geobacillus	FALSE
tr|R6J896|R6J896_9BACE	R6J896_9BACE	816	Bacteroides	FALSE
tr|D3FI30|D3FI30_MYCGF	D3FI30_MYCGF	2096	Mycoplasma gallisepticum	FALSE
tr|F5YW72|F5YW72_MYCSD	F5YW72_MYCSD	875328	Mycobacterium sp. (strain JDM601)	FALSE
tr|R6DA57|R6DA57_9FIRM	R6DA57_9FIRM	1263007	Firmicutes bacterium CAG:176	FALSE
tr|G2IHB0|G2IHB0_9CLOT	G2IHB0_9CLOT	1041504	Candidatus Arthromitus sp. SFB-rat-Yit	FALSE
tr|S4XNT0|S4XNT0_SORCE	S4XNT0_SORCE	1254432	Sorangium cellulosum So0157-2	FALSE
tr|R6JCM3|R6JCM3_9BACT	R6JCM3_9BACT	1263034	Akkermansia muciniphila CAG:154	FALSE
tr|B7XTL8|B7XTL8_BORGR	B7XTL8_BORGR	498743	Borrelia garinii PBr	FALSE
tr|S4XQ15|S4XQ15_SORCE	S4XQ15_SORCE	1254432	Sorangium cellulosum So0157-2	FALSE
tr|G2KUT0|G2KUT0_LACSM	G2KUT0_LACSM	714313	Lactobacillus sanfranciscensis (strain TMW 1.1304)	FALSE
tr|E8RUV3|E8RUV3_ASTEC	E8RUV3_ASTEC	573065	Asticcacaulis excentricus (strain ATCC 15261 / DSM 4724 / VKM B-1370 / CB 48)	FALSE
tr|L7ZFZ6|L7ZFZ6_SERMA	L7ZFZ6_SERMA	615	Serratia marcescens	FALSE
tr|R4PV23|R4PV23_9BACT	R4PV23_9BACT	1332188	Candidatus Saccharimonas aalborgensis	FALSE
tr|S4XML3|S4XML3_SORCE	S4XML3_SORCE	1254432	Sorangium cellulosum So0157-2	FALSE
tr|F6FSE8|F6FSE8_ISOV2	F6FSE8_ISOV2	743718	Isoptericola variabilis (strain 225)	FALSE
tr|D5UDA6|D5UDA6_CELFN	D5UDA6_CELFN	446466	Cellulomonas flavigena (strain ATCC 482 / DSM 20109 / NCIB 8073 / NRS 134)	FALSE
tr|E8ZGK6|E8ZGK6_MYCHL	E8ZGK6_MYCHL	941640	Mycoplasma haemofelis (strain Langford 1)	FALSE
tr|D5BNR4|D5BNR4_PUNMI	D5BNR4_PUNMI	488538	Puniceispirillum marinum (strain IMCC1322)	FALSE
tr|R5SKZ1|R5SKZ1_9FIRM	R5SKZ1_9FIRM	1263072	Dialister invisus CAG:218	FALSE
tr|E4QYE7|E4QYE7_HAEI6	E4QYE7_HAEI6	262728	Haemophilus influenzae (strain R2866)	FALSE
tr|K0CLN6|K0CLN6_ALTME	K0CLN6_ALTME	28108	Alteromonas macleodii	FALSE
tr|F8EN69|F8EN69_RUNSL	F8EN69_RUNSL	761193	Runella slithyformis (strain ATCC 29530 / DSM 19594 / LMG 11500 / NCIMB 11436 / LSU 4)	FALSE
tr|I1ZPJ4|I1ZPJ4_STRPA	I1ZPJ4_STRPA	1318	Streptococcus parasanguinis	FALSE
tr|G2PYC7|G2PYC7_9FIRM	G2PYC7_9FIRM	44000	Caldicellulosiruptor	FALSE
tr|I4AAC0|I4AAC0_DESDJ	I4AAC0_DESDJ	756499	Desulfitobacterium dehalogenans (strain ATCC 51507 / DSM 9161 / JW/IU-DC1)	FALSE
tr|G4Q8H8|G4Q8H8_ACIIR	G4Q8H8_ACIIR	904	Acidaminococcus	FALSE
tr|D7AP19|D7AP19_THEM3	D7AP19_THEM3	1754	Thermoanaerobacter	FALSE
tr|D5T545|D5T545_LEUKI	D5T545_LEUKI	1243	Leuconostoc	FALSE
tr|D3SLQ7|D3SLQ7_THEAH	D3SLQ7_THEAH	638303	Thermocrinis albus (strain DSM 14484 / JCM 11386 / HI 11/12)	FALSE
tr|R7NBK1|R7NBK1_9MOLU	R7NBK1_9MOLU	1262906	Mycoplasma sp. CAG:776	FALSE
tr|R5IMW3|R5IMW3_9PORP	R5IMW3_9PORP	1262978	Tannerella sp. CAG:118	FALSE
tr|R7GD56|R7GD56_9CLOT	R7GD56_9CLOT	1262807	Clostridium sp. CAG:440	FALSE
tr|A0A023Y4B6|A0A023Y4B6_9GAMM	A0A023Y4B6_9GAMM	216778	Stenotrophomonas rhizophila	FALSE
tr|W8T4C0|W8T4C0_EUBAC	W8T4C0_EUBAC	1286171	Eubacterium acidaminophilum DSM 3953	FALSE
tr|U3Q5S6|U3Q5S6_9FLAO	U3Q5S6_9FLAO	1316444	Blattabacterium sp. (Nauphoeta cinerea)	FALSE
tr|R7DRZ8|R7DRZ8_9FIRM	R7DRZ8_9FIRM	1262857	Coprobacillus sp. CAG:826	FALSE
tr|B1KWJ3|B1KWJ3_CLOBM	B1KWJ3_CLOBM	1491	Clostridium botulinum	FALSE
tr|G8QD83|G8QD83_BORGR	G8QD83_BORGR	1081646	Borrelia garinii BgVir	FALSE
tr|R6QME9|R6QME9_9CLOT	R6QME9_9CLOT	1262815	Clostridium sp. CAG:508	FALSE
tr|F2K8I4|F2K8I4_PSEBN	F2K8I4_PSEBN	286	Pseudomonas	FALSE
tr|D4J2M5|D4J2M5_BUTFI	D4J2M5_BUTFI	657324	Butyrivibrio fibrisolvens 16/4	FALSE
tr|H1ZE83|H1ZE83_MYROD	H1ZE83_MYROD	929704	Myroides odoratus DSM 2801	FALSE
tr|L0RC49|L0RC49_9DELT	L0RC49_9DELT	1121451	Desulfovibrio hydrothermalis AM13 = DSM 14728	FALSE
tr|E4WGH8|E4WGH8_RHOE1	E4WGH8_RHOE1	43767	Rhodococcus hoagii	FALSE
tr|F5Y292|F5Y292_RAMTT	F5Y292_RAMTT	365046	Ramlibacter tataouinensis (strain ATCC BAA-407 / DSM 14655 / LMG 21543 / TTB310)	FALSE
tr|G2RLC6|G2RLC6_BACME	G2RLC6_BACME	1006007	Bacillus megaterium WSH-002	FALSE
tr|R6PVD6|R6PVD6_9FIRM	R6PVD6_9FIRM	1262898	Faecalibacterium sp. CAG:82	FALSE
tr|F4E766|F4E766_BACAM	F4E766_BACAM	1390	Bacillus amyloliquefaciens	FALSE
tr|C8WZY7|C8WZY7_DESRD	C8WZY7_DESRD	485915	Desulfohalobium retbaense (strain DSM 5692)	FALSE
tr|G7DRA9|G7DRA9_BRAJP	G7DRA9_BRAJP	375	Bradyrhizobium japonicum	FALSE
tr|R7K583|R7K583_9FIRM	R7K583_9FIRM	1262970	Subdoligranulum sp. CAG:314	FALSE
tr|G2RJP5|G2RJP5_BACME	G2RJP5_BACME	1404	Bacillus megaterium	FALSE
tr|D7GE70|D7GE70_PROFC	D7GE70_PROFC	754252	Propionibacterium freudenreichii subsp. shermanii (strain ATCC 9614 / CIP 103027 / CIRM-BIA1)	FALSE
tr|C7KWP3|C7KWP3_ACEPA	C7KWP3_ACEPA	438	Acetobacter pasteurianus	FALSE
tr|K9UFL7|K9UFL7_9CHRO	K9UFL7_9CHRO	1173020	Chamaesiphon minutus PCC 6605	FALSE
tr|C5CES4|C5CES4_KOSOT	C5CES4_KOSOT	521045	Kosmotoga olearia (strain TBF 19.5.1)	FALSE
tr|H9ZTW7|H9ZTW7_THETH	H9ZTW7_THETH	798128	Thermus thermophilus JL-18	FALSE
tr|R5ETA1|R5ETA1_9FIRM	R5ETA1_9FIRM	1263000	Firmicutes bacterium CAG:110	FALSE
tr|G8N208|G8N208_GEOTH	G8N208_GEOTH	129337	Geobacillus	FALSE
tr|M1LVR3|M1LVR3_9PROT	M1LVR3_9PROT	233181	Kinetoplastibacterium blastocrithidii	FALSE
tr|I3YV09|I3YV09_AEQSU	I3YV09_AEQSU	746697	Aequorivita sublithincola (strain DSM 14238 / LMG 21431 / ACAM 643 / 9-3)	FALSE
tr|G8N210|G8N210_GEOTH	G8N210_GEOTH	129337	Geobacillus	FALSE
tr|H0PX71|H0PX71_9RHOO	H0PX71_9RHOO	748247	Azoarcus sp. KH32C	FALSE
tr|H0PWV0|H0PWV0_9RHOO	H0PWV0_9RHOO	748247	Azoarcus sp. KH32C	FALSE
tr|R6GS12|R6GS12_9CLOT	R6GS12_9CLOT	1262819	Clostridium sp. CAG:557	FALSE
tr|D4H5T8|D4H5T8_DENA2	D4H5T8_DENA2	522772	Denitrovibrio acetiphilus (strain DSM 12809 / N2460)	FALSE
tr|R6H1D0|R6H1D0_9FIRM	R6H1D0_9FIRM	186803	Lachnospiraceae	FALSE
tr|R7EVY4|R7EVY4_9FIRM	R7EVY4_9FIRM	1262703	Anaerotruncus sp. CAG:390	FALSE
tr|H6LJY1|H6LJY1_ACEWD	H6LJY1_ACEWD	931626	Acetobacterium woodii (strain ATCC 29683 / DSM 1030 / JCM 2381 / KCTC 1655)	FALSE
tr|R7KNN5|R7KNN5_9BURK	R7KNN5_9BURK	1262977	Sutterella sp. CAG:521	FALSE
tr|F7YWQ2|F7YWQ2_9THEM	F7YWQ2_9THEM	688269	Thermotoga thermarum DSM 5069	FALSE
tr|G0DY54|G0DY54_ENTAK	G0DY54_ENTAK	548	Enterobacter aerogenes	FALSE
tr|E7AC98|E7AC98_HELFC	E7AC98_HELFC	936155	Helicobacter felis (strain ATCC 49179 / NCTC 12436 / CS1)	FALSE
tr|F6DBG7|F6DBG7_THICA	F6DBG7_THICA	717773	Thioalkalimicrobium cyclicum (strain DSM 14477 / JCM 11371 / ALM1)	FALSE
tr|Q2FZ09|Q2FZ09_STAA8	Q2FZ09_STAA8	46170	Staphylococcus aureus subsp. aureus	FALSE
tr|B3E9Z2|B3E9Z2_GEOLS	B3E9Z2_GEOLS	398767	Geobacter lovleyi (strain ATCC BAA-1151 / DSM 17278 / SZ)	FALSE
tr|A8LLK7|A8LLK7_DINSH	A8LLK7_DINSH	398580	Dinoroseobacter shibae (strain DSM 16493 / NCIMB 14021 / DFL 12)	FALSE
tr|R7JCG3|R7JCG3_9FUSO	R7JCG3_9FUSO	1262899	Fusobacterium sp. CAG:439	FALSE
tr|Q1GSD4|Q1GSD4_SPHAL	Q1GSD4_SPHAL	317655	Sphingopyxis alaskensis (strain DSM 13593 / LMG 18877 / RB2256)	FALSE
tr|W0EKW7|W0EKW7_9FIRM	W0EKW7_9FIRM	871738	Dehalobacter restrictus DSM 9455	FALSE
tr|R7EVH5|R7EVH5_9BACT	R7EVH5_9BACT	1262927	Prevotella sp. CAG:485	FALSE
tr|J7GSX6|J7GSX6_CARRU	J7GSX6_CARRU	1202536	Candidatus Carsonella ruddii CE isolate Thao2000	FALSE
tr|R7M4P6|R7M4P6_9FIRM	R7M4P6_9FIRM	904	Acidaminococcus	FALSE
tr|R7EXC7|R7EXC7_9BACT	R7EXC7_9BACT	1262927	Prevotella sp. CAG:485	FALSE
tr|H6L2B0|H6L2B0_SAPGL	H6L2B0_SAPGL	984262	Saprospira grandis (strain Lewin)	FALSE
tr|D4KWW7|D4KWW7_9FIRM	D4KWW7_9FIRM	841	Roseburia	FALSE
tr|V7ZDZ4|V7ZDZ4_9XANT	V7ZDZ4_9XANT	863365	Xanthomonas hortorum pv. carotae str. M081	FALSE
tr|I0E7E1|I0E7E1_HELPX	I0E7E1_HELPX	210	Helicobacter pylori	FALSE
tr|W8KL65|W8KL65_CAMCO	W8KL65_CAMCO	195	Campylobacter coli	FALSE
tr|G8U0P6|G8U0P6_SULAD	G8U0P6_SULAD	53633	Sulfobacillus acidophilus	FALSE
tr|A5N856|A5N856_CLOK5	A5N856_CLOK5	1534	Clostridium kluyveri	FALSE
tr|D9QF05|D9QF05_BRESC	D9QF05_BRESC	633149	Brevundimonas subvibrioides (strain ATCC 15264 / DSM 4735 / LMG 14903 / NBRC 16000 / CB 81)	FALSE
tr|F6BLQ3|F6BLQ3_THEXL	F6BLQ3_THEXL	858215	Thermoanaerobacterium xylanolyticum (strain ATCC 49914 / DSM 7097 / LX-11)	FALSE
tr|I6WU99|I6WU99_PROPF	I6WU99_PROPF	767029	Propionibacterium propionicum (strain F0230a)	FALSE
tr|C0AP42|C0AP42_9SPIO	C0AP42_9SPIO	498741	Borrelia sp. SV1	FALSE
tr|R6MIC2|R6MIC2_9FIRM	R6MIC2_9FIRM	158846	Megamonas	FALSE
tr|U5ZKZ9|U5ZKZ9_PEDPE	U5ZKZ9_PEDPE	1255	Pediococcus pentosaceus	FALSE
tr|R7IS52|R7IS52_9CLOT	R7IS52_9CLOT	1262788	Clostridium sp. CAG:269	FALSE
tr|H2IVB3|H2IVB3_RAHAC	H2IVB3_RAHAC	34037	Rahnella	FALSE
tr|R7MGI3|R7MGI3_9CLOT	R7MGI3_9CLOT	1262843	Clostridium sp. CAG:813	FALSE
tr|I6PX86|I6PX86_BIFAN	I6PX86_BIFAN	28025	Bifidobacterium animalis	FALSE
tr|B6J6Y7|B6J6Y7_COXB1	B6J6Y7_COXB1	777	Coxiella burnetii	FALSE
tr|X3WN84|X3WN84_SALEN	X3WN84_SALEN	1412537	Salmonella enterica subsp. enterica serovar Enteritidis str. EC20120528	FALSE
tr|U6B838|U6B838_9RHIZ	U6B838_9RHIZ	1261131	Candidatus Liberibacter americanus str. Sao Paulo	FALSE
tr|R5V7J1|R5V7J1_9BACE	R5V7J1_9BACE	1263052	Bacteroides plebeius CAG:211	FALSE
tr|W0GFM0|W0GFM0_STRSU	W0GFM0_STRSU	1307	Streptococcus suis	FALSE
tr|H5YMJ2|H5YMJ2_9BRAD	H5YMJ2_9BRAD	319017	Bradyrhizobium sp. WSM471	FALSE
tr|E1R2Y7|E1R2Y7_SPISS	E1R2Y7_SPISS	573413	Spirochaeta smaragdinae (strain DSM 11293 / JCM 15392 / SEBR 4228)	FALSE
tr|E6W4V7|E6W4V7_DESIS	E6W4V7_DESIS	653733	Desulfurispirillum indicum (strain ATCC BAA-1389 / S5)	FALSE
tr|S6B4G1|S6B4G1_STRAP	S6B4G1_STRAP	1353243	Streptococcus anginosus subsp. whileyi MAS624	FALSE
tr|A4JHK1|A4JHK1_BURVG	A4JHK1_BURVG	32008	Burkholderia	FALSE
tr|W5SRJ4|W5SRJ4_BORPR	W5SRJ4_BORPR	141	Borrelia parkeri	FALSE
tr|A5FPE2|A5FPE2_DEHMB	A5FPE2_DEHMB	61435	Dehalococcoides mccartyi	FALSE
tr|D1AV21|D1AV21_STRM9	D1AV21_STRM9	519441	Streptobacillus moniliformis (strain ATCC 14647 / DSM 12112 / NCTC 10651 / 9901)	FALSE
tr|I0GJB8|I0GJB8_CALEA	I0GJB8_CALEA	511051	Caldisericum exile (strain DSM 21853 / NBRC 104410 / AZM16c01)	FALSE
tr|R5K4H8|R5K4H8_9CLOT	R5K4H8_9CLOT	1262786	Clostridium sp. CAG:264	FALSE
tr|E4R2E3|E4R2E3_BIFLM	E4R2E3_BIFLM	890402	Bifidobacterium longum subsp. longum (strain BBMN68)	FALSE
tr|G0I7H2|G0I7H2_STRES	G0I7H2_STRES	1054460	Streptococcus pseudopneumoniae (strain IS7493)	FALSE
tr|R7BIV5|R7BIV5_9FIRM	R7BIV5_9FIRM	1262991	Firmicutes bacterium CAG:882	FALSE
tr|L7UFK1|L7UFK1_MYXSD	L7UFK1_MYXSD	1278073	Myxococcus stipitatus (strain DSM 14675 / JCM 12634 / Mx s8)	FALSE
tr|G8XBS9|G8XBS9_KLEPH	G8XBS9_KLEPH	1125630	Klebsiella pneumoniae subsp. pneumoniae (strain HS11286)	FALSE
tr|R5DUJ7|R5DUJ7_9CLOT	R5DUJ7_9CLOT	1262834	Clostridium sp. CAG:715	FALSE
tr|L7U8K5|L7U8K5_MYXSD	L7U8K5_MYXSD	1278073	Myxococcus stipitatus (strain DSM 14675 / JCM 12634 / Mx s8)	FALSE
tr|L7U8E7|L7U8E7_MYXSD	L7U8E7_MYXSD	1278073	Myxococcus stipitatus (strain DSM 14675 / JCM 12634 / Mx s8)	FALSE
tr|A9WQ43|A9WQ43_RENSM	A9WQ43_RENSM	288705	Renibacterium salmoninarum (strain ATCC 33209 / DSM 20767 / JCM 11484 / NBRC 15589 / NCIMB 2235)	FALSE
tr|E2QA28|E2QA28_STRC2	E2QA28_STRC2	443255	Streptomyces clavuligerus (strain ATCC 27064 / DSM 738 / JCM 4710 / NBRC 13307 / NCIMB 12785 / NRRL 3585 / VKM Ac-602)	FALSE
tr|K9T190|K9T190_9CYAN	K9T190_9CYAN	118163	Pleurocapsa sp. PCC 7327	FALSE
tr|V9WQG1|V9WQG1_9PSED	V9WQG1_9PSED	286	Pseudomonas	FALSE
tr|Q24W60|Q24W60_DESHY	Q24W60_DESHY	49338	Desulfitobacterium hafniense	FALSE
tr|W6IU95|W6IU95_ZYMMB	W6IU95_ZYMMB	627343	Zymomonas mobilis subsp. mobilis str. CP4 = NRRL B-14023	FALSE
tr|F6A1M7|F6A1M7_GARVH	F6A1M7_GARVH	2702	Gardnerella vaginalis	FALSE
tr|C7MBC8|C7MBC8_BRAFD	C7MBC8_BRAFD	446465	Brachybacterium faecium (strain ATCC 43885 / DSM 4810 / NCIB 9860)	FALSE
tr|Q2JVF7|Q2JVF7_SYNJA	Q2JVF7_SYNJA	321327	Synechococcus sp. (strain JA-3-3Ab)	FALSE
tr|R5LRQ1|R5LRQ1_9SPIR	R5LRQ1_9SPIR	1262760	Brachyspira sp. CAG:700	FALSE
tr|V5VIR9|V5VIR9_ACIBA	V5VIR9_ACIBA	470	Acinetobacter baumannii	FALSE
tr|B0BV65|B0BV65_RICRO	B0BV65_RICRO	114277	spotted fever group	FALSE
tr|X2I3G2|X2I3G2_HELPX	X2I3G2_HELPX	210	Helicobacter pylori	FALSE
tr|R5E1U5|R5E1U5_9FIRM	R5E1U5_9FIRM	1262895	Eubacterium sp. CAG:86	FALSE
tr|R7FJB1|R7FJB1_9CLOT	R7FJB1_9CLOT	1262791	Clostridium sp. CAG:288	FALSE
tr|A0A023RN54|A0A023RN54_AERME	A0A023RN54_AERME	642	Aeromonas	FALSE
tr|R5J7P0|R5J7P0_9FIRM	R5J7P0_9FIRM	1263100	Peptostreptococcus anaerobius CAG:621	FALSE
tr|W8F4Y8|W8F4Y8_9BACT	W8F4Y8_9BACT	1227739	Hymenobacter swuensis DY53	FALSE
tr|D4GLE8|D4GLE8_PANAM	D4GLE8_PANAM	706191	Pantoea ananatis (strain LMG 20103)	FALSE
tr|A5V3L4|A5V3L4_SPHWW	A5V3L4_SPHWW	392499	Sphingomonas wittichii (strain RW1 / DSM 6014 / JCM 10273)	FALSE
tr|L0H0Q3|L0H0Q3_9GAMM	L0H0Q3_9GAMM	765912	Thioflavicoccus mobilis 8321	FALSE
tr|E6U2V6|E6U2V6_ETHHY	E6U2V6_ETHHY	663278	Ethanoligenens harbinense (strain DSM 18485 / JCM 12961 / CGMCC 1.5033 / YUAN-3)	FALSE
tr|T0ULW7|T0ULW7_9STRE	T0ULW7_9STRE	1316409	Streptococcus sp. HSISB1	FALSE
tr|C9RBZ9|C9RBZ9_AMMDK	C9RBZ9_AMMDK	429009	Ammonifex degensii (strain DSM 10501 / KC4)	FALSE
tr|L0GYK7|L0GYK7_9GAMM	L0GYK7_9GAMM	765912	Thioflavicoccus mobilis 8321	FALSE
tr|T0UDW0|T0UDW0_9STRE	T0UDW0_9STRE	1316409	Streptococcus sp. HSISB1	FALSE
tr|R7FJC8|R7FJC8_9CLOT	R7FJC8_9CLOT	1262812	Clostridium sp. CAG:470	FALSE
tr|G7WGV7|G7WGV7_DESOD	G7WGV7_DESOD	768706	Desulfosporosinus orientis (strain ATCC 19365 / DSM 765 / NCIMB 8382 / VKM B-1628)	FALSE
tr|D2NNR7|D2NNR7_ROTMD	D2NNR7_ROTMD	680646	Rothia mucilaginosa (strain DY-18)	FALSE
tr|G9A701|G9A701_RHIFH	G9A701_RHIFH	1117943	Rhizobium fredii (strain HH103)	FALSE
tr|W0DT37|W0DT37_9GAMM	W0DT37_9GAMM	717772	Thioalkalimicrobium aerophilum AL3	FALSE
tr|G8WAV2|G8WAV2_KLEOK	G8WAV2_KLEOK	571	Klebsiella oxytoca	FALSE
tr|H9UJ87|H9UJ87_SPIAZ	H9UJ87_SPIAZ	889378	Spirochaeta africana (strain ATCC 700263 / DSM 8902 / Z-7692)	FALSE
tr|E6JYX1|E6JYX1_PARDN	E6JYX1_PARDN	864564	Parascardovia denticolens DSM 10105 = JCM 12538	FALSE
tr|R7PHW9|R7PHW9_9CLOT	R7PHW9_9CLOT	1263066	Clostridium clostridioforme CAG:511	FALSE
tr|F2LAE6|F2LAE6_BURGS	F2LAE6_BURGS	999541	Burkholderia gladioli (strain BSR3)	FALSE
tr|R6ZEL0|R6ZEL0_9CLOT	R6ZEL0_9CLOT	1262806	Clostridium sp. CAG:433	FALSE
tr|I4CS11|I4CS11_PSEST	I4CS11_PSEST	1196835	Pseudomonas stutzeri CCUG 29243	FALSE
tr|R6AGG6|R6AGG6_9CLOT	R6AGG6_9CLOT	1262775	Clostridium sp. CAG:138	FALSE
tr|L0A2G1|L0A2G1_DEIPD	L0A2G1_DEIPD	937777	Deinococcus peraridilitoris (strain DSM 19664 / LMG 22246 / CIP 109416 / KR-200)	FALSE
tr|A0A023NQB4|A0A023NQB4_9GAMM	A0A023NQB4_9GAMM	1379159	Dyella jiangningensis	FALSE
tr|W6A6C3|W6A6C3_9MOLU	W6A6C3_9MOLU	1276246	Spiroplasma culicicola AES-1	FALSE
tr|R6KZS1|R6KZS1_9CLOT	R6KZS1_9CLOT	1262787	Clostridium sp. CAG:265	FALSE
tr|W5T407|W5T407_BORHE	W5T407_BORHE	1313291	Borrelia hermsii MTW	FALSE
tr|L0A591|L0A591_DEIPD	L0A591_DEIPD	937777	Deinococcus peraridilitoris (strain DSM 19664 / LMG 22246 / CIP 109416 / KR-200)	FALSE
tr|C2ZT03|C2ZT03_BACCE	C2ZT03_BACCE	1396	Bacillus cereus	FALSE
tr|A8F8W0|A8F8W0_THELT	A8F8W0_THELT	416591	Thermotoga lettingae (strain ATCC BAA-301 / DSM 14385 / TMO)	FALSE
tr|G2I1U6|G2I1U6_GLUMN	G2I1U6_GLUMN	634177	Gluconacetobacter medellinensis (strain NBRC 3288 / BCRC 11682 / LMG 1693 / Kondo 51)	FALSE
tr|K1WE90|K1WE90_ARTPT	K1WE90_ARTPT	459495	Arthrospira platensis C1	FALSE
tr|M1MI94|M1MI94_STRHY	M1MI94_STRHY	311982	Streptomyces hygroscopicus subsp. jinggangensis	FALSE
tr|R6L0M6|R6L0M6_9FIRM	R6L0M6_9FIRM	1262755	Blautia sp. CAG:237	FALSE
tr|R5Q2J2|R5Q2J2_9PROT	R5Q2J2_9PROT	1262685	Acetobacter sp. CAG:977	FALSE
tr|G8P516|G8P516_LACLC	G8P516_LACLC	1104322	Lactococcus lactis subsp. cremoris A76	FALSE
tr|R7DDT0|R7DDT0_9FIRM	R7DDT0_9FIRM	1263107	Ruminococcus obeum CAG:39	FALSE
tr|H6PFV8|H6PFV8_RICCA	H6PFV8_RICCA	1105107	Rickettsia canadensis str. CA410	FALSE
tr|E4SN18|E4SN18_LACAR	E4SN18_LACAR	1578	Lactobacillus	FALSE
tr|W8KFX2|W8KFX2_CAMCO	W8KFX2_CAMCO	1183380	Campylobacter coli RM5611	FALSE
tr|R7MWJ7|R7MWJ7_9FIRM	R7MWJ7_9FIRM	906	Megasphaera	FALSE
tr|E6RQ26|E6RQ26_PSEU9	E6RQ26_PSEU9	234831	Pseudoalteromonas sp. (strain SM9913)	FALSE
tr|C3BCB3|C3BCB3_BACMY	C3BCB3_BACMY	1386	Bacillus	FALSE
tr|E8WU90|E8WU90_GEOS8	E8WU90_GEOS8	443143	Geobacter sp. (strain M18)	FALSE
tr|R5TVJ4|R5TVJ4_9CLOT	R5TVJ4_9CLOT	1263067	Clostridium hathewayi CAG:224	FALSE
tr|Q3ACX3|Q3ACX3_CARHZ	Q3ACX3_CARHZ	246194	Carboxydothermus hydrogenoformans (strain Z-2901 / DSM 6008)	FALSE
tr|W6A9K9|W6A9K9_9MOLU	W6A9K9_9MOLU	1276257	Spiroplasma sabaudiense Ar-1343	FALSE
tr|E5AL01|E5AL01_BURRH	E5AL01_BURRH	882378	Burkholderia rhizoxinica (strain DSM 19002 / CIP 109453 / HKI 454)	FALSE
tr|C9Z210|C9Z210_STRSW	C9Z210_STRSW	680198	Streptomyces scabies (strain 87.22)	FALSE
tr|Q3IFN0|Q3IFN0_PSEHT	Q3IFN0_PSEHT	326442	Pseudoalteromonas haloplanktis (strain TAC 125)	FALSE
tr|F2N7Y0|F2N7Y0_CORGP	F2N7Y0_CORGP	700015	Coriobacterium glomerans (strain ATCC 49209 / DSM 20642 / JCM 10262 / PW2)	FALSE
tr|H8KCX4|H8KCX4_RICMS	H8KCX4_RICMS	1105114	Rickettsia montanensis (strain OSU 85-930)	FALSE
tr|I3UBM0|I3UBM0_ADVKW	I3UBM0_ADVKW	1036672	Advenella kashmirensis (strain DSM 17095 / LMG 22695 / WT001)	FALSE
tr|A4YXR0|A4YXR0_BRASO	A4YXR0_BRASO	114615	Bradyrhizobium sp. (strain ORS278)	FALSE
tr|M1NT94|M1NT94_9CORY	M1NT94_9CORY	1121362	Corynebacterium halotolerans YIM 70093 = DSM 44683	FALSE
tr|M9RBC3|M9RBC3_9RHOB	M9RBC3_9RHOB	391626	Octadecabacter antarcticus 307	FALSE
tr|R5CES1|R5CES1_9FIRM	R5CES1_9FIRM	1262993	Firmicutes bacterium CAG:791	FALSE
tr|C5ATG2|C5ATG2_METEA	C5ATG2_METEA	408	Methylobacterium extorquens	FALSE
tr|R5WTR9|R5WTR9_9FIRM	R5WTR9_9FIRM	1262756	Blautia sp. CAG:257	FALSE
tr|V4J6L4|V4J6L4_9DELT	V4J6L4_9DELT	1385624	uncultured Desulfofustis sp. PB-SRB1	FALSE
tr|E3EKQ3|E3EKQ3_PAEPS	E3EKQ3_PAEPS	886882	Paenibacillus polymyxa (strain SC2)	FALSE
tr|B9M365|B9M365_GEODF	B9M365_GEODF	316067	Geobacter daltonii (strain DSM 22248 / JCM 15807 / FRC-32)	FALSE
tr|Q2RJJ6|Q2RJJ6_MOOTA	Q2RJJ6_MOOTA	264732	Moorella thermoacetica (strain ATCC 39073)	FALSE
tr|D6ZEN6|D6ZEN6_SEGRD	D6ZEN6_SEGRD	640132	Segniliparus rotundus (strain ATCC BAA-972 / CDC 1076 / CIP 108378 / DSM 44985 / JCM 13578)	FALSE
tr|F0M821|F0M821_ARTPP	F0M821_ARTPP	930171	Arthrobacter phenanthrenivorans (strain DSM 18606 / JCM 16027 / LMG 23796 / Sphe3)	FALSE
tr|A8MFC2|A8MFC2_ALKOO	A8MFC2_ALKOO	350688	Alkaliphilus oremlandii (strain OhILAs)	FALSE
tr|Q2RLQ9|Q2RLQ9_MOOTA	Q2RLQ9_MOOTA	264732	Moorella thermoacetica (strain ATCC 39073)	FALSE
tr|E8PL88|E8PL88_THESS	E8PL88_THESS	743525	Thermus scotoductus (strain ATCC 700910 / SA-01)	FALSE
tr|E3EHJ1|E3EHJ1_PAEPS	E3EHJ1_PAEPS	1406	Paenibacillus polymyxa	FALSE
tr|I4D8I9|I4D8I9_DESAJ	I4D8I9_DESAJ	646529	Desulfosporosinus acidiphilus (strain DSM 22704 / JCM 16185 / SJ4)	FALSE
tr|V6F477|V6F477_9PROT	V6F477_9PROT	1430440	Magnetospirillum gryphiswaldense MSR-1 v2	FALSE
tr|G7U821|G7U821_PROAA	G7U821_PROAA	1091045	Propionibacterium acnes ATCC 11828	FALSE
tr|G7LRA6|G7LRA6_9ENTR	G7LRA6_9ENTR	598467	Brenneria sp. EniD312	FALSE
tr|R7K2G5|R7K2G5_9CLOT	R7K2G5_9CLOT	1262790	Clostridium sp. CAG:277	FALSE
tr|U5T0P6|U5T0P6_9GAMM	U5T0P6_9GAMM	1335757	Spiribacter sp. UAH-SP71	FALSE
tr|R5WPM1|R5WPM1_9BACT	R5WPM1_9BACT	1262692	Alistipes sp. CAG:157	FALSE
tr|R7J2V1|R7J2V1_9BACT	R7J2V1_9BACT	1262936	Prevotella sp. CAG:873	FALSE
tr|D8MW07|D8MW07_ERWBE	D8MW07_ERWBE	634500	Erwinia billingiae (strain Eb661)	FALSE
tr|F8FMU0|F8FMU0_PAEMK	F8FMU0_PAEMK	1036673	Paenibacillus mucilaginosus (strain KNP414)	FALSE
tr|R6HYX4|R6HYX4_9FIRM	R6HYX4_9FIRM	1263013	Firmicutes bacterium CAG:240	FALSE
tr|R5XQK5|R5XQK5_9PROT	R5XQK5_9PROT	1262684	Acetobacter sp. CAG:267	FALSE
tr|C0R0F2|C0R0F2_BRAHW	C0R0F2_BRAHW	565034	Brachyspira hyodysenteriae (strain ATCC 49526 / WA1)	FALSE
tr|A4SD03|A4SD03_PROVI	A4SD03_PROVI	290318	Prosthecochloris vibrioformis (strain DSM 265)	FALSE
tr|R6TW33|R6TW33_9FIRM	R6TW33_9FIRM	1730	Eubacterium	FALSE
tr|B1JY17|B1JY17_BURCC	B1JY17_BURCC	95486	Burkholderia cenocepacia	FALSE
tr|E6UYU8|E6UYU8_VARPE	E6UYU8_VARPE	595537	Variovorax paradoxus (strain EPS)	FALSE
tr|E4PZH7|E4PZH7_MYCBG	E4PZH7_MYCBG	289397	Mycoplasma bovis (strain ATCC 25523 / PG45)	FALSE
tr|I3VWF5|I3VWF5_THESW	I3VWF5_THESW	1094508	Thermoanaerobacterium saccharolyticum (strain DSM 8691 / JW/SL-YS485)	FALSE
tr|R5R5X2|R5R5X2_9PROT	R5R5X2_9PROT	1262987	Proteobacteria bacterium CAG:495	FALSE
tr|G4RE92|G4RE92_PELHB	G4RE92_PELHB	1082931	Pelagibacterium halotolerans (strain JCM 15775 / CGMCC 1.7692 / B2)	FALSE
tr|B4SFE4|B4SFE4_PELPB	B4SFE4_PELPB	324925	Pelodictyon phaeoclathratiforme (strain DSM 5477 / BU-1)	FALSE
tr|R7JV09|R7JV09_9FIRM	R7JV09_9FIRM	1262757	Blautia sp. CAG:37	FALSE
tr|C0QST0|C0QST0_PERMH	C0QST0_PERMH	123214	Persephonella marina (strain DSM 14350 / EX-H1)	FALSE
tr|W5WGT1|W5WGT1_9PSEU	W5WGT1_9PSEU	1449976	Kutzneria albida DSM 43870	FALSE
tr|K9WSY6|K9WSY6_9NOST	K9WSY6_9NOST	56107	Cylindrospermum stagnale PCC 7417	FALSE
tr|R5ZRK6|R5ZRK6_9FIRM	R5ZRK6_9FIRM	1262984	Lachnospiraceae bacterium CAG:25	FALSE
tr|H5T6J6|H5T6J6_MELPD	H5T6J6_MELPD	1090974	Melissococcus plutonius (strain DAT561)	FALSE
tr|J9YJ59|J9YJ59_LEUGJ	J9YJ59_LEUGJ	1229756	Leuconostoc gelidum (strain JB7)	FALSE
tr|R7M4Y6|R7M4Y6_9CLOT	R7M4Y6_9CLOT	1262846	Clostridium sp. CAG:914	FALSE
tr|K9PXJ0|K9PXJ0_9CYAN	K9PXJ0_9CYAN	111781	Leptolyngbya sp. PCC 7376	FALSE
tr|R5ED17|R5ED17_9CLOT	R5ED17_9CLOT	1262825	Clostridium sp. CAG:590	FALSE
tr|I7A7A0|I7A7A0_PSEST	I7A7A0_PSEST	1123519	Pseudomonas stutzeri DSM 10701	FALSE
tr|U4Q8M2|U4Q8M2_9RHIZ	U4Q8M2_9RHIZ	424182	Rhizobium sp. IRBG74	FALSE
tr|I7A0U3|I7A0U3_PSEST	I7A0U3_PSEST	1123519	Pseudomonas stutzeri DSM 10701	FALSE
tr|M4JZC5|M4JZC5_9PSED	M4JZC5_9PSED	1282356	Pseudomonas poae RE*1-1-14	FALSE
tr|R6PWJ2|R6PWJ2_9BACT	R6PWJ2_9BACT	1262925	Prevotella sp. CAG:386	FALSE
tr|D6CKY7|D6CKY7_THIA3	D6CKY7_THIA3	32012	Thiomonas	FALSE
tr|G8QW38|G8QW38_SPHPG	G8QW38_SPHPG	158190	Sphaerochaeta pleomorpha (strain ATCC BAA-1885 / DSM 22778 / Grapes)	FALSE
tr|A8ZY66|A8ZY66_DESOH	A8ZY66_DESOH	96561	Desulfococcus oleovorans (strain DSM 6200 / Hxd3)	FALSE
tr|W0QY83|W0QY83_BIBTR	W0QY83_BIBTR	47735	Bibersteinia trehalosi	FALSE
tr|V4IEV3|V4IEV3_9ACTO	V4IEV3_9ACTO	1883	Streptomyces	FALSE
tr|E4U5M3|E4U5M3_OCEP5	E4U5M3_OCEP5	670487	Oceanithermus profundus (strain DSM 14977 / NBRC 100410 / VKM B-2274 / 506)	FALSE
tr|Q3SGU3|Q3SGU3_THIDA	Q3SGU3_THIDA	292415	Thiobacillus denitrificans (strain ATCC 25259)	FALSE
tr|F0NUY7|F0NUY7_LACHH	F0NUY7_LACHH	767462	Lactobacillus helveticus (strain H10)	FALSE
tr|Q3SKJ8|Q3SKJ8_THIDA	Q3SKJ8_THIDA	292415	Thiobacillus denitrificans (strain ATCC 25259)	FALSE
tr|C7R3G1|C7R3G1_JONDD	C7R3G1_JONDD	471856	Jonesia denitrificans (strain ATCC 14870 / DSM 20603 / CIP 55134)	FALSE
tr|W6EZ77|W6EZ77_BIFBR	W6EZ77_BIFBR	1385938	Bifidobacterium breve 12L	FALSE
tr|D0LBN6|D0LBN6_GORB4	D0LBN6_GORB4	526226	Gordonia bronchialis (strain ATCC 25592 / DSM 43247 / JCM 3198 / NCTC 10667)	FALSE
tr|R5AYQ8|R5AYQ8_9FIRM	R5AYQ8_9FIRM	1262999	Firmicutes bacterium CAG:103	FALSE
tr|U5QH01|U5QH01_9CYAN	U5QH01_9CYAN	1183438	Gloeobacter kilaueensis JS1	FALSE
tr|F6AEG9|F6AEG9_PSEF1	F6AEG9_PSEF1	743720	Pseudomonas fulva (strain 12-X)	FALSE
tr|J4A7M9|J4A7M9_BACTU	J4A7M9_BACTU	1217737	Bacillus thuringiensis HD-789	FALSE
tr|A4ANZ6|A4ANZ6_MARSH	A4ANZ6_MARSH	313603	Maribacter sp. (strain HTCC2170 / KCCM 42371)	FALSE
tr|S6CKX7|S6CKX7_9ACTN	S6CKX7_9ACTN	1384484	Adlercreutzia equolifaciens DSM 19450	FALSE
tr|U3U744|U3U744_9BACT	U3U744_9BACT	1235990	Halyomorpha halys symbiont	FALSE
tr|D4HX64|D4HX64_ERWAC	D4HX64_ERWAC	552	Erwinia amylovora	FALSE
tr|W0GRV8|W0GRV8_9MOLU	W0GRV8_9MOLU	838561	Spiroplasma mirum ATCC 29335	FALSE
tr|F3Y8F0|F3Y8F0_MELPT	F3Y8F0_MELPT	940190	Melissococcus plutonius (strain ATCC 35311 / CIP 104052 / LMG 20360 / NCIMB 702443)	FALSE
tr|F5WXR8|F5WXR8_STRG1	F5WXR8_STRG1	1301	Streptococcus	FALSE
tr|D5C8H7|D5C8H7_ENTCC	D5C8H7_ENTCC	550	Enterobacter cloacae	FALSE
tr|R7R7U6|R7R7U6_9FIRM	R7R7U6_9FIRM	1262940	Roseburia sp. CAG:100	FALSE
tr|H2JJJ1|H2JJJ1_9CLOT	H2JJJ1_9CLOT	755731	Clostridium sp. BNL1100	FALSE
tr|J3TQ91|J3TQ91_MYCGL	J3TQ91_MYCGL	2096	Mycoplasma gallisepticum	FALSE
tr|G7V9N6|G7V9N6_THELD	G7V9N6_THELD	580340	Thermovirga lienii (strain ATCC BAA-1197 / DSM 17291 / Cas60314)	FALSE
tr|G2PQ05|G2PQ05_MURRD	G2PQ05_MURRD	886377	Muricauda ruestringensis (strain DSM 13258 / LMG 19739 / B1)	FALSE
tr|W0HMT3|W0HMT3_9ENTR	W0HMT3_9ENTR	2342	Candidatus Sodalis pierantonius str. SOPE	FALSE
tr|A9KLQ6|A9KLQ6_CLOPH	A9KLQ6_CLOPH	357809	Clostridium phytofermentans (strain ATCC 700394 / DSM 18823 / ISDg)	FALSE
tr|C7LCF2|C7LCF2_BRUMC	C7LCF2_BRUMC	568815	Brucella microti (strain CCM 4915)	FALSE
tr|G7TJ60|G7TJ60_XANOB	G7TJ60_XANOB	383407	Xanthomonas oryzae pv. oryzicola (strain BLS256)	FALSE
tr|I0ELP9|I0ELP9_HELC0	I0ELP9_HELC0	182217	Helicobacter cetorum (strain ATCC BAA-429 / MIT 00-7128)	FALSE
tr|B2JDB5|B2JDB5_BURP8	B2JDB5_BURP8	391038	Burkholderia phymatum (strain DSM 17167 / STM815)	FALSE
tr|W0BLA8|W0BLA8_ENTCL	W0BLA8_ENTCL	550	Enterobacter cloacae	FALSE
tr|R5KE61|R5KE61_9BACT	R5KE61_9BACT	1262920	Prevotella sp. CAG:1124	FALSE
tr|R5S6Y3|R5S6Y3_9BACE	R5S6Y3_9BACE	1262746	Bacteroides sp. CAG:661	FALSE
tr|L0ECZ5|L0ECZ5_THECK	L0ECZ5_THECK	717605	Thermobacillus composti (strain DSM 18247 / JCM 13945 / KWC4)	FALSE
tr|R5M1F1|R5M1F1_9CLOT	R5M1F1_9CLOT	186802	Clostridiales	FALSE
tr|D9SUF8|D9SUF8_CLOC7	D9SUF8_CLOC7	573061	Clostridium cellulovorans (strain ATCC 35296 / DSM 3052 / OCM 3 / 743B)	FALSE
tr|L0DX48|L0DX48_THIND	L0DX48_THIND	1255043	Thioalkalivibrio nitratireducens (strain DSM 14787 / UNIQEM 213 / ALEN2)	FALSE
tr|L0DVR0|L0DVR0_THIND	L0DVR0_THIND	1255043	Thioalkalivibrio nitratireducens (strain DSM 14787 / UNIQEM 213 / ALEN2)	FALSE
tr|D4K9I8|D4K9I8_9FIRM	D4K9I8_9FIRM	657322	Faecalibacterium prausnitzii SL3/3	FALSE
tr|D9SM74|D9SM74_CLOC7	D9SM74_CLOC7	573061	Clostridium cellulovorans (strain ATCC 35296 / DSM 3052 / OCM 3 / 743B)	FALSE
tr|R5FBE0|R5FBE0_9BACT	R5FBE0_9BACT	1262938	Prevotella sp. CAG:924	FALSE
tr|D4LX91|D4LX91_9FIRM	D4LX91_9FIRM	657314	Ruminococcus obeum A2-162	FALSE
tr|F6CHD2|F6CHD2_DESK7	F6CHD2_DESK7	760568	Desulfotomaculum kuznetsovii (strain DSM 6115 / VKM B-1805 / 17)	FALSE
tr|B0K1B8|B0K1B8_THEPX	B0K1B8_THEPX	1754	Thermoanaerobacter	FALSE
tr|G4L3P7|G4L3P7_TETHN	G4L3P7_TETHN	945021	Tetragenococcus halophilus (strain DSM 20338 / JCM 20259 / NCIMB 9735 / NBRC 12172)	FALSE
tr|K4PTS1|K4PTS1_STRAG	K4PTS1_STRAG	1231389	Streptococcus agalactiae SA20-06	FALSE
tr|Q13UH6|Q13UH6_BURXL	Q13UH6_BURXL	266265	Burkholderia xenovorans (strain LB400)	FALSE
tr|D6Z4V8|D6Z4V8_DESAT	D6Z4V8_DESAT	589865	Desulfurivibrio alkaliphilus (strain DSM 19089 / UNIQEM U267 / AHT2)	FALSE
tr|M2AXP9|M2AXP9_TREDN	M2AXP9_TREDN	158	Treponema denticola	FALSE
tr|R5A0P0|R5A0P0_9CLOT	R5A0P0_9CLOT	1262768	Clostridium sp. CAG:1000	FALSE
tr|N0D3Y8|N0D3Y8_9ACTO	N0D3Y8_9ACTO	1303692	Streptomyces fulvissimus DSM 40593	FALSE
tr|R6Z553|R6Z553_9CLOT	R6Z553_9CLOT	1262792	Clostridium sp. CAG:299	FALSE
tr|H8GR78|H8GR78_METAL	H8GR78_METAL	686340	Methylomicrobium album BG8	FALSE
tr|R4LX52|R4LX52_9ACTO	R4LX52_9ACTO	649831	Actinoplanes sp. N902-109	FALSE
tr|R6VDV0|R6VDV0_9FIRM	R6VDV0_9FIRM	1262946	Roseburia sp. CAG:380	FALSE
tr|F3E8G8|F3E8G8_PSESL	F3E8G8_PSESL	629260	Pseudomonas syringae pv. lachrymans str. M301315	FALSE
tr|N0D3N6|N0D3N6_9ACTO	N0D3N6_9ACTO	1303692	Streptomyces fulvissimus DSM 40593	FALSE
tr|M4TNL1|M4TNL1_9ENTR	M4TNL1_9ENTR	635	Edwardsiella	FALSE
tr|R6WQ32|R6WQ32_9CLOT	R6WQ32_9CLOT	1262797	Clostridium sp. CAG:349	FALSE
tr|D1AT35|D1AT35_ANACI	D1AT35_ANACI	574556	Anaplasma centrale (strain Israel)	FALSE
tr|R6N8W2|R6N8W2_9CLOT	R6N8W2_9CLOT	1263068	Clostridium leptum CAG:27	FALSE
tr|B1VXV8|B1VXV8_STRGG	B1VXV8_STRGG	1883	Streptomyces	FALSE
tr|I3ZZ06|I3ZZ06_ORNRL	I3ZZ06_ORNRL	867902	Ornithobacterium rhinotracheale (strain ATCC 51463 / DSM 15997 / CCUG 23171 / LMG 9086)	FALSE
tr|F2NE06|F2NE06_DESAR	F2NE06_DESAR	880072	Desulfobacca acetoxidans (strain ATCC 700848 / DSM 11109 / ASRB2)	FALSE
tr|H5XWC7|H5XWC7_9FIRM	H5XWC7_9FIRM	768710	Desulfosporosinus youngiae DSM 17734	FALSE
tr|B5SGP7|B5SGP7_RALSL	B5SGP7_RALSL	564066	Ralstonia solanacearum IPO1609	FALSE
tr|R7P6Z5|R7P6Z5_9CLOT	R7P6Z5_9CLOT	1262827	Clostridium sp. CAG:609	FALSE
tr|H2A9C6|H2A9C6_STRMD	H2A9C6_STRMD	1116231	Streptococcus macedonicus (strain ACA-DC 198)	FALSE
tr|F8CCI3|F8CCI3_MYXFH	F8CCI3_MYXFH	483219	Myxococcus fulvus (strain ATCC BAA-855 / HW-1)	FALSE
tr|G2IVW5|G2IVW5_PSEUL	G2IVW5_PSEUL	748280	Pseudogulbenkiania sp. (strain NH8B)	FALSE
tr|F8CHK6|F8CHK6_MYXFH	F8CHK6_MYXFH	483219	Myxococcus fulvus (strain ATCC BAA-855 / HW-1)	FALSE
tr|R5YDV4|R5YDV4_9FIRM	R5YDV4_9FIRM	1263009	Firmicutes bacterium CAG:212	FALSE
tr|D9QR48|D9QR48_ACEAZ	D9QR48_ACEAZ	574087	Acetohalobium arabaticum (strain ATCC 49924 / DSM 5501 / Z-7288)	FALSE
tr|G0L4Z3|G0L4Z3_ZOBGA	G0L4Z3_ZOBGA	63186	Zobellia galactanivorans (strain DSM 12802 / CIP 106680 / NCIMB 13871 / Dsij)	FALSE
tr|M4KA03|M4KA03_9CORY	M4KA03_9CORY	1267754	Corynebacterium urealyticum DSM 7111	FALSE
tr|W5UTD7|W5UTD7_9MOLU	W5UTD7_9MOLU	743966	Mycoplasma bovoculi M165/69	FALSE
tr|G0ELG8|G0ELG8_BRAIP	G0ELG8_BRAIP	1045858	Brachyspira intermedia (strain ATCC 51140 / PWS/A)	FALSE
tr|V9R8H4|V9R8H4_9RICK	V9R8H4_9RICK	1423892	Ehrlichia muris AS145	FALSE
tr|E8WYG3|E8WYG3_ACISM	E8WYG3_ACISM	1198114	Granulicella tundricola MP5ACTX9	FALSE
tr|H0UNE6|H0UNE6_9BACT	H0UNE6_9BACT	926567	Thermanaerovibrio velox DSM 12556	FALSE
tr|E1W329|E1W329_HAEP3	E1W329_HAEP3	862965	Haemophilus parainfluenzae (strain T3T1)	FALSE
tr|R5EEL9|R5EEL9_9BURK	R5EEL9_9BURK	1224	Proteobacteria	FALSE
tr|L0RU87|L0RU87_MYCC1	L0RU87_MYCC1	1246955	Mycoplasma cynos (strain C142)	FALSE
tr|T0UWQ0|T0UWQ0_9STRE	T0UWQ0_9STRE	1301	Streptococcus	FALSE
tr|E8X7B2|E8X7B2_ACISM	E8X7B2_ACISM	1198114	Granulicella tundricola MP5ACTX9	FALSE
tr|R7GT31|R7GT31_9FIRM	R7GT31_9FIRM	1263	Ruminococcus	FALSE
tr|R7B698|R7B698_9ACTN	R7B698_9ACTN	1262876	Eggerthella sp. CAG:298	FALSE
tr|J3YQS7|J3YQS7_CARRU	J3YQS7_CARRU	1202540	Candidatus Carsonella ruddii PC isolate NHV	FALSE
tr|C6WAA4|C6WAA4_ACTMD	C6WAA4_ACTMD	446462	Actinosynnema mirum (strain ATCC 29888 / DSM 43827 / NBRC 14064 / IMRU 3971)	FALSE
tr|X2IDL2|X2IDL2_HELPX	X2IDL2_HELPX	210	Helicobacter pylori	FALSE
tr|V5QFE4|V5QFE4_9CHLR	V5QFE4_9CHLR	61435	Dehalococcoides mccartyi	FALSE
tr|S5PIG9|S5PIG9_ANAPH	S5PIG9_ANAPH	948	Anaplasma phagocytophilum	FALSE
tr|K4RHB0|K4RHB0_HELHE	K4RHB0_HELHE	1216962	Helicobacter heilmannii ASB1.4	FALSE
tr|K9P8Q1|K9P8Q1_CYAGP	K9P8Q1_CYAGP	292564	Cyanobium gracile (strain ATCC 27147 / PCC 6307)	FALSE
tr|D2TLF9|D2TLF9_CITRI	D2TLF9_CITRI	543	Enterobacteriaceae	FALSE
tr|G8UL93|G8UL93_TANFA	G8UL93_TANFA	203275	Tannerella forsythia (strain ATCC 43037 / JCM 10827 / FDC 338)	FALSE
tr|J9UVS4|J9UVS4_BRAPL	J9UVS4_BRAPL	52584	Brachyspira pilosicoli	FALSE
tr|J7GTC9|J7GTC9_CARRU	J7GTC9_CARRU	1202537	Candidatus Carsonella ruddii CS isolate Thao2000	FALSE
tr|A7ZFN0|A7ZFN0_CAMC1	A7ZFN0_CAMC1	360104	Campylobacter concisus (strain 13826)	FALSE
tr|S5PZJ8|S5PZJ8_ANAPH	S5PZJ8_ANAPH	948	Anaplasma phagocytophilum	FALSE
tr|C4XG20|C4XG20_MYCFP	C4XG20_MYCFP	2115	Mycoplasma fermentans	FALSE
tr|R4T1Q8|R4T1Q8_AMYOR	R4T1Q8_AMYOR	1156913	Amycolatopsis orientalis HCCB10007	FALSE
tr|B9MHR9|B9MHR9_ACIET	B9MHR9_ACIET	12916	Acidovorax	FALSE
tr|R7JJ33|R7JJ33_9BACT	R7JJ33_9BACT	1263036	Alistipes putredinis CAG:67	FALSE
tr|A7HCF8|A7HCF8_ANADF	A7HCF8_ANADF	404589	Anaeromyxobacter sp. (strain Fw109-5)	FALSE
tr|I0I5J0|I0I5J0_CALAS	I0I5J0_CALAS	926550	Caldilinea aerophila (strain DSM 14535 / JCM 11387 / NBRC 104270 / STL-6-O1)	FALSE
tr|V5W274|V5W274_MYCGL	V5W274_MYCGL	1006581	Mycoplasma gallisepticum S6	FALSE
tr|A7H7H5|A7H7H5_ANADF	A7H7H5_ANADF	404589	Anaeromyxobacter sp. (strain Fw109-5)	FALSE
tr|A7HDQ8|A7HDQ8_ANADF	A7HDQ8_ANADF	404589	Anaeromyxobacter sp. (strain Fw109-5)	FALSE
tr|R5PWA6|R5PWA6_9BACT	R5PWA6_9BACT	1262919	Prevotella sp. CAG:1092	FALSE
tr|R5PAA1|R5PAA1_9BACT	R5PAA1_9BACT	1262919	Prevotella sp. CAG:1092	FALSE
tr|R6BGU9|R6BGU9_9CLOT	R6BGU9_9CLOT	1262817	Clostridium sp. CAG:524	FALSE
tr|R5HID3|R5HID3_9MOLU	R5HID3_9MOLU	1262686	Acholeplasma sp. CAG:878	FALSE
tr|V5WX12|V5WX12_PAEPO	V5WX12_PAEPO	1406	Paenibacillus polymyxa	FALSE
tr|A7HGT3|A7HGT3_ANADF	A7HGT3_ANADF	404589	Anaeromyxobacter sp. (strain Fw109-5)	FALSE
tr|T1ZMZ0|T1ZMZ0_STRIT	T1ZMZ0_STRIT	1338	Streptococcus intermedius	FALSE
tr|J3ZF34|J3ZF34_LACHE	J3ZF34_LACHE	880633	Lactobacillus helveticus R0052	FALSE
tr|E3ZQD4|E3ZQD4_LISSE	E3ZQD4_LISSE	1637	Listeria	FALSE
tr|E8R324|E8R324_ISOPI	E8R324_ISOPI	575540	Isosphaera pallida (strain ATCC 43644 / DSM 9630 / IS1B)	FALSE
tr|R7MC11|R7MC11_9CLOT	R7MC11_9CLOT	1262820	Clostridium sp. CAG:567	FALSE
tr|D5AU57|D5AU57_RHOCB	D5AU57_RHOCB	272942	Rhodobacter capsulatus (strain ATCC BAA-309 / NBRC 16581 / SB1003)	FALSE
tr|B2UGD9|B2UGD9_RALPJ	B2UGD9_RALPJ	329	Ralstonia pickettii	FALSE
tr|D1B781|D1B781_THEAS	D1B781_THEAS	525903	Thermanaerovibrio acidaminovorans (strain ATCC 49978 / DSM 6589 / Su883)	FALSE
tr|W6ETT4|W6ETT4_BIFBR	W6ETT4_BIFBR	1685	Bifidobacterium breve	FALSE
tr|I0HYF4|I0HYF4_CALAS	I0HYF4_CALAS	926550	Caldilinea aerophila (strain DSM 14535 / JCM 11387 / NBRC 104270 / STL-6-O1)	FALSE
tr|D7BN84|D7BN84_ARCHD	D7BN84_ARCHD	644284	Arcanobacterium haemolyticum (strain ATCC 9345 / DSM 20595 / NBRC 15585 / NCTC 8452 / 11018)	FALSE
tr|U3U3U8|U3U3U8_9ENTR	U3U3U8_9ENTR	891974	Plautia stali symbiont	FALSE
tr|R6V4D8|R6V4D8_9CLOT	R6V4D8_9CLOT	1262811	Clostridium sp. CAG:465	FALSE
tr|S5MJ35|S5MJ35_9MOLU	S5MJ35_9MOLU	1276221	Spiroplasma diminutum CUAS-1	FALSE
tr|Q122H4|Q122H4_POLSJ	Q122H4_POLSJ	296591	Polaromonas sp. (strain JS666 / ATCC BAA-500)	FALSE
tr|R7AMU2|R7AMU2_9BACE	R7AMU2_9BACE	1263051	Bacteroides pectinophilus CAG:437	FALSE
tr|W0F4K4|W0F4K4_9SPHI	W0F4K4_9SPHI	929713	Niabella soli DSM 19437	FALSE
tr|G2SWY6|G2SWY6_ROSHA	G2SWY6_ROSHA	585394	Roseburia hominis (strain DSM 16839 / NCIMB 14029 / A2-183)	FALSE
tr|I7C7D1|I7C7D1_MYCHA	I7C7D1_MYCHA	1212765	Mycoplasma haemolamae (strain Purdue)	FALSE
tr|M9TZ06|M9TZ06_9ACTO	M9TZ06_9ACTO	1883	Streptomyces	FALSE
tr|R7DF02|R7DF02_9PORP	R7DF02_9PORP	1262979	Tannerella sp. CAG:51	FALSE
tr|U5Q6P9|U5Q6P9_9BACT	U5Q6P9_9BACT	1400053	Bacteroidales bacterium CF	FALSE
tr|Q2ITM5|Q2ITM5_RHOP2	Q2ITM5_RHOP2	316058	Rhodopseudomonas palustris (strain HaA2)	FALSE
tr|D7CM94|D7CM94_SYNLT	D7CM94_SYNLT	643648	Syntrophothermus lipocalidus (strain DSM 12680 / TGB-C1)	FALSE
tr|C9R1J6|C9R1J6_AGGAD	C9R1J6_AGGAD	714	Aggregatibacter actinomycetemcomitans	FALSE
tr|F8F3E3|F8F3E3_TRECH	F8F3E3_TRECH	744872	Treponema caldaria (strain ATCC 51460 / DSM 7334 / H1)	FALSE
tr|I4F237|I4F237_MODMB	I4F237_MODMB	1144889	Modestobacter marinus (strain BC501)	FALSE
tr|H6N5X9|H6N5X9_MYCHN	H6N5X9_MYCHN	1111676	Mycoplasma haemocanis (strain Illinois)	FALSE
tr|I7ECH5|I7ECH5_PHAG2	I7ECH5_PHAG2	302485	Phaeobacter	FALSE
tr|Q2N9K3|Q2N9K3_ERYLH	Q2N9K3_ERYLH	314225	Erythrobacter litoralis (strain HTCC2594)	FALSE
tr|E6WG83|E6WG83_PANSA	E6WG83_PANSA	592316	Pantoea sp. (strain At-9b)	FALSE
tr|G2N9Y6|G2N9Y6_9ACTO	G2N9Y6_9ACTO	862751	Streptomyces sp. SirexAA-E	FALSE
tr|R5DB76|R5DB76_9FIRM	R5DB76_9FIRM	1262872	Dorea sp. CAG:105	FALSE
tr|R6EKI9|R6EKI9_9FIRM	R6EKI9_9FIRM	1263011	Firmicutes bacterium CAG:238	FALSE
tr|G2M507|G2M507_HELPX	G2M507_HELPX	1055528	Helicobacter pylori Puno120	FALSE
tr|R6QRQ2|R6QRQ2_9CLOT	R6QRQ2_9CLOT	1263069	Clostridium nexile CAG:348	FALSE
tr|L0GN01|L0GN01_PSEST	L0GN01_PSEST	644801	Pseudomonas stutzeri RCH2	FALSE
tr|D8IYL4|D8IYL4_HERSS	D8IYL4_HERSS	757424	Herbaspirillum seropedicae (strain SmR1)	FALSE
tr|I3YHG2|I3YHG2_ALIFI	I3YHG2_ALIFI	239759	Alistipes	FALSE
tr|A1ATV2|A1ATV2_PELPD	A1ATV2_PELPD	338966	Pelobacter propionicus (strain DSM 2379)	FALSE
tr|D2QB43|D2QB43_BIFDB	D2QB43_BIFDB	401473	Bifidobacterium dentium (strain ATCC 27534 / DSM 20436 / JCM 1195 / Bd1)	FALSE
tr|E2JP78|E2JP78_BORBG	E2JP78_BORBG	139	Borrelia burgdorferi	FALSE
tr|E4UDT6|E4UDT6_LIBSC	E4UDT6_LIBSC	658172	Liberibacter solanacearum (strain CLso-ZC1)	FALSE
tr|D8PDX9|D8PDX9_9BACT	D8PDX9_9BACT	330214	Candidatus Nitrospira defluvii	FALSE
tr|E8UDS5|E8UDS5_TAYEM	E8UDS5_TAYEM	29575	Taylorella equigenitalis	FALSE
tr|R6H049|R6H049_9FIRM	R6H049_9FIRM	1263004	Firmicutes bacterium CAG:137	FALSE
tr|R6ZRD8|R6ZRD8_9FIRM	R6ZRD8_9FIRM	1263027	Firmicutes bacterium CAG:534	FALSE
tr|R6EBJ2|R6EBJ2_9FIRM	R6EBJ2_9FIRM	1262985	Lachnospiraceae bacterium CAG:215	FALSE
tr|C2U115|C2U115_BACCE	C2U115_BACCE	86661	Bacillus cereus group	FALSE
tr|W0DI26|W0DI26_9GAMM	W0DI26_9GAMM	713587	Thioalkalivibrio thiocyanoxidans ARh 4	FALSE
tr|W0DMF3|W0DMF3_9GAMM	W0DMF3_9GAMM	713587	Thioalkalivibrio thiocyanoxidans ARh 4	FALSE
tr|C0SZY9|C0SZY9_BORBG	C0SZY9_BORBG	498738	Borrelia burgdorferi 29805	FALSE
tr|C2U117|C2U117_BACCE	C2U117_BACCE	86661	Bacillus cereus group	FALSE
tr|R6YMM9|R6YMM9_9CLOT	R6YMM9_9CLOT	1262800	Clostridium sp. CAG:356	FALSE
tr|K7SG21|K7SG21_GLUOY	K7SG21_GLUOY	1224746	Gluconobacter oxydans H24	FALSE
tr|R6NZQ9|R6NZQ9_9FIRM	R6NZQ9_9FIRM	1262947	Roseburia sp. CAG:45	FALSE
tr|R6TMV2|R6TMV2_9STAP	R6TMV2_9STAP	1262969	Staphylococcus sp. CAG:324	FALSE
tr|K7RFC0|K7RFC0_THEOS	K7RFC0_THEOS	751945	Thermus oshimai JL-2	FALSE
tr|G8PCL6|G8PCL6_PEDCP	G8PCL6_PEDCP	701521	Pediococcus claussenii (strain ATCC BAA-344 / DSM 14800 / JCM 18046 / KCTC 3811 / P06)	FALSE
tr|F6G3Z7|F6G3Z7_RALS8	F6G3Z7_RALS8	305	Ralstonia solanacearum	FALSE
tr|E6SK36|E6SK36_THEM7	E6SK36_THEM7	644966	Thermaerobacter marianensis (strain ATCC 700841 / DSM 12885 / JCM 10246 / 7p75a)	FALSE
tr|K0C5F0|K0C5F0_CYCSP	K0C5F0_CYCSP	34067	Cycloclasticus	FALSE
tr|F4KXJ3|F4KXJ3_HALH1	F4KXJ3_HALH1	760192	Haliscomenobacter hydrossis (strain ATCC 27775 / DSM 1100 / LMG 10767 / O)	FALSE
tr|B4RHD9|B4RHD9_PHEZH	B4RHD9_PHEZH	450851	Phenylobacterium zucineum (strain HLK1)	FALSE
tr|E4QL69|E4QL69_METS6	E4QL69_METS6	887061	Methylovorus sp. (strain MP688)	FALSE
tr|B3CT01|B3CT01_ORITI	B3CT01_ORITI	334380	Orientia tsutsugamushi (strain Ikeda)	FALSE
tr|X5M547|X5M547_BARHN	X5M547_BARHN	38323	Bartonella henselae	FALSE
tr|F0LWF0|F0LWF0_VIBFN	F0LWF0_VIBFN	903510	Vibrio furnissii (strain DSM 14383 / NCTC 11218)	FALSE
tr|B6YQ33|B6YQ33_AZOPC	B6YQ33_AZOPC	511995	Azobacteroides pseudotrichonymphae genomovar. CFP2	FALSE
tr|M1WKP5|M1WKP5_DESPC	M1WKP5_DESPC	1322246	Desulfovibrio piezophilus (strain DSM 21447 / JCM 15486 / C1TLV30)	FALSE
tr|D2AY27|D2AY27_STRRD	D2AY27_STRRD	479432	Streptosporangium roseum (strain ATCC 12428 / DSM 43021 / JCM 3005 / NI 9100)	FALSE
tr|B1HR36|B1HR36_LYSSC	B1HR36_LYSSC	444177	Lysinibacillus sphaericus (strain C3-41)	FALSE
tr|A9G764|A9G764_SORC5	A9G764_SORC5	448385	Sorangium cellulosum (strain So ce56)	FALSE
tr|R6SXT4|R6SXT4_9BACE	R6SXT4_9BACE	1262751	Bacteroides sp. CAG:770	FALSE
tr|A9GC15|A9GC15_SORC5	A9GC15_SORC5	448385	Sorangium cellulosum (strain So ce56)	FALSE
tr|C7M914|C7M914_CAPOD	C7M914_CAPOD	521097	Capnocytophaga ochracea (strain ATCC 27872 / DSM 7271 / JCM 12966 / VPI 2845)	FALSE
tr|F7V1C1|F7V1C1_EEGSY	F7V1C1_EEGSY	502558	Eggerthella sp. (strain YY7918)	FALSE
tr|X4ZRT7|X4ZRT7_9BORD	X4ZRT7_9BORD	1247649	Bordetella holmesii ATCC 51541	FALSE
tr|F8ETM8|F8ETM8_ZYMMT	F8ETM8_ZYMMT	579138	Zymomonas mobilis subsp. pomaceae (strain ATCC 29192 / JCM 10191 / NBRC 13757 / NCIMB 11200 / NRRL B-4491)	FALSE
tr|D4FWU2|D4FWU2_BACNB	D4FWU2_BACNB	645657	Bacillus subtilis subsp. natto (strain BEST195)	FALSE
tr|M4S8N8|M4S8N8_9SPHN	M4S8N8_9SPHN	745310	Sphingomonas sp. MM-1	FALSE
tr|K9VXB6|K9VXB6_9CYAN	K9VXB6_9CYAN	1173022	Crinalium epipsammum PCC 9333	FALSE
tr|C6V522|C6V522_NEORI	C6V522_NEORI	434131	Neorickettsia risticii (strain Illinois)	FALSE
tr|B5YJG1|B5YJG1_THEYD	B5YJG1_THEYD	289376	Thermodesulfovibrio yellowstonii (strain ATCC 51303 / DSM 11347 / YP87)	FALSE
tr|A9FIX3|A9FIX3_SORC5	A9FIX3_SORC5	448385	Sorangium cellulosum (strain So ce56)	FALSE
tr|J9ZTK4|J9ZTK4_ECO14	J9ZTK4_ECO14	1134782	Escherichia coli O104:H4 (strain 2009EL-2050)	FALSE
tr|B9X3U0|B9X3U0_BORBG	B9X3U0_BORBG	498737	Borrelia burgdorferi WI91-23	FALSE
tr|E3H742|E3H742_ILYPC	E3H742_ILYPC	572544	Ilyobacter polytropus (strain DSM 2926 / CuHBu1)	FALSE
tr|K7SAG2|K7SAG2_9HELI	K7SAG2_9HELI	1249480	uncultured Sulfuricurvum sp. RIFRC-1	FALSE
tr|A8YUB7|A8YUB7_LACH4	A8YUB7_LACH4	405566	Lactobacillus helveticus (strain DPC 4571)	FALSE
tr|V9RAJ2|V9RAJ2_9MOLU	V9RAJ2_9MOLU	1415773	Mycoplasma ovis str. Michigan	FALSE
tr|F9Y5X5|F9Y5X5_KETVW	F9Y5X5_KETVW	759362	Ketogulonicigenium vulgare (strain WSH-001)	FALSE
tr|W0RP79|W0RP79_9BACT	W0RP79_9BACT	861299	Gemmatimonadetes bacterium KBS708	FALSE
tr|L0KAZ5|L0KAZ5_HALHC	L0KAZ5_HALHC	748449	Halobacteroides halobius (strain ATCC 35273 / DSM 5150 / MD-1)	FALSE
tr|W0RIY5|W0RIY5_9BACT	W0RIY5_9BACT	861299	Gemmatimonadetes bacterium KBS708	FALSE
tr|F4GK64|F4GK64_SPICD	F4GK64_SPICD	760011	Spirochaeta coccoides (strain ATCC BAA-1237 / DSM 17374 / SPN1)	FALSE
tr|R6XVP0|R6XVP0_9FIRM	R6XVP0_9FIRM	1263020	Firmicutes bacterium CAG:345	FALSE
tr|V9XDS3|V9XDS3_9NOCA	V9XDS3_9NOCA	1435356	Rhodococcus pyridinivorans SB3094	FALSE
tr|E6SN43|E6SN43_BACT6	E6SN43_BACT6	693979	Bacteroides helcogenes (strain ATCC 35417 / DSM 20613 / JCM 6297 / P 36-108)	FALSE
tr|D6LCH3|D6LCH3_FUSNV	D6LCH3_FUSNV	469602	Fusobacterium nucleatum subsp. vincentii 3_1_27	FALSE
tr|F9ZXS4|F9ZXS4_METMM	F9ZXS4_METMM	857087	Methylomonas methanica (strain MC09)	FALSE
tr|C2S7H7|C2S7H7_BACCE	C2S7H7_BACCE	86661	Bacillus cereus group	FALSE
tr|E1SBX8|E1SBX8_PANVC	E1SBX8_PANVC	712898	Pantoea vagans (strain C9-1)	FALSE
tr|B0BQ84|B0BQ84_ACTPJ	B0BQ84_ACTPJ	715	Actinobacillus pleuropneumoniae	FALSE
tr|D3RRY3|D3RRY3_ALLVD	D3RRY3_ALLVD	572477	Allochromatium vinosum (strain ATCC 17899 / DSM 180 / NBRC 103801 / D)	FALSE
tr|R6AJG7|R6AJG7_9FIRM	R6AJG7_9FIRM	1262870	Dialister sp. CAG:486	FALSE
tr|F4KJP7|F4KJP7_PORAD	F4KJP7_PORAD	879243	Porphyromonas asaccharolytica (strain ATCC 25260 / DSM 20707 / VPI 4198)	FALSE
tr|R6PHF2|R6PHF2_9CLOT	R6PHF2_9CLOT	1262803	Clostridium sp. CAG:413	FALSE
tr|F2HQ42|F2HQ42_LACLV	F2HQ42_LACLV	929102	Lactococcus lactis subsp. lactis (strain CV56)	FALSE
tr|N6UQL9|N6UQL9_9RHIZ	N6UQL9_9RHIZ	1094491	Bartonella bovis 91-4	FALSE
tr|R6RFF2|R6RFF2_9FIRM	R6RFF2_9FIRM	1263022	Firmicutes bacterium CAG:424	FALSE
tr|R5KRT8|R5KRT8_9CLOT	R5KRT8_9CLOT	1262849	Clostridium sp. CAG:967	FALSE
tr|W6JA74|W6JA74_9ENTR	W6JA74_9ENTR	547	Enterobacter	FALSE
tr|R5LJ15|R5LJ15_9MOLU	R5LJ15_9MOLU	1262907	Mycoplasma sp. CAG:877	FALSE
tr|V5WHZ8|V5WHZ8_9SPIO	V5WHZ8_9SPIO	1307761	Spirochaeta sp. L21-RPul-D2	FALSE
tr|R6AUU1|R6AUU1_9CLOT	R6AUU1_9CLOT	1262818	Clostridium sp. CAG:533	FALSE
tr|F6CBG2|F6CBG2_LACKZ	F6CBG2_LACKZ	1033837	Lactobacillus kefiranofaciens (strain ZW3)	FALSE
tr|R5FBD0|R5FBD0_9CLOT	R5FBD0_9CLOT	1263064	Clostridium bolteae CAG:59	FALSE
tr|E6VWW8|E6VWW8_DESAO	E6VWW8_DESAO	643562	Desulfovibrio aespoeensis (strain ATCC 700646 / DSM 10631 / Aspo-2)	FALSE
tr|R6SHW4|R6SHW4_9LACO	R6SHW4_9LACO	1578	Lactobacillus	FALSE
tr|I0HYA6|I0HYA6_RUBGI	I0HYA6_RUBGI	983917	Rubrivivax gelatinosus (strain NBRC 100245 / IL144)	FALSE
tr|F0KFW5|F0KFW5_ACICP	F0KFW5_ACICP	871585	Acinetobacter calcoaceticus (strain PHEA-2)	FALSE
tr|H6Q582|H6Q582_WIGGL	H6Q582_WIGGL	1142511	Wigglesworthia glossinidia endosymbiont of Glossina morsitans morsitans (Yale colony)	FALSE
tr|E6YIA2|E6YIA2_BARC7	E6YIA2_BARC7	696125	Bartonella clarridgeiae (strain CIP 104772 / 73)	FALSE
tr|R5SF15|R5SF15_9BACE	R5SF15_9BACE	1262742	Bacteroides sp. CAG:545	FALSE
tr|H8MTL7|H8MTL7_CORCM	H8MTL7_CORCM	1144275	Corallococcus coralloides (strain ATCC 25202 / DSM 2259 / NBRC 100086 / M2)	FALSE
tr|C7LXL9|C7LXL9_DESBD	C7LXL9_DESBD	525897	Desulfomicrobium baculatum (strain DSM 4028 / VKM B-1378)	FALSE
tr|K0JPN3|K0JPN3_SACES	K0JPN3_SACES	1179773	Saccharothrix espanaensis (strain ATCC 51144 / DSM 44229 / JCM 9112 / NBRC 15066 / NRRL 15764)	FALSE
tr|K4IKU6|K4IKU6_BIFAP	K4IKU6_BIFAP	1147128	Bifidobacterium asteroides (strain PRL2011)	FALSE
tr|S4XEH7|S4XEH7_9CORY	S4XEH7_9CORY	1200352	Corynebacterium terpenotabidum Y-11	FALSE
tr|R5L734|R5L734_9FIRM	R5L734_9FIRM	1262878	Eubacterium sp. CAG:115	FALSE
tr|C6X7G8|C6X7G8_METGS	C6X7G8_METGS	582744	Methylovorus glucosetrophus (strain SIP3-4)	FALSE
tr|Q1DCC5|Q1DCC5_MYXXD	Q1DCC5_MYXXD	246197	Myxococcus xanthus (strain DK 1622)	FALSE
tr|R7FCT5|R7FCT5_9FIRM	R7FCT5_9FIRM	1262954	Ruminococcus sp. CAG:330	FALSE
tr|F2JGT1|F2JGT1_CELLD	F2JGT1_CELLD	642492	Cellulosilyticum lentocellum (strain ATCC 49066 / DSM 5427 / NCIMB 11756 / RHM5)	FALSE
tr|E8V5J0|E8V5J0_TERSS	E8V5J0_TERSS	401053	Terriglobus saanensis (strain ATCC BAA-1853 / DSM 23119 / SP1PR4)	FALSE
tr|I3X9R0|I3X9R0_RHIFR	I3X9R0_RHIFR	1185652	Sinorhizobium fredii USDA 257	FALSE
tr|H8MU25|H8MU25_CORCM	H8MU25_CORCM	1144275	Corallococcus coralloides (strain ATCC 25202 / DSM 2259 / NBRC 100086 / M2)	FALSE
tr|X2GPZ1|X2GPZ1_9BACI	X2GPZ1_9BACI	1145276	Lysinibacillus sp. GY32	FALSE
tr|F4BIG9|F4BIG9_FRACN	F4BIG9_FRACN	676032	Francisella cf. novicida (strain 3523)	FALSE
tr|A7MYT7|A7MYT7_VIBCB	A7MYT7_VIBCB	338187	Vibrio campbellii (strain ATCC BAA-1116 / BB120)	FALSE
tr|H8MS27|H8MS27_CORCM	H8MS27_CORCM	1144275	Corallococcus coralloides (strain ATCC 25202 / DSM 2259 / NBRC 100086 / M2)	FALSE
tr|R5XGN0|R5XGN0_9FUSO	R5XGN0_9FUSO	848	Fusobacterium	FALSE
tr|R6P128|R6P128_9BIFI	R6P128_9BIFI	1263060	Bifidobacterium pseudocatenulatum CAG:263	FALSE
tr|R6VDZ8|R6VDZ8_9BACE	R6VDZ8_9BACE	1263044	Bacteroides faecis CAG:32	FALSE
tr|Q1DCH8|Q1DCH8_MYXXD	Q1DCH8_MYXXD	246197	Myxococcus xanthus (strain DK 1622)	FALSE
tr|T1XJZ3|T1XJZ3_VARPD	T1XJZ3_VARPD	1246301	Variovorax paradoxus B4	FALSE
tr|Q1D5A2|Q1D5A2_MYXXD	Q1D5A2_MYXXD	246197	Myxococcus xanthus (strain DK 1622)	FALSE
tr|T1ZSG9|T1ZSG9_STRCV	T1ZSG9_STRCV	184250	Streptococcus constellatus subsp. pharyngis	FALSE
tr|A4IMG9|A4IMG9_GEOTN	A4IMG9_GEOTN	420246	Geobacillus thermodenitrificans (strain NG80-2)	FALSE
tr|R5DTC6|R5DTC6_9FIRM	R5DTC6_9FIRM	1263	Ruminococcus	FALSE
tr|R7CU65|R7CU65_9FIRM	R7CU65_9FIRM	1262869	Dialister sp. CAG:357	FALSE
tr|E3DHN3|E3DHN3_ERWSE	E3DHN3_ERWSE	215689	Erwinia sp. (strain Ejp617)	FALSE
tr|V6DFB1|V6DFB1_9DELT	V6DFB1_9DELT	673862	delta proteobacterium BABL1	FALSE
tr|H8M9H6|H8M9H6_RIEAD	H8M9H6_RIEAD	34085	Riemerella anatipestifer	FALSE
tr|R5V0L0|R5V0L0_9PORP	R5V0L0_9PORP	1263089	Odoribacter laneus CAG:561	FALSE
tr|D3FE48|D3FE48_CONWI	D3FE48_CONWI	469383	Conexibacter woesei (strain DSM 14684 / JCM 11494 / NBRC 100937 / ID131577)	FALSE
tr|A9HM16|A9HM16_GLUDA	A9HM16_GLUDA	272568	Gluconacetobacter diazotrophicus PA1 5	FALSE
tr|W5TM11|W5TM11_9NOCA	W5TM11_9NOCA	1415166	Nocardia nova SH22a	FALSE
tr|F0QA86|F0QA86_ACIAP	F0QA86_ACIAP	12916	Acidovorax	FALSE
tr|R6RQR8|R6RQR8_9CLOT	R6RQR8_9CLOT	1262798	Clostridium sp. CAG:352	FALSE
tr|W5X350|W5X350_BDEBC	W5X350_BDEBC	765869	Bdellovibrio bacteriovorus W	FALSE
tr|A4XLD6|A4XLD6_CALS8	A4XLD6_CALS8	351627	Caldicellulosiruptor saccharolyticus (strain ATCC 43494 / DSM 8903)	FALSE
tr|R6M9V0|R6M9V0_9BACE	R6M9V0_9BACE	1263039	Bacteroides clarus CAG:160	FALSE
tr|W5WVL5|W5WVL5_BDEBC	W5WVL5_BDEBC	765869	Bdellovibrio bacteriovorus W	FALSE
tr|R5HKQ8|R5HKQ8_9FIRM	R5HKQ8_9FIRM	1263105	Roseburia inulinivorans CAG:15	FALSE
tr|D0JBR4|D0JBR4_BLASB	D0JBR4_BLASB	331104	Blattabacterium sp. subsp. Blattella germanica (strain Bge)	FALSE
tr|H9UDW4|H9UDW4_FERPD	H9UDW4_FERPD	771875	Fervidobacterium pennivorans (strain DSM 9078 / Ven5)	FALSE
tr|S6CGC1|S6CGC1_9GAMM	S6CGC1_9GAMM	1248727	endosymbiont of unidentified scaly snail isolate Monju	FALSE
tr|R6DMR0|R6DMR0_9CLOT	R6DMR0_9CLOT	1262782	Clostridium sp. CAG:230	FALSE
tr|M1P2Y1|M1P2Y1_BARVW	M1P2Y1_BARVW	1094497	Bartonella vinsonii subsp. berkhoffii (strain Winnie)	FALSE
tr|S6A8D0|S6A8D0_9SPIO	S6A8D0_9SPIO	1291379	Treponema pedis str. T A4	FALSE
tr|R7D9B8|R7D9B8_9ACTN	R7D9B8_9ACTN	1262851	Collinsella sp. CAG:289	FALSE
tr|R6CMQ2|R6CMQ2_9CLOT	R6CMQ2_9CLOT	1262783	Clostridium sp. CAG:242	FALSE
tr|D5EDA5|D5EDA5_AMICL	D5EDA5_AMICL	572547	Aminobacterium colombiense (strain DSM 12261 / ALA-1)	FALSE
tr|S5LTD4|S5LTD4_9MOLU	S5LTD4_9MOLU	1276220	Spiroplasma taiwanense CT-1	FALSE
tr|I2C5C1|I2C5C1_BACAM	I2C5C1_BACAM	1126211	Bacillus amyloliquefaciens Y2	FALSE
tr|D5VFE4|D5VFE4_CAUST	D5VFE4_CAUST	509190	Caulobacter segnis (strain ATCC 21756 / DSM 7131 / JCM 7823 / NBRC 15250 / LMG 17158 / TK0059)	FALSE
tr|D1AAC0|D1AAC0_THECD	D1AAC0_THECD	471852	Thermomonospora curvata (strain ATCC 19995 / DSM 43183 / JCM 3096 / NCIMB 10081)	FALSE
tr|F8DY07|F8DY07_CORRG	F8DY07_CORRG	662755	Corynebacterium resistens (strain DSM 45100 / JCM 12819 / GTC 2026)	FALSE
tr|V6KS69|V6KS69_STRRC	V6KS69_STRRC	1883	Streptomyces	FALSE
tr|H8H764|H8H764_HELPX	H8H764_HELPX	1055527	Helicobacter pylori ELS37	FALSE
tr|A0A024DG65|A0A024DG65_9STRE	A0A024DG65_9STRE	1301	Streptococcus	FALSE
tr|R5FHW0|R5FHW0_9FIRM	R5FHW0_9FIRM	1262896	Faecalibacterium sp. CAG:1138	FALSE
tr|R5NT75|R5NT75_9CLOT	R5NT75_9CLOT	1262840	Clostridium sp. CAG:793	FALSE
tr|M4ZR60|M4ZR60_9BRAD	M4ZR60_9BRAD	1245469	Bradyrhizobium oligotrophicum S58	FALSE
tr|X5DRU2|X5DRU2_9CORY	X5DRU2_9CORY	1404245	Corynebacterium glycinophilum AJ 3170	FALSE
tr|V5V6G0|V5V6G0_9CHRO	V5V6G0_9CHRO	1394889	Thermosynechococcus sp. NK55a	FALSE
tr|R7G5X2|R7G5X2_9PROT	R7G5X2_9PROT	1262689	Acidiphilium sp. CAG:727	FALSE
tr|M1GHH4|M1GHH4_LAWIN	M1GHH4_LAWIN	29546	Lawsonia intracellularis	FALSE
tr|F6ET08|F6ET08_SPHCR	F6ET08_SPHCR	690566	Sphingobium chlorophenolicum L-1	FALSE
tr|T0U978|T0U978_9ENTE	T0U978_9ENTE	1316414	Enterococcus sp. HSIEG1	FALSE
tr|C7PK11|C7PK11_CHIPD	C7PK11_CHIPD	485918	Chitinophaga pinensis (strain ATCC 43595 / DSM 2588 / NCIB 11800 / UQM 2034)	FALSE
tr|D3R197|D3R197_CLOB3	D3R197_CLOB3	699246	Clostridiales genomosp. BVAB3 (strain UPII9-5)	FALSE
tr|I4AUF6|I4AUF6_CORPS	I4AUF6_CORPS	1161911	Corynebacterium pseudotuberculosis Cp162	FALSE
tr|F8L286|F8L286_PARAV	F8L286_PARAV	765952	Parachlamydia acanthamoebae (strain UV7)	FALSE
tr|I5AVZ1|I5AVZ1_EUBCE	I5AVZ1_EUBCE	633697	[Eubacterium] cellulosolvens 6	FALSE
tr|R5AAL4|R5AAL4_9FIRM	R5AAL4_9FIRM	1262998	Firmicutes bacterium CAG:102	FALSE
tr|D3Q2A0|D3Q2A0_STANL	D3Q2A0_STANL	446470	Stackebrandtia nassauensis (strain DSM 44728 / NRRL B-16338 / NBRC 102104 / LLR-40K-21)	FALSE
tr|E3D0V9|E3D0V9_9BACT	E3D0V9_9BACT	584708	Aminomonas paucivorans DSM 12260	FALSE
tr|G4QM33|G4QM33_GLANF	G4QM33_GLANF	1085623	Glaciecola nitratireducens (strain JCM 12485 / KCTC 12276 / FR1064)	FALSE
tr|G4QET2|G4QET2_GLANF	G4QET2_GLANF	1085623	Glaciecola nitratireducens (strain JCM 12485 / KCTC 12276 / FR1064)	FALSE
tr|D6XAT9|D6XAT9_9ACTO	D6XAT9_9ACTO	463191	Streptomyces sviceus ATCC 29083	FALSE
tr|B3PJB8|B3PJB8_CELJU	B3PJB8_CELJU	498211	Cellvibrio japonicus (strain Ueda107)	FALSE
tr|G8NTS6|G8NTS6_GRAMM	G8NTS6_GRAMM	682795	Granulicella mallensis (strain ATCC BAA-1857 / DSM 23137 / MP5ACTX8)	FALSE
tr|L0LMS0|L0LMS0_RHITR	L0LMS0_RHITR	698761	Rhizobium tropici CIAT 899	FALSE
tr|R6WR50|R6WR50_9PORP	R6WR50_9PORP	1263094	Parabacteroides merdae CAG:48	FALSE
tr|E1PT07|E1PT07_MYCFJ	E1PT07_MYCFJ	637387	Mycoplasma fermentans (strain JER)	FALSE
tr|G8NT39|G8NT39_GRAMM	G8NT39_GRAMM	682795	Granulicella mallensis (strain ATCC BAA-1857 / DSM 23137 / MP5ACTX8)	FALSE
tr|R5GKP4|R5GKP4_9FIRM	R5GKP4_9FIRM	1262879	Eubacterium sp. CAG:146	FALSE
tr|F9ZKN9|F9ZKN9_9PROT	F9ZKN9_9PROT	153948	Nitrosomonas sp. AL212	FALSE
tr|R5UIE3|R5UIE3_9FIRM	R5UIE3_9FIRM	1262941	Roseburia sp. CAG:18	FALSE
tr|H6MYZ7|H6MYZ7_GORPV	H6MYZ7_GORPV	1112204	Gordonia polyisoprenivorans (strain DSM 44266 / VH2)	FALSE
tr|R6E5X8|R6E5X8_9FIRM	R6E5X8_9FIRM	1262961	Ruminococcus sp. CAG:563	FALSE
tr|I0IAP5|I0IAP5_PHYMF	I0IAP5_PHYMF	1142394	Phycisphaera mikurensis (strain NBRC 102666 / KCTC 22515 / FYK2301M01)	FALSE
tr|A6W1Q4|A6W1Q4_MARMS	A6W1Q4_MARMS	400668	Marinomonas sp. (strain MWYL1)	FALSE
tr|U5S891|U5S891_9LACT	U5S891_9LACT	1266845	Carnobacterium sp. WN1359	FALSE
tr|R6FWD8|R6FWD8_9FIRM	R6FWD8_9FIRM	1262883	Eubacterium sp. CAG:192	FALSE
tr|R5AS26|R5AS26_9BACT	R5AS26_9BACT	1262917	Prevotella sp. CAG:1031	FALSE
tr|R7MM78|R7MM78_9FIRM	R7MM78_9FIRM	1262965	Ruminococcus sp. CAG:624	FALSE
tr|E3G6H7|E3G6H7_ENTLS	E3G6H7_ENTLS	701347	Enterobacter lignolyticus (strain SCF1)	FALSE
tr|K8WTB8|K8WTB8_9ENTR	K8WTB8_9ENTR	1141660	Providencia sneebia DSM 19967	FALSE
tr|A0A024HCV9|A0A024HCV9_PSESB	A0A024HCV9_PSESB	1301098	Pseudomonas knackmussii B13	FALSE
tr|R7KDZ7|R7KDZ7_9CLOT	R7KDZ7_9CLOT	1262809	Clostridium sp. CAG:451	FALSE
tr|M1F8X4|M1F8X4_9ALTE	M1F8X4_9ALTE	490759	Marinobacter sp. BSs20148	FALSE
tr|R7CF94|R7CF94_9ACTN	R7CF94_9ACTN	1262868	Cryptobacterium sp. CAG:338	FALSE
tr|B9MQY3|B9MQY3_CALBD	B9MQY3_CALBD	521460	Caldicellulosiruptor bescii (strain ATCC BAA-1888 / DSM 6725 / Z-1320)	FALSE
tr|R6U5L2|R6U5L2_9CLOT	R6U5L2_9CLOT	1262848	Clostridium sp. CAG:964	FALSE
tr|C7QAA4|C7QAA4_CATAD	C7QAA4_CATAD	479433	Catenulispora acidiphila (strain DSM 44928 / NRRL B-24433 / NBRC 102108 / JCM 14897)	FALSE
tr|D0KJ87|D0KJ87_PECWW	D0KJ87_PECWW	122277	Pectobacterium	FALSE
tr|F4DDY0|F4DDY0_AERVB	F4DDY0_AERVB	998088	Aeromonas veronii (strain B565)	FALSE
tr|R7CIU5|R7CIU5_9FIRM	R7CIU5_9FIRM	1262967	Ruminococcus sp. CAG:9	FALSE
tr|A7HMK5|A7HMK5_FERNB	A7HMK5_FERNB	381764	Fervidobacterium nodosum (strain ATCC 35602 / DSM 5306 / Rt17-B1)	FALSE
tr|C3IV27|C3IV27_BACTU	C3IV27_BACTU	527020	Bacillus thuringiensis IBL 4222	FALSE
tr|M4RFQ3|M4RFQ3_9BIFI	M4RFQ3_9BIFI	1254439	Bifidobacterium thermophilum RBL67	FALSE
tr|D9R596|D9R596_CLOSW	D9R596_CLOSW	610130	Clostridium saccharolyticum (strain ATCC 35040 / DSM 2544 / NRCC 2533 / WM1)	FALSE
tr|I0BP63|I0BP63_9BACL	I0BP63_9BACL	61624	Paenibacillus mucilaginosus	FALSE
tr|I0AJ84|I0AJ84_IGNAJ	I0AJ84_IGNAJ	945713	Ignavibacterium album (strain DSM 19864 / JCM 16511 / NBRC 101810 / Mat9-16)	FALSE
tr|C1AAH5|C1AAH5_GEMAT	C1AAH5_GEMAT	379066	Gemmatimonas aurantiaca (strain T-27 / DSM 14586 / JCM 11422 / NBRC 100505)	FALSE
tr|A2TYC4|A2TYC4_9FLAO	A2TYC4_9FLAO	313598	Polaribacter sp. MED152	FALSE
tr|G0IWT0|G0IWT0_CYCMS	G0IWT0_CYCMS	880070	Cyclobacterium marinum (strain ATCC 25205 / DSM 745)	FALSE
tr|N0APF5|N0APF5_9BACI	N0APF5_9BACI	666686	Bacillus sp. 1NLA3E	FALSE
tr|F0P7B1|F0P7B1_STAPE	F0P7B1_STAPE	283734	Staphylococcus pseudintermedius	FALSE
tr|G8SI98|G8SI98_ACTS5	G8SI98_ACTS5	134676	Actinoplanes sp. (strain ATCC 31044 / CBS 674.73 / SE50/110)	FALSE
tr|R6CCZ1|R6CCZ1_9BACE	R6CCZ1_9BACE	1263040	Bacteroides coprocola CAG:162	FALSE
tr|F8ABG7|F8ABG7_THEID	F8ABG7_THEID	667014	Thermodesulfatator indicus (strain DSM 15286 / JCM 11887 / CIR29812)	FALSE
tr|E0WR44|E0WR44_9ENTR	E0WR44_9ENTR	663321	Candidatus Regiella insecticola LSR1	FALSE
tr|D7WFD6|D7WFD6_9CORY	D7WFD6_9CORY	585529	Corynebacterium genitalium ATCC 33030	FALSE
tr|C1A4D4|C1A4D4_GEMAT	C1A4D4_GEMAT	379066	Gemmatimonas aurantiaca (strain T-27 / DSM 14586 / JCM 11422 / NBRC 100505)	FALSE
tr|D4JWK0|D4JWK0_9FIRM	D4JWK0_9FIRM	657319	[Eubacterium] siraeum 70/3	FALSE
tr|I0G4L4|I0G4L4_9BRAD	I0G4L4_9BRAD	335659	Bradyrhizobium sp. S23321	FALSE
tr|R6T134|R6T134_9FIRM	R6T134_9FIRM	1262962	Ruminococcus sp. CAG:57	FALSE
tr|R4ZL08|R4ZL08_STRAG	R4ZL08_STRAG	1309806	Streptococcus agalactiae 09mas018883	FALSE
tr|V5RTQ5|V5RTQ5_9BACT	V5RTQ5_9BACT	1394710	candidate division WWE3 bacterium RAAC2_WWE3_1	FALSE
tr|G9WGM4|G9WGM4_9LACT	G9WGM4_9LACT	1045004	Oenococcus kitaharae DSM 17330	FALSE
tr|I4AHU2|I4AHU2_FLELS	I4AHU2_FLELS	880071	Flexibacter litoralis (strain ATCC 23117 / DSM 6794 / NBRC 15988 / NCIMB 1366 / Sio-4)	FALSE
tr|F5ZKS2|F5ZKS2_STRPW	F5ZKS2_STRPW	936154	Streptococcus parauberis (strain KCTC 11537)	FALSE
tr|D2BQZ4|D2BQZ4_LACLK	D2BQZ4_LACLK	684738	Lactococcus lactis subsp. lactis (strain KF147)	FALSE
tr|R7ITT5|R7ITT5_9FIRM	R7ITT5_9FIRM	1262944	Roseburia sp. CAG:303	FALSE
tr|G2KRP6|G2KRP6_MICAA	G2KRP6_MICAA	856793	Micavibrio aeruginosavorus (strain ARL-13)	FALSE
tr|F0S216|F0S216_DESTD	F0S216_DESTD	868864	Desulfurobacterium thermolithotrophum (strain DSM 11699 / BSA)	FALSE
tr|R5D9B6|R5D9B6_9FIRM	R5D9B6_9FIRM	1262992	Firmicutes bacterium CAG:83	FALSE
tr|B5Y8R3|B5Y8R3_COPPD	B5Y8R3_COPPD	309798	Coprothermobacter proteolyticus (strain ATCC 35245 / DSM 5265 / BT)	FALSE
tr|A8ZKA1|A8ZKA1_ACAM1	A8ZKA1_ACAM1	329726	Acaryochloris marina (strain MBIC 11017)	FALSE
tr|A8ZP31|A8ZP31_ACAM1	A8ZP31_ACAM1	329726	Acaryochloris marina (strain MBIC 11017)	FALSE
tr|W6G381|W6G381_LACPA	W6G381_LACPA	1597	Lactobacillus paracasei	FALSE
tr|A8ZPF7|A8ZPF7_ACAM1	A8ZPF7_ACAM1	329726	Acaryochloris marina (strain MBIC 11017)	FALSE
tr|M1MJX5|M1MJX5_9CLOT	M1MJX5_9CLOT	931276	Clostridium saccharoperbutylacetonicum N1-4(HMT)	FALSE
tr|R5S696|R5S696_9CLOT	R5S696_9CLOT	1262773	Clostridium sp. CAG:122	FALSE
tr|R5QIT3|R5QIT3_9FIRM	R5QIT3_9FIRM	1262966	Ruminococcus sp. CAG:724	FALSE
tr|B0C5Y5|B0C5Y5_ACAM1	B0C5Y5_ACAM1	329726	Acaryochloris marina (strain MBIC 11017)	FALSE
tr|A0A059WAB8|A0A059WAB8_STRA9	A0A059WAB8_STRA9	68570	Streptomyces albulus	FALSE
tr|C5ACU5|C5ACU5_BURGB	C5ACU5_BURGB	626418	Burkholderia glumae (strain BGR1)	FALSE
tr|A8ZLV5|A8ZLV5_ACAM1	A8ZLV5_ACAM1	329726	Acaryochloris marina (strain MBIC 11017)	FALSE
tr|B0CCZ6|B0CCZ6_ACAM1	B0CCZ6_ACAM1	329726	Acaryochloris marina (strain MBIC 11017)	FALSE
tr|E2SEH5|E2SEH5_9ACTO	E2SEH5_9ACTO	585531	Aeromicrobium marinum DSM 15272	FALSE
tr|F6FJD1|F6FJD1_MYCHI	F6FJD1_MYCHI	859194	Mycoplasma haemofelis (strain Ohio2)	FALSE
tr|B0C288|B0C288_ACAM1	B0C288_ACAM1	329726	Acaryochloris marina (strain MBIC 11017)	FALSE
tr|A0L826|A0L826_MAGSM	A0L826_MAGSM	156889	Magnetococcus sp. (strain MC-1)	FALSE
tr|L8APD7|L8APD7_BACIU	L8APD7_BACIU	1204343	Bacillus subtilis BEST7613	FALSE
tr|R6T695|R6T695_9FIRM	R6T695_9FIRM	1263073	Dorea formicigenerans CAG:28	FALSE
tr|D2BNP0|D2BNP0_LACLK	D2BNP0_LACLK	684738	Lactococcus lactis subsp. lactis (strain KF147)	FALSE
tr|D1BJ41|D1BJ41_SANKS	D1BJ41_SANKS	446469	Sanguibacter keddieii (strain ATCC 51767 / DSM 10542 / NCFB 3025 / ST-74)	FALSE
tr|L8ANZ2|L8ANZ2_BACIU	L8ANZ2_BACIU	1204343	Bacillus subtilis BEST7613	FALSE
tr|D2SDS2|D2SDS2_GEOOG	D2SDS2_GEOOG	526225	Geodermatophilus obscurus (strain ATCC 25078 / DSM 43160 / JCM 3152 / G-20)	FALSE
tr|K9UWT6|K9UWT6_9CYAN	K9UWT6_9CYAN	1170562	Calothrix sp. PCC 6303	FALSE
tr|R6X643|R6X643_9BACT	R6X643_9BACT	1262934	Prevotella sp. CAG:732	FALSE
tr|M5AP82|M5AP82_9ACTN	M5AP82_9ACTN	1313172	Ilumatobacter coccineus YM16-304	FALSE
tr|R6CYD1|R6CYD1_9CLOT	R6CYD1_9CLOT	1262826	Clostridium sp. CAG:594	FALSE
tr|R5Y826|R5Y826_9MOLU	R5Y826_9MOLU	1262905	Mycoplasma sp. CAG:611	FALSE
tr|T0UFD6|T0UFD6_9FIRM	T0UFD6_9FIRM	1316254	Veillonella parvula HSIVP1	FALSE
tr|W0F6V5|W0F6V5_LEUME	W0F6V5_LEUME	1245	Leuconostoc mesenteroides	FALSE
tr|V8R9X0|V8R9X0_9PSED	V8R9X0_9PSED	286	Pseudomonas	FALSE
tr|R6GIS7|R6GIS7_9BIFI	R6GIS7_9BIFI	1678	Bifidobacterium	FALSE
tr|B1XRZ6|B1XRZ6_POLNS	B1XRZ6_POLNS	452638	Polynucleobacter necessarius subsp. necessarius (strain STIR1)	FALSE
tr|E3HEF6|E3HEF6_ACHXA	E3HEF6_ACHXA	762376	Achromobacter xylosoxidans (strain A8)	FALSE
tr|J9W500|J9W500_LACBU	J9W500_LACBU	1581	Lactobacillus buchneri	FALSE
tr|F0RHY0|F0RHY0_CELLC	F0RHY0_CELLC	867900	Cellulophaga lytica (strain ATCC 23178 / DSM 7489 / JCM 8516 / NBRC 14961 / NCIMB 1423 / VKM B-1433 / Cy l20)	FALSE
tr|R6SL57|R6SL57_9CLOT	R6SL57_9CLOT	1262804	Clostridium sp. CAG:417	FALSE
tr|C1CXY5|C1CXY5_DEIDV	C1CXY5_DEIDV	546414	Deinococcus deserti (strain VCD115 / DSM 17065 / LMG 22923)	FALSE
tr|C8WWM7|C8WWM7_ALIAD	C8WWM7_ALIAD	1388	Alicyclobacillus acidocaldarius subsp. acidocaldarius	FALSE
tr|F8J601|F8J601_HYPSM	F8J601_HYPSM	717785	Hyphomicrobium sp. (strain MC1)	FALSE
tr|K8WBT9|K8WBT9_PRORE	K8WBT9_PRORE	1141663	Providencia rettgeri Dmel1	FALSE
tr|E8UBN7|E8UBN7_DEIML	E8UBN7_DEIML	709986	Deinococcus maricopensis (strain DSM 21211 / LMG 22137 / NRRL B-23946 / LB-34)	FALSE
tr|Q042C2|Q042C2_LACGA	Q042C2_LACGA	324831	Lactobacillus gasseri (strain ATCC 33323 / DSM 20243)	FALSE
tr|L7YF44|L7YF44_9FLAO	L7YF44_9FLAO	1072467	Blattabacterium sp. (Blatta orientalis) str. Tarazona	FALSE
tr|C7RC60|C7RC60_KANKD	C7RC60_KANKD	523791	Kangiella koreensis (strain DSM 16069 / KCTC 12182 / SW-125)	FALSE
tr|R5QAV2|R5QAV2_9FIRM	R5QAV2_9FIRM	1263108	Ruminococcus torques CAG:61	FALSE
tr|H5XEL0|H5XEL0_9PSEU	H5XEL0_9PSEU	882082	Saccharomonospora cyanea NA-134	FALSE
tr|D4ZAU1|D4ZAU1_SHEVD	D4ZAU1_SHEVD	637905	Shewanella violacea (strain JCM 10179 / CIP 106290 / LMG 19151 / DSS12)	FALSE
tr|R5V4Z4|R5V4Z4_9FIRM	R5V4Z4_9FIRM	1262996	Firmicutes bacterium CAG:631	FALSE
tr|S5SVI5|S5SVI5_9CORY	S5SVI5_9CORY	1224163	Corynebacterium maris DSM 45190	FALSE
tr|R5CTZ3|R5CTZ3_9FIRM	R5CTZ3_9FIRM	1263030	Firmicutes bacterium CAG:555	FALSE
tr|C4YXI5|C4YXI5_9RICK	C4YXI5_9RICK	444612	Rickettsia endosymbiont of Ixodes scapularis	FALSE
tr|R5YKV4|R5YKV4_9FIRM	R5YKV4_9FIRM	1262943	Roseburia sp. CAG:197	FALSE
tr|K4IUG8|K4IUG8_BORAF	K4IUG8_BORAF	1239934	Borrelia afzelii HLJ01	FALSE
tr|R5EYP7|R5EYP7_9GAMM	R5EYP7_9GAMM	1262974	Succinatimonas sp. CAG:777	FALSE
tr|V9QSW6|V9QSW6_9PSED	V9QSW6_9PSED	1415630	Pseudomonas sp. TKP	FALSE
tr|Q0BC68|Q0BC68_BURCM	Q0BC68_BURCM	152480	Burkholderia ambifaria	FALSE
tr|D0J8K4|D0J8K4_BLASP	D0J8K4_BLASP	600809	Blattabacterium sp. subsp. Periplaneta americana (strain BPLAN)	FALSE
tr|I1D4Z5|I1D4Z5_9PSEU	I1D4Z5_9PSEU	928724	Saccharomonospora glauca K62	FALSE
tr|R7LXK3|R7LXK3_9FUSO	R7LXK3_9FUSO	1262901	Fusobacterium sp. CAG:815	FALSE
tr|U5L5Q2|U5L5Q2_9BACI	U5L5Q2_9BACI	1367477	Bacillus infantis NRRL B-14911	FALSE
tr|D7BBX4|D7BBX4_MEISD	D7BBX4_MEISD	526227	Meiothermus silvanus (strain ATCC 700542 / DSM 9946 / VI-R2)	FALSE
tr|R5ZZ76|R5ZZ76_9BACT	R5ZZ76_9BACT	1262930	Prevotella sp. CAG:5226	FALSE
tr|R7BS90|R7BS90_9FIRM	R7BS90_9FIRM	1263026	Firmicutes bacterium CAG:475	FALSE
tr|E4TIR0|E4TIR0_CALNY	E4TIR0_CALNY	768670	Calditerrivibrio nitroreducens (strain DSM 19672 / NBRC 101217 / Yu37-1)	FALSE
tr|U5PC82|U5PC82_MESFO	U5PC82_MESFO	1406864	Mesoplasma florum W37	FALSE
tr|G4T0C1|G4T0C1_META2	G4T0C1_META2	1091494	Methylomicrobium alcaliphilum (strain DSM 19304 / NCIMB 14124 / VKM B-2133 / 20Z)	FALSE
tr|C7RQE1|C7RQE1_ACCPU	C7RQE1_ACCPU	522306	Accumulibacter phosphatis (strain UW-1)	FALSE
tr|R7AL43|R7AL43_9ACTN	R7AL43_9ACTN	1262852	Collinsella sp. CAG:398	FALSE
tr|Q07R91|Q07R91_RHOP5	Q07R91_RHOP5	316055	Rhodopseudomonas palustris (strain BisA53)	FALSE
tr|G7W4P8|G7W4P8_PAETH	G7W4P8_PAETH	985665	Paenibacillus terrae (strain HPL-003)	FALSE
tr|K9XUU5|K9XUU5_STAC7	K9XUU5_STAC7	111780	Stanieria cyanosphaera (strain ATCC 29371 / PCC 7437)	FALSE
tr|R6QRC1|R6QRC1_9FIRM	R6QRC1_9FIRM	1262699	Anaerostipes sp. CAG:276	FALSE
tr|T0VDF7|T0VDF7_9STRE	T0VDF7_9STRE	1301	Streptococcus	FALSE
tr|G8QH24|G8QH24_AZOSU	G8QH24_AZOSU	640081	Azospira oryzae (strain ATCC BAA-33 / DSM 13638 / PS)	FALSE
tr|E8TX26|E8TX26_ALIDB	E8TX26_ALIDB	179636	Alicycliphilus denitrificans	FALSE
tr|M4XDP1|M4XDP1_PSEDE	M4XDP1_PSEDE	1294143	Pseudomonas denitrificans ATCC 13867	FALSE
tr|R7JNS1|R7JNS1_9PORP	R7JNS1_9PORP	1262913	Parabacteroides sp. CAG:409	FALSE
tr|R6YAP2|R6YAP2_9CLOT	R6YAP2_9CLOT	1262841	Clostridium sp. CAG:798	FALSE
tr|R7N978|R7N978_9FIRM	R7N978_9FIRM	1262892	Eubacterium sp. CAG:76	FALSE
tr|G8VAX9|G8VAX9_PROAA	G8VAX9_PROAA	1114966	Propionibacterium acnes TypeIA2 P.acn33	FALSE
tr|F4DNX8|F4DNX8_PSEMN	F4DNX8_PSEMN	1001585	Pseudomonas mendocina (strain NK-01)	FALSE
tr|D7E1E7|D7E1E7_NOSA0	D7E1E7_NOSA0	551115	Nostoc azollae (strain 0708)	FALSE
tr|G2SHB4|G2SHB4_RHOMR	G2SHB4_RHOMR	29549	Rhodothermus marinus	FALSE
tr|K0CYD0|K0CYD0_ALTMS	K0CYD0_ALTMS	1004785	Alteromonas macleodii (strain Black Sea 11)	FALSE
tr|R6A5D1|R6A5D1_9BACE	R6A5D1_9BACE	1263053	Bacteroides stercoris CAG:120	FALSE
tr|F0V2H9|F0V2H9_MYCS3	F0V2H9_MYCS3	57372	Mycoplasma suis	FALSE
tr|R5PJ33|R5PJ33_9BURK	R5PJ33_9BURK	1263111	Sutterella wadsworthensis CAG:135	FALSE
tr|R6K6Y7|R6K6Y7_9FIRM	R6K6Y7_9FIRM	1262885	Eubacterium sp. CAG:248	FALSE
tr|L7W4R2|L7W4R2_NONDD	L7W4R2_NONDD	592029	Nonlabens dokdonensis (strain DSM 17205 / KCTC 12402 / DSW-6)	FALSE
tr|R6H3V2|R6H3V2_9FIRM	R6H3V2_9FIRM	1262997	Firmicutes bacterium CAG:582	FALSE
tr|W8R5C3|W8R5C3_PSEST	W8R5C3_PSEST	316	Pseudomonas stutzeri	FALSE
tr|H8XS56|H8XS56_FLAIG	H8XS56_FLAIG	1094466	Flavobacterium indicum (strain DSM 17447 / CIP 109464 / GPTSA100-9)	FALSE
tr|R6FGI5|R6FGI5_9PORP	R6FGI5_9PORP	283168	Odoribacter	FALSE
tr|C7BHV8|C7BHV8_PHOAA	C7BHV8_PHOAA	553480	Photorhabdus asymbiotica subsp. asymbiotica (strain ATCC 43949 / 3105-77)	FALSE
tr|Q165U4|Q165U4_ROSDO	Q165U4_ROSDO	375451	Roseobacter denitrificans (strain ATCC 33942 / OCh 114)	FALSE
tr|A7H0M6|A7H0M6_CAMC5	A7H0M6_CAMC5	360105	Campylobacter curvus (strain 525.92)	FALSE
tr|E0TDW0|E0TDW0_PARBH	E0TDW0_PARBH	314260	Parvularcula bermudensis (strain ATCC BAA-594 / HTCC2503 / KCTC 12087)	FALSE
tr|F0RYZ8|F0RYZ8_SPHGB	F0RYZ8_SPHGB	158189	Sphaerochaeta globosa (strain ATCC BAA-1886 / DSM 22777 / Buddy)	FALSE
tr|R5DHP7|R5DHP7_9PORP	R5DHP7_9PORP	1263091	Parabacteroides johnsonii CAG:246	FALSE
tr|B1MZY7|B1MZY7_LEUCK	B1MZY7_LEUCK	349519	Leuconostoc citreum (strain KM20)	FALSE
tr|J9R5I2|J9R5I2_RIEAN	J9R5I2_RIEAN	1228997	Riemerella anatipestifer RA-CH-1	FALSE
tr|J9R2B3|J9R2B3_RIEAN	J9R2B3_RIEAN	1228997	Riemerella anatipestifer RA-CH-1	FALSE
tr|B2UPW5|B2UPW5_AKKM8	B2UPW5_AKKM8	349741	Akkermansia muciniphila (strain ATCC BAA-835)	FALSE
tr|M4Q202|M4Q202_LIBAS	M4Q202_LIBAS	34021	Candidatus Liberibacter asiaticus	FALSE
tr|M1PB47|M1PB47_DESSD	M1PB47_DESSD	1167006	Desulfocapsa sulfexigens (strain DSM 10523 / SB164P1)	FALSE
tr|I9AKI3|I9AKI3_LACPE	I9AKI3_LACPE	1136177	Lactobacillus pentosus KCA1	FALSE
tr|I4XW80|I4XW80_9PSED	I4XW80_9PSED	587753	Pseudomonas chlororaphis	FALSE
tr|K7RWL8|K7RWL8_PROA4	K7RWL8_PROA4	1171373	Propionibacterium acidipropionici (strain ATCC 4875 / DSM 20272 / JCM 6432 / NBRC 12425 / NCIMB 8070)	FALSE
tr|C6C1J7|C6C1J7_DESAD	C6C1J7_DESAD	526222	Desulfovibrio salexigens (strain ATCC 14822 / DSM 2638 / NCIB 8403 / VKM B-1763)	FALSE
tr|I0JMT7|I0JMT7_HALH3	I0JMT7_HALH3	866895	Halobacillus halophilus (strain ATCC 35676 / DSM 2266 / JCM 20832 / NBRC 102448/ NCIMB 2269)	FALSE
tr|I1YUW3|I1YUW3_PREI7	I1YUW3_PREI7	246198	Prevotella intermedia (strain 17)	FALSE
tr|B4U5L7|B4U5L7_HYDS0	B4U5L7_HYDS0	380749	Hydrogenobaculum sp. (strain Y04AAS1)	FALSE
tr|D1C084|D1C084_XYLCX	D1C084_XYLCX	446471	Xylanimonas cellulosilytica (strain DSM 15894 / CECT 5975 / LMG 20990 / XIL07)	FALSE
tr|A0A023X3E9|A0A023X3E9_9ACTN	A0A023X3E9_9ACTN	42256	Rubrobacter radiotolerans	FALSE
tr|E8RGI0|E8RGI0_DESPD	E8RGI0_DESPD	577650	Desulfobulbus propionicus (strain ATCC 33891 / DSM 2032 / 1pr3)	FALSE
tr|G8LR29|G8LR29_9FLAO	G8LR29_9FLAO	1075399	Blattabacterium sp. (Cryptocercus punctulatus) str. Cpu	FALSE
tr|K9THT8|K9THT8_9CYAN	K9THT8_9CYAN	56110	Oscillatoria acuminata PCC 6304	FALSE
tr|A6TRJ2|A6TRJ2_ALKMQ	A6TRJ2_ALKMQ	293826	Alkaliphilus metalliredigens (strain QYMF)	FALSE
tr|K9TDW2|K9TDW2_9CYAN	K9TDW2_9CYAN	56110	Oscillatoria acuminata PCC 6304	FALSE
tr|D3V426|D3V426_XENBS	D3V426_XENBS	406818	Xenorhabdus bovienii (strain SS-2004)	FALSE
tr|D5H287|D5H287_LACCS	D5H287_LACCS	748671	Lactobacillus crispatus (strain ST1)	FALSE
tr|I7A709|I7A709_MELRP	I7A709_MELRP	1191523	Melioribacter roseus (strain JCM 17771 / P3M-2)	FALSE
tr|C8WFM9|C8WFM9_ZYMMN	C8WFM9_ZYMMN	622759	Zymomonas mobilis subsp. mobilis (strain NCIB 11163)	FALSE
tr|Q3A1W3|Q3A1W3_PELCD	Q3A1W3_PELCD	338963	Pelobacter carbinolicus (strain DSM 2380 / Gra Bd 1)	FALSE
tr|D3FTX4|D3FTX4_BACPE	D3FTX4_BACPE	398511	Bacillus pseudofirmus (strain OF4)	FALSE
tr|D8GS43|D8GS43_CLOLD	D8GS43_CLOLD	1485	Clostridium	FALSE
tr|A6L2X2|A6L2X2_BACV8	A6L2X2_BACV8	435590	Bacteroides vulgatus (strain ATCC 8482 / DSM 1447 / NCTC 11154)	FALSE
tr|E8MZ43|E8MZ43_ANATU	E8MZ43_ANATU	926569	Anaerolinea thermophila (strain DSM 14523 / JCM 11388 / NBRC 100420 / UNI-1)	FALSE
tr|I5B638|I5B638_9DELT	I5B638_9DELT	879212	Desulfobacter postgatei 2ac9	FALSE
tr|R5RAY2|R5RAY2_9BACE	R5RAY2_9BACE	1263047	Bacteroides fragilis CAG:558	FALSE
tr|D9RRN8|D9RRN8_PREMB	D9RRN8_PREMB	553174	Prevotella melaninogenica (strain ATCC 25845 / DSM 7089 / JCM 6325 / VPI 2381 / B282)	FALSE
tr|R6R960|R6R960_9FIRM	R6R960_9FIRM	1263023	Firmicutes bacterium CAG:449	FALSE
tr|R5KX98|R5KX98_9CLOT	R5KX98_9CLOT	1262847	Clostridium sp. CAG:921	FALSE
tr|R5GQF7|R5GQF7_9FIRM	R5GQF7_9FIRM	1262893	Eubacterium sp. CAG:786	FALSE
tr|D1ANL2|D1ANL2_SEBTE	D1ANL2_SEBTE	526218	Sebaldella termitidis (strain ATCC 33386 / NCTC 11300)	FALSE
tr|D0IYD0|D0IYD0_COMT2	D0IYD0_COMT2	688245	Comamonas testosteroni (strain CNB-2)	FALSE
tr|W5XD63|W5XD63_9BACT	W5XD63_9BACT	661478	Fimbriimonas ginsengisoli Gsoil 348	FALSE
tr|R6K0D8|R6K0D8_9CLOT	R6K0D8_9CLOT	1263065	Clostridium clostridioforme CAG:132	FALSE
tr|C7NJ94|C7NJ94_KYTSD	C7NJ94_KYTSD	478801	Kytococcus sedentarius (strain ATCC 14392 / DSM 20547 / CCM 314 / 541)	FALSE
tr|E8N9M2|E8N9M2_MICTS	E8N9M2_MICTS	979556	Microbacterium testaceum (strain StLB037)	FALSE
tr|J7KZK4|J7KZK4_PECCC	J7KZK4_PECCC	1218933	Pectobacterium carotovorum subsp. carotovorum PCC21	FALSE
tr|K8GTM4|K8GTM4_9CYAN	K8GTM4_9CYAN	864702	Oscillatoriales cyanobacterium JSC-12	FALSE
tr|K8GN85|K8GN85_9CYAN	K8GN85_9CYAN	864702	Oscillatoriales cyanobacterium JSC-12	FALSE
tr|C5CRC1|C5CRC1_VARPS	C5CRC1_VARPS	543728	Variovorax paradoxus (strain S110)	FALSE
tr|W4L1L0|W4L1L0_STRTR	W4L1L0_STRTR	1433289	Streptococcus thermophilus M17PTZA496	FALSE
tr|A4SZY2|A4SZY2_POLSQ	A4SZY2_POLSQ	312153	Polynucleobacter necessarius subsp. asymbioticus (strain DSM 18221 / CIP 109841 / QLW-P1DMWA-1)	FALSE
tr|R5TPS3|R5TPS3_9FIRM	R5TPS3_9FIRM	1263106	Ruminococcus gnavus CAG:126	FALSE
tr|C8WHJ6|C8WHJ6_EGGLE	C8WHJ6_EGGLE	479437	Eggerthella lenta (strain ATCC 25559 / DSM 2243 / JCM 9979 / NCTC 11813 / VPI 0255)	FALSE
tr|R6C1I3|R6C1I3_9BACT	R6C1I3_9BACT	1263102	Prevotella copri CAG:164	FALSE
tr|F8LGF4|F8LGF4_STREH	F8LGF4_STREH	1048332	Streptococcus salivarius (strain CCHSS3)	FALSE
tr|G4KWI9|G4KWI9_OSCVS	G4KWI9_OSCVS	693746	Oscillibacter valericigenes (strain DSM 18026 / NBRC 101213 / Sjm18-20)	FALSE
tr|I3TJN0|I3TJN0_TISMK	I3TJN0_TISMK	1110502	Tistrella mobilis (strain KA081020-065)	FALSE
tr|W8KG42|W8KG42_HALHR	W8KG42_HALHR	1354791	Halorhodospira halochloris str. A	FALSE
tr|C6D2C4|C6D2C4_PAESJ	C6D2C4_PAESJ	324057	Paenibacillus sp. (strain JDR-2)	FALSE
tr|V5NI20|V5NI20_HELPX	V5NI20_HELPX	210	Helicobacter pylori	FALSE
tr|F2NVX5|F2NVX5_TRES6	F2NVX5_TRES6	869209	Treponema succinifaciens (strain ATCC 33096 / DSM 2489 / 6091)	FALSE
tr|W5WPY8|W5WPY8_9CORY	W5WPY8_9CORY	1451189	Corynebacterium falsenii DSM 44353	FALSE
tr|R9YPG9|R9YPG9_STAAU	R9YPG9_STAAU	1323661	Staphylococcus aureus CA-347	FALSE
tr|K4KS57|K4KS57_SIMAS	K4KS57_SIMAS	1117647	Simiduia agarivorans (strain DSM 21679 / JCM 13881 / BCRC 17597 / SA1)	FALSE
tr|R5Y345|R5Y345_9BACE	R5Y345_9BACE	1262736	Bacteroides sp. CAG:144	FALSE
tr|T1ZXI5|T1ZXI5_STRAP	T1ZXI5_STRAP	862970	Streptococcus anginosus C1051	FALSE
tr|U5NB10|U5NB10_9MOLU	U5NB10_9MOLU	1403316	Mycoplasma parvum str. Indiana	FALSE
tr|F8CZW4|F8CZW4_GEOTC	F8CZW4_GEOTC	129337	Geobacillus	FALSE
tr|W0ITI4|W0ITI4_9BACT	W0ITI4_9BACT	794903	Opitutaceae bacterium TAV5	FALSE
tr|V6KE35|V6KE35_STRNV	V6KE35_STRNV	1352941	Streptomyces niveus NCIMB 11891	FALSE
tr|F0STX7|F0STX7_SYNGF	F0STX7_SYNGF	645991	Syntrophobotulus glycolicus (strain DSM 8271 / FlGlyR)	FALSE
tr|R7EH23|R7EH23_9BACE	R7EH23_9BACE	1263055	Bacteroides uniformis CAG:3	FALSE
tr|D8JHX4|D8JHX4_ACISD	D8JHX4_ACISD	436717	Acinetobacter oleivorans (strain JCM 16667 / KCTC 23045 / DR1)	FALSE
tr|B4S4R7|B4S4R7_PROA2	B4S4R7_PROA2	290512	Prosthecochloris aestuarii (strain DSM 271 / SK 413)	FALSE
tr|F7MEM8|F7MEM8_FUSNU	F7MEM8_FUSNU	469601	Fusobacterium nucleatum subsp. animalis 21_1A	FALSE
tr|F5XDV6|F5XDV6_MICPN	F5XDV6_MICPN	1032480	Microlunatus phosphovorus (strain ATCC 700054 / DSM 10555 / JCM 9379 / NBRC 101784 / NCIMB 13414 / VKM Ac-1990 / NM-1)	FALSE
tr|F8KLW4|F8KLW4_STALN	F8KLW4_STALN	28035	Staphylococcus lugdunensis	FALSE
tr|H2FUV0|H2FUV0_OCESG	H2FUV0_OCESG	511062	Oceanimonas sp. (strain GK1)	FALSE
tr|R5SBA7|R5SBA7_9GAMM	R5SBA7_9GAMM	1262690	Acinetobacter sp. CAG:196	FALSE
tr|F8GGI5|F8GGI5_NITSI	F8GGI5_NITSI	261292	Nitrosomonas sp. (strain Is79A3)	FALSE
tr|W0BG89|W0BG89_9GAMM	W0BG89_9GAMM	1268635	Legionella oakridgensis ATCC 33761 = DSM 21215	FALSE
tr|G2HS82|G2HS82_9PROT	G2HS82_9PROT	944547	Arcobacter sp. L	FALSE
tr|J9S2D9|J9S2D9_9ACTO	J9S2D9_9ACTO	337191	Gordonia sp. KTR9	FALSE
tr|F7Z490|F7Z490_BACC6	F7Z490_BACC6	941639	Bacillus coagulans (strain 2-6)	FALSE
tr|Q28QV9|Q28QV9_JANSC	Q28QV9_JANSC	290400	Jannaschia sp. (strain CCS1)	FALSE
tr|R5TVP8|R5TVP8_9BACE	R5TVP8_9BACE	1262747	Bacteroides sp. CAG:702	FALSE
tr|D7GQH7|D7GQH7_9FIRM	D7GQH7_9FIRM	186802	Clostridiales	FALSE
tr|A3DEA3|A3DEA3_CLOTH	A3DEA3_CLOTH	1515	Ruminiclostridium thermocellum	FALSE
tr|R5ZB27|R5ZB27_9CLOT	R5ZB27_9CLOT	1262821	Clostridium sp. CAG:568	FALSE
tr|A6VKZ3|A6VKZ3_ACTSZ	A6VKZ3_ACTSZ	339671	Actinobacillus succinogenes (strain ATCC 55618 / 130Z)	FALSE
tr|G8ANE3|G8ANE3_AZOBR	G8ANE3_AZOBR	192	Azospirillum brasilense	FALSE
tr|E1Q1P5|E1Q1P5_HELPM	E1Q1P5_HELPM	765962	Helicobacter pylori (strain SJM180)	FALSE
tr|Q47RS6|Q47RS6_THEFY	Q47RS6_THEFY	269800	Thermobifida fusca (strain YX)	FALSE
tr|A4VJP2|A4VJP2_PSEU5	A4VJP2_PSEU5	379731	Pseudomonas stutzeri (strain A1501)	FALSE
tr|C6CBL7|C6CBL7_DICDC	C6CBL7_DICDC	579405	Dickeya dadantii (strain Ech703)	FALSE
tr|C7LXZ9|C7LXZ9_ACIFD	C7LXZ9_ACIFD	525909	Acidimicrobium ferrooxidans (strain DSM 10331 / JCM 15462 / NBRC 103882 / ICP)	FALSE
tr|W0A5D1|W0A5D1_9SPHN	W0A5D1_9SPHN	1123269	Sphingomonas sanxanigenens DSM 19645 = NX02	FALSE
tr|C0AQ39|C0AQ39_9SPIO	C0AQ39_9SPIO	498742	Borrelia spielmanii A14S	FALSE
tr|R6B7M4|R6B7M4_9CLOT	R6B7M4_9CLOT	1262784	Clostridium sp. CAG:245	FALSE
tr|L7WX87|L7WX87_STAWS	L7WX87_STAWS	1194526	Staphylococcus warneri (strain SG1)	FALSE
tr|R5G2F2|R5G2F2_9ACTN	R5G2F2_9ACTN	1262874	Eggerthella sp. CAG:1427	FALSE
tr|B3PM51|B3PM51_MYCA5	B3PM51_MYCA5	243272	Mycoplasma arthritidis (strain 158L3-1)	FALSE
tr|I0HGJ4|I0HGJ4_ACTM4	I0HGJ4_ACTM4	512565	Actinoplanes missouriensis (strain ATCC 14538 / DSM 43046 / CBS 188.64 / JCM 3121 / NCIMB 12654 / NBRC 102363 / 431)	FALSE
tr|F2I5Q4|F2I5Q4_AERUA	F2I5Q4_AERUA	866775	Aerococcus urinae (strain ACS-120-V-Col10a)	FALSE
tr|R6CRN6|R6CRN6_9CLOT	R6CRN6_9CLOT	1262816	Clostridium sp. CAG:510	FALSE
tr|F7QPK7|F7QPK7_9BRAD	F7QPK7_9BRAD	709797	Bradyrhizobiaceae bacterium SG-6C	FALSE
tr|Q0AXJ0|Q0AXJ0_SYNWW	Q0AXJ0_SYNWW	335541	Syntrophomonas wolfei subsp. wolfei (strain DSM 2245B / Goettingen)	FALSE
tr|D4G7M5|D4G7M5_RIEPU	D4G7M5_RIEPU	515618	Riesia pediculicola (strain USDA)	FALSE
tr|L0EUV5|L0EUV5_LIBCB	L0EUV5_LIBCB	1215343	Liberibacter crescens (strain BT-1)	FALSE
tr|E1R0A6|E1R0A6_OLSUV	E1R0A6_OLSUV	633147	Olsenella uli (strain ATCC 49627 / DSM 7084 / CIP 109912 / JCM 12494 / VPI D76D-27C)	FALSE
tr|I9AGK2|I9AGK2_9THEO	I9AGK2_9THEO	1754	Thermoanaerobacter	FALSE
tr|R6S274|R6S274_9BACE	R6S274_9BACE	1263041	Bacteroides coprophilus CAG:333	FALSE
tr|W5SZ20|W5SZ20_BORHE	W5SZ20_BORHE	1313295	Borrelia hermsii YBT	FALSE
tr|D5BZJ4|D5BZJ4_NITHN	D5BZJ4_NITHN	472759	Nitrosococcus halophilus (strain Nc4)	FALSE
tr|Q2GDN2|Q2GDN2_NEOSM	Q2GDN2_NEOSM	222891	Neorickettsia sennetsu (strain Miyayama)	FALSE
tr|R6EYM5|R6EYM5_9BACT	R6EYM5_9BACT	1262929	Prevotella sp. CAG:520	FALSE
tr|H8K307|H8K307_RICAG	H8K307_RICAG	1105111	Rickettsia amblyommii (strain GAT-30V)	FALSE
tr|J7TMD6|J7TMD6_MORMO	J7TMD6_MORMO	1124991	Morganella morganii subsp. morganii KT	FALSE
tr|I6ZFL5|I6ZFL5_MYCWM	I6ZFL5_MYCWM	1197325	Mycoplasma wenyonii (strain Massachusetts)	FALSE
tr|M9WPI0|M9WPI0_9RICK	M9WPI0_9RICK	1236908	Wolbachia endosymbiont of Drosophila simulans wNo	FALSE
tr|H8KZB5|H8KZB5_FRAAD	H8KZB5_FRAAD	767434	Frateuria aurantia (strain ATCC 33424 / DSM 6220 / NBRC 3245 / NCIMB 13370)	FALSE
tr|W0EBS3|W0EBS3_9FIRM	W0EBS3_9FIRM	871968	Desulfitobacterium metallireducens DSM 15288	FALSE
tr|A6LBZ5|A6LBZ5_PARD8	A6LBZ5_PARD8	375288	Parabacteroides	FALSE
tr|D4LAG8|D4LAG8_RUMC1	D4LAG8_RUMC1	213810	Ruminococcus champanellensis (strain DSM 18848 / JCM 17042 / 18P13)	FALSE
tr|A6H1S7|A6H1S7_FLAPJ	A6H1S7_FLAPJ	402612	Flavobacterium psychrophilum (strain JIP02/86 / ATCC 49511)	FALSE
tr|R5XCK3|R5XCK3_9FIRM	R5XCK3_9FIRM	1262700	Anaerotruncus sp. CAG:528	FALSE
tr|K0IG51|K0IG51_9BURK	K0IG51_9BURK	358220	Acidovorax sp. KKS102	FALSE
tr|R5NMW3|R5NMW3_9CLOT	R5NMW3_9CLOT	1262774	Clostridium sp. CAG:127	FALSE
tr|C1F6L2|C1F6L2_ACIC5	C1F6L2_ACIC5	240015	Acidobacterium capsulatum (strain ATCC 51196 / DSM 11244 / JCM 7670)	FALSE
tr|B2A3V4|B2A3V4_NATTJ	B2A3V4_NATTJ	457570	Natranaerobius thermophilus (strain ATCC BAA-1301 / DSM 18059 / JW/NM-WN-LF)	FALSE
tr|C8W3R9|C8W3R9_DESAS	C8W3R9_DESAS	485916	Desulfotomaculum acetoxidans (strain ATCC 49208 / DSM 771 / VKM B-1644)	FALSE
tr|S5MZL6|S5MZL6_SALBN	S5MZL6_SALBN	54736	Salmonella bongori	FALSE
tr|J7IRZ7|J7IRZ7_DESMD	J7IRZ7_DESMD	768704	Desulfosporosinus meridiei (strain ATCC BAA-275 / DSM 13257 / NCIMB 13706 / S10)	FALSE
tr|R6Q8W3|R6Q8W3_9FIRM	R6Q8W3_9FIRM	1262886	Eubacterium sp. CAG:251	FALSE
tr|K9S342|K9S342_9CYAN	K9S342_9CYAN	1173025	Geitlerinema sp. PCC 7407	FALSE
tr|F4HGF2|F4HGF2_MYCHM	F4HGF2_MYCHM	2100	Mycoplasma hyorhinis	FALSE
tr|C1F677|C1F677_ACIC5	C1F677_ACIC5	240015	Acidobacterium capsulatum (strain ATCC 51196 / DSM 11244 / JCM 7670)	FALSE
tr|W0JF33|W0JF33_DESAE	W0JF33_DESAE	694431	Desulfurella acetivorans A63	FALSE
tr|A3U6B8|A3U6B8_CROAH	A3U6B8_CROAH	216432	Croceibacter atlanticus (strain ATCC BAA-628 / HTCC2559 / KCTC 12090)	FALSE
tr|C7XMS2|C7XMS2_FUSNV	C7XMS2_FUSNV	469604	Fusobacterium nucleatum subsp. vincentii 3_1_36A2	FALSE
tr|D5V7I3|D5V7I3_ARCNC	D5V7I3_ARCNC	572480	Arcobacter nitrofigilis (strain ATCC 33309 / DSM 7299 / LMG 7604 / NCTC 12251 / CI)	FALSE
tr|D3NTX2|D3NTX2_AZOS1	D3NTX2_AZOS1	137722	Azospirillum sp. (strain B510)	FALSE
tr|C1F5L9|C1F5L9_ACIC5	C1F5L9_ACIC5	240015	Acidobacterium capsulatum (strain ATCC 51196 / DSM 11244 / JCM 7670)	FALSE
tr|F7XTB9|F7XTB9_TREPU	F7XTB9_TREPU	545776	Treponema paraluiscuniculi (strain Cuniculi A)	FALSE
tr|R5THY9|R5THY9_9CLOT	R5THY9_9CLOT	1262833	Clostridium sp. CAG:710	FALSE
tr|I3Y730|I3Y730_THIV6	I3Y730_THIV6	765911	Thiocystis violascens (strain ATCC 17096 / DSM 198 / 6111)	FALSE
tr|R5B9V3|R5B9V3_9BACT	R5B9V3_9BACT	1262696	Alistipes sp. CAG:514	FALSE
tr|B7XUE1|B7XUE1_BORGR	B7XUE1_BORGR	519049	Borrelia garinii Far04	FALSE
tr|M1UZD0|M1UZD0_9CORY	M1UZD0_9CORY	1121353	Corynebacterium callunae DSM 20147	FALSE
tr|F6IGZ6|F6IGZ6_9SPHN	F6IGZ6_9SPHN	702113	Novosphingobium sp. PP1Y	FALSE
tr|R5I6P2|R5I6P2_9FIRM	R5I6P2_9FIRM	1262964	Ruminococcus sp. CAG:60	FALSE
tr|L0IJH2|L0IJH2_THETR	L0IJH2_THETR	1517	Thermoanaerobacterium thermosaccharolyticum	FALSE
tr|G8PS39|G8PS39_PSEUV	G8PS39_PSEUV	911045	Pseudovibrio sp. (strain FO-BEG1)	FALSE
tr|X4QWS1|X4QWS1_9ACTO	X4QWS1_9ACTO	1661	Trueperella pyogenes	FALSE
tr|R7EYZ1|R7EYZ1_9BACI	R7EYZ1_9BACI	1262708	Bacillus sp. CAG:988	FALSE
tr|X5H3U3|X5H3U3_9RICK	X5H3U3_9RICK	391036	Ehrlichia sp. HF	FALSE
tr|K0G5G9|K0G5G9_ACTSU	K0G5G9_ACTSU	696748	Actinobacillus suis H91-0380	FALSE
tr|G8X517|G8X517_FLACA	G8X517_FLACA	1041826	Flavobacterium columnare (strain ATCC 49512 / CIP 103533 / TG 44/87)	FALSE
tr|Q2JK85|Q2JK85_SYNJB	Q2JK85_SYNJB	321332	Synechococcus sp. (strain JA-2-3B'a(2-13))	FALSE
tr|X3X657|X3X657_SALEN	X3X657_SALEN	1412569	Salmonella enterica subsp. enterica serovar Enteritidis str. EC20120994	FALSE
tr|R6W612|R6W612_9FIRM	R6W612_9FIRM	1262957	Ruminococcus sp. CAG:382	FALSE
tr|G8M1C6|G8M1C6_CLOCD	G8M1C6_CLOCD	720554	Clostridium clariflavum (strain DSM 19732 / NBRC 101661 / EBR45)	FALSE
tr|R6MLD8|R6MLD8_9BACE	R6MLD8_9BACE	1262739	Bacteroides sp. CAG:443	FALSE
tr|R6QT60|R6QT60_9FIRM	R6QT60_9FIRM	1263025	Firmicutes bacterium CAG:466	FALSE
tr|E6SDM7|E6SDM7_INTC7	E6SDM7_INTC7	710696	Intrasporangium calvum (strain ATCC 23552 / DSM 43043 / JCM 3097 / NBRC 12989 / 7 KIP)	FALSE
tr|U5VI30|U5VI30_9PSED	U5VI30_9PSED	69328	Pseudomonas sp. VLB120	FALSE
tr|E4RSP0|E4RSP0_LEAB4	E4RSP0_LEAB4	649349	Leadbetterella byssophila (strain DSM 17132 / KACC 11308 / 4M15)	FALSE
tr|R5C4U7|R5C4U7_9BACE	R5C4U7_9BACE	1262743	Bacteroides sp. CAG:598	FALSE
tr|R6MGE9|R6MGE9_9FIRM	R6MGE9_9FIRM	1263021	Firmicutes bacterium CAG:41	FALSE
tr|R6H290|R6H290_9CLOT	R6H290_9CLOT	1262823	Clostridium sp. CAG:575	FALSE
tr|A8L6J1|A8L6J1_FRASN	A8L6J1_FRASN	298653	Frankia sp. (strain EAN1pec)	FALSE
tr|R5RY51|R5RY51_9FIRM	R5RY51_9FIRM	1263003	Firmicutes bacterium CAG:129	FALSE
tr|V9RTG8|V9RTG8_ALCXX	V9RTG8_ALCXX	1216976	Achromobacter xylosoxidans NBRC 15126 = ATCC 27061	FALSE
tr|A8L2Z2|A8L2Z2_FRASN	A8L2Z2_FRASN	298653	Frankia sp. (strain EAN1pec)	FALSE
tr|A8L0T0|A8L0T0_FRASN	A8L0T0_FRASN	298653	Frankia sp. (strain EAN1pec)	FALSE
tr|I2AWW6|I2AWW6_FRANT	I2AWW6_FRANT	299583	Francisella noatunensis subsp. orientalis	FALSE
tr|R5W192|R5W192_9BACT	R5W192_9BACT	239759	Alistipes	FALSE
tr|D8NYA8|D8NYA8_RALSL	D8NYA8_RALSL	305	Ralstonia solanacearum	FALSE
tr|W0RC74|W0RC74_BIBTR	W0RC74_BIBTR	1263832	Bibersteinia trehalosi USDA-ARS-USMARC-190	FALSE
tr|R5ZYP7|R5ZYP7_9FIRM	R5ZYP7_9FIRM	1730	Eubacterium	FALSE
tr|A5TXF8|A5TXF8_FUSNP	A5TXF8_FUSNP	393480	Fusobacterium nucleatum subsp. polymorphum ATCC 10953	FALSE
tr|B2GKH2|B2GKH2_KOCRD	B2GKH2_KOCRD	378753	Kocuria rhizophila (strain ATCC 9341 / DSM 348 / NBRC 103217 / DC2201)	FALSE
tr|D3I9G8|D3I9G8_9BACT	D3I9G8_9BACT	575614	Prevotella sp. oral taxon 299 str. F0039	FALSE
tr|U5WYV4|U5WYV4_MYCKA	U5WYV4_MYCKA	557599	Mycobacterium kansasii ATCC 12478	FALSE
tr|G4QB58|G4QB58_TAYAM	G4QB58_TAYAM	1008459	Taylorella asinigenitalis (strain MCE3)	FALSE
tr|H8G8L2|H8G8L2_9PSEU	H8G8L2_9PSEU	882081	Saccharomonospora azurea NA-128	FALSE
tr|R6YKZ9|R6YKZ9_9FIRM	R6YKZ9_9FIRM	1262989	Firmicutes bacterium CAG:94	FALSE
tr|K0AAG9|K0AAG9_EXIAB	K0AAG9_EXIAB	1087448	Exiguobacterium antarcticum (strain B7)	FALSE
tr|D5UMC3|D5UMC3_TSUPD	D5UMC3_TSUPD	521096	Tsukamurella paurometabola (strain ATCC 8368 / DSM 20162 / JCM 10117 / NBRC 16120 / NCTC 13040)	FALSE
tr|W0DDS5|W0DDS5_9AQUI	W0DDS5_9AQUI	932678	Thermocrinis ruber DSM 12173	FALSE
tr|D6E6Q7|D6E6Q7_9ACTN	D6E6Q7_9ACTN	657308	Gordonibacter pamelaeae 7-10-1-b	FALSE
tr|J9YVH1|J9YVH1_9PROT	J9YVH1_9PROT	859653	alpha proteobacterium HIMB5	FALSE
tr|G0C3V5|G0C3V5_9ENTR	G0C3V5_9ENTR	613	Serratia	FALSE
tr|K0DFL3|K0DFL3_BORGR	K0DFL3_BORGR	1234596	Borrelia garinii NMJW1	FALSE
tr|A8GPU6|A8GPU6_RICAH	A8GPU6_RICAH	293614	Rickettsia akari (strain Hartford)	FALSE
tr|R5Q7B8|R5Q7B8_9CLOT	R5Q7B8_9CLOT	1262839	Clostridium sp. CAG:780	FALSE
tr|R6UUI5|R6UUI5_9FIRM	R6UUI5_9FIRM	1262981	Erysipelotrichaceae bacterium CAG:64	FALSE
tr|E8YPB9|E8YPB9_9BURK	E8YPB9_9BURK	32008	Burkholderia	FALSE
tr|K9YLY6|K9YLY6_CYASC	K9YLY6_CYASC	292563	Cyanobacterium stanieri (strain ATCC 29140 / PCC 7202)	FALSE
tr|D8MEM8|D8MEM8_LEUGT	D8MEM8_LEUGT	762550	Leuconostoc gasicomitatum (strain DSM 15947 / CECT 5767 / JCM 12535 / LMG 18811 / TB1-10)	FALSE
tr|U5MPG0|U5MPG0_CLOSA	U5MPG0_CLOSA	1345695	Clostridium saccharobutylicum DSM 13864	FALSE
tr|G2TMK0|G2TMK0_BACCO	G2TMK0_BACCO	345219	Bacillus coagulans 36D1	FALSE
tr|U5PKE8|U5PKE8_LACLL	U5PKE8_LACLL	1399116	Lactococcus lactis subsp. lactis KLDS 4.0325	FALSE
tr|R4XM56|R4XM56_ALCXX	R4XM56_ALCXX	1167634	Achromobacter xylosoxidans NH44784-1996	FALSE
tr|R4WMY5|R4WMY5_9BURK	R4WMY5_9BURK	758793	Burkholderia sp. RPE64	FALSE
tr|B9KXK1|B9KXK1_THERP	B9KXK1_THERP	309801	Thermomicrobium roseum (strain ATCC 27502 / DSM 5159 / P-2)	FALSE
tr|B9L413|B9L413_THERP	B9L413_THERP	309801	Thermomicrobium roseum (strain ATCC 27502 / DSM 5159 / P-2)	FALSE
tr|R5WDR0|R5WDR0_9CLOT	R5WDR0_9CLOT	1262777	Clostridium sp. CAG:167	FALSE
tr|G0GE49|G0GE49_SPITZ	G0GE49_SPITZ	154	Spirochaeta thermophila	FALSE
tr|D0FV80|D0FV80_ERWPE	D0FV80_ERWPE	79967	Erwinia pyrifoliae	FALSE
tr|F5YHW2|F5YHW2_TREPZ	F5YHW2_TREPZ	545694	Treponema primitia (strain ATCC BAA-887 / DSM 12427 / ZAS-2)	FALSE
tr|Q04T44|Q04T44_LEPBJ	Q04T44_LEPBJ	338217	Leptospira borgpetersenii serovar Hardjo-bovis	FALSE
tr|D6S5Y8|D6S5Y8_9LACO	D6S5Y8_9LACO	525329	Lactobacillus jensenii JV-V16	FALSE
tr|T0V8W4|T0V8W4_9STRE	T0V8W4_9STRE	1316408	Streptococcus sp. HSISM1	FALSE
tr|R5MR90|R5MR90_9FIRM	R5MR90_9FIRM	1262990	Firmicutes bacterium CAG:884	FALSE
tr|K9SQ25|K9SQ25_9SYNE	K9SQ25_9SYNE	1173263	Synechococcus sp. PCC 7502	FALSE
tr|R7GMX9|R7GMX9_9FIRM	R7GMX9_9FIRM	1262767	Catenibacterium sp. CAG:290	FALSE
tr|R5YYU5|R5YYU5_9FIRM	R5YYU5_9FIRM	1262880	Eubacterium sp. CAG:156	FALSE
tr|R7KNJ7|R7KNJ7_9FIRM	R7KNJ7_9FIRM	1262955	Ruminococcus sp. CAG:353	FALSE
tr|W0Q9F3|W0Q9F3_9PAST	W0Q9F3_9PAST	1432056	Mannheimia varigena USDA-ARS-USMARC-1261	FALSE
tr|I1XJB8|I1XJB8_METNJ	I1XJB8_METNJ	754476	Methylophaga nitratireducenticrescens (strain ATCC BAA-2433 / DSM 25689 / JAM1)	FALSE
tr|X2H668|X2H668_9GAMM	X2H668_9GAMM	1196095	Gilliamella apicola	FALSE
tr|K9RRN9|K9RRN9_SYNP3	K9RRN9_SYNP3	195253	Synechococcus sp. (strain ATCC 27167 / PCC 6312)	FALSE
tr|D8N7S8|D8N7S8_RALSL	D8N7S8_RALSL	859655	Ralstonia solanacearum CMR15	FALSE
tr|R6HK23|R6HK23_9ACTN	R6HK23_9ACTN	1262875	Eggerthella sp. CAG:209	FALSE
tr|I2F9N6|I2F9N6_HELCP	I2F9N6_HELCP	213	Helicobacter cinaedi	FALSE
tr|D0IR27|D0IR27_HELP1	D0IR27_HELP1	290847	Helicobacter pylori (strain 51)	FALSE
tr|C4ZIX0|C4ZIX0_THASP	C4ZIX0_THASP	85643	Thauera sp. (strain MZ1T)	FALSE
tr|D4J7W7|D4J7W7_9FIRM	D4J7W7_9FIRM	717962	Coprococcus catus GD/7	FALSE
tr|I3QFW0|I3QFW0_9FLAO	I3QFW0_9FLAO	1186051	Blattabacterium sp. (Blaberus giganteus)	FALSE
tr|R5W621|R5W621_9DELT	R5W621_9DELT	1262867	Corallococcus sp. CAG:1435	FALSE
tr|R7FT20|R7FT20_9FIRM	R7FT20_9FIRM	1262894	Eubacterium sp. CAG:841	FALSE
tr|M1LP91|M1LP91_9PROT	M1LP91_9PROT	33056	Candidatus Kinetoplastibacterium crithidii	FALSE
tr|R4NRM8|R4NRM8_STRSU	R4NRM8_STRSU	1276647	Streptococcus suis TL13	FALSE
tr|I2F2E7|I2F2E7_9THEM	I2F2E7_9THEM	660470	Mesotoga prima MesG1.Ag.4.2	FALSE
tr|W5Y260|W5Y260_9CORY	W5Y260_9CORY	1224164	Corynebacterium vitaeruminis DSM 20294	FALSE
tr|D5SV91|D5SV91_PLAL2	D5SV91_PLAL2	521674	Planctomyces limnophilus (strain ATCC 43296 / DSM 3776 / IFAM 1008 / 290)	FALSE
tr|C6CMT0|C6CMT0_DICZE	C6CMT0_DICZE	561229	Dickeya zeae (strain Ech1591)	FALSE
tr|D5SQ03|D5SQ03_PLAL2	D5SQ03_PLAL2	521674	Planctomyces limnophilus (strain ATCC 43296 / DSM 3776 / IFAM 1008 / 290)	FALSE
tr|R0PKR0|R0PKR0_BACAT	R0PKR0_BACAT	1452	Bacillus atrophaeus	FALSE
tr|D2Q1S9|D2Q1S9_KRIFD	D2Q1S9_KRIFD	479435	Kribbella flavida (strain DSM 17836 / JCM 10339 / NBRC 14399)	FALSE
tr|L7TXN4|L7TXN4_RIEAN	L7TXN4_RIEAN	1271752	Riemerella anatipestifer RA-CH-2	FALSE
tr|D2QD05|D2QD05_SPILD	D2QD05_SPILD	504472	Spirosoma linguale (strain ATCC 33905 / DSM 74 / LMG 10896)	FALSE
tr|R5NDM8|R5NDM8_9BIFI	R5NDM8_9BIFI	1263059	Bifidobacterium longum CAG:69	FALSE
tr|V5RHK2|V5RHK2_SPIAP	V5RHK2_SPIAP	1276258	Spiroplasma apis B31	FALSE
tr|M9WCW6|M9WCW6_9MOLU	M9WCW6_9MOLU	2123	Mycoplasma putrefaciens	FALSE
tr|F4HFK5|F4HFK5_GALAU	F4HFK5_GALAU	1005058	Gallibacterium anatis (strain UMN179)	FALSE
tr|E6VIB0|E6VIB0_RHOPX	E6VIB0_RHOPX	652103	Rhodopseudomonas palustris (strain DX-1)	FALSE
tr|F0TDP4|F0TDP4_LACA3	F0TDP4_LACA3	891391	Lactobacillus acidophilus (strain 30SC)	FALSE
tr|F6EKL5|F6EKL5_AMYSD	F6EKL5_AMYSD	443218	Amycolicicoccus subflavus (strain DSM 45089 / DQS3-9A1)	FALSE
tr|E4NI04|E4NI04_KITSK	E4NI04_KITSK	452652	Kitasatospora setae (strain ATCC 33774 / DSM 43861 / JCM 3304 / KCC A-0304 / NBRC 14216 / KM-6054)	FALSE
tr|A8ICX1|A8ICX1_AZOC5	A8ICX1_AZOC5	438753	Azorhizobium caulinodans (strain ATCC 43989 / DSM 5975 / ORS 571)	FALSE
tr|E0UJS1|E0UJS1_CYAP2	E0UJS1_CYAP2	497965	Cyanothece sp. (strain PCC 7822)	FALSE
tr|R6TVC6|R6TVC6_9CLOT	R6TVC6_9CLOT	1262808	Clostridium sp. CAG:448	FALSE
tr|R7GA33|R7GA33_9FIRM	R7GA33_9FIRM	1263076	Eubacterium dolichum CAG:375	FALSE
tr|D0LIM2|D0LIM2_HALO1	D0LIM2_HALO1	502025	Haliangium ochraceum (strain DSM 14365 / JCM 11303 / SMP-2)	FALSE
tr|R6EUF1|R6EUF1_9BACT	R6EUF1_9BACT	1262922	Prevotella sp. CAG:1320	FALSE
tr|V5RU82|V5RU82_9BACT	V5RU82_9BACT	1394711	Candidatus Saccharibacteria bacterium RAAC3_TM7_1	FALSE
tr|R5TA03|R5TA03_9CLOT	R5TA03_9CLOT	1262772	Clostridium sp. CAG:1219	FALSE
tr|Q2SRU1|Q2SRU1_MYCCT	Q2SRU1_MYCCT	340047	Mycoplasma capricolum subsp. capricolum (strain California kid / ATCC 27343 / NCTC 10154)	FALSE
tr|R7G8T9|R7G8T9_9FIRM	R7G8T9_9FIRM	1263076	Eubacterium dolichum CAG:375	FALSE
tr|D0LY09|D0LY09_HALO1	D0LY09_HALO1	502025	Haliangium ochraceum (strain DSM 14365 / JCM 11303 / SMP-2)	FALSE
tr|R5RGW4|R5RGW4_9FIRM	R5RGW4_9FIRM	1262853	Coprobacillus sp. CAG:183	FALSE
tr|F8C2F6|F8C2F6_THEGP	F8C2F6_THEGP	795359	Thermodesulfobacterium geofontis (strain OPB45)	FALSE
tr|R5JHK0|R5JHK0_9BACE	R5JHK0_9BACE	1262737	Bacteroides sp. CAG:189	FALSE
tr|D6SAM7|D6SAM7_FINMA	D6SAM7_FINMA	525282	Finegoldia magna ATCC 53516	FALSE
tr|R5SLT0|R5SLT0_9CLOT	R5SLT0_9CLOT	1262836	Clostridium sp. CAG:75	FALSE
tr|A4AAD0|A4AAD0_9GAMM	A4AAD0_9GAMM	314285	Congregibacter litoralis KT71	FALSE
tr|L0MB66|L0MB66_SERMA	L0MB66_SERMA	1249634	Serratia marcescens FGI94	FALSE
tr|D4JY91|D4JY91_9FIRM	D4JY91_9FIRM	718252	Faecalibacterium prausnitzii L2-6	FALSE
tr|E4QGK7|E4QGK7_BORBN	E4QGK7_BORBN	521007	Borrelia burgdorferi (strain N40)	FALSE
tr|E3J133|E3J133_FRASU	E3J133_FRASU	298654	Frankia sp. (strain EuI1c)	FALSE
tr|D6XU32|D6XU32_BACIE	D6XU32_BACIE	439292	Bacillus selenitireducens (strain ATCC 700615 / DSM 15326 / MLS10)	FALSE
tr|A4AAD1|A4AAD1_9GAMM	A4AAD1_9GAMM	314285	Congregibacter litoralis KT71	FALSE
tr|A4AAG4|A4AAG4_9GAMM	A4AAG4_9GAMM	314285	Congregibacter litoralis KT71	FALSE
tr|G8RKU3|G8RKU3_MYCRN	G8RKU3_MYCRN	710685	Mycobacterium rhodesiae (strain NBB3)	FALSE
tr|R5SNM5|R5SNM5_9CLOT	R5SNM5_9CLOT	1262836	Clostridium sp. CAG:75	FALSE
tr|R7BNR5|R7BNR5_9ACTN	R7BNR5_9ACTN	1262877	Eggerthella sp. CAG:368	FALSE
tr|F4A984|F4A984_CLOBO	F4A984_CLOBO	929506	Clostridium botulinum BKT015925	FALSE
tr|G0JVH5|G0JVH5_STEMA	G0JVH5_STEMA	868597	Stenotrophomonas maltophilia JV3	FALSE
tr|J7LEW4|J7LEW4_NOCAA	J7LEW4_NOCAA	1205910	Nocardiopsis alba (strain ATCC BAA-2165 / BE74)	FALSE
tr|R5EPX8|R5EPX8_9BACE	R5EPX8_9BACE	1262738	Bacteroides sp. CAG:20	FALSE
tr|A9M0G4|A9M0G4_NEIM0	A9M0G4_NEIM0	374833	Neisseria meningitidis serogroup C (strain 053442)	FALSE
tr|R5G0L8|R5G0L8_9PORP	R5G0L8_9PORP	1262916	Porphyromonas sp. CAG:1061	FALSE
tr|U5UTE2|U5UTE2_9STAP	U5UTE2_9STAP	1276282	Staphylococcus pasteuri SP1	FALSE
tr|K4IS25|K4IS25_PSYTT	K4IS25_PSYTT	313595	Psychroflexus torquis (strain ATCC 700755 / ACAM 623)	FALSE
tr|M9W8V0|M9W8V0_RAOOR	M9W8V0_RAOOR	1286170	Raoultella ornithinolytica B6	FALSE
tr|A0A060MGM4|A0A060MGM4_STAXY	A0A060MGM4_STAXY	1288	Staphylococcus xylosus	FALSE
tr|N0C8Y4|N0C8Y4_9STRE	N0C8Y4_9STRE	1302863	Streptococcus oligofermentans AS 1.3089	FALSE
tr|G0HEI5|G0HEI5_CORVD	G0HEI5_CORVD	858619	Corynebacterium variabile (strain DSM 44702 / JCM 12073 / NCIMB 30131)	FALSE
tr|D9S3J5|D9S3J5_THEOJ	D9S3J5_THEOJ	555079	Thermosediminibacter oceani (strain ATCC BAA-1034 / DSM 16646 / JW/IW-1228P)	FALSE
tr|E3PSE5|E3PSE5_CLOSD	E3PSE5_CLOSD	499177	Clostridium sticklandii (strain ATCC 12662 / DSM 519 / JCM 1433 / NCIB 10654)	FALSE
tr|H5X0Y1|H5X0Y1_9PSEU	H5X0Y1_9PSEU	882083	Saccharomonospora marina XMU15	FALSE
tr|G2IS38|G2IS38_9SPHN	G2IS38_9SPHN	627192	Sphingobium sp. SYK-6	FALSE
tr|R5VFU9|R5VFU9_9FIRM	R5VFU9_9FIRM	1262855	Coprobacillus sp. CAG:605	FALSE
tr|G2NYB7|G2NYB7_STRVO	G2NYB7_STRVO	653045	Streptomyces violaceusniger Tu 4113	FALSE
tr|H6R3W9|H6R3W9_NOCCG	H6R3W9_NOCCG	1127134	Nocardia cyriacigeorgica (strain GUH-2)	FALSE
tr|A5IYZ1|A5IYZ1_MYCAP	A5IYZ1_MYCAP	347257	Mycoplasma agalactiae (strain PG2)	FALSE
tr|W7HBT3|W7HBT3_BACAN	W7HBT3_BACAN	1412842	Bacillus anthracis 9080-G	FALSE
tr|C6VUG8|C6VUG8_DYAFD	C6VUG8_DYAFD	471854	Dyadobacter fermentans (strain ATCC 700827 / DSM 18053 / NS114)	FALSE
tr|W7GRW1|W7GRW1_BACAN	W7GRW1_BACAN	1412842	Bacillus anthracis 9080-G	FALSE
tr|D0R561|D0R561_LACJF	D0R561_LACJF	633699	Lactobacillus johnsonii (strain FI9785)	FALSE
tr|F8E5K1|F8E5K1_FLESM	F8E5K1_FLESM	717231	Flexistipes sinusarabici (strain DSM 4947 / MAS 10)	FALSE
tr|F7V6P0|F7V6P0_CLOSS	F7V6P0_CLOSS	1042156	Clostridium sp. (strain SY8519)	FALSE
tr|A3HWX3|A3HWX3_9BACT	A3HWX3_9BACT	388413	Algoriphagus machipongonensis	FALSE
tr|S5ZMK9|S5ZMK9_9BACI	S5ZMK9_9BACI	1345697	Geobacillus sp. JF8	FALSE
tr|R6GBJ7|R6GBJ7_9FIRM	R6GBJ7_9FIRM	1263078	Eubacterium hallii CAG:12	FALSE
tr|R7NM47|R7NM47_9FIRM	R7NM47_9FIRM	1262890	Eubacterium sp. CAG:581	FALSE
tr|R5QK47|R5QK47_9FIRM	R5QK47_9FIRM	1263008	Firmicutes bacterium CAG:194	FALSE
tr|M9RP24|M9RP24_9RHOB	M9RP24_9RHOB	391616	Octadecabacter arcticus 238	FALSE
tr|S5YUP5|S5YUP5_9BACI	S5YUP5_9BACI	1345697	Geobacillus sp. JF8	FALSE
tr|D5WPQ5|D5WPQ5_KYRT2	D5WPQ5_KYRT2	562970	Kyrpidia tusciae (strain DSM 2912 / NBRC 15312 / T2)	FALSE
tr|E8SAV9|E8SAV9_MICSL	E8SAV9_MICSL	1873	Micromonospora	FALSE
tr|W5Y6C0|W5Y6C0_KOMXY	W5Y6C0_KOMXY	1296990	Gluconacetobacter xylinus E25	FALSE
tr|E1QIT6|E1QIT6_DESB2	E1QIT6_DESB2	644282	Desulfarculus baarsii (strain ATCC 33931 / DSM 2075 / VKM B-1802 / 2st14)	FALSE
tr|F8DN23|F8DN23_LACRS	F8DN23_LACRS	491077	Lactobacillus reuteri (strain ATCC 55730 / SD2112)	FALSE
tr|F6B5Y9|F6B5Y9_DESCC	F6B5Y9_DESCC	868595	Desulfotomaculum carboxydivorans (strain DSM 14880 / VKM B-2319 / CO-1-SRB)	FALSE
tr|K4R127|K4R127_9ACTO	K4R127_9ACTO	1214101	Streptomyces davawensis JCM 4913	FALSE
tr|R6ZW90|R6ZW90_9FIRM	R6ZW90_9FIRM	1262956	Ruminococcus sp. CAG:379	FALSE
tr|J7Q3W2|J7Q3W2_METSZ	J7Q3W2_METSZ	187303	Methylocystis sp. (strain SC2)	FALSE
tr|H8H9S9|H8H9S9_STRPY	H8H9S9_STRPY	1314	Streptococcus pyogenes	FALSE
tr|A0A023V478|A0A023V478_CITFR	A0A023V478_CITFR	1333848	Citrobacter freundii CFNIH1	FALSE
tr|R7NWG7|R7NWG7_9BACE	R7NWG7_9BACE	1262754	Bacteroides sp. CAG:98	FALSE
tr|R7N314|R7N314_9FIRM	R7N314_9FIRM	1262988	Firmicutes bacterium CAG:95	FALSE
tr|R7P8Q5|R7P8Q5_9BACT	R7P8Q5_9BACT	1262933	Prevotella sp. CAG:617	FALSE
tr|C4Z5Y6|C4Z5Y6_EUBE2	C4Z5Y6_EUBE2	515620	Eubacterium eligens (strain ATCC 27750 / VPI C15-48)	FALSE
tr|E7Q016|E7Q016_STRDY	E7Q016_STRDY	663952	Streptococcus dysgalactiae subsp. dysgalactiae ATCC 27957	FALSE
tr|W8G3J5|W8G3J5_9GAMM	W8G3J5_9GAMM	187493	Thalassolituus oleivorans	FALSE
tr|W5S843|W5S843_BORHE	W5S843_BORHE	1293576	Borrelia hermsii YOR	FALSE
tr|K4LD43|K4LD43_9FIRM	K4LD43_9FIRM	56112	Dehalobacter	FALSE
tr|F8ISH3|F8ISH3_STREC	F8ISH3_STREC	1051072	Streptococcus equi subsp. zooepidemicus (strain ATCC 35246 / C74-63)	FALSE
tr|R6I4L2|R6I4L2_9FIRM	R6I4L2_9FIRM	1262952	Ruminococcus sp. CAG:177	FALSE
tr|R5NWZ9|R5NWZ9_9PORP	R5NWZ9_9PORP	1262909	Odoribacter sp. CAG:788	FALSE
tr|R6R2C4|R6R2C4_9FIRM	R6R2C4_9FIRM	1262761	Butyrivibrio sp. CAG:318	FALSE
tr|R5XU45|R5XU45_9CLOT	R5XU45_9CLOT	1262822	Clostridium sp. CAG:571	FALSE
tr|A0A059MS42|A0A059MS42_9NOCA	A0A059MS42_9NOCA	931223	Rhodococcus sp. BCP1	FALSE
tr|E4TLR9|E4TLR9_MARTH	E4TLR9_MARTH	643867	Marivirga tractuosa (strain ATCC 23168 / DSM 4126 / NBRC 15989 / NCIMB 1408 / VKM B-1430 / H-43)	FALSE
tr|W8GCU5|W8GCU5_9ENTR	W8GCU5_9ENTR	367190	Yersinia similis	FALSE
tr|K9WIJ1|K9WIJ1_9CYAN	K9WIJ1_9CYAN	1173027	Microcoleus sp. PCC 7113	FALSE
tr|R7H3H2|R7H3H2_9BACT	R7H3H2_9BACT	1263103	Prevotella stercorea CAG:629	FALSE
tr|J3TEA4|J3TEA4_CARRU	J3TEA4_CARRU	1202538	Candidatus Carsonella ruddii HC isolate Thao2000	FALSE
tr|X2JSS3|X2JSS3_AGGAC	X2JSS3_AGGAC	272556	Aggregatibacter actinomycetemcomitans HK1651	FALSE
tr|G7Q9N7|G7Q9N7_9DELT	G7Q9N7_9DELT	644968	Desulfovibrio sp. FW1012B	FALSE
tr|R5ZDV0|R5ZDV0_9FIRM	R5ZDV0_9FIRM	1263028	Firmicutes bacterium CAG:536	FALSE
tr|R5BCD7|R5BCD7_9BACE	R5BCD7_9BACE	1262753	Bacteroides sp. CAG:927	FALSE
tr|Q3JYN1|Q3JYN1_STRA1	Q3JYN1_STRA1	205921	Streptococcus agalactiae serotype Ia (strain ATCC 27591 / A909 / CDC SS700)	FALSE
tr|D8ILQ5|D8ILQ5_LACSC	D8ILQ5_LACSC	1624	Lactobacillus salivarius	FALSE
tr|I4C2U8|I4C2U8_DESTA	I4C2U8_DESTA	706587	Desulfomonile tiedjei (strain ATCC 49306 / DSM 6799 / DCB-1)	FALSE
tr|A1T002|A1T002_PSYIN	A1T002_PSYIN	357804	Psychromonas ingrahamii (strain 37)	FALSE
tr|B8F639|B8F639_HAEPS	B8F639_HAEPS	557723	Haemophilus parasuis serovar 5 (strain SH0165)	FALSE
tr|R5B366|R5B366_9CLOT	R5B366_9CLOT	1262781	Clostridium sp. CAG:226	FALSE
tr|T2KQP1|T2KQP1_9FLAO	T2KQP1_9FLAO	1347342	Formosa agariphila KMM 3901	FALSE
tr|R5M082|R5M082_9BACT	R5M082_9BACT	1262921	Prevotella sp. CAG:1185	FALSE
tr|M1E4W4|M1E4W4_9FIRM	M1E4W4_9FIRM	747365	Thermodesulfobium narugense DSM 14796	FALSE
tr|W0E7B7|W0E7B7_MARPU	W0E7B7_MARPU	765910	Marichromatium purpuratum 984	FALSE
tr|B3DW93|B3DW93_METI4	B3DW93_METI4	481448	Methylacidiphilum infernorum (isolate V4)	FALSE
tr|C6XLQ4|C6XLQ4_HIRBI	C6XLQ4_HIRBI	582402	Hirschia baltica (strain ATCC 49814 / DSM 5838 / IFAM 1418)	FALSE
tr|D4JCZ1|D4JCZ1_9FIRM	D4JCZ1_9FIRM	1239	Firmicutes	FALSE
tr|U5XZG8|U5XZG8_CAMFE	U5XZG8_CAMFE	1244528	Campylobacter fetus subsp. testudinum 03-427	FALSE
tr|R6GZR5|R6GZR5_9FIRM	R6GZR5_9FIRM	1262911	Oscillibacter sp. CAG:241	FALSE
tr|R6TKM3|R6TKM3_9FIRM	R6TKM3_9FIRM	1262910	Oscillibacter sp. CAG:155	FALSE
tr|L0FAE2|L0FAE2_DESDL	L0FAE2_DESDL	871963	Desulfitobacterium dichloroeliminans (strain LMG P-21439 / DCA1)	FALSE
tr|U3P6E1|U3P6E1_LEIXC	U3P6E1_LEIXC	1389489	Leifsonia xyli subsp. cynodontis DSM 46306	FALSE
tr|D3EPX4|D3EPX4_ATETH	D3EPX4_ATETH	713887	Atelocyanobacterium thalassa (isolate ALOHA)	FALSE
tr|F4A1H5|F4A1H5_MAHA5	F4A1H5_MAHA5	697281	Mahella australiensis (strain DSM 15567 / CIP 107919 / 50-1 BON)	FALSE
tr|R5YU83|R5YU83_9CLOT	R5YU83_9CLOT	1262813	Clostridium sp. CAG:492	FALSE
tr|E1VUK8|E1VUK8_ARTAR	E1VUK8_ARTAR	861360	Arthrobacter arilaitensis (strain DSM 16368 / CIP 108037 / JCM 13566 / Re117)	FALSE
tr|B0S1D5|B0S1D5_FINM2	B0S1D5_FINM2	334413	Finegoldia magna (strain ATCC 29328)	FALSE
tr|U5PE45|U5PE45_9STRE	U5PE45_9STRE	1156431	Streptococcus sp. I-G2	FALSE
tr|D5CU21|D5CU21_SIDLE	D5CU21_SIDLE	580332	Sideroxydans lithotrophicus (strain ES-1)	FALSE
tr|H2J3E9|H2J3E9_MARPK	H2J3E9_MARPK	443254	Marinitoga piezophila (strain DSM 14283 / JCM 11233 / KA3)	FALSE
tr|M1LXX0|M1LXX0_9PROT	M1LXX0_9PROT	1208921	Candidatus Kinetoplastibacterium galatii TCC219	FALSE
tr|B7GJN3|B7GJN3_ANOFW	B7GJN3_ANOFW	491915	Anoxybacillus flavithermus (strain DSM 21510 / WK1)	FALSE
tr|B5YEC6|B5YEC6_DICT6	B5YEC6_DICT6	309799	Dictyoglomus thermophilum (strain ATCC 35947 / DSM 3960 / H-6-12)	FALSE
tr|C9XYZ4|C9XYZ4_CROTZ	C9XYZ4_CROTZ	413496	Cronobacter	FALSE
tr|I3Y0L7|I3Y0L7_SULBS	I3Y0L7_SULBS	760154	Sulfurospirillum barnesii (strain ATCC 700032 / DSM 10660 / SES-3)	FALSE
tr|Q6MQS4|Q6MQS4_BDEBA	Q6MQS4_BDEBA	959	Bdellovibrio bacteriovorus	FALSE
tr|W0ERT0|W0ERT0_9PORP	W0ERT0_9PORP	880074	Barnesiella viscericola DSM 18177	FALSE
tr|Q21RF6|Q21RF6_ALBFT	Q21RF6_ALBFT	338969	Albidiferax ferrireducens (strain ATCC BAA-621 / DSM 15236 / T118)	FALSE
tr|B8ETR1|B8ETR1_METSB	B8ETR1_METSB	395965	Methylocella silvestris (strain BL2 / DSM 15510 / NCIMB 13906)	FALSE
tr|V9WIF7|V9WIF7_9RHOB	V9WIF7_9RHOB	1423144	Phaeobacter gallaeciensis DSM 26640	FALSE
tr|D5E501|D5E501_MYCCM	D5E501_MYCCM	512564	Mycoplasma crocodyli (strain ATCC 51981 / MP145)	FALSE
tr|R6PB89|R6PB89_9CLOT	R6PB89_9CLOT	1262794	Clostridium sp. CAG:306	FALSE
tr|R7HBH0|R7HBH0_9FIRM	R7HBH0_9FIRM	1262889	Eubacterium sp. CAG:38	FALSE
tr|D2RBP2|D2RBP2_GARV4	D2RBP2_GARV4	553190	Gardnerella vaginalis (strain 409-05)	FALSE
tr|F2F2P6|F2F2P6_SOLSS	F2F2P6_SOLSS	1002809	Solibacillus silvestris (strain StLB046)	FALSE
tr|D5XER8|D5XER8_THEPJ	D5XER8_THEPJ	635013	Thermincola potens (strain JR)	FALSE
tr|F2IGN3|F2IGN3_FLUTR	F2IGN3_FLUTR	755732	Fluviicola taffensis (strain DSM 16823 / RW262 / RW262)	FALSE
tr|D2R086|D2R086_PIRSD	D2R086_PIRSD	530564	Pirellula staleyi (strain ATCC 27377 / DSM 6068 / ICPB 4128)	FALSE
tr|B2KEX6|B2KEX6_ELUMP	B2KEX6_ELUMP	445932	Elusimicrobium minutum (strain Pei191)	FALSE
tr|D6RWX8|D6RWX8_BORVA	D6RWX8_BORVA	445987	Borrelia valaisiana VS116	FALSE
tr|R7G3G4|R7G3G4_9FIRM	R7G3G4_9FIRM	1263074	Dorea longicatena CAG:42	FALSE
tr|K9QJZ3|K9QJZ3_9NOSO	K9QJZ3_9NOSO	317936	Nostoc sp. PCC 7107	FALSE
tr|R7DWG9|R7DWG9_9BACT	R7DWG9_9BACT	1262691	Akkermansia sp. CAG:344	FALSE
tr|I1YEQ8|I1YEQ8_METFJ	I1YEQ8_METFJ	754477	Methylophaga frappieri (strain ATCC BAA-2434 / DSM 25690 / JAM7)	FALSE
tr|I3ZFG6|I3ZFG6_TERRK	I3ZFG6_TERRK	926566	Terriglobus roseus (strain DSM 18391 / NRRL B-41598 / KBS 63)	FALSE
tr|G2MRH4|G2MRH4_9THEO	G2MRH4_9THEO	697303	Thermoanaerobacter wiegelii Rt8.B1	FALSE
tr|R7C7P1|R7C7P1_9CLOT	R7C7P1_9CLOT	1262828	Clostridium sp. CAG:62	FALSE
tr|I3ZLA7|I3ZLA7_TERRK	I3ZLA7_TERRK	926566	Terriglobus roseus (strain DSM 18391 / NRRL B-41598 / KBS 63)	FALSE
tr|F7XXJ9|F7XXJ9_MOREP	F7XXJ9_MOREP	1048758	Candidatus Moranella endobia	FALSE
tr|F2LXN9|F2LXN9_HIPMA	F2LXN9_HIPMA	760142	Hippea maritima (strain ATCC 700847 / DSM 10411 / MH2)	FALSE
tr|S5QZN5|S5QZN5_9STRE	S5QZN5_9STRE	1301	Streptococcus	FALSE
tr|R5L1R6|R5L1R6_9CLOT	R5L1R6_9CLOT	1262831	Clostridium sp. CAG:678	FALSE
tr|R5BNP6|R5BNP6_9BACE	R5BNP6_9BACE	1262734	Bacteroides sp. CAG:1060	FALSE
tr|R6R4H7|R6R4H7_9FIRM	R6R4H7_9FIRM	186802	Clostridiales	FALSE
tr|K9YX77|K9YX77_DACSA	K9YX77_DACSA	13035	Dactylococcopsis salina PCC 8305	FALSE
tr|D8K207|D8K207_DEHLB	D8K207_DEHLB	552811	Dehalogenimonas lykanthroporepellens (strain ATCC BAA-1523 / JCM 15061 / BL-DC-9)	FALSE
tr|C6WY07|C6WY07_METML	C6WY07_METML	583345	Methylotenera mobilis (strain JLW8 / ATCC BAA-1282 / DSM 17540)	FALSE
tr|B0JV95|B0JV95_MICAN	B0JV95_MICAN	449447	Microcystis aeruginosa (strain NIES-843)	FALSE
tr|R6E658|R6E658_9BACE	R6E658_9BACE	1262748	Bacteroides sp. CAG:709	FALSE
tr|E4ZDP8|E4ZDP8_NEIL0	E4ZDP8_NEIL0	489653	Neisseria lactamica (strain 020-06)	FALSE
tr|W6EM71|W6EM71_SULMU	W6EM71_SULMU	1150621	Sulfurospirillum multivorans DSM 12446	FALSE
tr|W0PEH6|W0PEH6_9BURK	W0PEH6_9BURK	1247726	Advenella mimigardefordensis DPN7	FALSE
tr|K7YK59|K7YK59_BDEBC	K7YK59_BDEBC	1069642	Bdellovibrio bacteriovorus str. Tiberius	FALSE
tr|F2MX98|F2MX98_PSEU6	F2MX98_PSEU6	996285	Pseudomonas stutzeri (strain DSM 4166 / CMT.9.A)	FALSE
tr|D3SAQ8|D3SAQ8_THISK	D3SAQ8_THISK	396595	Thioalkalivibrio sp. (strain K90mix)	FALSE
tr|E4SFM2|E4SFM2_CALK2	E4SFM2_CALK2	632348	Caldicellulosiruptor kronotskyensis (strain DSM 18902 / VKM B-2412 / 2002)	FALSE
tr|S6AJJ2|S6AJJ2_9PROT	S6AJJ2_9PROT	1163617	Sulfuricella denitrificans skB26	FALSE
tr|R6LIL6|R6LIL6_9FIRM	R6LIL6_9FIRM	1263070	Coprococcus comes CAG:19	FALSE
tr|R6EP80|R6EP80_9FIRM	R6EP80_9FIRM	1263005	Firmicutes bacterium CAG:145	FALSE
tr|S5R087|S5R087_CARRU	S5R087_CARRU	667013	Candidatus Carsonella ruddii DC	FALSE
tr|R5Q3C4|R5Q3C4_9FIRM	R5Q3C4_9FIRM	1262854	Coprobacillus sp. CAG:235	FALSE
tr|E8Q9D6|E8Q9D6_STRED	E8Q9D6_STRED	663954	Streptococcus dysgalactiae subsp. equisimilis (strain ATCC 12394 / D166B)	FALSE
tr|F3Z3M6|F3Z3M6_DESAF	F3Z3M6_DESAF	690850	Desulfovibrio africanus str. Walvis Bay	FALSE
tr|C4LJ56|C4LJ56_CORK4	C4LJ56_CORK4	645127	Corynebacterium kroppenstedtii (strain DSM 44385 / CCUG 35717)	FALSE
tr|U5W8P7|U5W8P7_9ACTO	U5W8P7_9ACTO	1246995	Actinoplanes friuliensis DSM 7358	FALSE
tr|E6TS32|E6TS32_BACCJ	E6TS32_BACCJ	649639	Bacillus cellulosilyticus (strain ATCC 21833 / DSM 2522 / FERM P-1141 / JCM 9156 / N-4)	FALSE
tr|D5DNR5|D5DNR5_BACMQ	D5DNR5_BACMQ	1404	Bacillus megaterium	FALSE
tr|H5SZ61|H5SZ61_LACLL	H5SZ61_LACLL	1046624	Lactococcus lactis subsp. lactis IO-1	FALSE
tr|M1LM20|M1LM20_9PROT	M1LM20_9PROT	1208919	Candidatus Kinetoplastibacterium desouzaii TCC079E	FALSE
tr|R6N6H6|R6N6H6_9CLOT	R6N6H6_9CLOT	1262796	Clostridium sp. CAG:343	FALSE
tr|R5L5C3|R5L5C3_9FIRM	R5L5C3_9FIRM	1262881	Eubacterium sp. CAG:161	FALSE
tr|V5XUG7|V5XUG7_ENTMU	V5XUG7_ENTMU	1300150	Enterococcus mundtii QU 25	FALSE
tr|K9RJN5|K9RJN5_9CYAN	K9RJN5_9CYAN	373994	Rivularia sp. PCC 7116	FALSE
tr|H5SWV8|H5SWV8_LACLL	H5SWV8_LACLL	1046624	Lactococcus lactis subsp. lactis IO-1	FALSE
tr|R5BFY7|R5BFY7_9FIRM	R5BFY7_9FIRM	1262980	Veillonella sp. CAG:933	FALSE
tr|T1U7U6|T1U7U6_HELPX	T1U7U6_HELPX	210	Helicobacter pylori	FALSE
tr|K9R1G0|K9R1G0_NOSS7	K9R1G0_NOSS7	28072	Nostoc sp. (strain ATCC 29411 / PCC 7524)	FALSE
tr|D3HRE5|D3HRE5_LEGLN	D3HRE5_LEGLN	661367	Legionella longbeachae serogroup 1 (strain NSW150)	FALSE
tr|F4MPU1|F4MPU1_MYCML	F4MPU1_MYCML	862259	Mycoplasma mycoides subsp. capri LC str. 95010	FALSE
tr|G0AKU3|G0AKU3_BORBD	G0AKU3_BORBD	521010	Borrelia bissettii (strain DN127)	FALSE
tr|V5UCX0|V5UCX0_9BURK	V5UCX0_9BURK	93217	Pandoraea	FALSE
tr|M4YZ30|M4YZ30_STREQ	M4YZ30_STREQ	617121	Streptococcus dysgalactiae subsp. equisimilis RE378	FALSE
tr|B2SYF4|B2SYF4_BURPP	B2SYF4_BURPP	398527	Burkholderia phytofirmans (strain DSM 17436 / PsJN)	FALSE
tr|E1X2P7|E1X2P7_BACMS	E1X2P7_BACMS	862908	Bacteriovorax marinus (strain ATCC BAA-682 / DSM 15412 / SJ)	FALSE
tr|R6W935|R6W935_9BACT	R6W935_9BACT	1262931	Prevotella sp. CAG:592	FALSE
tr|G0JKW3|G0JKW3_9GAMM	G0JKW3_9GAMM	743299	Acidithiobacillus ferrivorans SS3	FALSE
tr|Q2S2C8|Q2S2C8_SALRD	Q2S2C8_SALRD	146919	Salinibacter ruber	FALSE
tr|R6J2S0|R6J2S0_9PROT	R6J2S0_9PROT	1262705	Azospirillum sp. CAG:239	FALSE
tr|R6GJH5|R6GJH5_9CLOT	R6GJH5_9CLOT	1262780	Clostridium sp. CAG:221	FALSE
tr|G2S7J1|G2S7J1_ENTAL	G2S7J1_ENTAL	640513	Enterobacter asburiae (strain LF7a)	FALSE
tr|W6C1Q0|W6C1Q0_BURTH	W6C1Q0_BURTH	57975	Burkholderia thailandensis	FALSE
tr|E1ST08|E1ST08_FERBD	E1ST08_FERBD	550540	Ferrimonas balearica (strain DSM 9799 / CCM 4581 / PAT)	FALSE
tr|R6XLX1|R6XLX1_9BACT	R6XLX1_9BACT	1262694	Alistipes sp. CAG:29	FALSE
tr|F6DFH1|F6DFH1_THETG	F6DFH1_THETG	762633	Thermus thermophilus (strain SG0.5JP17-16)	FALSE
tr|R6X4H4|R6X4H4_9CLOT	R6X4H4_9CLOT	1262845	Clostridium sp. CAG:91	FALSE
tr|S5EM66|S5EM66_STRPY	S5EM66_STRPY	1336746	Streptococcus pyogenes HSC5	FALSE
tr|R5AHL7|R5AHL7_9CLOT	R5AHL7_9CLOT	1262770	Clostridium sp. CAG:1024	FALSE
tr|F4AZA1|F4AZA1_DOKS4	F4AZA1_DOKS4	983548	Dokdonia sp. (strain 4H-3-7-5)	FALSE
tr|I0ERT0|I0ERT0_HELCM	I0ERT0_HELCM	1163745	Helicobacter cetorum (strain ATCC BAA-540 / MIT 99-5656)	FALSE
tr|R6BRR3|R6BRR3_9FIRM	R6BRR3_9FIRM	1263031	Firmicutes bacterium CAG:56	FALSE
tr|I0EBR7|I0EBR7_HELPX	I0EBR7_HELPX	1163740	Helicobacter pylori Shi112	FALSE
tr|C2WRF7|C2WRF7_BACCE	C2WRF7_BACCE	526987	Bacillus cereus Rock4-2	FALSE
tr|F0JF09|F0JF09_DESDE	F0JF09_DESDE	641491	Desulfovibrio desulfuricans ND132	FALSE
tr|G2LF87|G2LF87_CHLTF	G2LF87_CHLTF	981222	Chloracidobacterium thermophilum (strain B)	FALSE
tr|X5GIG0|X5GIG0_ENTAS	X5GIG0_ENTAS	1421338	Enterobacter asburiae L1	FALSE
tr|R6EK93|R6EK93_9FIRM	R6EK93_9FIRM	1262994	Firmicutes bacterium CAG:65	FALSE
tr|R7A597|R7A597_9CLOT	R7A597_9CLOT	1262805	Clostridium sp. CAG:43	FALSE
tr|R7CYA5|R7CYA5_9BACE	R7CYA5_9BACE	1262740	Bacteroides sp. CAG:462	FALSE
tr|R5GSH1|R5GSH1_9BACT	R5GSH1_9BACT	1262935	Prevotella sp. CAG:755	FALSE
tr|F8I1K8|F8I1K8_WEIKK	F8I1K8_WEIKK	1045854	Weissella koreensis (strain KACC 15510)	FALSE
tr|D3PAC7|D3PAC7_DEFDS	D3PAC7_DEFDS	639282	Deferribacter desulfuricans (strain DSM 14783 / JCM 11476 / NBRC 101012 / SSM1)	FALSE
tr|F5YC58|F5YC58_TREAZ	F5YC58_TREAZ	545695	Treponema azotonutricium (strain ATCC BAA-888 / DSM 13862 / ZAS-9)	FALSE
tr|R5UR38|R5UR38_9BACE	R5UR38_9BACE	1263037	Bacteroides caccae CAG:21	FALSE
tr|X5HLY9|X5HLY9_9RICK	X5HLY9_9RICK	1286528	Neorickettsia helminthoeca str. Oregon	FALSE
tr|R5V849|R5V849_9FIRM	R5V849_9FIRM	1262953	Ruminococcus sp. CAG:254	FALSE
tr|E6WZ19|E6WZ19_NITSE	E6WZ19_NITSE	749222	Nitratifractor salsuginis (strain DSM 16511 / JCM 12458 / E9I37-1)	FALSE
tr|S0EW72|S0EW72_CHTCT	S0EW72_CHTCT	1303518	Chthonomonas calidirosea (strain DSM 23976 / ICMP 18418 / T49)	FALSE
tr|V9VPM8|V9VPM8_9RHOB	V9VPM8_9RHOB	999552	Leisingera methylohalidivorans DSM 14336	FALSE
tr|Q15ZX0|Q15ZX0_PSEA6	Q15ZX0_PSEA6	342610	Pseudoalteromonas atlantica (strain T6c / ATCC BAA-1087)	FALSE
tr|W5SGY8|W5SGY8_9SPIO	W5SGY8_9SPIO	29520	Borrelia crocidurae	FALSE
tr|D6YTB6|D6YTB6_WADCW	D6YTB6_WADCW	716544	Waddlia chondrophila (strain ATCC VR-1470 / WSU 86-1044)	FALSE
tr|R6NQI7|R6NQI7_9FIRM	R6NQI7_9FIRM	1262983	Lachnospiraceae bacterium CAG:364	FALSE
tr|E3F2D6|E3F2D6_KETVY	E3F2D6_KETVY	880591	Ketogulonicigenium vulgare (strain Y25)	FALSE
tr|A5GDB6|A5GDB6_GEOUR	A5GDB6_GEOUR	351605	Geobacter uraniireducens (strain Rf4)	FALSE
tr|D2UDM9|D2UDM9_XANAP	D2UDM9_XANAP	380358	Xanthomonas albilineans (strain GPE PC73 / CFBP 7063)	FALSE
tr|K0B0V1|K0B0V1_CLOA9	K0B0V1_CLOA9	1128398	Clostridium acidurici (strain ATCC 7906 / DSM 604 / KCTC 5404 / 9a)	FALSE
tr|C7NBP0|C7NBP0_LEPBD	C7NBP0_LEPBD	523794	Leptotrichia buccalis (strain ATCC 14201 / DSM 1135 / JCM 12969 / NCTC 10249)	FALSE
tr|K9ZFW4|K9ZFW4_ANACC	K9ZFW4_ANACC	272123	Anabaena cylindrica (strain ATCC 27899 / PCC 7122)	FALSE
tr|R6VE04|R6VE04_9FIRM	R6VE04_9FIRM	1263010	Firmicutes bacterium CAG:227	FALSE
tr|R7F9P5|R7F9P5_9CLOT	R7F9P5_9CLOT	1262799	Clostridium sp. CAG:354	FALSE
tr|W8JGH0|W8JGH0_9CHLA	W8JGH0_9CHLA	1229831	Chlamydia avium 10DC88	FALSE
tr|R7LFQ3|R7LFQ3_9BACT	R7LFQ3_9BACT	1262937	Prevotella sp. CAG:891	FALSE
tr|D9RGL2|D9RGL2_STAAJ	D9RGL2_STAAJ	869816	Staphylococcus aureus (strain JKD6159)	FALSE
tr|B7ID28|B7ID28_THEAB	B7ID28_THEAB	484019	Thermosipho africanus (strain TCF52B)	FALSE
tr|G8NAR9|G8NAR9_9DEIN	G8NAR9_9DEIN	1111069	Thermus sp. CCB_US3_UF1	FALSE
tr|R4VK05|R4VK05_9GAMM	R4VK05_9GAMM	1260251	Spiribacter salinus M19-40	FALSE
tr|R6YQA7|R6YQA7_9BACE	R6YQA7_9BACE	1262749	Bacteroides sp. CAG:714	FALSE
tr|I6RNC5|I6RNC5_MYCBV	I6RNC5_MYCBV	28903	Mycoplasma bovis	FALSE
tr|R4V5T9|R4V5T9_9GAMM	R4V5T9_9GAMM	1260251	Spiribacter salinus M19-40	FALSE
tr|R5GNV3|R5GNV3_9BIFI	R5GNV3_9BIFI	1263057	Bifidobacterium adolescentis CAG:119	FALSE
tr|R7GIC7|R7GIC7_9CLOT	R7GIC7_9CLOT	1262795	Clostridium sp. CAG:307	FALSE
tr|G8R152|G8R152_OWEHD	G8R152_OWEHD	926562	Owenweeksia hongkongensis (strain DSM 17368 / JCM 12287 / NRRL B-23963)	FALSE
tr|C5VSL2|C5VSL2_CLOBO	C5VSL2_CLOBO	592027	Clostridium botulinum D str. 1873	FALSE
tr|F0QZN7|F0QZN7_BACSH	F0QZN7_BACSH	667015	Bacteroides salanitronis (strain DSM 18170 / JCM 13567 / BL78)	FALSE
tr|G7USD7|G7USD7_PSEUP	G7USD7_PSEUP	1045855	Pseudoxanthomonas spadix (strain BD-a59)	FALSE
tr|H8GV85|H8GV85_DEIGI	H8GV85_DEIGI	745776	Deinococcus gobiensis (strain DSM 21396 / JCM 16679 / CGMCC 1.7299 / I-0)	FALSE
tr|R5X6L2|R5X6L2_9CLOT	R5X6L2_9CLOT	1263063	Clostridium bartlettii CAG:1329	FALSE
tr|C5J791|C5J791_MYCCR	C5J791_MYCCR	572263	Mycoplasma conjunctivae (strain ATCC 25834 / HRC/581 / NCTC 10147)	FALSE
tr|B7VM01|B7VM01_VIBSL	B7VM01_VIBSL	575788	Vibrio splendidus (strain LGP32)	FALSE
tr|B7VK57|B7VK57_VIBSL	B7VK57_VIBSL	575788	Vibrio splendidus (strain LGP32)	FALSE
tr|R6RW30|R6RW30_9BACE	R6RW30_9BACE	1263045	Bacteroides finegoldii CAG:203	FALSE
tr|F4FCR9|F4FCR9_VERMA	F4FCR9_VERMA	263358	Verrucosispora maris (strain AB-18-032)	FALSE
tr|F0SRX4|F0SRX4_PLABD	F0SRX4_PLABD	756272	Planctomyces brasiliensis (strain ATCC 49424 / DSM 5305 / JCM 21570 / NBRC 103401 / IFAM 1448)	FALSE
tr|K4LHF5|K4LHF5_THEPS	K4LHF5_THEPS	1089553	Thermacetogenium phaeum (strain ATCC BAA-254 / DSM 12270 / PB)	FALSE
tr|I2ERP0|I2ERP0_EMTOG	I2ERP0_EMTOG	929562	Emticicia oligotrophica (strain DSM 17448 / GPTSA100-15)	FALSE
tr|R5ME64|R5ME64_9MOLU	R5ME64_9MOLU	1262908	Mycoplasma sp. CAG:956	FALSE
tr|C6AJV1|C6AJV1_AGGAN	C6AJV1_AGGAN	634176	Aggregatibacter aphrophilus (strain NJ8700)	FALSE
tr|E3FCC4|E3FCC4_STIAD	E3FCC4_STIAD	378806	Stigmatella aurantiaca (strain DW4/3-1)	FALSE
tr|R5BTV3|R5BTV3_9FIRM	R5BTV3_9FIRM	1263061	Blautia hydrogenotrophica CAG:147	FALSE
tr|I4B3N6|I4B3N6_TURPD	I4B3N6_TURPD	869212	Turneriella parva (strain ATCC BAA-1111 / DSM 21527 / NCTC 11395 / H)	FALSE
tr|F2I0U5|F2I0U5_PELSM	F2I0U5_PELSM	1002672	Pelagibacter sp. (strain IMCC9063)	FALSE
tr|U6BC79|U6BC79_9BACL	U6BC79_9BACL	1399115	Exiguobacterium sp. MH3	FALSE
tr|F5WSI8|F5WSI8_ERYRF	F5WSI8_ERYRF	650150	Erysipelothrix rhusiopathiae (strain Fujisawa)	FALSE
tr|G7LYL5|G7LYL5_9CLOT	G7LYL5_9CLOT	641107	Clostridium sp. DL-VIII	FALSE
tr|R6YCK3|R6YCK3_9BACT	R6YCK3_9BACT	1262695	Alistipes sp. CAG:435	FALSE
tr|R5P6M4|R5P6M4_9FIRM	R5P6M4_9FIRM	1262891	Eubacterium sp. CAG:603	FALSE
tr|J9ZBW9|J9ZBW9_LEPFM	J9ZBW9_LEPFM	1048260	Leptospirillum ferriphilum (strain ML-04)	FALSE
tr|W0LG81|W0LG81_SERFO	W0LG81_SERFO	1441930	Serratia fonticola RB-25	FALSE
tr|D3VR73|D3VR73_MYCA6	D3VR73_MYCA6	347258	Mycoplasma agalactiae (strain 5632)	FALSE
tr|R5JKI1|R5JKI1_9FIRM	R5JKI1_9FIRM	1262863	Coprococcus sp. CAG:782	FALSE
tr|R5HFA4|R5HFA4_9FIRM	R5HFA4_9FIRM	1263001	Firmicutes bacterium CAG:114	FALSE
tr|R7IAD4|R7IAD4_9CLOT	R7IAD4_9CLOT	1262802	Clostridium sp. CAG:411	FALSE
tr|F4BNF4|F4BNF4_CARS1	F4BNF4_CARS1	208596	Carnobacterium sp. (strain 17-4)	FALSE
tr|L0FSS4|L0FSS4_ECHVK	L0FSS4_ECHVK	926556	Echinicola vietnamensis (strain DSM 17526 / LMG 23754 / KMM 6221)	FALSE
tr|W0H6G7|W0H6G7_PSECI	W0H6G7_PSECI	1441629	Pseudomonas cichorii JBC1	FALSE
tr|G0LTP8|G0LTP8_STAAU	G0LTP8_STAAU	985006	Staphylococcus aureus subsp. aureus LGA251	FALSE
tr|B1GYL2|B1GYL2_UNCTG	B1GYL2_UNCTG	471821	Uncultured termite group 1 bacterium phylotype Rs-D17	FALSE
tr|W5SUC5|W5SUC5_9SPIO	W5SUC5_9SPIO	1313292	Borrelia coriaceae Co53	FALSE
tr|B1ZC93|B1ZC93_METPB	B1ZC93_METPB	441620	Methylobacterium populi (strain ATCC BAA-705 / NCIMB 13946 / BJ001)	FALSE
tr|C7RGP9|C7RGP9_ANAPD	C7RGP9_ANAPD	525919	Anaerococcus prevotii (strain ATCC 9321 / DSM 20548 / JCM 6508 / PC1)	FALSE
tr|R5IEV3|R5IEV3_9BACT	R5IEV3_9BACT	1262698	Alistipes sp. CAG:831	FALSE
tr|R5TD78|R5TD78_9CLOT	R5TD78_9CLOT	1262837	Clostridium sp. CAG:762	FALSE
tr|R6CEK1|R6CEK1_9FIRM	R6CEK1_9FIRM	1262963	Ruminococcus sp. CAG:579	FALSE
tr|F4GUR0|F4GUR0_PUSST	F4GUR0_PUSST	1007105	Pusillimonas sp. (strain T7-7)	FALSE
tr|K7WJ94|K7WJ94_9NOST	K7WJ94_9NOST	46234	Anabaena sp. 90	FALSE
tr|R6HR88|R6HR88_9PROT	R6HR88_9PROT	1262706	Azospirillum sp. CAG:260	FALSE
tr|R5H2J7|R5H2J7_9SPIR	R5H2J7_9SPIR	1262759	Brachyspira sp. CAG:484	FALSE
tr|R6LJI5|R6LJI5_9FIRM	R6LJI5_9FIRM	1263006	Firmicutes bacterium CAG:170	FALSE
tr|H8KNW0|H8KNW0_SOLCM	H8KNW0_SOLCM	929556	Solitalea canadensis (strain ATCC 29591 / DSM 3403 / NBRC 15130 / NCIMB 12057 / USAM 9D)	FALSE
tr|I0IPJ1|I0IPJ1_LEPFC	I0IPJ1_LEPFC	1162668	Leptospirillum ferrooxidans (strain C2-3)	FALSE
tr|H5WKZ3|H5WKZ3_9BURK	H5WKZ3_9BURK	864051	Burkholderiales bacterium JOSHI_001	FALSE
tr|E1V8H3|E1V8H3_HALED	E1V8H3_HALED	768066	Halomonas elongata (strain ATCC 33173 / DSM 2581 / NBRC 15536 / NCIMB 2198 / 1H9)	FALSE
tr|K9Z3D8|K9Z3D8_CYAAP	K9Z3D8_CYAAP	755178	Cyanobacterium aponinum (strain PCC 10605)	FALSE
tr|C2WAS5|C2WAS5_BACCE	C2WAS5_BACCE	526986	Bacillus cereus Rock3-44	FALSE
tr|C2WAS4|C2WAS4_BACCE	C2WAS4_BACCE	526986	Bacillus cereus Rock3-44	FALSE
tr|F4H768|F4H768_CELFA	F4H768_CELFA	590998	Cellulomonas fimi (strain ATCC 484 / DSM 20113 / JCM 1341 / NBRC 15513 / NCIMB 8980 / NCTC 7547)	FALSE
tr|B5HF96|B5HF96_STRPR	B5HF96_STRPR	457429	Streptomyces pristinaespiralis ATCC 25486	FALSE
tr|D6Y821|D6Y821_THEBD	D6Y821_THEBD	469371	Thermobispora bispora (strain ATCC 19993 / DSM 43833 / CBS 139.67 / JCM 10125 / NBRC 14880 / R51)	FALSE
tr|A0A024DJ73|A0A024DJ73_BACTK	A0A024DJ73_BACTK	29339	Bacillus thuringiensis serovar kurstaki	FALSE
tr|Q0BYM2|Q0BYM2_HYPNA	Q0BYM2_HYPNA	228405	Hyphomonas neptunium (strain ATCC 15444)	FALSE
tr|R6Y0E2|R6Y0E2_9FIRM	R6Y0E2_9FIRM	1263017	Firmicutes bacterium CAG:313	FALSE
tr|R6TM60|R6TM60_9FIRM	R6TM60_9FIRM	1263015	Firmicutes bacterium CAG:272	FALSE
tr|A5GVV5|A5GVV5_SYNR3	A5GVV5_SYNR3	316278	Synechococcus sp. (strain RCC307)	FALSE
tr|D5U5J2|D5U5J2_BRAM5	D5U5J2_BRAM5	526224	Brachyspira murdochii (strain ATCC 51284 / DSM 12563 / 56-150)	FALSE
tr|Q6YPL0|Q6YPL0_ONYPE	Q6YPL0_ONYPE	262768	Onion yellows phytoplasma (strain OY-M)	FALSE
tr|R6HKV9|R6HKV9_9BACE	R6HKV9_9BACE	1263042	Bacteroides dorei CAG:222	FALSE
tr|E0SC75|E0SC75_DICD3	E0SC75_DICD3	198628	Dickeya dadantii (strain 3937)	FALSE
tr|G8TCH0|G8TCH0_NIAKG	G8TCH0_NIAKG	700598	Niastella koreensis (strain DSM 17620 / KACC 11465 / GR20-10)	FALSE
tr|Q6M9N0|Q6M9N0_PARUW	Q6M9N0_PARUW	264201	Protochlamydia amoebophila (strain UWE25)	FALSE
tr|D8JQH0|D8JQH0_HYPDA	D8JQH0_HYPDA	582899	Hyphomicrobium denitrificans (strain ATCC 51888 / DSM 1869 / NCIB 11706 / TK 0415)	FALSE
tr|Q6YPK8|Q6YPK8_ONYPE	Q6YPK8_ONYPE	262768	Onion yellows phytoplasma (strain OY-M)	FALSE
tr|Q6YPK9|Q6YPK9_ONYPE	Q6YPK9_ONYPE	262768	Onion yellows phytoplasma (strain OY-M)	FALSE
tr|F8HC85|F8HC85_STRE5	F8HC85_STRE5	1046629	Streptococcus salivarius (strain 57.I)	FALSE
tr|F9ZTF9|F9ZTF9_ACICS	F9ZTF9_ACICS	990288	Acidithiobacillus caldus (strain SM-1)	FALSE
tr|A4VSE6|A4VSE6_STRSY	A4VSE6_STRSY	391295	Streptococcus suis (strain 05ZYH33)	FALSE
tr|L0LZI3|L0LZI3_ENTBF	L0LZI3_ENTBF	693444	Enterobacteriaceae bacterium (strain FGI 57)	FALSE
tr|D7CAA3|D7CAA3_STRBB	D7CAA3_STRBB	749414	Streptomyces bingchenggensis (strain BCW-1)	FALSE
tr|R6J204|R6J204_9CLOT	R6J204_9CLOT	1262779	Clostridium sp. CAG:217	FALSE
tr|F4LQD9|F4LQD9_TREBD	F4LQD9_TREBD	906968	Treponema brennaborense (strain DSM 12168 / CIP 105900 / DD5/3)	FALSE
tr|B3ENK1|B3ENK1_CHLPB	B3ENK1_CHLPB	331678	Chlorobium phaeobacteroides (strain BS1)	FALSE
tr|A4VSE7|A4VSE7_STRSY	A4VSE7_STRSY	391295	Streptococcus suis (strain 05ZYH33)	FALSE
tr|H0UJ18|H0UJ18_9BACT	H0UJ18_9BACT	885272	Jonquetella anthropi DSM 22815	FALSE
tr|D4Z683|D4Z683_SPHJU	D4Z683_SPHJU	452662	Sphingobium japonicum (strain NBRC 101211 / UT26S)	FALSE
tr|F4D0F3|F4D0F3_PSEUX	F4D0F3_PSEUX	675635	Pseudonocardia dioxanivorans (strain ATCC 55486 / DSM 44775 / JCM 13855 / CB1190)	FALSE
tr|D5BBL5|D5BBL5_ZUNPS	D5BBL5_ZUNPS	655815	Zunongwangia profunda (strain DSM 18752 / CCTCC AB 206139 / SM-A87)	FALSE
tr|A5FLA2|A5FLA2_FLAJ1	A5FLA2_FLAJ1	376686	Flavobacterium johnsoniae (strain ATCC 17061 / DSM 2064 / UW101)	FALSE
tr|H0PQY1|H0PQY1_MYCPM	H0PQY1_MYCPM	1112856	Mycoplasma pneumoniae 309	FALSE
tr|F7XV66|F7XV66_MIDMI	F7XV66_MIDMI	696127	Midichloria mitochondrii (strain IricVA)	FALSE
tr|E3DLC0|E3DLC0_HALPG	E3DLC0_HALPG	572479	Halanaerobium praevalens (strain ATCC 33744 / DSM 2228 / GSL)	FALSE
tr|D0KXP4|D0KXP4_HALNC	D0KXP4_HALNC	555778	Halothiobacillus neapolitanus (strain ATCC 23641 / c2)	FALSE
tr|H2IBM3|H2IBM3_9VIBR	H2IBM3_9VIBR	1116375	Vibrio sp. EJY3	FALSE
tr|A0A059UWT1|A0A059UWT1_PSEPU	A0A059UWT1_PSEPU	303	Pseudomonas putida	FALSE
tr|A0A059UX29|A0A059UX29_PSEPU	A0A059UX29_PSEPU	303	Pseudomonas putida	FALSE
tr|A0A059UWQ1|A0A059UWQ1_PSEPU	A0A059UWQ1_PSEPU	303	Pseudomonas putida	FALSE
tr|D5ELH9|D5ELH9_CORAD	D5ELH9_CORAD	583355	Coraliomargarita akajimensis (strain DSM 45221 / IAM 15411 / JCM 23193 / KCTC 12865)	FALSE
tr|Q3B668|Q3B668_PELLD	Q3B668_PELLD	319225	Pelodictyon luteolum (strain DSM 273)	FALSE
tr|U5P1N3|U5P1N3_9STRE	U5P1N3_9STRE	1156433	Streptococcus sp. I-P16	FALSE
tr|X5A1T5|X5A1T5_9BACL	X5A1T5_9BACL	1268072	Paenibacillus sabinae T27	FALSE
tr|A0M6E4|A0M6E4_GRAFK	A0M6E4_GRAFK	411154	Gramella forsetii (strain KT0803)	FALSE
tr|K0NQE9|K0NQE9_DESTT	K0NQE9_DESTT	651182	Desulfobacula toluolica (strain DSM 7467 / Tol2)	FALSE
tr|D3E677|D3E677_GEOS4	D3E677_GEOS4	481743	Geobacillus sp. (strain Y412MC10)	FALSE
tr|R5ISQ1|R5ISQ1_9CLOT	R5ISQ1_9CLOT	1262771	Clostridium sp. CAG:1193	FALSE
tr|R4U146|R4U146_9MOLU	R4U146_9MOLU	1276227	Spiroplasma chrysopicola DF-1	FALSE
tr|B1XY03|B1XY03_LEPCP	B1XY03_LEPCP	395495	Leptothrix cholodnii (strain ATCC 51168 / LMG 8142 / SP-6)	FALSE
tr|B8E2U1|B8E2U1_DICTD	B8E2U1_DICTD	515635	Dictyoglomus turgidum (strain Z-1310 / DSM 6724)	FALSE
tr|D6GS00|D6GS00_FILAD	D6GS00_FILAD	546269	Filifactor alocis (strain ATCC 35896 / D40 B5)	FALSE
tr|D4MX24|D4MX24_9FIRM	D4MX24_9FIRM	245018	butyrate-producing bacterium SSC/2	FALSE
tr|R5JCY1|R5JCY1_9FIRM	R5JCY1_9FIRM	1263032	Firmicutes bacterium CAG:822	FALSE
tr|B3ETT2|B3ETT2_AMOA5	B3ETT2_AMOA5	452471	Amoebophilus asiaticus (strain 5a2)	FALSE
tr|B2IHX1|B2IHX1_BEII9	B2IHX1_BEII9	395963	Beijerinckia indica subsp. indica (strain ATCC 9039 / DSM 1715 / NCIB 8712)	FALSE
tr|F4AH76|F4AH76_GLAS4	F4AH76_GLAS4	983545	Glaciecola sp. (strain 4H-3-7+YE-5)	FALSE
tr|F4ARS9|F4ARS9_GLAS4	F4ARS9_GLAS4	983545	Glaciecola sp. (strain 4H-3-7+YE-5)	FALSE
tr|G0AFX8|G0AFX8_COLFT	G0AFX8_COLFT	1005048	Collimonas fungivorans (strain Ter331)	FALSE
tr|B8CXC0|B8CXC0_HALOH	B8CXC0_HALOH	373903	Halothermothrix orenii (strain H 168 / OCM 544 / DSM 9562)	FALSE
tr|Q13AC3|Q13AC3_RHOPS	Q13AC3_RHOPS	316057	Rhodopseudomonas palustris (strain BisB5)	FALSE
tr|R5CEP7|R5CEP7_9BACT	R5CEP7_9BACT	1262918	Prevotella sp. CAG:1058	FALSE
tr|R7C535|R7C535_9BURK	R7C535_9BURK	1262976	Sutterella sp. CAG:397	FALSE
tr|F0S779|F0S779_PEDSD	F0S779_PEDSD	762903	Pedobacter saltans (strain ATCC 51119 / DSM 12145 / JCM 21818 / LMG 10337 / NBRC 100064 / NCIMB 13643)	FALSE
tr|E3GMJ0|E3GMJ0_EUBLK	E3GMJ0_EUBLK	903814	Eubacterium limosum (strain KIST612)	FALSE
tr|D4ZN39|D4ZN39_ARTPN	D4ZN39_ARTPN	696747	Arthrospira platensis (strain NIES-39 / IAM M-135)	FALSE
tr|F4C814|F4C814_SPHS2	F4C814_SPHS2	743722	Sphingobacterium sp. (strain 21)	FALSE
tr|D7AYC6|D7AYC6_NOCDD	D7AYC6_NOCDD	446468	Nocardiopsis dassonvillei (strain ATCC 23218 / DSM 43111 / IMRU 509 / JCM 7437 / NCTC 10488)	FALSE
tr|R5NEB8|R5NEB8_9BACT	R5NEB8_9BACT	1263095	Paraprevotella clara CAG:116	FALSE
tr|F8K7B5|F8K7B5_MYCL9	F8K7B5_MYCL9	866629	Mycoplasma leachii (strain 99/014/6)	FALSE
tr|F8L567|F8L567_SIMNZ	F8L567_SIMNZ	331113	Simkania negevensis (strain ATCC VR-1471 / Z)	FALSE
tr|H1YF08|H1YF08_9SPHI	H1YF08_9SPHI	714943	Mucilaginibacter paludis DSM 18603	FALSE
tr|R5IXJ7|R5IXJ7_9FIRM	R5IXJ7_9FIRM	1263002	Firmicutes bacterium CAG:124	FALSE
tr|M4V6C5|M4V6C5_9AQUI	M4V6C5_9AQUI	168657	Hydrogenobaculum	FALSE
tr|Q1GHA3|Q1GHA3_RUEST	Q1GHA3_RUEST	292414	Ruegeria sp. (strain TM1040)	FALSE
tr|Q0VNJ9|Q0VNJ9_ALCBS	Q0VNJ9_ALCBS	393595	Alcanivorax borkumensis (strain SK2 / ATCC 700651 / DSM 11573)	FALSE
tr|E0RWK2|E0RWK2_BUTPB	E0RWK2_BUTPB	515622	Butyrivibrio proteoclasticus (strain ATCC 51982 / DSM 14932 / B316)	FALSE
tr|R7HGN2|R7HGN2_9MOLU	R7HGN2_9MOLU	1262904	Mycoplasma sp. CAG:472	FALSE
tr|E8QMH9|E8QMH9_HELPR	E8QMH9_HELPR	907237	Helicobacter pylori (strain Lithuania75)	FALSE
tr|I0GTA5|I0GTA5_SELRL	I0GTA5_SELRL	927704	Selenomonas ruminantium subsp. lactilytica (strain NBRC 103574 / TAM6421)	FALSE
tr|F8KSF5|F8KSF5_HELBC	F8KSF5_HELBC	1002804	Helicobacter bizzozeronii (strain CIII-1)	FALSE
tr|E8T5I0|E8T5I0_THEA1	E8T5I0_THEA1	648996	Thermovibrio ammonificans (strain DSM 15698 / JCM 12110 / HB-1)	FALSE
tr|M4UAQ4|M4UAQ4_9GAMM	M4UAQ4_9GAMM	314282	Psychromonas sp. CNPT3	FALSE
tr|R5MEH4|R5MEH4_9FIRM	R5MEH4_9FIRM	1262882	Eubacterium sp. CAG:180	FALSE
tr|M4ZRM3|M4ZRM3_9FLAO	M4ZRM3_9FLAO	1229512	Blattabacterium sp. (Panesthia angustipennis spadica) str. BPAA	FALSE
tr|K9TWN4|K9TWN4_9CYAN	K9TWN4_9CYAN	251229	Chroococcidiopsis thermalis PCC 7203	FALSE
tr|A5EMM4|A5EMM4_BRASB	A5EMM4_BRASB	288000	Bradyrhizobium sp. (strain BTAi1 / ATCC BAA-1182)	FALSE
tr|D1CDJ0|D1CDJ0_THET1	D1CDJ0_THET1	525904	Thermobaculum terrenum (strain ATCC BAA-798 / YNP1)	FALSE
tr|R4K2X6|R4K2X6_CLOPA	R4K2X6_CLOPA	86416	Clostridium pasteurianum BC1	FALSE
tr|V4JC21|V4JC21_9GAMM	V4JC21_9GAMM	1385625	uncultured Thiohalocapsa sp. PB-PSB1	FALSE
tr|R5FST2|R5FST2_9FIRM	R5FST2_9FIRM	1262856	Coprobacillus sp. CAG:698	FALSE
tr|T2HBU4|T2HBU4_PSEPU	T2HBU4_PSEPU	1211579	Pseudomonas putida NBRC 14164	FALSE
tr|V4IUF8|V4IUF8_9GAMM	V4IUF8_9GAMM	1385625	uncultured Thiohalocapsa sp. PB-PSB1	FALSE
tr|G0GZJ5|G0GZJ5_RICH0	G0GZJ5_RICH0	1032845	Rickettsia heilongjiangensis (strain ATCC VR-1524 / 054)	FALSE
tr|K0D677|K0D677_LEUCJ	K0D677_LEUCJ	1229758	Leuconostoc carnosum (strain JB16)	FALSE
[truncated: 222 more rows]
