# Supplementary material for: Diversity and Expression of Bacterial Metacaspases in an Aquatic Ecosystem
Source: Front Microbiol. 2016 Jul 6;7:1043. doi: 10.3389/fmicb.2016.01043 (PMC4933709; doi:10.3389/fmicb.2016.01043)
Supplement: Supplementary file 7 [file DataSheet2.ZIP › uniprot-proteomes.RecA.refpkg/uniprot-proteomes.RecA.taxa.csv]

tax_id	parent_id	rank	tax_name	root	below_root	superkingdom	below_superkingdom	below_below_superkingdom	kingdom	subkingdom	superphylum	phylum	below_phylum	below_below_phylum	below_below_below_phylum	below_below_below_below_phylum	below_below_below_below_below_phylum	below_below_below_below_below_below_phylum	below_below_below_below_below_below_below_phylum	below_below_below_below_below_below_below_below_phylum	below_below_below_below_below_below_below_below_below_phylum	below_below_below_below_below_below_below_below_below_below_phylum	subphylum	below_subphylum	below_below_subphylum	class	below_class	below_below_class	below_below_below_class	subclass	below_subclass	order	below_order	below_below_order	suborder	below_suborder	family	below_family	below_below_family	below_below_below_family	subfamily	below_subfamily	tribe	genus	below_genus	subgenus	species_group	species_subgroup	species
1	1	root	root	1
131567	1	below_root	cellular organisms	1	131567
2157	131567	superkingdom	Archaea	1	131567	2157
2	131567	superkingdom	Bacteria	1	131567	2
2759	131567	superkingdom	Eukaryota	1	131567	2759
10239	1	superkingdom	Viruses	1		10239
554915	2759	below_superkingdom	Amoebozoa	1	131567	2759	554915
33682	2759	below_superkingdom	Euglenozoa	1	131567	2759	33682
33154	2759	below_superkingdom	Opisthokonta	1	131567	2759	33154
33634	2759	below_superkingdom	Stramenopiles	1	131567	2759	33634
35237	10239	below_superkingdom	dsDNA viruses, no RNA stage	1		10239	35237
2323	2	below_superkingdom	unclassified Bacteria	1	131567	2	2323
142796	554915	below_below_superkingdom	Mycetozoa	1	131567	2759	554915	142796
4762	33634	below_below_superkingdom	Oomycetes	1	131567	2759	33634	4762
569578	33634	below_below_superkingdom	PX clade	1	131567	2759	33634	569578
640293	2323	below_below_superkingdom	candidate division NC10	1	131567	2	2323	640293
422282	2323	below_below_superkingdom	candidate division WWE3	1	131567	2	2323	422282
49928	2323	below_below_superkingdom	unclassified Bacteria (miscellaneous)	1	131567	2	2323	49928
4751	33154	kingdom	Fungi	1	131567	2759	33154		4751
33090	2759	kingdom	Viridiplantae	1	131567	2759			33090
451864	4751	subkingdom	Dikarya	1	131567	2759	33154		4751	451864
68336	2	superphylum	Bacteroidetes/Chlorobi group	1	131567	2					68336
51290	2	superphylum	Chlamydiae/Verrucomicrobia group	1	131567	2					51290
131550	2	superphylum	Fibrobacteres/Acidobacteria group	1	131567	2					131550
57723	131550	phylum	Acidobacteria	1	131567	2					131550	57723
201174	2	phylum	Actinobacteria	1	131567	2						201174
200783	2	phylum	Aquificae	1	131567	2						200783
67819	2	phylum	Armatimonadetes	1	131567	2						67819
4890	451864	phylum	Ascomycota	1	131567	2759	33154		4751	451864		4890
2836	33634	phylum	Bacillariophyta	1	131567	2759	33634					2836
976	68336	phylum	Bacteroidetes	1	131567	2					68336	976
5204	451864	phylum	Basidiomycota	1	131567	2759	33154		4751	451864		5204
67814	2	phylum	Caldiserica	1	131567	2						67814
95818	2323	phylum	Candidatus Saccharibacteria	1	131567	2	2323					95818
204428	51290	phylum	Chlamydiae	1	131567	2					51290	204428
1090	68336	phylum	Chlorobi	1	131567	2					68336	1090
200795	2	phylum	Chloroflexi	1	131567	2						200795
3041	33090	phylum	Chlorophyta	1	131567	2759			33090			3041
200938	2	phylum	Chrysiogenetes	1	131567	2						200938
456828	2323	phylum	Cloacimonetes	1	131567	2	2323					456828
1117	2	phylum	Cyanobacteria	1	131567	2						1117
200930	2	phylum	Deferribacteres	1	131567	2						200930
1297	2	phylum	Deinococcus-Thermus	1	131567	2						1297
68297	2	phylum	Dictyoglomi	1	131567	2						68297
74152	2	phylum	Elusimicrobia	1	131567	2						74152
65842	131550	phylum	Fibrobacteres	1	131567	2					131550	65842
1239	2	phylum	Firmicutes	1	131567	2						1239
32066	2	phylum	Fusobacteria	1	131567	2						32066
142182	2	phylum	Gemmatimonadetes	1	131567	2						142182
1134404	68336	phylum	Ignavibacteriae	1	131567	2					68336	1134404
40117	2	phylum	Nitrospirae	1	131567	2						40117
2870	569578	phylum	Phaeophyceae	1	131567	2759	33634	569578				2870
203682	2	phylum	Planctomycetes	1	131567	2						203682
1224	2	phylum	Proteobacteria	1	131567	2						1224
203691	2	phylum	Spirochaetes	1	131567	2						203691
35493	33090	phylum	Streptophyta	1	131567	2759			33090			35493
508458	2	phylum	Synergistetes	1	131567	2						508458
544448	2	phylum	Tenericutes	1	131567	2						544448
651137	2157	phylum	Thaumarchaeota	1	131567	2157						651137
200940	2	phylum	Thermodesulfobacteria	1	131567	2						200940
200918	2	phylum	Thermotogae	1	131567	2						200918
74201	51290	phylum	Verrucomicrobia	1	131567	2					51290	74201
5302	5204	below_phylum	Agaricomycotina	1	131567	2759	33154		4751	451864		5204	5302
131221	35493	below_phylum	Streptophytina	1	131567	2759			33090			35493	131221
47928	1239	below_phylum	environmental samples	1	131567	2						1239	47928
47936	1224	below_phylum	environmental samples	1	131567	2						1224	47936
99260	74152	below_phylum	environmental samples	1	131567	2						74152	99260
3152	3041	below_phylum	prasinophytes	1	131567	2759			33090			3041	3152
716545	4890	below_phylum	saccharomyceta	1	131567	2759	33154		4751	451864		4890	716545
458031	57723	below_phylum	unclassified Acidobacteria	1	131567	2					131550	57723	458031
651142	651137	below_phylum	unclassified Thaumarchaeota	1	131567	2157						651137	651142
326457	74201	below_phylum	unclassified Verrucomicrobia	1	131567	2					51290	74201	326457
3193	131221	below_below_phylum	Embryophyta	1	131567	2759			33090			35493	131221	3193
58023	3193	below_below_below_phylum	Tracheophyta	1	131567	2759			33090			35493	131221	3193	58023
78536	58023	below_below_below_below_phylum	Euphyllophyta	1	131567	2759			33090			35493	131221	3193	58023	78536
58024	78536	below_below_below_below_below_phylum	Spermatophyta	1	131567	2759			33090			35493	131221	3193	58023	78536	58024
3398	58024	below_below_below_below_below_below_phylum	Magnoliophyta	1	131567	2759			33090			35493	131221	3193	58023	78536	58024	3398
1437183	3398	below_below_below_below_below_below_below_phylum	Mesangiospermae	1	131567	2759			33090			35493	131221	3193	58023	78536	58024	3398	1437183
232365	3398	below_below_below_below_below_below_below_phylum	basal Magnoliophyta	1	131567	2759			33090			35493	131221	3193	58023	78536	58024	3398	232365
71240	1437183	below_below_below_below_below_below_below_below_phylum	eudicotyledons	1	131567	2759			33090			35493	131221	3193	58023	78536	58024	3398	1437183	71240
91827	71240	below_below_below_below_below_below_below_below_below_phylum	Gunneridae	1	131567	2759			33090			35493	131221	3193	58023	78536	58024	3398	1437183	71240	91827
1437201	91827	below_below_below_below_below_below_below_below_below_below_phylum	Pentapetalae	1	131567	2759			33090			35493	131221	3193	58023	78536	58024	3398	1437183	71240	91827	1437201
147538	716545	subphylum	Pezizomycotina	1	131567	2759	33154		4751	451864		4890	716545										147538
68525	1224	subphylum	delta/epsilon subdivisions	1	131567	2						1224											68525
716546	147538	below_subphylum	leotiomyceta	1	131567	2759	33154		4751	451864		4890	716545										147538	716546
715962	716546	below_below_subphylum	dothideomyceta	1	131567	2759	33154		4751	451864		4890	716545										147538	716546	715962
715989	716546	below_below_subphylum	sordariomyceta	1	131567	2759	33154		4751	451864		4890	716545										147538	716546	715989
204432	57723	class	Acidobacteriia	1	131567	2					131550	57723														204432
1760	201174	class	Actinobacteria	1	131567	2						201174														1760
155619	5302	class	Agaricomycetes	1	131567	2759	33154		4751	451864		5204	5302													155619
28211	1224	class	Alphaproteobacteria	1	131567	2						1224														28211
292625	200795	class	Anaerolineae	1	131567	2						200795														292625
187857	200783	class	Aquificae	1	131567	2						200783														187857
33849	2836	class	Bacillariophyceae	1	131567	2759	33634					2836														33849
91061	1239	class	Bacilli	1	131567	2						1239														91061
200643	976	class	Bacteroidia	1	131567	2					68336	976														200643
28216	1224	class	Betaproteobacteria	1	131567	2						1224														28216
475962	200795	class	Caldilineae	1	131567	2						200795														475962
693071	67814	class	Caldisericia	1	131567	2						67814														693071
204429	204428	class	Chlamydiia	1	131567	2					51290	204428														204429
191410	1090	class	Chlorobia	1	131567	2					68336	1090														191410
32061	200795	class	Chloroflexia	1	131567	2						200795														32061
3166	3041	class	Chlorophyceae	1	131567	2759			33090			3041														3166
118001	200938	class	Chrysiogenetes	1	131567	2						200938														118001
1077257	67819	class	Chthonomonadetes	1	131567	2						67819														1077257
186801	1239	class	Clostridia	1	131567	2						1239														186801
33836	2836	class	Coscinodiscophyceae	1	131567	2759	33634					2836														33836
768503	976	class	Cytophagia	1	131567	2					68336	976														768503
68337	200930	class	Deferribacteres	1	131567	2						200930														68337
301297	200795	class	Dehalococcoidia	1	131567	2						200795														301297
188787	1297	class	Deinococci	1	131567	2						1297														188787
28221	68525	class	Deltaproteobacteria	1	131567	2						1224											68525			28221
203486	68297	class	Dictyoglomia	1	131567	2						68297														203486
147541	715962	class	Dothideomycetes	1	131567	2759	33154		4751	451864		4890	716545										147538	716546	715962	147541
641853	74152	class	Elusimicrobia	1	131567	2						74152														641853
29547	68525	class	Epsilonproteobacteria	1	131567	2						1224											68525			29547
526524	1239	class	Erysipelotrichia	1	131567	2						1239														526524
204430	65842	class	Fibrobacteria	1	131567	2					131550	65842														204430
117743	976	class	Flavobacteriia	1	131567	2					68336	976														117743
203490	32066	class	Fusobacteriia	1	131567	2						32066														203490
1236	1224	class	Gammaproteobacteria	1	131567	2						1224														1236
219685	142182	class	Gemmatimonadetes	1	131567	2						142182														219685
307596	1117	class	Gloeobacteria	1	131567	2						1117														307596
795747	1134404	class	Ignavibacteria	1	131567	2					68336	1134404														795747
147548	715989	class	Leotiomycetes	1	131567	2759	33154		4751	451864		4890	716545										147538	716546	715989	147548
4447	1437183	class	Liliopsida	1	131567	2759			33090			35493	131221	3193	58023	78536	58024	3398	1437183							4447
1035538	3152	class	Mamiellophyceae	1	131567	2759			33090			3041	3152													1035538
31969	544448	class	Mollicutes	1	131567	2						544448														31969
909932	1239	class	Negativicutes	1	131567	2						1239														909932
203693	40117	class	Nitrospira	1	131567	2						40117														203693
414999	74201	class	Opitutae	1	131567	2					51290	74201														414999
189478	147538	class	Orbiliomycetes	1	131567	2759	33154		4751	451864		4890	716545										147538			189478
666505	203682	class	Phycisphaerae	1	131567	2						203682														666505
203683	203682	class	Planctomycetia	1	131567	2						203682														203683
332159	57723	class	Solibacteres	1	131567	2					131550	57723														332159
147550	715989	class	Sordariomycetes	1	131567	2759	33154		4751	451864		4890	716545										147538	716546	715989	147550
117747	976	class	Sphingobacteriia	1	131567	2					68336	976														117747
203692	203691	class	Spirochaetia	1	131567	2						203691														203692
649775	508458	class	Synergistia	1	131567	2						508458														649775
67799	200940	class	Thermodesulfobacteria	1	131567	2						200940														67799
189775	200795	class	Thermomicrobia	1	131567	2						200795														189775
188708	200918	class	Thermotogae	1	131567	2						200918														188708
203494	74201	class	Verrucomicrobiae	1	131567	2					51290	74201														203494
355688	155619	below_class	Agaricomycetes incertae sedis	1	131567	2759	33154		4751	451864		5204	5302													155619	355688
33850	33849	below_class	Bacillariophycidae	1	131567	2759	33634					2836														33849	33850
415000	414999	below_class	Opitutales	1	131567	2					51290	74201														414999	415000
1437197	4447	below_class	Petrosaviidae	1	131567	2759			33090			35493	131221	3193	58023	78536	58024	3398	1437183							4447	1437197
33846	33836	below_class	Thalassiosirophycidae	1	131567	2759	33634					2836														33836	33846
82117	28211	below_class	unclassified Alphaproteobacteria	1	131567	2						1224														28211	82117
119066	28216	below_class	unclassified Betaproteobacteria	1	131567	2						1224														28216	119066
45456	28221	below_class	unclassified Deltaproteobacteria	1	131567	2						1224											68525			28221	45456
34035	29547	below_class	unclassified Epsilonproteobacteria	1	131567	2						1224											68525			29547	34035
118884	1236	below_class	unclassified Gammaproteobacteria	1	131567	2						1224														1236	118884
234665	219685	below_class	unclassified Gemmatimonadetes	1	131567	2						142182														219685	234665
198346	118884	below_below_class	Candidatus Baumannia	1	131567	2						1224														1236	118884	198346
744995	118884	below_below_class	OMG group	1	131567	2						1224														1236	118884	744995
991903	82117	below_below_class	Polymorphum	1	131567	2						1224														28211	82117	991903
54526	82117	below_below_class	SAR11 cluster	1	131567	2						1224														28211	82117	54526
62654	82117	below_below_class	SAR116 cluster	1	131567	2						1224														28211	82117	62654
33847	33846	below_below_class	Thalassiosirales	1	131567	2759	33634					2836														33836	33846	33847
33809	119066	below_below_class	unclassified Betaproteobacteria (miscellaneous)	1	131567	2						1224														28216	119066	33809
122706	45456	below_below_class	unclassified Deltaproteobacteria (miscellaneous)	1	131567	2						1224											68525			28221	45456	122706
33811	118884	below_below_class	unclassified Gammaproteobacteria (miscellaneous)	1	131567	2						1224														1236	118884	33811
744996	744995	below_below_below_class	OM60 clade	1	131567	2						1224														1236	118884	744995	744996
84992	1760	subclass	Acidimicrobidae	1	131567	2						201174														1760				84992
85003	1760	subclass	Actinobacteridae	1	131567	2						201174														1760				85003
452333	155619	subclass	Agaricomycetidae	1	131567	2759	33154		4751	451864		5204	5302													155619				452333
84998	1760	subclass	Coriobacteridae	1	131567	2						201174														1760				84998
451867	147541	subclass	Dothideomycetidae	1	131567	2759	33154		4751	451864		4890	716545										147538	716546	715962	147541				451867
222543	147550	subclass	Hypocreomycetidae	1	131567	2759	33154		4751	451864		4890	716545										147538	716546	715989	147550				222543
1301283	1117	subclass	Oscillatoriophycideae	1	131567	2						1117																		1301283
451868	147541	subclass	Pleosporomycetidae	1	131567	2759	33154		4751	451864		4890	716545										147538	716546	715962	147541				451868
84995	1760	subclass	Rubrobacteridae	1	131567	2						201174														1760				84995
222544	147550	subclass	Sordariomycetidae	1	131567	2759	33154		4751	451864		4890	716545										147538	716546	715989	147550				222544
85000	189775	subclass	Sphaerobacteridae	1	131567	2						200795														189775				85000
71274	1437201	subclass	asterids	1	131567	2759			33090			35493	131221	3193	58023	78536	58024	3398	1437183	71240	91827	1437201								71274
4734	1437197	subclass	commelinids	1	131567	2759			33090			35493	131221	3193	58023	78536	58024	3398	1437183							4447	1437197			4734
71275	1437201	subclass	rosids	1	131567	2759			33090			35493	131221	3193	58023	78536	58024	3398	1437183	71240	91827	1437201								71275
91835	71275	below_subclass	fabids	1	131567	2759			33090			35493	131221	3193	58023	78536	58024	3398	1437183	71240	91827	1437201								71275	91835
91888	71274	below_subclass	lamiids	1	131567	2759			33090			35493	131221	3193	58023	78536	58024	3398	1437183	71240	91827	1437201								71274	91888
91836	71275	below_subclass	malvids	1	131567	2759			33090			35493	131221	3193	58023	78536	58024	3398	1437183	71240	91827	1437201								71275	91836
91834	71275	below_subclass	rosids incertae sedis	1	131567	2759			33090			35493	131221	3193	58023	78536	58024	3398	1437183	71240	91827	1437201								71275	91834
186329	31969	order	Acholeplasmatales	1	131567	2						544448														31969						186329
84993	84992	order	Acidimicrobiales	1	131567	2						201174														1760				84992		84993
225057	1236	order	Acidithiobacillales	1	131567	2						1224														1236						225057
204433	204432	order	Acidobacteriales	1	131567	2					131550	57723														204432						204433
2037	85003	order	Actinomycetales	1	131567	2						201174														1760				85003		2037
135624	1236	order	Aeromonadales	1	131567	2						1224														1236						135624
5338	452333	order	Agaricales	1	131567	2759	33154		4751	451864		5204	5302													155619				452333		5338
135622	1236	order	Alteromonadales	1	131567	2						1224														1236						135622
261009	232365	order	Amborellales	1	131567	2759			33090			35493	131221	3193	58023	78536	58024	3398	232365													261009
292629	292625	order	Anaerolineales	1	131567	2						200795														292625						292629
32069	187857	order	Aquificales	1	131567	2						200783														187857						32069
1385	91061	order	Bacillales	1	131567	2						1239														91061						1385
171549	200643	order	Bacteroidales	1	131567	2					68336	976														200643						171549
1100069	976	order	Bacteroidetes Order II. Incertae sedis	1	131567	2					68336	976																				1100069
213481	28221	order	Bdellovibrionales	1	131567	2						1224											68525			28221						213481
85004	85003	order	Bifidobacteriales	1	131567	2						201174														1760				85003		85004
3699	91836	order	Brassicales	1	131567	2759			33090			35493	131221	3193	58023	78536	58024	3398	1437183	71240	91827	1437201								71275	91836	3699
80840	28216	order	Burkholderiales	1	131567	2						1224														28216						80840
475963	475962	order	Caldilineales	1	131567	2						200795														475962						475963
693072	693071	order	Caldisericales	1	131567	2						67814														693071						693072
213849	29547	order	Campylobacterales	1	131567	2						1224											68525			29547						213849
134362	451867	order	Capnodiales	1	131567	2759	33154		4751	451864		4890	716545										147538	716546	715962	147541				451867		134362
135615	1236	order	Cardiobacteriales	1	131567	2						1224														1236						135615
28883	35237	order	Caudovirales	1		10239	35237																									28883
204458	28211	order	Caulobacterales	1	131567	2						1224														28211						204458
51291	204429	order	Chlamydiales	1	131567	2					51290	204428														204429						51291
3042	3166	order	Chlamydomonadales	1	131567	2759			33090			3041														3166						3042
191411	191410	order	Chlorobiales	1	131567	2					68336	1090														191410						191411
32064	32061	order	Chloroflexales	1	131567	2						200795														32061						32064
135613	1236	order	Chromatiales	1	131567	2						1224														1236						135613
1118	1301283	order	Chroococcales	1	131567	2						1117																		1301283		1118
189769	118001	order	Chrysiogenales	1	131567	2						200938														118001						189769
1077263	1077257	order	Chthonomonadales	1	131567	2						67819														1077257						1077263
186802	186801	order	Clostridiales	1	131567	2						1239														186801						186802
84999	84998	order	Coriobacteriales	1	131567	2						201174														1760				84998		84999
768507	768503	order	Cytophagales	1	131567	2					68336	976														768503						768507
191393	68337	order	Deferribacterales	1	131567	2						200930														68337						191393
1202465	301297	order	Dehalococcoidales	1	131567	2						200795														301297						1202465
118964	188787	order	Deinococcales	1	131567	2						1297														188787						118964
453227	28221	order	Desulfarculales	1	131567	2						1224											68525			28221						453227
213118	28221	order	Desulfobacterales	1	131567	2						1224											68525			28221						213118
213115	28221	order	Desulfovibrionales	1	131567	2						1224											68525			28221						213115
213113	28221	order	Desulfurellales	1	131567	2						1224											68525			28221						213113
1485951	187857	order	Desulfurobacteriales	1	131567	2						200783														187857						1485951
69541	28221	order	Desulfuromonadales	1	131567	2						1224											68525			28221						69541
203487	203486	order	Dictyoglomales	1	131567	2						68297														203486						203487
33083	142796	order	Dictyosteliida	1	131567	2759	554915	142796																								33083
2877	2870	order	Ectocarpales	1	131567	2759	33634	569578				2870																				2877
641854	641853	order	Elusimicrobiales	1	131567	2						74152														641853						641854
91347	1236	order	Enterobacteriales	1	131567	2						1224														1236						91347
186328	31969	order	Entomoplasmatales	1	131567	2						544448														31969						186328
526525	526524	order	Erysipelotrichales	1	131567	2						1239														526524						526525
72025	91835	order	Fabales	1	131567	2759			33090			35493	131221	3193	58023	78536	58024	3398	1437183	71240	91827	1437201								71275	91835	72025
218872	204430	order	Fibrobacterales	1	131567	2					131550	65842														204430						218872
200644	117743	order	Flavobacteriales	1	131567	2					68336	976														117743						200644
203491	203490	order	Fusobacteriales	1	131567	2						32066														203490						203491
713636	28216	order	Gallionellales	1	131567	2						1224														28216						713636
219686	219685	order	Gemmatimonadales	1	131567	2						142182														219685						219686
307595	307596	order	Gloeobacterales	1	131567	2						1117														307596						307595
53433	186801	order	Halanaerobiales	1	131567	2						1239														186801						53433
5178	147548	order	Helotiales	1	131567	2759	33154		4751	451864		4890	716545										147538	716546	715989	147548						5178
189772	32061	order	Herpetosiphonales	1	131567	2						200795														32061						189772
119069	28216	order	Hydrogenophilales	1	131567	2						1224														28216						119069
5125	222543	order	Hypocreales	1	131567	2759	33154		4751	451864		4890	716545										147538	716546	715989	147550				222543		5125
795748	795747	order	Ignavibacteriales	1	131567	2					68336	1134404														795747						795748
5653	33682	order	Kinetoplastida	1	131567	2759	33682																									5653
186826	91061	order	Lactobacillales	1	131567	2						1239														91061						186826
118969	1236	order	Legionellales	1	131567	2						1224														1236						118969
1191478	28211	order	Magnetococcales	1	131567	2						1224														28211						1191478
3646	91835	order	Malpighiales	1	131567	2759			33090			35493	131221	3193	58023	78536	58024	3398	1437183	71240	91827	1437201								71275	91835	3646
13792	1035538	order	Mamiellales	1	131567	2759			33090			3041	3152													1035538						13792
717963	326457	order	Methylacidiphilales	1	131567	2					51290	74201	326457																			717963
135618	1236	order	Methylococcales	1	131567	2						1224														1236						135618
206350	28216	order	Methylophilales	1	131567	2						1224														28216						206350
2085	31969	order	Mycoplasmatales	1	131567	2						544448														31969						2085
29	28221	order	Myxococcales	1	131567	2						1224											68525			28221						29
485256	186801	order	Natranaerobiales	1	131567	2						1239														186801						485256
235899	29547	order	Nautiliales	1	131567	2						1224											68525			29547						235899
38748	33850	order	Naviculales	1	131567	2759	33634					2836														33849	33850					38748
206351	28216	order	Neisseriales	1	131567	2						1224														28216						206351
32003	28216	order	Nitrosomonadales	1	131567	2						1224														28216						32003
189778	203693	order	Nitrospirales	1	131567	2						40117														203693						189778
1161	1117	order	Nostocales	1	131567	2						1117																				1161
135619	1236	order	Oceanospirillales	1	131567	2						1224														1236						135619
1240482	1236	order	Orbales	1	131567	2						1224														1236						1240482
189479	189478	order	Orbiliales	1	131567	2759	33154		4751	451864		4890	716545										147538			189478						189479
1150	1301283	order	Oscillatoriales	1	131567	2						1117																		1301283		1150
255473	28211	order	Parvularculales	1	131567	2						1224														28211						255473
135625	1236	order	Pasteurellales	1	131567	2						1224														1236						135625
4776	4762	order	Peronosporales	1	131567	2759	33634	4762																								4776
666506	666505	order	Phycisphaerales	1	131567	2						203682														666505						666506
112	203683	order	Planctomycetales	1	131567	2						203682														203683						112
92860	451868	order	Pleosporales	1	131567	2759	33154		4751	451864		4890	716545										147538	716546	715962	147541				451868		92860
52604	1117	order	Pleurocapsales	1	131567	2						1117																				52604
38820	4734	order	Poales	1	131567	2759			33090			35493	131221	3193	58023	78536	58024	3398	1437183							4447	1437197			4734		38820
1212	1117	order	Prochlorales	1	131567	2						1117																				1212
72274	1236	order	Pseudomonadales	1	131567	2						1224														1236						72274
415001	414999	order	Puniceicoccales	1	131567	2					51290	74201														414999						415001
121069	4762	order	Pythiales	1	131567	2759	33634	4762																								121069
356	28211	order	Rhizobiales	1	131567	2						1224														28211						356
204455	28211	order	Rhodobacterales	1	131567	2						1224														28211						204455
206389	28216	order	Rhodocyclales	1	131567	2						1224														28216						206389
204441	28211	order	Rhodospirillales	1	131567	2						1224														28211						204441
766	28211	order	Rickettsiales	1	131567	2						1224														28211						766
84996	84995	order	Rubrobacterales	1	131567	2						201174														1760				84995		84996
297313	355688	order	Sebacinales	1	131567	2759	33154		4751	451864		5204	5302													155619	355688					297313
909929	909932	order	Selenomonadales	1	131567	2						1239														909932						909929
4069	91888	order	Solanales	1	131567	2759			33090			35493	131221	3193	58023	78536	58024	3398	1437183	71240	91827	1437201								71274	91888	4069
332160	332159	order	Solibacterales	1	131567	2					131550	57723														332159						332160
588673	84995	order	Solirubrobacterales	1	131567	2						201174														1760				84995		588673
5139	222544	order	Sordariales	1	131567	2759	33154		4751	451864		4890	716545										147538	716546	715989	147550				222544		5139
85001	85000	order	Sphaerobacterales	1	131567	2						200795														189775				85000		85001
200666	117747	order	Sphingobacteriales	1	131567	2					68336	976														117747						200666
204457	28211	order	Sphingomonadales	1	131567	2						1224														28211						204457
136	203692	order	Spirochaetales	1	131567	2						203691														203692						136
649776	649775	order	Synergistales	1	131567	2						508458														649775						649776
213462	28221	order	Syntrophobacterales	1	131567	2						1224											68525			28221						213462
68933	188787	order	Thermales	1	131567	2						1297														188787						68933
68295	186801	order	Thermoanaerobacterales	1	131567	2						1239														186801						68295
188710	67799	order	Thermodesulfobacteriales	1	131567	2						200940														67799						188710
189776	189775	order	Thermomicrobiales	1	131567	2						200795														189775						189776
2419	188708	order	Thermotogales	1	131567	2						200918														188708						2419
72273	1236	order	Thiotrichales	1	131567	2						1224														1236						72273
48461	203494	order	Verrucomicrobiales	1	131567	2					51290	74201														203494						48461
135623	1236	order	Vibrionales	1	131567	2						1224														1236						135623
403667	91834	order	Vitales	1	131567	2759			33090			35493	131221	3193	58023	78536	58024	3398	1437183	71240	91827	1437201								71275	91834	403667
135614	1236	order	Xanthomonadales	1	131567	2						1224														1236						135614
4618	4734	order	Zingiberales	1	131567	2759			33090			35493	131221	3193	58023	78536	58024	3398	1437183							4447	1437197			4734		4618
256005	135622	below_order	Alteromonadales genera incertae sedis	1	131567	2						1224														1236						135622	256005
539002	1385	below_order	Bacillales incertae sedis	1	131567	2						1239														91061						1385	539002
563835	200666	below_order	Chitinophagaceae	1	131567	2					68336	976														117747						200666	563835
538999	186802	below_order	Clostridiales incertae sedis	1	131567	2						1239														186801						186802	538999
92682	1118	below_order	Halothece cluster	1	131567	2						1117																		1301283		1118	92682
1506295	297313	below_order	Sebacinales group B	1	131567	2759	33154		4751	451864		5204	5302													155619	355688					297313	1506295
333046	171549	below_order	unclassified Bacteroidales	1	131567	2					68336	976														200643						171549	333046
119065	80840	below_order	unclassified Burkholderiales	1	131567	2						1224														28216						80840	119065
438853	213849	below_order	unclassified Campylobacterales	1	131567	2						1224											68525			29547						213849	438853
186813	186802	below_order	unclassified Clostridiales	1	131567	2						1239														186801						186802	186813
44887	1150	below_order	unclassified Oscillatoriales	1	131567	2						1117																		1301283		1150	44887
539742	539002	below_below_order	Bacillales Family XII. Incertae Sedis	1	131567	2						1239														91061						1385	539002	539742
224471	119065	below_below_order	Burkholderiales Genera incertae sedis	1	131567	2						1224														28216						80840	119065	224471
185291	333046	below_below_order	unclassified Bacteroidales (miscellaneous)	1	131567	2					68336	976														200643						171549	333046	185291
80841	119065	below_below_order	unclassified Burkholderiales (miscellaneous)	1	131567	2						1224														28216						80840	119065	80841
39779	186813	below_below_order	unclassified Clostridiales (miscellaneous)	1	131567	2						1239														186801						186802	186813	39779
255726	84993	suborder	Acidimicrobineae	1	131567	2						201174														1760				84992		84993			255726
85005	2037	suborder	Actinomycineae	1	131567	2						201174														1760				85003		2037			85005
414714	2037	suborder	Catenulisporineae	1	131567	2						201174														1760				85003		2037			414714
1508594	32064	suborder	Chloroflexineae	1	131567	2						200795														32061						32064			1508594
255727	84999	suborder	Coriobacterineae	1	131567	2						201174														1760				84998		84999			255727
85007	2037	suborder	Corynebacterineae	1	131567	2						201174														1760				85003		2037			85007
80811	29	suborder	Cystobacterineae	1	131567	2						1224											68525			28221						29			80811
85013	2037	suborder	Frankineae	1	131567	2						201174														1760				85003		2037			85013
85014	2037	suborder	Glycomycineae	1	131567	2						201174														1760				85003		2037			85014
622452	2037	suborder	Kineosporiineae	1	131567	2						201174														1760				85003		2037			622452
85006	2037	suborder	Micrococcineae	1	131567	2						201174														1760				85003		2037			85006
85008	2037	suborder	Micromonosporineae	1	131567	2						201174														1760				85003		2037			85008
224462	29	suborder	Nannocystineae	1	131567	2						1224											68525			28221						29			224462
715340	92860	suborder	Pleosporineae	1	131567	2759	33154		4751	451864		4890	716545										147538	716546	715962	147541				451868		92860			715340
85009	2037	suborder	Propionibacterineae	1	131567	2						201174														1760				85003		2037			85009
85010	2037	suborder	Pseudonocardineae	1	131567	2						201174														1760				85003		2037			85010
1508595	32064	suborder	Roseiflexineae	1	131567	2						200795														32061						32064			1508595
255725	84996	suborder	Rubrobacterineae	1	131567	2						201174														1760				84995		84996			255725
80812	29	suborder	Sorangiineae	1	131567	2						1224											68525			28221						29			80812
255728	85001	suborder	Sphaerobacterineae	1	131567	2						200795														189775				85000		85001			255728
85011	2037	suborder	Streptomycineae	1	131567	2						201174														1760				85003		2037			85011
85012	2037	suborder	Streptosporangineae	1	131567	2						201174														1760				85003		2037			85012
577468	85006	below_suborder	unclassified Micrococcineae	1	131567	2						201174														1760				85003		2037			85006	577468
433	204441	family	Acetobacteraceae	1	131567	2						1224														28211						204441					433
2146	186329	family	Acholeplasmataceae	1	131567	2						544448														31969						186329					2146
909930	909929	family	Acidaminococcaceae	1	131567	2						1239														909932						909929					909930
84994	255726	family	Acidimicrobiaceae	1	131567	2						201174														1760				84992		84993			255726		84994
225058	225057	family	Acidithiobacillaceae	1	131567	2						1224														1236						225057					225058
204434	204433	family	Acidobacteriaceae	1	131567	2					131550	57723														204432						204433					204434
85032	85013	family	Acidothermaceae	1	131567	2						201174														1760				85003		2037			85013		85032
2049	85005	family	Actinomycetaceae	1	131567	2						201174														1760				85003		2037			85005		2049
186827	186826	family	Aerococcaceae	1	131567	2						1239														91061						186826					186827
84642	135624	family	Aeromonadaceae	1	131567	2						1224														1236						135624					84642
506	80840	family	Alcaligenaceae	1	131567	2						1224														28216						80840					506
224372	135619	family	Alcanivoracaceae	1	131567	2						1224														1236						135619					224372
186823	1385	family	Alicyclobacillaceae	1	131567	2						1239														91061						1385					186823
72275	135622	family	Alteromonadaceae	1	131567	2						1224														1236						135622					72275
22097	261009	family	Amborellaceae	1	131567	2759			33090			35493	131221	3193	58023	78536	58024	3398	232365													261009					22097
1501348	768507	family	Amoebophilaceae	1	131567	2					68336	976														768503						768507					1501348
292628	292629	family	Anaerolineaceae	1	131567	2						200795														292625						292629					292628
1524215	80811	family	Anaeromyxobacteraceae	1	131567	2						1224											68525			28221						29			80811		1524215
942	766	family	Anaplasmataceae	1	131567	2						1224														28211						766					942
64898	32069	family	Aquificaceae	1	131567	2						200783														187857						32069					64898
186817	1385	family	Bacillaceae	1	131567	2						1239														91061						1385					186817
263369	213481	family	Bacteriovoracaceae	1	131567	2						1224											68525			28221						213481					263369
815	171549	family	Bacteroidaceae	1	131567	2					68336	976														200643						171549					815
772	356	family	Bartonellaceae	1	131567	2						1224														28211						356					772
1525212	13792	family	Bathycoccaceae	1	131567	2759			33090			3041	3152													1035538						13792					1525212
213483	213481	family	Bdellovibrionaceae	1	131567	2						1224											68525			28221						213481					213483
45404	356	family	Beijerinckiaceae	1	131567	2						1224														28211						356					45404
125316	85006	family	Beutenbergiaceae	1	131567	2						201174														1760				85003		2037			85006		125316
31953	85004	family	Bifidobacteriaceae	1	131567	2						201174														1760				85003		85004					31953
39782	200644	family	Blattabacteriaceae	1	131567	2					68336	976														117743						200644					39782
143786	136	family	Brachyspiraceae	1	131567	2						203691														203692						136					143786
41294	356	family	Bradyrhizobiaceae	1	131567	2						1224														28211						356					41294
3700	3699	family	Brassicaceae	1	131567	2759			33090			35493	131221	3193	58023	78536	58024	3398	1437183	71240	91827	1437201								71275	91836	3699					3700
118882	356	family	Brucellaceae	1	131567	2						1224														28211						356					118882
119060	80840	family	Burkholderiaceae	1	131567	2						1224														28216						80840					119060
475964	475963	family	Caldilineaceae	1	131567	2						200795														475962						475963					475964
693073	693072	family	Caldisericaceae	1	131567	2						67814														693071						693072					693073
72294	213849	family	Campylobacteraceae	1	131567	2						1224											68525			29547						213849					72294
1328881	766	family	Candidatus Midichloriaceae	1	131567	2						1224														28211						766					1328881
868	135615	family	Cardiobacteriaceae	1	131567	2						1224														1236						135615					868
186828	186826	family	Carnobacteriaceae	1	131567	2						1239														91061						186826					186828
414877	414714	family	Catenulisporaceae	1	131567	2						201174														1760				85003		2037			414714		414877
76892	204458	family	Caulobacteraceae	1	131567	2						1224														28211						204458					76892
85016	85006	family	Cellulomonadaceae	1	131567	2						201174														1760				85003		2037			85006		85016
35718	5139	family	Chaetomiaceae	1	131567	2759	33154		4751	451864		4890	716545										147538	716546	715989	147550				222544		5139					35718
809	51291	family	Chlamydiaceae	1	131567	2					51290	204428														204429						51291					809
3051	3042	family	Chlamydomonadaceae	1	131567	2759			33090			3041														3166						3042					3051
191412	191411	family	Chlorobiaceae	1	131567	2					68336	1090														191410						191411					191412
1106	1508594	family	Chloroflexaceae	1	131567	2						200795														32061						32064			1508594		1106
1046	135613	family	Chromatiaceae	1	131567	2						1224														1236						135613					1046
1499392	206351	family	Chromobacteriaceae	1	131567	2						1224														28216						206351					1499392
189770	189769	family	Chrysiogenaceae	1	131567	2						200938														118001						189769					189770
1077264	1077263	family	Chthonomonadaceae	1	131567	2						67819														1077257						1077263					1077264
31979	186802	family	Clostridiaceae	1	131567	2						1239														186801						186802					31979
543310	538999	family	Clostridiales Family XI. Incertae Sedis	1	131567	2						1239														186801						186802	538999				543310
539000	538999	family	Clostridiales Family XVII. Incertae Sedis	1	131567	2						1239														186801						186802	538999				539000
543349	538999	family	Clostridiales Family XVIII. Incertae Sedis	1	131567	2						1239														186801						186802	538999				543349
267889	135622	family	Colwelliaceae	1	131567	2						1224														1236						135622					267889
80864	80840	family	Comamonadaceae	1	131567	2						1224														28216						80840					80864
320583	588673	family	Conexibacteraceae	1	131567	2						201174														1760				84995		588673					320583
84107	255727	family	Coriobacteriaceae	1	131567	2						201174														1760				84998		84999			255727		84107
1653	85007	family	Corynebacteriaceae	1	131567	2						201174														1760				85003		2037			85007		1653
118968	118969	family	Coxiellaceae	1	131567	2						1224														1236						118969					118968
246874	200644	family	Cryomorphaceae	1	131567	2					68336	976														117743						200644					246874
563798	768507	family	Cyclobacteriaceae	1	131567	2					68336	976														768503						768507					563798
39	80811	family	Cystobacteraceae	1	131567	2						1224											68525			28221						29			80811		39
89373	768507	family	Cytophagaceae	1	131567	2					68336	976														768503						768507					89373
191394	191393	family	Deferribacteraceae	1	131567	2						200930														68337						191393					191394
1202464	1202465	family	Dehalococcoidaceae	1	131567	2						200795														301297						1202465					1202464
183710	118964	family	Deinococcaceae	1	131567	2						1297														188787						118964					183710
85020	85006	family	Dermabacteraceae	1	131567	2						201174														1760				85003		2037			85006		85020
145357	85006	family	Dermacoccaceae	1	131567	2						201174														1760				85003		2037			85006		145357
453228	453227	family	Desulfarculaceae	1	131567	2						1224											68525			28221						453227					453228
213119	213118	family	Desulfobacteraceae	1	131567	2						1224											68525			28221						213118					213119
213121	213118	family	Desulfobulbaceae	1	131567	2						1224											68525			28221						213118					213121
213117	213115	family	Desulfohalobiaceae	1	131567	2						1224											68525			28221						213115					213117
213116	213115	family	Desulfomicrobiaceae	1	131567	2						1224											68525			28221						213115					213116
194924	213115	family	Desulfovibrionaceae	1	131567	2						1224											68525			28221						213115					194924
117942	213113	family	Desulfurellaceae	1	131567	2						1224											68525			28221						213113					117942
558314	1485951	family	Desulfurobacteriaceae	1	131567	2						200783														187857						1485951					558314
203488	203487	family	Dictyoglomaceae	1	131567	2						68297														203486						203487					203488
1471398	171549	family	Draconibacteriaceae	1	131567	2					68336	976														200643						171549					1471398
2878	2877	family	Ectocarpaceae	1	131567	2759	33634	569578				2870																				2877					2878
72276	135613	family	Ectothiorhodospiraceae	1	131567	2						1224														1236						135613					72276
641876	641854	family	Elusimicrobiaceae	1	131567	2						74152														641853						641854					641876
543	91347	family	Enterobacteriaceae	1	131567	2						1224														1236						91347					543
81852	186826	family	Enterococcaceae	1	131567	2						1239														91061						186826					81852
33925	186328	family	Entomoplasmataceae	1	131567	2						544448														31969						186328					33925
128827	526525	family	Erysipelotrichaceae	1	131567	2						1239														526524						526525					128827
335929	204457	family	Erythrobacteraceae	1	131567	2						1224														28211						204457					335929
186806	186802	family	Eubacteriaceae	1	131567	2						1239														186801						186802					186806
3977	3646	family	Euphorbiaceae	1	131567	2759			33090			35493	131221	3193	58023	78536	58024	3398	1437183	71240	91827	1437201								71275	91835	3646					3977
3803	72025	family	Fabaceae	1	131567	2759			33090			35493	131221	3193	58023	78536	58024	3398	1437183	71240	91827	1437201								71275	91835	72025					3803
267892	135622	family	Ferrimonadaceae	1	131567	2						1224														1236						135622					267892
204431	218872	family	Fibrobacteraceae	1	131567	2					131550	65842														204430						218872					204431
200667	768507	family	Flammeovirgaceae	1	131567	2					68336	976														768503						768507					200667
49546	200644	family	Flavobacteriaceae	1	131567	2					68336	976														117743						200644					49546
34064	72273	family	Francisellaceae	1	131567	2						1224														1236						72273					34064
74712	85013	family	Frankiaceae	1	131567	2						201174														1760				85003		2037			85013		74712
203492	203491	family	Fusobacteriaceae	1	131567	2						32066														203490						203491					203492
90627	713636	family	Gallionellaceae	1	131567	2						1224														28216						713636					90627
219687	219686	family	Gemmatimonadaceae	1	131567	2						142182														219685						219686					219687
213422	69541	family	Geobacteraceae	1	131567	2						1224											68525			28221						69541					213422
85030	85013	family	Geodermatophilaceae	1	131567	2						201174														1760				85003		2037			85013		85030
85034	85014	family	Glycomycetaceae	1	131567	2						201174														1760				85003		2037			85014		85034
85026	85007	family	Gordoniaceae	1	131567	2						201174														1760				85003		2037			85007		85026
224379	135619	family	Hahellaceae	1	131567	2						1224														1236						135619					224379
972	53433	family	Halanaerobiaceae	1	131567	2						1239														186801						53433					972
53434	53433	family	Halobacteroidaceae	1	131567	2						1239														186801						53433					53434
28256	135619	family	Halomonadaceae	1	131567	2						1224														1236						135619					28256
255526	135613	family	Halothiobacillaceae	1	131567	2						1224														1236						135613					255526
72293	213849	family	Helicobacteraceae	1	131567	2						1224											68525			29547						213849					72293
31984	186802	family	Heliobacteriaceae	1	131567	2						1239														186801						186802					31984
5181	5178	family	Helotiaceae	1	131567	2759	33154		4751	451864		4890	716545										147538	716546	715989	147548						5178					5181
189773	189772	family	Herpetosiphonaceae	1	131567	2						200795														32061						189772					189773
206349	119069	family	Hydrogenophilaceae	1	131567	2						1224														28216						119069					206349
224027	32069	family	Hydrogenothermaceae	1	131567	2						200783														187857						32069					224027
45401	356	family	Hyphomicrobiaceae	1	131567	2						1224														28211						356					45401
69657	204455	family	Hyphomonadaceae	1	131567	2						1224														28211						204455					69657
267893	135622	family	Idiomarinaceae	1	131567	2						1224														1236						135622					267893
795749	795748	family	Ignavibacteriaceae	1	131567	2					68336	1134404														795747						795748					795749
85021	85006	family	Intrasporangiaceae	1	131567	2						201174														1760				85003		2037			85006		85021
85022	85006	family	Jonesiaceae	1	131567	2						201174														1760				85003		2037			85006		85022
83778	622452	family	Kineosporiaceae	1	131567	2						201174														1760				85003		2037			622452		83778
224464	224462	family	Kofleriaceae	1	131567	2						1224											68525			28221						29			224462		224464
186803	186802	family	Lachnospiraceae	1	131567	2						1239														186801						186802					186803
33958	186826	family	Lactobacillaceae	1	131567	2						1239														91061						186826					33958
444	118969	family	Legionellaceae	1	131567	2						1224														1236						118969					444
170	136	family	Leptospiraceae	1	131567	2						203691														203692						136					170
1129771	203491	family	Leptotrichiaceae	1	131567	2						32066														203490						203491					1129771
81850	186826	family	Leuconostocaceae	1	131567	2						1239														91061						186826					81850
186820	1385	family	Listeriaceae	1	131567	2						1239														91061						1385					186820
1191479	1191478	family	Magnetococcaceae	1	131567	2						1224														28211						1191478					1191479
41873	13792	family	Mamiellaceae	1	131567	2759			33090			3041	3152													1035538						13792					41873
1334117	795748	family	Melioribacteraceae	1	131567	2					68336	1134404														795747						795748					1334117
717964	717963	family	Methylacidiphilaceae	1	131567	2					51290	74201	326457																			717963					717964
119045	356	family	Methylobacteriaceae	1	131567	2						1224														28211						356					119045
403	135618	family	Methylococcaceae	1	131567	2						1224														1236						135618					403
31993	356	family	Methylocystaceae	1	131567	2						1224														28211						356					31993
32011	206350	family	Methylophilaceae	1	131567	2						1224														28216						206350					32011
85023	85006	family	Microbacteriaceae	1	131567	2						201174														1760				85003		2037			85006		85023
1268	85006	family	Micrococcaceae	1	131567	2						201174														1760				85003		2037			85006		1268
28056	85008	family	Micromonosporaceae	1	131567	2						201174														1760				85003		2037			85008		28056
468	72274	family	Moraxellaceae	1	131567	2						1224														1236						72274					468
4637	4618	family	Musaceae	1	131567	2759			33090			35493	131221	3193	58023	78536	58024	3398	1437183							4447	1437197			4734		4618					4637
1762	85007	family	Mycobacteriaceae	1	131567	2						201174														1760				85003		2037			85007		1762
2092	2085	family	Mycoplasmataceae	1	131567	2						544448														31969						2085					2092
93133	134362	family	Mycosphaerellaceae	1	131567	2759	33154		4751	451864		4890	716545										147538	716546	715962	147541				451867		134362					93133
10662	28883	family	Myoviridae	1		10239	35237																									28883					10662
31	80811	family	Myxococcaceae	1	131567	2						1224											68525			28221						29			80811		31
85031	85013	family	Nakamurellaceae	1	131567	2						201174														1760				85003		2037			85013		85031
485255	485256	family	Natranaerobiaceae	1	131567	2						1239														186801						485256					485255
224467	235899	family	Nautiliaceae	1	131567	2						1224											68525			29547						235899					224467
110618	5125	family	Nectriaceae	1	131567	2759	33154		4751	451864		4890	716545										147538	716546	715989	147550				222543		5125					110618
481	206351	family	Neisseriaceae	1	131567	2						1224														28216						206351					481
206379	32003	family	Nitrosomonadaceae	1	131567	2						1224														28216						32003					206379
189779	189778	family	Nitrospiraceae	1	131567	2						40117														203693						189778					189779
85025	85007	family	Nocardiaceae	1	131567	2						201174														1760				85003		2037			85007		85025
85015	85009	family	Nocardioidaceae	1	131567	2						201174														1760				85003		2037			85009		85015
83676	85012	family	Nocardiopsaceae	1	131567	2						201174														1760				85003		2037			85012		83676
1162	1161	family	Nostocaceae	1	131567	2						1117																				1161					1162
135620	135619	family	Oceanospirillaceae	1	131567	2						1224														1236						135619					135620
134623	415000	family	Opitutaceae	1	131567	2					51290	74201														414999	415000										134623
1240483	1240482	family	Orbaceae	1	131567	2						1224														1236						1240482					1240483
47021	189479	family	Orbiliaceae	1	131567	2759	33154		4751	451864		4890	716545										147538			189478						189479					47021
216572	186802	family	Oscillospiraceae	1	131567	2						1239														186801						186802					216572
75682	80840	family	Oxalobacteraceae	1	131567	2						1224														28216						80840					75682
186822	1385	family	Paenibacillaceae	1	131567	2						1239														91061						1385					186822
92713	51291	family	Parachlamydiaceae	1	131567	2					51290	204428														204429						51291					92713
255474	255473	family	Parvularculaceae	1	131567	2						1224														28211						255473					255474
712	135625	family	Pasteurellaceae	1	131567	2						1224														1236						135625					712
213423	69541	family	Pelobacteraceae	1	131567	2						1224											68525			28221						69541					213423
186807	186802	family	Peptococcaceae	1	131567	2						1239														186801						186802					186807
186804	186802	family	Peptostreptococcaceae	1	131567	2						1239														186801						186802					186804
4777	4776	family	Peronosporaceae	1	131567	2759	33634	4762																								4776					4777
38749	38748	family	Phaeodactylaceae	1	131567	2759	33634					2836														33849	33850					38748					38749
666507	666506	family	Phycisphaeraceae	1	131567	2						203682														666505						666506					666507
69277	356	family	Phyllobacteriaceae	1	131567	2						1224														28211						356					69277
135616	72273	family	Piscirickettsiaceae	1	131567	2						1224														1236						72273					135616
126	112	family	Planctomycetaceae	1	131567	2						203682														203683						112					126
186818	1385	family	Planococcaceae	1	131567	2						1239														91061						1385					186818
28556	715340	family	Pleosporaceae	1	131567	2759	33154		4751	451864		4890	716545										147538	716546	715962	147541				451868		92860			715340		28556
4479	38820	family	Poaceae	1	131567	2759			33090			35493	131221	3193	58023	78536	58024	3398	1437183							4447	1437197			4734		38820					4479
49	80812	family	Polyangiaceae	1	131567	2						1224											68525			28221						29			80812		49
171551	171549	family	Porphyromonadaceae	1	131567	2					68336	976														200643						171549					171551
171552	171549	family	Prevotellaceae	1	131567	2					68336	976														200643						171549					171552
1217	1212	family	Prochlorococcaceae	1	131567	2						1117																				1212					1217
85017	85006	family	Promicromonosporaceae	1	131567	2						201174														1760				85003		2037			85006		85017
31957	85009	family	Propionibacteriaceae	1	131567	2						201174														1760				85003		2037			85009		31957
184208	5338	family	Psathyrellaceae	1	131567	2759	33154		4751	451864		5204	5302													155619				452333		5338					184208
267888	135622	family	Pseudoalteromonadaceae	1	131567	2						1224														1236						135622					267888
135621	72274	family	Pseudomonadaceae	1	131567	2						1224														1236						72274					135621
2070	85010	family	Pseudonocardiaceae	1	131567	2						201174														1760				85003		2037			85010		2070
267894	135622	family	Psychromonadaceae	1	131567	2						1224														1236						135622					267894
415002	415001	family	Puniceicoccaceae	1	131567	2					51290	74201														414999						415001					415002
4782	121069	family	Pythiaceae	1	131567	2759	33634	4762																								121069					4782
82115	356	family	Rhizobiaceae	1	131567	2						1224														28211						356					82115
31989	204455	family	Rhodobacteraceae	1	131567	2						1224														28211						204455					31989
119043	356	family	Rhodobiaceae	1	131567	2						1224														28211						356					119043
75787	206389	family	Rhodocyclaceae	1	131567	2						1224														28216						206389					75787
41295	204441	family	Rhodospirillaceae	1	131567	2						1224														28211						204441					41295
563843	1100069	family	Rhodothermaceae	1	131567	2					68336	976																				1100069					563843
775	766	family	Rickettsiaceae	1	131567	2						1224														28211						766					775
171550	171549	family	Rikenellaceae	1	131567	2					68336	976														200643						171549					171550
1185	1161	family	Rivulariaceae	1	131567	2						1117																				1161					1185
1508635	1508595	family	Roseiflexaceae	1	131567	2						200795														32061						32064			1508595		1508635
84997	255725	family	Rubrobacteraceae	1	131567	2						201174														1760				84995		84996			255725		84997
541000	186802	family	Ruminococcaceae	1	131567	2						1239														186801						186802					541000
3688	3646	family	Salicaceae	1	131567	2759			33090			35493	131221	3193	58023	78536	58024	3398	1437183	71240	91827	1437201								71275	91835	3646					3688
145360	85006	family	Sanguibacteraceae	1	131567	2						201174														1760				85003		2037			85006		145360
89374	200666	family	Saprospiraceae	1	131567	2					68336	976														117747						200666					89374
28983	5178	family	Sclerotiniaceae	1	131567	2759	33154		4751	451864		4890	716545										147538	716546	715989	147548						5178					28983
316606	85007	family	Segniliparaceae	1	131567	2						201174														1760				85003		2037			85007		316606
267890	135622	family	Shewanellaceae	1	131567	2						1224														1236						135622					267890
92712	51291	family	Simkaniaceae	1	131567	2					51290	204428														204429						51291					92712
10699	28883	family	Siphoviridae	1		10239	35237																									28883					10699
4070	4069	family	Solanaceae	1	131567	2759			33090			35493	131221	3193	58023	78536	58024	3398	1437183	71240	91827	1437201								71274	91888	4069					4070
332161	332160	family	Solibacteraceae	1	131567	2					131550	57723														332159						332160					332161
85002	255728	family	Sphaerobacteraceae	1	131567	2						200795														189775				85000		85001			255728		85002
84566	200666	family	Sphingobacteriaceae	1	131567	2					68336	976														117747						200666					84566
41297	204457	family	Sphingomonadaceae	1	131567	2						1224														28211						204457					41297
137	136	family	Spirochaetaceae	1	131567	2						203691														203692						136					137
2131	186328	family	Spiroplasmataceae	1	131567	2						544448														31969						186328					2131
186821	1385	family	Sporolactobacillaceae	1	131567	2						1239														91061						1385					186821
90964	1385	family	Staphylococcaceae	1	131567	2						1239														91061						1385					90964
1300	186826	family	Streptococcaceae	1	131567	2						1239														91061						186826					1300
2062	85011	family	Streptomycetaceae	1	131567	2						201174														1760				85003		2037			85011		2062
2004	85012	family	Streptosporangiaceae	1	131567	2						201174														1760				85003		2037			85012		2004
83763	135624	family	Succinivibrionaceae	1	131567	2						1224														1236						135624					83763
995019	80840	family	Sutterellaceae	1	131567	2						1224														28216						80840					995019
649777	649776	family	Synergistaceae	1	131567	2						508458														649775						649776					649777
213468	213462	family	Syntrophaceae	1	131567	2						1224											68525			28221						213462					213468
213465	213462	family	Syntrophobacteraceae	1	131567	2						1224											68525			28221						213462					213465
68298	186802	family	Syntrophomonadaceae	1	131567	2						1239														186801						186802					68298
668547	134362	family	Teratosphaeriaceae	1	131567	2759	33154		4751	451864		4890	716545										147538	716546	715962	147541				451867		134362					668547
29202	33847	family	Thalassiosiraceae	1	131567	2759	33634					2836														33836	33846	33847									29202
188786	68933	family	Thermaceae	1	131567	2						1297														188787						68933					188786
186814	68295	family	Thermoanaerobacteraceae	1	131567	2						1239														186801						68295					186814
543371	68295	family	Thermoanaerobacterales Family III. Incertae Sedis	1	131567	2						1239														186801						68295					543371
543372	68295	family	Thermoanaerobacterales Family IV. Incertae Sedis	1	131567	2						1239														186801						68295					543372
188711	188710	family	Thermodesulfobacteriaceae	1	131567	2						200940														67799						188710					188711
227387	68295	family	Thermodesulfobiaceae	1	131567	2						1239														186801						68295					227387
189777	189776	family	Thermomicrobiaceae	1	131567	2						200795														189775						189776					189777
2012	85012	family	Thermomonosporaceae	1	131567	2						201174														1760				85003		2037			85012		2012
188709	2419	family	Thermotogaceae	1	131567	2						200918														188708						2419					188709
332247	118964	family	Trueperaceae	1	131567	2						1297														188787						118964					332247
5654	5653	family	Trypanosomatidae	1	131567	2759	33682																									5653					5654
85028	85007	family	Tsukamurellaceae	1	131567	2						201174														1760				85003		2037			85007		85028
31977	909929	family	Veillonellaceae	1	131567	2						1239														909932						909929					31977
203557	48461	family	Verrucomicrobiaceae	1	131567	2					51290	74201														203494						48461					203557
641	135623	family	Vibrionaceae	1	131567	2						1224														1236						135623					641
3602	403667	family	Vitaceae	1	131567	2759			33090			35493	131221	3193	58023	78536	58024	3398	1437183	71240	91827	1437201								71275	91834	403667					3602
3065	3042	family	Volvocaceae	1	131567	2759			33090			3041														3166						3042					3065
92714	51291	family	Waddliaceae	1	131567	2					51290	204428														204429						51291					92714
335928	356	family	Xanthobacteraceae	1	131567	2						1224														28211						356					335928
32033	135614	family	Xanthomonadaceae	1	131567	2						1224														1236						135614					32033
359160	4479	below_family	BEP clade	1	131567	2759			33090			35493	131221	3193	58023	78536	58024	3398	1437183							4447	1437197			4734		38820					4479	359160
1113537	809	below_family	Chlamydia/Chlamydophila group	1	131567	2					51290	204428														204429						51291					809	1113537
274493	191412	below_family	Chlorobium/Pelodictyon group	1	131567	2					68336	1090														191410						191411					191412	274493
90153	1499392	below_family	Chromobacterium group	1	131567	2						1224														28216						206351					1499392	90153
279916	2049	below_family	Mobiluncus/Falcivibrio group	1	131567	2						201174														1760				85003		2037			85005		2049	279916
42857	186814	below_family	Moorella group	1	131567	2						1239														186801						68295					186814	42857
147370	4479	below_family	PACMAD clade	1	131567	2759			33090			35493	131221	3193	58023	78536	58024	3398	1437183							4447	1437197			4734		38820					4479	147370
227290	82115	below_family	Rhizobium/Agrobacterium group	1	131567	2						1224														28211						356					82115	227290
227292	82115	below_family	Sinorhizobium/Ensifer group	1	131567	2						1224														28211						356					82115	227292
114403	28256	below_family	Zymobacter group	1	131567	2						1224														1236						135619					28256	114403
134224	128827	below_family	environmental samples	1	131567	2						1239														526524						526525					128827	134224
189703	186803	below_family	environmental samples	1	131567	2						1239														186801						186802					186803	189703
54032	47021	below_family	mitosporic Orbiliaceae	1	131567	2759	33154		4751	451864		4890	716545										147538			189478						189479					47021	54032
81426	41294	below_family	unclassified Bradyrhizobiaceae	1	131567	2						1224														28211						356					41294	81426
191675	543	below_family	unclassified Enterobacteriaceae	1	131567	2						1224														1236						91347					543	191675
61432	49546	below_family	unclassified Flavobacteriaceae	1	131567	2					68336	976														117743						200644					49546	61432
278955	134623	below_family	unclassified Opitutaceae	1	131567	2					51290	74201														414999	415000										134623	278955
196894	10699	below_family	unclassified Siphoviridae	1		10239	35237																									28883					10699	196894
663587	186821	below_family	unclassified Sporolactobacillaceae	1	131567	2						1239														91061						1385					186821	663587
84563	191675	below_below_family	ant, tsetse, mealybug, aphid, etc. endosymbionts	1	131567	2						1224														1236						91347					543	191675	84563
36866	191675	below_below_family	unclassified Enterobacteriaceae (miscellaneous)	1	131567	2						1224														1236						91347					543	191675	36866
146507	84563	below_below_below_family	aphid secondary symbionts	1	131567	2						1224														1236						91347					543	191675	84563	146507
235629	3977	subfamily	Acalyphoideae	1	131567	2759			33090			35493	131221	3193	58023	78536	58024	3398	1437183	71240	91827	1437201								71275	91835	3646					3977				235629
351	135621	subfamily	Azotobacter group	1	131567	2						1224														1236						72274					135621				351
147367	359160	subfamily	Ehrhartoideae	1	131567	2759			33090			35493	131221	3193	58023	78536	58024	3398	1437183							4447	1437197			4734		38820					4479	359160			147367
1286322	5654	subfamily	Leishmaniinae	1	131567	2759	33682																									5653					5654				1286322
147369	147370	subfamily	Panicoideae	1	131567	2759			33090			35493	131221	3193	58023	78536	58024	3398	1437183							4447	1437197			4734		38820					4479	147370			147369
3814	3803	subfamily	Papilionoideae	1	131567	2759			33090			35493	131221	3193	58023	78536	58024	3398	1437183	71240	91827	1437201								71275	91835	72025					3803				3814
147368	359160	subfamily	Pooideae	1	131567	2759			33090			35493	131221	3193	58023	78536	58024	3398	1437183							4447	1437197			4734		38820					4479	359160			147368
424551	4070	subfamily	Solanoideae	1	131567	2759			33090			35493	131221	3193	58023	78536	58024	3398	1437183	71240	91827	1437201								71274	91888	4069					4070				424551
857473	10662	subfamily	Spounavirinae	1		10239	35237																									28883					10662				857473
1198136	10662	subfamily	Tevenvirinae	1		10239	35237																									28883					10662				1198136
1232680	857473	below_subfamily	unassigned Spounavirinae	1		10239	35237																									28883					10662				857473	1232680
235880	235629	tribe	Acalypheae	1	131567	2759			33090			35493	131221	3193	58023	78536	58024	3398	1437183	71240	91827	1437201								71275	91835	3646					3977				235629		235880
147429	147369	tribe	Andropogoneae	1	131567	2759			33090			35493	131221	3193	58023	78536	58024	3398	1437183							4447	1437197			4734		38820					4479	147370			147369		147429
147385	147368	tribe	Brachypodieae	1	131567	2759			33090			35493	131221	3193	58023	78536	58024	3398	1437183							4447	1437197			4734		38820					4479	359160			147368		147385
981071	3700	tribe	Brassiceae	1	131567	2759			33090			35493	131221	3193	58023	78536	58024	3398	1437183	71240	91827	1437201								71275	91836	3699					3700						981071
980083	3700	tribe	Camelineae	1	131567	2759			33090			35493	131221	3193	58023	78536	58024	3398	1437183	71240	91827	1437201								71275	91836	3699					3700						980083
147380	147367	tribe	Oryzeae	1	131567	2759			33090			35493	131221	3193	58023	78536	58024	3398	1437183							4447	1437197			4734		38820					4479	359160			147367		147380
147428	147369	tribe	Paniceae	1	131567	2759			33090			35493	131221	3193	58023	78536	58024	3398	1437183							4447	1437197			4734		38820					4479	147370			147369		147428
163735	3814	tribe	Phaseoleae	1	131567	2759			33090			35493	131221	3193	58023	78536	58024	3398	1437183	71240	91827	1437201								71275	91835	72025					3803				3814		163735
33988	775	tribe	Rickettsieae	1	131567	2						1224														28211						766					775						33988
238069	3688	tribe	Saliceae	1	131567	2759			33090			35493	131221	3193	58023	78536	58024	3398	1437183	71240	91827	1437201								71275	91835	3646					3688						238069
424574	424551	tribe	Solaneae	1	131567	2759			33090			35493	131221	3193	58023	78536	58024	3398	1437183	71240	91827	1437201								71274	91888	4069					4070				424551		424574
163742	3814	tribe	Trifolieae	1	131567	2759			33090			35493	131221	3193	58023	78536	58024	3398	1437183	71240	91827	1437201								71275	91835	72025					3803				3814		163742
147389	147368	tribe	Triticeae	1	131567	2759			33090			35493	131221	3193	58023	78536	58024	3398	1437183							4447	1437197			4734		38820					4479	359160			147368		147389
952	942	tribe	Wolbachieae	1	131567	2						1224														28211						766					942						952
155977	1118	genus	Acaryochloris	1	131567	2						1117																		1301283		1118												155977
434	433	genus	Acetobacter	1	131567	2						1224														28211						204441					433							434
33951	186806	genus	Acetobacterium	1	131567	2						1239														186801						186802					186806							33951
28186	53434	genus	Acetohalobium	1	131567	2						1239														186801						53433					53434							28186
2147	2146	genus	Acholeplasma	1	131567	2						544448														31969						186329					2146							2147
222	506	genus	Achromobacter	1	131567	2						1224														28216						80840					506							222
904	909930	genus	Acidaminococcus	1	131567	2						1239														909932						909929					909930							904
53634	84994	genus	Acidimicrobium	1	131567	2						201174														1760				84992		84993			255726		84994							53634
522	433	genus	Acidiphilium	1	131567	2						1224														28211						204441					433							522
119977	225058	genus	Acidithiobacillus	1	131567	2						1224														1236						225057					225058							119977
33973	204434	genus	Acidobacterium	1	131567	2					131550	57723														204432						204433					204434							33973
28048	85032	genus	Acidothermus	1	131567	2						201174														1760				85003		2037			85013		85032							28048
12916	80864	genus	Acidovorax	1	131567	2						1224														28216						80840					80864							12916
469	468	genus	Acinetobacter	1	131567	2						1224														1236						72274					468							469
713	712	genus	Actinobacillus	1	131567	2						1224														1236						135625					712							713
1865	28056	genus	Actinoplanes	1	131567	2						201174														1760				85003		2037			85008		28056							1865
40566	2070	genus	Actinosynnema	1	131567	2						201174														1760				85003		2037			85010		2070							40566
447020	84107	genus	Adlercreutzia	1	131567	2						201174														1760				84998		84999			255727		84107							447020
290425	506	genus	Advenella	1	131567	2						1224														28216						80840					506							290425
153265	49546	genus	Aequorivita	1	131567	2					68336	976														117743						200644					49546							153265
1375	186827	genus	Aerococcus	1	131567	2						1239														91061						186826					186827							1375
2040	85015	genus	Aeromicrobium	1	131567	2						201174														1760				85003		2037			85009		85015							2040
642	84642	genus	Aeromonas	1	131567	2						1224														1236						135624					84642							642
416916	712	genus	Aggregatibacter	1	131567	2						1224														1236						135625					712							416916
357	227290	genus	Agrobacterium	1	131567	2						1224														28211						356					82115	227290						357
239934	203557	genus	Akkermansia	1	131567	2					51290	74201														203494						48461					203557							239934
59753	224372	genus	Alcanivorax	1	131567	2						1224														1236						135619					224372							59753
246875	563798	genus	Algoriphagus	1	131567	2					68336	976														768503						768507					563798							246875
201096	80864	genus	Alicycliphilus	1	131567	2						1224														28216						80840					80864							201096
29330	186823	genus	Alicyclobacillus	1	131567	2						1239														91061						1385					186823							29330
511678	641	genus	Aliivibrio	1	131567	2						1224														1236						135623					641							511678
239759	171550	genus	Alistipes	1	131567	2					68336	976														200643						171549					171550							239759
133193	72276	genus	Alkalilimnicola	1	131567	2						1224														1236						135613					72276							133193
114627	31979	genus	Alkaliphilus	1	131567	2						1239														186801						186802					31979							114627
85072	1046	genus	Allochromatium	1	131567	2						1224														1236						135613					1046							85072
226	72275	genus	Alteromonas	1	131567	2						1224														1236						135622					72275							226
13332	22097	genus	Amborella	1	131567	2759			33090			35493	131221	3193	58023	78536	58024	3398	232365													261009					22097							13332
81466	649777	genus	Aminobacterium	1	131567	2						508458														649775						649776					649777							81466
81411	649777	genus	Aminomonas	1	131567	2						508458														649775						649776					649777							81411
42837	42857	genus	Ammonifex	1	131567	2						1239														186801						68295					186814	42857						42837
29331	186817	genus	Amphibacillus	1	131567	2						1239														91061						1385					186817							29331
1813	2070	genus	Amycolatopsis	1	131567	2						201174														1760				85003		2037			85010		2070							1813
992401	1762	genus	Amycolicicoccus	1	131567	2						201174														1760				85003		2037			85007		1762							992401
1163	1162	genus	Anabaena	1	131567	2						1117																				1161					1162							1163
46613	649777	genus	Anaerobaculum	1	131567	2						508458														649775						649776					649777							46613
165779	543310	genus	Anaerococcus	1	131567	2						1239														186801						186802	538999				543310							165779
233189	292628	genus	Anaerolinea	1	131567	2						200795														292625						292629					292628							233189
161492	1524215	genus	Anaeromyxobacter	1	131567	2						1224											68525			28221						29			80811		1524215							161492
207244	186803	genus	Anaerostipes	1	131567	2						1239														186801						186802					186803							207244
244127	541000	genus	Anaerotruncus	1	131567	2						1239														186801						186802					541000							244127
768	942	genus	Anaplasma	1	131567	2						1224														28211						766					942							768
150247	186817	genus	Anoxybacillus	1	131567	2						1239														91061						1385					186817							150247
2713	64898	genus	Aquifex	1	131567	2						200783														187857						32069					64898							2713
3701	980083	genus	Arabidopsis	1	131567	2759			33090			35493	131221	3193	58023	78536	58024	3398	1437183	71240	91827	1437201								71275	91836	3699					3700						980083	3701
28263	2049	genus	Arcanobacterium	1	131567	2						201174														1760				85003		2037			85005		2049							28263
28196	72294	genus	Arcobacter	1	131567	2						1224											68525			29547						213849					72294							28196
551759	75787	genus	Aromatoleum	1	131567	2						1224														28216						206389					75787							551759
1663	1268	genus	Arthrobacter	1	131567	2						201174														1760				85003		2037			85006		1268							1663
35823	1150	genus	Arthrospira	1	131567	2						1117																		1301283		1150												35823
76890	76892	genus	Asticcacaulis	1	131567	2						1224														28211						204458					76892							76890
1380	84107	genus	Atopobium	1	131567	2						201174														1760				84998		84999			255727		84107							1380
12960	75787	genus	Azoarcus	1	131567	2						1224														28216						206389					75787							12960
6	335928	genus	Azorhizobium	1	131567	2						1224														28211						356					335928							6
146937	75787	genus	Azospira	1	131567	2						1224														28216						206389					75787							146937
191	41295	genus	Azospirillum	1	131567	2						1224														28211						204441					41295							191
352	351	genus	Azotobacter	1	131567	2						1224														1236						72274					135621				351			352
1386	186817	genus	Bacillus	1	131567	2						1239														91061						1385					186817							1386
146784	263369	genus	Bacteriovorax	1	131567	2						1224											68525			28221						213481					263369							146784
816	815	genus	Bacteroides	1	131567	2					68336	976														200643						171549					815							816
397864	171551	genus	Barnesiella	1	131567	2					68336	976														200643						171549					171551							397864
773	772	genus	Bartonella	1	131567	2						1224														28211						356					772							773
697331	712	genus	Basfia	1	131567	2						1224														1236						135625					712							697331
483074	668547	genus	Baudoinia	1	131567	2759	33154		4751	451864		4890	716545										147538	716546	715962	147541				451867		134362					668547							483074
958	213483	genus	Bdellovibrio	1	131567	2						1224											68525			28221						213481					213483							958
532	45404	genus	Beijerinckia	1	131567	2						1224														28211						356					45404							532
232244	563798	genus	Belliella	1	131567	2					68336	976														768503						768507					563798							232244
84756	125316	genus	Beutenbergia	1	131567	2						201174														1760				85003		2037			85006		125316							84756
476528	712	genus	Bibersteinia	1	131567	2						1224														1236						135625					712							476528
1678	31953	genus	Bifidobacterium	1	131567	2						201174														1760				85003		85004					31953							1678
33194	28556	genus	Bipolaris	1	131567	2759	33154		4751	451864		4890	716545										147538	716546	715962	147541				451868		92860			715340		28556							33194
38501	85030	genus	Blastococcus	1	131567	2						201174														1760				85003		2037			85013		85030							38501
12967	33634	genus	Blastocystis	1	131567	2759	33634																																					12967
34098	39782	genus	Blattabacterium	1	131567	2					68336	976														117743						200644					39782							34098
572511	186803	genus	Blautia	1	131567	2						1239														186801						186802					186803							572511
517	506	genus	Bordetella	1	131567	2						1224														28216						80840					506							517
138	137	genus	Borrelia	1	131567	2						203691														203692						136					137							138
33196	28983	genus	Botrytis	1	131567	2759	33154		4751	451864		4890	716545										147538	716546	715989	147548						5178					28983							33196
43668	85020	genus	Brachybacterium	1	131567	2						201174														1760				85003		2037			85006		85020							43668
15367	147385	genus	Brachypodium	1	131567	2759			33090			35493	131221	3193	58023	78536	58024	3398	1437183							4447	1437197			4734		38820					4479	359160			147368		147385	15367
29521	143786	genus	Brachyspira	1	131567	2						203691														203692						136					143786							29521
374	41294	genus	Bradyrhizobium	1	131567	2						1224														28211						356					41294							374
3705	981071	genus	Brassica	1	131567	2759			33090			35493	131221	3193	58023	78536	58024	3398	1437183	71240	91827	1437201								71275	91836	3699					3700						981071	3705
71655	543	genus	Brenneria	1	131567	2						1224														1236						91347					543							71655
55080	186822	genus	Brevibacillus	1	131567	2						1239														91061						1385					186822							55080
41275	76892	genus	Brevundimonas	1	131567	2						1224														28211						204458					76892							41275
234	118882	genus	Brucella	1	131567	2						1224														28211						356					118882							234
32008	119060	genus	Burkholderia	1	131567	2						1224														28216						80840					119060							32008
830	186803	genus	Butyrivibrio	1	131567	2						1239														186801						186802					186803							830
249529	186814	genus	Caldanaerobacter	1	131567	2						1239														186801						68295					186814							249529
44000	543371	genus	Caldicellulosiruptor	1	131567	2						1239														186801						68295					543371							44000
233191	475964	genus	Caldilinea	1	131567	2						200795														475962						475963					475964							233191
693074	693073	genus	Caldisericum	1	131567	2						67814														693071						693072					693073							693074
545865	191394	genus	Calditerrivibrio	1	131567	2						200930														68337						191393					191394							545865
187144	2323	genus	Caldithrix	1	131567	2	2323																																					187144
1186	1185	genus	Calothrix	1	131567	2						1117																				1161					1185							1186
194	72294	genus	Campylobacter	1	131567	2						1224											68525			29547						213849					72294							194
327159	119066	genus	Candidatus Accumulibacter	1	131567	2						1224														28216	119066																	327159
281119	1501348	genus	Candidatus Amoebophilus	1	131567	2					68336	976														768503						768507					1501348							281119
49082	31979	genus	Candidatus Arthromitus	1	131567	2						1239														186801						186802					31979							49082
1453359	1118	genus	Candidatus Atelocyanobacterium	1	131567	2						1117																		1301283		1118												1453359
511434	333046	genus	Candidatus Azobacteroides	1	131567	2					68336	976														200643						171549	333046											511434
1048752	651142	genus	Candidatus Caldiarchaeum	1	131567	2157						651137	651142																															1048752
273135	1501348	genus	Candidatus Cardinium	1	131567	2					68336	976														768503						768507					1501348							273135
114185	114403	genus	Candidatus Carsonella	1	131567	2						1224														1236						135619					28256	114403						114185
458032	458031	genus	Candidatus Chloracidobacterium	1	131567	2					131550	57723	458031																															458032
456826	456828	genus	Candidatus Cloacimonas	1	131567	2	2323					456828																																456826
471826	186807	genus	Candidatus Desulforudis	1	131567	2						1239														186801						186802					186807							471826
568987	146507	genus	Candidatus Hamiltonella	1	131567	2						1224														1236						91347					543	191675	84563	146507				568987
295595	2092	genus	Candidatus Hepatoplasma	1	131567	2						544448														31969						2085					2092							295595
658061	458031	genus	Candidatus Koribacter	1	131567	2					131550	57723	458031																															658061
34019	82115	genus	Candidatus Liberibacter	1	131567	2						1224														28211						356					82115							34019
1170227	640293	genus	Candidatus Methylomirabilis	1	131567	2	2323	640293																																				1170227
411566	1328881	genus	Candidatus Midichloria	1	131567	2						1224														28211						766					1328881							411566
1048757	543	genus	Candidatus Moranella	1	131567	2						1224														1236						91347					543							1048757
198251	54526	genus	Candidatus Pelagibacter	1	131567	2						1224														28211	82117	54526																198251
33926	2146	genus	Candidatus Phytoplasma	1	131567	2						544448														31969						186329					2146							33926
282132	92713	genus	Candidatus Protochlamydia	1	131567	2					51290	204428														204429						51291					92713							282132
767891	62654	genus	Candidatus Puniceispirillum	1	131567	2						1224														28211	82117	62654																767891
568988	146507	genus	Candidatus Regiella	1	131567	2						1224														1236						91347					543	191675	84563	146507				568988
401618	543	genus	Candidatus Riesia	1	131567	2						1224														1236						91347					543							401618
1331051	95818	genus	Candidatus Saccharimonas	1	131567	2	2323					95818																																1331051
332162	332161	genus	Candidatus Solibacter	1	131567	2					131550	57723														332159						332160					332161							332162
1436289	80864	genus	Candidatus Symbiobacter	1	131567	2						1224														28216						80840					80864							1436289
1016	49546	genus	Capnocytophaga	1	131567	2					68336	976														117743						200644					49546							1016
129957	186814	genus	Carboxydothermus	1	131567	2						1239														186801						68295					186814							129957
2747	186828	genus	Carnobacterium	1	131567	2						1239														91061						186826					186828							2747
359336	506	genus	Castellaniella	1	131567	2						1224														28216						80840					506							359336
135858	128827	genus	Catenibacterium	1	131567	2						1239														526524						526525					128827							135858
414878	414877	genus	Catenulispora	1	131567	2						201174														1760				85003		2037			414714		414877							414878
75	76892	genus	Caulobacter	1	131567	2						1224														28211						204458					76892							75
1707	85016	genus	Cellulomonas	1	131567	2						201174														1760				85003		2037			85006		85016							1707
104264	49546	genus	Cellulophaga	1	131567	2					68336	976														117743						200644					49546							104264
698776	186803	genus	Cellulosilyticum	1	131567	2						1239														186801						186802					186803							698776
10	135621	genus	Cellvibrio	1	131567	2						1224														1236						72274					135621							10
5149	35718	genus	Chaetomium	1	131567	2759	33154		4751	451864		4890	716545										147538	716546	715989	147550				222544		5139					35718							5149
217161	1118	genus	Chamaesiphon	1	131567	2						1117																		1301283		1118												217161
449972	69277	genus	Chelativorans	1	131567	2						1224														28211						356					69277							449972
79328	563835	genus	Chitinophaga	1	131567	2					68336	976														117747						200666	563835											79328
810	1113537	genus	Chlamydia	1	131567	2					51290	204428														204429						51291					809	1113537						810
3052	3051	genus	Chlamydomonas	1	131567	2759			33090			3041														3166						3042					3051							3052
83553	1113537	genus	Chlamydophila	1	131567	2					51290	204428														204429						51291					809	1113537						83553
256319	191412	genus	Chlorobaculum	1	131567	2					68336	1090														191410						191411					191412							256319
1091	274493	genus	Chlorobium	1	131567	2					68336	1090														191410						191411					191412	274493						1091
1107	1106	genus	Chloroflexus	1	131567	2						200795														32061						32064			1508594		1106							1107
100715	191412	genus	Chloroherpeton	1	131567	2					68336	1090														191410						191411					191412							100715
535	90153	genus	Chromobacterium	1	131567	2						1224														28216						206351					1499392	90153						535
42054	28256	genus	Chromohalobacter	1	131567	2						1224														1236						135619					28256							42054
54298	52604	genus	Chroococcidiopsis	1	131567	2						1117																				52604												54298
1077265	1077264	genus	Chthonomonas	1	131567	2						67819														1077257						1077263					1077264							1077265
544	543	genus	Citrobacter	1	131567	2						1224														1236						91347					543							544
1573	85023	genus	Clavibacter	1	131567	2						201174														1760				85003		2037			85006		85023							1573
1485	31979	genus	Clostridium	1	131567	2						1239														186801						186802					31979							1485
202907	75682	genus	Collimonas	1	131567	2						1224														28216						80840					75682							202907
102106	84107	genus	Collinsella	1	131567	2						201174														1760				84998		84999			255727		84107							102106
28228	267889	genus	Colwellia	1	131567	2						1224														1236						135622					267889							28228
283	80864	genus	Comamonas	1	131567	2						1224														28216						80840					80864							283
191494	320583	genus	Conexibacter	1	131567	2						201174														1760				84995		588673					320583							191494
393661	744996	genus	Congregibacter	1	131567	2						1224														1236	118884	744995	744996															393661
184431	184208	genus	Coprinopsis	1	131567	2759	33154		4751	451864		5204	5302													155619				452333		5338					184208							184431
100883	128827	genus	Coprobacillus	1	131567	2						1239														526524						526525					128827							100883
33042	186803	genus	Coprococcus	1	131567	2						1239														186801						186802					186803							33042
68335	227387	genus	Coprothermobacter	1	131567	2						1239														186801						68295					227387							68335
442430	415002	genus	Coraliomargarita	1	131567	2					51290	74201														414999						415001					415002							442430
83461	31	genus	Corallococcus	1	131567	2						1224											68525			28221						29			80811		31							83461
33870	84107	genus	Coriobacterium	1	131567	2						201174														1760				84998		84999			255727		84107							33870
1716	1653	genus	Corynebacterium	1	131567	2						201174														1760				85003		2037			85007		1653							1716
776	118968	genus	Coxiella	1	131567	2						1224														1236						118969					118968							776
241421	1150	genus	Crinalium	1	131567	2						1117																		1301283		1150												241421
216431	49546	genus	Croceibacter	1	131567	2					68336	976														117743						200644					49546							216431
413496	543	genus	Cronobacter	1	131567	2						1224														1236						91347					543							413496
84162	84107	genus	Cryptobacterium	1	131567	2						201174														1760				84998		84999			255727		84107							84162
106589	119060	genus	Cupriavidus	1	131567	2						1224														28216						80840					119060							106589
102234	1118	genus	Cyanobacterium	1	131567	2						1117																		1301283		1118												102234
167375	1118	genus	Cyanobium	1	131567	2						1117																		1301283		1118												167375
43988	1118	genus	Cyanothece	1	131567	2						1117																		1301283		1118												43988
68288	563798	genus	Cyclobacterium	1	131567	2					68336	976														768503						768507					563798							68288
34067	135616	genus	Cycloclasticus	1	131567	2						1224														1236						72273					135616							34067
56106	1162	genus	Cylindrospermum	1	131567	2						1117																				1161					1162							56106
978	89373	genus	Cytophaga	1	131567	2					68336	976														768503						768507					89373							978
314122	54032	genus	Dactylellina	1	131567	2759	33154		4751	451864		4890	716545										147538			189478						189479					47021	54032						314122
13034	1118	genus	Dactylococcopsis	1	131567	2						1117																		1301283		1118												13034
73029	75787	genus	Dechloromonas	1	131567	2						1224														28216						206389					75787							73029
53572	191394	genus	Deferribacter	1	131567	2						200930														68337						191393					191394							53572
56112	186807	genus	Dehalobacter	1	131567	2						1239														186801						186802					186807							56112
61434	1202464	genus	Dehalococcoides	1	131567	2						200795														301297						1202465					1202464							61434
670486	301297	genus	Dehalogenimonas	1	131567	2						200795														301297																		670486
1298	183710	genus	Deinococcus	1	131567	2						1297														188787						118964					183710							1298
80865	80864	genus	Delftia	1	131567	2						1224														28216						80840					80864							80865
117999	191394	genus	Denitrovibrio	1	131567	2						200930														68337						191393					191394							117999
453229	453228	genus	Desulfarculus	1	131567	2						1224											68525			28221						453227					453228							453229
218207	213119	genus	Desulfatibacillum	1	131567	2						1224											68525			28221						213118					213119							218207
36853	186807	genus	Desulfitobacterium	1	131567	2						1239														186801						186802					186807							36853
60892	213468	genus	Desulfobacca	1	131567	2						1224											68525			28221						213462					213468							60892
2289	213119	genus	Desulfobacter	1	131567	2						1224											68525			28221						213118					213119							2289
2295	213119	genus	Desulfobacterium	1	131567	2						1224											68525			28221						213118					213119							2295
28222	213119	genus	Desulfobacula	1	131567	2						1224											68525			28221						213118					213119							28222
893	213121	genus	Desulfobulbus	1	131567	2						1224											68525			28221						213118					213121							893
53318	213121	genus	Desulfocapsa	1	131567	2						1224											68525			28221						213118					213121							53318
896	213119	genus	Desulfococcus	1	131567	2						1224											68525			28221						213118					213119							896
51194	213121	genus	Desulfofustis	1	131567	2						1224											68525			28221						213118					213121							51194
45662	213117	genus	Desulfohalobium	1	131567	2						1224											68525			28221						213115					213117							45662
898	213116	genus	Desulfomicrobium	1	131567	2						1224											68525			28221						213115					213116							898
2357	213468	genus	Desulfomonile	1	131567	2						1224											68525			28221						213462					213468							2357
79206	186807	genus	Desulfosporosinus	1	131567	2						1239														186801						186802					186807							79206
109168	213121	genus	Desulfotalea	1	131567	2						1224											68525			28221						213118					213121							109168
1562	186807	genus	Desulfotomaculum	1	131567	2						1239														186801						186802					186807							1562
872	194924	genus	Desulfovibrio	1	131567	2						1224											68525			28221						213115					194924							872
33001	117942	genus	Desulfurella	1	131567	2						1224											68525			28221						213113					117942							33001
393029	189770	genus	Desulfurispirillum	1	131567	2						200938														118001						189769					189770							393029
427922	213121	genus	Desulfurivibrio	1	131567	2						1224											68525			28221						213118					213121							427922
64159	558314	genus	Desulfurobacterium	1	131567	2						200783														187857						1485951					558314							64159
39948	31977	genus	Dialister	1	131567	2						1239														909932						909929					31977							39948
869	868	genus	Dichelobacter	1	131567	2						1224														1236						135615					868							869
204037	543	genus	Dickeya	1	131567	2						1224														1236						91347					543							204037
13	203488	genus	Dictyoglomus	1	131567	2						68297														203486						203487					203488							13
5782	33083	genus	Dictyostelium	1	131567	2759	554915	142796																								33083												5782
309512	31989	genus	Dinoroseobacter	1	131567	2						1224														28211						204455					31989							309512
326319	49546	genus	Dokdonia	1	131567	2					68336	976														117743						200644					49546							326319
189330	186803	genus	Dorea	1	131567	2						1239														186801						186802					186803							189330
1471399	1471398	genus	Draconibacterium	1	131567	2					68336	976														200643						171549					1471398							1471399
120831	89373	genus	Dyadobacter	1	131567	2					68336	976														768503						768507					89373							120831
231454	32033	genus	Dyella	1	131567	2						1224														1236						135614					32033							231454
390846	563798	genus	Echinicola	1	131567	2					68336	976														768503						768507					563798							390846
2879	2878	genus	Ectocarpus	1	131567	2759	33634	569578				2870																				2877					2878							2879
635	543	genus	Edwardsiella	1	131567	2						1224														1236						91347					543							635
84111	84107	genus	Eggerthella	1	131567	2						201174														1760				84998		84999			255727		84107							84111
943	942	genus	Ehrlichia	1	131567	2						1224														28211						766					942							943
423604	641876	genus	Elusimicrobium	1	131567	2						74152														641853						641854					641876							423604
312278	89373	genus	Emticicia	1	131567	2					68336	976														768503						768507					89373							312278
547	543	genus	Enterobacter	1	131567	2						1224														1236						91347					543							547
1350	81852	genus	Enterococcus	1	131567	2						1239														91061						186826					81852							1350
551	543	genus	Erwinia	1	131567	2						1224														1236						91347					543							551
1647	128827	genus	Erysipelothrix	1	131567	2						1239														526524						526525					128827							1647
1041	335929	genus	Erythrobacter	1	131567	2						1224														28211						204457					335929							1041
561	543	genus	Escherichia	1	131567	2						1224														1236						91347					543							561
253238	541000	genus	Ethanoligenens	1	131567	2						1239														186801						186802					541000							253238
1730	186806	genus	Eubacterium	1	131567	2						1239														186801						186802					186806							1730
33986	539742	genus	Exiguobacterium	1	131567	2						1239														91061						1385	539002	539742										33986
216851	541000	genus	Faecalibacterium	1	131567	2						1239														186801						186802					541000							216851
44011	267892	genus	Ferrimonas	1	131567	2						1224														1236						135622					267892							44011
2422	188709	genus	Fervidobacterium	1	131567	2						200918														188708						2419					188709							2422
861914	89373	genus	Fibrella	1	131567	2					68336	976														768503						768507					89373							861914
832	204431	genus	Fibrobacter	1	131567	2					131550	65842														204430						218872					204431							832
44259	186804	genus	Filifactor	1	131567	2						1239														186801						186802					186804							44259
1005038	67819	genus	Fimbriimonas	1	131567	2						67819																																1005038
150022	543310	genus	Finegoldia	1	131567	2						1239														186801						186802	538999				543310							150022
237	49546	genus	Flavobacterium	1	131567	2					68336	976														117743						200644					49546							237
992	89373	genus	Flexibacter	1	131567	2					68336	976														768503						768507					89373							992
2351	191394	genus	Flexistipes	1	131567	2						200930														68337						191393					191394							2351
332102	246874	genus	Fluviicola	1	131567	2					68336	976														117743						200644					246874							332102
225842	49546	genus	Formosa	1	131567	2					68336	976														117743						200644					49546							225842
262	34064	genus	Francisella	1	131567	2						1224														1236						72273					34064							262
1854	74712	genus	Frankia	1	131567	2						201174														1760				85003		2037			85013		74712							1854
70411	32033	genus	Frateuria	1	131567	2						1224														1236						135614					32033							70411
5506	110618	genus	Fusarium	1	131567	2759	33154		4751	451864		4890	716545										147538	716546	715989	147550				222543		5125					110618							5506
848	203492	genus	Fusobacterium	1	131567	2						32066														203490						203491					203492							848
155493	712	genus	Gallibacterium	1	131567	2						1224														1236						135625					712							155493
96	90627	genus	Gallionella	1	131567	2						1224														28216						713636					90627							96
2701	31953	genus	Gardnerella	1	131567	2						201174														1760				85003		85004					31953							2701
63132	1150	genus	Geitlerinema	1	131567	2						1117																		1301283		1150												63132
173479	219687	genus	Gemmatimonas	1	131567	2						142182														219685						219686					219687							173479
129337	186817	genus	Geobacillus	1	131567	2						1239														91061						1385					186817							129337
28231	213422	genus	Geobacter	1	131567	2						1224											68525			28221						69541					213422							28231
1860	85030	genus	Geodermatophilus	1	131567	2						201174														1760				85003		2037			85013		85030							1860
1193503	1240483	genus	Gilliamella	1	131567	2						1224														1236						1240482					1240483							1193503
89404	72275	genus	Glaciecola	1	131567	2						1224														1236						135622					72275							89404
101851	5181	genus	Glarea	1	131567	2759	33154		4751	451864		4890	716545										147538	716546	715989	147548						5178					5181							101851
33071	307595	genus	Gloeobacter	1	131567	2						1117														307596						307595												33071
102231	1118	genus	Gloeocapsa	1	131567	2						1117																		1301283		1118												102231
89583	433	genus	Gluconacetobacter	1	131567	2						1224														28211						204441					433							89583
441	433	genus	Gluconobacter	1	131567	2						1224														28211						204441					433							441
3846	163735	genus	Glycine	1	131567	2759			33090			35493	131221	3193	58023	78536	58024	3398	1437183	71240	91827	1437201								71275	91835	72025					3803				3814		163735	3846
2053	85026	genus	Gordonia	1	131567	2						201174														1760				85003		2037			85007		85026							2053
644652	84107	genus	Gordonibacter	1	131567	2						201174														1760				84998		84999			255727		84107							644652
1505664	186813	genus	Gottschalkia	1	131567	2						1239														186801						186802	186813											1505664
292691	49546	genus	Gramella	1	131567	2					68336	976														117743						200644					49546							292691
364409	433	genus	Granulibacter	1	131567	2						1224														28211						204441					433							364409
940557	204434	genus	Granulicella	1	131567	2					131550	57723														204432						204433					204434							940557
724	712	genus	Haemophilus	1	131567	2						1224														1236						135625					712							724
158481	224379	genus	Hahella	1	131567	2						1224														1236						135619					224379							158481
2330	972	genus	Halanaerobium	1	131567	2						1239														186801						53433					972							2330
162027	224464	genus	Haliangium	1	131567	2						1224											68525			28221						29			224462		224464							162027
2349	89374	genus	Haliscomenobacter	1	131567	2					68336	976														117747						200666					89374							2349
45667	186817	genus	Halobacillus	1	131567	2						1239														91061						1385					186817							45667
42417	53434	genus	Halobacteroides	1	131567	2						1239														186801						53433					53434							42417
2745	28256	genus	Halomonas	1	131567	2						1224														1236						135619					28256							2745
85108	72276	genus	Halorhodospira	1	131567	2						1224														1236						135613					72276							85108
76023	92682	genus	Halothece	1	131567	2						1117																		1301283		1118	92682											76023
32636	972	genus	Halothermothrix	1	131567	2						1239														186801						53433					972							32636
109262	255526	genus	Halothiobacillus	1	131567	2						1224														1236						135613					255526							109262
209	72293	genus	Helicobacter	1	131567	2						1224											68525			29547						213849					72293							209
2697	31984	genus	Heliobacterium	1	131567	2						1239														186801						186802					31984							2697
963	75682	genus	Herbaspirillum	1	131567	2						1224														28216						80840					75682							963
303379	75682	genus	Herminiimonas	1	131567	2						1224														28216						80840					75682							303379
64	189773	genus	Herpetosiphon	1	131567	2						200795														32061						189772					189773							64
84404	117942	genus	Hippea	1	131567	2						1224											68525			28221						213113					117942							84404
2723	69657	genus	Hirschia	1	131567	2						1224														28211						204455					69657							2723
214906	712	genus	Histophilus	1	131567	2						1224														1236						135625					712							214906
4512	147389	genus	Hordeum	1	131567	2759			33090			35493	131221	3193	58023	78536	58024	3398	1437183							4447	1437197			4734		38820					4479	359160			147368		147389	4512
184462	4777	genus	Hyaloperonospora	1	131567	2759	33634	4762																								4776					4777							184462
939	64898	genus	Hydrogenobacter	1	131567	2						200783														187857						32069					64898							939
168657	64898	genus	Hydrogenobaculum	1	131567	2						200783														187857						32069					64898							168657
89966	89373	genus	Hymenobacter	1	131567	2					68336	976														768503						768507					89373							89966
81	45401	genus	Hyphomicrobium	1	131567	2						1224														28211						356					45401							81
85	69657	genus	Hyphomonas	1	131567	2						1224														28211						204455					69657							85
680114	10662	genus	I3likevirus	1		10239	35237																									28883					10662							680114
135575	267893	genus	Idiomarina	1	131567	2						1224														1236						135622					267893							135575
795750	795749	genus	Ignavibacterium	1	131567	2					68336	1134404														795747						795748					795749							795750
682522	84994	genus	Ilumatobacter	1	131567	2						201174														1760				84992		84993			255726		84994							682522
167639	203492	genus	Ilyobacter	1	131567	2						32066														203490						203491					203492							167639
53357	85021	genus	Intrasporangium	1	131567	2						201174														1760				85003		2037			85006		85021							53357
254250	85017	genus	Isoptericola	1	131567	2						201174														1760				85003		2037			85006		85017							254250
127	126	genus	Isosphaera	1	131567	2						203682														203683						112					126							127
188905	31989	genus	Jannaschia	1	131567	2						1224														28211						204455					31989							188905
29580	75682	genus	Janthinobacterium	1	131567	2						1224														28216						80840					75682							29580
43673	85022	genus	Jonesia	1	131567	2						201174														1760				85003		2037			85006		85022							43673
428711	649777	genus	Jonquetella	1	131567	2						508458														649775						649776					649777							428711
261963	224372	genus	Kangiella	1	131567	2						1224														1236						135619					224372							261963
92944	31989	genus	Ketogulonicigenium	1	131567	2						1224														28211						204455					31989							92944
33981	83778	genus	Kineococcus	1	131567	2						201174														1760				85003		2037			622452		83778							33981
33055	119066	genus	Kinetoplastibacterium	1	131567	2						1224														28216	119066																	33055
2063	2062	genus	Kitasatospora	1	131567	2						201174														1760				85003		2037			85011		2062							2063
570	543	genus	Klebsiella	1	131567	2						1224														1236						91347					543							570
57493	1268	genus	Kocuria	1	131567	2						201174														1760				85003		2037			85006		1268							57493
1434011	433	genus	Komagataeibacter	1	131567	2						1224														28211						204441					433							1434011
651456	188709	genus	Kosmotoga	1	131567	2						200918														188708						2419					188709							651456
182639	85015	genus	Kribbella	1	131567	2						201174														1760				85003		2037			85009		85015							182639
43356	2070	genus	Kutzneria	1	131567	2						201174														1760				85003		2037			85010		2070							43356
1129704	186823	genus	Kyrpidia	1	131567	2						1239														91061						1385					186823							1129704
57499	145357	genus	Kytococcus	1	131567	2						201174														1760				85003		2037			85006		145357							57499
1506553	186803	genus	Lachnoclostridium	1	131567	2						1239														186801						186802					186803							1506553
291183	49546	genus	Lacinutrix	1	131567	2					68336	976														117743						200644					49546							291183
1578	33958	genus	Lactobacillus	1	131567	2						1239														91061						186826					33958							1578
1357	1300	genus	Lactococcus	1	131567	2						1239														91061						186826					1300							1357
168470	1499392	genus	Laribacter	1	131567	2						1224														28216						206351					1499392							168470
41707	194924	genus	Lawsonia	1	131567	2						1224											68525			28221						213115					194924							41707
319458	89373	genus	Leadbetterella	1	131567	2					68336	976														768503						768507					89373							319458
445	444	genus	Legionella	1	131567	2						1224														1236						118969					444							445
110932	85023	genus	Leifsonia	1	131567	2						201174														1760				85003		2037			85006		85023							110932
5658	1286322	genus	Leishmania	1	131567	2759	33682																									5653					5654				1286322			5658
191028	31989	genus	Leisingera	1	131567	2						1224														28211						204455					31989							191028
47251	1150	genus	Leptolyngbya	1	131567	2						1117																		1301283		1150												47251
171	170	genus	Leptospira	1	131567	2						203691														203692						136					170							171
179	189779	genus	Leptospirillum	1	131567	2						40117														203693						189778					189779							179
88	224471	genus	Leptothrix	1	131567	2						1224														28216						80840	119065	224471										88
32067	1129771	genus	Leptotrichia	1	131567	2						32066														203490						203491					1129771							32067
1243	81850	genus	Leuconostoc	1	131567	2						1239														91061						186826					81850							1243
1637	186820	genus	Listeria	1	131567	2						1239														91061						1385					186820							1637
400634	186817	genus	Lysinibacillus	1	131567	2						1239														91061						1385					186817							400634
69965	90964	genus	Macrococcus	1	131567	2						1239														91061						1385					90964							69965
162171	1191479	genus	Magnetococcus	1	131567	2						1224														28211						1191478					1191479							162171
13134	41295	genus	Magnetospirillum	1	131567	2						1224														28211						204441					41295							13134
252965	543372	genus	Mahella	1	131567	2						1239														186801						68295					543372							252965
75984	712	genus	Mannheimia	1	131567	2						1224														1236						135625					712							75984
252356	49546	genus	Maribacter	1	131567	2					68336	976														117743						200644					49546							252356
74317	69657	genus	Maricaulis	1	131567	2						1224														28211						204455					69657							74317
85076	1046	genus	Marichromatium	1	131567	2						1224														1236						135613					1046							85076
186191	188786	genus	Marinithermus	1	131567	2						1297														188787						68933					188786							186191
160798	188709	genus	Marinitoga	1	131567	2						200918														188708						2419					188709							160798
2742	72275	genus	Marinobacter	1	131567	2						1224														1236						135622					72275							2742
28253	135620	genus	Marinomonas	1	131567	2						1224														1236						135619					135620							28253
869806	200667	genus	Marivirga	1	131567	2					68336	976														768503						768507					200667							869806
3877	163742	genus	Medicago	1	131567	2759			33090			35493	131221	3193	58023	78536	58024	3398	1437183	71240	91827	1437201								71275	91835	72025					3803				3814		163742	3877
158846	31977	genus	Megamonas	1	131567	2						1239														909932						909929					31977							158846
906	31977	genus	Megasphaera	1	131567	2						1239														909932						909929					31977							906
65551	188786	genus	Meiothermus	1	131567	2						1297														188787						68933					188786							65551
1134403	1334117	genus	Melioribacter	1	131567	2					68336	1134404														795747						795748					1334117							1134403
33969	81852	genus	Melissococcus	1	131567	2						1239														91061						186826					81852							33969
46239	33925	genus	Mesoplasma	1	131567	2						544448														31969						186328					33925							46239
68287	69277	genus	Mesorhizobium	1	131567	2						1224														28211						356					69277							68287
1184396	188709	genus	Mesotoga	1	131567	2						200918														188708						2419					188709							1184396
511745	717964	genus	Methylacidiphilum	1	131567	2					51290	74201	326457																			717963					717964							511745
316612	224471	genus	Methylibium	1	131567	2						1224														28216						80840	119065	224471										316612
404	32011	genus	Methylobacillus	1	131567	2						1224														28216						206350					32011							404
407	119045	genus	Methylobacterium	1	131567	2						1224														28211						356					119045							407
120652	45404	genus	Methylocella	1	131567	2						1224														28211						356					45404							120652
413	403	genus	Methylococcus	1	131567	2						1224														1236						135618					403							413
133	31993	genus	Methylocystis	1	131567	2						1224														28211						356					31993							133
39773	403	genus	Methylomicrobium	1	131567	2						1224														1236						135618					403							39773
416	403	genus	Methylomonas	1	131567	2						1224														1236						135618					403							416
40222	135616	genus	Methylophaga	1	131567	2						1224														1236						72273					135616							40222
359407	32011	genus	Methylotenera	1	131567	2						1224														28216						206350					32011							359407
81682	32011	genus	Methylovorus	1	131567	2						1224														28216						206350					32011							81682
213485	82117	genus	Micavibrio	1	131567	2						1224														28211	82117																	213485
33882	85023	genus	Microbacterium	1	131567	2						201174														1760				85003		2037			85006		85023							33882
1269	1268	genus	Micrococcus	1	131567	2						201174														1760				85003		2037			85006		1268							1269
44471	1150	genus	Microcoleus	1	131567	2						1117																		1301283		1150												44471
1125	1118	genus	Microcystis	1	131567	2						1117																		1301283		1118												1125
29404	31957	genus	Microlunatus	1	131567	2						201174														1760				85003		2037			85009		31957							29404
38832	41873	genus	Micromonas	1	131567	2759			33090			3041	3152													1035538						13792					41873							38832
1873	28056	genus	Micromonospora	1	131567	2						201174														1760				85003		2037			85008		28056							1873
2050	279916	genus	Mobiluncus	1	131567	2						201174														1760				85003		2037			85005		2049	279916						2050
88138	85030	genus	Modestobacter	1	131567	2						201174														1760				85003		2037			85013		85030							88138
44260	42857	genus	Moorella	1	131567	2						1239														186801						68295					186814	42857						44260
475	468	genus	Moraxella	1	131567	2						1224														1236						72274					468							475
581	543	genus	Morganella	1	131567	2						1224														1236						91347					543							581
423349	84566	genus	Mucilaginibacter	1	131567	2					68336	976														117747						200666					84566							423349
111500	49546	genus	Muricauda	1	131567	2					68336	976														117743						200644					49546							111500
4640	4637	genus	Musa	1	131567	2759			33090			35493	131221	3193	58023	78536	58024	3398	1437183							4447	1437197			4734		4618					4637							4640
1763	1762	genus	Mycobacterium	1	131567	2						201174														1760				85003		2037			85007		1762							1763
2093	2092	genus	Mycoplasma	1	131567	2						544448														31969						2085					2092							2093
76831	49546	genus	Myroides	1	131567	2					68336	976														117743						200644					49546							76831
32	31	genus	Myxococcus	1	131567	2						1224											68525			28221						29			80811		31							32
53460	85031	genus	Nakamurella	1	131567	2						201174														1760				85003		2037			85013		85031							53460
375928	485255	genus	Natranaerobius	1	131567	2						1239														186801						485256					485255							375928
191291	224467	genus	Nautilia	1	131567	2						1224											68525			29547						235899					224467							191291
482	481	genus	Neisseria	1	131567	2						1224														28216						206351					481							482
33993	942	genus	Neorickettsia	1	131567	2						1224														28211						766					942							33993
379899	563835	genus	Niabella	1	131567	2					68336	976														117747						200666	563835											379899
354354	563835	genus	Niastella	1	131567	2					68336	976														117747						200666	563835											354354
269260	438853	genus	Nitratifractor	1	131567	2						1224											68525			29547						213849	438853											269260
269258	34035	genus	Nitratiruptor	1	131567	2						1224											68525			29547	34035																	269258
911	41294	genus	Nitrobacter	1	131567	2						1224														28211						356					41294							911
1227	1046	genus	Nitrosococcus	1	131567	2						1224														1236						135613					1046							1227
914	206379	genus	Nitrosomonas	1	131567	2						1224														28216						32003					206379							914
35798	206379	genus	Nitrosospira	1	131567	2						1224														28216						32003					206379							35798
1234	189779	genus	Nitrospira	1	131567	2						40117														203693						189778					189779							1234
1817	85025	genus	Nocardia	1	131567	2						201174														1760				85003		2037			85007		85025							1817
1839	85015	genus	Nocardioides	1	131567	2						201174														1760				85003		2037			85009		85015							1839
2013	83676	genus	Nocardiopsis	1	131567	2						201174														1760				85003		2037			85012		83676							2013
159191	1162	genus	Nodularia	1	131567	2						1117																				1161					1162							159191
363408	49546	genus	Nonlabens	1	131567	2					68336	976														117743						200644					49546							363408
1177	1162	genus	Nostoc	1	131567	2						1117																				1161					1162							1177
165696	41297	genus	Novosphingobium	1	131567	2						1224														28211						204457					41297							165696
129577	84642	genus	Oceanimonas	1	131567	2						1224														1236						135624					84642							129577
208447	188786	genus	Oceanithermus	1	131567	2						1297														188787						68933					188786							208447
182709	186817	genus	Oceanobacillus	1	131567	2						1239														91061						1385					186817							182709
528	118882	genus	Ochrobactrum	1	131567	2						1224														28211						356					118882							528
53945	31989	genus	Octadecabacter	1	131567	2						1224														28211						204455					31989							53945
283168	171551	genus	Odoribacter	1	131567	2					68336	976														200643						171549					171551							283168
46254	81850	genus	Oenococcus	1	131567	2						1239														91061						186826					81850							46254
40136	41294	genus	Oligotropha	1	131567	2						1224														28211						356					41294							40136
133925	84107	genus	Olsenella	1	131567	2						201174														1760				84998		84999			255727		84107							133925
178440	134623	genus	Opitutus	1	131567	2					51290	74201														414999	415000										134623							178440
47022	47021	genus	Orbilia	1	131567	2759	33154		4751	451864		4890	716545										147538			189478						189479					47021							47022
69474	33988	genus	Orientia	1	131567	2						1224														28211						766					775						33988	69474
28250	49546	genus	Ornithobacterium	1	131567	2					68336	976														117743						200644					49546							28250
4527	147380	genus	Oryza	1	131567	2759			33090			35493	131221	3193	58023	78536	58024	3398	1437183							4447	1437197			4734		38820					4479	359160			147367		147380	4527
1158	1150	genus	Oscillatoria	1	131567	2						1117																		1301283		1150												1158
459786	216572	genus	Oscillibacter	1	131567	2						1239														186801						186802					216572							459786
70447	1525212	genus	Ostreococcus	1	131567	2759			33090			3041	3152													1035538						13792					1525212							70447
267986	246874	genus	Owenweeksia	1	131567	2					68336	976														117743						200644					246874							267986
44249	186822	genus	Paenibacillus	1	131567	2						1239														91061						1385					186822							44249
346096	171551	genus	Paludibacter	1	131567	2					68336	976														200643						171549					171551							346096
93217	119060	genus	Pandoraea	1	131567	2						1224														28216						80840					119060							93217
53335	543	genus	Pantoea	1	131567	2						1224														1236						91347					543							53335
375288	171551	genus	Parabacteroides	1	131567	2					68336	976														200643						171549					171551							375288
83551	92713	genus	Parachlamydia	1	131567	2					51290	204428														204429						51291					92713							83551
265	31989	genus	Paracoccus	1	131567	2						1224														28211						204455					31989							265
577309	171552	genus	Paraprevotella	1	131567	2					68336	976														200643						171549					171552							577309
196082	31953	genus	Parascardovia	1	131567	2						201174														1760				85003		85004					31953							196082
256616	119043	genus	Parvibaculum	1	131567	2						1224														28211						356					119043							256616
208215	255474	genus	Parvularcula	1	131567	2						1224														28211						255473					255474							208215
745	712	genus	Pasteurella	1	131567	2						1224														1236						135625					712							745
122277	543	genus	Pectobacterium	1	131567	2						1224														1236						91347					543							122277
1253	33958	genus	Pediococcus	1	131567	2						1239														91061						186826					33958							1253
84567	84566	genus	Pedobacter	1	131567	2					68336	976														117747						200666					84566							84567
1082930	45401	genus	Pelagibacterium	1	131567	2						1224														28211						356					45401							1082930
18	213423	genus	Pelobacter	1	131567	2						1224											68525			28221						69541					213423							18
1099	274493	genus	Pelodictyon	1	131567	2					68336	1090														191410						191411					191412	274493						1099
191373	186807	genus	Pelotomaculum	1	131567	2						1239														186801						186802					186807							191373
1481960	186804	genus	Peptoclostridium	1	131567	2						1239														186801						186802					186804							1481960
1257	186804	genus	Peptostreptococcus	1	131567	2						1239														186801						186802					186804							1257
182899	224027	genus	Persephonella	1	131567	2						200783														187857						32069					224027							182899
28236	188709	genus	Petrotoga	1	131567	2						200918														188708						2419					188709							28236
302485	31989	genus	Phaeobacter	1	131567	2						1224														28211						204455					31989							302485
2849	38749	genus	Phaeodactylum	1	131567	2759	33634					2836														33849	33850					38748					38749							2849
20	76892	genus	Phenylobacterium	1	131567	2						1224														28211						204458					76892							20
657	641	genus	Photobacterium	1	131567	2						1224														1236						135623					641							657
29487	543	genus	Photorhabdus	1	131567	2						1224														1236						91347					543							29487
666508	666507	genus	Phycisphaera	1	131567	2						203682														666505						666506					666507							666508
4783	4776	genus	Phytophthora	1	131567	2759	33634	4762																								4776												4783
123	126	genus	Pirellula	1	131567	2						203682														203683						112					126							123
65702	1506295	genus	Piriformospora	1	131567	2759	33154		4751	451864		5204	5302													155619	355688					297313	1506295											65702
118	126	genus	Planctomyces	1	131567	2						203682														203683						112					126							118
44474	52604	genus	Pleurocapsa	1	131567	2						1117																				52604												44474
52959	49546	genus	Polaribacter	1	131567	2					68336	976														117743						200644					49546							52959
52972	80864	genus	Polaromonas	1	131567	2						1224														28216						80840					80864							52972
44013	119060	genus	Polynucleobacter	1	131567	2						1224														28216						80840					119060							44013
13641	33083	genus	Polysphondylium	1	131567	2759	554915	142796																								33083												13641
3689	238069	genus	Populus	1	131567	2759			33090			35493	131221	3193	58023	78536	58024	3398	1437183	71240	91827	1437201								71275	91835	3646					3688						238069	3689
836	171551	genus	Porphyromonas	1	131567	2					68336	976														200643						171549					171551							836
838	171552	genus	Prevotella	1	131567	2					68336	976														200643						171549					171552							838
1218	1217	genus	Prochlorococcus	1	131567	2						1117																				1212					1217							1218
1743	31957	genus	Propionibacterium	1	131567	2						201174														1760				85003		2037			85009		31957							1743
1101	191412	genus	Prosthecochloris	1	131567	2					68336	1090														191410						191411					191412							1101
583	543	genus	Proteus	1	131567	2						1224														1236						91347					543							583
586	543	genus	Providencia	1	131567	2						1224														1236						91347					543							586
1152	1150	genus	Pseudanabaena	1	131567	2						1117																		1301283		1150												1152
53246	267888	genus	Pseudoalteromonas	1	131567	2						1224														1236						135622					267888							53246
568394	1499392	genus	Pseudogulbenkiania	1	131567	2						1224														28216						206351					1499392							568394
286	135621	genus	Pseudomonas	1	131567	2						1224														1236						72274					135621							286
1847	2070	genus	Pseudonocardia	1	131567	2						201174														1760				85003		2037			85010		2070							1847
258255	31989	genus	Pseudovibrio	1	131567	2						1224														28211						204455					31989							258255
83618	32033	genus	Pseudoxanthomonas	1	131567	2						1224														1236						135614					32033							83618
497	468	genus	Psychrobacter	1	131567	2						1224														1236						72274					468							497
83612	49546	genus	Psychroflexus	1	131567	2					68336	976														117743						200644					49546							83612
67572	267894	genus	Psychromonas	1	131567	2						1224														1236						135622					267894							67572
305976	506	genus	Pusillimonas	1	131567	2						1224														28216						80840					506							305976
4797	4782	genus	Pythium	1	131567	2759	33634	4762																								121069					4782							4797
34037	543	genus	Rahnella	1	131567	2						1224														1236						91347					543							34037
48736	119060	genus	Ralstonia	1	131567	2						1224														28216						80840					119060							48736
174951	80864	genus	Ramlibacter	1	131567	2						1224														28216						80840					80864							174951
160674	543	genus	Raoultella	1	131567	2						1224														1236						91347					543							160674
1645	1268	genus	Renibacterium	1	131567	2						201174														1760				85003		2037			85006		1268							1645
379	227290	genus	Rhizobium	1	131567	2						1224														28211						356					82115	227290						379
75309	32033	genus	Rhodanobacter	1	131567	2						1224														1236						135614					32033							75309
1060	31989	genus	Rhodobacter	1	131567	2						1224														28211						204455					31989							1060
1827	85025	genus	Rhodococcus	1	131567	2						201174														1760				85003		2037			85007		85025							1827
28065	80864	genus	Rhodoferax	1	131567	2						1224														28216						80840					80864							28065
1068	45401	genus	Rhodomicrobium	1	131567	2						1224														28211						356					45401							1068
265488	126	genus	Rhodopirellula	1	131567	2						203682														203683						112					126							265488
1073	41294	genus	Rhodopseudomonas	1	131567	2						1224														28211						356					41294							1073
1081	41295	genus	Rhodospirillum	1	131567	2						1224														28211						204441					41295							1081
29548	563843	genus	Rhodothermus	1	131567	2					68336	976																				1100069					563843							29548
3987	235880	genus	Ricinus	1	131567	2759			33090			35493	131221	3193	58023	78536	58024	3398	1437183	71240	91827	1437201								71275	91835	3646					3977				235629		235880	3987
780	33988	genus	Rickettsia	1	131567	2						1224														28211						766					775						33988	780
34084	49546	genus	Riemerella	1	131567	2					68336	976														117743						200644					49546							34084
373984	1185	genus	Rivularia	1	131567	2						1117																				1161					1185							373984
252306	49546	genus	Robiginitalea	1	131567	2					68336	976														117743						200644					49546							252306
841	186803	genus	Roseburia	1	131567	2						1239														186801						186802					186803							841
159345	31989	genus	Roseibacterium	1	131567	2						1224														28211						204455					31989							159345
120961	1508635	genus	Roseiflexus	1	131567	2						200795														32061						32064			1508595		1508635							120961
2433	31989	genus	Roseobacter	1	131567	2						1224														28211						204455					31989							2433
32207	1268	genus	Rothia	1	131567	2						201174														1760				85003		2037			85006		1268							32207
28067	224471	genus	Rubrivivax	1	131567	2						1224														28216						80840	119065	224471										28067
42255	84997	genus	Rubrobacter	1	131567	2						201174														1760				84995		84996			255725		84997							42255
97050	31989	genus	Ruegeria	1	131567	2						1224														28211						204455					31989							97050
1508657	541000	genus	Ruminiclostridium	1	131567	2						1239														186801						186802					541000							1508657
1263	541000	genus	Ruminococcus	1	131567	2						1239														186801						186802					541000							1263
105	89373	genus	Runella	1	131567	2					68336	976														768503						768507					89373							105
1851	2070	genus	Saccharomonospora	1	131567	2						201174														1760				85003		2037			85010		2070							1851
316625	72275	genus	Saccharophagus	1	131567	2						1224														1236						135622					72275							316625
1835	2070	genus	Saccharopolyspora	1	131567	2						201174														1760				85003		2037			85010		2070							1835
2071	2070	genus	Saccharothrix	1	131567	2						201174														1760				85003		2037			85010		2070							2071
146918	563843	genus	Salinibacter	1	131567	2					68336	976																				1100069					563843							146918
168694	28056	genus	Salinispora	1	131567	2						201174														1760				85003		2037			85008		28056							168694
590	543	genus	Salmonella	1	131567	2						1224														1236						91347					543							590
60919	145360	genus	Sanguibacter	1	131567	2						201174														1760				85003		2037			85006		145360							60919
1007	89374	genus	Saprospira	1	131567	2					68336	976														117747						200666					89374							1007
1198137	1198136	genus	Schizot4likevirus	1		10239	35237																									28883					10662				1198136			1198137
32068	1129771	genus	Sebaldella	1	131567	2						32066														203490						203491					1129771							32068
286801	316606	genus	Segniliparus	1	131567	2						201174														1760				85003		2037			85007		316606							286801
970	31977	genus	Selenomonas	1	131567	2						1239														909932						909929					31977							970
613	543	genus	Serratia	1	131567	2						1224														1236						91347					543							613
4554	147428	genus	Setaria	1	131567	2759			33090			35493	131221	3193	58023	78536	58024	3398	1437183							4447	1437197			4734		38820					4479	147370			147369		147428	4554
22	267890	genus	Shewanella	1	131567	2						1224														1236						135622					267890							22
1335483	543	genus	Shimwellia	1	131567	2						1224														1236						91347					543							1335483
314343	90627	genus	Sideroxydans	1	131567	2						1224														28216						713636					90627							314343
447467	118884	genus	Simiduia	1	131567	2						1224														1236	118884																	447467
34093	92712	genus	Simkania	1	131567	2					51290	204428														204429						51291					92712							34093
466152	126	genus	Singulisphaera	1	131567	2						203682														203683						112					126							466152
28105	227292	genus	Sinorhizobium	1	131567	2						1224														28211						356					82115	227292						28105
84108	84107	genus	Slackia	1	131567	2						201174														1760				84998		84999			255727		84107							84108
1193515	481	genus	Snodgrassella	1	131567	2						1224														28216						206351					481							1193515
84565	543	genus	Sodalis	1	131567	2						1224														1236						91347					543							84565
4107	424574	genus	Solanum	1	131567	2759			33090			35493	131221	3193	58023	78536	58024	3398	1437183	71240	91827	1437201								71274	91888	4069					4070				424551		424574	4107
648800	186818	genus	Solibacillus	1	131567	2						1239														91061						1385					186818							648800
929509	84566	genus	Solitalea	1	131567	2					68336	976														117747						200666					84566							929509
39643	49	genus	Sorangium	1	131567	2						1224											68525			28221						29			80812		49							39643
4557	147429	genus	Sorghum	1	131567	2759			33090			35493	131221	3193	58023	78536	58024	3398	1437183							4447	1437197			4734		38820					4479	147370			147369		147429	4557
2056	85002	genus	Sphaerobacter	1	131567	2						200795														189775				85000		85001			255728		85002							2056
399320	137	genus	Sphaerochaeta	1	131567	2						203691														203692						136					137							399320
237179	93133	genus	Sphaerulina	1	131567	2759	33154		4751	451864		4890	716545										147538	716546	715962	147541				451867		134362					93133							237179
28453	84566	genus	Sphingobacterium	1	131567	2					68336	976														117747						200666					84566							28453
165695	41297	genus	Sphingobium	1	131567	2						1224														28211						204457					41297							165695
13687	41297	genus	Sphingomonas	1	131567	2						1224														28211						204457					41297							13687
165697	41297	genus	Sphingopyxis	1	131567	2						1224														28211						204457					41297							165697
1335745	72276	genus	Spiribacter	1	131567	2						1224														1236						135613					72276							1335745
146	137	genus	Spirochaeta	1	131567	2						203691														203692						136					137							146
2132	2131	genus	Spiroplasma	1	131567	2						544448														31969						186328					2131							2132
107	89373	genus	Spirosoma	1	131567	2					68336	976														768503						768507					89373							107
283810	85034	genus	Stackebrandtia	1	131567	2						201174														1760				85003		2037			85014		85034							283810
102115	52604	genus	Stanieria	1	131567	2						1117																				52604												102115
1279	90964	genus	Staphylococcus	1	131567	2						1239														91061						1385					90964							1279
152053	335928	genus	Starkeya	1	131567	2						1224														28211						356					335928							152053
40323	32033	genus	Stenotrophomonas	1	131567	2						1224														1236						135614					32033							40323
40	39	genus	Stigmatella	1	131567	2						1224											68525			28221						29			80811		39							40
34104	1129771	genus	Streptobacillus	1	131567	2						32066														203490						203491					1129771							34104
1301	1300	genus	Streptococcus	1	131567	2						1239														91061						186826					1300							1301
1883	2062	genus	Streptomyces	1	131567	2						201174														1760				85003		2037			85011		2062							1883
2000	2004	genus	Streptosporangium	1	131567	2						201174														1760				85003		2037			85012		2004							2000
292632	541000	genus	Subdoligranulum	1	131567	2						1239														186801						186802					541000							292632
674963	83763	genus	Succinatimonas	1	131567	2						1224														1236						135624					83763							674963
28033	539000	genus	Sulfobacillus	1	131567	2						1239														186801						186802	538999				539000							28033
935200	206349	genus	Sulfuricella	1	131567	2						1224														28216						119069					206349							935200
286130	72293	genus	Sulfuricurvum	1	131567	2						1224											68525			29547						213849					72293							286130
212790	224027	genus	Sulfurihydrogenibium	1	131567	2						200783														187857						32069					224027							212790
202746	72293	genus	Sulfurimonas	1	131567	2						1224											68525			29547						213849					72293							202746
57665	72294	genus	Sulfurospirillum	1	131567	2						1224											68525			29547						213849					72294							57665
265570	34035	genus	Sulfurovum	1	131567	2						1224											68525			29547	34035																	265570
40544	995019	genus	Sutterella	1	131567	2						1224														28216						80840					995019							40544
2733	543349	genus	Symbiobacterium	1	131567	2						1239														186801						186802	538999				543349							2733
1129	1118	genus	Synechococcus	1	131567	2						1117																		1301283		1118												1129
1142	1118	genus	Synechocystis	1	131567	2						1117																		1301283		1118												1142
29526	213465	genus	Syntrophobacter	1	131567	2						1224											68525			28221						213462					213465							29526
51196	186807	genus	Syntrophobotulus	1	131567	2						1239														186801						186802					186807							51196
862	68298	genus	Syntrophomonas	1	131567	2						1239														186801						186802					68298							862
129001	68298	genus	Syntrophothermus	1	131567	2						1239														186801						186802					68298							129001
43773	213468	genus	Syntrophus	1	131567	2						1224											68525			28221						213462					213468							43773
10663	1198136	genus	T4likevirus	1		10239	35237																									28883					10662				1198136			10663
195950	171551	genus	Tannerella	1	131567	2					68336	976														200643						171549					171551							195950
29574	506	genus	Taylorella	1	131567	2						1224														28216						80840					506							29574
499228	186814	genus	Tepidanaerobacter	1	131567	2						1239														186801						68295					186814							499228
2425	256005	genus	Teredinibacter	1	131567	2						1224														1236						135622	256005											2425
392733	204434	genus	Terriglobus	1	131567	2					131550	57723														204432						204433					204434							392733
51668	81852	genus	Tetragenococcus	1	131567	2						1239														91061						186826					81852							51668
35127	29202	genus	Thalassiosira	1	131567	2759	33634					2836														33836	33846	33847									29202							35127
187492	135620	genus	Thalassolituus	1	131567	2						1224														1236						135619					135620							187492
33057	75787	genus	Thauera	1	131567	2						1224														28216						206389					75787							33057
140458	186814	genus	Thermacetogenium	1	131567	2						1239														186801						68295					186814							140458
73918	539000	genus	Thermaerobacter	1	131567	2						1239														186801						186802	538999				539000							73918
81461	649777	genus	Thermanaerovibrio	1	131567	2						508458														649775						649776					649777							81461
278993	186807	genus	Thermincola	1	131567	2						1239														186801						186802					186807							278993
1754	186814	genus	Thermoanaerobacter	1	131567	2						1239														186801						68295					186814							1754
28895	543371	genus	Thermoanaerobacterium	1	131567	2						1239														186801						68295					543371							28895
76632	186822	genus	Thermobacillus	1	131567	2						1239														91061						1385					186822							76632
262406	2323	genus	Thermobaculum	1	131567	2	2323																																					262406
83677	83676	genus	Thermobifida	1	131567	2						201174														1760				85003		2037			85012		83676							83677
147067	2070	genus	Thermobispora	1	131567	2						201174														1760				85003		2037			85010		2070							147067
75905	64898	genus	Thermocrinis	1	131567	2						200783														187857						32069					64898							75905
241192	188711	genus	Thermodesulfatator	1	131567	2						200940														67799						188710					188711							241192
1740	188711	genus	Thermodesulfobacterium	1	131567	2						200940														67799						188710					188711							1740
227388	227387	genus	Thermodesulfobium	1	131567	2						1239														186801						68295					227387							227388
28261	189779	genus	Thermodesulfovibrio	1	131567	2						40117														203693						189778					189779							28261
499	189777	genus	Thermomicrobium	1	131567	2						200795														189775						189776					189777							499
2019	2012	genus	Thermomonospora	1	131567	2						201174														1760				85003		2037			85012		2012							2019
291988	543371	genus	Thermosediminibacter	1	131567	2						1239														186801						68295					543371							291988
2420	188709	genus	Thermosipho	1	131567	2						200918														188708						2419					188709							2420
146785	1118	genus	Thermosynechococcus	1	131567	2						1117																		1301283		1118												146785
2335	188709	genus	Thermotoga	1	131567	2						200918														188708						2419					188709							2335
171868	558314	genus	Thermovibrio	1	131567	2						200783														187857						1485951					558314							171868
336260	649777	genus	Thermovirga	1	131567	2						508458														649775						649776					649777							336260
270	188786	genus	Thermus	1	131567	2						1297														188787						68933					188786							270
92244	135616	genus	Thioalkalimicrobium	1	131567	2						1224														1236						72273					135616							92244
106633	72276	genus	Thioalkalivibrio	1	131567	2						1224														1236						135613					72276							106633
919	206349	genus	Thiobacillus	1	131567	2						1224														28216						119069					206349							919
13724	1046	genus	Thiocystis	1	131567	2						1224														1236						135613					1046							13724
156885	1046	genus	Thioflavicoccus	1	131567	2						1224														1236						135613					1046							156885
85079	1046	genus	Thiohalocapsa	1	131567	2						1224														1236						135613					1046							85079
933	135616	genus	Thiomicrospira	1	131567	2						1224														1236						72273					135616							933
32012	224471	genus	Thiomonas	1	131567	2						1224														28216						80840	119065	224471										32012
171436	41295	genus	Tistrella	1	131567	2						1224														28211						204441					41295							171436
43947	84642	genus	Tolumonas	1	131567	2						1224														1236						135624					84642							43947
157	137	genus	Treponema	1	131567	2						203691														203692						136					137							157
1205	1150	genus	Trichodesmium	1	131567	2						1117																		1301283		1150												1205
264688	1162	genus	Trichormus	1	131567	2						1117																				1161					1162							264688
4564	147389	genus	Triticum	1	131567	2759			33090			35493	131221	3193	58023	78536	58024	3398	1437183							4447	1437197			4734		38820					4479	359160			147368		147389	4564
2038	577468	genus	Tropheryma	1	131567	2						201174														1760				85003		2037			85006	577468								2038
332248	332247	genus	Truepera	1	131567	2						1297														188787						118964					332247							332248
1069494	2049	genus	Trueperella	1	131567	2						201174														1760				85003		2037			85005		2049							1069494
5690	5654	genus	Trypanosoma	1	131567	2759	33682																									5653					5654							5690
2060	85028	genus	Tsukamurella	1	131567	2						201174														1760				85003		2037			85007		85028							2060
338321	170	genus	Turneriella	1	131567	2						203691														203692						136					170							338321
1198135	857473	genus	Twortlikevirus	1		10239	35237																									28883					10662				857473			1198135
2129	2092	genus	Ureaplasma	1	131567	2						544448														31969						2085					2092							2129
34072	80864	genus	Variovorax	1	131567	2						1224														28216						80840					80864							34072
29465	31977	genus	Veillonella	1	131567	2						1239														909932						909929					31977							29465
364316	80864	genus	Verminephrobacter	1	131567	2						1224														28216						80840					80864							364316
84593	28056	genus	Verrucosispora	1	131567	2						201174														1760				85003		2037			85008		28056							84593
662	641	genus	Vibrio	1	131567	2						1224														1236						135623					641							662
3603	3602	genus	Vitis	1	131567	2759			33090			35493	131221	3193	58023	78536	58024	3398	1437183	71240	91827	1437201								71275	91834	403667					3602							3603
3066	3065	genus	Volvox	1	131567	2759			33090			3041														3166						3042					3065							3066
71666	92714	genus	Waddlia	1	131567	2					51290	204428														204429						51291					92714							71666
1013	49546	genus	Weeksella	1	131567	2					68336	976														117743						200644					49546							1013
46255	81850	genus	Weissella	1	131567	2						1239														91061						186826					81850							46255
51228	543	genus	Wigglesworthia	1	131567	2						1224														1236						91347					543							51228
953	952	genus	Wolbachia	1	131567	2						1224														28211						766					942						952	953
843	72293	genus	Wolinella	1	131567	2						1224											68525			29547						213849					72293							843
279	335928	genus	Xanthobacter	1	131567	2						1224														28211						356					335928							279
338	32033	genus	Xanthomonas	1	131567	2						1224														1236						135614					32033							338
626	543	genus	Xenorhabdus	1	131567	2						1224														1236						91347					543							626
186188	85017	genus	Xylanimonas	1	131567	2						201174														1760				85003		2037			85006		85017							186188
2370	32033	genus	Xylella	1	131567	2						1224														1236						135614					32033							2370
629	543	genus	Yersinia	1	131567	2						1224														1236						91347					543							629
4575	147429	genus	Zea	1	131567	2759			33090			35493	131221	3193	58023	78536	58024	3398	1437183							4447	1437197			4734		38820					4479	147370			147369		147429	4575
112040	49546	genus	Zobellia	1	131567	2					68336	976														117743						200644					49546							112040
417127	49546	genus	Zunongwangia	1	131567	2					68336	976														117743						200644					49546							417127
541	41297	genus	Zymomonas	1	131567	2						1224														28211						204457					41297							541
1344959	544	below_genus	Citrobacter freundii complex	1	131567	2						1224														1236						91347					543							544	1344959
171631	5506	below_genus	Fusarium oxysporum species complex	1	131567	2759	33154		4751	451864		4890	716545										147538	716546	715989	147550				222543		5125					110618							5506	171631
663276	28105	below_genus	Sinorhizobium fredii group	1	131567	2						1224														28211						356					82115	227292						28105	663276
995085	40323	below_genus	Stenotrophomonas maltophilia group	1	131567	2						1224														1236						135614					32033							40323	995085
135034	39948	below_genus	environmental samples	1	131567	2						1239														909932						909929					31977							39948	135034
84372	1730	below_genus	environmental samples	1	131567	2						1239														186801						186802					186806							1730	84372
768989	85079	below_genus	environmental samples	1	131567	2						1224														1236						135613					1046							85079	768989
59619	1485	below_genus	environmental samples	1	131567	2						1239														186801						186802					31979							1485	59619
512293	239934	below_genus	environmental samples	1	131567	2					51290	74201														203494						48461					203557							239934	512293
512291	100883	below_genus	environmental samples	1	131567	2						1239														526524						526525					128827							100883	512291
512297	292632	below_genus	environmental samples	1	131567	2						1239														186801						186802					541000							292632	512297
135024	1678	below_genus	environmental samples	1	131567	2						201174														1760				85003		85004					31953							1678	135024
167966	2093	below_genus	environmental samples	1	131567	2						544448														31969						2085					2092							2093	167966
512317	207244	below_genus	environmental samples	1	131567	2						1239														186801						186802					186803							207244	512317
512311	375288	below_genus	environmental samples	1	131567	2					68336	976														200643						171549					171551							375288	512311
1262971	674963	below_genus	environmental samples	1	131567	2						1224														1236						135624					83763							674963	1262971
286141	135858	below_genus	environmental samples	1	131567	2						1239														526524						526525					128827							135858	286141
453121	2147	below_genus	environmental samples	1	131567	2						544448														31969						186329					2146							2147	453121
139043	816	below_genus	environmental samples	1	131567	2					68336	976														200643						171549					815							816	139043
286132	40544	below_genus	environmental samples	1	131567	2						1224														28216						80840					995019							40544	286132
286137	189330	below_genus	environmental samples	1	131567	2						1239														186801						186802					186803							189330	286137
114562	904	below_genus	environmental samples	1	131567	2						1239														909932						909929					909930							904	114562
765820	572511	below_genus	environmental samples	1	131567	2						1239														186801						186802					186803							572511	765820
135095	29465	below_genus	environmental samples	1	131567	2						1239														909932						909929					31977							29465	135095
134245	836	below_genus	environmental samples	1	131567	2					68336	976														200643						171549					171551							836	134245
876090	459786	below_genus	environmental samples	1	131567	2						1239														186801						186802					216572							459786	876090
129707	1279	below_genus	environmental samples	1	131567	2						1239														91061						1385					90964							1279	129707
129701	1263	below_genus	environmental samples	1	131567	2						1239														186801						186802					541000							1263	129701
417613	195950	below_genus	environmental samples	1	131567	2					68336	976														200643						171549					171551							195950	417613
114713	434	below_genus	environmental samples	1	131567	2						1224														28211						204441					433							434	114713
259314	216851	below_genus	environmental samples	1	131567	2						1239														186801						186802					541000							216851	259314
876415	283168	below_genus	environmental samples	1	131567	2					68336	976														200643						171549					171551							283168	876415
240134	522	below_genus	environmental samples	1	131567	2						1224														28211						204441					433							522	240134
420968	83461	below_genus	environmental samples	1	131567	2						1224											68525			28221						29			80811		31							83461	420968
135026	830	below_genus	environmental samples	1	131567	2						1239														186801						186802					186803							830	135026
905010	244127	below_genus	environmental samples	1	131567	2						1239														186801						186802					541000							244127	905010
84374	838	below_genus	environmental samples	1	131567	2					68336	976														200643						171549					171552							838	84374
75661	469	below_genus	environmental samples	1	131567	2						1224														1236						72274					468							469	75661
127783	848	below_genus	environmental samples	1	131567	2						32066														203490						203491					203492							848	127783
430692	286130	below_genus	environmental samples	1	131567	2						1224											68525			29547						213849					72293							286130	430692
135073	1257	below_genus	environmental samples	1	131567	2						1239														186801						186802					186804							1257	135073
1262864	442430	below_genus	environmental samples	1	131567	2					51290	74201														414999						415001					415002							442430	1262864
293421	84111	below_genus	environmental samples	1	131567	2						201174														1760				84998		84999			255727		84107							84111	293421
132529	29521	below_genus	environmental samples	1	131567	2						203691														203692						136					143786							29521	132529
512313	841	below_genus	environmental samples	1	131567	2						1239														186801						186802					186803							841	512313
538948	239759	below_genus	environmental samples	1	131567	2					68336	976														200643						171549					171550							239759	538948
114711	191	below_genus	environmental samples	1	131567	2						1224														28211						204441					41295							191	114711
165189	102106	below_genus	environmental samples	1	131567	2						201174														1760				84998		84999			255727		84107							102106	165189
65119	1386	below_genus	environmental samples	1	131567	2						1239														91061						1385					186817							1386	65119
458252	33042	below_genus	environmental samples	1	131567	2						1239														186801						186802					186803							33042	458252
910950	577309	below_genus	environmental samples	1	131567	2					68336	976														200643						171549					171552							577309	910950
543069	51194	below_genus	environmental samples	1	131567	2						1224											68525			28221						213118					213121							51194	543069
655656	84162	below_genus	environmental samples	1	131567	2						201174														1760				84998		84999			255727		84107							84162	655656
261301	47022	below_genus	mitosporic Orbilia auricolor	1	131567	2759	33154		4751	451864		4890	716545										147538			189478						189479					47021							47022	261301
106181	943	below_genus	unclassified Ehrlichia	1	131567	2						1224														28211						766					942							943	106181
1133560	680114	below_genus	unclassified I3-like viruses	1		10239	35237																									28883					10662							680114	1133560
329380	10663	below_genus	unclassified T4-like viruses	1		10239	35237																									28883					10662				1198136			10663	329380
46226	475	subgenus	Branhamella	1	131567	2						1224														1236						72274					468							475		46226
38568	5658	subgenus	Leishmania	1	131567	2759	33682																									5653					5654				1286322			5658		38568
49274	4107	subgenus	Lycopersicon	1	131567	2759			33090			35493	131221	3193	58023	78536	58024	3398	1437183	71240	91827	1437201								71274	91888	4069					4070				424551		424574	4107		49274
47570	5690	subgenus	Schizotrypanum	1	131567	2759	33682																									5653					5654							5690		47570
1462606	3846	subgenus	Soja	1	131567	2759			33090			35493	131221	3193	58023	78536	58024	3398	1437183	71240	91827	1437201								71275	91835	72025					3803				3814		163735	3846		1462606
39700	5690	subgenus	Trypanozoon	1	131567	2759	33682																									5653					5654							5690		39700
37616	5658	subgenus	Viannia	1	131567	2759	33682																									5653					5654				1286322			5658		37616
85630	33926	species_group	16SrX (Apple proliferation group)	1	131567	2						544448														31969						186329					2146							33926			85630
909768	469	species_group	Acinetobacter calcoaceticus/baumannii complex	1	131567	2						1224														1236						72274					468							469			909768
1183400	357	species_group	Agrobacterium tumefaciens complex	1	131567	2						1224														28211						356					82115	227290						357			1183400
86661	1386	species_group	Bacillus cereus group	1	131567	2						1239														91061						1385					186817							1386			86661
653685	1386	species_group	Bacillus subtilis group	1	131567	2						1239														91061						1385					186817							1386			653685
64895	138	species_group	Borrelia burgdorferi group	1	131567	2						203691														203692						136					137							138			64895
87882	32008	species_group	Burkholderia cepacia complex	1	131567	2						1224														28216						80840					119060							32008			87882
85620	33926	species_group	Candidatus Phytoplasma asteris	1	131567	2						544448														31969						186329					2146							33926			85620
354276	547	species_group	Enterobacter cloacae complex	1	131567	2						1224														1236						91347					543							547			354276
655183	1578	species_group	Lactobacillus casei group	1	131567	2						1239														91061						186826					33958							1578			655183
37617	37616	species_group	Leishmania braziliensis species complex	1	131567	2759	33682																									5653					5654				1286322			5658		37616	37617
38574	38568	species_group	Leishmania donovani species complex	1	131567	2759	33682																									5653					5654				1286322			5658		38568	38574
655606	179	species_group	Leptospirillum sp. Group I	1	131567	2						40117														203693						189778					189779							179			655606
261386	179	species_group	Leptospirillum sp. Group III	1	131567	2						40117														203693						189778					189779							179			261386
578822	407	species_group	Methylobacterium extorquens group	1	131567	2						1224														28211						356					119045							407			578822
670516	1763	species_group	Mycobacterium chelonae group	1	131567	2						201174														1760				85003		2037			85007		1762							1763			670516
77643	1763	species_group	Mycobacterium tuberculosis complex	1	131567	2						201174														1760				85003		2037			85007		1762							1763			77643
656088	2093	species_group	Mycoplasma mycoides group	1	131567	2						544448														31969						2085					2092							2093			656088
136841	286	species_group	Pseudomonas aeruginosa group	1	131567	2						1224														1236						72274					135621							286			136841
136842	286	species_group	Pseudomonas chlororaphis group	1	131567	2						1224														1236						72274					135621							286			136842
136843	286	species_group	Pseudomonas fluorescens group	1	131567	2						1224														1236						72274					135621							286			136843
136844	286	species_group	Pseudomonas pertucinogena group	1	131567	2						1224														1236						72274					135621							286			136844
136845	286	species_group	Pseudomonas putida group	1	131567	2						1224														1236						72274					135621							286			136845
136846	286	species_group	Pseudomonas stutzeri group	1	131567	2						1224														1236						72274					135621							286			136846
136849	286	species_group	Pseudomonas syringae group	1	131567	2						1224														1236						72274					135621							286			136849
671232	1301	species_group	Streptococcus anginosus group	1	131567	2						1239														91061						186826					1300							1301			671232
119603	1301	species_group	Streptococcus dysgalactiae group	1	131567	2						1239														91061						186826					1300							1301			119603
717610	662	species_group	Vibrio harveyi group	1	131567	2						1224														1236						135623					641							662			717610
643453	338	species_group	Xanthomonas citri group	1	131567	2						1224														1236						135614					32033							338			643453
1129742	780	species_group	belli group	1	131567	2						1224														28211						766					775						33988	780			1129742
106178	943	species_group	canis group	1	131567	2						1224														28211						766					942							943			106178
106179	768	species_group	phagocytophilum group	1	131567	2						1224														28211						766					942							768			106179
111527	32008	species_group	pseudomallei group	1	131567	2						1224														28216						80840					119060							32008			111527
114277	780	species_group	spotted fever group	1	131567	2						1224														28211						766					775						33988	780			114277
114292	780	species_group	typhus group	1	131567	2						1224														28211						766					775						33988	780			114292
670506	670516	species_subgroup	Mycobacterium abscessus subgroup	1	131567	2						201174														1760				85003		2037			85007		1762							1763			670516	670506
578833	136846	species_subgroup	Pseudomonas stutzeri subgroup	1	131567	2						1224														1236						72274					135621							286			136846	578833
251698	136849	species_subgroup	Pseudomonas syringae group genomosp. 2	1	131567	2						1224														1236						72274					135621							286			136849	251698
155978	155977	species	Acaryochloris marina	1	131567	2						1117																		1301283		1118												155977					155978
438	434	species	Acetobacter pasteurianus	1	131567	2						1224														28211						204441					433							434					438
1262684	114713	species	Acetobacter sp. CAG:267	1	131567	2						1224														28211						204441					433							434	114713				1262684
1262685	114713	species	Acetobacter sp. CAG:977	1	131567	2						1224														28211						204441					433							434	114713				1262685
33952	33951	species	Acetobacterium woodii	1	131567	2						1239														186801						186802					186806							33951					33952
28187	28186	species	Acetohalobium arabaticum	1	131567	2						1239														186801						53433					53434							28186					28187
2148	2147	species	Acholeplasma laidlawii	1	131567	2						544448														31969						186329					2146							2147					2148
1262686	453121	species	Acholeplasma sp. CAG:878	1	131567	2						544448														31969						186329					2146							2147	453121				1262686
85698	222	species	Achromobacter xylosoxidans	1	131567	2						1224														28216						80840					506							222					85698
1262688	114562	species	Acidaminococcus sp. CAG:917	1	131567	2						1239														909932						909929					909930							904	114562				1262688
53635	53634	species	Acidimicrobium ferrooxidans	1	131567	2						201174														1760				84992		84993			255726		84994							53634					53635
1262689	240134	species	Acidiphilium sp. CAG:727	1	131567	2						1224														28211						204441					433							522	240134				1262689
33059	119977	species	Acidithiobacillus caldus	1	131567	2						1224														1236						225057					225058							119977					33059
160808	119977	species	Acidithiobacillus ferrivorans	1	131567	2						1224														1236						225057					225058							119977					160808
920	119977	species	Acidithiobacillus ferrooxidans	1	131567	2						1224														1236						225057					225058							119977					920
33075	33973	species	Acidobacterium capsulatum	1	131567	2					131550	57723														204432						204433					204434							33973					33075
28049	28048	species	Acidothermus cellulolyticus	1	131567	2						201174														1760				85003		2037			85013		85032							28048					28049
358220	12916	species	Acidovorax sp. KKS102	1	131567	2						1224														28216						80840					80864							12916					358220
470	909768	species	Acinetobacter baumannii	1	131567	2						1224														1236						72274					468							469			909768		470
471	909768	species	Acinetobacter calcoaceticus	1	131567	2						1224														1236						72274					468							469			909768		471
1148157	469	species	Acinetobacter oleivorans	1	131567	2						1224														1236						72274					468							469					1148157
62977	469	species	Acinetobacter sp. ADP1	1	131567	2						1224														1236						72274					468							469					62977
1262690	75661	species	Acinetobacter sp. CAG:196	1	131567	2						1224														1236						72274					468							469	75661				1262690
715	713	species	Actinobacillus pleuropneumoniae	1	131567	2						1224														1236						135625					712							713					715
67854	713	species	Actinobacillus succinogenes	1	131567	2						1224														1236						135625					712							713					67854
716	713	species	Actinobacillus suis	1	131567	2						1224														1236						135625					712							713					716
196914	1865	species	Actinoplanes friuliensis	1	131567	2						201174														1760				85003		2037			85008		28056							1865					196914
1866	1865	species	Actinoplanes missouriensis	1	131567	2						201174														1760				85003		2037			85008		28056							1865					1866
649831	1865	species	Actinoplanes sp. N902-109	1	131567	2						201174														1760				85003		2037			85008		28056							1865					649831
134676	1865	species	Actinoplanes sp. SE50/110	1	131567	2						201174														1760				85003		2037			85008		28056							1865					134676
40567	40566	species	Actinosynnema mirum	1	131567	2						201174														1760				85003		2037			85010		2070							40566					40567
446660	447020	species	Adlercreutzia equolifaciens	1	131567	2						201174														1760				84998		84999			255727		84107							447020					446660
310575	290425	species	Advenella kashmirensis	1	131567	2						1224														28216						80840					506							290425					310575
302406	290425	species	Advenella mimigardefordensis	1	131567	2						1224														28216						80840					506							290425					302406
101385	153265	species	Aequorivita sublithincola	1	131567	2					68336	976														117743						200644					49546							153265					101385
1376	1375	species	Aerococcus urinae	1	131567	2						1239														91061						186826					186827							1375					1376
219314	2040	species	Aeromicrobium marinum	1	131567	2						201174														1760				85003		2037			85009		85015							2040					219314
644	642	species	Aeromonas hydrophila	1	131567	2						1224														1236						135624					84642							642					644
645	642	species	Aeromonas salmonicida	1	131567	2						1224														1236						135624					84642							642					645
654	642	species	Aeromonas veronii	1	131567	2						1224														1236						135624					84642							642					654
714	416916	species	Aggregatibacter actinomycetemcomitans	1	131567	2						1224														1236						135625					712							416916					714
732	416916	species	Aggregatibacter aphrophilus	1	131567	2						1224														1236						135625					712							416916					732
1176649	1183400	species	Agrobacterium fabrum	1	131567	2						1224														28211						356					82115	227290						357			1183400		1176649
861208	357	species	Agrobacterium sp. H13-3	1	131567	2						1224														28211						356					82115	227290						357					861208
358	1183400	species	Agrobacterium tumefaciens	1	131567	2						1224														28211						356					82115	227290						357			1183400		358
373	357	species	Agrobacterium vitis	1	131567	2						1224														28211						356					82115	227290						357					373
239935	239934	species	Akkermansia muciniphila	1	131567	2					51290	74201														203494						48461					203557							239934					239935
1263034	512293	species	Akkermansia muciniphila CAG:154	1	131567	2					51290	74201														203494						48461					203557							239934	512293				1263034
1262691	512293	species	Akkermansia sp. CAG:344	1	131567	2					51290	74201														203494						48461					203557							239934	512293				1262691
59754	59753	species	Alcanivorax borkumensis	1	131567	2						1224														1236						135619					224372							59753					59754
285091	59753	species	Alcanivorax dieselolei	1	131567	2						1224														1236						135619					224372							59753					285091
388413	246875	species	Algoriphagus machipongonensis	1	131567	2					68336	976														768503						768507					563798							246875					388413
179636	201096	species	Alicycliphilus denitrificans	1	131567	2						1224														28216						80840					80864							201096					179636
405212	29330	species	Alicyclobacillus acidocaldarius	1	131567	2						1239														91061						1385					186823							29330					405212
668	511678	species	Aliivibrio fischeri	1	131567	2						1224														1236						135623					641							511678					668
40269	511678	species	Aliivibrio salmonicida	1	131567	2						1224														1236						135623					641							511678					40269
1263036	538948	species	Alistipes putredinis CAG:67	1	131567	2					68336	976														200643						171549					171550							239759	538948				1263036
1262692	538948	species	Alistipes sp. CAG:157	1	131567	2					68336	976														200643						171549					171550							239759	538948				1262692
1262693	538948	species	Alistipes sp. CAG:268	1	131567	2					68336	976														200643						171549					171550							239759	538948				1262693
1262694	538948	species	Alistipes sp. CAG:29	1	131567	2					68336	976														200643						171549					171550							239759	538948				1262694
1262695	538948	species	Alistipes sp. CAG:435	1	131567	2					68336	976														200643						171549					171550							239759	538948				1262695
1262696	538948	species	Alistipes sp. CAG:514	1	131567	2					68336	976														200643						171549					171550							239759	538948				1262696
1262698	538948	species	Alistipes sp. CAG:831	1	131567	2					68336	976														200643						171549					171550							239759	538948				1262698
351052	133193	species	Alkalilimnicola ehrlichii	1	131567	2						1224														1236						135613					72276							133193					351052
208226	114627	species	Alkaliphilus metalliredigens	1	131567	2						1239														186801						186802					31979							114627					208226
461876	114627	species	Alkaliphilus oremlandii	1	131567	2						1239														186801						186802					31979							114627					461876
1049	85072	species	Allochromatium vinosum	1	131567	2						1224														1236						135613					1046							85072					1049
28108	226	species	Alteromonas macleodii	1	131567	2						1224														1236						135622					72275							226					28108
715451	226	species	Alteromonas sp. SN2	1	131567	2						1224														1236						135622					72275							226					715451
13333	13332	species	Amborella trichopoda	1	131567	2759			33090			35493	131221	3193	58023	78536	58024	3398	232365													261009					22097							13332					13333
81468	81466	species	Aminobacterium colombiense	1	131567	2						508458														649775						649776					649777							81466					81468
81412	81411	species	Aminomonas paucivorans	1	131567	2						508458														649775						649776					649777							81411					81412
42838	42837	species	Ammonifex degensii	1	131567	2						1239														186801						68295					186814	42857						42837					42838
1449	29331	species	Amphibacillus xylanus	1	131567	2						1239														91061						1385					186817							29331					1449
33910	1813	species	Amycolatopsis mediterranei	1	131567	2						201174														1760				85003		2037			85010		2070							1813					33910
31958	1813	species	Amycolatopsis orientalis	1	131567	2						201174														1760				85003		2037			85010		2070							1813					31958
639313	992401	species	Amycolicicoccus subflavus	1	131567	2						201174														1760				85003		2037			85007		1762							992401					639313
1165	1163	species	Anabaena cylindrica	1	131567	2						1117																				1161					1162							1163					1165
46234	1163	species	Anabaena sp. 90	1	131567	2						1117																				1161					1162							1163					46234
1172	1163	species	Anabaena variabilis	1	131567	2						1117																				1161					1162							1163					1172
97477	46613	species	Anaerobaculum mobile	1	131567	2						508458														649775						649776					649777							46613					97477
33034	165779	species	Anaerococcus prevotii	1	131567	2						1239														186801						186802	538999				543310							165779					33034
167964	233189	species	Anaerolinea thermophila	1	131567	2						200795														292625						292629					292628							233189					167964
161493	161492	species	Anaeromyxobacter dehalogenans	1	131567	2						1224											68525			28221						29			80811		1524215							161492					161493
404589	161492	species	Anaeromyxobacter sp. Fw109-5	1	131567	2						1224											68525			28221						29			80811		1524215							161492					404589
447217	161492	species	Anaeromyxobacter sp. K	1	131567	2						1224											68525			28221						29			80811		1524215							161492					447217
1262699	512317	species	Anaerostipes sp. CAG:276	1	131567	2						1239														186801						186802					186803							207244	512317				1262699
1262703	905010	species	Anaerotruncus sp. CAG:390	1	131567	2						1239														186801						186802					541000							244127	905010				1262703
1262700	905010	species	Anaerotruncus sp. CAG:528	1	131567	2						1239														186801						186802					541000							244127	905010				1262700
769	768	species	Anaplasma centrale	1	131567	2						1224														28211						766					942							768					769
770	768	species	Anaplasma marginale	1	131567	2						1224														28211						766					942							768					770
948	106179	species	Anaplasma phagocytophilum	1	131567	2						1224														28211						766					942							768			106179		948
33934	150247	species	Anoxybacillus flavithermus	1	131567	2						1239														91061						1385					186817							150247					33934
63363	2713	species	Aquifex aeolicus	1	131567	2						200783														187857						32069					64898							2713					63363
3702	3701	species	Arabidopsis thaliana	1	131567	2759			33090			35493	131221	3193	58023	78536	58024	3398	1437183	71240	91827	1437201								71275	91836	3699					3700						980083	3701					3702
28264	28263	species	Arcanobacterium haemolyticum	1	131567	2						201174														1760				85003		2037			85005		2049							28263					28264
28197	28196	species	Arcobacter butzleri	1	131567	2						1224											68525			29547						213849					72294							28196					28197
28199	28196	species	Arcobacter nitrofigilis	1	131567	2						1224											68525			29547						213849					72294							28196					28199
944547	28196	species	Arcobacter sp. L	1	131567	2						1224											68525			29547						213849					72294							28196					944547
551760	551759	species	Aromatoleum aromaticum	1	131567	2						1224														28216						206389					75787							551759					551760
256701	1663	species	Arthrobacter arilaitensis	1	131567	2						201174														1760				85003		2037			85006		1268							1663					256701
85085	1663	species	Arthrobacter chlorophenolicus	1	131567	2						201174														1760				85003		2037			85006		1268							1663					85085
361575	1663	species	Arthrobacter phenanthrenivorans	1	131567	2						201174														1760				85003		2037			85006		1268							1663					361575
290399	1663	species	Arthrobacter sp. FB24	1	131567	2						201174														1760				85003		2037			85006		1268							1663					290399
13349	261301	species	Arthrobotrys oligospora	1	131567	2759	33154		4751	451864		4890	716545										147538			189478						189479					47021							47022	261301				13349
118562	35823	species	Arthrospira platensis	1	131567	2						1117																		1301283		1150												35823					118562
78587	76890	species	Asticcacaulis excentricus	1	131567	2						1224														28211						204458					76892							76890					78587
1382	1380	species	Atopobium parvulum	1	131567	2						201174														1760				84998		84999			255727		84107							1380					1382
62928	12960	species	Azoarcus sp. BH72	1	131567	2						1224														28216						206389					75787							12960					62928
748247	12960	species	Azoarcus sp. KH32C	1	131567	2						1224														28216						206389					75787							12960					748247
7	6	species	Azorhizobium caulinodans	1	131567	2						1224														28211						356					335928							6					7
146939	146937	species	Azospira oryzae	1	131567	2						1224														28216						206389					75787							146937					146939
192	191	species	Azospirillum brasilense	1	131567	2						1224														28211						204441					41295							191					192
193	191	species	Azospirillum lipoferum	1	131567	2						1224														28211						204441					41295							191					193
1262705	114711	species	Azospirillum sp. CAG:239	1	131567	2						1224														28211						204441					41295							191	114711				1262705
1262706	114711	species	Azospirillum sp. CAG:260	1	131567	2						1224														28211						204441					41295							191	114711				1262706
354	352	species	Azotobacter vinelandii	1	131567	2						1224														1236						72274					135621				351			352					354
1390	653685	species	Bacillus amyloliquefaciens	1	131567	2						1239														91061						1385					186817							1386			653685		1390
1392	86661	species	Bacillus anthracis	1	131567	2						1239														91061						1385					186817							1386			86661		1392
1452	653685	species	Bacillus atrophaeus	1	131567	2						1239														91061						1385					186817							1386			653685		1452
1413	1386	species	Bacillus cellulosilyticus	1	131567	2						1239														91061						1385					186817							1386					1413
1396	86661	species	Bacillus cereus	1	131567	2						1239														91061						1385					186817							1386			86661		1396
79880	1386	species	Bacillus clausii	1	131567	2						1239														91061						1385					186817							1386					79880
1398	1386	species	Bacillus coagulans	1	131567	2						1239														91061						1385					186817							1386					1398
580165	86661	species	Bacillus cytotoxicus	1	131567	2						1239														91061						1385					186817							1386			86661		580165
86665	1386	species	Bacillus halodurans	1	131567	2						1239														91061						1385					186817							1386					86665
324767	1386	species	Bacillus infantis	1	131567	2						1239														91061						1385					186817							1386					324767
1402	653685	species	Bacillus licheniformis	1	131567	2						1239														91061						1385					186817							1386			653685		1402
1404	1386	species	Bacillus megaterium	1	131567	2						1239														91061						1385					186817							1386					1404
79885	1386	species	Bacillus pseudofirmus	1	131567	2						1239														91061						1385					186817							1386					79885
1408	1386	species	Bacillus pumilus	1	131567	2						1239														91061						1385					186817							1386					1408
666686	1386	species	Bacillus sp. 1NLA3E	1	131567	2						1239														91061						1385					186817							1386					666686
1262708	65119	species	Bacillus sp. CAG:988	1	131567	2						1239														91061						1385					186817							1386	65119				1262708
1423	653685	species	Bacillus subtilis	1	131567	2						1239														91061						1385					186817							1386			653685		1423
1428	86661	species	Bacillus thuringiensis	1	131567	2						1239														91061						1385					186817							1386			86661		1428
97084	146784	species	Bacteriovorax marinus	1	131567	2						1224											68525			28221						213481					263369							146784					97084
1400053	185291	species	Bacteroidales bacterium CF	1	131567	2					68336	976														200643						171549	333046	185291															1400053
1263037	139043	species	Bacteroides caccae CAG:21	1	131567	2					68336	976														200643						171549					815							816	139043				1263037
1263038	139043	species	Bacteroides cellulosilyticus CAG:158	1	131567	2					68336	976														200643						171549					815							816	139043				1263038
1263039	139043	species	Bacteroides clarus CAG:160	1	131567	2					68336	976														200643						171549					815							816	139043				1263039
1263040	139043	species	Bacteroides coprocola CAG:162	1	131567	2					68336	976														200643						171549					815							816	139043				1263040
1263041	139043	species	Bacteroides coprophilus CAG:333	1	131567	2					68336	976														200643						171549					815							816	139043				1263041
151276	816	species	Bacteroides coprosuis	1	131567	2					68336	976														200643						171549					815							816					151276
1263042	139043	species	Bacteroides dorei CAG:222	1	131567	2					68336	976														200643						171549					815							816	139043				1263042
1263043	139043	species	Bacteroides eggerthii CAG:109	1	131567	2					68336	976														200643						171549					815							816	139043				1263043
1263044	139043	species	Bacteroides faecis CAG:32	1	131567	2					68336	976														200643						171549					815							816	139043				1263044
1263045	139043	species	Bacteroides finegoldii CAG:203	1	131567	2					68336	976														200643						171549					815							816	139043				1263045
817	816	species	Bacteroides fragilis	1	131567	2					68336	976														200643						171549					815							816					817
1263047	139043	species	Bacteroides fragilis CAG:558	1	131567	2					68336	976														200643						171549					815							816	139043				1263047
290053	816	species	Bacteroides helcogenes	1	131567	2					68336	976														200643						171549					815							816					290053
1263048	139043	species	Bacteroides intestinalis CAG:315	1	131567	2					68336	976														200643						171549					815							816	139043				1263048
1263051	139043	species	Bacteroides pectinophilus CAG:437	1	131567	2					68336	976														200643						171549					815							816	139043				1263051
1263052	139043	species	Bacteroides plebeius CAG:211	1	131567	2					68336	976														200643						171549					815							816	139043				1263052
376805	816	species	Bacteroides salanitronis	1	131567	2					68336	976														200643						171549					815							816					376805
1262734	139043	species	Bacteroides sp. CAG:1060	1	131567	2					68336	976														200643						171549					815							816	139043				1262734
1262735	139043	species	Bacteroides sp. CAG:1076	1	131567	2					68336	976														200643						171549					815							816	139043				1262735
1262736	139043	species	Bacteroides sp. CAG:144	1	131567	2					68336	976														200643						171549					815							816	139043				1262736
1262737	139043	species	Bacteroides sp. CAG:189	1	131567	2					68336	976														200643						171549					815							816	139043				1262737
1262738	139043	species	Bacteroides sp. CAG:20	1	131567	2					68336	976														200643						171549					815							816	139043				1262738
1262739	139043	species	Bacteroides sp. CAG:443	1	131567	2					68336	976														200643						171549					815							816	139043				1262739
1262740	139043	species	Bacteroides sp. CAG:462	1	131567	2					68336	976														200643						171549					815							816	139043				1262740
1262741	139043	species	Bacteroides sp. CAG:530	1	131567	2					68336	976														200643						171549					815							816	139043				1262741
1262742	139043	species	Bacteroides sp. CAG:545	1	131567	2					68336	976														200643						171549					815							816	139043				1262742
1262743	139043	species	Bacteroides sp. CAG:598	1	131567	2					68336	976														200643						171549					815							816	139043				1262743
1262744	139043	species	Bacteroides sp. CAG:633	1	131567	2					68336	976														200643						171549					815							816	139043				1262744
1262746	139043	species	Bacteroides sp. CAG:661	1	131567	2					68336	976														200643						171549					815							816	139043				1262746
1262747	139043	species	Bacteroides sp. CAG:702	1	131567	2					68336	976														200643						171549					815							816	139043				1262747
1262748	139043	species	Bacteroides sp. CAG:709	1	131567	2					68336	976														200643						171549					815							816	139043				1262748
1262749	139043	species	Bacteroides sp. CAG:714	1	131567	2					68336	976														200643						171549					815							816	139043				1262749
1262750	139043	species	Bacteroides sp. CAG:754	1	131567	2					68336	976														200643						171549					815							816	139043				1262750
1262751	139043	species	Bacteroides sp. CAG:770	1	131567	2					68336	976														200643						171549					815							816	139043				1262751
1262752	139043	species	Bacteroides sp. CAG:875	1	131567	2					68336	976														200643						171549					815							816	139043				1262752
1262753	139043	species	Bacteroides sp. CAG:927	1	131567	2					68336	976														200643						171549					815							816	139043				1262753
1262754	139043	species	Bacteroides sp. CAG:98	1	131567	2					68336	976														200643						171549					815							816	139043				1262754
1263053	139043	species	Bacteroides stercoris CAG:120	1	131567	2					68336	976														200643						171549					815							816	139043				1263053
1263055	139043	species	Bacteroides uniformis CAG:3	1	131567	2					68336	976														200643						171549					815							816	139043				1263055
821	816	species	Bacteroides vulgatus	1	131567	2					68336	976														200643						171549					815							816					821
397865	397864	species	Barnesiella viscericola	1	131567	2					68336	976														200643						171549					171551							397864					397865
388640	773	species	Bartonella australis	1	131567	2						1224														28211						356					772							773					388640
774	773	species	Bartonella bacilliformis	1	131567	2						1224														28211						356					772							773					774
155194	773	species	Bartonella bovis	1	131567	2						1224														28211						356					772							773					155194
56426	773	species	Bartonella clarridgeiae	1	131567	2						1224														28211						356					772							773					56426
33045	773	species	Bartonella grahamii	1	131567	2						1224														28211						356					772							773					33045
38323	773	species	Bartonella henselae	1	131567	2						1224														28211						356					772							773					38323
803	773	species	Bartonella quintana	1	131567	2						1224														28211						356					772							773					803
85701	773	species	Bartonella tribocorum	1	131567	2						1224														28211						356					772							773					85701
33047	773	species	Bartonella vinsonii	1	131567	2						1224														28211						356					772							773					33047
430998	483074	species	Baudoinia compniacensis	1	131567	2759	33154		4751	451864		4890	716545										147538	716546	715962	147541				451867		134362					668547							483074					430998
959	958	species	Bdellovibrio bacteriovorus	1	131567	2						1224											68525			28221						213481					213483							958					959
453816	958	species	Bdellovibrio exovorus	1	131567	2						1224											68525			28221						213481					213483							958					453816
533	532	species	Beijerinckia indica	1	131567	2						1224														28211						356					45404							532					533
232259	232244	species	Belliella baltica	1	131567	2					68336	976														768503						768507					563798							232244					232259
84757	84756	species	Beutenbergia cavernae	1	131567	2						201174														1760				85003		2037			85006		125316							84756					84757
47735	476528	species	Bibersteinia trehalosi	1	131567	2						1224														1236						135625					712							476528					47735
1680	1678	species	Bifidobacterium adolescentis	1	131567	2						201174														1760				85003		85004					31953							1678					1680
1263057	135024	species	Bifidobacterium adolescentis CAG:119	1	131567	2						201174														1760				85003		85004					31953							1678	135024				1263057
28025	1678	species	Bifidobacterium animalis	1	131567	2						201174														1760				85003		85004					31953							1678					28025
1684	1678	species	Bifidobacterium asteroides	1	131567	2						201174														1760				85003		85004					31953							1678					1684
1685	1678	species	Bifidobacterium breve	1	131567	2						201174														1760				85003		85004					31953							1678					1685
1689	1678	species	Bifidobacterium dentium	1	131567	2						201174														1760				85003		85004					31953							1678					1689
216816	1678	species	Bifidobacterium longum	1	131567	2						201174														1760				85003		85004					31953							1678					216816
1263059	135024	species	Bifidobacterium longum CAG:69	1	131567	2						201174														1760				85003		85004					31953							1678	135024				1263059
1263060	135024	species	Bifidobacterium pseudocatenulatum CAG:263	1	131567	2						201174														1760				85003		85004					31953							1678	135024				1263060
33905	1678	species	Bifidobacterium thermophilum	1	131567	2						201174														1760				85003		85004					31953							1678					33905
5016	33194	species	Bipolaris maydis	1	131567	2759	33154		4751	451864		4890	716545										147538	716546	715962	147541				451868		92860			715340		28556							33194					5016
45130	33194	species	Bipolaris sorokiniana	1	131567	2759	33154		4751	451864		4890	716545										147538	716546	715962	147541				451868		92860			715340		28556							33194					45130
138336	38501	species	Blastococcus saxobsidens	1	131567	2						201174														1760				85003		2037			85013		85030							38501					138336
12968	12967	species	Blastocystis hominis	1	131567	2759	33634																																					12967					12968
164514	34098	species	Blattabacterium punctulatus	1	131567	2					68336	976														117743						200644					39782							34098					164514
1186051	34098	species	Blattabacterium sp. (Blaberus giganteus)	1	131567	2					68336	976														117743						200644					39782							34098					1186051
367806	34098	species	Blattabacterium sp. (Blatta orientalis)	1	131567	2					68336	976														117743						200644					39782							34098					367806
624186	34098	species	Blattabacterium sp. (Blattella germanica)	1	131567	2					68336	976														117743						200644					39782							34098					624186
39768	34098	species	Blattabacterium sp. (Mastotermes darwiniensis)	1	131567	2					68336	976														117743						200644					39782							34098					39768
1316444	34098	species	Blattabacterium sp. (Nauphoeta cinerea)	1	131567	2					68336	976														117743						200644					39782							34098					1316444
340044	34098	species	Blattabacterium sp. (Panesthia angustipennis spadica)	1	131567	2					68336	976														117743						200644					39782							34098					340044
367488	34098	species	Blattabacterium sp. (Periplaneta americana)	1	131567	2					68336	976														117743						200644					39782							34098					367488
1263061	765820	species	Blautia hydrogenotrophica CAG:147	1	131567	2						1239														186801						186802					186803							572511	765820				1263061
1262755	765820	species	Blautia sp. CAG:237	1	131567	2						1239														186801						186802					186803							572511	765820				1262755
1262756	765820	species	Blautia sp. CAG:257	1	131567	2						1239														186801						186802					186803							572511	765820				1262756
1262757	765820	species	Blautia sp. CAG:37	1	131567	2						1239														186801						186802					186803							572511	765820				1262757
521	517	species	Bordetella avium	1	131567	2						1224														28216						80840					506							517					521
35814	517	species	Bordetella holmesii	1	131567	2						1224														28216						80840					506							517					35814
94624	517	species	Bordetella petrii	1	131567	2						1224														28216						80840					506							517					94624
29518	64895	species	Borrelia afzelii	1	131567	2						203691														203692						136					137							138			64895		29518
143	138	species	Borrelia anserina	1	131567	2						203691														203692						136					137							138					143
664662	64895	species	Borrelia bavariensis	1	131567	2						203691														203692						136					137							138			64895		664662
64897	64895	species	Borrelia bissettii	1	131567	2						203691														203692						136					137							138			64895		64897
139	64895	species	Borrelia burgdorferi	1	131567	2						203691														203692						136					137							138			64895		139
144	138	species	Borrelia coriaceae	1	131567	2						203691														203692						136					137							138					144
29520	138	species	Borrelia crocidurae	1	131567	2						203691														203692						136					137							138					29520
40834	138	species	Borrelia duttonii	1	131567	2						203691														203692						136					137							138					40834
29519	64895	species	Borrelia garinii	1	131567	2						203691														203692						136					137							138			64895		29519
140	138	species	Borrelia hermsii	1	131567	2						203691														203692						136					137							138					140
47466	138	species	Borrelia miyamotoi	1	131567	2						203691														203692						136					137							138					47466
141	138	species	Borrelia parkeri	1	131567	2						203691														203692						136					137							138					141
498741	64895	species	Borrelia sp. SV1	1	131567	2						203691														203692						136					137							138			64895		498741
88916	64895	species	Borrelia spielmanii	1	131567	2						203691														203692						136					137							138			64895		88916
142	138	species	Borrelia turicatae	1	131567	2						203691														203692						136					137							138					142
62088	64895	species	Borrelia valaisiana	1	131567	2						203691														203692						136					137							138			64895		62088
40559	33196	species	Botrytis cinerea	1	131567	2759	33154		4751	451864		4890	716545										147538	716546	715989	147548						5178					28983							33196					40559
43669	43668	species	Brachybacterium faecium	1	131567	2						201174														1760				85003		2037			85006		85020							43668					43669
15368	15367	species	Brachypodium distachyon	1	131567	2759			33090			35493	131221	3193	58023	78536	58024	3398	1437183							4447	1437197			4734		38820					4479	359160			147368		147385	15367					15368
159	29521	species	Brachyspira hyodysenteriae	1	131567	2						203691														203692						136					143786							29521					159
84377	29521	species	Brachyspira intermedia	1	131567	2						203691														203692						136					143786							29521					84377
84378	29521	species	Brachyspira murdochii	1	131567	2						203691														203692						136					143786							29521					84378
52584	29521	species	Brachyspira pilosicoli	1	131567	2						203691														203692						136					143786							29521					52584
1262759	132529	species	Brachyspira sp. CAG:484	1	131567	2						203691														203692						136					143786							29521	132529				1262759
1262760	132529	species	Brachyspira sp. CAG:700	1	131567	2						203691														203692						136					143786							29521	132529				1262760
709797	81426	species	Bradyrhizobiaceae bacterium SG-6C	1	131567	2						1224														28211						356					41294	81426											709797
1355477	374	species	Bradyrhizobium diazoefficiens	1	131567	2						1224														28211						356					41294							374					1355477
375	374	species	Bradyrhizobium japonicum	1	131567	2						1224														28211						356					41294							374					375
44255	374	species	Bradyrhizobium oligotrophicum	1	131567	2						1224														28211						356					41294							374					44255
288000	374	species	Bradyrhizobium sp. BTAi1	1	131567	2						1224														28211						356					41294							374					288000
114615	374	species	Bradyrhizobium sp. ORS 278	1	131567	2						1224														28211						356					41294							374					114615
335659	374	species	Bradyrhizobium sp. S23321	1	131567	2						1224														28211						356					41294							374					335659
319017	374	species	Bradyrhizobium sp. WSM471	1	131567	2						1224														28211						356					41294							374					319017
3711	3705	species	Brassica rapa	1	131567	2759			33090			35493	131221	3193	58023	78536	58024	3398	1437183	71240	91827	1437201								71275	91836	3699					3700						981071	3705					3711
598467	71655	species	Brenneria sp. EniD312	1	131567	2						1224														1236						91347					543							71655					598467
1393	55080	species	Brevibacillus brevis	1	131567	2						1239														91061						1385					186822							55080					1393
74313	41275	species	Brevundimonas subvibrioides	1	131567	2						1224														28211						204458					76892							41275					74313
444163	234	species	Brucella microti	1	131567	2						1224														28211						356					118882							234					444163
29461	234	species	Brucella suis	1	131567	2						1224														28211						356					118882							234					29461
152480	87882	species	Burkholderia ambifaria	1	131567	2						1224														28216						80840					119060							32008			87882		152480
95486	87882	species	Burkholderia cenocepacia	1	131567	2						1224														28216						80840					119060							32008			87882		95486
28095	32008	species	Burkholderia gladioli	1	131567	2						1224														28216						80840					119060							32008					28095
337	32008	species	Burkholderia glumae	1	131567	2						1224														28216						80840					119060							32008					337
482957	87882	species	Burkholderia lata	1	131567	2						1224														28216						80840					119060							32008			87882		482957
87883	87882	species	Burkholderia multivorans	1	131567	2						1224														28216						80840					119060							32008			87882		87883
148447	32008	species	Burkholderia phymatum	1	131567	2						1224														28216						80840					119060							32008					148447
261302	32008	species	Burkholderia phytofirmans	1	131567	2						1224														28216						80840					119060							32008					261302
412963	32008	species	Burkholderia rhizoxinica	1	131567	2						1224														28216						80840					119060							32008					412963
640511	32008	species	Burkholderia sp. CCGE1002	1	131567	2						1224														28216						80840					119060							32008					640511
640512	32008	species	Burkholderia sp. CCGE1003	1	131567	2						1224														28216						80840					119060							32008					640512
758793	32008	species	Burkholderia sp. RPE64	1	131567	2						1224														28216						80840					119060							32008					758793
1097668	32008	species	Burkholderia sp. YI23	1	131567	2						1224														28216						80840					119060							32008					1097668
57975	111527	species	Burkholderia thailandensis	1	131567	2						1224														28216						80840					119060							32008			111527		57975
36873	32008	species	Burkholderia xenovorans	1	131567	2						1224														28216						80840					119060							32008					36873
864051	80841	species	Burkholderiales bacterium JOSHI_001	1	131567	2						1224														28216						80840	119065	80841															864051
1263062	135026	species	Butyrivibrio crossotus CAG:259	1	131567	2						1239														186801						186802					186803							830	135026				1263062
831	830	species	Butyrivibrio fibrisolvens	1	131567	2						1239														186801						186802					186803							830					831
43305	830	species	Butyrivibrio proteoclasticus	1	131567	2						1239														186801						186802					186803							830					43305
1262761	135026	species	Butyrivibrio sp. CAG:318	1	131567	2						1239														186801						186802					186803							830	135026				1262761
911092	249529	species	Caldanaerobacter subterraneus	1	131567	2						1239														186801						68295					186814							249529					911092
31899	44000	species	Caldicellulosiruptor bescii	1	131567	2						1239														186801						68295					543371							44000					31899
413889	44000	species	Caldicellulosiruptor kronotskyensis	1	131567	2						1239														186801						68295					543371							44000					413889
44001	44000	species	Caldicellulosiruptor saccharolyticus	1	131567	2						1239														186801						68295					543371							44000					44001
133453	233191	species	Caldilinea aerophila	1	131567	2						200795														475962						475963					475964							233191					133453
693075	693074	species	Caldisericum exile	1	131567	2						67814														693071						693072					693073							693074					693075
477976	545865	species	Calditerrivibrio nitroreducens	1	131567	2						200930														68337						191393					191394							545865					477976
187145	187144	species	Caldithrix abyssi	1	131567	2	2323																																					187144					187145
32054	1186	species	Calothrix parietina	1	131567	2						1117																				1161					1185							1186					32054
99598	1186	species	Calothrix sp. PCC 7507	1	131567	2						1117																				1161					1185							1186					99598
195	194	species	Campylobacter coli	1	131567	2						1224											68525			29547						213849					72294							194					195
199	194	species	Campylobacter concisus	1	131567	2						1224											68525			29547						213849					72294							194					199
200	194	species	Campylobacter curvus	1	131567	2						1224											68525			29547						213849					72294							194					200
196	194	species	Campylobacter fetus	1	131567	2						1224											68525			29547						213849					72294							194					196
76517	194	species	Campylobacter hominis	1	131567	2						1224											68525			29547						213849					72294							194					76517
197	194	species	Campylobacter jejuni	1	131567	2						1224											68525			29547						213849					72294							194					197
201	194	species	Campylobacter lari	1	131567	2						1224											68525			29547						213849					72294							194					201
327160	327159	species	Candidatus Accumulibacter phosphatis	1	131567	2						1224														28216	119066																	327159					327160
281120	281119	species	Candidatus Amoebophilus asiaticus	1	131567	2					68336	976														768503						768507					1501348							281119					281120
49118	49082	species	Candidatus Arthromitus sp. SFB-mouse	1	131567	2						1239														186801						186802					31979							49082					49118
1041504	49082	species	Candidatus Arthromitus sp. SFB-rat-Yit	1	131567	2						1239														186801						186802					31979							49082					1041504
713887	1453359	species	Candidatus Atelocyanobacterium thalassa	1	131567	2						1117																		1301283		1118												1453359					713887
511435	511434	species	Candidatus Azobacteroides pseudotrichonymphae	1	131567	2					68336	976														200643						171549	333046											511434					511435
186490	198346	species	Candidatus Baumannia cicadellinicola	1	131567	2						1224														1236	118884	198346																					186490
311458	1048752	species	Candidatus Caldiarchaeum subterraneum	1	131567	2157						651137	651142																															1048752					311458
114186	114185	species	Candidatus Carsonella ruddii	1	131567	2						1224														1236						135619					28256	114403						114185					114186
458033	458032	species	Candidatus Chloracidobacterium thermophilum	1	131567	2					131550	57723	458031																															458032					458033
456827	456826	species	Candidatus Cloacimonas acidaminovorans	1	131567	2	2323					456828																																456826					456827
471827	471826	species	Candidatus Desulforudis audaxviator	1	131567	2						1239														186801						186802					186807							471826					471827
138072	568987	species	Candidatus Hamiltonella defensa	1	131567	2						1224														1236						91347					543	191675	84563	146507				568987					138072
295596	295595	species	Candidatus Hepatoplasma crinochetorum	1	131567	2						544448														31969						2085					2092							295595					295596
33056	33055	species	Candidatus Kinetoplastibacterium crithidii	1	131567	2						1224														28216	119066																	33055					33056
994692	33055	species	Candidatus Kinetoplastibacterium desouzaii	1	131567	2						1224														28216	119066																	33055					994692
994695	33055	species	Candidatus Kinetoplastibacterium galatii	1	131567	2						1224														28216	119066																	33055					994695
994696	33055	species	Candidatus Kinetoplastibacterium oncopeltii	1	131567	2						1224														28216	119066																	33055					994696
658062	658061	species	Candidatus Koribacter versatilis	1	131567	2					131550	57723	458031																															658061					658062
309868	34019	species	Candidatus Liberibacter americanus	1	131567	2						1224														28211						356					82115							34019					309868
34021	34019	species	Candidatus Liberibacter asiaticus	1	131567	2						1224														28211						356					82115							34019					34021
556287	34019	species	Candidatus Liberibacter solanacearum	1	131567	2						1224														28211						356					82115							34019					556287
671143	1170227	species	Candidatus Methylomirabilis oxyfera	1	131567	2	2323	640293																																				1170227					671143
234827	411566	species	Candidatus Midichloria mitochondrii	1	131567	2						1224														28211						766					1328881							411566					234827
1048758	1048757	species	Candidatus Moranella endobia	1	131567	2						1224														1236						91347					543							1048757					1048758
141391	2093	species	Candidatus Mycoplasma haemolamae	1	131567	2						544448														31969						2085					2092							2093					141391
330214	1234	species	Candidatus Nitrospira defluvii	1	131567	2						40117														203693						189778					189779							1234					330214
1002672	198251	species	Candidatus Pelagibacter sp. IMCC9063	1	131567	2						1224														28211	82117	54526																198251					1002672
198252	198251	species	Candidatus Pelagibacter ubique	1	131567	2						1224														28211	82117	54526																198251					198252
37692	85630	species	Candidatus Phytoplasma mali	1	131567	2						544448														31969						186329					2146							33926			85630		37692
362787	282132	species	Candidatus Protochlamydia amoebophila	1	131567	2					51290	204428														204429						51291					92713							282132					362787
767892	767891	species	Candidatus Puniceispirillum marinum	1	131567	2						1224														28211	82117	62654																767891					767892
138073	568988	species	Candidatus Regiella insecticola	1	131567	2						1224														1236						91347					543	191675	84563	146507				568988					138073
33989	114277	species	Candidatus Rickettsia amblyommii	1	131567	2						1224														28211						766					775						33988	780			114277		33989
401619	401618	species	Candidatus Riesia pediculicola	1	131567	2						1224														1236						91347					543							401618					401619
1394711	95818	species	Candidatus Saccharibacteria bacterium RAAC3_TM7_1	1	131567	2	2323					95818																																					1394711
1332188	1331051	species	Candidatus Saccharimonas aalborgensis	1	131567	2	2323					95818																																1331051					1332188
1486991	84565	species	Candidatus Sodalis pierantonius	1	131567	2						1224														1236						91347					543							84565					1486991
332163	332162	species	Candidatus Solibacter usitatus	1	131567	2					131550	57723														332159						332160					332161							332162					332163
1436290	1436289	species	Candidatus Symbiobacter mobilis	1	131567	2						1224														28216						80840					80864							1436289					1436290
28188	1016	species	Capnocytophaga canimorsus	1	131567	2					68336	976														117743						200644					49546							1016					28188
1018	1016	species	Capnocytophaga ochracea	1	131567	2					68336	976														117743						200644					49546							1016					1018
129958	129957	species	Carboxydothermus hydrogenoformans	1	131567	2						1239														186801						68295					186814							129957					129958
249402	273135	species	Cardinium endosymbiont of Encarsia pergandiella	1	131567	2					68336	976														768503						768507					1501348							273135					249402
2751	2747	species	Carnobacterium maltaromaticum	1	131567	2						1239														91061						186826					186828							2747					2751
208596	2747	species	Carnobacterium sp. 17-4	1	131567	2						1239														91061						186826					186828							2747					208596
1266845	2747	species	Carnobacterium sp. WN1359	1	131567	2						1239														91061						186826					186828							2747					1266845
75697	359336	species	Castellaniella defragrans	1	131567	2						1224														28216						80840					506							359336					75697
1262767	286141	species	Catenibacterium sp. CAG:290	1	131567	2						1239														526524						526525					128827							135858	286141				1262767
304895	414878	species	Catenulispora acidiphila	1	131567	2						201174														1760				85003		2037			414714		414877							414878					304895
88688	75	species	Caulobacter segnis	1	131567	2						1224														28211						204458					76892							75					88688
366602	75	species	Caulobacter sp. K31	1	131567	2						1224														28211						204458					76892							75					366602
155892	75	species	Caulobacter vibrioides	1	131567	2						1224														28211						204458					76892							75					155892
1708	1707	species	Cellulomonas fimi	1	131567	2						201174														1760				85003		2037			85006		85016							1707					1708
1711	1707	species	Cellulomonas flavigena	1	131567	2						201174														1760				85003		2037			85006		85016							1707					1711
59600	104264	species	Cellulophaga algicola	1	131567	2					68336	976														117743						200644					49546							104264					59600
979	104264	species	Cellulophaga lytica	1	131567	2					68336	976														117743						200644					49546							104264					979
29360	698776	species	Cellulosilyticum lentocellum	1	131567	2						1239														186801						186802					186803							698776					29360
155077	10	species	Cellvibrio japonicus	1	131567	2						1224														1236						72274					135621							10					155077
209285	5149	species	Chaetomium thermophilum	1	131567	2759	33154		4751	451864		4890	716545										147538	716546	715989	147550				222544		5139					35718							5149					209285
1173032	217161	species	Chamaesiphon minutus	1	131567	2						1117																		1301283		1118												217161					1173032
266779	449972	species	Chelativorans sp. BNC1	1	131567	2						1224														28211						356					69277							449972					266779
79329	79328	species	Chitinophaga pinensis	1	131567	2					68336	976														117747						200666	563835											79328					79329
1457141	810	species	Chlamydia avium	1	131567	2					51290	204428														204429						51291					809	1113537						810					1457141
83560	810	species	Chlamydia muridarum	1	131567	2					51290	204428														204429						51291					809	1113537						810					83560
85991	810	species	Chlamydia pecorum	1	131567	2					51290	204428														204429						51291					809	1113537						810					85991
83558	810	species	Chlamydia pneumoniae	1	131567	2					51290	204428														204429						51291					809	1113537						810					83558
83554	810	species	Chlamydia psittaci	1	131567	2					51290	204428														204429						51291					809	1113537						810					83554
813	810	species	Chlamydia trachomatis	1	131567	2					51290	204428														204429						51291					809	1113537						810					813
3055	3052	species	Chlamydomonas reinhardtii	1	131567	2759			33090			3041														3166						3042					3051							3052					3055
83555	83553	species	Chlamydophila abortus	1	131567	2					51290	204428														204429						51291					809	1113537						83553					83555
83557	83553	species	Chlamydophila caviae	1	131567	2					51290	204428														204429						51291					809	1113537						83553					83557
83556	83553	species	Chlamydophila felis	1	131567	2					51290	204428														204429						51291					809	1113537						83553					83556
274539	256319	species	Chlorobaculum parvum	1	131567	2					68336	1090														191410						191411					191412							256319					274539
1097	256319	species	Chlorobaculum tepidum	1	131567	2					68336	1090														191410						191411					191412							256319					1097
337090	1091	species	Chlorobium chlorochromatii	1	131567	2					68336	1090														191410						191411					191412	274493						1091					337090
1092	1091	species	Chlorobium limicola	1	131567	2					68336	1090														191410						191411					191412	274493						1091					1092
1096	1091	species	Chlorobium phaeobacteroides	1	131567	2					68336	1090														191410						191411					191412	274493						1091					1096
1094	1091	species	Chlorobium phaeovibrioides	1	131567	2					68336	1090														191410						191411					191412	274493						1091					1094
152260	1107	species	Chloroflexus aggregans	1	131567	2						200795														32061						32064			1508594		1106							1107					152260
100716	100715	species	Chloroherpeton thalassium	1	131567	2					68336	1090														191410						191411					191412							100715					100716
536	535	species	Chromobacterium violaceum	1	131567	2						1224														28216						206351					1499392	90153						535					536
158080	42054	species	Chromohalobacter salexigens	1	131567	2						1224														1236						135619					28256							42054					158080
54299	54298	species	Chroococcidiopsis thermalis	1	131567	2						1117																				52604												54298					54299
454171	1077265	species	Chthonomonas calidirosea	1	131567	2						67819														1077257						1077263					1077264							1077265					454171
546	1344959	species	Citrobacter freundii	1	131567	2						1224														1236						91347					543							544	1344959				546
545	544	species	Citrobacter koseri	1	131567	2						1224														1236						91347					543							544					545
28447	1573	species	Clavibacter michiganensis	1	131567	2						201174														1760				85003		2037			85006		85023							1573					28447
699245	39779	species	Clostridiales genomosp. BVAB3	1	131567	2						1239														186801						186802	186813	39779															699245
1488	1485	species	Clostridium acetobutylicum	1	131567	2						1239														186801						186802					31979							1485					1488
1263063	59619	species	Clostridium bartlettii CAG:1329	1	131567	2						1239														186801						186802					31979							1485	59619				1263063
1520	1485	species	Clostridium beijerinckii	1	131567	2						1239														186801						186802					31979							1485					1520
1263064	59619	species	Clostridium bolteae CAG:59	1	131567	2						1239														186801						186802					31979							1485	59619				1263064
1491	1485	species	Clostridium botulinum	1	131567	2						1239														186801						186802					31979							1485					1491
1493	1485	species	Clostridium cellulovorans	1	131567	2						1239														186801						186802					31979							1485					1493
1263065	59619	species	Clostridium clostridioforme CAG:132	1	131567	2						1239														186801						186802					31979							1485	59619				1263065
1263066	59619	species	Clostridium clostridioforme CAG:511	1	131567	2						1239														186801						186802					31979							1485	59619				1263066
1263067	59619	species	Clostridium hathewayi CAG:224	1	131567	2						1239														186801						186802					31979							1485	59619				1263067
1534	1485	species	Clostridium kluyveri	1	131567	2						1239														186801						186802					31979							1485					1534
1263068	59619	species	Clostridium leptum CAG:27	1	131567	2						1239														186801						186802					31979							1485	59619				1263068
1263069	59619	species	Clostridium nexile CAG:348	1	131567	2						1239														186801						186802					31979							1485	59619				1263069
1542	1485	species	Clostridium novyi	1	131567	2						1239														186801						186802					31979							1485					1542
1501	1485	species	Clostridium pasteurianum	1	131567	2						1239														186801						186802					31979							1485					1501
1502	1485	species	Clostridium perfringens	1	131567	2						1239														186801						186802					31979							1485					1502
169679	1485	species	Clostridium saccharobutylicum	1	131567	2						1239														186801						186802					31979							1485					169679
36745	1485	species	Clostridium saccharoperbutylacetonicum	1	131567	2						1239														186801						186802					31979							1485					36745
755731	1485	species	Clostridium sp. BNL1100	1	131567	2						1239														186801						186802					31979							1485					755731
1262768	59619	species	Clostridium sp. CAG:1000	1	131567	2						1239														186801						186802					31979							1485	59619				1262768
1262769	59619	species	Clostridium sp. CAG:1013	1	131567	2						1239														186801						186802					31979							1485	59619				1262769
1262770	59619	species	Clostridium sp. CAG:1024	1	131567	2						1239														186801						186802					31979							1485	59619				1262770
1262771	59619	species	Clostridium sp. CAG:1193	1	131567	2						1239														186801						186802					31979							1485	59619				1262771
1262772	59619	species	Clostridium sp. CAG:1219	1	131567	2						1239														186801						186802					31979							1485	59619				1262772
1262773	59619	species	Clostridium sp. CAG:122	1	131567	2						1239														186801						186802					31979							1485	59619				1262773
1262774	59619	species	Clostridium sp. CAG:127	1	131567	2						1239														186801						186802					31979							1485	59619				1262774
1262775	59619	species	Clostridium sp. CAG:138	1	131567	2						1239														186801						186802					31979							1485	59619				1262775
1262777	59619	species	Clostridium sp. CAG:167	1	131567	2						1239														186801						186802					31979							1485	59619				1262777
1262778	59619	species	Clostridium sp. CAG:169	1	131567	2						1239														186801						186802					31979							1485	59619				1262778
1262779	59619	species	Clostridium sp. CAG:217	1	131567	2						1239														186801						186802					31979							1485	59619				1262779
1262780	59619	species	Clostridium sp. CAG:221	1	131567	2						1239														186801						186802					31979							1485	59619				1262780
1262781	59619	species	Clostridium sp. CAG:226	1	131567	2						1239														186801						186802					31979							1485	59619				1262781
1262782	59619	species	Clostridium sp. CAG:230	1	131567	2						1239														186801						186802					31979							1485	59619				1262782
1262783	59619	species	Clostridium sp. CAG:242	1	131567	2						1239														186801						186802					31979							1485	59619				1262783
1262784	59619	species	Clostridium sp. CAG:245	1	131567	2						1239														186801						186802					31979							1485	59619				1262784
1262785	59619	species	Clostridium sp. CAG:253	1	131567	2						1239														186801						186802					31979							1485	59619				1262785
1262786	59619	species	Clostridium sp. CAG:264	1	131567	2						1239														186801						186802					31979							1485	59619				1262786
1262787	59619	species	Clostridium sp. CAG:265	1	131567	2						1239														186801						186802					31979							1485	59619				1262787
1262788	59619	species	Clostridium sp. CAG:269	1	131567	2						1239														186801						186802					31979							1485	59619				1262788
1262789	59619	species	Clostridium sp. CAG:273	1	131567	2						1239														186801						186802					31979							1485	59619				1262789
1262790	59619	species	Clostridium sp. CAG:277	1	131567	2						1239														186801						186802					31979							1485	59619				1262790
1262791	59619	species	Clostridium sp. CAG:288	1	131567	2						1239														186801						186802					31979							1485	59619				1262791
1262792	59619	species	Clostridium sp. CAG:299	1	131567	2						1239														186801						186802					31979							1485	59619				1262792
1262793	59619	species	Clostridium sp. CAG:302	1	131567	2						1239														186801						186802					31979							1485	59619				1262793
1262794	59619	species	Clostridium sp. CAG:306	1	131567	2						1239														186801						186802					31979							1485	59619				1262794
1262795	59619	species	Clostridium sp. CAG:307	1	131567	2						1239														186801						186802					31979							1485	59619				1262795
1262796	59619	species	Clostridium sp. CAG:343	1	131567	2						1239														186801						186802					31979							1485	59619				1262796
1262797	59619	species	Clostridium sp. CAG:349	1	131567	2						1239														186801						186802					31979							1485	59619				1262797
1262798	59619	species	Clostridium sp. CAG:352	1	131567	2						1239														186801						186802					31979							1485	59619				1262798
1262799	59619	species	Clostridium sp. CAG:354	1	131567	2						1239														186801						186802					31979							1485	59619				1262799
1262800	59619	species	Clostridium sp. CAG:356	1	131567	2						1239														186801						186802					31979							1485	59619				1262800
1262801	59619	species	Clostridium sp. CAG:389	1	131567	2						1239														186801						186802					31979							1485	59619				1262801
1262802	59619	species	Clostridium sp. CAG:411	1	131567	2						1239														186801						186802					31979							1485	59619				1262802
1262803	59619	species	Clostridium sp. CAG:413	1	131567	2						1239														186801						186802					31979							1485	59619				1262803
1262804	59619	species	Clostridium sp. CAG:417	1	131567	2						1239														186801						186802					31979							1485	59619				1262804
1262805	59619	species	Clostridium sp. CAG:43	1	131567	2						1239														186801						186802					31979							1485	59619				1262805
1262806	59619	species	Clostridium sp. CAG:433	1	131567	2						1239														186801						186802					31979							1485	59619				1262806
1262807	59619	species	Clostridium sp. CAG:440	1	131567	2						1239														186801						186802					31979							1485	59619				1262807
1262808	59619	species	Clostridium sp. CAG:448	1	131567	2						1239														186801						186802					31979							1485	59619				1262808
1262809	59619	species	Clostridium sp. CAG:451	1	131567	2						1239														186801						186802					31979							1485	59619				1262809
1262810	59619	species	Clostridium sp. CAG:452	1	131567	2						1239														186801						186802					31979							1485	59619				1262810
1262811	59619	species	Clostridium sp. CAG:465	1	131567	2						1239														186801						186802					31979							1485	59619				1262811
1262812	59619	species	Clostridium sp. CAG:470	1	131567	2						1239														186801						186802					31979							1485	59619				1262812
1262813	59619	species	Clostridium sp. CAG:492	1	131567	2						1239														186801						186802					31979							1485	59619				1262813
1262815	59619	species	Clostridium sp. CAG:508	1	131567	2						1239														186801						186802					31979							1485	59619				1262815
1262816	59619	species	Clostridium sp. CAG:510	1	131567	2						1239														186801						186802					31979							1485	59619				1262816
1262817	59619	species	Clostridium sp. CAG:524	1	131567	2						1239														186801						186802					31979							1485	59619				1262817
1262818	59619	species	Clostridium sp. CAG:533	1	131567	2						1239														186801						186802					31979							1485	59619				1262818
1262819	59619	species	Clostridium sp. CAG:557	1	131567	2						1239														186801						186802					31979							1485	59619				1262819
1262820	59619	species	Clostridium sp. CAG:567	1	131567	2						1239														186801						186802					31979							1485	59619				1262820
1262821	59619	species	Clostridium sp. CAG:568	1	131567	2						1239														186801						186802					31979							1485	59619				1262821
1262822	59619	species	Clostridium sp. CAG:571	1	131567	2						1239														186801						186802					31979							1485	59619				1262822
1262823	59619	species	Clostridium sp. CAG:575	1	131567	2						1239														186801						186802					31979							1485	59619				1262823
1262825	59619	species	Clostridium sp. CAG:590	1	131567	2						1239														186801						186802					31979							1485	59619				1262825
1262826	59619	species	Clostridium sp. CAG:594	1	131567	2						1239														186801						186802					31979							1485	59619				1262826
1262827	59619	species	Clostridium sp. CAG:609	1	131567	2						1239														186801						186802					31979							1485	59619				1262827
1262828	59619	species	Clostridium sp. CAG:62	1	131567	2						1239														186801						186802					31979							1485	59619				1262828
1262829	59619	species	Clostridium sp. CAG:628	1	131567	2						1239														186801						186802					31979							1485	59619				1262829
1262830	59619	species	Clostridium sp. CAG:632	1	131567	2						1239														186801						186802					31979							1485	59619				1262830
1262831	59619	species	Clostridium sp. CAG:678	1	131567	2						1239														186801						186802					31979							1485	59619				1262831
1262832	59619	species	Clostridium sp. CAG:7	1	131567	2						1239														186801						186802					31979							1485	59619				1262832
1262833	59619	species	Clostridium sp. CAG:710	1	131567	2						1239														186801						186802					31979							1485	59619				1262833
1262834	59619	species	Clostridium sp. CAG:715	1	131567	2						1239														186801						186802					31979							1485	59619				1262834
1262835	59619	species	Clostridium sp. CAG:729	1	131567	2						1239														186801						186802					31979							1485	59619				1262835
1262836	59619	species	Clostridium sp. CAG:75	1	131567	2						1239														186801						186802					31979							1485	59619				1262836
1262837	59619	species	Clostridium sp. CAG:762	1	131567	2						1239														186801						186802					31979							1485	59619				1262837
1262838	59619	species	Clostridium sp. CAG:768	1	131567	2						1239														186801						186802					31979							1485	59619				1262838
1262839	59619	species	Clostridium sp. CAG:780	1	131567	2						1239														186801						186802					31979							1485	59619				1262839
1262840	59619	species	Clostridium sp. CAG:793	1	131567	2						1239														186801						186802					31979							1485	59619				1262840
1262841	59619	species	Clostridium sp. CAG:798	1	131567	2						1239														186801						186802					31979							1485	59619				1262841
1262843	59619	species	Clostridium sp. CAG:813	1	131567	2						1239														186801						186802					31979							1485	59619				1262843
1262845	59619	species	Clostridium sp. CAG:91	1	131567	2						1239														186801						186802					31979							1485	59619				1262845
1262846	59619	species	Clostridium sp. CAG:914	1	131567	2						1239														186801						186802					31979							1485	59619				1262846
1262847	59619	species	Clostridium sp. CAG:921	1	131567	2						1239														186801						186802					31979							1485	59619				1262847
1262848	59619	species	Clostridium sp. CAG:964	1	131567	2						1239														186801						186802					31979							1485	59619				1262848
1262849	59619	species	Clostridium sp. CAG:967	1	131567	2						1239														186801						186802					31979							1485	59619				1262849
641107	1485	species	Clostridium sp. DL-VIII	1	131567	2						1239														186801						186802					31979							1485					641107
1216932	1485	species	Clostridium sp. M2/40	1	131567	2						1239														186801						186802					31979							1485					1216932
1042156	1485	species	Clostridium sp. SY8519	1	131567	2						1239														186801						186802					31979							1485					1042156
1513	1485	species	Clostridium tetani	1	131567	2						1239														186801						186802					31979							1485					1513
158899	202907	species	Collimonas fungivorans	1	131567	2						1224														28216						80840					75682							202907					158899
1262850	165189	species	Collinsella sp. CAG:166	1	131567	2						201174														1760				84998		84999			255727		84107							102106	165189				1262850
1262851	165189	species	Collinsella sp. CAG:289	1	131567	2						201174														1760				84998		84999			255727		84107							102106	165189				1262851
1262852	165189	species	Collinsella sp. CAG:398	1	131567	2						201174														1760				84998		84999			255727		84107							102106	165189				1262852
28229	28228	species	Colwellia psychrerythraea	1	131567	2						1224														1236						135622					267889							28228					28229
285	283	species	Comamonas testosteroni	1	131567	2						1224														28216						80840					80864							283					285
191495	191494	species	Conexibacter woesei	1	131567	2						201174														1760				84995		588673					320583							191494					191495
393662	393661	species	Congregibacter litoralis	1	131567	2						1224														1236	118884	744995	744996															393661					393662
5346	184431	species	Coprinopsis cinerea	1	131567	2759	33154		4751	451864		5204	5302													155619				452333		5338					184208							184431					5346
1262853	512291	species	Coprobacillus sp. CAG:183	1	131567	2						1239														526524						526525					128827							100883	512291				1262853
1262854	512291	species	Coprobacillus sp. CAG:235	1	131567	2						1239														526524						526525					128827							100883	512291				1262854
1262855	512291	species	Coprobacillus sp. CAG:605	1	131567	2						1239														526524						526525					128827							100883	512291				1262855
1262856	512291	species	Coprobacillus sp. CAG:698	1	131567	2						1239														526524						526525					128827							100883	512291				1262856
1262857	512291	species	Coprobacillus sp. CAG:826	1	131567	2						1239														526524						526525					128827							100883	512291				1262857
116085	33042	species	Coprococcus catus	1	131567	2						1239														186801						186802					186803							33042					116085
1263070	458252	species	Coprococcus comes CAG:19	1	131567	2						1239														186801						186802					186803							33042	458252				1263070
1263071	458252	species	Coprococcus eutactus CAG:665	1	131567	2						1239														186801						186802					186803							33042	458252				1263071
1262862	458252	species	Coprococcus sp. CAG:131	1	131567	2						1239														186801						186802					186803							33042	458252				1262862
1262863	458252	species	Coprococcus sp. CAG:782	1	131567	2						1239														186801						186802					186803							33042	458252				1262863
35786	68335	species	Coprothermobacter proteolyticus	1	131567	2						1239														186801						68295					227387							68335					35786
395922	442430	species	Coraliomargarita akajimensis	1	131567	2					51290	74201														414999						415001					415002							442430					395922
1262865	1262864	species	Coraliomargarita sp. CAG:312	1	131567	2					51290	74201														414999						415001					415002							442430	1262864				1262865
184914	83461	species	Corallococcus coralloides	1	131567	2						1224											68525			28221						29			80811		31							83461					184914
1262867	420968	species	Corallococcus sp. CAG:1435	1	131567	2						1224											68525			28221						29			80811		31							83461	420968				1262867
33871	33870	species	Coriobacterium glomerans	1	131567	2						201174														1760				84998		84999			255727		84107							33870					33871
42817	1716	species	Corynebacterium argentoratense	1	131567	2						201174														1760				85003		2037			85007		1653							1716					42817
169292	1716	species	Corynebacterium aurimucosum	1	131567	2						201174														1760				85003		2037			85007		1653							1716					169292
1721	1716	species	Corynebacterium callunae	1	131567	2						201174														1760				85003		2037			85007		1653							1716					1721
160386	1716	species	Corynebacterium casei	1	131567	2						201174														1760				85003		2037			85007		1653							1716					160386
1717	1716	species	Corynebacterium diphtheriae	1	131567	2						201174														1760				85003		2037			85007		1653							1716					1717
152794	1716	species	Corynebacterium efficiens	1	131567	2						201174														1760				85003		2037			85007		1653							1716					152794
108486	1716	species	Corynebacterium falsenii	1	131567	2						201174														1760				85003		2037			85007		1653							1716					108486
38288	1716	species	Corynebacterium genitalium	1	131567	2						201174														1760				85003		2037			85007		1653							1716					38288
1718	1716	species	Corynebacterium glutamicum	1	131567	2						201174														1760				85003		2037			85007		1653							1716					1718
1404244	1716	species	Corynebacterium glycinophilum	1	131567	2						201174														1760				85003		2037			85007		1653							1716					1404244
225326	1716	species	Corynebacterium halotolerans	1	131567	2						201174														1760				85003		2037			85007		1653							1716					225326
38289	1716	species	Corynebacterium jeikeium	1	131567	2						201174														1760				85003		2037			85007		1653							1716					38289
161879	1716	species	Corynebacterium kroppenstedtii	1	131567	2						201174														1760				85003		2037			85007		1653							1716					161879
575200	1716	species	Corynebacterium maris	1	131567	2						201174														1760				85003		2037			85007		1653							1716					575200
1719	1716	species	Corynebacterium pseudotuberculosis	1	131567	2						201174														1760				85003		2037			85007		1653							1716					1719
258224	1716	species	Corynebacterium resistens	1	131567	2						201174														1760				85003		2037			85007		1653							1716					258224
89154	1716	species	Corynebacterium terpenotabidum	1	131567	2						201174														1760				85003		2037			85007		1653							1716					89154
43771	1716	species	Corynebacterium urealyticum	1	131567	2						201174														1760				85003		2037			85007		1653							1716					43771
1727	1716	species	Corynebacterium variabile	1	131567	2						201174														1760				85003		2037			85007		1653							1716					1727
38305	1716	species	Corynebacterium vitaeruminis	1	131567	2						201174														1760				85003		2037			85007		1653							1716					38305
777	776	species	Coxiella burnetii	1	131567	2						1224														1236						118969					118968							776					777
241425	241421	species	Crinalium epipsammum	1	131567	2						1117																		1301283		1150												241421					241425
313588	216431	species	Croceibacter atlanticus	1	131567	2					68336	976														117743						200644					49546							216431					313588
28141	413496	species	Cronobacter sakazakii	1	131567	2						1224														1236						91347					543							413496					28141
84163	84162	species	Cryptobacterium curtum	1	131567	2						201174														1760				84998		84999			255727		84107							84162					84163
1262868	655656	species	Cryptobacterium sp. CAG:338	1	131567	2						201174														1760				84998		84999			255727		84107							84162	655656				1262868
119219	106589	species	Cupriavidus metallidurans	1	131567	2						1224														28216						80840					119060							106589					119219
248026	106589	species	Cupriavidus pinatubonensis	1	131567	2						1224														28216						80840					119060							106589					248026
164546	106589	species	Cupriavidus taiwanensis	1	131567	2						1224														28216						80840					119060							106589					164546
379064	102234	species	Cyanobacterium aponinum	1	131567	2						1117																		1301283		1118												102234					379064
102235	102234	species	Cyanobacterium stanieri	1	131567	2						1117																		1301283		1118												102234					102235
59930	167375	species	Cyanobium gracile	1	131567	2						1117																		1301283		1118												167375					59930
43989	43988	species	Cyanothece sp. ATCC 51142	1	131567	2						1117																		1301283		1118												43988					43989
65393	43988	species	Cyanothece sp. PCC 7424	1	131567	2						1117																		1301283		1118												43988					65393
395961	43988	species	Cyanothece sp. PCC 7425	1	131567	2						1117																		1301283		1118												43988					395961
497965	43988	species	Cyanothece sp. PCC 7822	1	131567	2						1117																		1301283		1118												43988					497965
104	68288	species	Cyclobacterium marinum	1	131567	2					68336	976														768503						768507					563798							68288					104
142864	56106	species	Cylindrospermum stagnale	1	131567	2						1117																				1161					1162							56106					142864
985	978	species	Cytophaga hutchinsonii	1	131567	2					68336	976														768503						768507					89373							978					985
430498	314122	species	Dactylellina haptotyla	1	131567	2759	33154		4751	451864		4890	716545										147538			189478						189479					47021	54032						314122					430498
292566	13034	species	Dactylococcopsis salina	1	131567	2						1117																		1301283		1118												13034					292566
259537	73029	species	Dechloromonas aromatica	1	131567	2						1224														28216						206389					75787							73029					259537
197162	53572	species	Deferribacter desulfuricans	1	131567	2						200930														68337						191393					191394							53572					197162
55583	56112	species	Dehalobacter restrictus	1	131567	2						1239														186801						186802					186807							56112					55583
[truncated: 2,336 more rows]
[truncated: 7 more columns]
