# Supplementary material for: Diversity and Expression of Bacterial Metacaspases in an Aquatic Ecosystem
Source: Front Microbiol. 2016 Jul 6;7:1043. doi: 10.3389/fmicb.2016.01043 (PMC4933709; doi:10.3389/fmicb.2016.01043)
Supplement: Supplementary file 7 [file DataSheet2.ZIP › uniprot-proteomes.RecA.refpkg/uniprot-proteomes.RecA.tree.log]

Command: /home/bin/FastTreeMP -log results/2015-01-08/uniprot-proteomes.RecA.tree.log results/2015-01-07/dedup.uniprot-proteomes.RecA.ali.fasta
FastTree Version 2.1.7 SSE3, OpenMP (8 threads)
Alignment: results/2015-01-07/dedup.uniprot-proteomes.RecA.ali.fasta
Amino acid distances: BLOSUM45 Joins: balanced Support: SH-like 1000
Search: Normal +NNI +SPR (2 rounds range 10) +ML-NNI opt-each=1
TopHits: 1.00*sqrtN close=default refresh=0.80
ML Model: Jones-Taylor-Thorton, CAT approximation with 20 rate categories
Read 2221 sequences, 790 positions
NJ	((((tr|R7PP03|R7PP03_9FIRM:0.05322,(tr|R5SKZ1|R5SKZ1_9FIRM:0.04611,(tr|R6AJG7|R6AJG7_9FIRM:0.03638,tr|R7CU65|R7CU65_9FIRM:0.03330):0.00452):0.01192):0.03536,(tr|R7MWJ7|R7MWJ7_9FIRM:0.07047,(tr|R5BFY7|R5BFY7_9FIRM:0.03982,(tr|T0UFD6|T0UFD6_9FIRM:0.00059,tr|D1BNC2|D1BNC2_VEIPT:0.00092):0.03385):0.03091):0.00708):0.02883,((tr|D7CM94|D7CM94_SYNLT:0.07281,tr|Q0AXJ0|Q0AXJ0_SYNWW:0.08681):0.01623,((tr|G4Q8H8|G4Q8H8_ACIIR:0.01851,tr|R7M4P6|R7M4P6_9FIRM:0.02179):0.06214,(tr|R6MIC2|R6MIC2_9FIRM:0.07796,(tr|C9LX42|C9LX42_SELS3:0.06428,tr|I0GTA5|I0GTA5_SELRL:0.06959):0.03043):0.00801):0.00427):0.00197):0.00396,((tr|R4KFF7|R4KFF7_9FIRM:0.07747,tr|C8W3R9|C8W3R9_DESAS:0.07329):0.01609,(((sp|B0TII6|RECA_HELMI:0.07790,((tr|F0STX7|F0STX7_SYNGF:0.05345,(tr|W0EKW7|W0EKW7_9FIRM:0.00123,tr|K4LD43|K4LD43_9FIRM:0.00097):0.05244):0.01658,((tr|I4D8I9|I4D8I9_DESAJ:0.03412,(tr|G7WGV7|G7WGV7_DESOD:0.02292,(tr|H5XWC7|H5XWC7_9FIRM:0.01899,tr|J7IRZ7|J7IRZ7_DESMD:0.01641):0.00758):0.01207):0.02762,(tr|W0EBS3|W0EBS3_9FIRM:0.05129,(tr|L0FAE2|L0FAE2_DESDL:0.01725,(tr|I4AAC0|I4AAC0_DESDJ:0.00882,tr|Q24W60|Q24W60_DESHY:0.00753):0.00620):0.03039):0.00748):0.00605):0.01153):0.00765,(tr|K4LHF5|K4LHF5_THEPS:0.08592,(sp|Q67NU3|RECA_SYMTH:0.07786,(((tr|D5XER8|D5XER8_THEPJ:0.04804,(tr|A5D2R8|A5D2R8_PELTS:0.04636,(tr|A4J5T8|A4J5T8_DESRM:0.02874,(tr|F6B5Y9|F6B5Y9_DESCC:0.02079,tr|F6DUR2|F6DUR2_DESRL:0.01873):0.00716):0.02795):0.00823):0.00484,(tr|Q3ACX3|Q3ACX3_CARHZ:0.05361,tr|F6CHD2|F6CHD2_DESK7:0.06833):0.00284):0.00565,(tr|C9RBZ9|C9RBZ9_AMMDK:0.08654,(tr|E6SK36|E6SK36_THEM7:0.07346,tr|B1I314|B1I314_DESAP:0.07964):0.00315):0.00382):0.00379):0.00028):0.00378):0.00276,(tr|G8U0P6|G8U0P6_SULAD:0.08532,((tr|F4A1H5|F4A1H5_MAHA5:0.06676,((tr|L0IJH2|L0IJH2_THETR:0.00693,(tr|F6BLQ3|F6BLQ3_THEXL:0.00189,tr|I3VWF5|I3VWF5_THESW:0.00063):0.00752):0.03313,(sp|Q8RA55|RECA_THETN:0.01557,(tr|D7AP19|D7AP19_THEM3:0.00378,(tr|B0K1B8|B0K1B8_THEPX:0.00133,tr|I9AGK2|I9AGK2_9THEO:0.00015):0.00251):0.01036):0.02313):0.02978):0.00647,(tr|B2A3V4|B2A3V4_NATTJ:0.08401,(tr|Q2RJJ6|Q2RJJ6_MOOTA:0.07392,(tr|F4LUA7|F4LUA7_TEPAE:0.05141,tr|D9S3J5|D9S3J5_THEOJ:0.05860):0.01232):0.01134):0.00191):0.00293):0.00210):0.00121):0.00352,(((tr|G2MRH4|G2MRH4_9THEO:0.10944,((((tr|A4XLD6|A4XLD6_CALS8:0.00599,(tr|G2PYC7|G2PYC7_9FIRM:0.00031,(tr|B9MQY3|B9MQY3_CALBD:0.00104,tr|E4SFM2|E4SFM2_CALK2:0.00046):0.00078):0.00428):0.08820,(tr|L7VRB1|L7VRB1_CLOSH:0.05879,((tr|H2JJJ1|H2JJJ1_9CLOT:0.01055,tr|B8I7D2|B8I7D2_CLOCE:0.00934):0.03314,(tr|A3DEA3|A3DEA3_CLOTH:0.01997,tr|G8M1C6|G8M1C6_CLOCD:0.02435):0.01587):0.01274):0.00796):0.00495,((tr|R6V4D8|R6V4D8_9CLOT:0.03456,(tr|R5KX98|R5KX98_9CLOT:0.02908,tr|R5TA03|R5TA03_9CLOT:0.02028):0.01545):0.04834,(((tr|R7F9P5|R7F9P5_9CLOT:0.02627,tr|R6YEY8|R6YEY8_9CLOT:0.02080):0.00846,((tr|R7LPG6|R7LPG6_9CLOT:-0.00934,(tr|R6N6H6|R6N6H6_9CLOT:0.01608,(tr|R7GD56|R7GD56_9CLOT:0.01379,(tr|R6H290|R6H290_9CLOT:0.00815,(tr|R7FJC8|R7FJC8_9CLOT:-0.00281,tr|R7LN38|R7LN38_9CLOT:0.02546):0.00806):0.00397):0.00459):0.00475):0.01381,(tr|R7IS52|R7IS52_9CLOT:0.02850,tr|R6YMM9|R6YMM9_9CLOT:0.02700):0.00441):0.00251):0.01559,((tr|R7L818|R7L818_9CLOT:0.03970,(tr|R5NT75|R5NT75_9CLOT:0.03284,(tr|R6B7M4|R6B7M4_9CLOT:0.01635,tr|R5Q7B8|R5Q7B8_9CLOT:0.01688):0.02138):0.00776):0.00268,((tr|R6QME9|R6QME9_9CLOT:0.00461,tr|R7MC11|R7MC11_9CLOT:0.00402):0.03308,(tr|R6YAP2|R6YAP2_9CLOT:0.02945,(tr|R5XU45|R5XU45_9CLOT:0.02587,tr|R5YU83|R5YU83_9CLOT:0.02202):0.01107):0.00550):0.00211):0.00653):0.02435):0.00169):0.01218,(tr|D3R197|D3R197_CLOB3:0.09875,(tr|R6MGE9|R6MGE9_9FIRM:0.09506,tr|R7IAP2|R7IAP2_9FIRM:0.09650):0.00398):0.00464):0.00233):-0.00042,((tr|R6AGG6|R6AGG6_9CLOT:0.07896,(tr|R5B366|R5B366_9CLOT:0.06329,tr|R5AHL7|R5AHL7_9CLOT:0.04194):0.00568):0.03303,(tr|R6GR26|R6GR26_9FIRM:0.11014,(((tr|R7BS90|R7BS90_9FIRM:0.07150,tr|R7KC94|R7KC94_9FIRM:0.07138):0.01069,(tr|R6WQ32|R6WQ32_9CLOT:0.09410,tr|R5FHW0|R5FHW0_9FIRM:0.08684):0.00533):0.02167,(tr|R7G5X2|R7G5X2_9PROT:0.08959,(tr|R7K583|R7K583_9FIRM:0.08010,tr|R5W621|R5W621_9DELT:0.09215):0.01342):0.00833):0.00434):0.01471):0.00406):0.00344,((((tr|W6S0I3|W6S0I3_9CLOT:0.13077,(((tr|R6DMR0|R6DMR0_9CLOT:0.04644,((tr|R5SNM5|R5SNM5_9CLOT:0.00403,(tr|R5S696|R5S696_9CLOT:0.00573,tr|R6M0P7|R6M0P7_9CLOT:0.00460):0.02224):0.00627,(tr|R5SLT0|R5SLT0_9CLOT:0.10642,(tr|R7K2G5|R7K2G5_9CLOT:0.00248,tr|R6VDV0|R6VDV0_9FIRM:0.00386):0.03643):-0.02000):0.00306):0.04546,(tr|R7AMU2|R7AMU2_9BACE:0.09897,((tr|R5GKP4|R5GKP4_9FIRM:0.00106,tr|R6GBJ7|R6GBJ7_9FIRM:0.00358):0.08339,(tr|D4J2M5|D4J2M5_BUTFI:0.07838,((tr|D4J7W7|D4J7W7_9FIRM:0.05583,((tr|R6LIL6|R6LIL6_9FIRM:0.03121,((tr|R7G3G4|R7G3G4_9FIRM:0.02256,(tr|R6T695|R6T695_9FIRM:0.02568,(tr|R5DB76|R5DB76_9FIRM:0.00632,tr|R6XMR8|R6XMR8_9FIRM:0.00878):0.01388):0.00401):0.00600,(tr|R6QRQ2|R6QRQ2_9CLOT:0.02980,(tr|R5TPS3|R5TPS3_9FIRM:0.02471,(tr|R5QAV2|R5QAV2_9FIRM:0.02581,(tr|R5YDV4|R5YDV4_9FIRM:0.01770,(tr|D4M4Z1|D4M4Z1_9FIRM:0.02120,tr|R6EBJ2|R6EBJ2_9FIRM:0.01840):0.00443):0.00313):0.00208):0.00560):0.00345):0.00135):0.03089,(tr|R6H1D0|R6H1D0_9FIRM:0.04593,((tr|R5ZYP7|R5ZYP7_9FIRM:0.02296,(tr|R7N978|R7N978_9FIRM:0.01029,tr|R6K6Y7|R6K6Y7_9FIRM:0.01229):0.01072):0.01560,(tr|R5E1U5|R5E1U5_9FIRM:0.02661,tr|R7HBH0|R7HBH0_9FIRM:0.03216):0.00571):0.01519):0.00239):0.00351):0.00768,((tr|R5ED17|R5ED17_9CLOT:0.04890,(tr|R5NMW3|R5NMW3_9CLOT:0.04690,(tr|R5JKI1|R5JKI1_9FIRM:0.04186,(tr|R5K4H8|R5K4H8_9CLOT:0.02616,(tr|R6L9S2|R6L9S2_9FIRM:0.00870,tr|R5VPD4|R5VPD4_9FIRM:0.00904):0.02151):0.00507):0.01882):0.00851):0.00811,(tr|I5AVZ1|I5AVZ1_EUBCE:0.06857,((((tr|R5YYU5|R5YYU5_9FIRM:0.05472,(tr|R6FWD8|R6FWD8_9FIRM:0.02261,tr|R5L5C3|R5L5C3_9FIRM:0.02296):0.03052):0.01122,(tr|R7ITT5|R7ITT5_9FIRM:0.05367,tr|R5P6M4|R5P6M4_9FIRM:0.05451):0.00629):0.00441,((tr|R5JWN5|R5JWN5_9CLOT:0.05005,(tr|R6BRR3|R6BRR3_9FIRM:0.06067,((tr|R5TVJ4|R5TVJ4_9CLOT:0.02406,tr|D9R596|D9R596_CLOSW:0.03355):0.00936,(tr|D7GQH7|D7GQH7_9FIRM:0.04075,(tr|R7A597|R7A597_9CLOT:0.02875,((tr|R5M1F1|R5M1F1_9CLOT:0.00563,tr|R6Z553|R6Z553_9CLOT:0.00527):0.01626,(tr|R5IMQ1|R5IMQ1_9CLOT:0.02442,(tr|R5FBD0|R5FBD0_9CLOT:0.00260,(tr|R7PHW9|R7PHW9_9CLOT:0.00092,tr|R6K0D8|R6K0D8_9CLOT:0.00018):0.00300):0.01843):0.00154):0.00270):0.00888):0.00316):0.01245):0.00412):0.00318,(((tr|R7JV09|R7JV09_9FIRM:0.03756,tr|F7V6P0|F7V6P0_CLOSS:0.04445):0.00985,(tr|R5BTV3|R5BTV3_9FIRM:0.05419,((tr|R5WTR9|R5WTR9_9FIRM:0.02412,(tr|R6L0M6|R6L0M6_9FIRM:0.00858,(tr|R7DDT0|R7DDT0_9FIRM:0.00392,tr|D4LX91|D4LX91_9FIRM:0.00327):0.00806):0.01069):0.00837,((tr|R7GT31|R7GT31_9FIRM:0.00310,tr|R5N4B1|R5N4B1_9FIRM:0.00574):0.02086,(tr|R7CIU5|R7CIU5_9FIRM:0.01883,tr|R5I6P2|R5I6P2_9FIRM:0.01323):0.00662):0.00566):0.01650):0.00338):0.00412,((tr|R7IAD4|R7IAD4_9CLOT:0.05544,((tr|A9KLQ6|A9KLQ6_CLOPH:0.04244,tr|R6VE04|R6VE04_9FIRM:0.03638):0.01031,(tr|R7BIV5|R7BIV5_9FIRM:0.03895,(tr|R6R2C4|R6R2C4_9FIRM:0.02627,tr|R5LGP4|R5LGP4_9FIRM:0.02806):0.01440):0.00922):0.00206):0.00214,((tr|R5QK47|R5QK47_9FIRM:0.04685,((tr|R5GUN3|R5GUN3_9FIRM:0.03549,((tr|R6ZRD8|R6ZRD8_9FIRM:0.02477,tr|R7N314|R7N314_9FIRM:0.02150):0.01175,(tr|R6CRN6|R6CRN6_9CLOT:0.01946,(tr|R7R7U6|R7R7U6_9FIRM:0.02054,(tr|R6X4H4|R6X4H4_9CLOT:0.00037,tr|R6EK93|R6EK93_9FIRM:0.00072):0.02257):0.00051):0.00722):0.00481):0.00572,(tr|R5CES1|R5CES1_9FIRM:0.04705,tr|E0RWK2|E0RWK2_BUTPB:0.03969):0.00563):0.00363):0.00685,(((tr|G2SWY6|G2SWY6_ROSHA:0.02424,(tr|D4KWW7|D4KWW7_9FIRM:0.01807,tr|R5HKQ8|R5HKQ8_9FIRM:0.02363):0.00373):0.00894,(tr|R6TW33|R6TW33_9FIRM:0.03228,(tr|R5UIE3|R5UIE3_9FIRM:0.01308,tr|R5YKV4|R5YKV4_9FIRM:0.00993):0.01716):0.00824):0.00688,(tr|R6NZQ9|R6NZQ9_9FIRM:0.03285,(tr|R5TLB3|R5TLB3_9FIRM:0.03910,(tr|R6RFF2|R6RFF2_9FIRM:0.00850,tr|R6NQI7|R6NQI7_9FIRM:0.00692):0.02517):0.00528):0.00481):0.00636):0.00071):0.00225):0.00162):0.00297):0.00137,((tr|R6QRC1|R6QRC1_9FIRM:0.03653,(tr|R7C4V6|R7C4V6_9FIRM:0.00195,(tr|R5ZRK6|R5ZRK6_9FIRM:0.00133,tr|D4MX24|D4MX24_9FIRM:0.00059):0.00229):0.04257):0.02819,(tr|R6YJG9|R6YJG9_9FIRM:0.05163,(tr|R5WDR0|R5WDR0_9CLOT:0.03205,tr|R7C7P1|R7C7P1_9CLOT:0.03649):0.01921):0.01679):0.00037):0.00228):0.00077):0.00116):0.00245):0.00388):0.00203):0.00242):0.00933,(tr|R6P9T5|R6P9T5_9FIRM:0.10846,(tr|F2JGT1|F2JGT1_CELLD:0.07308,(tr|R5AAL4|R5AAL4_9FIRM:0.03794,tr|R6QT60|R6QT60_9FIRM:0.03515):0.04491):0.01078):0.00310):0.00368):0.01124,((tr|D9SUF8|D9SUF8_CLOC7:0.09279,((sp|A0Q0P4|RECA_CLONN:0.02006,(tr|F4A984|F4A984_CLOBO:0.00366,tr|C5VSL2|C5VSL2_CLOBO:0.00269):0.01882):0.04648,((tr|F9VJQ1|F9VJQ1_ARTSS:0.00467,tr|G2IHB0|G2IHB0_9CLOT:0.00545):0.06894,(((tr|D9SM74|D9SM74_CLOC7:0.05245,tr|W6RZ06|W6RZ06_9CLOT:0.04292):0.01157,(sp|P58254|RECA_CLOAB:0.05002,tr|R4K2X6|R4K2X6_CLOPA:0.04948):0.00318):0.00240,(((sp|Q0TPT0|RECA_CLOP1:0.00137,sp|Q0SSE7|RECA_CLOPS:0.00082):0.04671,((tr|R6KZS1|R6KZS1_9CLOT:0.00487,tr|R6GJH5|R6GJH5_9CLOT:0.00273):0.03661,((sp|B2V4I3|RECA_CLOBA:0.00132,sp|B2TJ69|RECA_CLOBB:0.00178):0.02816,(tr|U5MPG0|U5MPG0_CLOSA:0.01149,(sp|P42441|RECA_CLOB8:0.00567,(tr|M1MJX5|M1MJX5_9CLOT:0.00482,tr|G7LYL5|G7LYL5_9CLOT:0.00509):0.00290):0.00421):0.02489):0.01734):0.00755):0.01026,((sp|Q895I5|RECA_CLOTE:0.00434,tr|U6EUZ4|U6EUZ4_CLOTA:0.00563):0.04937,((tr|A5I4H9|A5I4H9_CLOBH:0.00108,tr|B1KWJ3|B1KWJ3_CLOBM:0.00111):0.04775,(tr|A5N856|A5N856_CLOK5:0.02232,tr|D8GS43|D8GS43_CLOLD:0.02188):0.02882):0.00820):0.00547):0.00115):0.00920):0.00672):0.00829):0.00842,((tr|K0B0V1|K0B0V1_CLOA9:0.07016,(tr|A8MFC2|A8MFC2_ALKOO:0.04674,tr|A6TRJ2|A6TRJ2_ALKMQ:0.04786):0.01507):0.01607,((tr|E3PSE5|E3PSE5_CLOSD:0.06721,tr|D6GS00|D6GS00_FILAD:0.09228):0.01190,(tr|W8T4C0|W8T4C0_EUBAC:0.07588,(tr|R5J7P0|R5J7P0_9FIRM:0.05904,(sp|Q18BJ4|RECA_PEPD6:0.02824,tr|R5X6L2|R5X6L2_9CLOT:0.03282):0.02641):0.02337):0.00455):0.00642):0.00640):0.00490):0.00297,(((tr|H6LJY1|H6LJY1_ACEWD:0.06191,tr|E3GMJ0|E3GMJ0_EUBLK:0.05925):0.03678,((((((tr|R6Q8W3|R6Q8W3_9FIRM:0.02221,tr|R7BBX6|R7BBX6_9FIRM:0.02523):0.05355,(tr|R6J204|R6J204_9CLOT:0.07053,(tr|R5XCK3|R5XCK3_9FIRM:0.04179,tr|R5L1R6|R5L1R6_9CLOT:0.04157):0.01625):0.00511):0.02025,(tr|R6PHF2|R6PHF2_9CLOT:0.07955,((tr|R6E5X8|R6E5X8_9FIRM:0.00302,tr|R5Y6K6|R5Y6K6_9FIRM:0.00100):0.06421,(tr|R6I4L2|R6I4L2_9FIRM:0.05565,tr|R5MEH4|R5MEH4_9FIRM:0.06485):0.01118):0.00196):0.00649):0.01405,(tr|E6U2V6|E6U2V6_ETHHY:0.07912,(tr|R6RQR8|R6RQR8_9CLOT:0.08238,(((tr|R5DTC6|R5DTC6_9FIRM:0.02382,tr|R6N733|R6N733_9FIRM:0.03567):0.03245,(tr|R6U5L2|R6U5L2_9CLOT:0.05287,tr|R7NM47|R7NM47_9FIRM:0.05749):0.00735):0.01320,((tr|R6YKZ9|R6YKZ9_9FIRM:0.11429,tr|R5AFL4|R5AFL4_9CLOT:0.00090):0.02072,(tr|R6GS12|R6GS12_9CLOT:0.05417,tr|R6N8W2|R6N8W2_9CLOT:0.04271):0.00747):0.00413):0.00246):0.01237):0.00626):0.00828,(tr|R6W612|R6W612_9FIRM:0.10937,(tr|R6TM60|R6TM60_9FIRM:0.07965,((tr|R5QIT3|R5QIT3_9FIRM:0.04869,tr|R7FT20|R7FT20_9FIRM:0.04949):0.02987,(tr|R7EVY4|R7EVY4_9FIRM:0.06536,tr|R6TVC6|R6TVC6_9CLOT:0.07875):0.02160):0.00776):0.01372):0.00730):0.00550,(((tr|D4K9I8|D4K9I8_9FIRM:0.00849,(tr|R6PVD6|R6PVD6_9FIRM:0.00230,tr|D4JY91|D4JY91_9FIRM:0.00187):0.01064):0.08428,((tr|R5ETA1|R5ETA1_9FIRM:0.05989,(tr|R6H049|R6H049_9FIRM:0.04541,(tr|R6LJI5|R6LJI5_9FIRM:0.02760,tr|R5IXJ7|R5IXJ7_9FIRM:0.03900):0.01510):0.00657):0.03292,((tr|R5AYQ8|R5AYQ8_9FIRM:0.05479,(tr|R6HYX4|R6HYX4_9FIRM:0.01615,tr|R5CTZ3|R5CTZ3_9FIRM:0.01214):0.05947):0.03908,(tr|R5HFA4|R5HFA4_9FIRM:0.06755,((tr|R6DA57|R6DA57_9FIRM:0.02868,(tr|R5D9B6|R5D9B6_9FIRM:0.01759,tr|R6GZR5|R6GZR5_9FIRM:0.01847):0.01432):0.02701,(tr|R5RY51|R5RY51_9FIRM:0.05139,(tr|G4KWI9|G4KWI9_OSCVS:0.03611,tr|R6TKM3|R6TKM3_9FIRM:0.03450):0.00782):0.00679):0.01354):0.01080):0.00357):0.00756):0.01026,((tr|R6BNB0|R6BNB0_9CLOT:0.01404,tr|R6CMQ2|R6CMQ2_9CLOT:0.01725):0.07407,(((tr|R7FCT5|R7FCT5_9FIRM:0.06965,(tr|R5V849|R5V849_9FIRM:0.06024,(tr|R7MM78|R7MM78_9FIRM:0.06062,(tr|D4LAG8|D4LAG8_RUMC1:0.00066,tr|R6ZW90|R6ZW90_9FIRM:0.00044):0.05629):0.00780):0.00127):0.01528,(tr|R7KNJ7|R7KNJ7_9FIRM:0.07084,(tr|R6CEK1|R6CEK1_9FIRM:0.05656,(sp|P49985|RECA_RUMA7:0.03723,tr|R6T134|R6T134_9FIRM:0.03227):0.02682):0.01247):0.00422):0.02592,((tr|D4JWK0|D4JWK0_9FIRM:0.00053,tr|R6R4H7|R6R4H7_9FIRM:0.00222):0.11763,(tr|R5L734|R5L734_9FIRM:0.01063,tr|R5GQF7|R5GQF7_9FIRM:0.01490):0.08187):0.01283):0.00520):0.00758):0.00289):0.00395):0.00757,(((tr|H1XX78|H1XX78_9BACT:0.09536,(tr|R6EKI9|R6EKI9_9FIRM:0.05171,tr|R6EP80|R6EP80_9FIRM:0.04691):0.05366):0.00670,((tr|G2LF87|G2LF87_CHLTF:0.13192,(tr|D5MF57|D5MF57_9BACT:0.10031,((tr|C1F677|C1F677_ACIC5:0.03199,((tr|E8V5J0|E8V5J0_TERSS:0.02107,tr|I3ZLA7|I3ZLA7_TERRK:0.01866):0.01724,(tr|E8WYG3|E8WYG3_ACISM:0.02816,tr|G8NTS6|G8NTS6_GRAMM:0.02567):0.01351):0.00325):0.02439,(tr|Q1IV37|Q1IV37_KORVE:0.06169,tr|Q02AB1|Q02AB1_SOLUE:0.06835):0.00417):0.03860):0.00249):0.01159,(((tr|W0JF33|W0JF33_DESAE:0.07780,tr|F2LXN9|F2LXN9_HIPMA:0.07793):0.04762,(tr|G2SHB4|G2SHB4_RHOMR:0.08153,tr|Q2S2C8|Q2S2C8_SALRD:0.11024):0.02903):0.00230,(((tr|W0RIY5|W0RIY5_9BACT:0.03303,tr|C1A4D4|C1A4D4_GEMAT:0.03829):0.08048,(tr|B5YJG1|B5YJG1_THEYD:0.11009,(((tr|F8ABG7|F8ABG7_THEID:0.09450,tr|F8C2F6|F8C2F6_THEGP:0.10837):0.02500,(tr|E1QIT6|E1QIT6_DESB2:0.10076,tr|I4C2U8|I4C2U8_DESTA:0.11126):0.00529):0.00656,((tr|D6Z4V8|D6Z4V8_DESAT:0.09627,(sp|Q6AIZ3|RECA_DESPS:0.07696,(tr|M1PB47|M1PB47_DESSD:0.05836,(tr|V4J6L4|V4J6L4_9DELT:0.05141,tr|E8RGI0|E8RGI0_DESPD:0.07297):0.00888):0.00430):0.01472):0.02195,(sp|A0LLA4|RECA_SYNFM:0.09472,(sp|Q2LPL5|RECA_SYNAS:0.08240,tr|F2NE06|F2NE06_DESAR:0.10075):0.00646):0.01284):0.00189):0.00255):0.00134):0.00516,(((tr|C9RL11|C9RL11_FIBSS:0.10502,tr|E6W4V7|E6W4V7_DESIS:0.11423):0.01116,(tr|I4B3N6|I4B3N6_TURPD:0.11519,(tr|I0AJ84|I0AJ84_IGNAJ:0.06416,tr|I7A709|I7A709_MELRP:0.06458):0.06792):0.00145):0.00336,((((tr|F0JF09|F0JF09_DESDE:0.02562,(tr|M1WKP5|M1WKP5_DESPC:0.01824,tr|E6VWW8|E6VWW8_DESAO:0.02141):0.00581):0.04448,((tr|L0RC49|L0RC49_9DELT:0.02222,tr|C6C1J7|C6C1J7_DESAD:0.01906):0.04738,(tr|C8WZY7|C8WZY7_DESRD:0.06074,(((sp|Q30YS6|RECA_DESAG:0.05208,tr|T2GCY1|T2GCY1_DESGI:0.05125):0.00756,((sp|P62214|RECA_DESVH:0.03434,sp|B8DP00|RECA_DESVM:0.03859):0.01949,(sp|B8J369|RECA_DESDA:0.05509,tr|M1GHH4|M1GHH4_LAWIN:0.05841):0.00327):0.00493):0.00446,(tr|C7LXL9|C7LXL9_DESBD:0.06573,(tr|F3Z3M6|F3Z3M6_DESAF:0.05709,(sp|C4XQT5|RECA_DESMR:0.00919,tr|G7Q9N7|G7Q9N7_9DELT:0.01012):0.04663):0.00533):0.00311):0.00616):0.00549):0.00213):0.06474,(sp|B9L7U2|RECA_NAUPA:0.07972,((tr|D5V7I3|D5V7I3_ARCNC:0.02761,(sp|A8EWY1|RECA_ARCB4:0.00722,tr|G2HS82|G2HS82_9PROT:0.01094):0.02010):0.05641,((tr|E7AC98|E7AC98_HELFC:0.04512,(tr|K4RHB0|K4RHB0_HELHE:0.03113,tr|F8KSF5|F8KSF5_HELBC:0.03366):0.02228):0.02701,(((sp|A6Q6D3|RECA_SULNB:0.03243,tr|E6WZ19|E6WZ19_NITSE:0.02411):0.03726,(sp|A6Q5K5|RECA_NITSB:0.04371,((tr|W6EM71|W6EM71_SULMU:0.01377,(tr|I3Y0L7|I3Y0L7_SULBS:0.00458,tr|D1B578|D1B578_SULD5:0.00267):0.00886):0.04273,((tr|E4TW99|E4TW99_SULKY:0.00354,tr|K7SAG2|K7SAG2_9HELI:0.00239):0.03681,(sp|Q30P05|RECA_SULDN:0.02769,tr|E0USX9|E0USX9_SULAO:0.02205):0.01027):0.02608):0.00788):0.00501):0.00861,(((((tr|I0ELP9|I0ELP9_HELC0:0.00060,tr|I0ERT0|I0ERT0_HELCM:0.00189):0.00585,(sp|Q17YV1|RECA_HELAH:0.00554,(tr|V5NI20|V5NI20_HELPX:0.00224,(((sp|B6JPQ1|RECA_HELP2:0.00069,tr|H8H764|H8H764_HELPX:0.00083):0.00109,(tr|R4Q8M4|R4Q8M4_HELPX:0.00139,(tr|T1U7U6|T1U7U6_HELPX:0.00229,(tr|E1Q1P5|E1Q1P5_HELPM:0.00202,(sp|Q9ZMS7|RECA_HELPJ:0.00069,tr|A0A024BY18|A0A024BY18_HELPX:0.00083):0.00047):0.00066):0.00231):0.00061):0.00438,(((sp|B2URY3|RECA_HELPS:0.00062,(tr|R4QEY8|R4QEY8_HELPX:0.00067,(tr|S5NIS1|S5NIS1_HELPX:0.00012,tr|X2IDL2|X2IDL2_HELPX:0.00097):0.00043):0.00048):0.00115,(sp|P42445|RECA_HELPY:0.00108,(tr|D0IR27|D0IR27_HELP1:0.00096,tr|E8QMH9|E8QMH9_HELPR:0.00079):0.00044):0.00073):0.00086,((sp|B5Z9S8|RECA_HELPG:0.00133,tr|X2I3G2|X2I3G2_HELPX:0.00134):0.00149,(tr|I0EBR7|I0EBR7_HELPX:0.00206,(tr|G2M507|G2M507_HELPX:0.00152,(sp|Q1CV04|RECA_HELPH:0.00069,tr|I0E7E1|I0E7E1_HELPX:0.00083):0.00059):0.00069):0.00025):0.00036):0.00042):0.00057):0.00225):0.00211):0.02769,(tr|D3UG28|D3UG28_HELM1:0.02912,(sp|Q7VIH2|RECA_HELHP:0.01366,tr|I2F9N6|I2F9N6_HELCP:0.01261):0.00785):0.00715):0.01922,(sp|Q7M8Q1|RECA_WOLSU:0.03514,tr|C5ZVG5|C5ZVG5_9HELI:0.02632):0.01054):0.01967,(sp|A7I456|RECA_CAMHC:0.05695,((tr|A7ZFN0|A7ZFN0_CAMC1:0.01329,tr|A7H0M6|A7H0M6_CAMC5:0.01877):0.03625,((sp|A0RMH3|RECA_CAMFF:0.00016,tr|U5XZG8|U5XZG8_CAMFE:0.00093):0.04145,(sp|B9KEN1|RECA_CAMLR:0.02669,(tr|W8KL65|W8KL65_CAMCO:0.00667,(tr|D2MW22|D2MW22_CAMJU:0.00534,(sp|A7H623|RECA_CAMJD:0.00607,(tr|W8KFX2|W8KFX2_CAMCO:0.00183,(sp|A8FNY4|RECA_CAMJ8:0.00005,tr|T2D8J0|T2D8J0_CAMJU:0.00187):0.00201):0.00087):0.00097):0.00417):0.01572):0.01782):0.00882):0.00001):0.01611):0.00383):0.00441):0.00277):0.00650):0.03913):0.00935,(((tr|R4PV23|R4PV23_9BACT:0.03507,tr|V5RU82|V5RU82_9BACT:0.03498):0.07163,((sp|B0SCX2|RECA_LEPBA:0.07017,(sp|P62217|RECA_LEPIC:0.00343,tr|Q04T44|Q04T44_LEPBJ:0.00599):0.05695):0.04046,(tr|D8PDX9|D8PDX9_9BACT:0.07775,(tr|J9ZBW9|J9ZBW9_LEPFM:0.06436,tr|I0IPJ1|I0IPJ1_LEPFC:0.06271):0.03061):0.01438):0.00511):0.00712,(((tr|B8FL00|B8FL00_DESAA:0.08273,(tr|A8ZY66|A8ZY66_DESOH:0.07749,(sp|C0QI90|RECA_DESAH:0.04924,(tr|I5B638|I5B638_9DELT:0.04180,tr|K0NQE9|K0NQE9_DESTT:0.03382):0.01604):0.03588):0.00402):0.01918,((((tr|E3FCC4|E3FCC4_STIAD:0.04121,(tr|H8MTL7|H8MTL7_CORCM:0.03647,(tr|L7U8K5|L7U8K5_MYXSD:0.02360,(tr|F8CCI3|F8CCI3_MYXFH:0.00307,tr|Q1DCC5|Q1DCC5_MYXXD:0.00652):0.01790):0.00453):0.00565):0.06732,(tr|A7HGT3|A7HGT3_ANADF:0.04535,(tr|Q2IFM8|Q2IFM8_ANADE:0.01310,(tr|B8J6W0|B8J6W0_ANAD2:0.00755,tr|B4UDA1|B4UDA1_ANASK:0.01215):0.00272):0.03760):0.04480):0.02369,(tr|D0LY09|D0LY09_HALO1:0.13135,(tr|S4XML3|S4XML3_SORCE:0.08363,(tr|S4XNT0|S4XNT0_SORCE:0.00329,tr|A9G764|A9G764_SORC5:0.00110):0.07894):0.07028):0.00390):0.01516,(tr|E1X2P7|E1X2P7_BACMS:0.10751,((tr|D0LIM2|D0LIM2_HALO1:0.08070,(tr|S4XQ15|S4XQ15_SORCE:0.00620,tr|A9GC15|A9GC15_SORC5:0.00570):0.09921):0.01256,((tr|M4V9S2|M4V9S2_9DELT:0.05735,(sp|P62212|RECA_BDEBA:0.02075,tr|W5X350|W5X350_BDEBC:0.01794):0.03296):0.04556,(((tr|H8MS27|H8MS27_CORCM:0.02755,(tr|Q08Y00|Q08Y00_STIAD:0.01871,(tr|L7U8E7|L7U8E7_MYXSD:0.01446,tr|Q1DCH8|Q1DCH8_MYXXD:0.01103):0.00428):0.00276):0.03676,(tr|A7H7H5|A7H7H5_ANADF:0.01449,(tr|Q2IGM0|Q2IGM0_ANADE:0.00784,(tr|B8J9N8|B8J9N8_ANAD2:0.00162,tr|B4UGJ8|B4UGJ8_ANASK:0.00055):0.00565):0.01298):0.03428):0.03104,(tr|Q3A1W3|Q3A1W3_PELCD:0.06855,((tr|B3E9Z2|B3E9Z2_GEOLS:0.03115,tr|A1ATV2|A1ATV2_PELPD:0.03676):0.01031,(((tr|E8WU90|E8WU90_GEOS8:0.00898,(sp|B5ED05|RECA_GEOBB:0.00094,sp|C6E6X6|RECA_GEOSM:-0.00094):0.00909):0.01850,(tr|B9M365|B9M365_GEODF:0.01249,tr|A5GDB6|A5GDB6_GEOUR:0.01116):0.01731):0.01273,(sp|Q39Z80|RECA_GEOMG:0.03254,sp|P62215|RECA_GEOSL:0.02576):0.01256):0.00209):0.01877):0.00656):0.00716):0.00189):0.00365):0.00786):0.00076):0.00368,(((sp|Q14FQ1|RECA_FRAT1:0.00667,tr|F4BIG9|F4BIG9_FRACN:0.00618):0.00755,(tr|F8G7J3|F8G7J3_FRAST:0.01054,(sp|B0TW17|RECA_FRAP2:0.00509,tr|I2AWW6|I2AWW6_FRANT:0.00637):0.00276):0.00491):0.11672,((((tr|X5HLY9|X5HLY9_9RICK:0.04563,(tr|C6V522|C6V522_NEORI:0.00653,tr|Q2GDN2|Q2GDN2_NEOSM:0.00644):0.03375):0.05486,((tr|S5PIG9|S5PIG9_ANAPH:-0.01084,tr|S5PZJ8|S5PZJ8_ANAPH:0.01084):0.08337,((sp|Q5GSK9|RECA_WOLTR:0.01862,((sp|P62222|RECA_WOLPM:0.00069,sp|C0R4E1|RECA_WOLWR:0.00041):0.01291,(sp|B3CMC0|RECA_WOLPP:0.01397,tr|M9WPI0|M9WPI0_9RICK:0.00908):0.00165):0.00284):0.04446,((tr|D1AT35|D1AT35_ANACI:0.00755,(sp|B9KHJ1|RECA_ANAMF:0.00037,sp|Q5PBT6|RECA_ANAMM:0.00073):0.00834):0.04466,(sp|Q5FGJ5|RECA_EHRRG:0.01672,(sp|Q3YQT7|RECA_EHRCJ:0.01214,(sp|Q2GF90|RECA_EHRCR:0.00445,(tr|V9R8H4|V9R8H4_9RICK:0.00341,tr|X5H3U3|X5H3U3_9RICK:0.00437):0.00101):0.00892):0.00551):0.03519):0.00839):0.00936):0.03442):0.01513,(((tr|B3CT01|B3CT01_ORITI:0.00150,tr|A5CCL6|A5CCL6_ORITB:0.00303):0.13991,(tr|F7XV66|F7XV66_MIDMI:0.09621,((sp|A8GY17|RECA_RICB8:0.00068,sp|Q1RKB6|RECA_RICBR:0.00042):0.01232,((sp|A8EZW1|RECA_RICCK:0.00013,tr|H6PFV8|H6PFV8_RICCA:0.00097):0.00904,((sp|P41079|RECA_RICPR:0.00436,sp|Q68VY8|RECA_RICTY:0.00474):0.00603,(((tr|B0BV65|B0BV65_RICRO:0.00129,(sp|C3PLP0|RECA_RICAE:0.00147,(tr|G0GZJ5|G0GZJ5_RICH0:0.00175,(sp|Q92GE1|RECA_RICCN:0.00043,sp|C4K1F5|RECA_RICPU:0.00354):0.00044):0.00128):0.00090):0.00125,(tr|H8KCX4|H8KCX4_RICMS:0.00262,(sp|A8F2Q0|RECA_RICM5:0.00071,(tr|H8K307|H8K307_RICAG:0.00225,tr|H8KJW5|H8KJW5_RICR3:0.00328):0.00039):0.00044):0.00119):0.00388,((tr|A8GPU6|A8GPU6_RICAH:0.00186,tr|H8K9Q4|H8K9Q4_RICAC:0.00549):0.00396,(sp|Q4UK63|RECA_RICFE:0.00229,tr|C4YXI5|C4YXI5_9RICK:0.00368):0.00116):0.00126):0.00215):0.00190):0.00372):0.07927):0.00390):0.00581,((tr|J9Z2U2|J9Z2U2_9PROT:0.09171,(tr|F2I0U5|F2I0U5_PELSM:0.04860,(tr|J9YVH1|J9YVH1_9PROT:0.02184,tr|Q4FMX8|Q4FMX8_PELUB:0.02476):0.03098):0.04085):0.00694,((tr|I3TJN0|I3TJN0_TISMK:0.06650,((tr|D5AU57|D5AU57_RHOCB:0.03500,((sp|A3PLJ2|RECA_RHOS1:0.00609,sp|A4WV48|RECA_RHOS5:0.00681):0.01979,(tr|S5YWN6|S5YWN6_PARAH:0.00955,tr|A1AZL5|A1AZL5_PARDP:0.01092):0.01717):0.01319):0.01255,((tr|Q28QV9|Q28QV9_JANSC:0.03220,(tr|F9Y5X5|F9Y5X5_KETVW:0.00796,tr|E3F2D6|E3F2D6_KETVY:-0.00625):0.01896):0.00990,(((sp|Q5LRU0|RECA_RUEPO:0.02368,tr|W8SS02|W8SS02_9RHOB:0.02151):0.00703,((tr|Q165U4|Q165U4_ROSDO:0.00575,tr|F7ZJJ8|F7ZJJ8_ROSLO:0.00852):0.02375,(tr|Q1GHA3|Q1GHA3_RUEST:0.01436,(tr|V9VPM8|V9VPM8_9RHOB:0.01496,(tr|I7ECH5|I7ECH5_PHAG2:0.00148,tr|V9WIF7|V9WIF7_9RHOB:0.00064):0.01631):0.00127):0.01007):0.00277):0.01096,(tr|A8LLK7|A8LLK7_DINSH:0.04200,(tr|M9RBC3|M9RBC3_9RHOB:0.01172,tr|M9RP24|M9RP24_9RHOB:0.00661):0.03492):0.00057):0.00345):0.00508):0.04176):0.00232,((((tr|D5BNR4|D5BNR4_PUNMI:0.06075,(sp|Q2RQH9|RECA_RHORT:0.04886,((sp|Q2W9P9|RECA_MAGSA:0.02469,tr|V6F477|V6F477_9PROT:0.02052):0.02549,(sp|B6IS93|RECA_RHOCS:0.02497,(tr|G8ANE3|G8ANE3_AZOBR:0.01626,(sp|P62209|RECA_AZOL4:0.00368,tr|D3NTX2|D3NTX2_AZOS1:0.00523):0.00745):0.01194):0.02472):0.00787):0.00243):0.00864,(tr|R5Q2J2|R5Q2J2_9PROT:0.07097,(tr|R5R5X2|R5R5X2_9PROT:0.03890,(tr|R5XQK5|R5XQK5_9PROT:0.02200,(tr|R6J2S0|R6J2S0_9PROT:0.01436,tr|R6HR88|R6HR88_9PROT:0.01606):0.00822):0.00785):0.02942):0.00212):0.00417,((tr|M4VK21|M4VK21_9PROT:0.00105,tr|G2KRP6|G2KRP6_MICAA:0.00070):0.06673,(((sp|P48289|RECA_GLUOX:0.01188,tr|K7SG21|K7SG21_GLUOY:0.01275):0.02374,(tr|C7KWP3|C7KWP3_ACEPA:0.02649,(tr|A9HM16|A9HM16_GLUDA:0.01854,(tr|D5QCF9|D5QCF9_KOMHA:0.01223,(tr|G2I1U6|G2I1U6_GLUMN:0.00289,tr|W5Y6C0|W5Y6C0_KOMXY:0.00256):0.00939):0.01047):0.00849):0.00717):0.01238,(sp|A5FXB8|RECA_ACICJ:0.04308,tr|Q2LAI8|Q2LAI8_GRABC:0.04439):0.00605):0.01446):0.00422):0.00644,(((tr|F8ETM8|F8ETM8_ZYMMT:0.01197,(tr|C8WFM9|C8WFM9_ZYMMN:0.00348,(sp|Q9X5D8|RECA_ZYMMO:0.00002,tr|W6IU95|W6IU95_ZYMMB:0.00276):0.00003):0.01117):0.03833,((tr|A5V3L4|A5V3L4_SPHWW:0.03022,(tr|W0A5D1|W0A5D1_9SPHN:0.02889,(tr|M4S8N8|M4S8N8_9SPHN:0.01878,(tr|F6ET08|F6ET08_SPHCR:0.00618,tr|D4Z683|D4Z683_SPHJU:0.00587):0.01598):0.00423):0.00428):0.00423,(tr|Q1GSD4|Q1GSD4_SPHAL:0.02802,((tr|Q2N9K3|Q2N9K3_ERYLH:0.01912,tr|F6IGZ6|F6IGZ6_9SPHN:0.01854):0.00644,(tr|G2IS38|G2IS38_9SPHN:0.01963,tr|Q2G8V4|Q2G8V4_NOVAD:0.02124):0.00343):0.00420):0.00358):0.01192):0.02502,((tr|D9QF05|D9QF05_BRESC:0.06256,(tr|E8RUV3|E8RUV3_ASTEC:0.04985,(tr|B4RHD9|B4RHD9_PHEZH:0.03280,(sp|B0SZN2|RECA_CAUSK:0.01960,(sp|B8H3I7|RECA_CAUCN:0.00930,tr|D5VFE4|D5VFE4_CAUST:0.01213):0.00719):0.01745):0.00715):0.01064):0.02491,(((tr|E0TDW0|E0TDW0_PARBH:0.05278,tr|Q0AQY8|Q0AQY8_MARMM:0.04776):0.01137,(tr|C6XLQ4|C6XLQ4_HIRBI:0.04581,tr|Q0BYM2|Q0BYM2_HYPNA:0.04723):0.00997):0.00728,(((tr|L0EUV5|L0EUV5_LIBCB:0.05619,(tr|U6B838|U6B838_9RHIZ:0.03601,(tr|E4UDT6|E4UDT6_LIBSC:0.02552,tr|M4Q202|M4Q202_LIBAS:0.03977):0.00757):0.02409):0.01718,(((sp|A7HWA4|RECA_PARL1:0.03383,(tr|G8PS39|G8PS39_PSEUV:0.02629,tr|F2J462|F2J462_POLGS:0.02357):0.01328):0.00505,((tr|N6UQL9|N6UQL9_9RHIZ:0.02422,(((tr|M1P2Y1|M1P2Y1_BARVW:0.00403,tr|C6AEB3|C6AEB3_BARGA:0.00441):0.00377,(sp|A9IVY9|RECA_BART1:0.00603,(sp|Q6FZF0|RECA_BARQU:0.00347,(sp|Q6G2Z3|RECA_BARHE:0.00272,tr|X5M547|X5M547_BARHN:0.00032):0.00064):0.00232):0.00231):0.00710,(tr|E6YIA2|E6YIA2_BARC7:0.01688,(sp|A1USS3|RECA_BARBK:0.01361,tr|M1N402|M1N402_BARAA:0.01570):0.00181):0.00057):0.00487):0.02595,((sp|A6X0E8|RECA_OCHA4:0.01003,(tr|C7LCF2|C7LCF2_BRUMC:0.00183,(sp|B2S648|RECA_BRUA1:0.00048,sp|B0CH00|RECA_BRUSI:0.00142):0.00149):0.00787):0.01571,((sp|Q11IW6|RECA_CHESB:0.01760,sp|Q98NQ6|RECA_RHILO:0.01544):0.01275,(((sp|P27865|RECA_RHIME:0.00336,sp|A6U9N5|RECA_SINMW:0.00470):0.00375,(tr|I3X9R0|I3X9R0_RHIFR:0.00465,(sp|C3MD93|RECA_RHISN:0.00090,tr|G9A701|G9A701_RHIFH:0.00128):0.00429):0.00195):0.01578,(sp|B9JX56|RECA_AGRVS:0.02350,((tr|F0L6Z3|F0L6Z3_AGRSH:0.00500,(sp|P33156|RECA_AGRT5:0.00059,tr|U4Q8M2|U4Q8M2_9RHIZ:0.00051):0.00733):0.00780,(tr|H6UEQ7|H6UEQ7_9RHIZ:0.01257,((sp|B9JFS7|RECA_AGRRK:0.00229,tr|L0LMS0|L0LMS0_RHITR:0.00343):0.00530,((sp|Q1MFZ8|RECA_RHIL3:0.00052,tr|C6AZP2|C6AZP2_RHILS:0.00057):0.00447,(sp|B3PPU4|RECA_RHIE6:0.00307,sp|Q2K7T3|RECA_RHIEC:0.00563):0.00331):0.00116):0.00310):0.00217):0.00553):0.00244):0.00316):0.00394):0.01158):0.00253):0.00618,(((tr|B6JBM2|B6JBM2_OLICO:0.02075,(((tr|I0G4L4|I0G4L4_9BRAD:0.00307,(sp|Q89I84|RECA_BRADU:0.00298,(tr|G7DRA9|G7DRA9_BRAJP:0.00071,tr|H5YMJ2|H5YMJ2_9BRAD:0.00278):0.00113):0.00056):0.00863,(tr|A4YXR0|A4YXR0_BRASO:0.00193,(tr|M4ZR60|M4ZR60_9BRAD:0.00207,tr|A5EMM4|A5EMM4_BRASB:0.00309):0.00110):0.00698):0.00903,((sp|Q1QMW2|RECA_NITHX:0.00875,sp|Q3ST50|RECA_NITWN:0.00534):0.01026,(tr|F7QPK7|F7QPK7_9BRAD:0.01650,((tr|Q07R91|Q07R91_RHOP5:0.00700,(tr|Q218Q7|Q218Q7_RHOPB:0.00378,tr|Q2ITM5|Q2ITM5_RHOP2:0.00565):0.00475):0.00515,(tr|E6VIB0|E6VIB0_RHOPX:0.00701,(sp|Q9XBC1|RECA_RHOPA:0.00506,tr|Q13AC3|Q13AC3_RHOPS:0.00553):0.00243):0.00351):0.00487):0.00223):0.00330):0.00377):0.02008,(tr|D7A1A1|D7A1A1_STAND:0.02669,(tr|A8ICX1|A8ICX1_AZOC5:0.01712,tr|A7IMQ9|A7IMQ9_XANP2:0.01930):0.00766):0.01997):0.00639,(((sp|B8IP29|RECA_METNO:0.00037,sp|B0UGP0|RECA_METS4:0.00072):0.01639,(sp|B1LWT6|RECA_METRJ:0.00916,(tr|C5ATG2|C5ATG2_METEA:0.00149,tr|B1ZC93|B1ZC93_METPB:0.00244):0.00943):0.00537):0.02909,(tr|B8ETR1|B8ETR1_METSB:0.02716,(tr|J7Q3W2|J7Q3W2_METSZ:0.02832,tr|B2IHX1|B2IHX1_BEII9:0.02428):0.00211):0.01564):0.00592):0.00150):0.00597):0.00753,(tr|G4RE92|G4RE92_PELHB:0.05756,(tr|E3I0B0|E3I0B0_RHOVT:0.06121,(tr|V5SFY5|V5SFY5_9RHIZ:0.06275,(tr|F8J601|F8J601_HYPSM:0.03430,(tr|D8JQH0|D8JQH0_HYPDA:0.00875,tr|N0B4E7|N0B4E7_9RHIZ:0.00995):0.01678):0.01326):0.01504):0.00773):0.00136):0.00206):0.00359):0.00499):0.00403):0.00184):0.00528):0.00413):0.00202):0.00810,(tr|A0L826|A0L826_MAGSM:0.10173,(((tr|R5EEL9|R5EEL9_9BURK:0.11306,(((((tr|E8UDS5|E8UDS5_TAYEM:0.01049,tr|G4QB58|G4QB58_TAYAM:0.01372):0.03482,(((tr|M1LVR3|M1LVR3_9PROT:0.01548,(tr|M1LXX0|M1LXX0_9PROT:0.00602,tr|M1LYK0|M1LYK0_9PROT:0.01035):0.00661):0.01880,(tr|M1LP91|M1LP91_9PROT:0.03546,tr|M1LM20|M1LM20_9PROT:0.02949):0.00197):0.01689,((tr|F4GUR0|F4GUR0_PUSST:0.02626,tr|W8X3R7|W8X3R7_CASDE:0.02578):0.00285,((((tr|E3HEF6|E3HEF6_ACHXA:0.00488,(tr|V9RTG8|V9RTG8_ALCXX:0.00049,tr|R4XM56|R4XM56_ALCXX:0.00169):0.00099):0.00654,(sp|Q2KYE8|RECA_BORA1:0.00800,tr|X4ZRT7|X4ZRT7_9BORD:0.00670):0.00548):0.00486,(sp|P0A449|RECA_BORBR:0.01177,sp|A9IKD2|RECA_BORPD:0.01134):0.00302):0.00965,(tr|I3UBM0|I3UBM0_ADVKW:0.01243,tr|W0PEH6|W0PEH6_9BURK:0.01639):0.00850):0.00178):0.01302):0.00610):0.01098,((tr|M1SY06|M1SY06_9PROT:0.01096,(tr|B1XRZ6|B1XRZ6_POLNS:0.00733,tr|A4SZY2|A4SZY2_POLSQ:0.00572):0.00324):0.04102,((tr|B2UGD9|B2UGD9_RALPJ:0.01099,((sp|Q8Y1Y6|RECA_RALSO:0.00211,tr|D8N7S8|D8N7S8_RALSL:0.00338):0.00178,(tr|D8NYA8|D8NYA8_RALSL:0.00117,(tr|B5SGP7|B5SGP7_RALSL:0.00050,tr|F6G3Z7|F6G3Z7_RALS8:0.00101):0.00033):0.00124):0.00804):0.02748,((((tr|F2LAE6|F2LAE6_BURGS:0.00424,tr|C5ACU5|C5ACU5_BURGB:0.00311):0.00787,((sp|Q62MH0|RECA_BURMA:0.00294,(tr|W6C1Q0|W6C1Q0_BURTH:0.00018,tr|N0ADX8|N0ADX8_BURTH:0.00132):0.00202):0.00706,(tr|A4JHK1|A4JHK1_BURVG:0.00476,((sp|Q39D93|RECA_BURS3:0.00253,tr|B1JY17|B1JY17_BURCC:0.00240):0.00082,(tr|Q0BC68|Q0BC68_BURCM:0.00345,(sp|B4EBY3|RECA_BURCJ:0.00087,sp|A9AFT0|RECA_BURM1:0.00063):0.00165):0.00053):0.00134):0.00421):0.00188):0.00488,(tr|E5AL01|E5AL01_BURRH:0.01719,((tr|R4WMY5|R4WMY5_9BURK:0.00354,tr|G8M4J9|G8M4J9_9BURK:0.00688):0.00881,(tr|B2JDB5|B2JDB5_BURP8:0.00865,(tr|B2SYF4|B2SYF4_BURPP:0.00493,(tr|Q13UH6|Q13UH6_BURXL:0.00523,(tr|E1T8R4|E1T8R4_BURSG:0.00165,(tr|E8YPB9|E8YPB9_9BURK:0.00049,tr|D5WCK2|D5WCK2_BURSC:0.00169):0.00084):0.00363):0.00109):0.00264):0.00392):0.00135):0.00118):0.01340,(tr|V5UCX0|V5UCX0_9BURK:0.02448,(sp|Q1LR74|RECA_RALME:0.01147,(sp|Q0KE78|RECA_CUPNH:0.00451,(sp|Q475M4|RECA_CUPPJ:0.00510,sp|B2AHB8|RECA_CUPTR:0.00529):0.00125):0.00529):0.01227):0.00583):0.00665):0.01152):0.00593):0.00728,((tr|D8IYL4|D8IYL4_HERSS:0.02258,(tr|G0AFX8|G0AFX8_COLFT:0.00701,(sp|A4G8B3|RECA_HERAR:0.00432,sp|A6T204|RECA_JANMA:0.00403):0.00343):0.01868):0.04006,((tr|H5WKZ3|H5WKZ3_9BURK:0.03202,(tr|I0HYA6|I0HYA6_RUBGI:0.02510,(sp|A2SBU8|RECA_METPP:0.01905,tr|B1XY03|B1XY03_LEPCP:0.02398):0.01204):0.00077):0.00920,((sp|A1VUC3|RECA_POLNA:0.01698,tr|Q122H4|Q122H4_POLSJ:0.01194):0.03332,((tr|Q21RF6|Q21RF6_ALBFT:0.02624,tr|U5N8U4|U5N8U4_9BURK:0.03466):0.01146,(((tr|F5Y292|F5Y292_RAMTT:0.01385,(tr|E6UYU8|E6UYU8_VARPE:0.00596,(tr|T1XJZ3|T1XJZ3_VARPD:0.00201,tr|C5CRC1|C5CRC1_VARPS:0.00223):0.00160):0.00621):0.00654,((tr|K0IG51|K0IG51_9BURK:0.00866,tr|A1WET8|A1WET8_VEREI:0.00831):0.00586,(tr|B9MHR9|B9MHR9_ACIET:0.01713,tr|F0QA86|F0QA86_ACIAP:0.01500):0.00096):0.00348):0.00401,(tr|E8TX26|E8TX26_ALIDB:0.01525,(sp|A9BQB0|RECA_DELAS:0.01588,tr|D0IYD0|D0IYD0_COMT2:0.01526):0.00759):0.00053):0.01086):0.00663):0.00113):0.02050):0.00259):0.00960,(tr|R7KNN5|R7KNN5_9BURK:0.07348,(tr|R5PJ33|R5PJ33_9BURK:0.08387,(tr|R7C535|R7C535_9BURK:0.07653,tr|R7IJE2|R7IJE2_9BURK:0.05567):0.01462):0.00128):0.00645):0.01000):0.01429,(tr|D0KXP4|D0KXP4_HALNC:0.10561,(((tr|X2HDP2|X2HDP2_9NEIS:0.03861,((sp|P0DH59|RECA_NEIMB:0.00053,tr|E4ZDP8|E4ZDP8_NEIL0:0.00197):0.00142,(sp|Q5F8M9|RECA_NEIG1:0.00193,(sp|P56987|RECA_NEIMA:0.00086,(sp|A1KUQ0|RECA_NEIMF:0.00024,tr|A9M0G4|A9M0G4_NEIM0:-0.00024):0.00027):0.00030):0.00067):0.03903):0.03865,((sp|C1D4J2|RECA_LARHH:0.04034,(sp|Q7NXL9|RECA_CHRVO:0.02405,tr|G2IVW5|G2IVW5_PSEUL:0.02601):0.01775):0.02478,(((sp|Q477V3|RECA_DECAR:0.03857,tr|G8QH24|G8QH24_AZOSU:0.03617):0.01837,(tr|C7RQE1|C7RQE1_ACCPU:0.05237,(tr|D6CKY7|D6CKY7_THIA3:0.05026,(tr|H0PWV0|H0PWV0_9RHOO:0.02156,(sp|A1K2R9|RECA_AZOSB:0.01601,(sp|Q5P3R8|RECA_AROAE:0.01547,tr|C4ZIX0|C4ZIX0_THASP:0.01350):0.00258):0.00415):0.03037):0.00578):0.00232):0.00575,(((tr|D7DL82|D7DL82_METV0:0.02907,tr|C6WY07|C6WY07_METML:0.02581):0.01412,(tr|S6AJJ2|S6AJJ2_9PROT:0.03091,(sp|Q1H3U7|RECA_METFK:0.01327,(tr|E4QL69|E4QL69_METS6:0.00093,tr|C6X7G8|C6X7G8_METGS:0.00119):0.01379):0.01842):0.00542):0.00828,(tr|Q3SGU3|Q3SGU3_THIDA:0.04240,((sp|Q2YD43|RECA_NITMU:0.03794,((sp|Q0AHX4|RECA_NITEC:0.01254,sp|Q82TF6|RECA_NITEU:0.01266):0.01882,(tr|F9ZKN9|F9ZKN9_9PROT:0.01362,tr|F8GGI5|F8GGI5_NITSI:0.00950):0.01682):0.00695):0.01436,(tr|D5CU21|D5CU21_SIDLE:0.03893,tr|D9SC87|D9SC87_GALCS:0.04421):0.00627):0.00319):0.00290):0.00341):0.00799):0.01095):0.00981,((tr|F9ZTF9|F9ZTF9_ACICS:0.02303,(sp|B7J7A9|RECA_ACIF2:0.00505,tr|G0JKW3|G0JKW3_9GAMM:0.01201):0.01796):0.05554,(((((tr|W0BG89|W0BG89_9GAMM:0.03563,(sp|Q5X4B5|RECA_LEGPA:0.01386,tr|D3HRE5|D3HRE5_LEGLN:0.01637):0.01983):0.03167,(sp|Q31F89|RECA_THICR:0.05053,(tr|F6DBG7|F6DBG7_THICA:0.01137,tr|W0DT37|W0DT37_9GAMM:0.00720):0.03927):0.01513):0.00227,(tr|C7RC60|C7RC60_KANKD:0.07530,((sp|Q83CQ4|RECA_COXBU:0.00074,tr|B6J6Y7|B6J6Y7_COXB1:0.00176):0.07002,(tr|I4WYA7|I4WYA7_9GAMM:0.02827,(tr|A0A023NQB4|A0A023NQB4_9GAMM:0.01724,tr|H8KZB5|H8KZB5_FRAAD:0.02027):0.00761):0.04115):0.00371):0.00166):0.00259,(((tr|D5BZJ4|D5BZJ4_NITHN:0.02222,(tr|D8KBY3|D8KBY3_NITWC:0.00453,tr|Q3JCL0|Q3JCL0_NITOC:0.00828):0.01975):0.03994,(((sp|B8GQV3|RECA_THISH:0.02773,tr|W8KG42|W8KG42_HALHR:0.03953):0.00783,(tr|D3SAQ8|D3SAQ8_THISK:0.03518,(tr|L0DVR0|L0DVR0_THIND:0.00415,tr|W0DMF3|W0DMF3_9GAMM:0.00537):0.03657):0.00646):0.01249,(sp|A1WXK7|RECA_HALHL:0.04966,(sp|Q0A8K5|RECA_ALKEH:0.03686,(tr|U5T0P6|U5T0P6_9GAMM:0.02252,tr|R4VK05|R4VK05_9GAMM:0.02166):0.02086):0.01061):0.00766):0.00409):0.00485,(tr|V4IUF8|V4IUF8_9GAMM:0.04082,(tr|S6CGC1|S6CGC1_9GAMM:0.05795,((tr|V4JC21|V4JC21_9GAMM:0.06586,(tr|I1XJB8|I1XJB8_METNJ:0.02020,tr|I1YEQ8|I1YEQ8_METFJ:0.02043):0.01090):0.01143,(tr|L0H0Q3|L0H0Q3_9GAMM:0.04631,(tr|W0E7B7|W0E7B7_MARPU:0.03379,(tr|D3RRY3|D3RRY3_ALLVD:0.01821,tr|I3Y730|I3Y730_THIV6:0.02256):0.01662):0.01700):0.00566):0.00303):0.00265):0.00674):0.00261):0.00412,((tr|E6WRS1|E6WRS1_PSEUU:0.02252,((sp|Q9PH23|RECA_XYLFA:0.00095,(sp|B2I680|RECA_XYLF2:0.00280,sp|B0U1K8|RECA_XYLFM:0.00132):0.00014):0.02043,(tr|G7USD7|G7USD7_PSEUP:0.02449,((sp|B4SRB0|RECA_STRM5:0.00418,(sp|B2FL31|RECA_STRMK:0.00012,tr|G0JVH5|G0JVH5_STEMA:0.00097):0.00089):0.01507,(tr|D2UDM9|D2UDM9_XANAP:0.01406,(tr|A0A023Y4B6|A0A023Y4B6_9GAMM:0.01103,(tr|V7ZDZ4|V7ZDZ4_9XANT:0.01098,((sp|P0A0W4|RECA_XANAC:0.00278,(sp|Q3BUQ9|RECA_XANC5:0.00129,tr|U4M2H5|U4M2H5_9XANT:0.00028):0.00026):0.00626,(sp|Q4UTR4|RECA_XANC8:0.00608,(sp|Q2P1M9|RECA_XANOM:0.00169,tr|G7TJ60|G7TJ60_XANOB:0.00157):0.00725):0.00380):0.00075):0.00180):0.00530):0.00149):0.00082):0.00228):0.00750):0.06592,(tr|K0C5F0|K0C5F0_CYCSP:0.07543,(sp|Q60BS8|RECA_METCA:0.05596,(tr|F9ZXS4|F9ZXS4_METMM:0.02838,(tr|H8GR78|H8GR78_METAL:0.01798,tr|G4T0C1|G4T0C1_META2:0.02483):0.00847):0.02994):0.00540):0.00817):0.00340):0.00431):0.00235):0.00423):0.00652):0.00420,(sp|A5EW90|RECA_DICNV:0.09157,(tr|R5EYP7|R5EYP7_9GAMM:0.10735,((((((sp|Q7VNS7|RECA_HAEDU:0.01291,(tr|B0BQ84|B0BQ84_ACTPJ:0.00410,tr|K0G5G9|K0G5G9_ACTSU:0.00677):0.00508):0.00970,(tr|S5P1G8|S5P1G8_PASHA:0.01650,tr|W0Q9F3|W0Q9F3_9PAST:0.01328):0.00341):0.01468,((tr|W0QY83|W0QY83_BIBTR:0.00149,tr|W0RC74|W0RC74_BIBTR:0.00127):0.03348,(tr|B8F639|B8F639_HAEPS:0.00068,tr|R9XNB5|R9XNB5_HAEPR:0.00083):0.03075):0.00275):0.04413,((tr|C6AJV1|C6AJV1_AGGAN:0.00524,(tr|C9R1J6|C9R1J6_AGGAD:-0.00115,tr|X2JSS3|X2JSS3_AGGAC:0.00115):0.00762):0.04336,((tr|A6VKZ3|A6VKZ3_ACTSZ:0.04015,(sp|Q65QB0|RECA_MANSM:0.02591,(tr|E1W329|E1W329_HAEP3:0.01577,(sp|Q4QMV2|RECA_HAEI8:0.00065,tr|E4QYE7|E4QYE7_HAEI6:0.00173):0.01942):0.01595):0.00431):0.01168,(tr|F4HFK5|F4HFK5_GALAU:0.03951,(sp|P95526|RECA_PASMU:0.03915,(sp|Q0I4T0|RECA_HISS1:0.00038,sp|B0UWL1|RECA_HISS2:0.00072):0.03360):0.00404):0.00427):0.00372):0.02224):0.02141,((tr|D4G7M5|D4G7M5_RIEPU:0.10756,(sp|Q8D2W7|RECA_WIGBR:0.05667,tr|H6Q582|H6Q582_WIGGL:0.06708):0.03587):0.02370,((tr|A0A059UWQ1|A0A059UWQ1_PSEPU:0.00961,tr|A4XPD2|A4XPD2_PSEMY:0.00974):0.08394,(((sp|Q5QUB8|RECA_IDILO:0.04797,(tr|E6RQ26|E6RQ26_PSEU9:0.00602,tr|Q3IFN0|Q3IFN0_PSEHT:0.00751):0.03956):0.00400,(((tr|H2FUV0|H2FUV0_OCESG:0.03845,(sp|P94190|RECA_AERS4:0.00801,(tr|X4UFF3|X4UFF3_AERHY:0.00469,(sp|A0KPG3|RECA_AERHH:0.00130,(tr|A0A023RN54|A0A023RN54_AERME:0.00109,tr|F4DDY0|F4DDY0_AERVB:0.00132):0.00121):0.00328):0.00235):0.03318):0.01028,(sp|C4LBQ0|RECA_TOLAT:0.04600,(tr|X2H668|X2H668_9GAMM:0.03515,(sp|C5BGH6|RECA_EDWI9:0.00336,tr|M4TNL1|M4TNL1_9ENTR:0.00201):0.03567):0.01203):0.00327):0.00751,(tr|E1ST08|E1ST08_FERBD:0.05234,((tr|F5ZEB9|F5ZEB9_ALTSS:0.01902,(sp|B4RVU1|RECA_ALTMD:0.00694,(tr|K0CLN6|K0CLN6_ALTME:0.00272,tr|K0CYD0|K0CYD0_ALTMS:0.00092):0.00165):0.00960):0.01693,(tr|G4QM33|G4QM33_GLANF:0.02624,(sp|Q15QS3|RECA_PSEA6:0.00101,tr|F4ARS9|F4ARS9_GLAS4:0.00118):0.02463):0.00638):0.01654):0.00216):0.00288):0.00949,((tr|A1T002|A1T002_PSYIN:0.04664,tr|M4UAQ4|M4UAQ4_9GAMM:0.04989):0.01754,((sp|Q47WN3|RECA_COLP3:0.03064,tr|K7AKD6|K7AKD6_9ALTE:0.04146):0.02623,((sp|Q6LMU2|RECA_PHOPR:0.04068,((sp|B6ENH8|RECA_ALISL:0.01875,sp|Q5E7G6|RECA_VIBF1:0.02065):0.00567,(tr|B7VK57|B7VK57_VIBSL:0.02479,(sp|F7YQ08|RECA_VIBA7:0.02377,((sp|A5F9B5|RECA_VIBC3:0.00808,sp|Q8DC51|RECA_VIBVU:0.01463):0.00392,(tr|F0LWF0|F0LWF0_VIBFN:0.01819,(tr|A7MYT7|A7MYT7_VIBCB:0.00686,(tr|H2IBM3|H2IBM3_9VIBR:0.00656,(sp|Q87LR1|RECA_VIBPA:0.00118,(tr|U3AHU4|U3AHU4_VIBAL:0.00097,tr|D0M7Q2|D0M7Q2_VIBSE:0.00269):0.00102):0.00237):0.00215):0.00891):0.00076):0.00547):0.00602):0.00184):0.00650):0.02252,((sp|A1S4E7|RECA_SHEAM:0.02709,((sp|Q086A0|RECA_SHEFN:0.01361,(sp|Q12PY2|RECA_SHEDO:0.00940,(sp|B8E8U2|RECA_SHEB2:0.00485,(sp|Q8EBS0|RECA_SHEON:0.00170,sp|A4Y933|RECA_SHEPC:0.00091):0.00177):0.00568):0.00173):0.01236,(tr|D4ZAU1|D4ZAU1_SHEVD:0.02115,((sp|A8FST8|RECA_SHESH:0.01125,sp|B1KPS6|RECA_SHEWM:0.00922):0.01066,(sp|A3QC87|RECA_SHELP:0.02049,(sp|B8CJQ6|RECA_SHEPW:0.01336,(sp|B0TK14|RECA_SHEHH:0.00688,sp|A8H1T5|RECA_SHEPA:0.00808):0.00371):0.00866):0.00066):0.00207):0.00338):0.00502):0.02417,((sp|Q1LTQ3|RECA_BAUCH:0.04547,tr|F7XXJ9|F7XXJ9_MOREP:0.04972):0.01224,(((sp|B4EUV6|RECA_PROMH:0.02101,((sp|Q9X5P5|RECA_XENNA:0.00808,tr|D3V426|D3V426_XENBS:0.00869):0.01057,(tr|J7TMD6|J7TMD6_MORMO:0.01463,((sp|Q7N7A6|RECA_PHOLL:0.00483,tr|C7BHV8|C7BHV8_PHOAA:0.00695):0.00660,(tr|I0DRS7|I0DRS7_PROSM:0.00917,(tr|K8WTB8|K8WTB8_9ENTR:0.00830,tr|K8WBT9|K8WBT9_PRORE:0.00822):0.00103):0.00440):0.00430):0.00160):0.00702):0.00823,(tr|U3U744|U3U744_9BACT:0.04020,(((tr|C6CBL7|C6CBL7_DICDC:0.00593,(tr|E0SC75|E0SC75_DICD3:0.00508,(tr|C6CMT0|C6CMT0_DICZE:0.00173,tr|D2BUH4|D2BUH4_DICD5:0.00234):0.00307):0.00299):0.01062,((tr|L0MB66|L0MB66_SERMA:0.00342,(tr|W0LG81|W0LG81_SERFO:0.00267,(tr|L7ZFZ6|L7ZFZ6_SERMA:0.00198,(sp|A8GA07|RECA_SERP5:0.00089,tr|G0C3V5|G0C3V5_9ENTR:0.00035):0.00324):0.00064):0.00195):0.00586,(((sp|Q2NVL3|RECA_SODGM:0.00623,(tr|W0HMT3|W0HMT3_9ENTR:0.00754,tr|W0HWR2|W0HWR2_9ENTR:0.00006):0.00174):0.01021,(tr|H2IVB3|H2IVB3_RAHAC:0.00949,(sp|A4TQ50|RECA_YERPP:0.00231,(tr|W8GCU5|W8GCU5_9ENTR:0.00138,(sp|A1JK01|RECA_YERE8:0.00151,sp|A7FLR9|RECA_YERP3:0.00110):0.00082):0.00120):0.00530):0.00382):0.00423,(tr|G7LRA6|G7LRA6_9ENTR:0.00794,(sp|Q6D1S8|RECA_PECAS:0.00378,(tr|D0KJ87|D0KJ87_PECWW:0.00356,(sp|C6DCR1|RECA_PECCP:0.00073,tr|J7KZK4|J7KZK4_PECCC:0.00037):0.00102):0.00117):0.00801):0.00294):0.00036):0.00838):0.00279,(((tr|D8MW07|D8MW07_ERWBE:0.00711,(sp|B2VHD6|RECA_ERWT9:0.00468,(tr|D4HX64|D4HX64_ERWAC:0.00223,(tr|E3DHN3|E3DHN3_ERWSE:0.00089,tr|D0FV80|D0FV80_ERWPE:0.00058):0.00080):0.00169):0.00367):0.00838,((tr|E1SBX8|E1SBX8_PANVC:0.00615,(tr|G7UH12|G7UH12_PANAN:0.00084,tr|D4GLE8|D4GLE8_PANAM:0.00067):0.00958):0.00743,(tr|U3U3U8|U3U3U8_9ENTR:0.00557,tr|E6WG83|E6WG83_PANSA:0.00256):0.00563):0.00344):0.00629,((tr|I2B658|I2B658_SHIBC:0.01265,(sp|A7MJ38|RECA_CROS8:0.00111,tr|C9XYZ4|C9XYZ4_CROTZ:0.00040):0.00856):0.00727,(tr|X3X657|X3X657_SALEN:-0.01301,(((sp|A7ZQC8|RECA_ECO24:0.00006,tr|C9R0V0|C9R0V0_ECOD1:0.00273):0.00473,(sp|A8ANQ3|RECA_CITK8:0.00285,tr|E3G6H7|E3G6H7_ENTLS:0.00405):0.00261):0.00296,((sp|A4WDQ8|RECA_ENT38:0.00432,(tr|M9W8V0|M9W8V0_RAOOR:0.00384,(sp|A6TCW1|RECA_KLEP7:0.00314,(tr|L0LZI3|L0LZI3_ENTBF:0.00327,(tr|D6DX52|D6DX52_ENTCL:0.00285,((tr|X5GIG0|X5GIG0_ENTAS:0.00122,(tr|D5C8H7|D5C8H7_ENTCC:0.00158,tr|W0BLA8|W0BLA8_ENTCL:0.00127):0.00022):0.00043,((tr|G0DY54|G0DY54_ENTAK:0.00052,tr|G2S7J1|G2S7J1_ENTAL:0.00099):0.00107,(sp|B5XVB6|RECA_KLEP3:0.00097,tr|G8WAV2|G8WAV2_KLEOK:0.00079):0.00045):0.00046):0.00051):0.00072):0.00020):0.00062):0.00121):0.00298,(tr|W6JA74|W6JA74_9ENTR:0.00549,(tr|A0A023V478|A0A023V478_CITFR:0.00258,(((sp|B5F352|RECA_SALA4:-0.00036,tr|X3WN84|X3WN84_SALEN:0.00036):0.00048,(sp|Q5PF15|RECA_SALPA:0.00070,tr|X3JH55|X3JH55_SALEN:0.00255):0.00023):0.00103,(tr|D2TLF9|D2TLF9_CITRI:0.00041,tr|S5MZL6|S5MZL6_SALBN:0.00069):0.00022):0.00192):0.00151):0.00260):0.00093):0.00699):0.00788):0.00436):0.00138):0.00542):0.00468):0.00423,(sp|C4K841|RECA_HAMD5:0.04152,tr|E0WR44|E0WR44_9ENTR:0.04757):0.00365):0.00310):0.00926):0.00663):0.00838):0.01355):0.00281):0.00764):0.00459):0.00489):0.00458,(((sp|P42438|RECA_ACIAD:0.01352,((sp|B7H1V4|RECA_ACIB3:0.00106,tr|M4R114|M4R114_ACIBA:0.00161):0.00714,(tr|F0KFW5|F0KFW5_ACICP:0.00506,tr|D8JHX4|D8JHX4_ACISD:0.00494):0.00439):0.00663):0.05861,(tr|D5VA80|D5VA80_MORCR:0.03767,(sp|A5WGY0|RECA_PSYWF:0.01086,(sp|Q4FQX8|RECA_PSYA2:0.00265,sp|Q1Q962|RECA_PSYCK:0.00491):0.01204):0.03216):0.02750):0.01998,(((((tr|F2K211|F2K211_MARM1:0.02056,(tr|A6W1Q4|A6W1Q4_MARMS:0.01676,tr|F6D0X0|F6D0X0_MARPP:0.01761):0.00423):0.03969,(tr|A4AAD1|A4AAD1_9GAMM:0.03294,tr|A4AAG4|A4AAG4_9GAMM:0.07334):0.02377):0.00895,((sp|Q1QZX3|RECA_CHRSD:0.02572,tr|E1V8H3|E1V8H3_HALED:0.02499):0.04130,(tr|W8G3J5|W8G3J5_9GAMM:0.06304,(sp|Q2SBR7|RECA_HAHCH:0.04181,(tr|M1F8X4|M1F8X4_9ALTE:0.03184,(sp|A1U2E3|RECA_MARAV:0.00871,tr|E4PG70|E4PG70_MARAH:0.00957):0.01533):0.02258):0.01266):0.00286):0.00371):0.00641,((tr|Q0VNJ9|Q0VNJ9_ALCBS:0.01257,tr|K0CFE1|K0CFE1_ALCDB:0.01797):0.04453,(tr|E1VIB4|E1VIB4_9GAMM:0.06000,(tr|F3E8G8|F3E8G8_PSESL:0.05868,((tr|S6AMU8|S6AMU8_PSERE:0.01774,(sp|C1DSQ4|RECA_AZOVD:0.01695,(sp|A6V1H2|RECA_PSEA7:0.01463,(tr|A0A024HCV9|A0A024HCV9_PSESB:0.01228,tr|M4XDP1|M4XDP1_PSEDE:0.01137):0.00421):0.00308):0.00436):0.00504,(((tr|F6AEG9|F6AEG9_PSEF1:0.01001,(tr|F4DNX8|F4DNX8_PSEMN:0.00680,tr|A4XWQ4|A4XWQ4_PSEMY:0.00573):0.00513):0.00855,(tr|I7A7A0|I7A7A0_PSEST:0.01282,((tr|A4VJP2|A4VJP2_PSEU5:-0.00039,tr|F2MX98|F2MX98_PSEU6:0.00039):0.00302,(tr|L0GN01|L0GN01_PSEST:0.00257,(tr|W8R5C3|W8R5C3_PSEST:0.00247,(tr|I4CS11|I4CS11_PSEST:0.00080,tr|F8H4G9|F8H4G9_PSEUT:0.00118):0.00122):0.00065):0.00103):0.00524):0.00773):0.00400,((((sp|Q4KHC1|RECA_PSEF5:0.00378,tr|I4XW80|I4XW80_9PSED:0.00432):0.00548,(sp|Q48F94|RECA_PSE14:0.00776,tr|W0H6G7|W0H6G7_PSECI:0.00830):0.00261):0.00373,((tr|F2K8I4|F2K8I4_PSEBN:0.00478,(sp|Q3KH38|RECA_PSEPF:0.00073,tr|V8R9X0|V8R9X0_9PSED:0.00037):0.00322):0.00958,(tr|V9QSW6|V9QSW6_9PSED:0.00158,(sp|C3KDG0|RECA_PSEFS:0.00093,tr|M4JZC5|M4JZC5_9PSED:0.00057):0.00173):0.00745):0.00342):0.01570,(tr|A0A059UX29|A0A059UX29_PSEPU:0.00191,((sp|Q1I6B7|RECA_PSEE4:0.00234,tr|U5VI30|U5VI30_9PSED:0.00204):0.00348,(sp|B1JDA2|RECA_PSEPW:0.00490,(tr|T2HBU4|T2HBU4_PSEPU:0.00271,(sp|B0KT20|RECA_PSEPG:-0.00105,(sp|A5W7V2|RECA_PSEP1:-0.00403,(tr|V9WQG1|V9WQG1_9PSED:-0.01410,tr|A0A059UWT1|A0A059UWT1_PSEPU:0.02070):0.00455):0.00242):0.00326):0.00274):0.00216):0.01384):0.00644):0.00354):0.00126):0.02228):0.01010):0.00496):0.00659):0.01083,(tr|A4AAD0|A4AAD0_9GAMM:0.03963,((sp|Q21L79|RECA_SACD2:0.02968,sp|C5BMR1|RECA_TERTT:0.03828):0.01354,(tr|B3PJB8|B3PJB8_CELJU:0.04511,tr|K4KS57|K4KS57_SIMAS:0.03893):0.00334):0.02290):0.01225):0.01343):0.00431):0.00837):0.00772):0.00311):0.00196):0.00350):0.00472):0.00310):0.00093):0.00271):0.00159):0.00131):0.00089):0.00160):0.00310):0.00310,(((((((tr|D6LCH3|D6LCH3_FUSNV:0.00397,tr|C7XMS2|C7XMS2_FUSNV:-0.00001):0.00831,((tr|R5XGN0|R5XGN0_9FUSO:0.00137,tr|F7MEM8|F7MEM8_FUSNU:0.00138):0.00505,(sp|Q8RFY0|RECA_FUSNN:0.00635,tr|A5TXF8|A5TXF8_FUSNP:0.00609):0.00169):0.00085):0.11314,(tr|E3H742|E3H742_ILYPC:0.08533,(tr|D1AV21|D1AV21_STRM9:0.09493,(tr|D1ANL2|D1ANL2_SEBTE:0.04120,tr|C7NBP0|C7NBP0_LEPBD:0.04568):0.03128):0.01916):0.00938):0.04193,(tr|B0VJL1|B0VJL1_CLOAI:0.15674,(tr|R6PB89|R6PB89_9CLOT:0.05596,((tr|R7MGI3|R7MGI3_9CLOT:0.01138,tr|R7LXK3|R7LXK3_9FUSO:0.01028):0.01793,(tr|R5SBA7|R5SBA7_9GAMM:0.03091,(tr|R5H2J7|R5H2J7_9SPIR:0.01513,((tr|R5KRT8|R5KRT8_9CLOT:0.00160,tr|R7LNG6|R7LNG6_9CLOT:0.00176):0.01008,(tr|R5DUJ7|R5DUJ7_9CLOT:0.00766,(tr|R7JCG3|R7JCG3_9FUSO:0.00240,tr|R7I1V2|R7I1V2_9CLOT:0.00281):0.00603):0.00463):0.00965):0.01094):0.00541):0.02073):0.06106):0.00588):0.00627,(((tr|F8E5K1|F8E5K1_FLESM:0.05851,tr|D3PAC7|D3PAC7_DEFDS:0.05366):0.01186,(tr|D4H5T8|D4H5T8_DENA2:0.07332,tr|E4TIR0|E4TIR0_CALNY:0.08160):0.00165):0.05278,(tr|B2KEX6|B2KEX6_ELUMP:0.12428,tr|B1GYL2|B1GYL2_UNCTG:0.10969):0.00727):0.00663):0.00317,((((tr|R7EXC7|R7EXC7_9BACT:0.12857,(tr|F4KJP7|F4KJP7_PORAD:0.13075,((sp|B2RJN1|RECA_PORG3:0.08011,tr|R5G0L8|R5G0L8_9PORP:0.10203):0.00775,(tr|B6YQ33|B6YQ33_AZOPC:0.08511,((tr|R7HRM1|R7HRM1_9BACT:0.08456,(tr|R7J2V1|R7J2V1_9BACT:0.06776,(tr|R5AS26|R5AS26_9BACT:0.05619,tr|R5BCD7|R5BCD7_9BACE:0.06998):0.00583):0.01906):0.00468,((tr|D3I9G8|D3I9G8_9BACT:0.06598,(((tr|F9D1U6|F9D1U6_PREDD:0.03858,tr|R5FBE0|R5FBE0_9BACT:0.03301):0.01954,((tr|I1YUW3|I1YUW3_PREI7:0.02759,(tr|R5PAA1|R5PAA1_9BACT:0.02114,(tr|D9RRN8|D9RRN8_PREMB:0.00636,tr|F2KVF9|F2KVF9_PREDF:0.00438):0.01860):0.00550):0.00837,(sp|Q59717|RECA_PRER2:0.04079,((tr|R5PW89|R5PW89_9BACT:0.02822,(tr|R6EYM5|R6EYM5_9BACT:0.00112,tr|R7H3H2|R7H3H2_9BACT:0.00286):0.02508):0.00527,(tr|R6W935|R6W935_9BACT:0.02755,(tr|R5KE61|R5KE61_9BACT:0.01260,(tr|R5M082|R5M082_9BACT:0.00494,tr|R5CEP7|R5CEP7_9BACT:0.00659):0.00481):0.01639):0.00140):0.00132):0.00193):0.00550):0.00479,((tr|R6X643|R6X643_9BACT:0.02207,(tr|R6PWJ2|R6PWJ2_9BACT:0.02272,tr|R6C1I3|R6C1I3_9BACT:0.02336):0.00858):0.01976,(tr|R6EUF1|R6EUF1_9BACT:0.03886,tr|R6VTQ9|R6VTQ9_9BACT:0.03942):0.00657):0.00345):0.01120):0.00796,(((tr|F3ZUE3|F3ZUE3_9BACE:0.03849,((((tr|R5JHK0|R5JHK0_9BACE:0.00194,(sp|P22841|RECA_BACFR:-0.01219,(tr|R5RAY2|R5RAY2_9BACE:-0.07195,tr|R6DF19|R6DF19_9BACE:0.07195):0.01312):0.01093):0.01621,((tr|R5UR38|R5UR38_9BACE:0.00744,(tr|R6J896|R6J896_9BACE:0.00554,tr|R6RW30|R6RW30_9BACE:0.00801):0.00215):0.00757,(sp|Q45791|RECA_BACTN:0.00422,tr|R6VDZ8|R6VDZ8_9BACE:0.00181):0.01393):0.00424):0.00965,(tr|R6FK96|R6FK96_9BACE:0.02793,(((tr|R6KSD9|R6KSD9_9BACE:0.00254,tr|R7E6H7|R7E6H7_9BACE:0.00404):0.00588,(tr|R7EH23|R7EH23_9BACE:0.00426,(tr|R6A5D1|R6A5D1_9BACE:0.00295,(tr|R6M9V0|R6M9V0_9BACE:0.00067,tr|R5K8G0|R5K8G0_9BACE:0.00177):0.00145):0.00218):0.00425):0.00184,(tr|E6SN43|E6SN43_BACT6:0.01213,(tr|R5S6Y3|R5S6Y3_9BACE:0.00429,tr|R5C4U7|R5C4U7_9BACE:0.00464):0.00710):0.00113):0.00778):0.00740):0.00661,(tr|R7CYA5|R7CYA5_9BACE:0.03585,((tr|R7NWG7|R7NWG7_9BACE:0.00632,(tr|A6L2X2|A6L2X2_BACV8:0.00101,tr|R6HKV9|R6HKV9_9BACE:0.00010):0.00964):0.00844,((tr|R6CSJ9|R6CSJ9_9BACE:0.00970,(tr|R6CCZ1|R6CCZ1_9BACE:0.00478,(tr|R6MLD8|R6MLD8_9BACE:0.00052,tr|R5MJ24|R5MJ24_9BACE:0.00100):0.00171):0.00275):0.00791,((tr|R6S274|R6S274_9BACE:0.00524,(tr|R6YQA7|R6YQA7_9BACE:0.00327,(tr|R5V7J1|R5V7J1_9BACE:0.00108,tr|R7A9T3|R7A9T3_9BACE:0.00016):0.00223):0.00311):0.00554,(tr|R5TVP8|R5TVP8_9BACE:0.00922,tr|F0QZN7|F0QZN7_BACSH:0.00705):0.00345):0.00319):0.00377):0.00838):0.00080):0.00524):0.01671,(tr|R5NEB8|R5NEB8_9BACT:0.04312,(tr|R7P8Q5|R7P8Q5_9BACT:0.03397,(tr|R5GSH1|R5GSH1_9BACT:0.03855,(tr|R5ZZ76|R5ZZ76_9BACT:0.02509,tr|R7LFQ3|R7LFQ3_9BACT:0.02893):0.00591):0.00427):0.00619):0.01085):0.00582,((tr|G8UL93|G8UL93_TANFA:0.04589,(tr|R7JNS1|R7JNS1_9PORP:0.01599,(tr|A6LBZ5|A6LBZ5_PARD8:0.01394,(tr|R6WR50|R6WR50_9PORP:0.00262,tr|R5DHP7|R5DHP7_9PORP:0.00380):0.01054):0.00720):0.02595):0.01465,(tr|E4T0X7|E4T0X7_PALPW:0.04874,((tr|R5EPX8|R5EPX8_9BACE:0.00220,tr|W0ERT0|W0ERT0_9PORP:0.00218):0.01503,(tr|R5IMW3|R5IMW3_9PORP:0.01869,(tr|R7DF02|R7DF02_9PORP:0.01298,tr|R5Y345|R5Y345_9BACE:0.01498):0.00218):0.00313):0.02744):0.01017):0.00336):0.00612):0.00236):0.00587):0.00276):0.00709):0.00703):0.01007,(((tr|U3Q5S6|U3Q5S6_9FLAO:0.02066,(tr|I3QFW0|I3QFW0_9FLAO:0.01393,tr|M4ZRM3|M4ZRM3_9FLAO:0.01483):0.00596):0.01255,(tr|G7SQU2|G7SQU2_9FLAO:0.02978,(tr|G8LR29|G8LR29_9FLAO:0.03640,(tr|D0JBR4|D0JBR4_BLASB:0.02219,(tr|L7YF44|L7YF44_9FLAO:0.00366,tr|D0J8K4|D0J8K4_BLASP:0.00106):0.01990):0.00560):0.00166):0.00836):0.09840,((tr|C7M914|C7M914_CAPOD:0.12499,((tr|E4TBP8|E4TBP8_RIEAD:0.00161,tr|J9R5I2|J9R5I2_RIEAN:0.00083):0.06454,(tr|I3ZZ06|I3ZZ06_ORNRL:0.06129,(tr|F0NXX1|F0NXX1_WEEVC:0.04692,tr|C6X028|C6X028_FLAB3:0.06049):0.00601):0.00433):0.02564):0.00573,((tr|I4AHU2|I4AHU2_FLELS:0.08952,((tr|B3ETT2|B3ETT2_AMOA5:0.05911,tr|K0P9R1|K0P9R1_9BACT:0.07482):0.01202,(((tr|E4RSP0|E4RSP0_LEAB4:0.04204,tr|I2ERP0|I2ERP0_EMTOG:0.04896):0.01655,((tr|D2QD05|D2QD05_SPILD:0.01539,tr|I0K3Y5|I0K3Y5_9BACT:0.02150):0.02785,(tr|F8EN69|F8EN69_RUNSL:0.03428,tr|C6VUG8|C6VUG8_DYAFD:0.03635):0.00210):0.01374):0.00988,(tr|W8F4Y8|W8F4Y8_9BACT:0.05751,(sp|Q11QM8|RECA_CYTH3:0.04559,(tr|E4TLR9|E4TLR9_MARTH:0.04385,(tr|G0IWT0|G0IWT0_CYCMS:0.02879,(tr|L0FSS4|L0FSS4_ECHVK:0.02483,(tr|A3HWX3|A3HWX3_9BACT:0.02109,tr|I3Z0E6|I3Z0E6_BELBD:0.02460):0.00197):0.00688):0.00949):0.00518):0.01106):0.00663):0.00894):0.01410):0.01650,((tr|H6L2B0|H6L2B0_SAPGL:0.07493,tr|F4KXJ3|F4KXJ3_HALH1:0.07529):0.04571,((tr|C7PK11|C7PK11_CHIPD:0.05105,(tr|W0F4K4|W0F4K4_9SPHI:0.04745,tr|G8TCH0|G8TCH0_NIAKG:0.03271):0.00972):0.04621,(((tr|R5WPM1|R5WPM1_9BACT:0.05349,(tr|R7JJ33|R7JJ33_9BACT:0.02276,(tr|R6VZ60|R6VZ60_9BACT:0.01880,(tr|R5W192|R5W192_9BACT:0.00752,(tr|I3YHG2|I3YHG2_ALIFI:0.00407,tr|R6XLX1|R6XLX1_9BACT:0.00703):0.00300):0.00715):0.00700):0.01865):0.03604,((tr|R5BNP6|R5BNP6_9BACE:0.03305,((tr|R5SF15|R5SF15_9BACE:0.00844,(tr|R6SXT4|R6SXT4_9BACE:0.00562,tr|R6E658|R6E658_9BACE:0.00773):0.00155):0.02448,(tr|R5B9V3|R5B9V3_9BACT:0.00196,tr|R6YCK3|R6YCK3_9BACT:0.00314):0.02130):0.00432):0.02208,(tr|U5Q6P9|U5Q6P9_9BACT:0.04251,tr|R5IEV3|R5IEV3_9BACT:0.04242):0.01178):0.02689):0.00698,((tr|X5DC16|X5DC16_9BACT:0.06284,(tr|R6FGI5|R6FGI5_9PORP:0.01728,(tr|R5V0L0|R5V0L0_9PORP:0.01450,tr|R5NWZ9|R5NWZ9_9PORP:0.00937):0.00591):0.05096):0.01393,((tr|F2IGN3|F2IGN3_FLUTR:0.07011,((tr|H8KNW0|H8KNW0_SOLCM:0.02372,tr|H1YF08|H1YF08_9SPHI:0.02810):0.00907,(tr|F0S779|F0S779_PEDSD:0.03482,(tr|F4C814|F4C814_SPHS2:0.02851,tr|C6XTH0|C6XTH0_PEDHD:0.02584):0.00737):0.00196):0.02997):0.00257,(tr|G8R152|G8R152_OWEHD:0.07447,(tr|F9YU46|F9YU46_CAPCC:0.06679,((tr|A2TYC4|A2TYC4_9FLAO:0.04690,((tr|A6H1S7|A6H1S7_FLAPJ:0.02136,(tr|A5FLA2|A5FLA2_FLAJ1:0.01147,tr|G2Z4Y2|G2Z4Y2_FLABF:0.00883):0.01209):0.00734,(tr|G8X517|G8X517_FLACA:0.02451,(tr|H1ZE83|H1ZE83_MYROD:0.02596,tr|H8XS56|H8XS56_FLAIG:0.02321):0.00134):0.00498):0.01607):0.00682,(tr|L7W4R2|L7W4R2_NONDD:0.04980,(((tr|K4IS25|K4IS25_PSYTT:0.04320,(tr|A3U6B8|A3U6B8_CROAH:0.03320,(tr|D5BBL5|D5BBL5_ZUNPS:0.02664,tr|A0M6E4|A0M6E4_GRAFK:0.02907):0.00158):0.00236):0.00701,(tr|I3YV09|I3YV09_AEQSU:0.03315,tr|F4AZA1|F4AZA1_DOKS4:0.03261):0.00384):0.00390,((tr|F6GGH3|F6GGH3_LACS5:0.02922,tr|T2KQP1|T2KQP1_9FLAO:0.03100):0.01145,(tr|A4CHW1|A4CHW1_ROBBH:0.02971,((tr|E6XAC9|E6XAC9_CELAD:0.02268,(tr|A4ANZ6|A4ANZ6_MARSH:0.01739,tr|G0L4Z3|G0L4Z3_ZOBGA:0.01599):0.00410):0.00631,(tr|G2PQ05|G2PQ05_MURRD:0.02325,tr|F0RHY0|F0RHY0_CELLC:0.02797):0.00431):0.00347):0.00879):0.00277):0.00442):0.00689):0.01079):0.00874):0.00036):0.00834):0.00490):0.00539):0.00297):0.00268):0.00166):0.00466):0.00330):0.01081,((sp|B3QSD5|RECA_CHLT3:0.05676,((tr|B4S4R7|B4S4R7_PROA2:0.04061,tr|B3ENK1|B3ENK1_CHLPB:0.04558):0.01878,((sp|B3QQT8|RECA_CHLP8:0.01590,sp|O52393|RECA_CHLTE:0.01708):0.02601,((tr|A4SD03|A4SD03_PROVI:0.02623,tr|Q3B668|Q3B668_PELLD:0.01921):0.01940,(sp|Q3AU08|RECA_CHLCH:0.03653,(tr|B4SFE4|B4SFE4_PELPB:0.03450,(sp|B3EGP4|RECA_CHLL2:0.02238,tr|A1BIQ4|A1BIQ4_CHLPD:0.02243):0.00934):0.00400):0.00533):0.01243):0.00192):0.01208):0.05226,((tr|R7EVH5|R7EVH5_9BACT:0.12032,tr|A7HDQ8|A7HDQ8_ANADF:0.12857):0.07226,(tr|Q6YPK9|Q6YPK9_ONYPE:0.06671,(tr|J9R2B3|J9R2B3_RIEAN:0.08081,(tr|H8M9H6|H8M9H6_RIEAD:-0.01693,tr|L7TXN4|L7TXN4_RIEAN:0.01693):0.04978):0.06615):0.05111):0.02177):-0.02087):0.01312,((tr|V6DFB1|V6DFB1_9DELT:0.17247,((((tr|G0AKU3|G0AKU3_BORBD:0.01220,(tr|C0AP42|C0AP42_9SPIO:0.00849,(tr|E4QGK7|E4QGK7_BORBN:0.00248,(tr|E4S0W4|E4S0W4_BORBJ:0.00095,(tr|B9X3U0|B9X3U0_BORBG:0.00148,(sp|B7J164|RECA_BORBZ:0.00038,(tr|E2JP78|E2JP78_BORBG:0.00025,tr|C0SZY9|C0SZY9_BORBG:0.00085):0.00106):0.00053):0.00056):0.00080):0.00142):0.00922):0.00488,(tr|K0DFL3|K0DFL3_BORGR:0.01190,(sp|Q662N0|RECA_BORGA:0.01394,(tr|C0AQ39|C0AQ39_9SPIO:0.00901,((tr|D6RWX8|D6RWX8_BORVA:0.00706,(tr|E2JML8|E2JML8_BORAF:0.00260,(sp|Q0SP32|RECA_BORAP:0.00332,tr|K4IUG8|K4IUG8_BORAF:0.00392):0.00092):0.00223):0.00541,(tr|G8QD83|G8QD83_BORGR:0.01294,(tr|B7XTL8|B7XTL8_BORGR:0.00155,tr|B7XUE1|B7XUE1_BORGR:0.00408):0.00231):0.00257):0.00047):0.00127):0.00291):0.00301):0.03487,((sp|B5RLK6|RECA_BORDL:0.00099,tr|W5SGY8|W5SGY8_9SPIO:0.00200):0.04606,(tr|W5SP15|W5SP15_BORAN:0.02486,(((tr|W5T407|W5T407_BORHE:0.00028,tr|W5S843|W5S843_BORHE:0.00095):0.01665,(sp|B2RZJ7|RECA_BORHD:0.00216,tr|W5SZ20|W5SZ20_BORHE:0.00127):0.00431):0.01146,((tr|W5SDU5|W5SDU5_9SPIO:0.00695,tr|S5YPQ0|S5YPQ0_9SPIO:0.00606):0.01854,(tr|W5SUC5|W5SUC5_9SPIO:0.02862,(sp|A1QYT1|RECA_BORT9:0.00130,tr|W5SRJ4|W5SRJ4_BORPR:0.00088):0.01934):0.00766):0.00044):0.00223):0.01237):0.00758):0.07970,((tr|F4GK64|F4GK64_SPICD:0.06606,(tr|G8QW38|G8QW38_SPHPG:0.02434,tr|F0RYZ8|F0RYZ8_SPHGB:0.02746):0.04240):0.02649,((((tr|F2NVX5|F2NVX5_TRES6:0.05591,tr|F4LQD9|F4LQD9_TREBD:0.04649):0.03165,(tr|F8F3E3|F8F3E3_TRECH:0.04559,(tr|F5YHW2|F5YHW2_TREPZ:0.04445,tr|F5YC58|F5YC58_TREAZ:0.05751):0.00445):0.00964):0.01216,((sp|O83690|RECA_TREPA:0.00154,tr|F7XTB9|F7XTB9_TREPU:0.00120):0.08949,(tr|S6A8D0|S6A8D0_9SPIO:0.02925,(sp|P62221|RECA_TREDE:0.00060,tr|M2AXP9|M2AXP9_TREDN:0.00049):0.02203):0.04814):0.01218):0.01076,(tr|G0GE49|G0GE49_SPITZ:0.09891,(tr|E1R2Y7|E1R2Y7_SPISS:0.06173,(tr|H9UJ87|H9UJ87_SPIAZ:0.06576,tr|V5WHZ8|V5WHZ8_9SPIO:0.07131):0.00314):0.01531):0.00133):0.00714):0.00128):0.02977):0.00743,(((tr|D8M4M1|D8M4M1_BLAHO:0.12397,(tr|D7G5P5|D7G5P5_ECTSI:0.10883,(tr|K3X0G0|K3X0G0_PYTUL:0.03991,(tr|D0RMM0|D0RMM0_PHYIT:0.03233,(tr|M4C6U1|M4C6U1_HYAAE:0.01456,(tr|D0NH68|D0NH68_PHYIT:0.01477,(tr|H3G8Y8|H3G8Y8_PHYRM:0.00757,tr|M4BPH2|M4BPH2_HYAAE:0.00151):0.00609):0.01350):0.00788):0.00980):0.08187):0.00886):0.01278,(((tr|K7LYW4|K7LYW4_SOYBN:0.13977,(sp|Q3EAS6|RECA4_ARATH:0.01469,tr|F4JBG2|F4JBG2_ARATH:-0.00570):0.05592):0.03417,((tr|W5CCK8|W5CCK8_WHEAT:0.00036,((tr|I1HUA6|I1HUA6_BRADI:0.03171,(tr|M0XBD0|M0XBD0_HORVD:-0.02162,(tr|W5D8D9|W5D8D9_WHEAT:0.00283,(tr|F2DQG8|F2DQG8_HORVD:0.00220,(tr|M7ZPF4|M7ZPF4_TRIUA:-0.00777,(tr|W5CZ92|W5CZ92_WHEAT:-0.05375,tr|W5CCC5|W5CCC5_WHEAT:0.06628):0.00998):0.00642):0.00436):0.01928):0.00973):0.00781,((tr|J3L6T9|J3L6T9_ORYBR:0.00587,(tr|Q5N6Y9|Q5N6Y9_ORYSJ:0.00079,tr|I1NUC6|I1NUC6_ORYGL:0.00169):0.00733):0.03013,(tr|K3XI24|K3XI24_SETIT:0.02197,(tr|B4F8K0|B4F8K0_MAIZE:0.01603,tr|C5XFF2|C5XFF2_SORBI:0.01525):0.00670):0.01564):0.00620):0.00622):0.03760,((tr|M0S4G3|M0S4G3_MUSAM:0.07299,tr|M0RT89|M0RT89_MUSAM:0.08467):0.00952,((tr|M0SG01|M0SG01_MUSAM:0.08811,(tr|K3ZIK6|K3ZIK6_SETIT:0.05888,(tr|J3N7N0|J3N7N0_ORYBR:0.01809,(tr|Q53QJ3|Q53QJ3_ORYSJ:0.00138,tr|I1R2S8|I1R2S8_ORYGL:0.00039):0.02301):0.02634):0.03157):0.01064,(tr|W1P8Z4|W1P8Z4_AMBTC:0.07420,(((sp|Q9ZUP2|RECA3_ARATH:0.02090,(tr|M4FHU7|M4FHU7_BRARP:0.00805,tr|M4EQL3|M4EQL3_BRARP:0.00917):0.01204):0.04103,(tr|B9RK79|B9RK79_RICCO:0.05342,(tr|U5FFW4|U5FFW4_POPTR:0.01124,tr|B9HDY6|B9HDY6_POPTR:0.00941):0.03348):0.00853):0.00691,((tr|G7IIL3|G7IIL3_MEDTR:0.04150,(tr|K7MBY5|K7MBY5_SOYBN:0.00707,tr|I1L1J2|I1L1J2_SOYBN:0.00477):0.02366):0.02952,(tr|D7TB64|D7TB64_VITVI:0.04813,(tr|M1C545|M1C545_SOLTU:0.01256,(tr|M1C546|M1C546_SOLTU:0.00297,tr|K4C2Q3|K4C2Q3_SOLLC:0.00683):0.00614):0.03287):0.01666):0.00161):0.01003):0.00449):0.00474):0.00454):0.01422):0.08077,(sp|Q75JL2|RECAM_DICDI:0.07253,(tr|F4QCT2|F4QCT2_DICFS:0.04074,tr|D3B236|D3B236_POLPA:0.03397):0.02452):0.08335):0.00248):0.01675,((((sp|Q7NFV8|RECA_GLOVI:0.01783,tr|U5QH01|U5QH01_9CYAN:0.01650):0.06473,((tr|Q2JVF7|Q2JVF7_SYNJA:0.01527,tr|Q2JK85|Q2JK85_SYNJB:0.00951):0.08581,(tr|K9SQ25|K9SQ25_9SYNE:0.08450,(((tr|A8ZKA1|A8ZKA1_ACAM1:0.00859,tr|A8ZP31|A8ZP31_ACAM1:0.01010):0.01933,(tr|B0CCZ6|B0CCZ6_ACAM1:0.01915,(tr|B0C5Y5|B0C5Y5_ACAM1:0.01434,(tr|A8ZPF7|A8ZPF7_ACAM1:0.00623,tr|A8ZLV5|A8ZLV5_ACAM1:0.01075):0.01085):0.00246):0.00553):0.05572,(((tr|L8ANZ2|L8ANZ2_BACIU:-0.02647,(sp|P74737|RECA_SYNY3:-0.01304,tr|L8APD7|L8APD7_BACIU:0.01595):0.02894):0.05508,(tr|K9T190|K9T190_9CYAN:0.04156,((tr|K9YX77|K9YX77_DACSA:0.00554,tr|K9Y6W5|K9Y6W5_HALP7:0.00468):0.04600,((tr|D3EPX4|D3EPX4_ATETH:0.04149,((sp|B1WW59|RECA_CYAA5:0.02367,sp|B7JZS9|RECA_CYAP8:0.01655):0.01043,(tr|B0JV95|B0JV95_MICAN:0.02872,(sp|B7KLB5|RECA_CYAP7:0.00971,tr|E0UJS1|E0UJS1_CYAP2:0.00717):0.02235):0.00670):0.00371):0.00324,(((sp|P14582|RECA_SYNP2:0.02498,tr|K9PXJ0|K9PXJ0_9CYAN:0.02571):0.01794,(tr|K9YLY6|K9YLY6_CYASC:0.02416,tr|K9Z3D8|K9Z3D8_CYAAP:0.02477):0.00959):0.00981,(tr|K9XUU5|K9XUU5_STAC7:0.04732,tr|K9WIJ1|K9WIJ1_9CYAN:0.04325):0.00016):0.00147):0.00449):0.00665):0.00822):0.01475,((tr|K9TDW2|K9TDW2_9CYAN:0.05940,tr|K9SHM3|K9SHM3_9CYAN:0.07006):0.00459,((tr|K9VCS6|K9VCS6_9CYAN:0.05522,(sp|Q111E0|RECA_TRIEI:0.05087,(tr|K1WE90|K1WE90_ARTPT:0.00967,tr|D4ZN39|D4ZN39_ARTPN:0.00777):0.03127):0.01271):0.00705,((sp|B8HR52|RECA_CYAP4:0.05283,(tr|B0C288|B0C288_ACAM1:0.05476,(sp|Q8DH70|RECA_THEEB:0.03190,tr|V5V6G0|V5V6G0_9CHRO:0.02741):0.02287):0.00602):0.00332,(((tr|K9UFL7|K9UFL7_9CHRO:0.04200,tr|K9VXB6|K9VXB6_9CYAN:0.04040):0.01562,(((tr|K9QJZ3|K9QJZ3_9NOSO:0.02075,((((tr|D7E1E7|D7E1E7_NOSA0:0.01278,tr|K9ZFW4|K9ZFW4_ANACC:0.01268):0.01001,(tr|K9WSY6|K9WSY6_9NOST:0.01227,(tr|K9R1G0|K9R1G0_NOSS7:0.00801,(sp|P14167|RECA_ANAVT:0.00103,sp|P58552|RECA_NOSS1:0.00251):0.00534):0.00433):0.00167):0.00147,(sp|B2IWJ2|RECA_NOSP7:0.01447,tr|A0ZKA5|A0ZKA5_NODSP:0.01782):0.00072):0.00227,(tr|K9PPA7|K9PPA7_9CYAN:0.01467,tr|K7WJ94|K7WJ94_9NOST:0.02318):0.00126):0.00205):0.01045,(tr|K9UWT6|K9UWT6_9CYAN:0.03229,tr|K9RJN5|K9RJN5_9CYAN:0.03396):0.00262):0.01029,(tr|K8GTM4|K8GTM4_9CYAN:0.03948,(tr|K9RRN9|K9RRN9_SYNP3:0.04382,(tr|K9TWN4|K9TWN4_9CYAN:0.02671,tr|K9XAA9|K9XAA9_9CHRO:0.02743):0.00864):0.00325):0.00492):0.00172):0.00744,(sp|Q31RD9|RECA_SYNE7:0.04651,(tr|K9S342|K9S342_9CYAN:0.04105,((((sp|A2BYU0|RECA_PROM5:0.00341,sp|Q7UZU3|RECA_PROMP:0.00332):0.00503,(sp|A3PF51|RECA_PROM0:0.00150,sp|A8G766|RECA_PROM2:0.00194):0.00352):0.02257,(sp|A2C503|RECA_PROM1:0.02058,(sp|A9BCQ0|RECA_PROM4:0.01435,sp|Q7V9V8|RECA_PROMA:0.01133):0.00507):0.00801):0.00669,((sp|Q3AUV9|RECA_SYNS9:0.01736,((sp|Q7U4K5|RECA_SYNPX:0.00849,(sp|Q3AMM5|RECA_SYNSC:0.00025,tr|W0GRJ8|W0GRJ8_9SYNE:0.00195):0.00747):0.00660,(sp|A2CC22|RECA_PROM3:0.01772,(sp|A5GIV0|RECA_SYNPW:0.00721,sp|Q0ID00|RECA_SYNS3:0.00487):0.00510):0.00475):0.00355):0.00553,(tr|K9P8Q1|K9P8Q1_CYAGP:0.02989,tr|A5GVV5|A5GVV5_SYNR3:0.02485):0.00091):0.00632):0.02020):0.00912):0.00762):0.00281):0.00283):0.00158):0.00555):0.00539):0.00806):0.00756):0.00581):0.02187,(((tr|A8I670|A8I670_CHLRE:0.04243,tr|D8U914|D8U914_VOLCA:0.04165):0.15217,((tr|M0UG68|M0UG68_HORVD:-0.00499,(tr|M0UG66|M0UG66_HORVD:-0.00391,(tr|I1MI58|I1MI58_SOYBN:0.04047,(((tr|M0UG71|M0UG71_HORVD:-0.01957,((tr|I1GQ30|I1GQ30_BRADI:0.00471,(tr|M7YGP0|M7YGP0_TRIUA:0.00321,(tr|W5EYX0|W5EYX0_WHEAT:0.00415,(tr|W5FRH6|W5FRH6_WHEAT:-0.00124,(tr|F2DTB8|F2DTB8_HORVD:0.01117,(tr|M0UG65|M0UG65_HORVD:-0.00809,(tr|M0UG69|M0UG69_HORVD:-0.01339,(tr|M0UG67|M0UG67_HORVD:0.01384,tr|I1GQ96|I1GQ96_BRADI:0.06968):0.00024):0.00377):0.00169):0.00276):0.00003):0.00114):0.00279):0.00334,(tr|K4AAG3|K4AAG3_SETIT:0.00782,(tr|C5WR96|C5WR96_SORBI:0.00474,(tr|I1PDS9|I1PDS9_ORYGL:0.00702,(tr|J3LR17|J3LR17_ORYBR:-0.00214,(tr|Q10G85|Q10G85_ORYSJ:-0.00752,tr|Q6ASS3|Q6ASS3_ORYSJ:0.00752):0.00379):0.00391):0.00365):0.00496):0.00037):0.01661):0.01205,((tr|D7SX10|D7SX10_VITVI:0.02327,tr|M0S7K0|M0S7K0_MUSAM:0.02758):0.00630,(tr|M1C030|M1C030_SOLTU:0.02278,(tr|B9SVD4|B9SVD4_RICCO:0.01441,tr|U5GXJ6|U5GXJ6_POPTR:0.01245):0.01004):0.00455):0.00243):0.00550,(tr|W1NQP0|W1NQP0_AMBTC:0.03837,(tr|A8MQK1|A8MQK1_ARATH:-0.00393,(sp|Q39199|RECAC_ARATH:0.00924,(tr|M4CVZ6|M4CVZ6_BRARP:0.00267,tr|M4CHE0|M4CHE0_BRARP:0.00188):0.00390):0.00751):0.01496):0.00260):0.00313):0.00647):0.00442):0.11020,((tr|A4S409|A4S409_OSTLU:0.03138,tr|Q00ZP1|Q00ZP1_OSTTA:0.03112):0.03784,(tr|C1E9Q3|C1E9Q3_MICSR:0.05380,tr|C1MIH8|C1MIH8_MICPC:0.05996):0.00466):0.08468):0.01968):0.01300,((tr|D8LH04|D8LH04_ECTSI:0.11072,(tr|B7FQ63|B7FQ63_PHATC:0.07299,(tr|K0SIK3|K0SIK3_THAOC:0.04216,tr|B5YLR6|B5YLR6_THAPS:0.04218):0.02632):0.02904):0.04446,(tr|K9THT8|K9THT8_9CYAN:0.20941,(tr|C5D9G2|C5D9G2_GEOSW:0.01289,((tr|T0UDW0|T0UDW0_9STRE:0.03435,tr|A4VSE6|A4VSE6_STRSY:0.04194):0.13043,(tr|E8T018|E8T018_GEOS2:0.00219,(tr|G8N208|G8N208_GEOTH:0.00666,tr|S5ZMK9|S5ZMK9_9BACI:0.01157):0.00942):0.00633):0.00809):0.03469):0.04293):0.00124):0.00491):0.02198,((tr|Q2RLQ9|Q2RLQ9_MOOTA:0.15996,((tr|R5LRQ1|R5LRQ1_9SPIR:0.01586,(tr|J9UVS4|J9UVS4_BRAPL:0.00336,(tr|D5U5J2|D5U5J2_BRAM5:0.00087,(tr|C0R0F2|C0R0F2_BRAHW:0.00069,tr|G0ELG8|G0ELG8_BRAIP:0.00040):0.00062):0.00153):0.00828):0.16116,(tr|G7V9N6|G7V9N6_THELD:0.08332,(tr|H0UJ18|H0UJ18_9BACT:0.10174,(tr|I4BYK6|I4BYK6_ANAMD:0.07975,(tr|D5EDA5|D5EDA5_AMICL:0.06862,(tr|E3D0V9|E3D0V9_9BACT:0.05494,(tr|H0UNE6|H0UNE6_9BACT:0.01749,tr|D1B781|D1B781_THEAS:0.01227):0.02871):0.03043):0.00618):0.00731):0.01549):0.07676):0.01155):0.00910,(((((tr|H9UDW4|H9UDW4_FERPD:0.02190,tr|A7HMK5|A7HMK5_FERNB:0.02077):0.05053,(sp|A6LM62|RECA_THEM4:0.03015,tr|B7ID28|B7ID28_THEAB:0.03251):0.03469):0.03359,((sp|B9K7N7|RECA_THENN:0.01804,(sp|A5IL83|RECA_THEP1:0.00490,(sp|P36203|RECA_THEMA:0.00143,sp|B1LAG3|RECA_THESQ:0.00067):0.00292):0.01569):0.05807,(tr|F7YWQ2|F7YWQ2_9THEM:0.04340,tr|A8F8W0|A8F8W0_THELT:0.04477):0.03786):0.02006):0.01581,((sp|A9BEV2|RECA_PETMO:0.09255,tr|H2J3E9|H2J3E9_MARPK:0.09147):0.03636,(tr|C5CES4|C5CES4_KOSOT:0.06469,tr|I2F2E7|I2F2E7_9THEM:0.07585):0.03263):0.00735):0.04270,(tr|Q47RS6|Q47RS6_THEFY:0.04514,tr|M1E4W4|M1E4W4_9FIRM:0.17805):0.03696):0.00584):0.00202):0.00124):0.00165):0.00385):0.00325):0.00235,((((((tr|L0A591|L0A591_DEIPD:0.03030,(tr|F0RN67|F0RN67_DEIPM:0.02862,((tr|H8GV85|H8GV85_DEIGI:0.01793,(sp|P42443|RECA_DEIRA:0.01885,tr|E8UBN7|E8UBN7_DEIML:0.01811):0.00443):0.00538,(sp|Q1IWF2|RECA_DEIGD:0.01245,tr|C1CXY5|C1CXY5_DEIDV:0.01228):0.00528):0.00867):0.00663):0.01517,(tr|C1D2C5|C1D2C5_DEIDV:0.06956,tr|L0A2G1|L0A2G1_DEIPD:0.06341):0.00391):0.07091,(tr|D7CRT4|D7CRT4_TRURR:0.10819,(tr|E4U5M3|E4U5M3_OCEP5:0.06153,(((tr|H9ZTW7|H9ZTW7_THETH:0.00251,(sp|Q5SHB2|RECA_THET8:0.00312,(sp|P61500|RECA_THET2:0.00082,tr|F6DFH1|F6DFH1_THETG:0.00246):0.00180):0.00022):0.02425,(tr|K7RFC0|K7RFC0_THEOS:0.01464,(tr|E8PL88|E8PL88_THESS:0.00809,tr|G8NAR9|G8NAR9_9DEIN:0.00575):0.00533):0.00784):0.03904,(tr|F2NPZ0|F2NPZ0_MARHT:0.03901,(tr|D3PPA2|D3PPA2_MEIRD:0.02809,tr|D7BBX4|D7BBX4_MEISD:0.02386):0.04155):0.00390):0.00926):0.03397):0.00307):0.02830,((tr|F0S216|F0S216_DESTD:0.04217,tr|E8T5I0|E8T5I0_THEA1:0.04936):0.09121,((tr|C0QST0|C0QST0_PERMH:0.03533,(tr|B2V7T2|B2V7T2_SULSY:0.01864,tr|C1DXP9|C1DXP9_SULAA:0.02088):0.02419):0.07321,((tr|B4U5L7|B4U5L7_HYDS0:0.00817,tr|M4V6C5|M4V6C5_9AQUI:0.00639):0.12115,(sp|O67905|RECA_AQUAE:0.07307,(tr|D3DHE7|D3DHE7_HYDTT:0.06241,(tr|D3SLQ7|D3SLQ7_THEAH:0.05889,tr|W0DDS5|W0DDS5_9AQUI:0.04514):0.01120):0.01355):0.01602):0.03374):0.01230):0.01111):0.00761,((tr|W5XD63|W5XD63_9BACT:0.11955,tr|S0EW72|S0EW72_CHTCT:0.11858):0.01733,((tr|B5YEC6|B5YEC6_DICT6:0.00285,tr|B8E2U1|B8E2U1_DICTD:0.00263):0.10398,(tr|I0GJB8|I0GJB8_CALEA:0.14526,tr|B5Y8R3|B5Y8R3_COPPD:0.15072):0.01050):0.00836):0.00165):0.00255,(((sp|P65982|RECA_TROW8:0.10956,(tr|D1AAC0|D1AAC0_THECD:0.04508,((tr|E6JYX1|E6JYX1_PARDN:0.04437,((tr|F6A1M7|F6A1M7_GARVH:0.01721,tr|D2RBP2|D2RBP2_GARV4:0.01876):0.02924,(tr|I6PX86|I6PX86_BIFAN:0.04758,(tr|K4IKU6|K4IKU6_BIFAP:0.03487,(tr|M4RFQ3|M4RFQ3_9BIFI:0.02725,(((tr|W6EZ77|W6EZ77_BIFBR:0.00295,tr|W6ETT4|W6ETT4_BIFBR:0.00010):0.00317,(tr|R5NDM8|R5NDM8_9BIFI:0.00170,(sp|Q8G4G9|RECA_BIFLO:0.00031,tr|E4R2E3|E4R2E3_BIFLM:0.00188):0.00137):0.00164):0.02137,(tr|R6GIS7|R6GIS7_9BIFI:0.02217,(tr|D2QB43|D2QB43_BIFDB:0.01190,(tr|R6P128|R6P128_9BIFI:0.00767,(tr|R5GNV3|R5GNV3_9BIFI:0.00161,tr|A1A272|A1A272_BIFAA:0.00115):0.00563):0.00316):0.00573):0.00281):0.00734):0.00290):0.00574):0.00143):0.00983):0.03111,(((tr|K7RWL8|K7RWL8_PROA4:0.04552,(tr|M9VB98|M9VB98_9ACTO:0.00656,(tr|G7U821|G7U821_PROAA:0.00153,(sp|P0CZ03|RECA_PROAC:0.00066,tr|G8VAX9|G8VAX9_PROAA:0.00171):0.00080):0.00485):0.03758):0.02001,(tr|D7GE70|D7GE70_PROFC:0.05688,(tr|I6WU99|I6WU99_PROPF:0.04814,tr|F5XDV6|F5XDV6_MICPN:0.04777):0.00723):0.00846):0.02177,((tr|C7QAA4|C7QAA4_CATAD:0.07462,((tr|D3Q2A0|D3Q2A0_STANL:0.06316,((tr|I4F237|I4F237_MODMB:0.02139,(tr|D2SDS2|D2SDS2_GEOOG:0.01594,tr|H6RVR2|H6RVR2_BLASD:0.00925):0.00333):0.04404,(tr|F4FCR9|F4FCR9_VERMA:0.00085,((tr|R4LX52|R4LX52_9ACTO:0.00791,tr|U5W8P7|U5W8P7_9ACTO:0.00690):0.00372,((tr|G8SI98|G8SI98_ACTS5:0.00467,tr|I0HGJ4|I0HGJ4_ACTM4:0.00501):0.00650,(tr|E8SAV9|E8SAV9_MICSL:0.00564,(sp|A8M7V5|RECA_SALAI:0.00364,sp|A4X4U1|RECA_SALTO:0.00426):0.00642):0.00241):0.00182):0.01287):0.02549):0.00901):0.00796,((tr|C8XHI3|C8XHI3_NAKMY:0.05406,(tr|E2SEH5|E2SEH5_9ACTO:0.05437,tr|D2Q1S9|D2Q1S9_KRIFD:0.04265):0.00897):0.00489,((tr|E4NI04|E4NI04_KITSK:0.04126,((tr|N0D3N6|N0D3N6_9ACTO:0.00864,tr|G2N9Y6|G2N9Y6_9ACTO:0.00750):0.01873,((sp|P48295|RECA_STRVP:0.00831,(tr|E2QA28|E2QA28_STRC2:0.01205,(tr|A0A059WAB8|A0A059WAB8_STRA9:0.00516,(tr|K4R127|K4R127_9ACTO:0.00213,(tr|M1MI94|M1MI94_STRHY:0.00061,tr|V6KS69|V6KS69_STRRC:0.00061):0.00161):0.00306):0.00218):0.00367):0.00512,((tr|G2NYB7|G2NYB7_STRVO:0.00524,tr|D7CAA3|D7CAA3_STRBB:0.00549):0.00876,((tr|V6KE35|V6KE35_STRNV:0.00902,(tr|N0D3Y8|N0D3Y8_9ACTO:0.00214,(tr|B1VXV8|B1VXV8_STRGG:0.00016,tr|M9TZ06|M9TZ06_9ACTO:0.00108):0.00131):0.00661):0.00377,(tr|F8JQN2|F8JQN2_STREN:0.00961,(tr|B5HF96|B5HF96_STRPR:0.00537,(tr|V4IEV3|V4IEV3_9ACTO:0.01039,(sp|O50487|RECA_STRCO:0.00492,(tr|D6XAT9|D6XAT9_9ACTO:0.00385,(sp|Q82KB1|RECA_STRAW:0.00074,tr|C9Z210|C9Z210_STRSW:0.00158):0.00154):0.00121):0.00266):0.00044):0.00266):0.00077):0.00141):0.00275):0.00395):0.01711):0.02017,(((tr|J7LEW4|J7LEW4_NOCAA:0.01636,tr|D7AYC6|D7AYC6_NOCDD:0.01327):0.03885,(sp|A0LV04|RECA_ACIC1:0.05009,(((tr|E3J133|E3J133_FRASU:0.01861,(tr|F8B389|F8B389_FRADG:0.01667,((tr|A8L6J1|A8L6J1_FRASN:0.00202,(tr|A8L2Z2|A8L2Z2_FRASN:0.10807,tr|A8L0T0|A8L0T0_FRASN:-0.01465):-0.00901):0.00563,(sp|Q0RDW5|RECA_FRAAA:0.00401,(sp|Q2J764|RECA_FRASC:0.00177,tr|I8QU85|I8QU85_9ACTO:0.00373):0.00259):0.00420):0.00627):0.00526):0.02023,((sp|A4FAH9|RECA_SACEN:0.03432,((tr|H5X0Y1|H5X0Y1_9PSEU:0.00848,(tr|C7MVD4|C7MVD4_SACVD:0.00322,(tr|H8G8L2|H8G8L2_9PSEU:0.00525,(tr|H5XEL0|H5XEL0_9PSEU:0.00282,tr|I1D4Z5|I1D4Z5_9PSEU:0.00265):0.00044):0.00123):0.00142):0.01429,((tr|C6WAA4|C6WAA4_ACTMD:0.00420,tr|K0JPN3|K0JPN3_SACES:0.00802):0.00775,(sp|Q9REV6|RECA_AMYMU:0.01235,tr|R4T1Q8|R4T1Q8_AMYOR:0.01203):0.00219):0.00839):0.01065):0.00265,(tr|F4D0F3|F4D0F3_PSEUX:0.03958,((tr|W5WGT1|W5WGT1_9PSEU:0.02562,tr|F6EKL5|F6EKL5_AMYSD:0.02856):0.00988,(((sp|A3PYE3|RECA_MYCSJ:0.01691,((tr|R4MBE4|R4MBE4_MYCTX:-0.00975,tr|R4M0Q3|R4M0Q3_MYCTX:0.04545):0.00414,(sp|A0QIR6|RECA_MYCA1:0.00829,(tr|U5WYV4|U5WYV4_MYCKA:0.00364,(sp|B2HL06|RECA_MYCMM:0.00162,sp|A0PT89|RECA_MYCUA:0.00454):0.00399):0.00452):0.00468):0.00186):0.00284,((sp|Q59560|RECA_MYCS2:0.00676,tr|V5XC21|V5XC21_MYCNE:0.01011):0.00796,(sp|B1MD17|RECA_MYCA9:0.01279,(sp|A4TCL7|RECA_MYCGI:0.01138,(tr|G8RKU3|G8RKU3_MYCRN:0.00552,(tr|L0IY59|L0IY59_MYCSM:0.00571,(sp|A1T7T3|RECA_MYCVP:0.00716,tr|I4BHZ5|I4BHZ5_MYCCN:0.00675):0.00146):0.00276):0.00208):0.00601):0.00111):0.00107):0.00910,(((sp|C0ZYM6|RECA_RHOE4:0.01344,(sp|C1B381|RECA_RHOOB:0.00200,sp|Q0S1P9|RECA_RHOSR:0.00394):0.01077):0.00844,(tr|K0F389|K0F389_9NOCA:0.01713,((tr|E4WGH8|E4WGH8_RHOE1:0.00979,(tr|V9XDS3|V9XDS3_9NOCA:0.00866,tr|A0A059MS42|A0A059MS42_9NOCA:0.00701):0.00218):0.00400,(tr|W5TM11|W5TM11_9NOCA:0.01193,(sp|Q5YT00|RECA_NOCFA:0.00283,tr|H6R3W9|H6R3W9_NOCCG:0.00388):0.00616):0.00381):0.00364):0.00379):0.00301,(tr|D5UMC3|D5UMC3_TSUPD:0.02315,(tr|J9S2D9|J9S2D9_9ACTO:0.01236,(tr|D0LBN6|D0LBN6_GORB4:0.00776,tr|H6MYZ7|H6MYZ7_GORPV:0.00456):0.00354):0.01370):0.00009):0.00430):0.00700):0.00523):0.00085):0.00554):0.00252,((tr|D2AY27|D2AY27_STRRD:0.03248,tr|D6Y821|D6Y821_THEBD:0.02369):0.01586,((sp|A1SJ61|RECA_NOCSJ:0.00909,tr|R7XW45|R7XW45_9ACTO:0.01122):0.03265,(sp|A6W841|RECA_KINRD:0.03200,tr|E6SDM7|E6SDM7_INTC7:0.03130):0.00879):0.00393):0.00253):0.00214):0.00207):0.00359,((tr|E8N9M2|E8N9M2_MICTS:0.03221,(sp|A5CSL7|RECA_CLAM3:0.02714,(sp|Q6AE00|RECA_LEIXX:0.00872,tr|U3P6E1|U3P6E1_LEIXC:0.00511):0.02078):0.00722):0.02742,((tr|F6FSE8|F6FSE8_ISOV2:0.00898,(tr|C5BWN2|C5BWN2_BEUC1:0.03329,((tr|F4H768|F4H768_CELFA:0.00884,(tr|D5UDA6|D5UDA6_CELFN:0.00967,tr|F7ZZQ4|F7ZZQ4_CELGA:0.00626):0.00220):0.01704,(tr|D1BJ41|D1BJ41_SANKS:0.01751,tr|D1C084|D1C084_XYLCX:0.02190):0.00719):0.00479):0.00404):0.00959,(tr|C7MBC8|C7MBC8_BRAFD:0.04697,tr|C7R3G1|C7R3G1_JONDD:0.04359):0.00160):0.00912):0.00188):0.00280):0.00222):0.00430):0.00495):0.00621,((((tr|U3GS27|U3GS27_9CORY:0.03653,((tr|M1NT94|M1NT94_9CORY:0.02201,(sp|Q8FPD3|RECA_COREF:0.01710,((sp|A4QEW3|RECA_CORGB:0.01112,tr|M1UZD0|M1UZD0_9CORY:0.01319):0.00789,(tr|W5Y260|W5Y260_9CORY:0.01283,(sp|P62213|RECA_CORDI:0.00343,(sp|P48288|RECA_CORP2:0.00050,tr|I4AUF6|I4AUF6_CORPS:0.00317):0.00517):0.00916):0.00396):0.00227):0.00307):0.00636,(tr|S5SVI5|S5SVI5_9CORY:0.02354,(tr|D7WFD6|D7WFD6_9CORY:0.02459,(sp|C3PGY9|RECA_CORA7:0.01610,tr|W5XSD8|W5XSD8_9CORY:0.01747):0.00860):0.00165):0.00083):0.00598):0.01810,((tr|X5DRU2|X5DRU2_9CORY:0.01920,(tr|S4XEH7|S4XEH7_9CORY:0.00958,tr|G0HEI5|G0HEI5_CORVD:0.00975):0.00790):0.02239,(tr|C4LJ56|C4LJ56_CORK4:0.04617,((sp|B1VDD6|RECA_CORU7:0.00126,tr|M4KA03|M4KA03_9CORY:0.00024):0.02768,(tr|F8DY07|F8DY07_CORRG:0.01493,(sp|Q4JV77|RECA_CORJK:0.02192,tr|W5WPY8|W5WPY8_9CORY:0.01499):0.00186):0.00881):0.00998):0.00374):0.00913):0.02613,((sp|P35901|RECA_MYCLE:0.02201,(tr|F5YW72|F5YW72_MYCSD:0.01724,(tr|D6ZEN6|D6ZEN6_SEGRD:0.04469,(sp|P0A5U5|RECA_MYCBO:0.00203,tr|L0QX80|L0QX80_9MYCO:0.00259):0.00562):0.00707):0.00200):0.01556,(tr|C7NJ94|C7NJ94_KYTSD:0.04898,(tr|R4M901|R4M901_MYCTX:-0.00315,tr|R4LY05|R4LY05_MYCTX:0.00315):0.00772):0.01792):0.00753):0.01151,((((tr|A9WQ43|A9WQ43_RENSM:0.00973,(sp|A1R548|RECA_ARTAT:0.00648,(sp|B8HG89|RECA_ARTCA:0.00520,(sp|A0JUY4|RECA_ARTS2:0.00303,tr|F0M821|F0M821_ARTPP:0.00201):0.00398):0.00343):0.00125):0.03911,(tr|E1VUK8|E1VUK8_ARTAR:0.04138,tr|C5C9V3|C5C9V3_MICLC:0.04380):0.00219):0.01256,(tr|B2GKH2|B2GKH2_KOCRD:0.04881,(tr|D2NNR7|D2NNR7_ROTMD:0.01195,tr|E3H0E2|E3H0E2_ROTDC:0.01592):0.04414):0.00972):0.01845,(tr|D6ZGW5|D6ZGW5_MOBCV:0.06515,(tr|D7BN84|D7BN84_ARCHD:0.03590,tr|X4QWS1|X4QWS1_9ACTO:0.03045):0.03448):0.00322):0.00664):0.00365):0.00188):0.00278):0.00184):0.00878):0.02099,((sp|Q1AW43|RECA_RUBXD:0.04413,tr|A0A023X3E9|A0A023X3E9_9ACTN:0.04847):0.06180,((((tr|E1R0A6|E1R0A6_OLSUV:0.03889,tr|C8W6W8|C8W6W8_ATOPD:0.04330):0.01829,(tr|R5ZN19|R5ZN19_9ACTN:0.05702,(tr|R7D9B8|R7D9B8_9ACTN:0.03343,(tr|F2N7Y0|F2N7Y0_CORGP:0.04079,tr|R7AL43|R7AL43_9ACTN:0.03589):0.00053):0.00726):0.01403):0.02406,(tr|C7N5C2|C7N5C2_SLAHD:0.07445,((tr|C7MNG4|C7MNG4_CRYCD:0.04736,(tr|S6CKX7|S6CKX7_9ACTN:0.01963,(tr|D6E6Q7|D6E6Q7_9ACTN:0.01613,(tr|F7V1C1|F7V1C1_EEGSY:0.00877,tr|C8WHJ6|C8WHJ6_EGGLE:0.00959):0.00435):0.00376):0.02071):0.01868,(tr|R7B698|R7B698_9ACTN:0.03575,(tr|R7BNR5|R7BNR5_9ACTN:0.03438,(tr|R6HK23|R6HK23_9ACTN:0.01034,(tr|R7CF94|R7CF94_9ACTN:0.00452,tr|R5G2F2|R5G2F2_9ACTN:0.00500):0.01238):0.01037):0.00770):0.01148):0.00945):0.01465):0.03772,(tr|D3FE48|D3FE48_CONWI:0.13637,(tr|M5AP82|M5AP82_9ACTN:0.07764,tr|C7LXZ9|C7LXZ9_ACIFD:0.08323):0.02561):0.00501):0.00336):0.00170):0.00523,(((tr|E8MZ43|E8MZ43_ANATU:0.09612,(tr|I0I5J0|I0I5J0_CALAS:0.04040,tr|I0HYF4|I0HYF4_CALAS:0.04374):0.06250):0.03093,((tr|D8K207|D8K207_DEHLB:0.09524,(tr|A5FPE2|A5FPE2_DEHMB:0.00492,(tr|V5QFE4|V5QFE4_9CHLR:0.00383,tr|Q3Z648|Q3Z648_DEHM1:0.00450):0.00178):0.07762):0.06125,(tr|V5RTQ5|V5RTQ5_9BACT:0.13792,((tr|B9KXK1|B9KXK1_THERP:0.04836,tr|D1C294|D1C294_SPHTD:0.06141):0.02049,(tr|D1CDJ0|D1CDJ0_THET1:0.08686,(sp|A9AXA6|RECA_HERA2:0.05686,((sp|O52394|RECA_CHLAA:0.00978,sp|B8GAQ9|RECA_CHLAD:0.01437):0.03546,(sp|A7NN87|RECA_ROSCS:0.00607,sp|A5UXX8|RECA_ROSS1:0.00905):0.03369):0.02477):0.01926):0.00213):0.01754):0.00731):0.00133):0.00589,((tr|I0IAP5|I0IAP5_PHYMF:0.10057,((tr|E8R324|E8R324_ISOPI:0.05488,tr|L0DL18|L0DL18_SINAD:0.05333):0.05210,((sp|Q7UJJ0|RECA_RHOBA:0.07257,tr|D2R086|D2R086_PIRSD:0.07822):0.03722,(tr|D5SQ03|D5SQ03_PLAL2:0.08382,tr|F0SRX4|F0SRX4_PLABD:0.08638):0.02433):0.00692):0.02256):0.02194,(((tr|B5LMU1|B5LMU1_CHLPE:0.02989,(sp|Q9Z7E4|RECA_CHLPN:0.03131,((sp|Q9PLS6|RECA_CHLMU:0.00381,(sp|B0B8M5|RECA_CHLT2:0.00104,sp|Q3KL45|RECA_CHLTA:0.00318):0.00280):0.01872,(tr|W8JGH0|W8JGH0_9CHLA:0.00901,((sp|Q821E6|RECA_CHLCV:0.00274,sp|Q256J8|RECA_CHLFF:0.00316):0.00386,(sp|Q5L4P3|RECA_CHLAB:0.00407,tr|F6F728|F6F728_CHLPS:0.00367):0.00360):0.00179):0.01433):0.00853):0.00523):0.05941,(tr|F8L567|F8L567_SIMNZ:0.07770,(tr|Q6M9N0|Q6M9N0_PARUW:0.06089,(tr|F8L286|F8L286_PARAV:0.04753,tr|D6YTB6|D6YTB6_WADCW:0.04851):0.00269):0.02838):0.00354):0.05369,(((tr|W0ITI4|W0ITI4_9BACT:0.04306,tr|B1ZWP7|B1ZWP7_OPITP:0.05085):0.04482,(tr|R7L841|R7L841_9BACT:0.07596,tr|D5ELH9|D5ELH9_CORAD:0.07717):0.00998):0.03577,(tr|B3DW93|B3DW93_METI4:0.11331,(tr|R7DWG9|R7DWG9_9BACT:0.01323,(tr|R6JCM3|R6JCM3_9BACT:0.00053,tr|B2UPW5|B2UPW5_AKKM8:0.00056):0.01079):0.09299):0.01662):0.03739):0.00844):0.00575):0.00245):0.00129):0.00137):0.00103):0.00168):0.00139):0.00152,(((tr|E3EKQ3|E3EKQ3_PAEPS:0.10796,(((tr|C8WWM7|C8WWM7_ALIAD:0.05453,tr|D5WPQ5|D5WPQ5_KYRT2:0.04636):0.01235,((((tr|F8FMU0|F8FMU0_PAEMK:-0.00439,tr|I0BP63|I0BP63_9BACL:0.00439):0.03433,(((tr|G7W4P8|G7W4P8_PAETH:0.00628,(tr|V5WX12|V5WX12_PAEPO:0.00184,(tr|E3EHJ1|E3EHJ1_PAEPS:0.00049,tr|W8TVY0|W8TVY0_PAEPO:0.00061):0.00148):0.00160):0.02107,(tr|X5A1T5|X5A1T5_9BACL:0.02259,tr|D3E677|D3E677_GEOS4:0.01823):0.00554):0.01380,(tr|L0ECZ5|L0ECZ5_THECK:0.03212,tr|C6D2C4|C6D2C4_PAESJ:0.03414):0.00584):0.00337):0.01276,(sp|C0ZF14|RECA_BREBN:0.05792,(tr|G2RLC6|G2RLC6_BACME:0.00489,tr|D5DNR5|D5DNR5_BACMQ:0.00538):0.06371):0.00531):0.00493,((tr|F2F2P6|F2F2P6_SOLSS:0.05533,(tr|B1HR36|B1HR36_LYSSC:0.00410,tr|X2GPZ1|X2GPZ1_9BACI:0.00534):0.04728):0.01623,(((sp|C4L2V3|RECA_EXISA:0.03857,(tr|U6BC79|U6BC79_9BACL:0.01241,(sp|B1YMB9|RECA_EXIS2:0.00446,tr|K0AAG9|K0AAG9_EXIAB:0.00262):0.00893):0.02983):0.01836,((tr|D6XU32|D6XU32_BACIE:0.03642,((sp|Q5WFX1|RECA_BACSK:0.02723,tr|E6TS32|E6TS32_BACCJ:0.02798):0.00267,(sp|Q9KAA7|RECA_BACHD:0.01672,tr|D3FTX4|D3FTX4_BACPE:0.02936):0.00222):0.00643):0.01698,((sp|A0AIK0|RECA_LISW6:0.00174,(sp|Q92BV7|RECA_LISIN:0.00199,(tr|E3ZQD4|E3ZQD4_LISSE:0.00082,tr|D3UMY3|D3UMY3_LISSS:0.00069):0.00052):0.00026):0.05352,(((tr|F7Z490|F7Z490_BACC6:0.00002,tr|G2TMK0|G2TMK0_BACCO:0.00115):0.03604,((tr|N0APF5|N0APF5_9BACI:0.02805,tr|U5L5Q2|U5L5Q2_9BACI:0.02628):0.00854,(tr|G2RJP5|G2RJP5_BACME:0.02761,(((tr|R0PKR0|R0PKR0_BACAT:0.00143,(sp|P16971|RECA_BACSU:0.00092,tr|D4FWU2|D4FWU2_BACNB:-0.00092):0.00092):0.00232,(tr|I2C5C1|I2C5C1_BACAM:-0.00071,(sp|A7Z4W5|RECA_BACA2:0.00043,tr|F4E766|F4E766_BACAM:0.00104):0.00071):0.00205):0.00565,(sp|A8FDG3|RECA_BACP2:0.00615,(sp|Q65JF2|RECA_BACLD:0.00130,tr|R9TW35|R9TW35_BACLI:0.00146):0.00362):0.00344):0.02300):0.00103):0.00643):0.00391,((tr|B7GJN3|B7GJN3_ANOFW:0.01345,((tr|F8CZW4|F8CZW4_GEOTC:0.00269,tr|C5D9G4|C5D9G4_GEOSW:0.00569):0.00810,(tr|A4IMG9|A4IMG9_GEOTN:0.00523,(tr|S5YUP5|S5YUP5_9BACI:0.00435,(tr|E8T020|E8T020_GEOS2:0.00485,tr|G8N210|G8N210_GEOTH:-0.00140):0.00676):0.00391):0.00317):0.00445):0.01969,(tr|W0D2V6|W0D2V6_BACAN:0.00024,(tr|C2S7H7|C2S7H7_BACCE:-0.00058,(tr|C2YV64|C2YV64_BACCE:-0.00310,(tr|C2U117|C2U117_BACCE:-0.00568,(tr|C2WAS5|C2WAS5_BACCE:-0.01594,(sp|A7GRA9|RECA_BACCN:0.01104,(tr|C3BCB3|C3BCB3_BACMY:0.00669,(sp|B7ITN1|RECA_BACC2:0.00131,((tr|C2ZT03|C2ZT03_BACCE:-0.00027,(sp|A0RHF1|RECA_BACAH:-0.00552,(sp|B7HDQ4|RECA_BACC4:-0.02548,(tr|W7HBT3|W7HBT3_BACAN:-0.01498,(tr|C2WRF7|C2WRF7_BACCE:0.00231,(tr|C2U115|C2U115_BACCE:0.00493,(tr|W0CY05|W0CY05_BACAN:0.00006,tr|C2WAS4|C2WAS4_BACCE:0.02724):0.00132):0.00140):0.01499):0.02868):0.00470):0.00347):0.00042,(sp|A9VS23|RECA_BACWK:0.00019,tr|C2XXP1|C2XXP1_BACCE:0.00091):0.00048):0.00019):0.00949):0.00231):0.01412):0.01423):0.00441):0.00212):0.00138):0.00521):0.00462):0.00691):0.00506):0.00308):0.00432,(tr|K0J363|K0J363_AMPXN:0.05869,(sp|Q8CXG7|RECA_OCEIH:0.05573,tr|I0JMT7|I0JMT7_HALH3:0.05187):0.00400):0.00377):0.00522):0.00073):0.00735):0.01018,(tr|A0A024DJ73|A0A024DJ73_BACTK:0.10777,(sp|B9EBH1|RECA_MACCJ:0.04403,(tr|F0P7B1|F0P7B1_STAPE:0.02950,(((tr|K0L9C1|K0L9C1_STAAU:-0.00166,(tr|Q2FZ09|Q2FZ09_STAA8:-0.00287,(tr|D9RGL2|D9RGL2_STAAJ:0.00171,(tr|R9YPG9|R9YPG9_STAAU:0.00206,(sp|A7X1S3|RECA_STAA1:0.00019,tr|G0LTP8|G0LTP8_STAAU:0.00133):0.00013):0.00036):0.00298):0.00164):0.01482,(tr|F8KLW4|F8KLW4_STALN:0.01461,((tr|L7WX87|L7WX87_STAWS:0.00334,tr|U5UTE2|U5UTE2_9STAP:-0.00334):0.00670,(sp|Q5HPQ6|RECA_STAEQ:0.00787,sp|Q4L5Y8|RECA_STAHJ:0.00507):0.00279):0.00618):0.00160):0.00464,(sp|B9DPC5|RECA_STACT:0.01793,(sp|Q49X73|RECA_STAS1:0.01288,tr|A0A060MGM4|A0A060MGM4_STAXY:0.01295):0.01093):0.00299):0.00568):0.01772):0.04395):0.01041):0.00213):0.00869,(((tr|G2KUT0|G2KUT0_LACSM:0.12373,(tr|C7T7K1|C7T7K1_LACRG:0.01661,(tr|S6BVA7|S6BVA7_LACCA:0.01391,(tr|F2MDH9|F2MDH9_LACCD:0.00078,tr|Q034K4|Q034K4_LACC3:0.00079):0.00894):0.00405):0.10101):0.04474,((((tr|A4VSE7|A4VSE7_STRSY:0.00249,(tr|R4NRM8|R4NRM8_STRSU:0.00299,(tr|W0GFM0|W0GFM0_STRSU:0.00053,tr|G7SLJ1|G7SLJ1_STRSU:0.00195):0.00122):0.00558):0.02413,(((tr|H2A9C6|H2A9C6_STRMD:0.00301,(tr|F5WXR8|F5WXR8_STRG1:-0.00419,(tr|T0ULW7|T0ULW7_9STRE:0.07066,tr|S5QZN5|S5QZN5_9STRE:-0.04501):0.00318):0.00219):0.01161,((tr|E7Q016|E7Q016_STRDY:0.00129,((sp|C0MAR6|RECA_STRE4:0.00094,tr|F8ISH3|F8ISH3_STREC:-0.00094):0.00358,(sp|P0C095|RECA_STRP1:0.00374,(tr|M4YZ30|M4YZ30_STREQ:0.00076,(tr|E8Q9D6|E8Q9D6_STRED:-0.00029,(sp|Q5X9I0|RECA_STRP6:0.00094,(sp|Q48QW7|RECA_STRPM:0.00076,(tr|S5EM66|S5EM66_STRPY:0.00154,(tr|H8H9S9|H8H9S9_STRPY:0.00113,(sp|P0DD82|RECA_STRP3:0.00007,sp|P0C096|RECA_STRPZ:0.00209):0.00035):0.00041):0.00080):0.00054):0.00038):0.00023):0.00053):0.00066):0.00037):0.00527,(tr|F5ZKS2|F5ZKS2_STRPW:0.00336,(sp|B9DW65|RECA_STRU0:0.00413,tr|A0A023VSL8|A0A023VSL8_STRIN:0.00478):0.00016):0.00556):0.00148):0.00620,((((sp|Q5M1Y2|RECA_STRT1:0.00194,tr|W4L1L0|W4L1L0_STRTR:0.00071):0.00257,(tr|T0VDF7|T0VDF7_9STRE:0.00091,(tr|F8HC85|F8HC85_STRE5:0.00064,(tr|T0UWQ0|T0UWQ0_9STRE:0.00019,tr|F8LGF4|F8LGF4_STREH:0.00132):0.00086):0.00061):0.00207):0.01257,(sp|P27624|RECA_STRMU:0.01315,(tr|Q3JYN1|Q3JYN1_STRA1:-0.00051,(tr|R4ZL08|R4ZL08_STRAG:0.00055,(sp|P65979|RECA_STRA3:-0.00003,tr|K4PTS1|K4PTS1_STRAG:0.00394):0.00054):0.00061):0.01097):0.00296):0.00603,((((sp|Q04IM6|RECA_STRP2:0.00160,tr|G0I7H2|G0I7H2_STRES:0.00063):0.00899,(tr|A0A024DG65|A0A024DG65_9STRE:0.00794,tr|D3HB29|D3HB29_STRM6:0.00517):0.00695):0.00362,(tr|U5PE45|U5PE45_9STRE:0.00400,(tr|U5P1N3|U5P1N3_9STRE:0.00198,(tr|I1ZPJ4|I1ZPJ4_STRPA:0.00109,tr|T0V8W4|T0V8W4_9STRE:0.00081):0.00120):0.00128):0.00924):0.00620,((sp|A3CR02|RECA_STRSV:0.00426,(sp|P49986|RECA_STRGC:0.00082,tr|N0C8Y4|N0C8Y4_9STRE:0.00069):0.00284):0.00609,(tr|T1ZMZ0|T1ZMZ0_STRIT:0.00286,(tr|T1ZSG9|T1ZSG9_STRCV:0.00461,(tr|T1ZXI5|T1ZXI5_STRAP:0.00073,(tr|S6B4G1|S6B4G1_STRAP:-0.00022,tr|T2A327|T2A327_STRAP:0.00022):0.00039):0.00138):0.00059):0.00591):0.00694):0.00280):0.00086):0.00930):0.04941,(tr|F9V6K5|F9V6K5_LACGT:0.04397,(sp|A2RI85|RECA_LACLM:0.00599,(tr|H5SWV8|H5SWV8_LACLL:-0.00083,(sp|P0C2U4|RECA_LACLA:0.00153,tr|D2BNP0|D2BNP0_LACLK:0.00119):0.00091):0.00151):0.04133):0.04658):0.03781,((tr|F8I1K8|F8I1K8_WEIKK:0.12772,((sp|Q04E78|RECA_OENOB:0.02566,tr|G9WGM4|G9WGM4_9LACT:0.02544):0.04876,(tr|W0F6V5|W0F6V5_LEUME:0.03661,(tr|K0D677|K0D677_LEUCJ:0.01833,(tr|B1MZY7|B1MZY7_LEUCK:0.01484,(tr|D5T545|D5T545_LEUKI:0.00787,(tr|J9YJ59|J9YJ59_LEUGJ:0.00217,tr|D8MEM8|D8MEM8_LEUGT:0.00243):0.00578):0.00570):0.00382):0.02204):0.03736):0.02350):0.01977,(tr|K8E4H5|K8E4H5_CARML:0.07232,(tr|F2I5Q4|F2I5Q4_AERUA:0.05994,(((tr|K8E4S7|K8E4S7_CARML:0.02463,(tr|U5S891|U5S891_9LACT:0.00362,tr|F4BNF4|F4BNF4_CARS1:0.00593):0.02282):0.02770,((tr|H5T6J6|H5T6J6_MELPD:0.00022,tr|F3Y8F0|F3Y8F0_MELPT:0.00172):0.03219,(tr|G4L3P7|G4L3P7_TETHN:0.03838,((tr|T0U978|T0U978_9ENTE:0.00206,tr|C9A8V8|C9A8V8_ENTCA:0.00176):0.02883,(sp|P42444|RECA_ENTFA:0.02528,(sp|Q6KCJ5|RECA_ENTHA:0.00675,(tr|Q3Y1B9|Q3Y1B9_ENTFC:0.00452,tr|V5XUG7|V5XUG7_ENTMU:0.00480):0.00451):0.01689):0.00708):0.00374):0.00397):0.01624):0.00858,((tr|D8ILQ5|D8ILQ5_LACSC:0.06322,((sp|B2GB15|RECA_LACF3:0.04196,(sp|A5VIW7|RECA_LACRD:0.00114,tr|F8DN23|F8DN23_LACRS:0.00099):0.03479):0.02890,(sp|Q03R29|RECA_LACBA:0.04030,(tr|R6SHW4|R6SHW4_9LACO:0.03945,(sp|Q38YD9|RECA_LACSS:0.05107,(tr|J9W500|J9W500_LACBU:0.04497,((sp|Q88UZ4|RECA_LACPL:0.00147,tr|I9AKI3|I9AKI3_LACPE:0.00129):0.03613,(tr|U5ZKZ9|U5ZKZ9_PEDPE:0.03488,tr|G8PCL6|G8PCL6_PEDCP:0.02743):0.01758):0.00361):0.00233):0.00106):0.00324):0.00623):0.00163):0.00455,(((tr|K6QHQ1|K6QHQ1_LACCA:0.00361,(tr|F2MHY2|F2MHY2_LACCD:-0.00001,tr|W6G381|W6G381_LACPA:0.00245):0.00066):0.03953,(tr|C7TAZ1|C7TAZ1_LACRG:0.02503,tr|S6BX20|S6BX20_LACCA:0.04092):0.02257):0.03923,((sp|Q1GB51|RECA_LACDA:0.00151,(sp|Q04BJ8|RECA_LACDB:0.00111,tr|E4SXJ1|E4SXJ1_LACDN:0.00089):0.00091):0.02950,((tr|Q042C2|Q042C2_LACGA:0.00290,(tr|D0R561|D0R561_LACJF:0.00036,(sp|P62216|RECA_LACJO:0.00046,tr|F4AG93|F4AG93_LACJH:-0.00046):0.00077):0.00063):0.02462,(tr|D6S5Y8|D6S5Y8_9LACO:0.02164,((tr|J3ZF34|J3ZF34_LACHE:0.00467,(tr|F0NUY7|F0NUY7_LACHH:0.00172,(tr|A4UAE2|A4UAE2_LACHE:0.00137,tr|A8YUB7|A8YUB7_LACH4:0.00054):0.00177):0.00259):0.00221,((tr|F6CBG2|F6CBG2_LACKZ:0.00568,(tr|E4SN18|E4SN18_LACAR:0.00135,tr|F0TDP4|F0TDP4_LACA3:0.00141):0.00224):0.00238,(sp|Q5FL82|RECA_LACAC:0.00471,tr|D5H287|D5H287_LACCS:0.00454):0.00174):0.00035):0.01421):0.00628):0.00664):0.03327):0.00230):0.00549):0.00128):0.01035):0.01390):0.00024):0.00688):0.01291,(((((tr|R7GMX9|R7GMX9_9FIRM:0.05570,(tr|R5RGW4|R5RGW4_9FIRM:0.04145,tr|R5Q3C4|R5Q3C4_9FIRM:0.03391):0.02342):0.02768,(tr|F5WSI8|F5WSI8_ERYRF:0.07735,((tr|R6UUI5|R6UUI5_9FIRM:0.02331,(tr|R7GA33|R7GA33_9FIRM:0.13755,tr|R7G8T9|R7G8T9_9FIRM:-0.00821):-0.01071):0.03899,(tr|R5ZDV0|R5ZDV0_9FIRM:0.04331,tr|D4JCZ1|D4JCZ1_9FIRM:0.05089):0.04286):0.01623):0.01836):0.00738,(tr|R5V4Z4|R5V4Z4_9FIRM:0.12411,((tr|R7DRZ8|R7DRZ8_9FIRM:0.07420,tr|R6R960|R6R960_9FIRM:0.10655):0.02317,(tr|R5ZB27|R5ZB27_9CLOT:0.12002,(tr|R7FJB1|R7FJB1_9CLOT:0.12626,tr|R6XVP0|R6XVP0_9FIRM:0.12647):0.00726):0.02269):0.00790):0.00598):0.01315,((((((tr|C4XG20|C4XG20_MYCFP:0.00135,tr|E1PT07|E1PT07_MYCFJ:0.00001):0.09178,((tr|A5IYZ1|A5IYZ1_MYCAP:0.00276,tr|D3VR73|D3VR73_MYCA6:0.00281):0.01558,(tr|E4PZH7|E4PZH7_MYCBG:0.00172,tr|I6RNC5|I6RNC5_MYCBV:0.00082):0.01264):0.06175):0.02930,(tr|Q4A5K2|Q4A5K2_MYCS5:0.10335,(tr|L0RU87|L0RU87_MYCC1:0.09934,tr|D5E501|D5E501_MYCCM:0.11084):0.00050):0.01263):0.01385,(sp|P29226|RECA_MYCPU:0.11467,(sp|Q6KHC9|RECA_MYCMO:0.11425,((tr|B3PM51|B3PM51_MYCA5:0.06623,tr|D1J7Q6|D1J7Q6_MYCHP:0.06222):0.03932,((tr|F4HGF2|F4HGF2_MYCHM:0.00148,tr|K7X930|K7X930_MYCHR:0.00019):0.06100,(tr|W5UTD7|W5UTD7_9MOLU:0.04183,(tr|C5J791|C5J791_MYCCR:0.04186,(sp|Q4A8X3|RECA_MYCH7:0.00054,sp|Q4AAV6|RECA_MYCHJ:0.00056):0.04136):0.00907):0.01437):0.03421):0.00365):0.01084):0.00709):0.04589,(((tr|R4U146|R4U146_9MOLU:0.00886,tr|R4UDX8|R4UDX8_9MOLU:0.01015):0.07053,(tr|W0GRV8|W0GRV8_9MOLU:0.10499,tr|Q6YPL0|Q6YPL0_ONYPE:0.17329):0.02505):0.02216,((tr|W6A9K9|W6A9K9_9MOLU:0.10127,((tr|S5MJ35|S5MJ35_9MOLU:0.04479,tr|S5LTD4|S5LTD4_9MOLU:0.04653):0.00992,(tr|W6A6C3|W6A6C3_9MOLU:0.04367,tr|V5RHK2|V5RHK2_SPIAP:0.04899):0.00887):0.04796):0.01426,((sp|Q6F1R0|RECA_MESFL:0.00205,tr|U5PC82|U5PC82_MESFO:0.00491):0.13498,(tr|M9WCW6|M9WCW6_9MOLU:0.08385,((tr|Q2SRU1|Q2SRU1_MYCCT:0.00581,(sp|P62218|RECA_MYCMS:-0.00000,tr|F8K7B5|F8K7B5_MYCL9:0.00250):0.00271):0.01507,(tr|C7LML1|C7LML1_MYCML:0.00088,tr|F4MPU1|F4MPU1_MYCML:0.00279):0.01479):0.04633):0.05369):0.00690):0.00981):0.02703):0.00850,((tr|W8GMG5|W8GMG5_9MOLU:0.19302,(sp|B3R0F8|RECA_PHYMT:0.09872,tr|Q6YPK8|Q6YPK8_ONYPE:0.07516):0.04688):0.03144,((tr|Q02AB2|Q02AB2_SOLUE:0.24919,(tr|B9L413|B9L413_THERP:0.27233,(((tr|W5D831|W5D831_WHEAT:-0.04318,(tr|W5D1G1|W5D1G1_WHEAT:0.00237,(tr|W5DB47|W5DB47_WHEAT:-0.00173,((tr|M0XIP1|M0XIP1_HORVD:-0.05124,tr|M0XIP3|M0XIP3_HORVD:0.05124):0.02080,(tr|M7YEP5|M7YEP5_TRIUA:0.01716,tr|W5CE83|W5CE83_WHEAT:-0.00088):0.02530):0.00428):0.00112):0.04908):0.04233,((tr|C5XHS5|C5XHS5_SORBI:0.02992,(tr|K3XF24|K3XF24_SETIT:0.02064,tr|K3Z6Y3|K3Z6Y3_SETIT:0.00931):0.01341):0.03652,((tr|I1HSK3|I1HSK3_BRADI:0.02446,tr|I1HV53|I1HV53_BRADI:0.04283):0.04331,(tr|Q94CQ8|Q94CQ8_ORYSJ:0.03881,(tr|J3L7R6|J3L7R6_ORYBR:0.02306,tr|I1NV61|I1NV61_ORYGL:0.03184):0.01701):0.02138):0.00137):0.00951):0.09039,((tr|M0RYZ4|M0RYZ4_MUSAM:0.08827,(tr|M0RYZ5|M0RYZ5_MUSAM:0.25973,((tr|I1JN96|I1JN96_SOYBN:0.00334,(tr|G7KSL4|G7KSL4_MEDTR:0.07711,tr|I1N8W7|I1N8W7_SOYBN:0.06740):0.03135):0.06557,(tr|B9T6M8|B9T6M8_RICCO:0.09591,(tr|D7TSA5|D7TSA5_VITVI:0.08897,(tr|B9II93|B9II93_POPTR:0.03963,tr|B9H9J7|B9H9J7_POPTR:0.04078):0.05009):0.01530):0.01819):0.00989):-0.02707):0.02131,((tr|B1N670|B1N670_SOLLC:0.00599,tr|M1AEH3|M1AEH3_SOLTU:0.01255):0.12621,(sp|Q8RY99|RECAM_ARATH:0.06863,tr|M4CAQ9|M4CAQ9_BRARP:0.07381):0.07195):0.00658):0.01315):0.08221):0.00436):0.02594,(((tr|G8P516|G8P516_LACLC:0.00067,tr|U5PKE8|U5PKE8_LACLL:0.00133):0.15255,(tr|F2HQ42|F2HQ42_LACLV:0.02481,(tr|D2BQZ4|D2BQZ4_LACLK:0.02112,tr|H5SZ61|H5SZ61_LACLL:-0.01110):0.03443):0.14006):0.09056,((tr|J4A7M9|J4A7M9_BACTU:0.00142,tr|C3IV27|C3IV27_BACTU:-0.00142):0.28436,((((tr|H6N5X9|H6N5X9_MYCHN:0.02478,(tr|E8ZGK6|E8ZGK6_MYCHL:0.00111,tr|F6FJD1|F6FJD1_MYCHI:0.00130):0.02235):0.15155,((tr|F0V2H9|F0V2H9_MYCS3:0.04668,tr|U5NB10|U5NB10_9MOLU:0.04935):0.04924,(tr|I7C7D1|I7C7D1_MYCHA:0.08078,(tr|V9RAJ2|V9RAJ2_9MOLU:0.02671,tr|I6ZFL5|I6ZFL5_MYCWM:0.02140):0.06902):0.01598):0.06332):0.07858,((sp|Q8EVC7|RECA_MYCPE:0.16409,(tr|J3TQ91|J3TQ91_MYCGL:0.00532,(tr|D3FI30|D3FI30_MYCGF:0.00019,tr|V5W274|V5W274_MYCGL:0.00235):0.00141):0.18327):0.01562,((sp|B1AI69|RECA_UREP2:0.02311,sp|B5ZAR3|RECA_UREU1:0.02150):0.16587,(sp|P47581|RECA_MYCGE:0.05842,(sp|P78014|RECA_MYCPN:0.00066,tr|H0PQY1|H0PQY1_MYCPM:0.00290):0.05618):0.13538):0.00899):0.01325):0.01193,(((tr|J3YQS7|J3YQS7_CARRU:0.02866,tr|Q05FN0|Q05FN0_CARRP:0.02548):0.07933,((tr|J7GSX6|J7GSX6_CARRU:0.01120,tr|J7GTC9|J7GTC9_CARRU:0.01476):0.09653,(tr|S5R087|S5R087_CARRU:0.07343,(tr|J3TEA4|J3TEA4_CARRU:0.03006,tr|J3TEH4|J3TEH4_CARRU:0.00165):0.03922):0.02308):0.00713):0.15255,((tr|R5PWA6|R5PWA6_9BACT:0.34540,(tr|V5VIR9|V5VIR9_ACIBA:0.20118,(tr|G8XBS9|G8XBS9_KLEPH:0.01415,(tr|Q1CCA9|Q1CCA9_YERPN:0.00666,tr|J9ZTK4|J9ZTK4_ECO14:0.00667):0.01775):0.20760):0.04759):0.01261,(((((tr|Q6Y7M6|Q6Y7M6_BPPGK:0.11108,(tr|Q4Z992|Q4Z992_BPTWO:0.07196,tr|W7GRW1|W7GRW1_BACAN:-0.07196):0.11113):0.13027,(tr|A8ASX5|A8ASX5_BPA51:0.16063,tr|A8E2B6|A8E2B6_BPPHE:0.13210):0.09276):0.08392,(((tr|Q58MG9|Q58MG9_BPPRM:0.14729,(tr|Q58LF1|Q58LF1_BPPRS:0.09457,(tr|Q5GQK3|Q5GQK3_BPSYP:0.08723,tr|Q0QZ50|Q0QZ50_BPSYS:0.07549):0.01566):0.04707):0.13907,(tr|Q6WIE3|Q6WIE3_BPKVM:0.17480,(tr|Q7Y594|Q7Y594_BPR69:0.13448,(sp|P04529|UVSX_BPT4:0.08100,tr|C3V228|C3V228_BPR51:0.08340):0.04389):0.04660):0.13229):0.08030,(tr|G4TNA2|G4TNA2_PIRID:0.30516,(tr|E7DN79|E7DN79_BPDP1:0.21225,(tr|C4Z5Y6|C4Z5Y6_EUBE2:0.00542,tr|D6DZ71|D6DZ71_9FIRM:0.00638):0.28054):0.05808):0.00990):0.01083):0.01760,(tr|K8GN85|K8GN85_9CYAN:0.32781,(tr|Q555F1|Q555F1_DICDI:0.21750,(tr|F4Q8H8|F4Q8H8_DICFS:0.23901,tr|D3AVX3|D3AVX3_POLPA:0.20658):0.00794):0.08208):0.00727):0.01068,((((tr|M2UQK0|M2UQK0_COCH5:-0.00869,tr|N4XTE0|N4XTE0_COCH4:0.00869):0.16465,(tr|L0GYK7|L0GYK7_9GAMM:0.19487,tr|D5MF25|D5MF25_9BACT:0.18328):0.05827):0.07887,((tr|Q01QX0|Q01QX0_SOLUE:0.20353,(tr|E8X7B2|E8X7B2_ACISM:0.22370,tr|B1ZZZ3|B1ZZZ3_OPITP:0.31856):0.01510):0.02754,((tr|C1F6L2|C1F6L2_ACIC5:0.14112,(tr|I3ZFG6|I3ZFG6_TERRK:0.13418,(tr|Q1IJA5|Q1IJA5_KORVE:0.14108,(tr|G8NT39|G8NT39_GRAMM:0.10795,tr|C1F5L9|C1F5L9_ACIC5:0.12516):0.02420):0.00870):0.01502):0.06750,(tr|A9FIX3|A9FIX3_SORC5:0.25717,((tr|Q08N73|Q08N73_STIAD:0.11254,(tr|H8MU25|H8MU25_CORCM:0.07262,(tr|F8CHK6|F8CHK6_MYXFH:0.02703,(tr|L7UFK1|L7UFK1_MYXSD:0.04464,tr|Q1D5A2|Q1D5A2_MYXXD:0.04623):0.00634):0.01624):0.00845):0.13257,(tr|A7HCF8|A7HCF8_ANADF:0.14548,(tr|Q2IIA2|Q2IIA2_ANADE:0.02339,(tr|B8JAF7|B8JAF7_ANAD2:0.00193,tr|B4UDR1|B4UDR1_ANASK:0.00807):0.02452):0.12354):0.09052):0.00037):0.05402):0.01570):0.02609):0.01208,(((((tr|F9FQZ9|F9FQZ9_FUSOF:0.16588,tr|G0S8N6|G0S8N6_CHATD:0.13090):0.05447,(tr|G2XWV7|G2XWV7_BOTF4:0.16400,tr|S3CYM3|S3CYM3_GLAL2:0.20170):0.01770):0.02134,(tr|M2RDC3|M2RDC3_COCSN:0.18892,(tr|N1QI33|N1QI33_SPHMS:0.12672,(tr|E6N3T0|E6N3T0_9ARCH:0.28738,tr|M2LGN3|M2LGN3_BAUCO:0.23271):0.01858):0.04445):0.01279):0.03798,(tr|A8NBT6|A8NBT6_COPC7:0.28747,(tr|G1X592|G1X592_ARTOA:0.04827,tr|S8BUR6|S8BUR6_DACHA:0.06974):0.17961):0.01858):0.00668,((tr|W0RP79|W0RP79_9BACT:0.29511,(tr|C1AAH5|C1AAH5_GEMAT:0.22679,(tr|Q4CZQ5|Q4CZQ5_TRYCC:0.13062,(tr|Q389E0|Q389E0_TRYB2:0.00966,tr|D0A505|D0A505_TRYB9:0.00819):0.14709):0.13969):0.02637):0.02712,(((tr|W5WVL5|W5WVL5_BDEBC:0.09853,(tr|Q6MQS4|Q6MQS4_BDEBA:0.00684,tr|K7YK59|K7YK59_BDEBC:0.00927):0.07807):0.24781,(tr|D5SV91|D5SV91_PLAL2:0.34126,((tr|L0DX48|L0DX48_THIND:0.03227,tr|W0DI26|W0DI26_9GAMM:0.03944):0.24874,((tr|H0PX71|H0PX71_9RHOO:0.22729,(tr|I7A0U3|I7A0U3_PSEST:0.20850,(tr|Q3SKJ8|Q3SKJ8_THIDA:0.18202,tr|R4V5T9|R4V5T9_9GAMM:0.18736):0.03417):0.02201):0.04692,(tr|G4QET2|G4QET2_GLANF:0.21519,(tr|B7VM01|B7VM01_VIBSL:0.21443,(tr|Q15ZX0|Q15ZX0_PSEA6:0.02841,tr|F4AH76|F4AH76_GLAS4:0.02801):0.17808):0.03734):0.03578):0.02044):0.03475):0.01273):0.03124,(tr|Q853A2|Q853A2_BPMBZ:0.34481,(tr|A4HH46|A4HH46_LEIBR:0.00745,(tr|E9BKJ2|E9BKJ2_LEIDB:-0.01142,(tr|E9AM34|E9AM34_LEIMU:0.00676,tr|A4I499|A4I499_LEIIN:-0.00676):0.01142):0.04710):0.21431):0.04394):0.00483):0.00977):0.01749):0.00320):0.02655):0.00977):-0.00318):0.00264):0.00765):0.00352):0.01879):0.00398):0.00595):0.00716,(sp|A9NGM3|RECA_ACHLI:0.12569,(((tr|R5MR90|R5MR90_9FIRM:0.12290,(tr|R5HID3|R5HID3_9MOLU:0.05781,tr|R5JCY1|R5JCY1_9FIRM:0.06034):0.01674):0.00779,(((tr|R6AUU1|R6AUU1_9CLOT:0.05398,tr|R6H3V2|R6H3V2_9FIRM:0.05505):0.00664,((tr|R5VFU9|R5VFU9_9FIRM:0.03638,tr|R5ME64|R5ME64_9MOLU:0.05101):0.01278,(tr|R7HGN2|R7HGN2_9MOLU:0.06127,(tr|R7NBK1|R7NBK1_9MOLU:0.03807,(tr|R7P6Z5|R7P6Z5_9CLOT:0.01592,tr|R7IGK2|R7IGK2_9FIRM:0.01976):0.02436):0.01358):0.00660):0.00304):0.00793,(tr|R5Y826|R5Y826_9MOLU:0.07157,(((tr|R7MBX8|R7MBX8_9CLOT:0.04297,(tr|R5A0P0|R5A0P0_9CLOT:0.02988,tr|R6BGU9|R6BGU9_9CLOT:0.02043):0.02935):0.01396,(tr|R5ISQ1|R5ISQ1_9CLOT:0.05305,(tr|R6ZEL0|R6ZEL0_9CLOT:0.06200,tr|R6CYD1|R6CYD1_9CLOT:0.04884):0.00514):0.00377):0.00464,(((tr|R7HIU4|R7HIU4_9FIRM:0.02324,tr|R6LV18|R6LV18_9CLOT:0.02648):0.02429,(tr|R7M4Y6|R7M4Y6_9CLOT:0.04247,tr|R5TD78|R5TD78_9CLOT:0.04236):0.00975):0.01878,(tr|R5THY9|R5THY9_9CLOT:0.05103,(tr|R7EYZ1|R7EYZ1_9BACI:0.06144,(tr|R7KDZ7|R7KDZ7_9CLOT:0.04667,(tr|R5LJ15|R5LJ15_9MOLU:0.03356,tr|R6SL57|R6SL57_9CLOT:0.03502):0.01030):0.00642):0.00453):0.00897):0.00375):0.00298):0.00128):0.01365):0.01856,(tr|R7GIC7|R7GIC7_9CLOT:0.09906,(tr|R5FST2|R5FST2_9FIRM:0.08705,(tr|R6TMV2|R6TMV2_9STAP:0.03118,tr|R6Y0E2|R6Y0E2_9FIRM:0.02199):0.04876):0.00794):0.01037):0.00602):0.00417):0.00007):0.00315):0.00901,(((tr|D9QR48|D9QR48_ACEAZ:0.06348,tr|L0KAZ5|L0KAZ5_HALHC:0.08830):0.02865,(tr|B8CXC0|B8CXC0_HALOH:0.05833,(tr|E3DLC0|E3DLC0_HALPG:0.03068,tr|E4RKJ5|E4RKJ5_HALHG:0.02490):0.04519):0.02461):0.01990,(tr|C7RGP9|C7RGP9_ANAPD:0.10953,(tr|D6SAM7|D6SAM7_FINMA:0.00132,tr|B0S1D5|B0S1D5_FINM2:0.00160):0.09540):0.00983):0.00709):0.00146):0.00160):0.00146);
ME_NNI1	((((tr|G4Q8H8|G4Q8H8_ACIIR:0.01851,tr|R7M4P6|R7M4P6_9FIRM:0.02179):0.06214,(tr|R6MIC2|R6MIC2_9FIRM:0.07796,(tr|C9LX42|C9LX42_SELS3:0.06428,tr|I0GTA5|I0GTA5_SELRL:0.06959):0.03043):0.00801):0.00427,((tr|D7CM94|D7CM94_SYNLT:0.07281,tr|Q0AXJ0|Q0AXJ0_SYNWW:0.08681):0.01623,((tr|R5BFY7|R5BFY7_9FIRM:0.03982,(tr|T0UFD6|T0UFD6_9FIRM:0.00059,tr|D1BNC2|D1BNC2_VEIPT:0.00092):0.03385):0.03091,(tr|R7MWJ7|R7MWJ7_9FIRM:0.07047,(tr|R7PP03|R7PP03_9FIRM:0.05322,(tr|R5SKZ1|R5SKZ1_9FIRM:0.04611,(tr|R6AJG7|R6AJG7_9FIRM:0.03638,tr|R7CU65|R7CU65_9FIRM:0.03330):0.00452):0.01192):0.03536):0.00708):0.02883):0.00197):0.00396,((tr|R4KFF7|R4KFF7_9FIRM:0.07747,tr|C8W3R9|C8W3R9_DESAS:0.07329):0.01609,(((sp|B0TII6|RECA_HELMI:0.07790,((tr|F0STX7|F0STX7_SYNGF:0.05345,(tr|W0EKW7|W0EKW7_9FIRM:0.00123,tr|K4LD43|K4LD43_9FIRM:0.00097):0.05244):0.01658,((tr|L0FAE2|L0FAE2_DESDL:0.01725,(tr|I4AAC0|I4AAC0_DESDJ:0.00882,tr|Q24W60|Q24W60_DESHY:0.00753):0.00620):0.03039,(tr|W0EBS3|W0EBS3_9FIRM:0.05129,(tr|I4D8I9|I4D8I9_DESAJ:0.03412,(tr|G7WGV7|G7WGV7_DESOD:0.02292,(tr|H5XWC7|H5XWC7_9FIRM:0.01899,tr|J7IRZ7|J7IRZ7_DESMD:0.01641):0.00758):0.01207):0.02762):0.00748):0.00605):0.01153):0.00765,(sp|Q67NU3|RECA_SYMTH:0.07786,(tr|K4LHF5|K4LHF5_THEPS:0.08592,((tr|Q3ACX3|Q3ACX3_CARHZ:0.05361,((tr|D5XER8|D5XER8_THEPJ:0.04804,(tr|A5D2R8|A5D2R8_PELTS:0.04636,(tr|A4J5T8|A4J5T8_DESRM:0.02874,(tr|F6B5Y9|F6B5Y9_DESCC:0.02079,tr|F6DUR2|F6DUR2_DESRL:0.01873):0.00716):0.02795):0.00823):0.00484,tr|F6CHD2|F6CHD2_DESK7:0.06833):0.00284):0.00565,(tr|C9RBZ9|C9RBZ9_AMMDK:0.08654,(tr|E6SK36|E6SK36_THEM7:0.07346,tr|B1I314|B1I314_DESAP:0.07964):0.00315):0.00382):0.00379):0.00028):0.00378):0.00276,(tr|G8U0P6|G8U0P6_SULAD:0.08532,((tr|F4A1H5|F4A1H5_MAHA5:0.06676,((tr|L0IJH2|L0IJH2_THETR:0.00693,(tr|F6BLQ3|F6BLQ3_THEXL:0.00189,tr|I3VWF5|I3VWF5_THESW:0.00063):0.00752):0.03313,(sp|Q8RA55|RECA_THETN:0.01557,(tr|D7AP19|D7AP19_THEM3:0.00378,(tr|B0K1B8|B0K1B8_THEPX:0.00133,tr|I9AGK2|I9AGK2_9THEO:0.00015):0.00251):0.01036):0.02313):0.02978):0.00647,(tr|B2A3V4|B2A3V4_NATTJ:0.08401,(tr|Q2RJJ6|Q2RJJ6_MOOTA:0.07392,(tr|F4LUA7|F4LUA7_TEPAE:0.05141,tr|D9S3J5|D9S3J5_THEOJ:0.05860):0.01232):0.01134):0.00191):0.00293):0.00210):0.00121):0.00352,(((((tr|R6AGG6|R6AGG6_9CLOT:0.07896,(tr|R5B366|R5B366_9CLOT:0.06329,tr|R5AHL7|R5AHL7_9CLOT:0.04194):0.00568):0.03303,(tr|R6GR26|R6GR26_9FIRM:0.11014,(((tr|R7BS90|R7BS90_9FIRM:0.07150,tr|R7KC94|R7KC94_9FIRM:0.07138):0.01069,(tr|R6WQ32|R6WQ32_9CLOT:0.09410,tr|R5FHW0|R5FHW0_9FIRM:0.08684):0.00533):0.02167,(tr|R7G5X2|R7G5X2_9PROT:0.08959,(tr|R7K583|R7K583_9FIRM:0.08010,tr|R5W621|R5W621_9DELT:0.09215):0.01342):0.00833):0.00434):0.01471):0.00406,(tr|D3R197|D3R197_CLOB3:0.09875,tr|G2MRH4|G2MRH4_9THEO:0.10944):0.00233):-0.00042,((((tr|A4XLD6|A4XLD6_CALS8:0.00599,(tr|G2PYC7|G2PYC7_9FIRM:0.00031,(tr|B9MQY3|B9MQY3_CALBD:0.00104,tr|E4SFM2|E4SFM2_CALK2:0.00046):0.00078):0.00428):0.08820,(tr|L7VRB1|L7VRB1_CLOSH:0.05879,((tr|H2JJJ1|H2JJJ1_9CLOT:0.01055,tr|B8I7D2|B8I7D2_CLOCE:0.00934):0.03314,(tr|A3DEA3|A3DEA3_CLOTH:0.01997,tr|G8M1C6|G8M1C6_CLOCD:0.02435):0.01587):0.01274):0.00796):0.00495,((tr|R6V4D8|R6V4D8_9CLOT:0.03456,(tr|R5KX98|R5KX98_9CLOT:0.02908,tr|R5TA03|R5TA03_9CLOT:0.02028):0.01545):0.04834,(((tr|R7F9P5|R7F9P5_9CLOT:0.02627,tr|R6YEY8|R6YEY8_9CLOT:0.02080):0.00846,((tr|R7LPG6|R7LPG6_9CLOT:-0.00934,(tr|R6N6H6|R6N6H6_9CLOT:0.01608,(tr|R7GD56|R7GD56_9CLOT:0.01379,(tr|R6H290|R6H290_9CLOT:0.00815,(tr|R7FJC8|R7FJC8_9CLOT:-0.00281,tr|R7LN38|R7LN38_9CLOT:0.02546):0.00806):0.00397):0.00459):0.00475):0.01381,(tr|R7IS52|R7IS52_9CLOT:0.02850,tr|R6YMM9|R6YMM9_9CLOT:0.02700):0.00441):0.00251):0.01559,((tr|R7L818|R7L818_9CLOT:0.03970,(tr|R5NT75|R5NT75_9CLOT:0.03284,(tr|R6B7M4|R6B7M4_9CLOT:0.01635,tr|R5Q7B8|R5Q7B8_9CLOT:0.01688):0.02138):0.00776):0.00268,((tr|R6QME9|R6QME9_9CLOT:0.00461,tr|R7MC11|R7MC11_9CLOT:0.00402):0.03308,(tr|R6YAP2|R6YAP2_9CLOT:0.02945,(tr|R5XU45|R5XU45_9CLOT:0.02587,tr|R5YU83|R5YU83_9CLOT:0.02202):0.01107):0.00550):0.00211):0.00653):0.02435):0.00169):0.01218,(tr|R6MGE9|R6MGE9_9FIRM:0.09506,tr|R7IAP2|R7IAP2_9FIRM:0.09650):0.00398):0.00464):0.00344,(((((tr|R6P9T5|R6P9T5_9FIRM:0.10846,(tr|F2JGT1|F2JGT1_CELLD:0.07308,(tr|R5AAL4|R5AAL4_9FIRM:0.03794,tr|R6QT60|R6QT60_9FIRM:0.03515):0.04491):0.01078):0.00310,(((tr|D4J2M5|D4J2M5_BUTFI:0.07838,(tr|R5GKP4|R5GKP4_9FIRM:0.00106,tr|R6GBJ7|R6GBJ7_9FIRM:0.00358):0.08339):0.00388,(((tr|R5SLT0|R5SLT0_9CLOT:0.10642,(tr|R5SNM5|R5SNM5_9CLOT:0.00403,(tr|R7K2G5|R7K2G5_9CLOT:0.00248,tr|R6VDV0|R6VDV0_9FIRM:0.00386):0.03643):-0.02000):0.00627,(tr|R6DMR0|R6DMR0_9CLOT:0.04644,(tr|R5S696|R5S696_9CLOT:0.00573,tr|R6M0P7|R6M0P7_9CLOT:0.00460):0.02224):0.00306):0.04546,((((tr|R6LIL6|R6LIL6_9FIRM:0.03121,((tr|R7G3G4|R7G3G4_9FIRM:0.02256,(tr|R6T695|R6T695_9FIRM:0.02568,(tr|R5DB76|R5DB76_9FIRM:0.00632,tr|R6XMR8|R6XMR8_9FIRM:0.00878):0.01388):0.00401):0.00600,(tr|R6QRQ2|R6QRQ2_9CLOT:0.02980,(tr|R5QAV2|R5QAV2_9FIRM:0.02581,(tr|R5TPS3|R5TPS3_9FIRM:0.02471,(tr|D4M4Z1|D4M4Z1_9FIRM:0.02120,(tr|R5YDV4|R5YDV4_9FIRM:0.01770,tr|R6EBJ2|R6EBJ2_9FIRM:0.01840):0.00443):0.00313):0.00208):0.00560):0.00345):0.00135):0.03089,(tr|D4J7W7|D4J7W7_9FIRM:0.05583,(tr|R6H1D0|R6H1D0_9FIRM:0.04593,(tr|R5E1U5|R5E1U5_9FIRM:0.02661,((tr|R5ZYP7|R5ZYP7_9FIRM:0.02296,(tr|R7N978|R7N978_9FIRM:0.01029,tr|R6K6Y7|R6K6Y7_9FIRM:0.01229):0.01072):0.01560,tr|R7HBH0|R7HBH0_9FIRM:0.03216):0.00571):0.01519):0.00239):0.00351):0.00768,(((((tr|R5YYU5|R5YYU5_9FIRM:0.05472,(tr|R6FWD8|R6FWD8_9FIRM:0.02261,tr|R5L5C3|R5L5C3_9FIRM:0.02296):0.03052):0.01122,(tr|R7ITT5|R7ITT5_9FIRM:0.05367,tr|R5P6M4|R5P6M4_9FIRM:0.05451):0.00629):0.00441,((tr|R6QRC1|R6QRC1_9FIRM:0.03653,(tr|R7C4V6|R7C4V6_9FIRM:0.00195,(tr|R5ZRK6|R5ZRK6_9FIRM:0.00133,tr|D4MX24|D4MX24_9FIRM:0.00059):0.00229):0.04257):0.02819,(tr|R6YJG9|R6YJG9_9FIRM:0.05163,(tr|R5WDR0|R5WDR0_9CLOT:0.03205,tr|R7C7P1|R7C7P1_9CLOT:0.03649):0.01921):0.01679):0.00037):0.00137,tr|I5AVZ1|I5AVZ1_EUBCE:0.06857):0.00228,(((((tr|R5TVJ4|R5TVJ4_9CLOT:0.02406,tr|D9R596|D9R596_CLOSW:0.03355):0.00936,(tr|D7GQH7|D7GQH7_9FIRM:0.04075,((tr|R5IMQ1|R5IMQ1_9CLOT:0.02442,(tr|R5FBD0|R5FBD0_9CLOT:0.00260,(tr|R7PHW9|R7PHW9_9CLOT:0.00092,tr|R6K0D8|R6K0D8_9CLOT:0.00018):0.00300):0.01843):0.00154,((tr|R5M1F1|R5M1F1_9CLOT:0.00563,tr|R6Z553|R6Z553_9CLOT:0.00527):0.01626,tr|R7A597|R7A597_9CLOT:0.02875):0.00270):0.00888):0.00316):0.01245,(tr|R6BRR3|R6BRR3_9FIRM:0.06067,tr|R5JWN5|R5JWN5_9CLOT:0.05005):0.00412):0.00318,(((tr|R7JV09|R7JV09_9FIRM:0.03756,tr|F7V6P0|F7V6P0_CLOSS:0.04445):0.00985,(tr|R5BTV3|R5BTV3_9FIRM:0.05419,((tr|R7CIU5|R7CIU5_9FIRM:0.01883,tr|R5I6P2|R5I6P2_9FIRM:0.01323):0.00662,((tr|R7GT31|R7GT31_9FIRM:0.00310,tr|R5N4B1|R5N4B1_9FIRM:0.00574):0.02086,(tr|R5WTR9|R5WTR9_9FIRM:0.02412,(tr|R6L0M6|R6L0M6_9FIRM:0.00858,(tr|R7DDT0|R7DDT0_9FIRM:0.00392,tr|D4LX91|D4LX91_9FIRM:0.00327):0.00806):0.01069):0.00837):0.00566):0.01650):0.00338):0.00412,((tr|R7IAD4|R7IAD4_9CLOT:0.05544,((tr|A9KLQ6|A9KLQ6_CLOPH:0.04244,tr|R6VE04|R6VE04_9FIRM:0.03638):0.01031,(tr|R7BIV5|R7BIV5_9FIRM:0.03895,(tr|R6R2C4|R6R2C4_9FIRM:0.02627,tr|R5LGP4|R5LGP4_9FIRM:0.02806):0.01440):0.00922):0.00206):0.00214,((tr|R5QK47|R5QK47_9FIRM:0.04685,(((tr|R6ZRD8|R6ZRD8_9FIRM:0.02477,tr|R7N314|R7N314_9FIRM:0.02150):0.01175,(tr|R5GUN3|R5GUN3_9FIRM:0.03549,((tr|R6X4H4|R6X4H4_9CLOT:0.00037,tr|R6EK93|R6EK93_9FIRM:0.00072):0.02257,(tr|R7R7U6|R7R7U6_9FIRM:0.02054,tr|R6CRN6|R6CRN6_9CLOT:0.01946):0.00051):0.00722):0.00481):0.00572,(tr|R5CES1|R5CES1_9FIRM:0.04705,tr|E0RWK2|E0RWK2_BUTPB:0.03969):0.00563):0.00363):0.00685,(((tr|R5HKQ8|R5HKQ8_9FIRM:0.02363,(tr|D4KWW7|D4KWW7_9FIRM:0.01807,tr|G2SWY6|G2SWY6_ROSHA:0.02424):0.00373):0.00894,(tr|R6TW33|R6TW33_9FIRM:0.03228,(tr|R5UIE3|R5UIE3_9FIRM:0.01308,tr|R5YKV4|R5YKV4_9FIRM:0.00993):0.01716):0.00824):0.00688,(tr|R6NZQ9|R6NZQ9_9FIRM:0.03285,(tr|R5TLB3|R5TLB3_9FIRM:0.03910,(tr|R6RFF2|R6RFF2_9FIRM:0.00850,tr|R6NQI7|R6NQI7_9FIRM:0.00692):0.02517):0.00528):0.00481):0.00636):0.00071):0.00225):0.00162):0.00297,(tr|R5ED17|R5ED17_9CLOT:0.04890,(tr|R5NMW3|R5NMW3_9CLOT:0.04690,(tr|R5JKI1|R5JKI1_9FIRM:0.04186,(tr|R5K4H8|R5K4H8_9CLOT:0.02616,(tr|R6L9S2|R6L9S2_9FIRM:0.00870,tr|R5VPD4|R5VPD4_9FIRM:0.00904):0.02151):0.00507):0.01882):0.00851):0.00811):0.00077):0.00116):0.00245,tr|R7AMU2|R7AMU2_9BACE:0.09897):0.00203):0.00242):0.00933,tr|W6S0I3|W6S0I3_9CLOT:0.13077):0.00368):0.01124,((tr|W8T4C0|W8T4C0_EUBAC:0.07588,((tr|E3PSE5|E3PSE5_CLOSD:0.06721,tr|D6GS00|D6GS00_FILAD:0.09228):0.01190,(tr|R5J7P0|R5J7P0_9FIRM:0.05904,(sp|Q18BJ4|RECA_PEPD6:0.02824,tr|R5X6L2|R5X6L2_9CLOT:0.03282):0.02641):0.02337):0.00455):0.00642,((tr|K0B0V1|K0B0V1_CLOA9:0.07016,(tr|A8MFC2|A8MFC2_ALKOO:0.04674,tr|A6TRJ2|A6TRJ2_ALKMQ:0.04786):0.01507):0.01607,(((sp|A0Q0P4|RECA_CLONN:0.02006,(tr|F4A984|F4A984_CLOBO:0.00366,tr|C5VSL2|C5VSL2_CLOBO:0.00269):0.01882):0.04648,(((tr|A5N856|A5N856_CLOK5:0.02232,tr|D8GS43|D8GS43_CLOLD:0.02188):0.02882,((tr|A5I4H9|A5I4H9_CLOBH:0.00108,tr|B1KWJ3|B1KWJ3_CLOBM:0.00111):0.04775,(sp|Q895I5|RECA_CLOTE:0.00434,tr|U6EUZ4|U6EUZ4_CLOTA:0.00563):0.04937):0.00820):0.00547,(((sp|Q0TPT0|RECA_CLOP1:0.00137,sp|Q0SSE7|RECA_CLOPS:0.00082):0.04671,((tr|R6KZS1|R6KZS1_9CLOT:0.00487,tr|R6GJH5|R6GJH5_9CLOT:0.00273):0.03661,((sp|B2V4I3|RECA_CLOBA:0.00132,sp|B2TJ69|RECA_CLOBB:0.00178):0.02816,((tr|M1MJX5|M1MJX5_9CLOT:0.00482,tr|G7LYL5|G7LYL5_9CLOT:0.00509):0.00290,(sp|P42441|RECA_CLOB8:0.00567,tr|U5MPG0|U5MPG0_CLOSA:0.01149):0.00421):0.02489):0.01734):0.00755):0.01026,(sp|P58254|RECA_CLOAB:0.05002,((tr|D9SM74|D9SM74_CLOC7:0.05245,tr|W6RZ06|W6RZ06_9CLOT:0.04292):0.01157,tr|R4K2X6|R4K2X6_CLOPA:0.04948):0.00318):0.00240):0.00115):0.00920):0.00672,((tr|F9VJQ1|F9VJQ1_ARTSS:0.00467,tr|G2IHB0|G2IHB0_9CLOT:0.00545):0.06894,tr|D9SUF8|D9SUF8_CLOC7:0.09279):0.00829):0.00842):0.00640):0.00490):0.00297,(((tr|H6LJY1|H6LJY1_ACEWD:0.06191,tr|E3GMJ0|E3GMJ0_EUBLK:0.05925):0.03678,(((tr|D4K9I8|D4K9I8_9FIRM:0.00849,(tr|R6PVD6|R6PVD6_9FIRM:0.00230,tr|D4JY91|D4JY91_9FIRM:0.00187):0.01064):0.08428,((tr|R5AYQ8|R5AYQ8_9FIRM:0.05479,(tr|R6HYX4|R6HYX4_9FIRM:0.01615,tr|R5CTZ3|R5CTZ3_9FIRM:0.01214):0.05947):0.03908,((tr|R5ETA1|R5ETA1_9FIRM:0.05989,(tr|R6H049|R6H049_9FIRM:0.04541,(tr|R6LJI5|R6LJI5_9FIRM:0.02760,tr|R5IXJ7|R5IXJ7_9FIRM:0.03900):0.01510):0.00657):0.03292,(tr|R5HFA4|R5HFA4_9FIRM:0.06755,((tr|R6DA57|R6DA57_9FIRM:0.02868,(tr|R5D9B6|R5D9B6_9FIRM:0.01759,tr|R6GZR5|R6GZR5_9FIRM:0.01847):0.01432):0.02701,(tr|R5RY51|R5RY51_9FIRM:0.05139,(tr|G4KWI9|G4KWI9_OSCVS:0.03611,tr|R6TKM3|R6TKM3_9FIRM:0.03450):0.00782):0.00679):0.01354):0.01080):0.00357):0.00756):0.01026,((((((tr|R6Q8W3|R6Q8W3_9FIRM:0.02221,tr|R7BBX6|R7BBX6_9FIRM:0.02523):0.05355,(tr|R6J204|R6J204_9CLOT:0.07053,(tr|R5XCK3|R5XCK3_9FIRM:0.04179,tr|R5L1R6|R5L1R6_9CLOT:0.04157):0.01625):0.00511):0.02025,((tr|R6I4L2|R6I4L2_9FIRM:0.05565,tr|R5MEH4|R5MEH4_9FIRM:0.06485):0.01118,((tr|R6E5X8|R6E5X8_9FIRM:0.00302,tr|R5Y6K6|R5Y6K6_9FIRM:0.00100):0.06421,tr|R6PHF2|R6PHF2_9CLOT:0.07955):0.00196):0.00649):0.01405,(tr|E6U2V6|E6U2V6_ETHHY:0.07912,(tr|R6RQR8|R6RQR8_9CLOT:0.08238,(((tr|R5DTC6|R5DTC6_9FIRM:0.02382,tr|R6N733|R6N733_9FIRM:0.03567):0.03245,(tr|R6U5L2|R6U5L2_9CLOT:0.05287,tr|R7NM47|R7NM47_9FIRM:0.05749):0.00735):0.01320,(tr|R6GS12|R6GS12_9CLOT:0.05417,((tr|R6YKZ9|R6YKZ9_9FIRM:0.11429,tr|R5AFL4|R5AFL4_9CLOT:0.00090):0.02072,tr|R6N8W2|R6N8W2_9CLOT:0.04271):0.00747):0.00413):0.00246):0.01237):0.00626):0.00828,(tr|R6W612|R6W612_9FIRM:0.10937,((tr|R7EVY4|R7EVY4_9FIRM:0.06536,tr|R6TVC6|R6TVC6_9CLOT:0.07875):0.02160,((tr|R5QIT3|R5QIT3_9FIRM:0.04869,tr|R7FT20|R7FT20_9FIRM:0.04949):0.02987,tr|R6TM60|R6TM60_9FIRM:0.07965):0.00776):0.01372):0.00730):0.00550,((tr|R6BNB0|R6BNB0_9CLOT:0.01404,tr|R6CMQ2|R6CMQ2_9CLOT:0.01725):0.07407,((((tr|R7MM78|R7MM78_9FIRM:0.06062,(tr|D4LAG8|D4LAG8_RUMC1:0.00066,tr|R6ZW90|R6ZW90_9FIRM:0.00044):0.05629):0.00780,(tr|R5V849|R5V849_9FIRM:0.06024,tr|R7FCT5|R7FCT5_9FIRM:0.06965):0.00127):0.01528,(tr|R7KNJ7|R7KNJ7_9FIRM:0.07084,(tr|R6CEK1|R6CEK1_9FIRM:0.05656,(sp|P49985|RECA_RUMA7:0.03723,tr|R6T134|R6T134_9FIRM:0.03227):0.02682):0.01247):0.00422):0.02592,((tr|D4JWK0|D4JWK0_9FIRM:0.00053,tr|R6R4H7|R6R4H7_9FIRM:0.00222):0.11763,(tr|R5L734|R5L734_9FIRM:0.01063,tr|R5GQF7|R5GQF7_9FIRM:0.01490):0.08187):0.01283):0.00520):0.00758):0.00289):0.00395):0.00757,(((tr|H1XX78|H1XX78_9BACT:0.09536,(tr|R6EKI9|R6EKI9_9FIRM:0.05171,tr|R6EP80|R6EP80_9FIRM:0.04691):0.05366):0.00670,((((tr|C1F677|C1F677_ACIC5:0.03199,((tr|E8V5J0|E8V5J0_TERSS:0.02107,tr|I3ZLA7|I3ZLA7_TERRK:0.01866):0.01724,(tr|E8WYG3|E8WYG3_ACISM:0.02816,tr|G8NTS6|G8NTS6_GRAMM:0.02567):0.01351):0.00325):0.02439,(tr|Q1IV37|Q1IV37_KORVE:0.06169,tr|Q02AB1|Q02AB1_SOLUE:0.06835):0.00417):0.03860,(tr|D5MF57|D5MF57_9BACT:0.10031,tr|G2LF87|G2LF87_CHLTF:0.13192):0.00249):0.01159,(((tr|W0JF33|W0JF33_DESAE:0.07780,tr|F2LXN9|F2LXN9_HIPMA:0.07793):0.04762,(tr|G2SHB4|G2SHB4_RHOMR:0.08153,tr|Q2S2C8|Q2S2C8_SALRD:0.11024):0.02903):0.00230,(((tr|C9RL11|C9RL11_FIBSS:0.10502,tr|E6W4V7|E6W4V7_DESIS:0.11423):0.01116,(tr|I4B3N6|I4B3N6_TURPD:0.11519,(tr|I0AJ84|I0AJ84_IGNAJ:0.06416,tr|I7A709|I7A709_MELRP:0.06458):0.06792):0.00145):0.00336,(((((tr|F8ABG7|F8ABG7_THEID:0.09450,tr|F8C2F6|F8C2F6_THEGP:0.10837):0.02500,(tr|E1QIT6|E1QIT6_DESB2:0.10076,tr|I4C2U8|I4C2U8_DESTA:0.11126):0.00529):0.00656,((tr|D6Z4V8|D6Z4V8_DESAT:0.09627,(sp|Q6AIZ3|RECA_DESPS:0.07696,(tr|M1PB47|M1PB47_DESSD:0.05836,(tr|V4J6L4|V4J6L4_9DELT:0.05141,tr|E8RGI0|E8RGI0_DESPD:0.07297):0.00888):0.00430):0.01472):0.02195,(sp|A0LLA4|RECA_SYNFM:0.09472,(sp|Q2LPL5|RECA_SYNAS:0.08240,tr|F2NE06|F2NE06_DESAR:0.10075):0.00646):0.01284):0.00189):0.00255,(tr|B5YJG1|B5YJG1_THEYD:0.11009,(tr|W0RIY5|W0RIY5_9BACT:0.03303,tr|C1A4D4|C1A4D4_GEMAT:0.03829):0.08048):0.00134):0.00516,((((tr|C8WZY7|C8WZY7_DESRD:0.06074,(tr|C7LXL9|C7LXL9_DESBD:0.06573,(((sp|Q30YS6|RECA_DESAG:0.05208,tr|T2GCY1|T2GCY1_DESGI:0.05125):0.00756,((sp|P62214|RECA_DESVH:0.03434,sp|B8DP00|RECA_DESVM:0.03859):0.01949,(sp|B8J369|RECA_DESDA:0.05509,tr|M1GHH4|M1GHH4_LAWIN:0.05841):0.00327):0.00493):0.00446,(tr|F3Z3M6|F3Z3M6_DESAF:0.05709,(sp|C4XQT5|RECA_DESMR:0.00919,tr|G7Q9N7|G7Q9N7_9DELT:0.01012):0.04663):0.00533):0.00311):0.00616):0.00549,((tr|L0RC49|L0RC49_9DELT:0.02222,tr|C6C1J7|C6C1J7_DESAD:0.01906):0.04738,(tr|F0JF09|F0JF09_DESDE:0.02562,(tr|M1WKP5|M1WKP5_DESPC:0.01824,tr|E6VWW8|E6VWW8_DESAO:0.02141):0.00581):0.04448):0.00213):0.06474,(sp|B9L7U2|RECA_NAUPA:0.07972,(((sp|A6Q6D3|RECA_SULNB:0.03243,tr|E6WZ19|E6WZ19_NITSE:0.02411):0.03726,(sp|A6Q5K5|RECA_NITSB:0.04371,((tr|W6EM71|W6EM71_SULMU:0.01377,(tr|I3Y0L7|I3Y0L7_SULBS:0.00458,tr|D1B578|D1B578_SULD5:0.00267):0.00886):0.04273,((tr|E4TW99|E4TW99_SULKY:0.00354,tr|K7SAG2|K7SAG2_9HELI:0.00239):0.03681,(sp|Q30P05|RECA_SULDN:0.02769,tr|E0USX9|E0USX9_SULAO:0.02205):0.01027):0.02608):0.00788):0.00501):0.00861,((tr|D5V7I3|D5V7I3_ARCNC:0.02761,(sp|A8EWY1|RECA_ARCB4:0.00722,tr|G2HS82|G2HS82_9PROT:0.01094):0.02010):0.05641,((tr|E7AC98|E7AC98_HELFC:0.04512,(tr|K4RHB0|K4RHB0_HELHE:0.03113,tr|F8KSF5|F8KSF5_HELBC:0.03366):0.02228):0.02701,((((((((sp|B6JPQ1|RECA_HELP2:0.00069,tr|H8H764|H8H764_HELPX:0.00083):0.00109,(tr|R4Q8M4|R4Q8M4_HELPX:0.00139,((sp|Q9ZMS7|RECA_HELPJ:0.00069,tr|E1Q1P5|E1Q1P5_HELPM:0.00202):0.00047,(tr|A0A024BY18|A0A024BY18_HELPX:0.00083,tr|T1U7U6|T1U7U6_HELPX:0.00229):0.00066):0.00231):0.00061):0.00438,(((tr|X2IDL2|X2IDL2_HELPX:0.00097,(sp|B2URY3|RECA_HELPS:0.00062,(tr|S5NIS1|S5NIS1_HELPX:0.00012,tr|R4QEY8|R4QEY8_HELPX:0.00067):0.00043):0.00048):0.00115,(tr|D0IR27|D0IR27_HELP1:0.00096,(sp|P42445|RECA_HELPY:0.00108,tr|E8QMH9|E8QMH9_HELPR:0.00079):0.00044):0.00073):0.00086,(tr|I0EBR7|I0EBR7_HELPX:0.00206,(sp|B5Z9S8|RECA_HELPG:0.00133,tr|X2I3G2|X2I3G2_HELPX:0.00134):0.00149):0.00025):0.00036):0.00042,((sp|Q1CV04|RECA_HELPH:0.00069,(tr|G2M507|G2M507_HELPX:0.00152,tr|I0E7E1|I0E7E1_HELPX:0.00083):0.00059):0.00069,tr|V5NI20|V5NI20_HELPX:0.00224):0.00057):0.00225,(sp|Q17YV1|RECA_HELAH:0.00554,(tr|I0ELP9|I0ELP9_HELC0:0.00060,tr|I0ERT0|I0ERT0_HELCM:0.00189):0.00585):0.00211):0.02769,(tr|D3UG28|D3UG28_HELM1:0.02912,(sp|Q7VIH2|RECA_HELHP:0.01366,tr|I2F9N6|I2F9N6_HELCP:0.01261):0.00785):0.00715):0.01922,(sp|Q7M8Q1|RECA_WOLSU:0.03514,tr|C5ZVG5|C5ZVG5_9HELI:0.02632):0.01054):0.01967,(sp|A7I456|RECA_CAMHC:0.05695,((tr|A7ZFN0|A7ZFN0_CAMC1:0.01329,tr|A7H0M6|A7H0M6_CAMC5:0.01877):0.03625,((sp|A0RMH3|RECA_CAMFF:0.00016,tr|U5XZG8|U5XZG8_CAMFE:0.00093):0.04145,(sp|B9KEN1|RECA_CAMLR:0.02669,(tr|W8KL65|W8KL65_CAMCO:0.00667,(tr|W8KFX2|W8KFX2_CAMCO:0.00183,(tr|D2MW22|D2MW22_CAMJU:0.00534,(sp|A7H623|RECA_CAMJD:0.00607,(sp|A8FNY4|RECA_CAMJ8:0.00005,tr|T2D8J0|T2D8J0_CAMJU:0.00187):0.00201):0.00087):0.00097):0.00417):0.01572):0.01782):0.00882):0.00001):0.01611):0.00383):0.00441):0.00277):0.00650):0.03913):0.00935,(((tr|D8PDX9|D8PDX9_9BACT:0.07775,(tr|J9ZBW9|J9ZBW9_LEPFM:0.06436,tr|I0IPJ1|I0IPJ1_LEPFC:0.06271):0.03061):0.01438,((sp|B0SCX2|RECA_LEPBA:0.07017,(sp|P62217|RECA_LEPIC:0.00343,tr|Q04T44|Q04T44_LEPBJ:0.00599):0.05695):0.04046,(tr|R4PV23|R4PV23_9BACT:0.03507,tr|V5RU82|V5RU82_9BACT:0.03498):0.07163):0.00511):0.00712,(((tr|E1X2P7|E1X2P7_BACMS:0.10751,((tr|D0LIM2|D0LIM2_HALO1:0.08070,(tr|S4XQ15|S4XQ15_SORCE:0.00620,tr|A9GC15|A9GC15_SORC5:0.00570):0.09921):0.01256,((tr|M4V9S2|M4V9S2_9DELT:0.05735,(sp|P62212|RECA_BDEBA:0.02075,tr|W5X350|W5X350_BDEBC:0.01794):0.03296):0.04556,(((tr|H8MS27|H8MS27_CORCM:0.02755,(tr|Q08Y00|Q08Y00_STIAD:0.01871,(tr|L7U8E7|L7U8E7_MYXSD:0.01446,tr|Q1DCH8|Q1DCH8_MYXXD:0.01103):0.00428):0.00276):0.03676,(tr|A7H7H5|A7H7H5_ANADF:0.01449,(tr|Q2IGM0|Q2IGM0_ANADE:0.00784,(tr|B8J9N8|B8J9N8_ANAD2:0.00162,tr|B4UGJ8|B4UGJ8_ANASK:0.00055):0.00565):0.01298):0.03428):0.03104,(tr|Q3A1W3|Q3A1W3_PELCD:0.06855,((tr|B3E9Z2|B3E9Z2_GEOLS:0.03115,tr|A1ATV2|A1ATV2_PELPD:0.03676):0.01031,(((tr|E8WU90|E8WU90_GEOS8:0.00898,(sp|B5ED05|RECA_GEOBB:0.00094,sp|C6E6X6|RECA_GEOSM:-0.00094):0.00909):0.01850,(tr|B9M365|B9M365_GEODF:0.01249,tr|A5GDB6|A5GDB6_GEOUR:0.01116):0.01731):0.01273,(sp|Q39Z80|RECA_GEOMG:0.03254,sp|P62215|RECA_GEOSL:0.02576):0.01256):0.00209):0.01877):0.00656):0.00716):0.00189):0.00365):0.00786,((((tr|E3FCC4|E3FCC4_STIAD:0.04121,(tr|H8MTL7|H8MTL7_CORCM:0.03647,(tr|L7U8K5|L7U8K5_MYXSD:0.02360,(tr|F8CCI3|F8CCI3_MYXFH:0.00307,tr|Q1DCC5|Q1DCC5_MYXXD:0.00652):0.01790):0.00453):0.00565):0.06732,(tr|A7HGT3|A7HGT3_ANADF:0.04535,(tr|B4UDA1|B4UDA1_ANASK:0.01215,(tr|B8J6W0|B8J6W0_ANAD2:0.00755,tr|Q2IFM8|Q2IFM8_ANADE:0.01310):0.00272):0.03760):0.04480):0.02369,(tr|D0LY09|D0LY09_HALO1:0.13135,(tr|S4XML3|S4XML3_SORCE:0.08363,(tr|S4XNT0|S4XNT0_SORCE:0.00329,tr|A9G764|A9G764_SORC5:0.00110):0.07894):0.07028):0.00390):0.01516,(tr|B8FL00|B8FL00_DESAA:0.08273,(tr|A8ZY66|A8ZY66_DESOH:0.07749,(sp|C0QI90|RECA_DESAH:0.04924,(tr|I5B638|I5B638_9DELT:0.04180,tr|K0NQE9|K0NQE9_DESTT:0.03382):0.01604):0.03588):0.00402):0.01918):0.00076):0.00368,((tr|A0L826|A0L826_MAGSM:0.10173,(((tr|J9Z2U2|J9Z2U2_9PROT:0.09171,(tr|F2I0U5|F2I0U5_PELSM:0.04860,(tr|J9YVH1|J9YVH1_9PROT:0.02184,tr|Q4FMX8|Q4FMX8_PELUB:0.02476):0.03098):0.04085):0.00694,(((tr|M4VK21|M4VK21_9PROT:0.00105,tr|G2KRP6|G2KRP6_MICAA:0.00070):0.06673,(((((sp|Q2W9P9|RECA_MAGSA:0.02469,tr|V6F477|V6F477_9PROT:0.02052):0.02549,sp|Q2RQH9|RECA_RHORT:0.04886):0.00787,((sp|B6IS93|RECA_RHOCS:0.02497,(tr|G8ANE3|G8ANE3_AZOBR:0.01626,(sp|P62209|RECA_AZOL4:0.00368,tr|D3NTX2|D3NTX2_AZOS1:0.00523):0.00745):0.01194):0.02472,tr|D5BNR4|D5BNR4_PUNMI:0.06075):0.00243):0.00864,(tr|R5Q2J2|R5Q2J2_9PROT:0.07097,(tr|R5XQK5|R5XQK5_9PROT:0.02200,(tr|R5R5X2|R5R5X2_9PROT:0.03890,(tr|R6J2S0|R6J2S0_9PROT:0.01436,tr|R6HR88|R6HR88_9PROT:0.01606):0.00822):0.00785):0.02942):0.00212):0.00417,(((sp|P48289|RECA_GLUOX:0.01188,tr|K7SG21|K7SG21_GLUOY:0.01275):0.02374,(tr|C7KWP3|C7KWP3_ACEPA:0.02649,(tr|A9HM16|A9HM16_GLUDA:0.01854,(tr|D5QCF9|D5QCF9_KOMHA:0.01223,(tr|G2I1U6|G2I1U6_GLUMN:0.00289,tr|W5Y6C0|W5Y6C0_KOMXY:0.00256):0.00939):0.01047):0.00849):0.00717):0.01238,(sp|A5FXB8|RECA_ACICJ:0.04308,tr|Q2LAI8|Q2LAI8_GRABC:0.04439):0.00605):0.01446):0.00422):0.00644,((tr|I3TJN0|I3TJN0_TISMK:0.06650,((tr|D5AU57|D5AU57_RHOCB:0.03500,((sp|A3PLJ2|RECA_RHOS1:0.00609,sp|A4WV48|RECA_RHOS5:0.00681):0.01979,(tr|S5YWN6|S5YWN6_PARAH:0.00955,tr|A1AZL5|A1AZL5_PARDP:0.01092):0.01717):0.01319):0.01255,((tr|Q28QV9|Q28QV9_JANSC:0.03220,(tr|F9Y5X5|F9Y5X5_KETVW:0.00796,tr|E3F2D6|E3F2D6_KETVY:-0.00625):0.01896):0.00990,(((sp|Q5LRU0|RECA_RUEPO:0.02368,((tr|Q165U4|Q165U4_ROSDO:0.00575,tr|F7ZJJ8|F7ZJJ8_ROSLO:0.00852):0.02375,(tr|Q1GHA3|Q1GHA3_RUEST:0.01436,(tr|V9VPM8|V9VPM8_9RHOB:0.01496,(tr|I7ECH5|I7ECH5_PHAG2:0.00148,tr|V9WIF7|V9WIF7_9RHOB:0.00064):0.01631):0.00127):0.01007):0.00277):0.00703,tr|W8SS02|W8SS02_9RHOB:0.02151):0.01096,(tr|A8LLK7|A8LLK7_DINSH:0.04200,(tr|M9RBC3|M9RBC3_9RHOB:0.01172,tr|M9RP24|M9RP24_9RHOB:0.00661):0.03492):0.00057):0.00345):0.00508):0.04176):0.00232,((((tr|E0TDW0|E0TDW0_PARBH:0.05278,tr|Q0AQY8|Q0AQY8_MARMM:0.04776):0.01137,(tr|C6XLQ4|C6XLQ4_HIRBI:0.04581,tr|Q0BYM2|Q0BYM2_HYPNA:0.04723):0.00997):0.00728,((((sp|A7HWA4|RECA_PARL1:0.03383,(tr|G8PS39|G8PS39_PSEUV:0.02629,tr|F2J462|F2J462_POLGS:0.02357):0.01328):0.00505,(((tr|B6JBM2|B6JBM2_OLICO:0.02075,(((sp|Q1QMW2|RECA_NITHX:0.00875,sp|Q3ST50|RECA_NITWN:0.00534):0.01026,((sp|Q9XBC1|RECA_RHOPA:0.00506,tr|E6VIB0|E6VIB0_RHOPX:0.00701):0.00243,(tr|Q13AC3|Q13AC3_RHOPS:0.00553,(tr|Q2ITM5|Q2ITM5_RHOP2:0.00565,(tr|Q218Q7|Q218Q7_RHOPB:0.00378,tr|Q07R91|Q07R91_RHOP5:0.00700):0.00475):0.00515):0.00351):0.00487):0.00223,(tr|F7QPK7|F7QPK7_9BRAD:0.01650,((tr|I0G4L4|I0G4L4_9BRAD:0.00307,(sp|Q89I84|RECA_BRADU:0.00298,(tr|G7DRA9|G7DRA9_BRAJP:0.00071,tr|H5YMJ2|H5YMJ2_9BRAD:0.00278):0.00113):0.00056):0.00863,(tr|A4YXR0|A4YXR0_BRASO:0.00193,(tr|M4ZR60|M4ZR60_9BRAD:0.00207,tr|A5EMM4|A5EMM4_BRASB:0.00309):0.00110):0.00698):0.00903):0.00330):0.00377):0.02008,(tr|D7A1A1|D7A1A1_STAND:0.02669,(tr|A8ICX1|A8ICX1_AZOC5:0.01712,tr|A7IMQ9|A7IMQ9_XANP2:0.01930):0.00766):0.01997):0.00639,(((sp|B8IP29|RECA_METNO:0.00037,sp|B0UGP0|RECA_METS4:0.00072):0.01639,(sp|B1LWT6|RECA_METRJ:0.00916,(tr|C5ATG2|C5ATG2_METEA:0.00149,tr|B1ZC93|B1ZC93_METPB:0.00244):0.00943):0.00537):0.02909,(tr|B8ETR1|B8ETR1_METSB:0.02716,(tr|J7Q3W2|J7Q3W2_METSZ:0.02832,tr|B2IHX1|B2IHX1_BEII9:0.02428):0.00211):0.01564):0.00592):0.00150):0.00618,((tr|L0EUV5|L0EUV5_LIBCB:0.05619,(tr|U6B838|U6B838_9RHIZ:0.03601,(tr|E4UDT6|E4UDT6_LIBSC:0.02552,tr|M4Q202|M4Q202_LIBAS:0.03977):0.00757):0.02409):0.01718,((tr|N6UQL9|N6UQL9_9RHIZ:0.02422,(((sp|Q6FZF0|RECA_BARQU:0.00347,(sp|Q6G2Z3|RECA_BARHE:0.00272,tr|X5M547|X5M547_BARHN:0.00032):0.00064):0.00232,(sp|A9IVY9|RECA_BART1:0.00603,(tr|M1P2Y1|M1P2Y1_BARVW:0.00403,tr|C6AEB3|C6AEB3_BARGA:0.00441):0.00377):0.00231):0.00710,(tr|E6YIA2|E6YIA2_BARC7:0.01688,(sp|A1USS3|RECA_BARBK:0.01361,tr|M1N402|M1N402_BARAA:0.01570):0.00181):0.00057):0.00487):0.02595,((sp|A6X0E8|RECA_OCHA4:0.01003,(tr|C7LCF2|C7LCF2_BRUMC:0.00183,(sp|B2S648|RECA_BRUA1:0.00048,sp|B0CH00|RECA_BRUSI:0.00142):0.00149):0.00787):0.01571,((sp|Q11IW6|RECA_CHESB:0.01760,sp|Q98NQ6|RECA_RHILO:0.01544):0.01275,(((sp|P27865|RECA_RHIME:0.00336,sp|A6U9N5|RECA_SINMW:0.00470):0.00375,(tr|I3X9R0|I3X9R0_RHIFR:0.00465,(sp|C3MD93|RECA_RHISN:0.00090,tr|G9A701|G9A701_RHIFH:0.00128):0.00429):0.00195):0.01578,(sp|B9JX56|RECA_AGRVS:0.02350,((tr|F0L6Z3|F0L6Z3_AGRSH:0.00500,(sp|P33156|RECA_AGRT5:0.00059,tr|U4Q8M2|U4Q8M2_9RHIZ:0.00051):0.00733):0.00780,(tr|H6UEQ7|H6UEQ7_9RHIZ:0.01257,((sp|B9JFS7|RECA_AGRRK:0.00229,tr|L0LMS0|L0LMS0_RHITR:0.00343):0.00530,((sp|Q1MFZ8|RECA_RHIL3:0.00052,tr|C6AZP2|C6AZP2_RHILS:0.00057):0.00447,(sp|B3PPU4|RECA_RHIE6:0.00307,sp|Q2K7T3|RECA_RHIEC:0.00563):0.00331):0.00116):0.00310):0.00217):0.00553):0.00244):0.00316):0.00394):0.01158):0.00253):0.00597):0.00753,(tr|G4RE92|G4RE92_PELHB:0.05756,(tr|E3I0B0|E3I0B0_RHOVT:0.06121,(tr|V5SFY5|V5SFY5_9RHIZ:0.06275,(tr|F8J601|F8J601_HYPSM:0.03430,(tr|D8JQH0|D8JQH0_HYPDA:0.00875,tr|N0B4E7|N0B4E7_9RHIZ:0.00995):0.01678):0.01326):0.01504):0.00773):0.00136):0.00206):0.00359,((tr|D9QF05|D9QF05_BRESC:0.06256,(tr|E8RUV3|E8RUV3_ASTEC:0.04985,(tr|B4RHD9|B4RHD9_PHEZH:0.03280,(sp|B0SZN2|RECA_CAUSK:0.01960,(sp|B8H3I7|RECA_CAUCN:0.00930,tr|D5VFE4|D5VFE4_CAUST:0.01213):0.00719):0.01745):0.00715):0.01064):0.02491,((tr|F8ETM8|F8ETM8_ZYMMT:0.01197,(sp|Q9X5D8|RECA_ZYMMO:0.00002,(tr|C8WFM9|C8WFM9_ZYMMN:0.00348,tr|W6IU95|W6IU95_ZYMMB:0.00276):0.00003):0.01117):0.03833,((tr|A5V3L4|A5V3L4_SPHWW:0.03022,((tr|G2IS38|G2IS38_9SPHN:0.01963,tr|Q2G8V4|Q2G8V4_NOVAD:0.02124):0.00343,((tr|Q2N9K3|Q2N9K3_ERYLH:0.01912,tr|F6IGZ6|F6IGZ6_9SPHN:0.01854):0.00644,tr|Q1GSD4|Q1GSD4_SPHAL:0.02802):0.00420):0.00358):0.00423,(tr|W0A5D1|W0A5D1_9SPHN:0.02889,(tr|M4S8N8|M4S8N8_9SPHN:0.01878,(tr|F6ET08|F6ET08_SPHCR:0.00618,tr|D4Z683|D4Z683_SPHJU:0.00587):0.01598):0.00423):0.00428):0.01192):0.02502):0.00499):0.00403):0.00184):0.00528):0.00413,(((tr|B3CT01|B3CT01_ORITI:0.00150,tr|A5CCL6|A5CCL6_ORITB:0.00303):0.13991,(tr|F7XV66|F7XV66_MIDMI:0.09621,((sp|A8GY17|RECA_RICB8:0.00068,sp|Q1RKB6|RECA_RICBR:0.00042):0.01232,((sp|P41079|RECA_RICPR:0.00436,sp|Q68VY8|RECA_RICTY:0.00474):0.00603,((sp|A8EZW1|RECA_RICCK:0.00013,tr|H6PFV8|H6PFV8_RICCA:0.00097):0.00904,((tr|H8K307|H8K307_RICAG:0.00225,((sp|C3PLP0|RECA_RICAE:0.00147,(tr|B0BV65|B0BV65_RICRO:0.00129,(sp|C4K1F5|RECA_RICPU:0.00354,(sp|Q92GE1|RECA_RICCN:0.00043,tr|G0GZJ5|G0GZJ5_RICH0:0.00175):0.00044):0.00128):0.00090):0.00125,(tr|H8KCX4|H8KCX4_RICMS:0.00262,(sp|A8F2Q0|RECA_RICM5:0.00071,tr|H8KJW5|H8KJW5_RICR3:0.00328):0.00039):0.00044):0.00119):0.00388,(sp|Q4UK63|RECA_RICFE:0.00229,((tr|A8GPU6|A8GPU6_RICAH:0.00186,tr|H8K9Q4|H8K9Q4_RICAC:0.00549):0.00396,tr|C4YXI5|C4YXI5_9RICK:0.00368):0.00116):0.00126):0.00215):0.00190):0.00372):0.07927):0.00390):0.00581,((tr|X5HLY9|X5HLY9_9RICK:0.04563,(tr|C6V522|C6V522_NEORI:0.00653,tr|Q2GDN2|Q2GDN2_NEOSM:0.00644):0.03375):0.05486,(((((sp|P62222|RECA_WOLPM:0.00069,sp|C0R4E1|RECA_WOLWR:0.00041):0.01291,tr|M9WPI0|M9WPI0_9RICK:0.00908):0.00165,(sp|B3CMC0|RECA_WOLPP:0.01397,sp|Q5GSK9|RECA_WOLTR:0.01862):0.00284):0.04446,(sp|Q5FGJ5|RECA_EHRRG:0.01672,(sp|Q3YQT7|RECA_EHRCJ:0.01214,(sp|Q2GF90|RECA_EHRCR:0.00445,(tr|V9R8H4|V9R8H4_9RICK:0.00341,tr|X5H3U3|X5H3U3_9RICK:0.00437):0.00101):0.00892):0.00551):0.03519):0.00839,((tr|D1AT35|D1AT35_ANACI:0.00755,(sp|B9KHJ1|RECA_ANAMF:0.00037,sp|Q5PBT6|RECA_ANAMM:0.00073):0.00834):0.04466,(tr|S5PIG9|S5PIG9_ANAPH:-0.01084,tr|S5PZJ8|S5PZJ8_ANAPH:0.01084):0.08337):0.00936):0.03442):0.01513):0.00202):0.00810):0.00350,((((tr|D0KXP4|D0KXP4_HALNC:0.10561,((tr|F9ZTF9|F9ZTF9_ACICS:0.02303,(sp|B7J7A9|RECA_ACIF2:0.00505,tr|G0JKW3|G0JKW3_9GAMM:0.01201):0.01796):0.05554,((((((sp|Q83CQ4|RECA_COXBU:0.00074,tr|B6J6Y7|B6J6Y7_COXB1:0.00176):0.07002,(tr|C7RC60|C7RC60_KANKD:0.07530,(tr|I4WYA7|I4WYA7_9GAMM:0.02827,(tr|A0A023NQB4|A0A023NQB4_9GAMM:0.01724,tr|H8KZB5|H8KZB5_FRAAD:0.02027):0.00761):0.04115):0.00371):0.00166,(sp|Q31F89|RECA_THICR:0.05053,(tr|F6DBG7|F6DBG7_THICA:0.01137,tr|W0DT37|W0DT37_9GAMM:0.00720):0.03927):0.01513):0.00227,(tr|W0BG89|W0BG89_9GAMM:0.03563,(sp|Q5X4B5|RECA_LEGPA:0.01386,tr|D3HRE5|D3HRE5_LEGLN:0.01637):0.01983):0.03167):0.00259,(((tr|D5BZJ4|D5BZJ4_NITHN:0.02222,(tr|D8KBY3|D8KBY3_NITWC:0.00453,tr|Q3JCL0|Q3JCL0_NITOC:0.00828):0.01975):0.03994,(((sp|B8GQV3|RECA_THISH:0.02773,tr|W8KG42|W8KG42_HALHR:0.03953):0.00783,(tr|D3SAQ8|D3SAQ8_THISK:0.03518,(tr|L0DVR0|L0DVR0_THIND:0.00415,tr|W0DMF3|W0DMF3_9GAMM:0.00537):0.03657):0.00646):0.01249,(sp|A1WXK7|RECA_HALHL:0.04966,(sp|Q0A8K5|RECA_ALKEH:0.03686,(tr|U5T0P6|U5T0P6_9GAMM:0.02252,tr|R4VK05|R4VK05_9GAMM:0.02166):0.02086):0.01061):0.00766):0.00409):0.00485,(((tr|V4JC21|V4JC21_9GAMM:0.06586,(tr|I1XJB8|I1XJB8_METNJ:0.02020,tr|I1YEQ8|I1YEQ8_METFJ:0.02043):0.01090):0.01143,(tr|L0H0Q3|L0H0Q3_9GAMM:0.04631,(tr|W0E7B7|W0E7B7_MARPU:0.03379,(tr|D3RRY3|D3RRY3_ALLVD:0.01821,tr|I3Y730|I3Y730_THIV6:0.02256):0.01662):0.01700):0.00566):0.00303,(tr|S6CGC1|S6CGC1_9GAMM:0.05795,tr|V4IUF8|V4IUF8_9GAMM:0.04082):0.00265):0.00674):0.00261):0.00412,((tr|E6WRS1|E6WRS1_PSEUU:0.02252,((sp|B4SRB0|RECA_STRM5:0.00418,(sp|B2FL31|RECA_STRMK:0.00012,tr|G0JVH5|G0JVH5_STEMA:0.00097):0.00089):0.01507,((sp|B2I680|RECA_XYLF2:0.00280,(sp|Q9PH23|RECA_XYLFA:0.00095,sp|B0U1K8|RECA_XYLFM:0.00132):0.00014):0.02043,(tr|G7USD7|G7USD7_PSEUP:0.02449,(tr|D2UDM9|D2UDM9_XANAP:0.01406,(((sp|Q3BUQ9|RECA_XANC5:0.00129,(sp|P0A0W4|RECA_XANAC:0.00278,tr|U4M2H5|U4M2H5_9XANT:0.00028):0.00026):0.00626,(sp|Q4UTR4|RECA_XANC8:0.00608,(sp|Q2P1M9|RECA_XANOM:0.00169,tr|G7TJ60|G7TJ60_XANOB:0.00157):0.00725):0.00380):0.00075,(tr|V7ZDZ4|V7ZDZ4_9XANT:0.01098,tr|A0A023Y4B6|A0A023Y4B6_9GAMM:0.01103):0.00180):0.00530):0.00149):0.00082):0.00228):0.00750):0.06592,(tr|K0C5F0|K0C5F0_CYCSP:0.07543,(sp|Q60BS8|RECA_METCA:0.05596,(tr|F9ZXS4|F9ZXS4_METMM:0.02838,(tr|H8GR78|H8GR78_METAL:0.01798,tr|G4T0C1|G4T0C1_META2:0.02483):0.00847):0.02994):0.00540):0.00817):0.00340):0.00431):0.00235):0.00423,(((((sp|Q477V3|RECA_DECAR:0.03857,tr|G8QH24|G8QH24_AZOSU:0.03617):0.01837,(tr|C7RQE1|C7RQE1_ACCPU:0.05237,(tr|D6CKY7|D6CKY7_THIA3:0.05026,(tr|H0PWV0|H0PWV0_9RHOO:0.02156,(sp|Q5P3R8|RECA_AROAE:0.01547,(sp|A1K2R9|RECA_AZOSB:0.01601,tr|C4ZIX0|C4ZIX0_THASP:0.01350):0.00258):0.00415):0.03037):0.00578):0.00232):0.00575,(((sp|Q2YD43|RECA_NITMU:0.03794,((sp|Q0AHX4|RECA_NITEC:0.01254,sp|Q82TF6|RECA_NITEU:0.01266):0.01882,(tr|F9ZKN9|F9ZKN9_9PROT:0.01362,tr|F8GGI5|F8GGI5_NITSI:0.00950):0.01682):0.00695):0.01436,(tr|D5CU21|D5CU21_SIDLE:0.03893,tr|D9SC87|D9SC87_GALCS:0.04421):0.00627):0.00319,(tr|Q3SGU3|Q3SGU3_THIDA:0.04240,(tr|S6AJJ2|S6AJJ2_9PROT:0.03091,((tr|D7DL82|D7DL82_METV0:0.02907,tr|C6WY07|C6WY07_METML:0.02581):0.01412,(sp|Q1H3U7|RECA_METFK:0.01327,(tr|E4QL69|E4QL69_METS6:0.00093,tr|C6X7G8|C6X7G8_METGS:0.00119):0.01379):0.01842):0.00542):0.00828):0.00290):0.00341):0.00799,((sp|C1D4J2|RECA_LARHH:0.04034,(sp|Q7NXL9|RECA_CHRVO:0.02405,tr|G2IVW5|G2IVW5_PSEUL:0.02601):0.01775):0.02478,(tr|X2HDP2|X2HDP2_9NEIS:0.03861,((sp|Q5F8M9|RECA_NEIG1:0.00193,(sp|A1KUQ0|RECA_NEIMF:0.00024,tr|A9M0G4|A9M0G4_NEIM0:-0.00024):0.00027):0.00030,(sp|P56987|RECA_NEIMA:0.00086,(sp|P0DH59|RECA_NEIMB:0.00053,tr|E4ZDP8|E4ZDP8_NEIL0:0.00197):0.00142):0.00067):0.03903):0.03865):0.01095):0.00981,(((tr|R7C535|R7C535_9BURK:0.07653,tr|R7IJE2|R7IJE2_9BURK:0.05567):0.01462,((tr|D8IYL4|D8IYL4_HERSS:0.02258,(sp|A6T204|RECA_JANMA:0.00403,(sp|A4G8B3|RECA_HERAR:0.00432,tr|G0AFX8|G0AFX8_COLFT:0.00701):0.00343):0.01868):0.04006,((((tr|B2UGD9|B2UGD9_RALPJ:0.01099,((sp|Q8Y1Y6|RECA_RALSO:0.00211,tr|D8N7S8|D8N7S8_RALSL:0.00338):0.00178,(tr|F6G3Z7|F6G3Z7_RALS8:0.00101,(tr|B5SGP7|B5SGP7_RALSL:0.00050,tr|D8NYA8|D8NYA8_RALSL:0.00117):0.00033):0.00124):0.00804):0.02748,((tr|E5AL01|E5AL01_BURRH:0.01719,(((tr|F2LAE6|F2LAE6_BURGS:0.00424,tr|C5ACU5|C5ACU5_BURGB:0.00311):0.00787,((sp|Q62MH0|RECA_BURMA:0.00294,(tr|W6C1Q0|W6C1Q0_BURTH:0.00018,tr|N0ADX8|N0ADX8_BURTH:0.00132):0.00202):0.00706,(((sp|Q39D93|RECA_BURS3:0.00253,tr|B1JY17|B1JY17_BURCC:0.00240):0.00082,(sp|B4EBY3|RECA_BURCJ:0.00087,sp|A9AFT0|RECA_BURM1:0.00063):0.00165):0.00053,(tr|Q0BC68|Q0BC68_BURCM:0.00345,tr|A4JHK1|A4JHK1_BURVG:0.00476):0.00134):0.00421):0.00188):0.00488,((tr|R4WMY5|R4WMY5_9BURK:0.00354,tr|G8M4J9|G8M4J9_9BURK:0.00688):0.00881,(tr|B2JDB5|B2JDB5_BURP8:0.00865,((tr|E1T8R4|E1T8R4_BURSG:0.00165,(tr|E8YPB9|E8YPB9_9BURK:0.00049,tr|D5WCK2|D5WCK2_BURSC:0.00169):0.00084):0.00363,(tr|Q13UH6|Q13UH6_BURXL:0.00523,tr|B2SYF4|B2SYF4_BURPP:0.00493):0.00109):0.00264):0.00392):0.00135):0.00118):0.01340,(tr|V5UCX0|V5UCX0_9BURK:0.02448,(sp|Q1LR74|RECA_RALME:0.01147,(sp|Q0KE78|RECA_CUPNH:0.00451,(sp|Q475M4|RECA_CUPPJ:0.00510,sp|B2AHB8|RECA_CUPTR:0.00529):0.00125):0.00529):0.01227):0.00583):0.00665):0.01152,((tr|M1SY06|M1SY06_9PROT:0.01096,(tr|B1XRZ6|B1XRZ6_POLNS:0.00733,tr|A4SZY2|A4SZY2_POLSQ:0.00572):0.00324):0.04102,((tr|E8UDS5|E8UDS5_TAYEM:0.01049,tr|G4QB58|G4QB58_TAYAM:0.01372):0.03482,(((tr|M1LVR3|M1LVR3_9PROT:0.01548,(tr|M1LXX0|M1LXX0_9PROT:0.00602,tr|M1LYK0|M1LYK0_9PROT:0.01035):0.00661):0.01880,(tr|M1LP91|M1LP91_9PROT:0.03546,tr|M1LM20|M1LM20_9PROT:0.02949):0.00197):0.01689,((tr|I3UBM0|I3UBM0_ADVKW:0.01243,tr|W0PEH6|W0PEH6_9BURK:0.01639):0.00850,((sp|A9IKD2|RECA_BORPD:0.01134,(sp|P0A449|RECA_BORBR:0.01177,((tr|E3HEF6|E3HEF6_ACHXA:0.00488,(tr|V9RTG8|V9RTG8_ALCXX:0.00049,tr|R4XM56|R4XM56_ALCXX:0.00169):0.00099):0.00654,(sp|Q2KYE8|RECA_BORA1:0.00800,tr|X4ZRT7|X4ZRT7_9BORD:0.00670):0.00548):0.00486):0.00302):0.00965,(tr|F4GUR0|F4GUR0_PUSST:0.02626,tr|W8X3R7|W8X3R7_CASDE:0.02578):0.00285):0.00178):0.01302):0.00610):0.01098):0.00593):0.00728,((((sp|A1VUC3|RECA_POLNA:0.01698,tr|Q122H4|Q122H4_POLSJ:0.01194):0.03332,((tr|Q21RF6|Q21RF6_ALBFT:0.02624,tr|U5N8U4|U5N8U4_9BURK:0.03466):0.01146,(((tr|E8TX26|E8TX26_ALIDB:0.01525,(sp|A9BQB0|RECA_DELAS:0.01588,tr|D0IYD0|D0IYD0_COMT2:0.01526):0.00759):0.00053,(tr|B9MHR9|B9MHR9_ACIET:0.01713,((tr|K0IG51|K0IG51_9BURK:0.00866,tr|A1WET8|A1WET8_VEREI:0.00831):0.00586,tr|F0QA86|F0QA86_ACIAP:0.01500):0.00096):0.00348):0.00401,(tr|F5Y292|F5Y292_RAMTT:0.01385,(tr|E6UYU8|E6UYU8_VARPE:0.00596,(tr|T1XJZ3|T1XJZ3_VARPD:0.00201,tr|C5CRC1|C5CRC1_VARPS:0.00223):0.00160):0.00621):0.00654):0.01086):0.00663):0.00113,(tr|H5WKZ3|H5WKZ3_9BURK:0.03202,(sp|A2SBU8|RECA_METPP:0.01905,tr|B1XY03|B1XY03_LEPCP:0.02398):0.01204):0.00077):0.00920,tr|I0HYA6|I0HYA6_RUBGI:0.02510):0.02050):0.00259):0.00960):0.00645,((tr|R5PJ33|R5PJ33_9BURK:0.08387,tr|R7KNN5|R7KNN5_9BURK:0.07348):0.00128,tr|R5EEL9|R5EEL9_9BURK:0.11306):0.01000):0.01429):0.00652):0.00420,(sp|A5EW90|RECA_DICNV:0.09157,((((sp|P42438|RECA_ACIAD:0.01352,((sp|B7H1V4|RECA_ACIB3:0.00106,tr|M4R114|M4R114_ACIBA:0.00161):0.00714,(tr|F0KFW5|F0KFW5_ACICP:0.00506,tr|D8JHX4|D8JHX4_ACISD:0.00494):0.00439):0.00663):0.05861,(tr|D5VA80|D5VA80_MORCR:0.03767,(sp|A5WGY0|RECA_PSYWF:0.01086,(sp|Q4FQX8|RECA_PSYA2:0.00265,sp|Q1Q962|RECA_PSYCK:0.00491):0.01204):0.03216):0.02750):0.01998,((((tr|W8G3J5|W8G3J5_9GAMM:0.06304,(sp|Q1QZX3|RECA_CHRSD:0.02572,tr|E1V8H3|E1V8H3_HALED:0.02499):0.04130):0.00286,((sp|Q2SBR7|RECA_HAHCH:0.04181,(tr|M1F8X4|M1F8X4_9ALTE:0.03184,(sp|A1U2E3|RECA_MARAV:0.00871,tr|E4PG70|E4PG70_MARAH:0.00957):0.01533):0.02258):0.01266,((tr|F2K211|F2K211_MARM1:0.02056,(tr|A6W1Q4|A6W1Q4_MARMS:0.01676,tr|F6D0X0|F6D0X0_MARPP:0.01761):0.00423):0.03969,(tr|A4AAD1|A4AAD1_9GAMM:0.03294,tr|A4AAG4|A4AAG4_9GAMM:0.07334):0.02377):0.00895):0.00371):0.00641,((tr|Q0VNJ9|Q0VNJ9_ALCBS:0.01257,tr|K0CFE1|K0CFE1_ALCDB:0.01797):0.04453,(tr|E1VIB4|E1VIB4_9GAMM:0.06000,(tr|F3E8G8|F3E8G8_PSESL:0.05868,((((((tr|F2K8I4|F2K8I4_PSEBN:0.00478,(sp|Q3KH38|RECA_PSEPF:0.00073,tr|V8R9X0|V8R9X0_9PSED:0.00037):0.00322):0.00958,(tr|V9QSW6|V9QSW6_9PSED:0.00158,(sp|C3KDG0|RECA_PSEFS:0.00093,tr|M4JZC5|M4JZC5_9PSED:0.00057):0.00173):0.00745):0.00342,(sp|Q48F94|RECA_PSE14:0.00776,tr|W0H6G7|W0H6G7_PSECI:0.00830):0.00261):0.00373,(sp|Q4KHC1|RECA_PSEF5:0.00378,tr|I4XW80|I4XW80_9PSED:0.00432):0.00548):0.01570,(tr|A0A059UX29|A0A059UX29_PSEPU:0.00191,(((sp|B1JDA2|RECA_PSEPW:0.00490,((sp|A5W7V2|RECA_PSEP1:-0.00403,(tr|V9WQG1|V9WQG1_9PSED:-0.01410,tr|A0A059UWT1|A0A059UWT1_PSEPU:0.02070):0.00455):0.00242,(sp|B0KT20|RECA_PSEPG:-0.00105,tr|T2HBU4|T2HBU4_PSEPU:0.00271):0.00326):0.00274):0.00216,tr|U5VI30|U5VI30_9PSED:0.00204):0.00348,sp|Q1I6B7|RECA_PSEE4:0.00234):0.01384):0.00644):0.00354,(((tr|F6AEG9|F6AEG9_PSEF1:0.01001,(tr|F4DNX8|F4DNX8_PSEMN:0.00680,tr|A4XWQ4|A4XWQ4_PSEMY:0.00573):0.00513):0.00855,((tr|A4VJP2|A4VJP2_PSEU5:-0.00039,tr|F2MX98|F2MX98_PSEU6:0.00039):0.00302,(tr|I7A7A0|I7A7A0_PSEST:0.01282,(tr|W8R5C3|W8R5C3_PSEST:0.00247,(tr|L0GN01|L0GN01_PSEST:0.00257,(tr|I4CS11|I4CS11_PSEST:0.00080,tr|F8H4G9|F8H4G9_PSEUT:0.00118):0.00122):0.00065):0.00103):0.00524):0.00773):0.00400,(tr|S6AMU8|S6AMU8_PSERE:0.01774,(sp|A6V1H2|RECA_PSEA7:0.01463,(sp|C1DSQ4|RECA_AZOVD:0.01695,(tr|A0A024HCV9|A0A024HCV9_PSESB:0.01228,tr|M4XDP1|M4XDP1_PSEDE:0.01137):0.00421):0.00308):0.00436):0.00504):0.00126):0.02228):0.01010):0.00496):0.00659):0.01083,((tr|B3PJB8|B3PJB8_CELJU:0.04511,(sp|Q21L79|RECA_SACD2:0.02968,sp|C5BMR1|RECA_TERTT:0.03828):0.01354):0.00334,(tr|K4KS57|K4KS57_SIMAS:0.03893,tr|A4AAD0|A4AAD0_9GAMM:0.03963):0.02290):0.01225):0.01343):0.00431,((((((sp|Q7VNS7|RECA_HAEDU:0.01291,(tr|B0BQ84|B0BQ84_ACTPJ:0.00410,tr|K0G5G9|K0G5G9_ACTSU:0.00677):0.00508):0.00970,(tr|S5P1G8|S5P1G8_PASHA:0.01650,tr|W0Q9F3|W0Q9F3_9PAST:0.01328):0.00341):0.01468,((tr|W0QY83|W0QY83_BIBTR:0.00149,tr|W0RC74|W0RC74_BIBTR:0.00127):0.03348,(tr|B8F639|B8F639_HAEPS:0.00068,tr|R9XNB5|R9XNB5_HAEPR:0.00083):0.03075):0.00275):0.04413,((((tr|E1W329|E1W329_HAEP3:0.01577,(sp|Q4QMV2|RECA_HAEI8:0.00065,tr|E4QYE7|E4QYE7_HAEI6:0.00173):0.01942):0.01595,(sp|Q65QB0|RECA_MANSM:0.02591,tr|A6VKZ3|A6VKZ3_ACTSZ:0.04015):0.00431):0.01168,(sp|P95526|RECA_PASMU:0.03915,tr|F4HFK5|F4HFK5_GALAU:0.03951):0.00404):0.00427,((sp|Q0I4T0|RECA_HISS1:0.00038,sp|B0UWL1|RECA_HISS2:0.00072):0.03360,(tr|C6AJV1|C6AJV1_AGGAN:0.00524,(tr|C9R1J6|C9R1J6_AGGAD:-0.00115,tr|X2JSS3|X2JSS3_AGGAC:0.00115):0.00762):0.04336):0.00372):0.02224):0.02141,((((sp|Q47WN3|RECA_COLP3:0.03064,tr|K7AKD6|K7AKD6_9ALTE:0.04146):0.02623,((sp|Q6LMU2|RECA_PHOPR:0.04068,(((tr|B7VK57|B7VK57_VIBSL:0.02479,(sp|F7YQ08|RECA_VIBA7:0.02377,(tr|F0LWF0|F0LWF0_VIBFN:0.01819,((sp|A5F9B5|RECA_VIBC3:0.00808,sp|Q8DC51|RECA_VIBVU:0.01463):0.00392,(tr|A7MYT7|A7MYT7_VIBCB:0.00686,((tr|U3AHU4|U3AHU4_VIBAL:0.00097,sp|Q87LR1|RECA_VIBPA:0.00118):0.00102,(tr|D0M7Q2|D0M7Q2_VIBSE:0.00269,tr|H2IBM3|H2IBM3_9VIBR:0.00656):0.00237):0.00215):0.00891):0.00076):0.00547):0.00602):0.00184,sp|Q5E7G6|RECA_VIBF1:0.02065):0.00567,sp|B6ENH8|RECA_ALISL:0.01875):0.00650):0.02252,((sp|A1S4E7|RECA_SHEAM:0.02709,(((sp|B8E8U2|RECA_SHEB2:0.00485,(sp|Q8EBS0|RECA_SHEON:0.00170,sp|A4Y933|RECA_SHEPC:0.00091):0.00177):0.00568,(sp|Q12PY2|RECA_SHEDO:0.00940,sp|Q086A0|RECA_SHEFN:0.01361):0.00173):0.01236,((sp|A8FST8|RECA_SHESH:0.01125,sp|B1KPS6|RECA_SHEWM:0.00922):0.01066,(tr|D4ZAU1|D4ZAU1_SHEVD:0.02115,(sp|A3QC87|RECA_SHELP:0.02049,(sp|B8CJQ6|RECA_SHEPW:0.01336,(sp|B0TK14|RECA_SHEHH:0.00688,sp|A8H1T5|RECA_SHEPA:0.00808):0.00371):0.00866):0.00066):0.00207):0.00338):0.00502):0.02417,((((sp|Q9X5P5|RECA_XENNA:0.00808,tr|D3V426|D3V426_XENBS:0.00869):0.01057,(sp|B4EUV6|RECA_PROMH:0.02101,(tr|J7TMD6|J7TMD6_MORMO:0.01463,((sp|Q7N7A6|RECA_PHOLL:0.00483,tr|C7BHV8|C7BHV8_PHOAA:0.00695):0.00660,(tr|I0DRS7|I0DRS7_PROSM:0.00917,(tr|K8WTB8|K8WTB8_9ENTR:0.00830,tr|K8WBT9|K8WBT9_PRORE:0.00822):0.00103):0.00440):0.00430):0.00160):0.00702):0.00823,((((tr|C6CMT0|C6CMT0_DICZE:0.00173,tr|D2BUH4|D2BUH4_DICD5:0.00234):0.00307,(tr|E0SC75|E0SC75_DICD3:0.00508,tr|C6CBL7|C6CBL7_DICDC:0.00593):0.00299):0.01062,((tr|G7LRA6|G7LRA6_9ENTR:0.00794,(sp|Q6D1S8|RECA_PECAS:0.00378,(sp|C6DCR1|RECA_PECCP:0.00073,(tr|D0KJ87|D0KJ87_PECWW:0.00356,tr|J7KZK4|J7KZK4_PECCC:0.00037):0.00102):0.00117):0.00801):0.00294,((((sp|A1JK01|RECA_YERE8:0.00151,tr|W8GCU5|W8GCU5_9ENTR:0.00138):0.00082,(sp|A7FLR9|RECA_YERP3:0.00110,sp|A4TQ50|RECA_YERPP:0.00231):0.00120):0.00530,(tr|H2IVB3|H2IVB3_RAHAC:0.00949,(sp|Q2NVL3|RECA_SODGM:0.00623,(tr|W0HMT3|W0HMT3_9ENTR:0.00754,tr|W0HWR2|W0HWR2_9ENTR:0.00006):0.00174):0.01021):0.00382):0.00423,((tr|W0LG81|W0LG81_SERFO:0.00267,(sp|A8GA07|RECA_SERP5:0.00089,tr|G0C3V5|G0C3V5_9ENTR:0.00035):0.00324):0.00064,(tr|L7ZFZ6|L7ZFZ6_SERMA:0.00198,tr|L0MB66|L0MB66_SERMA:0.00342):0.00195):0.00586):0.00036):0.00838):0.00279,(tr|U3U744|U3U744_9BACT:0.04020,(((tr|U3U3U8|U3U3U8_9ENTR:0.00557,tr|E6WG83|E6WG83_PANSA:0.00256):0.00563,((tr|E1SBX8|E1SBX8_PANVC:0.00615,(tr|G7UH12|G7UH12_PANAN:0.00084,tr|D4GLE8|D4GLE8_PANAM:0.00067):0.00958):0.00743,(sp|B2VHD6|RECA_ERWT9:0.00468,(tr|D8MW07|D8MW07_ERWBE:0.00711,(tr|D4HX64|D4HX64_ERWAC:0.00223,(tr|E3DHN3|E3DHN3_ERWSE:0.00089,tr|D0FV80|D0FV80_ERWPE:0.00058):0.00080):0.00169):0.00367):0.00838):0.00344):0.00629,((tr|I2B658|I2B658_SHIBC:0.01265,(sp|A7MJ38|RECA_CROS8:0.00111,tr|C9XYZ4|C9XYZ4_CROTZ:0.00040):0.00856):0.00727,(tr|X3X657|X3X657_SALEN:-0.01301,((tr|W6JA74|W6JA74_9ENTR:0.00549,((sp|A6TCW1|RECA_KLEP7:0.00314,(((tr|X5GIG0|X5GIG0_ENTAS:0.00122,(tr|D5C8H7|D5C8H7_ENTCC:0.00158,tr|W0BLA8|W0BLA8_ENTCL:0.00127):0.00022):0.00043,((tr|G0DY54|G0DY54_ENTAK:0.00052,tr|G2S7J1|G2S7J1_ENTAL:0.00099):0.00107,(sp|B5XVB6|RECA_KLEP3:0.00097,tr|G8WAV2|G8WAV2_KLEOK:0.00079):0.00045):0.00046):0.00051,(tr|D6DX52|D6DX52_ENTCL:0.00285,tr|L0LZI3|L0LZI3_ENTBF:0.00327):0.00072):0.00020):0.00062,(tr|M9W8V0|M9W8V0_RAOOR:0.00384,sp|A4WDQ8|RECA_ENT38:0.00432):0.00121):0.00298):0.00260,((tr|A0A023V478|A0A023V478_CITFR:0.00258,(tr|S5MZL6|S5MZL6_SALBN:0.00069,(tr|D2TLF9|D2TLF9_CITRI:0.00041,((sp|B5F352|RECA_SALA4:-0.00036,(sp|Q5PF15|RECA_SALPA:0.00070,tr|X3JH55|X3JH55_SALEN:0.00255):0.00023):0.00048,tr|X3WN84|X3WN84_SALEN:0.00036):0.00103):0.00022):0.00192):0.00151,(tr|E3G6H7|E3G6H7_ENTLS:0.00405,(sp|A8ANQ3|RECA_CITK8:0.00285,(sp|A7ZQC8|RECA_ECO24:0.00006,tr|C9R0V0|C9R0V0_ECOD1:0.00273):0.00473):0.00261):0.00296):0.00093):0.00699):0.00788):0.00436):0.00138):0.00542):0.00468):0.00423,((sp|Q1LTQ3|RECA_BAUCH:0.04547,tr|F7XXJ9|F7XXJ9_MOREP:0.04972):0.01224,(sp|C4K841|RECA_HAMD5:0.04152,tr|E0WR44|E0WR44_9ENTR:0.04757):0.00365):0.00310):0.00926):0.00663):0.00838):0.01355,((tr|A1T002|A1T002_PSYIN:0.04664,tr|M4UAQ4|M4UAQ4_9GAMM:0.04989):0.01754,(((tr|H2FUV0|H2FUV0_OCESG:0.03845,((sp|A0KPG3|RECA_AERHH:0.00130,tr|X4UFF3|X4UFF3_AERHY:0.00469):0.00328,((tr|A0A023RN54|A0A023RN54_AERME:0.00109,tr|F4DDY0|F4DDY0_AERVB:0.00132):0.00121,sp|P94190|RECA_AERS4:0.00801):0.00235):0.03318):0.01028,(sp|C4LBQ0|RECA_TOLAT:0.04600,(tr|X2H668|X2H668_9GAMM:0.03515,(sp|C5BGH6|RECA_EDWI9:0.00336,tr|M4TNL1|M4TNL1_9ENTR:0.00201):0.03567):0.01203):0.00327):0.00751,((sp|Q5QUB8|RECA_IDILO:0.04797,(tr|E6RQ26|E6RQ26_PSEU9:0.00602,tr|Q3IFN0|Q3IFN0_PSEHT:0.00751):0.03956):0.00400,(tr|E1ST08|E1ST08_FERBD:0.05234,((tr|F5ZEB9|F5ZEB9_ALTSS:0.01902,(sp|B4RVU1|RECA_ALTMD:0.00694,(tr|K0CLN6|K0CLN6_ALTME:0.00272,tr|K0CYD0|K0CYD0_ALTMS:0.00092):0.00165):0.00960):0.01693,(tr|G4QM33|G4QM33_GLANF:0.02624,(sp|Q15QS3|RECA_PSEA6:0.00101,tr|F4ARS9|F4ARS9_GLAS4:0.00118):0.02463):0.00638):0.01654):0.00216):0.00288):0.00949):0.00281):0.00764,((tr|A0A059UWQ1|A0A059UWQ1_PSEPU:0.00961,tr|A4XPD2|A4XPD2_PSEMY:0.00974):0.08394,(tr|D4G7M5|D4G7M5_RIEPU:0.10756,(sp|Q8D2W7|RECA_WIGBR:0.05667,tr|H6Q582|H6Q582_WIGGL:0.06708):0.03587):0.02370):0.00459):0.00489):0.00458,tr|R5EYP7|R5EYP7_9GAMM:0.10735):0.00837):0.00772):0.00311):0.00196,((sp|Q14FQ1|RECA_FRAT1:0.00667,tr|F4BIG9|F4BIG9_FRACN:0.00618):0.00755,(tr|F8G7J3|F8G7J3_FRAST:0.01054,(sp|B0TW17|RECA_FRAP2:0.00509,tr|I2AWW6|I2AWW6_FRANT:0.00637):0.00276):0.00491):0.11672):0.00472):0.00310):0.00093):0.00271):0.00159):0.00131):0.00089):0.00160):0.00310):0.00310,((((((tr|U3Q5S6|U3Q5S6_9FLAO:0.02066,(tr|I3QFW0|I3QFW0_9FLAO:0.01393,tr|M4ZRM3|M4ZRM3_9FLAO:0.01483):0.00596):0.01255,((tr|D0JBR4|D0JBR4_BLASB:0.02219,(tr|L7YF44|L7YF44_9FLAO:0.00366,tr|D0J8K4|D0J8K4_BLASP:0.00106):0.01990):0.00560,(tr|G8LR29|G8LR29_9FLAO:0.03640,tr|G7SQU2|G7SQU2_9FLAO:0.02978):0.00166):0.00836):0.09840,((tr|R7EXC7|R7EXC7_9BACT:0.12857,((sp|B2RJN1|RECA_PORG3:0.08011,(tr|B6YQ33|B6YQ33_AZOPC:0.08511,(((tr|F3ZUE3|F3ZUE3_9BACE:0.03849,(((tr|R6CSJ9|R6CSJ9_9BACE:0.00970,(tr|R6CCZ1|R6CCZ1_9BACE:0.00478,(tr|R6MLD8|R6MLD8_9BACE:0.00052,tr|R5MJ24|R5MJ24_9BACE:0.00100):0.00171):0.00275):0.00791,((tr|R7NWG7|R7NWG7_9BACE:0.00632,(tr|A6L2X2|A6L2X2_BACV8:0.00101,tr|R6HKV9|R6HKV9_9BACE:0.00010):0.00964):0.00844,((tr|R6S274|R6S274_9BACE:0.00524,(tr|R6YQA7|R6YQA7_9BACE:0.00327,(tr|R5V7J1|R5V7J1_9BACE:0.00108,tr|R7A9T3|R7A9T3_9BACE:0.00016):0.00223):0.00311):0.00554,(tr|R5TVP8|R5TVP8_9BACE:0.00922,tr|F0QZN7|F0QZN7_BACSH:0.00705):0.00345):0.00319):0.00377):0.00838,(tr|R7CYA5|R7CYA5_9BACE:0.03585,(((tr|R5JHK0|R5JHK0_9BACE:0.00194,(sp|P22841|RECA_BACFR:-0.01219,(tr|R5RAY2|R5RAY2_9BACE:-0.07195,tr|R6DF19|R6DF19_9BACE:0.07195):0.01312):0.01093):0.01621,((tr|R5UR38|R5UR38_9BACE:0.00744,(tr|R6J896|R6J896_9BACE:0.00554,tr|R6RW30|R6RW30_9BACE:0.00801):0.00215):0.00757,(sp|Q45791|RECA_BACTN:0.00422,tr|R6VDZ8|R6VDZ8_9BACE:0.00181):0.01393):0.00424):0.00965,(tr|R6FK96|R6FK96_9BACE:0.02793,((tr|R5S6Y3|R5S6Y3_9BACE:0.00429,tr|R5C4U7|R5C4U7_9BACE:0.00464):0.00710,(tr|E6SN43|E6SN43_BACT6:0.01213,(tr|R6A5D1|R6A5D1_9BACE:0.00295,((tr|R6KSD9|R6KSD9_9BACE:0.00254,tr|R7E6H7|R7E6H7_9BACE:0.00404):0.00588,(tr|R7EH23|R7EH23_9BACE:0.00426,(tr|R6M9V0|R6M9V0_9BACE:0.00067,tr|R5K8G0|R5K8G0_9BACE:0.00177):0.00145):0.00218):0.00425):0.00184):0.00113):0.00778):0.00740):0.00661):0.00080):0.00524):0.01671,((tr|G8UL93|G8UL93_TANFA:0.04589,(tr|R7JNS1|R7JNS1_9PORP:0.01599,(tr|A6LBZ5|A6LBZ5_PARD8:0.01394,(tr|R6WR50|R6WR50_9PORP:0.00262,tr|R5DHP7|R5DHP7_9PORP:0.00380):0.01054):0.00720):0.02595):0.01465,(tr|E4T0X7|E4T0X7_PALPW:0.04874,((tr|R5EPX8|R5EPX8_9BACE:0.00220,tr|W0ERT0|W0ERT0_9PORP:0.00218):0.01503,(tr|R5IMW3|R5IMW3_9PORP:0.01869,(tr|R7DF02|R7DF02_9PORP:0.01298,tr|R5Y345|R5Y345_9BACE:0.01498):0.00218):0.00313):0.02744):0.01017):0.00336):0.00582,((tr|R7HRM1|R7HRM1_9BACT:0.08456,(tr|R7J2V1|R7J2V1_9BACT:0.06776,(tr|R5AS26|R5AS26_9BACT:0.05619,tr|R5BCD7|R5BCD7_9BACE:0.06998):0.00583):0.01906):0.00468,((tr|D3I9G8|D3I9G8_9BACT:0.06598,(((sp|Q59717|RECA_PRER2:0.04079,((tr|R5PW89|R5PW89_9BACT:0.02822,(tr|R6EYM5|R6EYM5_9BACT:0.00112,tr|R7H3H2|R7H3H2_9BACT:0.00286):0.02508):0.00527,(tr|R6W935|R6W935_9BACT:0.02755,(tr|R5KE61|R5KE61_9BACT:0.01260,(tr|R5M082|R5M082_9BACT:0.00494,tr|R5CEP7|R5CEP7_9BACT:0.00659):0.00481):0.01639):0.00140):0.00132):0.00193,((tr|R5PAA1|R5PAA1_9BACT:0.02114,(tr|I1YUW3|I1YUW3_PREI7:0.02759,(tr|D9RRN8|D9RRN8_PREMB:0.00636,tr|F2KVF9|F2KVF9_PREDF:0.00438):0.01860):0.00550):0.00837,(tr|F9D1U6|F9D1U6_PREDD:0.03858,tr|R5FBE0|R5FBE0_9BACT:0.03301):0.01954):0.00550):0.00479,((tr|R6X643|R6X643_9BACT:0.02207,(tr|R6PWJ2|R6PWJ2_9BACT:0.02272,tr|R6C1I3|R6C1I3_9BACT:0.02336):0.00858):0.01976,(tr|R6EUF1|R6EUF1_9BACT:0.03886,tr|R6VTQ9|R6VTQ9_9BACT:0.03942):0.00657):0.00345):0.01120):0.00796,(tr|R5NEB8|R5NEB8_9BACT:0.04312,(tr|R7P8Q5|R7P8Q5_9BACT:0.03397,(tr|R5GSH1|R5GSH1_9BACT:0.03855,(tr|R5ZZ76|R5ZZ76_9BACT:0.02509,tr|R7LFQ3|R7LFQ3_9BACT:0.02893):0.00591):0.00427):0.00619):0.01085):0.00612):0.00236):0.00587):0.00276):0.00775,(tr|F4KJP7|F4KJP7_PORAD:0.13075,tr|R5G0L8|R5G0L8_9PORP:0.10203):0.00709):0.00703):0.01007,((tr|C7M914|C7M914_CAPOD:0.12499,((tr|F0NXX1|F0NXX1_WEEVC:0.04692,tr|I3ZZ06|I3ZZ06_ORNRL:0.06129):0.00601,(tr|C6X028|C6X028_FLAB3:0.06049,(tr|E4TBP8|E4TBP8_RIEAD:0.00161,tr|J9R5I2|J9R5I2_RIEAN:0.00083):0.06454):0.00433):0.02564):0.00573,((tr|I4AHU2|I4AHU2_FLELS:0.08952,(((tr|E4RSP0|E4RSP0_LEAB4:0.04204,tr|I2ERP0|I2ERP0_EMTOG:0.04896):0.01655,(tr|C6VUG8|C6VUG8_DYAFD:0.03635,(tr|F8EN69|F8EN69_RUNSL:0.03428,(tr|D2QD05|D2QD05_SPILD:0.01539,tr|I0K3Y5|I0K3Y5_9BACT:0.02150):0.02785):0.00210):0.01374):0.00988,((tr|B3ETT2|B3ETT2_AMOA5:0.05911,tr|K0P9R1|K0P9R1_9BACT:0.07482):0.01202,((tr|E4TLR9|E4TLR9_MARTH:0.04385,(tr|G0IWT0|G0IWT0_CYCMS:0.02879,(tr|L0FSS4|L0FSS4_ECHVK:0.02483,(tr|A3HWX3|A3HWX3_9BACT:0.02109,tr|I3Z0E6|I3Z0E6_BELBD:0.02460):0.00197):0.00688):0.00949):0.00518,(sp|Q11QM8|RECA_CYTH3:0.04559,tr|W8F4Y8|W8F4Y8_9BACT:0.05751):0.01106):0.00663):0.00894):0.01410):0.01650,((tr|H6L2B0|H6L2B0_SAPGL:0.07493,tr|F4KXJ3|F4KXJ3_HALH1:0.07529):0.04571,(((tr|G8R152|G8R152_OWEHD:0.07447,(tr|F2IGN3|F2IGN3_FLUTR:0.07011,(tr|F9YU46|F9YU46_CAPCC:0.06679,((tr|A2TYC4|A2TYC4_9FLAO:0.04690,((tr|A6H1S7|A6H1S7_FLAPJ:0.02136,(tr|A5FLA2|A5FLA2_FLAJ1:0.01147,tr|G2Z4Y2|G2Z4Y2_FLABF:0.00883):0.01209):0.00734,(tr|G8X517|G8X517_FLACA:0.02451,(tr|H1ZE83|H1ZE83_MYROD:0.02596,tr|H8XS56|H8XS56_FLAIG:0.02321):0.00134):0.00498):0.01607):0.00682,(((tr|F6GGH3|F6GGH3_LACS5:0.02922,tr|T2KQP1|T2KQP1_9FLAO:0.03100):0.01145,((tr|G2PQ05|G2PQ05_MURRD:0.02325,(tr|E6XAC9|E6XAC9_CELAD:0.02268,(tr|A4ANZ6|A4ANZ6_MARSH:0.01739,tr|G0L4Z3|G0L4Z3_ZOBGA:0.01599):0.00410):0.00631):0.00431,(tr|F0RHY0|F0RHY0_CELLC:0.02797,tr|A4CHW1|A4CHW1_ROBBH:0.02971):0.00347):0.00879):0.00277,(((tr|A3U6B8|A3U6B8_CROAH:0.03320,(tr|K4IS25|K4IS25_PSYTT:0.04320,(tr|D5BBL5|D5BBL5_ZUNPS:0.02664,tr|A0M6E4|A0M6E4_GRAFK:0.02907):0.00158):0.00236):0.00701,(tr|I3YV09|I3YV09_AEQSU:0.03315,tr|F4AZA1|F4AZA1_DOKS4:0.03261):0.00384):0.00390,tr|L7W4R2|L7W4R2_NONDD:0.04980):0.00442):0.00689):0.01079):0.00874):0.00036):0.00257,((tr|H8KNW0|H8KNW0_SOLCM:0.02372,tr|H1YF08|H1YF08_9SPHI:0.02810):0.00907,(tr|F0S779|F0S779_PEDSD:0.03482,(tr|F4C814|F4C814_SPHS2:0.02851,tr|C6XTH0|C6XTH0_PEDHD:0.02584):0.00737):0.00196):0.02997):0.00834,((tr|C7PK11|C7PK11_CHIPD:0.05105,(tr|W0F4K4|W0F4K4_9SPHI:0.04745,tr|G8TCH0|G8TCH0_NIAKG:0.03271):0.00972):0.04621,((tr|X5DC16|X5DC16_9BACT:0.06284,(tr|R6FGI5|R6FGI5_9PORP:0.01728,(tr|R5V0L0|R5V0L0_9PORP:0.01450,tr|R5NWZ9|R5NWZ9_9PORP:0.00937):0.00591):0.05096):0.01393,((tr|R5WPM1|R5WPM1_9BACT:0.05349,(tr|R7JJ33|R7JJ33_9BACT:0.02276,(tr|R6VZ60|R6VZ60_9BACT:0.01880,(tr|R5W192|R5W192_9BACT:0.00752,(tr|I3YHG2|I3YHG2_ALIFI:0.00407,tr|R6XLX1|R6XLX1_9BACT:0.00703):0.00300):0.00715):0.00700):0.01865):0.03604,(((tr|R5SF15|R5SF15_9BACE:0.00844,(tr|R6SXT4|R6SXT4_9BACE:0.00562,tr|R6E658|R6E658_9BACE:0.00773):0.00155):0.02448,(tr|R5BNP6|R5BNP6_9BACE:0.03305,(tr|R5B9V3|R5B9V3_9BACT:0.00196,tr|R6YCK3|R6YCK3_9BACT:0.00314):0.02130):0.00432):0.02208,(tr|U5Q6P9|U5Q6P9_9BACT:0.04251,tr|R5IEV3|R5IEV3_9BACT:0.04242):0.01178):0.02689):0.00698):0.00490):0.00539):0.00297):0.00268):0.00166):0.00466):0.00330):0.01081,((sp|B3QSD5|RECA_CHLT3:0.05676,((tr|B4S4R7|B4S4R7_PROA2:0.04061,tr|B3ENK1|B3ENK1_CHLPB:0.04558):0.01878,((sp|B3QQT8|RECA_CHLP8:0.01590,sp|O52393|RECA_CHLTE:0.01708):0.02601,((tr|A4SD03|A4SD03_PROVI:0.02623,tr|Q3B668|Q3B668_PELLD:0.01921):0.01940,((sp|B3EGP4|RECA_CHLL2:0.02238,tr|A1BIQ4|A1BIQ4_CHLPD:0.02243):0.00934,(tr|B4SFE4|B4SFE4_PELPB:0.03450,sp|Q3AU08|RECA_CHLCH:0.03653):0.00400):0.00533):0.01243):0.00192):0.01208):0.05226,((tr|R7EVH5|R7EVH5_9BACT:0.12032,tr|A7HDQ8|A7HDQ8_ANADF:0.12857):0.07226,(tr|Q6YPK9|Q6YPK9_ONYPE:0.06671,(tr|J9R2B3|J9R2B3_RIEAN:0.08081,(tr|H8M9H6|H8M9H6_RIEAD:-0.01693,tr|L7TXN4|L7TXN4_RIEAN:0.01693):0.04978):0.06615):0.05111):0.02177):-0.02087):0.01312,(((tr|B0VJL1|B0VJL1_CLOAI:0.15674,(((tr|F8E5K1|F8E5K1_FLESM:0.05851,tr|D3PAC7|D3PAC7_DEFDS:0.05366):0.01186,(tr|D4H5T8|D4H5T8_DENA2:0.07332,tr|E4TIR0|E4TIR0_CALNY:0.08160):0.00165):0.05278,(tr|B2KEX6|B2KEX6_ELUMP:0.12428,tr|B1GYL2|B1GYL2_UNCTG:0.10969):0.00727):0.00663):0.00627,((((tr|D6LCH3|D6LCH3_FUSNV:0.00397,tr|C7XMS2|C7XMS2_FUSNV:-0.00001):0.00831,((tr|R5XGN0|R5XGN0_9FUSO:0.00137,tr|F7MEM8|F7MEM8_FUSNU:0.00138):0.00505,(sp|Q8RFY0|RECA_FUSNN:0.00635,tr|A5TXF8|A5TXF8_FUSNP:0.00609):0.00169):0.00085):0.11314,(tr|E3H742|E3H742_ILYPC:0.08533,(tr|D1AV21|D1AV21_STRM9:0.09493,(tr|D1ANL2|D1ANL2_SEBTE:0.04120,tr|C7NBP0|C7NBP0_LEPBD:0.04568):0.03128):0.01916):0.00938):0.04193,(tr|R6PB89|R6PB89_9CLOT:0.05596,(tr|R5SBA7|R5SBA7_9GAMM:0.03091,((tr|R7MGI3|R7MGI3_9CLOT:0.01138,tr|R7LXK3|R7LXK3_9FUSO:0.01028):0.01793,(tr|R5H2J7|R5H2J7_9SPIR:0.01513,((tr|R5KRT8|R5KRT8_9CLOT:0.00160,tr|R7LNG6|R7LNG6_9CLOT:0.00176):0.01008,(tr|R5DUJ7|R5DUJ7_9CLOT:0.00766,(tr|R7JCG3|R7JCG3_9FUSO:0.00240,tr|R7I1V2|R7I1V2_9CLOT:0.00281):0.00603):0.00463):0.00965):0.01094):0.00541):0.02073):0.06106):0.00588):0.00317,((tr|V6DFB1|V6DFB1_9DELT:0.17247,((tr|F4GK64|F4GK64_SPICD:0.06606,(tr|G8QW38|G8QW38_SPHPG:0.02434,tr|F0RYZ8|F0RYZ8_SPHGB:0.02746):0.04240):0.02649,((((tr|G0AKU3|G0AKU3_BORBD:0.01220,(tr|C0AP42|C0AP42_9SPIO:0.00849,((tr|B9X3U0|B9X3U0_BORBG:0.00148,(tr|E2JP78|E2JP78_BORBG:0.00025,tr|C0SZY9|C0SZY9_BORBG:0.00085):0.00106):0.00053,(tr|E4QGK7|E4QGK7_BORBN:0.00248,(sp|B7J164|RECA_BORBZ:0.00038,tr|E4S0W4|E4S0W4_BORBJ:0.00095):0.00056):0.00080):0.00142):0.00922):0.00488,(((tr|D6RWX8|D6RWX8_BORVA:0.00706,(sp|Q0SP32|RECA_BORAP:0.00332,(tr|E2JML8|E2JML8_BORAF:0.00260,tr|K4IUG8|K4IUG8_BORAF:0.00392):0.00092):0.00223):0.00541,tr|C0AQ39|C0AQ39_9SPIO:0.00901):0.00047,(tr|K0DFL3|K0DFL3_BORGR:0.01190,((tr|B7XUE1|B7XUE1_BORGR:0.00408,(tr|B7XTL8|B7XTL8_BORGR:0.00155,tr|G8QD83|G8QD83_BORGR:0.01294):0.00231):0.00257,sp|Q662N0|RECA_BORGA:0.01394):0.00127):0.00291):0.00301):0.03487,((sp|B5RLK6|RECA_BORDL:0.00099,tr|W5SGY8|W5SGY8_9SPIO:0.00200):0.04606,(tr|W5SP15|W5SP15_BORAN:0.02486,((tr|W5SDU5|W5SDU5_9SPIO:0.00695,tr|S5YPQ0|S5YPQ0_9SPIO:0.00606):0.01854,(((tr|W5T407|W5T407_BORHE:0.00028,tr|W5S843|W5S843_BORHE:0.00095):0.01665,(sp|B2RZJ7|RECA_BORHD:0.00216,tr|W5SZ20|W5SZ20_BORHE:0.00127):0.00431):0.01146,(tr|W5SUC5|W5SUC5_9SPIO:0.02862,(sp|A1QYT1|RECA_BORT9:0.00130,tr|W5SRJ4|W5SRJ4_BORPR:0.00088):0.01934):0.00766):0.00044):0.00223):0.01237):0.00758):0.07970,((((tr|F2NVX5|F2NVX5_TRES6:0.05591,tr|F4LQD9|F4LQD9_TREBD:0.04649):0.03165,(tr|F8F3E3|F8F3E3_TRECH:0.04559,(tr|F5YHW2|F5YHW2_TREPZ:0.04445,tr|F5YC58|F5YC58_TREAZ:0.05751):0.00445):0.00964):0.01216,((sp|O83690|RECA_TREPA:0.00154,tr|F7XTB9|F7XTB9_TREPU:0.00120):0.08949,(tr|S6A8D0|S6A8D0_9SPIO:0.02925,(sp|P62221|RECA_TREDE:0.00060,tr|M2AXP9|M2AXP9_TREDN:0.00049):0.02203):0.04814):0.01218):0.01076,(tr|G0GE49|G0GE49_SPITZ:0.09891,(tr|V5WHZ8|V5WHZ8_9SPIO:0.07131,(tr|H9UJ87|H9UJ87_SPIAZ:0.06576,tr|E1R2Y7|E1R2Y7_SPISS:0.06173):0.00314):0.01531):0.00133):0.00714):0.00128):0.02977):0.00743,(((tr|D8M4M1|D8M4M1_BLAHO:0.12397,(tr|D7G5P5|D7G5P5_ECTSI:0.10883,(tr|K3X0G0|K3X0G0_PYTUL:0.03991,((tr|M4C6U1|M4C6U1_HYAAE:0.01456,(tr|H3G8Y8|H3G8Y8_PHYRM:0.00757,tr|M4BPH2|M4BPH2_HYAAE:0.00151):0.00609):0.01350,(tr|D0NH68|D0NH68_PHYIT:0.01477,tr|D0RMM0|D0RMM0_PHYIT:0.03233):0.00788):0.00980):0.08187):0.00886):0.01278,((((tr|M0S4G3|M0S4G3_MUSAM:0.07299,tr|M0RT89|M0RT89_MUSAM:0.08467):0.00952,((tr|I1HUA6|I1HUA6_BRADI:0.03171,((tr|J3L6T9|J3L6T9_ORYBR:0.00587,(tr|Q5N6Y9|Q5N6Y9_ORYSJ:0.00079,tr|I1NUC6|I1NUC6_ORYGL:0.00169):0.00733):0.03013,(tr|K3XI24|K3XI24_SETIT:0.02197,(tr|B4F8K0|B4F8K0_MAIZE:0.01603,tr|C5XFF2|C5XFF2_SORBI:0.01525):0.00670):0.01564):0.00620):0.00781,(tr|W5CCK8|W5CCK8_WHEAT:0.00036,(tr|M0XBD0|M0XBD0_HORVD:-0.02162,(tr|F2DQG8|F2DQG8_HORVD:0.00220,(tr|W5D8D9|W5D8D9_WHEAT:0.00283,(tr|M7ZPF4|M7ZPF4_TRIUA:-0.00777,(tr|W5CZ92|W5CZ92_WHEAT:-0.05375,tr|W5CCC5|W5CCC5_WHEAT:0.06628):0.00998):0.00642):0.00436):0.01928):0.00973):0.00622):0.03760):0.00454,((((tr|D7TB64|D7TB64_VITVI:0.04813,(tr|K4C2Q3|K4C2Q3_SOLLC:0.00683,(tr|M1C546|M1C546_SOLTU:0.00297,tr|M1C545|M1C545_SOLTU:0.01256):0.00614):0.03287):0.01666,((tr|G7IIL3|G7IIL3_MEDTR:0.04150,(tr|K7MBY5|K7MBY5_SOYBN:0.00707,tr|I1L1J2|I1L1J2_SOYBN:0.00477):0.02366):0.02952,((sp|Q9ZUP2|RECA3_ARATH:0.02090,(tr|M4FHU7|M4FHU7_BRARP:0.00805,tr|M4EQL3|M4EQL3_BRARP:0.00917):0.01204):0.04103,(tr|B9RK79|B9RK79_RICCO:0.05342,(tr|U5FFW4|U5FFW4_POPTR:0.01124,tr|B9HDY6|B9HDY6_POPTR:0.00941):0.03348):0.00853):0.00691):0.00161):0.01003,(tr|W1P8Z4|W1P8Z4_AMBTC:0.07420,(tr|M0SG01|M0SG01_MUSAM:0.08811,(tr|K3ZIK6|K3ZIK6_SETIT:0.05888,(tr|J3N7N0|J3N7N0_ORYBR:0.01809,(tr|Q53QJ3|Q53QJ3_ORYSJ:0.00138,tr|I1R2S8|I1R2S8_ORYGL:0.00039):0.02301):0.02634):0.03157):0.01064):0.00449):0.00474,(tr|K7LYW4|K7LYW4_SOYBN:0.13977,(sp|Q3EAS6|RECA4_ARATH:0.01469,tr|F4JBG2|F4JBG2_ARATH:-0.00570):0.05592):0.03417):0.01422):0.08077,(sp|Q75JL2|RECAM_DICDI:0.07253,(tr|F4QCT2|F4QCT2_DICFS:0.04074,tr|D3B236|D3B236_POLPA:0.03397):0.02452):0.08335):0.00248):0.01675,((((tr|A8I670|A8I670_CHLRE:0.04243,tr|D8U914|D8U914_VOLCA:0.04165):0.15217,((tr|M0UG68|M0UG68_HORVD:-0.00499,(tr|M0UG66|M0UG66_HORVD:-0.00391,(((tr|W1NQP0|W1NQP0_AMBTC:0.03837,(tr|A8MQK1|A8MQK1_ARATH:-0.00393,(sp|Q39199|RECAC_ARATH:0.00924,(tr|M4CVZ6|M4CVZ6_BRARP:0.00267,tr|M4CHE0|M4CHE0_BRARP:0.00188):0.00390):0.00751):0.01496):0.00260,((tr|D7SX10|D7SX10_VITVI:0.02327,tr|M0S7K0|M0S7K0_MUSAM:0.02758):0.00630,(tr|M0UG71|M0UG71_HORVD:-0.01957,((tr|C5WR96|C5WR96_SORBI:0.00474,(tr|I1PDS9|I1PDS9_ORYGL:0.00702,(tr|J3LR17|J3LR17_ORYBR:-0.00214,(tr|Q10G85|Q10G85_ORYSJ:-0.00752,tr|Q6ASS3|Q6ASS3_ORYSJ:0.00752):0.00379):0.00391):0.00365):0.00496,(tr|K4AAG3|K4AAG3_SETIT:0.00782,(tr|I1GQ30|I1GQ30_BRADI:0.00471,(tr|W5FRH6|W5FRH6_WHEAT:-0.00124,(tr|M7YGP0|M7YGP0_TRIUA:0.00321,(tr|W5EYX0|W5EYX0_WHEAT:0.00415,(tr|M0UG67|M0UG67_HORVD:0.01384,(tr|F2DTB8|F2DTB8_HORVD:0.01117,(tr|M0UG65|M0UG65_HORVD:-0.00809,(tr|M0UG69|M0UG69_HORVD:-0.01339,tr|I1GQ96|I1GQ96_BRADI:0.06968):0.00024):0.00377):0.00169):0.00276):0.00003):0.00114):0.00279):0.00334):0.00037):0.01661):0.01205):0.00243):0.00550,(tr|I1MI58|I1MI58_SOYBN:0.04047,(tr|M1C030|M1C030_SOLTU:0.02278,(tr|B9SVD4|B9SVD4_RICCO:0.01441,tr|U5GXJ6|U5GXJ6_POPTR:0.01245):0.01004):0.00455):0.00313):0.00647):0.00442):0.11020,(tr|C1MIH8|C1MIH8_MICPC:0.05996,(tr|C1E9Q3|C1E9Q3_MICSR:0.05380,(tr|A4S409|A4S409_OSTLU:0.03138,tr|Q00ZP1|Q00ZP1_OSTTA:0.03112):0.03784):0.00466):0.08468):0.01968):0.01300,(((tr|K9SQ25|K9SQ25_9SYNE:0.08450,((((tr|K9T190|K9T190_9CYAN:0.04156,((tr|K9YX77|K9YX77_DACSA:0.00554,tr|K9Y6W5|K9Y6W5_HALP7:0.00468):0.04600,(((tr|B0JV95|B0JV95_MICAN:0.02872,(sp|B7KLB5|RECA_CYAP7:0.00971,tr|E0UJS1|E0UJS1_CYAP2:0.00717):0.02235):0.00670,((sp|B1WW59|RECA_CYAA5:0.02367,sp|B7JZS9|RECA_CYAP8:0.01655):0.01043,tr|D3EPX4|D3EPX4_ATETH:0.04149):0.00371):0.00324,(tr|K9XUU5|K9XUU5_STAC7:0.04732,((sp|P14582|RECA_SYNP2:0.02498,tr|K9PXJ0|K9PXJ0_9CYAN:0.02571):0.01794,(tr|K9YLY6|K9YLY6_CYASC:0.02416,tr|K9Z3D8|K9Z3D8_CYAAP:0.02477):0.00959):0.00981):0.00016):0.00147):0.00449):0.00665,(tr|K9WIJ1|K9WIJ1_9CYAN:0.04325,(tr|L8APD7|L8APD7_BACIU:0.01595,(sp|P74737|RECA_SYNY3:-0.01304,tr|L8ANZ2|L8ANZ2_BACIU:-0.02647):0.02894):0.05508):0.00822):0.01475,((sp|Q31RD9|RECA_SYNE7:0.04651,(tr|K9S342|K9S342_9CYAN:0.04105,(((sp|Q7U4K5|RECA_SYNPX:0.00849,(sp|Q3AMM5|RECA_SYNSC:0.00025,tr|W0GRJ8|W0GRJ8_9SYNE:0.00195):0.00747):0.00660,sp|Q3AUV9|RECA_SYNS9:0.01736):0.00355,((tr|A5GVV5|A5GVV5_SYNR3:0.02485,(tr|K9P8Q1|K9P8Q1_CYAGP:0.02989,(sp|A2CC22|RECA_PROM3:0.01772,(sp|A5GIV0|RECA_SYNPW:0.00721,sp|Q0ID00|RECA_SYNS3:0.00487):0.00510):0.00475):0.00091):0.00553,((sp|A2C503|RECA_PROM1:0.02058,sp|Q7V9V8|RECA_PROMA:0.01133):0.00507,(sp|A9BCQ0|RECA_PROM4:0.01435,((sp|A2BYU0|RECA_PROM5:0.00341,sp|Q7UZU3|RECA_PROMP:0.00332):0.00503,(sp|A3PF51|RECA_PROM0:0.00150,sp|A8G766|RECA_PROM2:0.00194):0.00352):0.02257):0.00801):0.00669):0.00632):0.02020):0.00912):0.00762,(tr|K9TDW2|K9TDW2_9CYAN:0.05940,tr|K9SHM3|K9SHM3_9CYAN:0.07006):0.00459):0.00158):0.00555,(((tr|K9VCS6|K9VCS6_9CYAN:0.05522,(sp|Q111E0|RECA_TRIEI:0.05087,(tr|K1WE90|K1WE90_ARTPT:0.00967,tr|D4ZN39|D4ZN39_ARTPN:0.00777):0.03127):0.01271):0.00705,(((tr|K9RRN9|K9RRN9_SYNP3:0.04382,tr|K8GTM4|K8GTM4_9CYAN:0.03948):0.00325,((tr|K9UFL7|K9UFL7_9CHRO:0.04200,tr|K9VXB6|K9VXB6_9CYAN:0.04040):0.01562,((tr|K9TWN4|K9TWN4_9CYAN:0.02671,tr|K9XAA9|K9XAA9_9CHRO:0.02743):0.00864,((tr|K9QJZ3|K9QJZ3_9NOSO:0.02075,((((tr|D7E1E7|D7E1E7_NOSA0:0.01278,tr|K9ZFW4|K9ZFW4_ANACC:0.01268):0.01001,(tr|K9WSY6|K9WSY6_9NOST:0.01227,(tr|K9R1G0|K9R1G0_NOSS7:0.00801,(sp|P14167|RECA_ANAVT:0.00103,sp|P58552|RECA_NOSS1:0.00251):0.00534):0.00433):0.00167):0.00147,(tr|K9PPA7|K9PPA7_9CYAN:0.01467,tr|K7WJ94|K7WJ94_9NOST:0.02318):0.00126):0.00227,(sp|B2IWJ2|RECA_NOSP7:0.01447,tr|A0ZKA5|A0ZKA5_NODSP:0.01782):0.00072):0.00205):0.01045,(tr|K9UWT6|K9UWT6_9CYAN:0.03229,tr|K9RJN5|K9RJN5_9CYAN:0.03396):0.00262):0.01029):0.00492):0.00172):0.00744,(tr|B0C288|B0C288_ACAM1:0.05476,(sp|B8HR52|RECA_CYAP4:0.05283,(sp|Q8DH70|RECA_THEEB:0.03190,tr|V5V6G0|V5V6G0_9CHRO:0.02741):0.02287):0.00602):0.00332):0.00281):0.00283,((tr|A8ZKA1|A8ZKA1_ACAM1:0.00859,tr|A8ZP31|A8ZP31_ACAM1:0.01010):0.01933,(tr|B0CCZ6|B0CCZ6_ACAM1:0.01915,(tr|B0C5Y5|B0C5Y5_ACAM1:0.01434,(tr|A8ZPF7|A8ZPF7_ACAM1:0.00623,tr|A8ZLV5|A8ZLV5_ACAM1:0.01075):0.01085):0.00246):0.00553):0.05572):0.00539):0.00806):0.00756,((tr|Q2JVF7|Q2JVF7_SYNJA:0.01527,tr|Q2JK85|Q2JK85_SYNJB:0.00951):0.08581,(sp|Q7NFV8|RECA_GLOVI:0.01783,tr|U5QH01|U5QH01_9CYAN:0.01650):0.06473):0.00581):0.02187,((tr|D8LH04|D8LH04_ECTSI:0.11072,(tr|B7FQ63|B7FQ63_PHATC:0.07299,(tr|K0SIK3|K0SIK3_THAOC:0.04216,tr|B5YLR6|B5YLR6_THAPS:0.04218):0.02632):0.02904):0.04446,(tr|K9THT8|K9THT8_9CYAN:0.20941,(tr|C5D9G2|C5D9G2_GEOSW:0.01289,(tr|S5ZMK9|S5ZMK9_9BACI:0.01157,((tr|T0UDW0|T0UDW0_9STRE:0.03435,tr|A4VSE6|A4VSE6_STRSY:0.04194):0.13043,(tr|G8N208|G8N208_GEOTH:0.00666,tr|E8T018|E8T018_GEOS2:0.00219):0.00942):0.00633):0.00809):0.03469):0.04293):0.00124):0.00491):0.02198,((tr|Q2RLQ9|Q2RLQ9_MOOTA:0.15996,((tr|R5LRQ1|R5LRQ1_9SPIR:0.01586,(tr|D5U5J2|D5U5J2_BRAM5:0.00087,(tr|J9UVS4|J9UVS4_BRAPL:0.00336,(tr|C0R0F2|C0R0F2_BRAHW:0.00069,tr|G0ELG8|G0ELG8_BRAIP:0.00040):0.00062):0.00153):0.00828):0.16116,(tr|G7V9N6|G7V9N6_THELD:0.08332,(tr|H0UJ18|H0UJ18_9BACT:0.10174,(tr|D5EDA5|D5EDA5_AMICL:0.06862,(tr|I4BYK6|I4BYK6_ANAMD:0.07975,(tr|E3D0V9|E3D0V9_9BACT:0.05494,(tr|H0UNE6|H0UNE6_9BACT:0.01749,tr|D1B781|D1B781_THEAS:0.01227):0.02871):0.03043):0.00618):0.00731):0.01549):0.07676):0.01155):0.00910,(((((tr|H9UDW4|H9UDW4_FERPD:0.02190,tr|A7HMK5|A7HMK5_FERNB:0.02077):0.05053,(sp|A6LM62|RECA_THEM4:0.03015,tr|B7ID28|B7ID28_THEAB:0.03251):0.03469):0.03359,((sp|B9K7N7|RECA_THENN:0.01804,(sp|A5IL83|RECA_THEP1:0.00490,(sp|P36203|RECA_THEMA:0.00143,sp|B1LAG3|RECA_THESQ:0.00067):0.00292):0.01569):0.05807,(tr|F7YWQ2|F7YWQ2_9THEM:0.04340,tr|A8F8W0|A8F8W0_THELT:0.04477):0.03786):0.02006):0.01581,((sp|A9BEV2|RECA_PETMO:0.09255,tr|H2J3E9|H2J3E9_MARPK:0.09147):0.03636,(tr|C5CES4|C5CES4_KOSOT:0.06469,tr|I2F2E7|I2F2E7_9THEM:0.07585):0.03263):0.00735):0.04270,(tr|Q47RS6|Q47RS6_THEFY:0.04514,tr|M1E4W4|M1E4W4_9FIRM:0.17805):0.03696):0.00584):0.00202):0.00124):0.00165):0.00385):0.00325):0.00235,((((((tr|L0A591|L0A591_DEIPD:0.03030,(tr|F0RN67|F0RN67_DEIPM:0.02862,((tr|H8GV85|H8GV85_DEIGI:0.01793,(sp|Q1IWF2|RECA_DEIGD:0.01245,tr|C1CXY5|C1CXY5_DEIDV:0.01228):0.00528):0.00538,(sp|P42443|RECA_DEIRA:0.01885,tr|E8UBN7|E8UBN7_DEIML:0.01811):0.00443):0.00867):0.00663):0.01517,(tr|C1D2C5|C1D2C5_DEIDV:0.06956,tr|L0A2G1|L0A2G1_DEIPD:0.06341):0.00391):0.07091,(tr|D7CRT4|D7CRT4_TRURR:0.10819,(tr|E4U5M3|E4U5M3_OCEP5:0.06153,(tr|F2NPZ0|F2NPZ0_MARHT:0.03901,(((tr|H9ZTW7|H9ZTW7_THETH:0.00251,(sp|Q5SHB2|RECA_THET8:0.00312,(sp|P61500|RECA_THET2:0.00082,tr|F6DFH1|F6DFH1_THETG:0.00246):0.00180):0.00022):0.02425,(tr|K7RFC0|K7RFC0_THEOS:0.01464,(tr|E8PL88|E8PL88_THESS:0.00809,tr|G8NAR9|G8NAR9_9DEIN:0.00575):0.00533):0.00784):0.03904,(tr|D3PPA2|D3PPA2_MEIRD:0.02809,tr|D7BBX4|D7BBX4_MEISD:0.02386):0.04155):0.00390):0.00926):0.03397):0.00307):0.02830,((tr|F0S216|F0S216_DESTD:0.04217,tr|E8T5I0|E8T5I0_THEA1:0.04936):0.09121,((tr|C0QST0|C0QST0_PERMH:0.03533,(tr|B2V7T2|B2V7T2_SULSY:0.01864,tr|C1DXP9|C1DXP9_SULAA:0.02088):0.02419):0.07321,((tr|B4U5L7|B4U5L7_HYDS0:0.00817,tr|M4V6C5|M4V6C5_9AQUI:0.00639):0.12115,(sp|O67905|RECA_AQUAE:0.07307,(tr|D3DHE7|D3DHE7_HYDTT:0.06241,(tr|D3SLQ7|D3SLQ7_THEAH:0.05889,tr|W0DDS5|W0DDS5_9AQUI:0.04514):0.01120):0.01355):0.01602):0.03374):0.01230):0.01111):0.00761,((tr|W5XD63|W5XD63_9BACT:0.11955,tr|S0EW72|S0EW72_CHTCT:0.11858):0.01733,((tr|B5YEC6|B5YEC6_DICT6:0.00285,tr|B8E2U1|B8E2U1_DICTD:0.00263):0.10398,(tr|I0GJB8|I0GJB8_CALEA:0.14526,tr|B5Y8R3|B5Y8R3_COPPD:0.15072):0.01050):0.00836):0.00165):0.00255,(((sp|Q1AW43|RECA_RUBXD:0.04413,tr|A0A023X3E9|A0A023X3E9_9ACTN:0.04847):0.06180,((sp|P65982|RECA_TROW8:0.10956,(((tr|F5XDV6|F5XDV6_MICPN:0.04777,((tr|K7RWL8|K7RWL8_PROA4:0.04552,(tr|M9VB98|M9VB98_9ACTO:0.00656,(tr|G7U821|G7U821_PROAA:0.00153,(sp|P0CZ03|RECA_PROAC:0.00066,tr|G8VAX9|G8VAX9_PROAA:0.00171):0.00080):0.00485):0.03758):0.02001,(tr|I6WU99|I6WU99_PROPF:0.04814,tr|D7GE70|D7GE70_PROFC:0.05688):0.00723):0.00846):0.02177,(((((tr|D7WFD6|D7WFD6_9CORY:0.02459,(tr|S5SVI5|S5SVI5_9CORY:0.02354,(sp|C3PGY9|RECA_CORA7:0.01610,tr|W5XSD8|W5XSD8_9CORY:0.01747):0.00860):0.00165):0.00083,((tr|M1NT94|M1NT94_9CORY:0.02201,((tr|W5Y260|W5Y260_9CORY:0.01283,(sp|P62213|RECA_CORDI:0.00343,(sp|P48288|RECA_CORP2:0.00050,tr|I4AUF6|I4AUF6_CORPS:0.00317):0.00517):0.00916):0.00396,((sp|A4QEW3|RECA_CORGB:0.01112,tr|M1UZD0|M1UZD0_9CORY:0.01319):0.00789,sp|Q8FPD3|RECA_COREF:0.01710):0.00227):0.00307):0.00636,tr|U3GS27|U3GS27_9CORY:0.03653):0.00598):0.01810,((tr|X5DRU2|X5DRU2_9CORY:0.01920,(tr|S4XEH7|S4XEH7_9CORY:0.00958,tr|G0HEI5|G0HEI5_CORVD:0.00975):0.00790):0.02239,(tr|C4LJ56|C4LJ56_CORK4:0.04617,((sp|B1VDD6|RECA_CORU7:0.00126,tr|M4KA03|M4KA03_9CORY:0.00024):0.02768,(sp|Q4JV77|RECA_CORJK:0.02192,(tr|F8DY07|F8DY07_CORRG:0.01493,tr|W5WPY8|W5WPY8_9CORY:0.01499):0.00186):0.00881):0.00998):0.00374):0.00913):0.02613,(((tr|D6ZEN6|D6ZEN6_SEGRD:0.04469,(sp|P0A5U5|RECA_MYCBO:0.00203,tr|L0QX80|L0QX80_9MYCO:0.00259):0.00562):0.00707,(tr|F5YW72|F5YW72_MYCSD:0.01724,sp|P35901|RECA_MYCLE:0.02201):0.00200):0.01556,(tr|R4LY05|R4LY05_MYCTX:0.00315,(tr|R4M901|R4M901_MYCTX:-0.00315,tr|C7NJ94|C7NJ94_KYTSD:0.04898):0.00772):0.01792):0.00753):0.01151,(((tr|C8XHI3|C8XHI3_NAKMY:0.05406,(tr|E2SEH5|E2SEH5_9ACTO:0.05437,tr|D2Q1S9|D2Q1S9_KRIFD:0.04265):0.00897):0.00489,(tr|D3Q2A0|D3Q2A0_STANL:0.06316,((tr|H6RVR2|H6RVR2_BLASD:0.00925,(tr|D2SDS2|D2SDS2_GEOOG:0.01594,tr|I4F237|I4F237_MODMB:0.02139):0.00333):0.04404,(tr|F4FCR9|F4FCR9_VERMA:0.00085,((tr|R4LX52|R4LX52_9ACTO:0.00791,tr|U5W8P7|U5W8P7_9ACTO:0.00690):0.00372,((tr|G8SI98|G8SI98_ACTS5:0.00467,tr|I0HGJ4|I0HGJ4_ACTM4:0.00501):0.00650,(tr|E8SAV9|E8SAV9_MICSL:0.00564,(sp|A8M7V5|RECA_SALAI:0.00364,sp|A4X4U1|RECA_SALTO:0.00426):0.00642):0.00241):0.00182):0.01287):0.02549):0.00901):0.00796):0.00430,(((((tr|E8N9M2|E8N9M2_MICTS:0.03221,(sp|A5CSL7|RECA_CLAM3:0.02714,(sp|Q6AE00|RECA_LEIXX:0.00872,tr|U3P6E1|U3P6E1_LEIXC:0.00511):0.02078):0.00722):0.02742,((tr|C5BWN2|C5BWN2_BEUC1:0.03329,(tr|C7MBC8|C7MBC8_BRAFD:0.04697,tr|C7R3G1|C7R3G1_JONDD:0.04359):0.00160):0.00959,(tr|F6FSE8|F6FSE8_ISOV2:0.00898,((tr|F4H768|F4H768_CELFA:0.00884,(tr|D5UDA6|D5UDA6_CELFN:0.00967,tr|F7ZZQ4|F7ZZQ4_CELGA:0.00626):0.00220):0.01704,(tr|D1BJ41|D1BJ41_SANKS:0.01751,tr|D1C084|D1C084_XYLCX:0.02190):0.00719):0.00479):0.00404):0.00912):0.00188,((tr|J7LEW4|J7LEW4_NOCAA:0.01636,tr|D7AYC6|D7AYC6_NOCDD:0.01327):0.03885,(((tr|F8B389|F8B389_FRADG:0.01667,(tr|E3J133|E3J133_FRASU:0.01861,((tr|A8L6J1|A8L6J1_FRASN:0.00202,(tr|A8L2Z2|A8L2Z2_FRASN:0.10807,tr|A8L0T0|A8L0T0_FRASN:-0.01465):-0.00901):0.00563,(sp|Q2J764|RECA_FRASC:0.00177,(sp|Q0RDW5|RECA_FRAAA:0.00401,tr|I8QU85|I8QU85_9ACTO:0.00373):0.00259):0.00420):0.00627):0.00526):0.02023,(tr|F4D0F3|F4D0F3_PSEUX:0.03958,((sp|A4FAH9|RECA_SACEN:0.03432,((tr|H5X0Y1|H5X0Y1_9PSEU:0.00848,((tr|H8G8L2|H8G8L2_9PSEU:0.00525,tr|I1D4Z5|I1D4Z5_9PSEU:0.00265):0.00044,(tr|H5XEL0|H5XEL0_9PSEU:0.00282,tr|C7MVD4|C7MVD4_SACVD:0.00322):0.00123):0.00142):0.01429,((tr|C6WAA4|C6WAA4_ACTMD:0.00420,tr|K0JPN3|K0JPN3_SACES:0.00802):0.00775,(sp|Q9REV6|RECA_AMYMU:0.01235,tr|R4T1Q8|R4T1Q8_AMYOR:0.01203):0.00219):0.00839):0.01065):0.00265,((tr|W5WGT1|W5WGT1_9PSEU:0.02562,tr|F6EKL5|F6EKL5_AMYSD:0.02856):0.00988,(((sp|Q59560|RECA_MYCS2:0.00676,tr|V5XC21|V5XC21_MYCNE:0.01011):0.00796,((sp|A3PYE3|RECA_MYCSJ:0.01691,(sp|A0QIR6|RECA_MYCA1:0.00829,((tr|R4MBE4|R4MBE4_MYCTX:-0.00975,tr|R4M0Q3|R4M0Q3_MYCTX:0.04545):0.00414,(tr|U5WYV4|U5WYV4_MYCKA:0.00364,(sp|B2HL06|RECA_MYCMM:0.00162,sp|A0PT89|RECA_MYCUA:0.00454):0.00399):0.00452):0.00468):0.00186):0.00284,(sp|B1MD17|RECA_MYCA9:0.01279,((tr|L0IY59|L0IY59_MYCSM:0.00571,tr|G8RKU3|G8RKU3_MYCRN:0.00552):0.00276,((sp|A1T7T3|RECA_MYCVP:0.00716,tr|I4BHZ5|I4BHZ5_MYCCN:0.00675):0.00146,sp|A4TCL7|RECA_MYCGI:0.01138):0.00208):0.00601):0.00111):0.00107):0.00910,((tr|D5UMC3|D5UMC3_TSUPD:0.02315,((sp|C0ZYM6|RECA_RHOE4:0.01344,(sp|C1B381|RECA_RHOOB:0.00200,sp|Q0S1P9|RECA_RHOSR:0.00394):0.01077):0.00844,(tr|J9S2D9|J9S2D9_9ACTO:0.01236,(tr|D0LBN6|D0LBN6_GORB4:0.00776,tr|H6MYZ7|H6MYZ7_GORPV:0.00456):0.00354):0.01370):0.00009):0.00301,(tr|E4WGH8|E4WGH8_RHOE1:0.00979,(((tr|W5TM11|W5TM11_9NOCA:0.01193,(sp|Q5YT00|RECA_NOCFA:0.00283,tr|H6R3W9|H6R3W9_NOCCG:0.00388):0.00616):0.00381,(tr|V9XDS3|V9XDS3_9NOCA:0.00866,tr|A0A059MS42|A0A059MS42_9NOCA:0.00701):0.00218):0.00400,tr|K0F389|K0F389_9NOCA:0.01713):0.00364):0.00379):0.00430):0.00700):0.00523):0.00085):0.00554):0.00252,sp|A0LV04|RECA_ACIC1:0.05009):0.00214):0.00207):0.00359,((tr|E4NI04|E4NI04_KITSK:0.04126,((tr|N0D3N6|N0D3N6_9ACTO:0.00864,tr|G2N9Y6|G2N9Y6_9ACTO:0.00750):0.01873,(((tr|G2NYB7|G2NYB7_STRVO:0.00524,tr|D7CAA3|D7CAA3_STRBB:0.00549):0.00876,(tr|F8JQN2|F8JQN2_STREN:0.00961,(tr|V6KE35|V6KE35_STRNV:0.00902,(tr|M9TZ06|M9TZ06_9ACTO:0.00108,(tr|B1VXV8|B1VXV8_STRGG:0.00016,tr|N0D3Y8|N0D3Y8_9ACTO:0.00214):0.00131):0.00661):0.00377):0.00077):0.00141,((tr|B5HF96|B5HF96_STRPR:0.00537,(tr|V4IEV3|V4IEV3_9ACTO:0.01039,((sp|Q82KB1|RECA_STRAW:0.00074,tr|C9Z210|C9Z210_STRSW:0.00158):0.00154,(tr|D6XAT9|D6XAT9_9ACTO:0.00385,sp|O50487|RECA_STRCO:0.00492):0.00121):0.00266):0.00044):0.00266,(sp|P48295|RECA_STRVP:0.00831,(tr|E2QA28|E2QA28_STRC2:0.01205,(tr|K4R127|K4R127_9ACTO:0.00213,(tr|A0A059WAB8|A0A059WAB8_STRA9:0.00516,(tr|M1MI94|M1MI94_STRHY:0.00061,tr|V6KS69|V6KS69_STRRC:0.00061):0.00161):0.00306):0.00218):0.00367):0.00512):0.00275):0.00395):0.01711):0.02017,((tr|D2AY27|D2AY27_STRRD:0.03248,tr|D6Y821|D6Y821_THEBD:0.02369):0.01586,(tr|E6SDM7|E6SDM7_INTC7:0.03130,(sp|A6W841|RECA_KINRD:0.03200,(sp|A1SJ61|RECA_NOCSJ:0.00909,tr|R7XW45|R7XW45_9ACTO:0.01122):0.03265):0.00879):0.00393):0.00253):0.00280):0.00222,tr|C7QAA4|C7QAA4_CATAD:0.07462):0.00495):0.00621):0.00365):0.00188,(tr|D1AAC0|D1AAC0_THECD:0.04508,((((tr|C5C9V3|C5C9V3_MICLC:0.04380,(tr|E1VUK8|E1VUK8_ARTAR:0.04138,((sp|B8HG89|RECA_ARTCA:0.00520,(sp|A0JUY4|RECA_ARTS2:0.00303,tr|F0M821|F0M821_ARTPP:0.00201):0.00398):0.00343,(sp|A1R548|RECA_ARTAT:0.00648,tr|A9WQ43|A9WQ43_RENSM:0.00973):0.00125):0.03911):0.00219):0.01256,(tr|B2GKH2|B2GKH2_KOCRD:0.04881,(tr|D2NNR7|D2NNR7_ROTMD:0.01195,tr|E3H0E2|E3H0E2_ROTDC:0.01592):0.04414):0.00972):0.01845,(tr|D6ZGW5|D6ZGW5_MOBCV:0.06515,(tr|D7BN84|D7BN84_ARCHD:0.03590,tr|X4QWS1|X4QWS1_9ACTO:0.03045):0.03448):0.00322):0.00664,(tr|E6JYX1|E6JYX1_PARDN:0.04437,(tr|K4IKU6|K4IKU6_BIFAP:0.03487,((tr|F6A1M7|F6A1M7_GARVH:0.01721,tr|D2RBP2|D2RBP2_GARV4:0.01876):0.02924,(tr|I6PX86|I6PX86_BIFAN:0.04758,(tr|M4RFQ3|M4RFQ3_9BIFI:0.02725,(tr|R6GIS7|R6GIS7_9BIFI:0.02217,(((tr|W6EZ77|W6EZ77_BIFBR:0.00295,tr|W6ETT4|W6ETT4_BIFBR:0.00010):0.00317,(sp|Q8G4G9|RECA_BIFLO:0.00031,(tr|R5NDM8|R5NDM8_9BIFI:0.00170,tr|E4R2E3|E4R2E3_BIFLM:0.00188):0.00137):0.00164):0.02137,(tr|D2QB43|D2QB43_BIFDB:0.01190,(tr|R6P128|R6P128_9BIFI:0.00767,(tr|R5GNV3|R5GNV3_9BIFI:0.00161,tr|A1A272|A1A272_BIFAA:0.00115):0.00563):0.00316):0.00573):0.00281):0.00734):0.00290):0.00574):0.00143):0.00983):0.03111):0.00278):0.00184):0.00878):0.02099,((((tr|E1R0A6|E1R0A6_OLSUV:0.03889,tr|C8W6W8|C8W6W8_ATOPD:0.04330):0.01829,(tr|R5ZN19|R5ZN19_9ACTN:0.05702,(tr|R7AL43|R7AL43_9ACTN:0.03589,(tr|F2N7Y0|F2N7Y0_CORGP:0.04079,tr|R7D9B8|R7D9B8_9ACTN:0.03343):0.00053):0.00726):0.01403):0.02406,(tr|C7N5C2|C7N5C2_SLAHD:0.07445,((tr|C7MNG4|C7MNG4_CRYCD:0.04736,(tr|S6CKX7|S6CKX7_9ACTN:0.01963,(tr|F7V1C1|F7V1C1_EEGSY:0.00877,(tr|D6E6Q7|D6E6Q7_9ACTN:0.01613,tr|C8WHJ6|C8WHJ6_EGGLE:0.00959):0.00435):0.00376):0.02071):0.01868,(tr|R7B698|R7B698_9ACTN:0.03575,(tr|R7BNR5|R7BNR5_9ACTN:0.03438,(tr|R6HK23|R6HK23_9ACTN:0.01034,(tr|R7CF94|R7CF94_9ACTN:0.00452,tr|R5G2F2|R5G2F2_9ACTN:0.00500):0.01238):0.01037):0.00770):0.01148):0.00945):0.01465):0.03772,(tr|D3FE48|D3FE48_CONWI:0.13637,(tr|M5AP82|M5AP82_9ACTN:0.07764,tr|C7LXZ9|C7LXZ9_ACIFD:0.08323):0.02561):0.00501):0.00336):0.00170):0.00523,((tr|I0IAP5|I0IAP5_PHYMF:0.10057,((tr|E8R324|E8R324_ISOPI:0.05488,tr|L0DL18|L0DL18_SINAD:0.05333):0.05210,((sp|Q7UJJ0|RECA_RHOBA:0.07257,tr|D2R086|D2R086_PIRSD:0.07822):0.03722,(tr|D5SQ03|D5SQ03_PLAL2:0.08382,tr|F0SRX4|F0SRX4_PLABD:0.08638):0.02433):0.00692):0.02256):0.02194,(((tr|D8K207|D8K207_DEHLB:0.09524,(tr|A5FPE2|A5FPE2_DEHMB:0.00492,(tr|V5QFE4|V5QFE4_9CHLR:0.00383,tr|Q3Z648|Q3Z648_DEHM1:0.00450):0.00178):0.07762):0.06125,((tr|E8MZ43|E8MZ43_ANATU:0.09612,(tr|I0I5J0|I0I5J0_CALAS:0.04040,tr|I0HYF4|I0HYF4_CALAS:0.04374):0.06250):0.03093,(tr|V5RTQ5|V5RTQ5_9BACT:0.13792,(tr|D1CDJ0|D1CDJ0_THET1:0.08686,((tr|B9KXK1|B9KXK1_THERP:0.04836,tr|D1C294|D1C294_SPHTD:0.06141):0.02049,(sp|A9AXA6|RECA_HERA2:0.05686,((sp|O52394|RECA_CHLAA:0.00978,sp|B8GAQ9|RECA_CHLAD:0.01437):0.03546,(sp|A7NN87|RECA_ROSCS:0.00607,sp|A5UXX8|RECA_ROSS1:0.00905):0.03369):0.02477):0.01926):0.00213):0.01754):0.00731):0.00133):0.00589,(((tr|F8L286|F8L286_PARAV:0.04753,(tr|Q6M9N0|Q6M9N0_PARUW:0.06089,tr|D6YTB6|D6YTB6_WADCW:0.04851):0.00269):0.02838,(tr|F8L567|F8L567_SIMNZ:0.07770,(((sp|Q9PLS6|RECA_CHLMU:0.00381,(sp|B0B8M5|RECA_CHLT2:0.00104,sp|Q3KL45|RECA_CHLTA:0.00318):0.00280):0.01872,((sp|Q821E6|RECA_CHLCV:0.00274,sp|Q256J8|RECA_CHLFF:0.00316):0.00386,(tr|W8JGH0|W8JGH0_9CHLA:0.00901,(sp|Q5L4P3|RECA_CHLAB:0.00407,tr|F6F728|F6F728_CHLPS:0.00367):0.00360):0.00179):0.01433):0.00853,(sp|Q9Z7E4|RECA_CHLPN:0.03131,tr|B5LMU1|B5LMU1_CHLPE:0.02989):0.00523):0.05941):0.00354):0.05369,(((tr|W0ITI4|W0ITI4_9BACT:0.04306,tr|B1ZWP7|B1ZWP7_OPITP:0.05085):0.04482,(tr|R7L841|R7L841_9BACT:0.07596,tr|D5ELH9|D5ELH9_CORAD:0.07717):0.00998):0.03577,(tr|B3DW93|B3DW93_METI4:0.11331,(tr|R7DWG9|R7DWG9_9BACT:0.01323,(tr|R6JCM3|R6JCM3_9BACT:0.00053,tr|B2UPW5|B2UPW5_AKKM8:0.00056):0.01079):0.09299):0.01662):0.03739):0.00844):0.00575):0.00245):0.00129):0.00137):0.00103):0.00168):0.00139):0.00152,(((sp|A9NGM3|RECA_ACHLI:0.12569,(((((tr|R7GMX9|R7GMX9_9FIRM:0.05570,(tr|R5RGW4|R5RGW4_9FIRM:0.04145,tr|R5Q3C4|R5Q3C4_9FIRM:0.03391):0.02342):0.02768,(tr|F5WSI8|F5WSI8_ERYRF:0.07735,((tr|R7G8T9|R7G8T9_9FIRM:-0.00821,(tr|R7GA33|R7GA33_9FIRM:0.13755,tr|R6UUI5|R6UUI5_9FIRM:0.02331):-0.01071):0.03899,(tr|R5ZDV0|R5ZDV0_9FIRM:0.04331,tr|D4JCZ1|D4JCZ1_9FIRM:0.05089):0.04286):0.01623):0.01836):0.00738,(tr|R5V4Z4|R5V4Z4_9FIRM:0.12411,((tr|R7DRZ8|R7DRZ8_9FIRM:0.07420,tr|R6R960|R6R960_9FIRM:0.10655):0.02317,(tr|R5ZB27|R5ZB27_9CLOT:0.12002,(tr|R7FJB1|R7FJB1_9CLOT:0.12626,tr|R6XVP0|R6XVP0_9FIRM:0.12647):0.00726):0.02269):0.00790):0.00598):0.01315,((((((tr|C4XG20|C4XG20_MYCFP:0.00135,tr|E1PT07|E1PT07_MYCFJ:0.00001):0.09178,((tr|A5IYZ1|A5IYZ1_MYCAP:0.00276,tr|D3VR73|D3VR73_MYCA6:0.00281):0.01558,(tr|E4PZH7|E4PZH7_MYCBG:0.00172,tr|I6RNC5|I6RNC5_MYCBV:0.00082):0.01264):0.06175):0.02930,(tr|Q4A5K2|Q4A5K2_MYCS5:0.10335,(tr|L0RU87|L0RU87_MYCC1:0.09934,tr|D5E501|D5E501_MYCCM:0.11084):0.00050):0.01263):0.01385,(sp|P29226|RECA_MYCPU:0.11467,(sp|Q6KHC9|RECA_MYCMO:0.11425,((tr|B3PM51|B3PM51_MYCA5:0.06623,tr|D1J7Q6|D1J7Q6_MYCHP:0.06222):0.03932,((tr|F4HGF2|F4HGF2_MYCHM:0.00148,tr|K7X930|K7X930_MYCHR:0.00019):0.06100,(tr|W5UTD7|W5UTD7_9MOLU:0.04183,(tr|C5J791|C5J791_MYCCR:0.04186,(sp|Q4A8X3|RECA_MYCH7:0.00054,sp|Q4AAV6|RECA_MYCHJ:0.00056):0.04136):0.00907):0.01437):0.03421):0.00365):0.01084):0.00709):0.04589,(((sp|Q6F1R0|RECA_MESFL:0.00205,tr|U5PC82|U5PC82_MESFO:0.00491):0.13498,(tr|M9WCW6|M9WCW6_9MOLU:0.08385,((tr|Q2SRU1|Q2SRU1_MYCCT:0.00581,(sp|P62218|RECA_MYCMS:-0.00000,tr|F8K7B5|F8K7B5_MYCL9:0.00250):0.00271):0.01507,(tr|C7LML1|C7LML1_MYCML:0.00088,tr|F4MPU1|F4MPU1_MYCML:0.00279):0.01479):0.04633):0.05369):0.00690,((tr|W6A9K9|W6A9K9_9MOLU:0.10127,((tr|S5MJ35|S5MJ35_9MOLU:0.04479,(tr|W6A6C3|W6A6C3_9MOLU:0.04367,tr|V5RHK2|V5RHK2_SPIAP:0.04899):0.00887):0.00992,tr|S5LTD4|S5LTD4_9MOLU:0.04653):0.04796):0.01426,((tr|R4U146|R4U146_9MOLU:0.00886,tr|R4UDX8|R4UDX8_9MOLU:0.01015):0.07053,(tr|W0GRV8|W0GRV8_9MOLU:0.10499,tr|Q6YPL0|Q6YPL0_ONYPE:0.17329):0.02505):0.02216):0.00981):0.02703):0.00850,((tr|W8GMG5|W8GMG5_9MOLU:0.19302,(sp|B3R0F8|RECA_PHYMT:0.09872,tr|Q6YPK8|Q6YPK8_ONYPE:0.07516):0.04688):0.03144,((((((tr|H6N5X9|H6N5X9_MYCHN:0.02478,(tr|E8ZGK6|E8ZGK6_MYCHL:0.00111,tr|F6FJD1|F6FJD1_MYCHI:0.00130):0.02235):0.15155,((tr|F0V2H9|F0V2H9_MYCS3:0.04668,tr|U5NB10|U5NB10_9MOLU:0.04935):0.04924,(tr|I7C7D1|I7C7D1_MYCHA:0.08078,(tr|V9RAJ2|V9RAJ2_9MOLU:0.02671,tr|I6ZFL5|I6ZFL5_MYCWM:0.02140):0.06902):0.01598):0.06332):0.07858,((sp|Q8EVC7|RECA_MYCPE:0.16409,(tr|J3TQ91|J3TQ91_MYCGL:0.00532,(tr|D3FI30|D3FI30_MYCGF:0.00019,tr|V5W274|V5W274_MYCGL:0.00235):0.00141):0.18327):0.01562,((sp|B1AI69|RECA_UREP2:0.02311,sp|B5ZAR3|RECA_UREU1:0.02150):0.16587,(sp|P47581|RECA_MYCGE:0.05842,(sp|P78014|RECA_MYCPN:0.00066,tr|H0PQY1|H0PQY1_MYCPM:0.00290):0.05618):0.13538):0.00899):0.01325):0.01193,(((tr|J3YQS7|J3YQS7_CARRU:0.02866,tr|Q05FN0|Q05FN0_CARRP:0.02548):0.07933,((tr|J7GSX6|J7GSX6_CARRU:0.01120,tr|J7GTC9|J7GTC9_CARRU:0.01476):0.09653,(tr|S5R087|S5R087_CARRU:0.07343,(tr|J3TEA4|J3TEA4_CARRU:0.03006,tr|J3TEH4|J3TEH4_CARRU:0.00165):0.03922):0.02308):0.00713):0.15255,((((tr|G4TNA2|G4TNA2_PIRID:0.30516,(tr|E7DN79|E7DN79_BPDP1:0.21225,(tr|C4Z5Y6|C4Z5Y6_EUBE2:0.00542,tr|D6DZ71|D6DZ71_9FIRM:0.00638):0.28054):0.05808):0.00990,(((tr|Q58MG9|Q58MG9_BPPRM:0.14729,(tr|Q5GQK3|Q5GQK3_BPSYP:0.08723,(tr|Q58LF1|Q58LF1_BPPRS:0.09457,tr|Q0QZ50|Q0QZ50_BPSYS:0.07549):0.01566):0.04707):0.13907,(tr|Q6WIE3|Q6WIE3_BPKVM:0.17480,(tr|Q7Y594|Q7Y594_BPR69:0.13448,(sp|P04529|UVSX_BPT4:0.08100,tr|C3V228|C3V228_BPR51:0.08340):0.04389):0.04660):0.13229):0.08030,((tr|Q6Y7M6|Q6Y7M6_BPPGK:0.11108,(tr|Q4Z992|Q4Z992_BPTWO:0.07196,tr|W7GRW1|W7GRW1_BACAN:-0.07196):0.11113):0.13027,(tr|A8ASX5|A8ASX5_BPA51:0.16063,tr|A8E2B6|A8E2B6_BPPHE:0.13210):0.09276):0.08392):0.01083):0.01760,(((tr|Q853A2|Q853A2_BPMBZ:0.34481,(tr|A4HH46|A4HH46_LEIBR:0.00745,(tr|E9BKJ2|E9BKJ2_LEIDB:-0.01142,(tr|E9AM34|E9AM34_LEIMU:0.00676,tr|A4I499|A4I499_LEIIN:-0.00676):0.01142):0.04710):0.21431):0.04394,((((tr|F9FQZ9|F9FQZ9_FUSOF:0.16588,tr|G0S8N6|G0S8N6_CHATD:0.13090):0.05447,(tr|G2XWV7|G2XWV7_BOTF4:0.16400,tr|S3CYM3|S3CYM3_GLAL2:0.20170):0.01770):0.02134,(tr|M2RDC3|M2RDC3_COCSN:0.18892,(tr|M2LGN3|M2LGN3_BAUCO:0.23271,(tr|E6N3T0|E6N3T0_9ARCH:0.28738,tr|N1QI33|N1QI33_SPHMS:0.12672):0.01858):0.04445):0.01279):0.03798,(tr|A8NBT6|A8NBT6_COPC7:0.28747,(tr|G1X592|G1X592_ARTOA:0.04827,tr|S8BUR6|S8BUR6_DACHA:0.06974):0.17961):0.01858):0.00668):0.00977,(((((tr|L0DX48|L0DX48_THIND:0.03227,tr|W0DI26|W0DI26_9GAMM:0.03944):0.24874,(((tr|Q3SKJ8|Q3SKJ8_THIDA:0.18202,tr|I7A0U3|I7A0U3_PSEST:0.20850):0.03417,(tr|R4V5T9|R4V5T9_9GAMM:0.18736,tr|H0PX71|H0PX71_9RHOO:0.22729):0.02201):0.04692,(tr|G4QET2|G4QET2_GLANF:0.21519,(tr|B7VM01|B7VM01_VIBSL:0.21443,(tr|Q15ZX0|Q15ZX0_PSEA6:0.02841,tr|F4AH76|F4AH76_GLAS4:0.02801):0.17808):0.03734):0.03578):0.02044):0.03475,(tr|D5SV91|D5SV91_PLAL2:0.34126,(tr|W5WVL5|W5WVL5_BDEBC:0.09853,(tr|Q6MQS4|Q6MQS4_BDEBA:0.00684,tr|K7YK59|K7YK59_BDEBC:0.00927):0.07807):0.24781):0.01273):0.03124,(tr|W0RP79|W0RP79_9BACT:0.29511,(tr|C1AAH5|C1AAH5_GEMAT:0.22679,(tr|Q4CZQ5|Q4CZQ5_TRYCC:0.13062,(tr|Q389E0|Q389E0_TRYB2:0.00966,tr|D0A505|D0A505_TRYB9:0.00819):0.14709):0.13969):0.02637):0.02712):0.00483,(((tr|M2UQK0|M2UQK0_COCH5:-0.00869,tr|N4XTE0|N4XTE0_COCH4:0.00869):0.16465,(tr|L0GYK7|L0GYK7_9GAMM:0.19487,tr|D5MF25|D5MF25_9BACT:0.18328):0.05827):0.07887,(((tr|A7HCF8|A7HCF8_ANADF:0.14548,(tr|Q2IIA2|Q2IIA2_ANADE:0.02339,(tr|B8JAF7|B8JAF7_ANAD2:0.00193,tr|B4UDR1|B4UDR1_ANASK:0.00807):0.02452):0.12354):0.09052,((tr|Q08N73|Q08N73_STIAD:0.11254,(tr|H8MU25|H8MU25_CORCM:0.07262,(tr|L7UFK1|L7UFK1_MYXSD:0.04464,(tr|F8CHK6|F8CHK6_MYXFH:0.02703,tr|Q1D5A2|Q1D5A2_MYXXD:0.04623):0.00634):0.01624):0.00845):0.13257,tr|A9FIX3|A9FIX3_SORC5:0.25717):0.00037):0.05402,(((tr|Q1IJA5|Q1IJA5_KORVE:0.14108,(tr|G8NT39|G8NT39_GRAMM:0.10795,tr|C1F5L9|C1F5L9_ACIC5:0.12516):0.02420):0.00870,(tr|I3ZFG6|I3ZFG6_TERRK:0.13418,tr|C1F6L2|C1F6L2_ACIC5:0.14112):0.01502):0.06750,(tr|E8X7B2|E8X7B2_ACISM:0.22370,(tr|Q01QX0|Q01QX0_SOLUE:0.20353,tr|B1ZZZ3|B1ZZZ3_OPITP:0.31856):0.01510):0.02754):0.01570):0.02609):0.01208):0.01749):0.00320):0.01068,(tr|K8GN85|K8GN85_9CYAN:0.32781,(tr|Q555F1|Q555F1_DICDI:0.21750,(tr|F4Q8H8|F4Q8H8_DICFS:0.23901,tr|D3AVX3|D3AVX3_POLPA:0.20658):0.00794):0.08208):0.00727):0.02655):0.00977):-0.00318,((tr|R5PWA6|R5PWA6_9BACT:0.34540,(tr|V5VIR9|V5VIR9_ACIBA:0.20118,(tr|J9ZTK4|J9ZTK4_ECO14:0.00667,(tr|Q1CCA9|Q1CCA9_YERPN:0.00666,tr|G8XBS9|G8XBS9_KLEPH:0.01415):0.01775):0.20760):0.04759):0.01261,(tr|J4A7M9|J4A7M9_BACTU:0.00142,tr|C3IV27|C3IV27_BACTU:-0.00142):0.28436):0.00264):0.00765,(((tr|G8P516|G8P516_LACLC:0.00067,tr|U5PKE8|U5PKE8_LACLL:0.00133):0.15255,(tr|F2HQ42|F2HQ42_LACLV:0.02481,(tr|D2BQZ4|D2BQZ4_LACLK:0.02112,tr|H5SZ61|H5SZ61_LACLL:-0.01110):0.03443):0.14006):0.09056,(tr|B9L413|B9L413_THERP:0.27233,(tr|Q02AB2|Q02AB2_SOLUE:0.24919,(((tr|W5D831|W5D831_WHEAT:-0.04318,(tr|W5D1G1|W5D1G1_WHEAT:0.00237,(tr|W5DB47|W5DB47_WHEAT:-0.00173,((tr|M0XIP1|M0XIP1_HORVD:-0.05124,tr|M0XIP3|M0XIP3_HORVD:0.05124):0.02080,(tr|M7YEP5|M7YEP5_TRIUA:0.01716,tr|W5CE83|W5CE83_WHEAT:-0.00088):0.02530):0.00428):0.00112):0.04908):0.04233,((tr|I1HSK3|I1HSK3_BRADI:0.02446,tr|I1HV53|I1HV53_BRADI:0.04283):0.04331,((tr|C5XHS5|C5XHS5_SORBI:0.02992,(tr|K3XF24|K3XF24_SETIT:0.02064,tr|K3Z6Y3|K3Z6Y3_SETIT:0.00931):0.01341):0.03652,(tr|Q94CQ8|Q94CQ8_ORYSJ:0.03881,(tr|J3L7R6|J3L7R6_ORYBR:0.02306,tr|I1NV61|I1NV61_ORYGL:0.03184):0.01701):0.02138):0.00137):0.00951):0.09039,(((tr|I1JN96|I1JN96_SOYBN:0.00334,(tr|G7KSL4|G7KSL4_MEDTR:0.07711,tr|I1N8W7|I1N8W7_SOYBN:0.06740):0.03135):0.06557,(tr|M0RYZ4|M0RYZ4_MUSAM:0.08827,(tr|M0RYZ5|M0RYZ5_MUSAM:0.25973,(tr|B9T6M8|B9T6M8_RICCO:0.09591,(tr|D7TSA5|D7TSA5_VITVI:0.08897,(tr|B9II93|B9II93_POPTR:0.03963,tr|B9H9J7|B9H9J7_POPTR:0.04078):0.05009):0.01530):0.01819):0.00989):-0.02707):0.02131,((tr|B1N670|B1N670_SOLLC:0.00599,tr|M1AEH3|M1AEH3_SOLTU:0.01255):0.12621,(sp|Q8RY99|RECAM_ARATH:0.06863,tr|M4CAQ9|M4CAQ9_BRARP:0.07381):0.07195):0.00658):0.01315):0.08221):0.00436):0.02594):0.00352):0.01879):0.00398):0.00595):0.00716,(((tr|R5MR90|R5MR90_9FIRM:0.12290,(tr|R5HID3|R5HID3_9MOLU:0.05781,tr|R5JCY1|R5JCY1_9FIRM:0.06034):0.01674):0.00779,((((tr|R6ZEL0|R6ZEL0_9CLOT:0.06200,tr|R6CYD1|R6CYD1_9CLOT:0.04884):0.00514,(tr|R5ISQ1|R5ISQ1_9CLOT:0.05305,(tr|R7MBX8|R7MBX8_9CLOT:0.04297,(tr|R5A0P0|R5A0P0_9CLOT:0.02988,tr|R6BGU9|R6BGU9_9CLOT:0.02043):0.02935):0.01396):0.00377):0.00464,(((tr|R7HIU4|R7HIU4_9FIRM:0.02324,tr|R6LV18|R6LV18_9CLOT:0.02648):0.02429,(tr|R7M4Y6|R7M4Y6_9CLOT:0.04247,tr|R5TD78|R5TD78_9CLOT:0.04236):0.00975):0.01878,(tr|R7EYZ1|R7EYZ1_9BACI:0.06144,(tr|R5THY9|R5THY9_9CLOT:0.05103,(tr|R7KDZ7|R7KDZ7_9CLOT:0.04667,(tr|R5LJ15|R5LJ15_9MOLU:0.03356,tr|R6SL57|R6SL57_9CLOT:0.03502):0.01030):0.00642):0.00453):0.00897):0.00375):0.00298,(tr|R5Y826|R5Y826_9MOLU:0.07157,((tr|R7HGN2|R7HGN2_9MOLU:0.06127,(tr|R7NBK1|R7NBK1_9MOLU:0.03807,(tr|R7P6Z5|R7P6Z5_9CLOT:0.01592,tr|R7IGK2|R7IGK2_9FIRM:0.01976):0.02436):0.01358):0.00660,((tr|R5VFU9|R5VFU9_9FIRM:0.03638,tr|R5ME64|R5ME64_9MOLU:0.05101):0.01278,(tr|R6AUU1|R6AUU1_9CLOT:0.05398,tr|R6H3V2|R6H3V2_9FIRM:0.05505):0.00664):0.00304):0.00793):0.00128):0.01365):0.01856,(tr|R7GIC7|R7GIC7_9CLOT:0.09906,(tr|R5FST2|R5FST2_9FIRM:0.08705,(tr|R6TMV2|R6TMV2_9STAP:0.03118,tr|R6Y0E2|R6Y0E2_9FIRM:0.02199):0.04876):0.00794):0.01037):0.00602):0.00417):0.00007,(((((((((tr|T0ULW7|T0ULW7_9STRE:0.07066,tr|S5QZN5|S5QZN5_9STRE:-0.04501):0.00318,(tr|F5WXR8|F5WXR8_STRG1:-0.00419,tr|H2A9C6|H2A9C6_STRMD:0.00301):0.00219):0.01161,(((sp|C0MAR6|RECA_STRE4:0.00094,tr|F8ISH3|F8ISH3_STREC:-0.00094):0.00358,(tr|E7Q016|E7Q016_STRDY:0.00129,(sp|P0C095|RECA_STRP1:0.00374,((sp|Q48QW7|RECA_STRPM:0.00076,(sp|Q5X9I0|RECA_STRP6:0.00094,(sp|P0DD82|RECA_STRP3:0.00007,(tr|S5EM66|S5EM66_STRPY:0.00154,(tr|H8H9S9|H8H9S9_STRPY:0.00113,sp|P0C096|RECA_STRPZ:0.00209):0.00035):0.00041):0.00080):0.00054):0.00038,(tr|E8Q9D6|E8Q9D6_STRED:-0.00029,tr|M4YZ30|M4YZ30_STREQ:0.00076):0.00023):0.00053):0.00066):0.00037):0.00527,(sp|B9DW65|RECA_STRU0:0.00413,(tr|F5ZKS2|F5ZKS2_STRPW:0.00336,tr|A0A023VSL8|A0A023VSL8_STRIN:0.00478):0.00016):0.00556):0.00148):0.00620,((((sp|Q04IM6|RECA_STRP2:0.00160,tr|G0I7H2|G0I7H2_STRES:0.00063):0.00899,(tr|A0A024DG65|A0A024DG65_9STRE:0.00794,tr|D3HB29|D3HB29_STRM6:0.00517):0.00695):0.00362,(tr|U5PE45|U5PE45_9STRE:0.00400,(tr|U5P1N3|U5P1N3_9STRE:0.00198,(tr|I1ZPJ4|I1ZPJ4_STRPA:0.00109,tr|T0V8W4|T0V8W4_9STRE:0.00081):0.00120):0.00128):0.00924):0.00620,((sp|A3CR02|RECA_STRSV:0.00426,(sp|P49986|RECA_STRGC:0.00082,tr|N0C8Y4|N0C8Y4_9STRE:0.00069):0.00284):0.00609,(tr|T1ZMZ0|T1ZMZ0_STRIT:0.00286,(tr|T1ZSG9|T1ZSG9_STRCV:0.00461,(tr|S6B4G1|S6B4G1_STRAP:-0.00022,(tr|T1ZXI5|T1ZXI5_STRAP:0.00073,tr|T2A327|T2A327_STRAP:0.00022):0.00039):0.00138):0.00059):0.00591):0.00694):0.00280):0.00086,((((sp|Q5M1Y2|RECA_STRT1:0.00194,tr|W4L1L0|W4L1L0_STRTR:0.00071):0.00257,((tr|T0UWQ0|T0UWQ0_9STRE:0.00019,tr|F8LGF4|F8LGF4_STREH:0.00132):0.00086,(tr|F8HC85|F8HC85_STRE5:0.00064,tr|T0VDF7|T0VDF7_9STRE:0.00091):0.00061):0.00207):0.01257,(sp|P27624|RECA_STRMU:0.01315,(tr|R4ZL08|R4ZL08_STRAG:0.00055,(tr|Q3JYN1|Q3JYN1_STRA1:-0.00051,(sp|P65979|RECA_STRA3:-0.00003,tr|K4PTS1|K4PTS1_STRAG:0.00394):0.00054):0.00061):0.01097):0.00296):0.00603,(tr|A4VSE7|A4VSE7_STRSY:0.00249,(tr|R4NRM8|R4NRM8_STRSU:0.00299,(tr|W0GFM0|W0GFM0_STRSU:0.00053,tr|G7SLJ1|G7SLJ1_STRSU:0.00195):0.00122):0.00558):0.02413):0.00930):0.04941,(tr|F9V6K5|F9V6K5_LACGT:0.04397,(tr|H5SWV8|H5SWV8_LACLL:-0.00083,(sp|A2RI85|RECA_LACLM:0.00599,(sp|P0C2U4|RECA_LACLA:0.00153,tr|D2BNP0|D2BNP0_LACLK:0.00119):0.00091):0.00151):0.04133):0.04658):0.03781,((tr|F2I5Q4|F2I5Q4_AERUA:0.05994,(((tr|E4SXJ1|E4SXJ1_LACDN:0.00089,(sp|Q04BJ8|RECA_LACDB:0.00111,sp|Q1GB51|RECA_LACDA:0.00151):0.00091):0.02950,(((tr|F6CBG2|F6CBG2_LACKZ:0.00568,(tr|E4SN18|E4SN18_LACAR:0.00135,tr|F0TDP4|F0TDP4_LACA3:0.00141):0.00224):0.00238,((tr|J3ZF34|J3ZF34_LACHE:0.00467,(tr|F0NUY7|F0NUY7_LACHH:0.00172,(tr|A4UAE2|A4UAE2_LACHE:0.00137,tr|A8YUB7|A8YUB7_LACH4:0.00054):0.00177):0.00259):0.00221,(sp|Q5FL82|RECA_LACAC:0.00471,tr|D5H287|D5H287_LACCS:0.00454):0.00174):0.00035):0.01421,(tr|D6S5Y8|D6S5Y8_9LACO:0.02164,(tr|Q042C2|Q042C2_LACGA:0.00290,(tr|D0R561|D0R561_LACJF:0.00036,(sp|P62216|RECA_LACJO:0.00046,tr|F4AG93|F4AG93_LACJH:-0.00046):0.00077):0.00063):0.02462):0.00628):0.00664):0.03327,(((tr|F2MHY2|F2MHY2_LACCD:-0.00001,(tr|K6QHQ1|K6QHQ1_LACCA:0.00361,tr|W6G381|W6G381_LACPA:0.00245):0.00066):0.03953,(tr|C7TAZ1|C7TAZ1_LACRG:0.02503,tr|S6BX20|S6BX20_LACCA:0.04092):0.02257):0.03923,(((sp|B2GB15|RECA_LACF3:0.04196,(sp|A5VIW7|RECA_LACRD:0.00114,tr|F8DN23|F8DN23_LACRS:0.00099):0.03479):0.02890,(sp|Q03R29|RECA_LACBA:0.04030,(tr|R6SHW4|R6SHW4_9LACO:0.03945,(tr|J9W500|J9W500_LACBU:0.04497,((sp|Q88UZ4|RECA_LACPL:0.00147,tr|I9AKI3|I9AKI3_LACPE:0.00129):0.03613,(tr|U5ZKZ9|U5ZKZ9_PEDPE:0.03488,tr|G8PCL6|G8PCL6_PEDCP:0.02743):0.01758):0.00361):0.00233):0.00106):0.00324):0.00623,(sp|Q38YD9|RECA_LACSS:0.05107,tr|D8ILQ5|D8ILQ5_LACSC:0.06322):0.00163):0.00455):0.00230):0.00549):0.00128,(((tr|K8E4S7|K8E4S7_CARML:0.02463,(tr|U5S891|U5S891_9LACT:0.00362,tr|F4BNF4|F4BNF4_CARS1:0.00593):0.02282):0.02770,(tr|G4L3P7|G4L3P7_TETHN:0.03838,((tr|H5T6J6|H5T6J6_MELPD:0.00022,tr|F3Y8F0|F3Y8F0_MELPT:0.00172):0.03219,((tr|T0U978|T0U978_9ENTE:0.00206,tr|C9A8V8|C9A8V8_ENTCA:0.00176):0.02883,(sp|P42444|RECA_ENTFA:0.02528,(sp|Q6KCJ5|RECA_ENTHA:0.00675,(tr|Q3Y1B9|Q3Y1B9_ENTFC:0.00452,tr|V5XUG7|V5XUG7_ENTMU:0.00480):0.00451):0.01689):0.00708):0.00374):0.00397):0.01624):0.00858,tr|K8E4H5|K8E4H5_CARML:0.07232):0.01035):0.01390):0.00024,((tr|F8I1K8|F8I1K8_WEIKK:0.12772,((sp|Q04E78|RECA_OENOB:0.02566,tr|G9WGM4|G9WGM4_9LACT:0.02544):0.04876,(tr|W0F6V5|W0F6V5_LEUME:0.03661,(tr|K0D677|K0D677_LEUCJ:0.01833,(tr|B1MZY7|B1MZY7_LEUCK:0.01484,(tr|D5T545|D5T545_LEUKI:0.00787,(tr|J9YJ59|J9YJ59_LEUGJ:0.00217,tr|D8MEM8|D8MEM8_LEUGT:0.00243):0.00578):0.00570):0.00382):0.02204):0.03736):0.02350):0.01977,(tr|G2KUT0|G2KUT0_LACSM:0.12373,((tr|F2MDH9|F2MDH9_LACCD:0.00078,tr|Q034K4|Q034K4_LACC3:0.00079):0.00894,(tr|S6BVA7|S6BVA7_LACCA:0.01391,tr|C7T7K1|C7T7K1_LACRG:0.01661):0.00405):0.10101):0.04474):0.00688):0.01291,(tr|E3EKQ3|E3EKQ3_PAEPS:0.10796,(((((tr|K0J363|K0J363_AMPXN:0.05869,(sp|Q8CXG7|RECA_OCEIH:0.05573,tr|I0JMT7|I0JMT7_HALH3:0.05187):0.00400):0.00377,((tr|D6XU32|D6XU32_BACIE:0.03642,((sp|Q5WFX1|RECA_BACSK:0.02723,tr|E6TS32|E6TS32_BACCJ:0.02798):0.00267,(sp|Q9KAA7|RECA_BACHD:0.01672,tr|D3FTX4|D3FTX4_BACPE:0.02936):0.00222):0.00643):0.01698,(sp|C4L2V3|RECA_EXISA:0.03857,(tr|U6BC79|U6BC79_9BACL:0.01241,(sp|B1YMB9|RECA_EXIS2:0.00446,tr|K0AAG9|K0AAG9_EXIAB:0.00262):0.00893):0.02983):0.01836):0.00308):0.00432,((tr|G2RLC6|G2RLC6_BACME:0.00489,tr|D5DNR5|D5DNR5_BACMQ:0.00538):0.06371,((tr|F2F2P6|F2F2P6_SOLSS:0.05533,(tr|B1HR36|B1HR36_LYSSC:0.00410,tr|X2GPZ1|X2GPZ1_9BACI:0.00534):0.04728):0.01623,(((tr|B7GJN3|B7GJN3_ANOFW:0.01345,((tr|F8CZW4|F8CZW4_GEOTC:0.00269,tr|C5D9G4|C5D9G4_GEOSW:0.00569):0.00810,(tr|A4IMG9|A4IMG9_GEOTN:0.00523,(tr|S5YUP5|S5YUP5_9BACI:0.00435,(tr|E8T020|E8T020_GEOS2:0.00485,tr|G8N210|G8N210_GEOTH:-0.00140):0.00676):0.00391):0.00317):0.00445):0.01969,(tr|W0D2V6|W0D2V6_BACAN:0.00024,(tr|C2S7H7|C2S7H7_BACCE:-0.00058,(tr|C2YV64|C2YV64_BACCE:-0.00310,((tr|C2WAS5|C2WAS5_BACCE:-0.01594,(tr|C3BCB3|C3BCB3_BACMY:0.00669,sp|A7GRA9|RECA_BACCN:0.01104):0.00231):0.01412,((((tr|C2WAS4|C2WAS4_BACCE:0.02724,tr|W7HBT3|W7HBT3_BACAN:-0.01498):0.01499,(sp|A0RHF1|RECA_BACAH:-0.00552,((tr|C2WRF7|C2WRF7_BACCE:0.00231,(tr|W0CY05|W0CY05_BACAN:0.00006,tr|C2U115|C2U115_BACCE:0.00493):0.00132):0.00140,sp|B7HDQ4|RECA_BACC4:-0.02548):0.02868):0.00470):0.00347,((tr|C2ZT03|C2ZT03_BACCE:-0.00027,(sp|A9VS23|RECA_BACWK:0.00019,tr|C2XXP1|C2XXP1_BACCE:0.00091):0.00048):0.00042,sp|B7ITN1|RECA_BACC2:0.00131):0.00019):0.00949,tr|C2U117|C2U117_BACCE:-0.00568):0.01423):0.00441):0.00212):0.00138):0.00521):0.00462,((((tr|N0APF5|N0APF5_9BACI:0.02805,tr|U5L5Q2|U5L5Q2_9BACI:0.02628):0.00854,((((tr|F4E766|F4E766_BACAM:0.00104,(sp|A7Z4W5|RECA_BACA2:0.00043,tr|I2C5C1|I2C5C1_BACAM:-0.00071):0.00071):0.00205,(sp|P16971|RECA_BACSU:0.00092,tr|D4FWU2|D4FWU2_BACNB:-0.00092):0.00092):0.00232,tr|R0PKR0|R0PKR0_BACAT:0.00143):0.00565,(sp|A8FDG3|RECA_BACP2:0.00615,(sp|Q65JF2|RECA_BACLD:0.00130,tr|R9TW35|R9TW35_BACLI:0.00146):0.00362):0.00344):0.02300):0.00103,(tr|G2RJP5|G2RJP5_BACME:0.02761,(tr|F7Z490|F7Z490_BACC6:0.00002,tr|G2TMK0|G2TMK0_BACCO:0.00115):0.03604):0.00643):0.00391,(sp|A0AIK0|RECA_LISW6:0.00174,(tr|D3UMY3|D3UMY3_LISSS:0.00069,(tr|E3ZQD4|E3ZQD4_LISSE:0.00082,sp|Q92BV7|RECA_LISIN:0.00199):0.00052):0.00026):0.05352):0.00691):0.00506):0.00522):0.00073):0.00493,((tr|C8WWM7|C8WWM7_ALIAD:0.05453,tr|D5WPQ5|D5WPQ5_KYRT2:0.04636):0.01235,(sp|C0ZF14|RECA_BREBN:0.05792,((tr|F8FMU0|F8FMU0_PAEMK:-0.00439,tr|I0BP63|I0BP63_9BACL:0.00439):0.03433,(((tr|G7W4P8|G7W4P8_PAETH:0.00628,(tr|V5WX12|V5WX12_PAEPO:0.00184,(tr|E3EHJ1|E3EHJ1_PAEPS:0.00049,tr|W8TVY0|W8TVY0_PAEPO:0.00061):0.00148):0.00160):0.02107,(tr|X5A1T5|X5A1T5_9BACL:0.02259,tr|D3E677|D3E677_GEOS4:0.01823):0.00554):0.01380,(tr|L0ECZ5|L0ECZ5_THECK:0.03212,tr|C6D2C4|C6D2C4_PAESJ:0.03414):0.00584):0.00337):0.01276):0.00531):0.00735):0.01018,(tr|A0A024DJ73|A0A024DJ73_BACTK:0.10777,(sp|B9EBH1|RECA_MACCJ:0.04403,(tr|F0P7B1|F0P7B1_STAPE:0.02950,((sp|Q49X73|RECA_STAS1:0.01288,tr|A0A060MGM4|A0A060MGM4_STAXY:0.01295):0.01093,(sp|B9DPC5|RECA_STACT:0.01793,((sp|Q4L5Y8|RECA_STAHJ:0.00507,(sp|Q5HPQ6|RECA_STAEQ:0.00787,(tr|L7WX87|L7WX87_STAWS:0.00334,tr|U5UTE2|U5UTE2_9STAP:-0.00334):0.00670):0.00279):0.00618,(tr|F8KLW4|F8KLW4_STALN:0.01461,(tr|D9RGL2|D9RGL2_STAAJ:0.00171,(tr|K0L9C1|K0L9C1_STAAU:-0.00166,(tr|Q2FZ09|Q2FZ09_STAA8:-0.00287,(sp|A7X1S3|RECA_STAA1:0.00019,(tr|R9YPG9|R9YPG9_STAAU:0.00206,tr|G0LTP8|G0LTP8_STAAU:0.00133):0.00013):0.00036):0.00298):0.00164):0.01482):0.00160):0.00464):0.00299):0.00568):0.01772):0.04395):0.01041):0.00213):0.00869):0.00315):0.00901,(((tr|D9QR48|D9QR48_ACEAZ:0.06348,tr|L0KAZ5|L0KAZ5_HALHC:0.08830):0.02865,(tr|B8CXC0|B8CXC0_HALOH:0.05833,(tr|E3DLC0|E3DLC0_HALPG:0.03068,tr|E4RKJ5|E4RKJ5_HALHG:0.02490):0.04519):0.02461):0.01990,(tr|C7RGP9|C7RGP9_ANAPD:0.10953,(tr|D6SAM7|D6SAM7_FINMA:0.00132,tr|B0S1D5|B0S1D5_FINM2:0.00160):0.09540):0.00983):0.00709):0.00146):0.00160):0.00146);
ME_NNI2	((((tr|G4Q8H8|G4Q8H8_ACIIR:0.01851,tr|R7M4P6|R7M4P6_9FIRM:0.02179):0.06214,(tr|R6MIC2|R6MIC2_9FIRM:0.07796,(tr|C9LX42|C9LX42_SELS3:0.06428,tr|I0GTA5|I0GTA5_SELRL:0.06959):0.03043):0.00801):0.00427,((tr|D7CM94|D7CM94_SYNLT:0.07281,tr|Q0AXJ0|Q0AXJ0_SYNWW:0.08681):0.01623,((tr|R5BFY7|R5BFY7_9FIRM:0.03982,(tr|T0UFD6|T0UFD6_9FIRM:0.00059,tr|D1BNC2|D1BNC2_VEIPT:0.00092):0.03385):0.03091,(tr|R7MWJ7|R7MWJ7_9FIRM:0.07047,(tr|R7PP03|R7PP03_9FIRM:0.05322,(tr|R5SKZ1|R5SKZ1_9FIRM:0.04611,(tr|R6AJG7|R6AJG7_9FIRM:0.03638,tr|R7CU65|R7CU65_9FIRM:0.03330):0.00452):0.01192):0.03536):0.00708):0.02883):0.00197):0.00396,((tr|R4KFF7|R4KFF7_9FIRM:0.07747,tr|C8W3R9|C8W3R9_DESAS:0.07329):0.01609,(((sp|B0TII6|RECA_HELMI:0.07790,((tr|F0STX7|F0STX7_SYNGF:0.05345,(tr|W0EKW7|W0EKW7_9FIRM:0.00123,tr|K4LD43|K4LD43_9FIRM:0.00097):0.05244):0.01658,((tr|L0FAE2|L0FAE2_DESDL:0.01725,(tr|I4AAC0|I4AAC0_DESDJ:0.00882,tr|Q24W60|Q24W60_DESHY:0.00753):0.00620):0.03039,(tr|W0EBS3|W0EBS3_9FIRM:0.05129,(tr|I4D8I9|I4D8I9_DESAJ:0.03412,(tr|G7WGV7|G7WGV7_DESOD:0.02292,(tr|H5XWC7|H5XWC7_9FIRM:0.01899,tr|J7IRZ7|J7IRZ7_DESMD:0.01641):0.00758):0.01207):0.02762):0.00748):0.00605):0.01153):0.00765,(sp|Q67NU3|RECA_SYMTH:0.07786,(tr|K4LHF5|K4LHF5_THEPS:0.08592,((tr|Q3ACX3|Q3ACX3_CARHZ:0.05361,((tr|D5XER8|D5XER8_THEPJ:0.04804,(tr|A5D2R8|A5D2R8_PELTS:0.04636,(tr|A4J5T8|A4J5T8_DESRM:0.02874,(tr|F6B5Y9|F6B5Y9_DESCC:0.02079,tr|F6DUR2|F6DUR2_DESRL:0.01873):0.00716):0.02795):0.00823):0.00484,tr|F6CHD2|F6CHD2_DESK7:0.06833):0.00284):0.00565,(tr|C9RBZ9|C9RBZ9_AMMDK:0.08654,(tr|E6SK36|E6SK36_THEM7:0.07346,tr|B1I314|B1I314_DESAP:0.07964):0.00315):0.00382):0.00379):0.00028):0.00378):0.00276,(tr|G8U0P6|G8U0P6_SULAD:0.08532,((tr|F4A1H5|F4A1H5_MAHA5:0.06676,((tr|L0IJH2|L0IJH2_THETR:0.00693,(tr|F6BLQ3|F6BLQ3_THEXL:0.00189,tr|I3VWF5|I3VWF5_THESW:0.00063):0.00752):0.03313,(sp|Q8RA55|RECA_THETN:0.01557,(tr|D7AP19|D7AP19_THEM3:0.00378,(tr|B0K1B8|B0K1B8_THEPX:0.00133,tr|I9AGK2|I9AGK2_9THEO:0.00015):0.00251):0.01036):0.02313):0.02978):0.00647,(tr|B2A3V4|B2A3V4_NATTJ:0.08401,(tr|Q2RJJ6|Q2RJJ6_MOOTA:0.07392,(tr|F4LUA7|F4LUA7_TEPAE:0.05141,tr|D9S3J5|D9S3J5_THEOJ:0.05860):0.01232):0.01134):0.00191):0.00293):0.00210):0.00121):0.00352,(((((tr|A4XLD6|A4XLD6_CALS8:0.00599,(tr|G2PYC7|G2PYC7_9FIRM:0.00031,(tr|B9MQY3|B9MQY3_CALBD:0.00104,tr|E4SFM2|E4SFM2_CALK2:0.00046):0.00078):0.00428):0.08820,(tr|L7VRB1|L7VRB1_CLOSH:0.05879,((tr|H2JJJ1|H2JJJ1_9CLOT:0.01055,tr|B8I7D2|B8I7D2_CLOCE:0.00934):0.03314,(tr|A3DEA3|A3DEA3_CLOTH:0.01997,tr|G8M1C6|G8M1C6_CLOCD:0.02435):0.01587):0.01274):0.00796):0.00495,((tr|R6V4D8|R6V4D8_9CLOT:0.03456,(tr|R5KX98|R5KX98_9CLOT:0.02908,tr|R5TA03|R5TA03_9CLOT:0.02028):0.01545):0.04834,(((tr|R7F9P5|R7F9P5_9CLOT:0.02627,tr|R6YEY8|R6YEY8_9CLOT:0.02080):0.00846,((tr|R7LPG6|R7LPG6_9CLOT:-0.00934,(tr|R6N6H6|R6N6H6_9CLOT:0.01608,(tr|R7GD56|R7GD56_9CLOT:0.01379,(tr|R6H290|R6H290_9CLOT:0.00815,(tr|R7FJC8|R7FJC8_9CLOT:-0.00281,tr|R7LN38|R7LN38_9CLOT:0.02546):0.00806):0.00397):0.00459):0.00475):0.01381,(tr|R7IS52|R7IS52_9CLOT:0.02850,tr|R6YMM9|R6YMM9_9CLOT:0.02700):0.00441):0.00251):0.01559,((tr|R7L818|R7L818_9CLOT:0.03970,(tr|R5NT75|R5NT75_9CLOT:0.03284,(tr|R6B7M4|R6B7M4_9CLOT:0.01635,tr|R5Q7B8|R5Q7B8_9CLOT:0.01688):0.02138):0.00776):0.00268,((tr|R6QME9|R6QME9_9CLOT:0.00461,tr|R7MC11|R7MC11_9CLOT:0.00402):0.03308,(tr|R6YAP2|R6YAP2_9CLOT:0.02945,(tr|R5XU45|R5XU45_9CLOT:0.02587,tr|R5YU83|R5YU83_9CLOT:0.02202):0.01107):0.00550):0.00211):0.00653):0.02435):0.00169):0.01218,((((tr|R6AGG6|R6AGG6_9CLOT:0.07896,(tr|R5B366|R5B366_9CLOT:0.06329,tr|R5AHL7|R5AHL7_9CLOT:0.04194):0.00568):0.03303,(tr|R6GR26|R6GR26_9FIRM:0.11014,(((tr|R7BS90|R7BS90_9FIRM:0.07150,tr|R7KC94|R7KC94_9FIRM:0.07138):0.01069,(tr|R6WQ32|R6WQ32_9CLOT:0.09410,tr|R5FHW0|R5FHW0_9FIRM:0.08684):0.00533):0.02167,(tr|R7G5X2|R7G5X2_9PROT:0.08959,(tr|R7K583|R7K583_9FIRM:0.08010,tr|R5W621|R5W621_9DELT:0.09215):0.01342):0.00833):0.00434):0.01471):0.00406,(tr|D3R197|D3R197_CLOB3:0.09875,tr|G2MRH4|G2MRH4_9THEO:0.10944):0.00233):-0.00042,(tr|R6MGE9|R6MGE9_9FIRM:0.09506,tr|R7IAP2|R7IAP2_9FIRM:0.09650):0.00398):0.00464):0.00344,(((((tr|R6P9T5|R6P9T5_9FIRM:0.10846,(tr|F2JGT1|F2JGT1_CELLD:0.07308,(tr|R5AAL4|R5AAL4_9FIRM:0.03794,tr|R6QT60|R6QT60_9FIRM:0.03515):0.04491):0.01078):0.00310,((tr|W6S0I3|W6S0I3_9CLOT:0.13077,(tr|R5GKP4|R5GKP4_9FIRM:0.00106,tr|R6GBJ7|R6GBJ7_9FIRM:0.00358):0.08339):0.00933,(tr|D4J2M5|D4J2M5_BUTFI:0.07838,(((tr|R5SNM5|R5SNM5_9CLOT:0.00403,(tr|R5SLT0|R5SLT0_9CLOT:0.10642,(tr|R7K2G5|R7K2G5_9CLOT:0.00248,tr|R6VDV0|R6VDV0_9FIRM:0.00386):0.03643):-0.02000):0.00627,(tr|R6DMR0|R6DMR0_9CLOT:0.04644,(tr|R5S696|R5S696_9CLOT:0.00573,tr|R6M0P7|R6M0P7_9CLOT:0.00460):0.02224):0.00306):0.04546,((tr|I5AVZ1|I5AVZ1_EUBCE:0.06857,tr|R7AMU2|R7AMU2_9BACE:0.09897):0.00245,(((((tr|R5YYU5|R5YYU5_9FIRM:0.05472,(tr|R6FWD8|R6FWD8_9FIRM:0.02261,tr|R5L5C3|R5L5C3_9FIRM:0.02296):0.03052):0.01122,(tr|R7ITT5|R7ITT5_9FIRM:0.05367,tr|R5P6M4|R5P6M4_9FIRM:0.05451):0.00629):0.00441,((tr|R6QRC1|R6QRC1_9FIRM:0.03653,(tr|R7C4V6|R7C4V6_9FIRM:0.00195,(tr|R5ZRK6|R5ZRK6_9FIRM:0.00133,tr|D4MX24|D4MX24_9FIRM:0.00059):0.00229):0.04257):0.02819,(tr|R6YJG9|R6YJG9_9FIRM:0.05163,(tr|R5WDR0|R5WDR0_9CLOT:0.03205,tr|R7C7P1|R7C7P1_9CLOT:0.03649):0.01921):0.01679):0.00037):0.00137,(((tr|R5ED17|R5ED17_9CLOT:0.04890,(tr|R5NMW3|R5NMW3_9CLOT:0.04690,(tr|R5JKI1|R5JKI1_9FIRM:0.04186,(tr|R5K4H8|R5K4H8_9CLOT:0.02616,(tr|R6L9S2|R6L9S2_9FIRM:0.00870,tr|R5VPD4|R5VPD4_9FIRM:0.00904):0.02151):0.00507):0.01882):0.00851):0.00811,(tr|R6BRR3|R6BRR3_9FIRM:0.06067,tr|R5JWN5|R5JWN5_9CLOT:0.05005):0.00412):0.00297,((tr|D7GQH7|D7GQH7_9FIRM:0.04075,((tr|R5TVJ4|R5TVJ4_9CLOT:0.02406,tr|D9R596|D9R596_CLOSW:0.03355):0.00936,((tr|R5IMQ1|R5IMQ1_9CLOT:0.02442,(tr|R5FBD0|R5FBD0_9CLOT:0.00260,(tr|R7PHW9|R7PHW9_9CLOT:0.00092,tr|R6K0D8|R6K0D8_9CLOT:0.00018):0.00300):0.01843):0.00154,((tr|R5M1F1|R5M1F1_9CLOT:0.00563,tr|R6Z553|R6Z553_9CLOT:0.00527):0.01626,tr|R7A597|R7A597_9CLOT:0.02875):0.00270):0.00888):0.00316):0.01245,(((tr|R7JV09|R7JV09_9FIRM:0.03756,tr|F7V6P0|F7V6P0_CLOSS:0.04445):0.00985,(tr|R5BTV3|R5BTV3_9FIRM:0.05419,((tr|R7CIU5|R7CIU5_9FIRM:0.01883,tr|R5I6P2|R5I6P2_9FIRM:0.01323):0.00662,((tr|R7GT31|R7GT31_9FIRM:0.00310,tr|R5N4B1|R5N4B1_9FIRM:0.00574):0.02086,(tr|R5WTR9|R5WTR9_9FIRM:0.02412,(tr|R6L0M6|R6L0M6_9FIRM:0.00858,(tr|R7DDT0|R7DDT0_9FIRM:0.00392,tr|D4LX91|D4LX91_9FIRM:0.00327):0.00806):0.01069):0.00837):0.00566):0.01650):0.00338):0.00412,((tr|R7IAD4|R7IAD4_9CLOT:0.05544,((tr|A9KLQ6|A9KLQ6_CLOPH:0.04244,tr|R6VE04|R6VE04_9FIRM:0.03638):0.01031,(tr|R7BIV5|R7BIV5_9FIRM:0.03895,(tr|R6R2C4|R6R2C4_9FIRM:0.02627,tr|R5LGP4|R5LGP4_9FIRM:0.02806):0.01440):0.00922):0.00206):0.00214,((tr|R5QK47|R5QK47_9FIRM:0.04685,(((tr|R6ZRD8|R6ZRD8_9FIRM:0.02477,tr|R7N314|R7N314_9FIRM:0.02150):0.01175,(tr|R5CES1|R5CES1_9FIRM:0.04705,tr|E0RWK2|E0RWK2_BUTPB:0.03969):0.00563):0.00572,((tr|R7R7U6|R7R7U6_9FIRM:0.02054,tr|R6CRN6|R6CRN6_9CLOT:0.01946):0.00051,((tr|R6X4H4|R6X4H4_9CLOT:0.00037,tr|R6EK93|R6EK93_9FIRM:0.00072):0.02257,tr|R5GUN3|R5GUN3_9FIRM:0.03549):0.00722):0.00481):0.00363):0.00685,(((tr|R5HKQ8|R5HKQ8_9FIRM:0.02363,(tr|D4KWW7|D4KWW7_9FIRM:0.01807,tr|G2SWY6|G2SWY6_ROSHA:0.02424):0.00373):0.00894,(tr|R6TW33|R6TW33_9FIRM:0.03228,(tr|R5UIE3|R5UIE3_9FIRM:0.01308,tr|R5YKV4|R5YKV4_9FIRM:0.00993):0.01716):0.00824):0.00688,(tr|R6NZQ9|R6NZQ9_9FIRM:0.03285,(tr|R5TLB3|R5TLB3_9FIRM:0.03910,(tr|R6RFF2|R6RFF2_9FIRM:0.00850,tr|R6NQI7|R6NQI7_9FIRM:0.00692):0.02517):0.00528):0.00481):0.00636):0.00071):0.00225):0.00162):0.00318):0.00077):0.00228,((tr|R6LIL6|R6LIL6_9FIRM:0.03121,((tr|R7G3G4|R7G3G4_9FIRM:0.02256,(tr|R6T695|R6T695_9FIRM:0.02568,(tr|R5DB76|R5DB76_9FIRM:0.00632,tr|R6XMR8|R6XMR8_9FIRM:0.00878):0.01388):0.00401):0.00600,(tr|R6QRQ2|R6QRQ2_9CLOT:0.02980,(tr|R5QAV2|R5QAV2_9FIRM:0.02581,(tr|R5TPS3|R5TPS3_9FIRM:0.02471,(tr|D4M4Z1|D4M4Z1_9FIRM:0.02120,(tr|R5YDV4|R5YDV4_9FIRM:0.01770,tr|R6EBJ2|R6EBJ2_9FIRM:0.01840):0.00443):0.00313):0.00208):0.00560):0.00345):0.00135):0.03089,((tr|R5E1U5|R5E1U5_9FIRM:0.02661,((tr|R5ZYP7|R5ZYP7_9FIRM:0.02296,(tr|R7N978|R7N978_9FIRM:0.01029,tr|R6K6Y7|R6K6Y7_9FIRM:0.01229):0.01072):0.01560,tr|R7HBH0|R7HBH0_9FIRM:0.03216):0.00571):0.01519,(tr|R6H1D0|R6H1D0_9FIRM:0.04593,tr|D4J7W7|D4J7W7_9FIRM:0.05583):0.00239):0.00351):0.00768):0.00116):0.00203):0.00242):0.00388):0.00368):0.01124,((tr|W8T4C0|W8T4C0_EUBAC:0.07588,((tr|E3PSE5|E3PSE5_CLOSD:0.06721,tr|D6GS00|D6GS00_FILAD:0.09228):0.01190,(tr|R5J7P0|R5J7P0_9FIRM:0.05904,(sp|Q18BJ4|RECA_PEPD6:0.02824,tr|R5X6L2|R5X6L2_9CLOT:0.03282):0.02641):0.02337):0.00455):0.00642,((tr|K0B0V1|K0B0V1_CLOA9:0.07016,(tr|A8MFC2|A8MFC2_ALKOO:0.04674,tr|A6TRJ2|A6TRJ2_ALKMQ:0.04786):0.01507):0.01607,(((sp|A0Q0P4|RECA_CLONN:0.02006,(tr|F4A984|F4A984_CLOBO:0.00366,tr|C5VSL2|C5VSL2_CLOBO:0.00269):0.01882):0.04648,(((tr|A5N856|A5N856_CLOK5:0.02232,tr|D8GS43|D8GS43_CLOLD:0.02188):0.02882,(sp|P58254|RECA_CLOAB:0.05002,(((sp|Q0TPT0|RECA_CLOP1:0.00137,sp|Q0SSE7|RECA_CLOPS:0.00082):0.04671,((tr|R6KZS1|R6KZS1_9CLOT:0.00487,tr|R6GJH5|R6GJH5_9CLOT:0.00273):0.03661,((sp|B2V4I3|RECA_CLOBA:0.00132,sp|B2TJ69|RECA_CLOBB:0.00178):0.02816,((tr|M1MJX5|M1MJX5_9CLOT:0.00482,tr|G7LYL5|G7LYL5_9CLOT:0.00509):0.00290,(sp|P42441|RECA_CLOB8:0.00567,tr|U5MPG0|U5MPG0_CLOSA:0.01149):0.00421):0.02489):0.01734):0.00755):0.01026,((tr|D9SM74|D9SM74_CLOC7:0.05245,tr|W6RZ06|W6RZ06_9CLOT:0.04292):0.01157,tr|R4K2X6|R4K2X6_CLOPA:0.04948):0.00318):0.00240):0.00115):0.00547,((tr|A5I4H9|A5I4H9_CLOBH:0.00108,tr|B1KWJ3|B1KWJ3_CLOBM:0.00111):0.04775,(sp|Q895I5|RECA_CLOTE:0.00434,tr|U6EUZ4|U6EUZ4_CLOTA:0.00563):0.04937):0.00820):0.00920):0.00672,((tr|F9VJQ1|F9VJQ1_ARTSS:0.00467,tr|G2IHB0|G2IHB0_9CLOT:0.00545):0.06894,tr|D9SUF8|D9SUF8_CLOC7:0.09279):0.00829):0.00842):0.00640):0.00490):0.00297,(((tr|H6LJY1|H6LJY1_ACEWD:0.06191,tr|E3GMJ0|E3GMJ0_EUBLK:0.05925):0.03678,(((tr|D4K9I8|D4K9I8_9FIRM:0.00849,(tr|R6PVD6|R6PVD6_9FIRM:0.00230,tr|D4JY91|D4JY91_9FIRM:0.00187):0.01064):0.08428,((tr|R5AYQ8|R5AYQ8_9FIRM:0.05479,(tr|R6HYX4|R6HYX4_9FIRM:0.01615,tr|R5CTZ3|R5CTZ3_9FIRM:0.01214):0.05947):0.03908,((tr|R5ETA1|R5ETA1_9FIRM:0.05989,(tr|R6H049|R6H049_9FIRM:0.04541,(tr|R6LJI5|R6LJI5_9FIRM:0.02760,tr|R5IXJ7|R5IXJ7_9FIRM:0.03900):0.01510):0.00657):0.03292,(tr|R5HFA4|R5HFA4_9FIRM:0.06755,((tr|R6DA57|R6DA57_9FIRM:0.02868,(tr|R5D9B6|R5D9B6_9FIRM:0.01759,tr|R6GZR5|R6GZR5_9FIRM:0.01847):0.01432):0.02701,(tr|R5RY51|R5RY51_9FIRM:0.05139,(tr|G4KWI9|G4KWI9_OSCVS:0.03611,tr|R6TKM3|R6TKM3_9FIRM:0.03450):0.00782):0.00679):0.01354):0.01080):0.00357):0.00756):0.01026,((((((tr|R6Q8W3|R6Q8W3_9FIRM:0.02221,tr|R7BBX6|R7BBX6_9FIRM:0.02523):0.05355,(tr|R6J204|R6J204_9CLOT:0.07053,(tr|R5XCK3|R5XCK3_9FIRM:0.04179,tr|R5L1R6|R5L1R6_9CLOT:0.04157):0.01625):0.00511):0.02025,((tr|R6I4L2|R6I4L2_9FIRM:0.05565,tr|R5MEH4|R5MEH4_9FIRM:0.06485):0.01118,((tr|R6E5X8|R6E5X8_9FIRM:0.00302,tr|R5Y6K6|R5Y6K6_9FIRM:0.00100):0.06421,tr|R6PHF2|R6PHF2_9CLOT:0.07955):0.00196):0.00649):0.01405,(tr|E6U2V6|E6U2V6_ETHHY:0.07912,(tr|R6RQR8|R6RQR8_9CLOT:0.08238,(((tr|R5DTC6|R5DTC6_9FIRM:0.02382,tr|R6N733|R6N733_9FIRM:0.03567):0.03245,(tr|R6U5L2|R6U5L2_9CLOT:0.05287,tr|R7NM47|R7NM47_9FIRM:0.05749):0.00735):0.01320,(tr|R6GS12|R6GS12_9CLOT:0.05417,((tr|R6YKZ9|R6YKZ9_9FIRM:0.11429,tr|R5AFL4|R5AFL4_9CLOT:0.00090):0.02072,tr|R6N8W2|R6N8W2_9CLOT:0.04271):0.00747):0.00413):0.00246):0.01237):0.00626):0.00828,(tr|R6W612|R6W612_9FIRM:0.10937,((tr|R7EVY4|R7EVY4_9FIRM:0.06536,tr|R6TVC6|R6TVC6_9CLOT:0.07875):0.02160,((tr|R5QIT3|R5QIT3_9FIRM:0.04869,tr|R7FT20|R7FT20_9FIRM:0.04949):0.02987,tr|R6TM60|R6TM60_9FIRM:0.07965):0.00776):0.01372):0.00730):0.00550,((tr|R6BNB0|R6BNB0_9CLOT:0.01404,tr|R6CMQ2|R6CMQ2_9CLOT:0.01725):0.07407,((((tr|R7MM78|R7MM78_9FIRM:0.06062,(tr|D4LAG8|D4LAG8_RUMC1:0.00066,tr|R6ZW90|R6ZW90_9FIRM:0.00044):0.05629):0.00780,(tr|R5V849|R5V849_9FIRM:0.06024,tr|R7FCT5|R7FCT5_9FIRM:0.06965):0.00127):0.01528,(tr|R7KNJ7|R7KNJ7_9FIRM:0.07084,(tr|R6CEK1|R6CEK1_9FIRM:0.05656,(sp|P49985|RECA_RUMA7:0.03723,tr|R6T134|R6T134_9FIRM:0.03227):0.02682):0.01247):0.00422):0.02592,((tr|D4JWK0|D4JWK0_9FIRM:0.00053,tr|R6R4H7|R6R4H7_9FIRM:0.00222):0.11763,(tr|R5L734|R5L734_9FIRM:0.01063,tr|R5GQF7|R5GQF7_9FIRM:0.01490):0.08187):0.01283):0.00520):0.00758):0.00289):0.00395):0.00757,(((((((tr|R7EXC7|R7EXC7_9BACT:0.12857,((sp|B2RJN1|RECA_PORG3:0.08011,(tr|B6YQ33|B6YQ33_AZOPC:0.08511,(((tr|F3ZUE3|F3ZUE3_9BACE:0.03849,(((tr|R7NWG7|R7NWG7_9BACE:0.00632,(tr|A6L2X2|A6L2X2_BACV8:0.00101,tr|R6HKV9|R6HKV9_9BACE:0.00010):0.00964):0.00844,((tr|R6CSJ9|R6CSJ9_9BACE:0.00970,(tr|R6CCZ1|R6CCZ1_9BACE:0.00478,(tr|R6MLD8|R6MLD8_9BACE:0.00052,tr|R5MJ24|R5MJ24_9BACE:0.00100):0.00171):0.00275):0.00791,((tr|R6S274|R6S274_9BACE:0.00524,(tr|R6YQA7|R6YQA7_9BACE:0.00327,(tr|R5V7J1|R5V7J1_9BACE:0.00108,tr|R7A9T3|R7A9T3_9BACE:0.00016):0.00223):0.00311):0.00554,(tr|R5TVP8|R5TVP8_9BACE:0.00922,tr|F0QZN7|F0QZN7_BACSH:0.00705):0.00345):0.00319):0.00377):0.00838,(tr|R7CYA5|R7CYA5_9BACE:0.03585,(((tr|R5JHK0|R5JHK0_9BACE:0.00194,(sp|P22841|RECA_BACFR:-0.01219,(tr|R5RAY2|R5RAY2_9BACE:-0.07195,tr|R6DF19|R6DF19_9BACE:0.07195):0.01312):0.01093):0.01621,((tr|R5UR38|R5UR38_9BACE:0.00744,(tr|R6J896|R6J896_9BACE:0.00554,tr|R6RW30|R6RW30_9BACE:0.00801):0.00215):0.00757,(sp|Q45791|RECA_BACTN:0.00422,tr|R6VDZ8|R6VDZ8_9BACE:0.00181):0.01393):0.00424):0.00965,(tr|R6FK96|R6FK96_9BACE:0.02793,((tr|R5S6Y3|R5S6Y3_9BACE:0.00429,tr|R5C4U7|R5C4U7_9BACE:0.00464):0.00710,(tr|E6SN43|E6SN43_BACT6:0.01213,(tr|R6A5D1|R6A5D1_9BACE:0.00295,((tr|R6M9V0|R6M9V0_9BACE:0.00067,tr|R5K8G0|R5K8G0_9BACE:0.00177):0.00145,(tr|R7EH23|R7EH23_9BACE:0.00426,(tr|R6KSD9|R6KSD9_9BACE:0.00254,tr|R7E6H7|R7E6H7_9BACE:0.00404):0.00588):0.00218):0.00425):0.00184):0.00113):0.00778):0.00740):0.00661):0.00080):0.00524):0.01671,((tr|G8UL93|G8UL93_TANFA:0.04589,(tr|R7JNS1|R7JNS1_9PORP:0.01599,(tr|A6LBZ5|A6LBZ5_PARD8:0.01394,(tr|R6WR50|R6WR50_9PORP:0.00262,tr|R5DHP7|R5DHP7_9PORP:0.00380):0.01054):0.00720):0.02595):0.01465,(tr|E4T0X7|E4T0X7_PALPW:0.04874,((tr|R5EPX8|R5EPX8_9BACE:0.00220,tr|W0ERT0|W0ERT0_9PORP:0.00218):0.01503,(tr|R5IMW3|R5IMW3_9PORP:0.01869,(tr|R7DF02|R7DF02_9PORP:0.01298,tr|R5Y345|R5Y345_9BACE:0.01498):0.00218):0.00313):0.02744):0.01017):0.00336):0.00582,((tr|R7HRM1|R7HRM1_9BACT:0.08456,(tr|R7J2V1|R7J2V1_9BACT:0.06776,(tr|R5AS26|R5AS26_9BACT:0.05619,tr|R5BCD7|R5BCD7_9BACE:0.06998):0.00583):0.01906):0.00468,(((tr|R5NEB8|R5NEB8_9BACT:0.04312,(tr|R7P8Q5|R7P8Q5_9BACT:0.03397,(tr|R5GSH1|R5GSH1_9BACT:0.03855,(tr|R5ZZ76|R5ZZ76_9BACT:0.02509,tr|R7LFQ3|R7LFQ3_9BACT:0.02893):0.00591):0.00427):0.00619):0.01085,(((sp|Q59717|RECA_PRER2:0.04079,((tr|R5PW89|R5PW89_9BACT:0.02822,(tr|R6EYM5|R6EYM5_9BACT:0.00112,tr|R7H3H2|R7H3H2_9BACT:0.00286):0.02508):0.00527,(tr|R6W935|R6W935_9BACT:0.02755,(tr|R5KE61|R5KE61_9BACT:0.01260,(tr|R5M082|R5M082_9BACT:0.00494,tr|R5CEP7|R5CEP7_9BACT:0.00659):0.00481):0.01639):0.00140):0.00132):0.00193,((tr|I1YUW3|I1YUW3_PREI7:0.02759,(tr|R5PAA1|R5PAA1_9BACT:0.02114,(tr|D9RRN8|D9RRN8_PREMB:0.00636,tr|F2KVF9|F2KVF9_PREDF:0.00438):0.01860):0.00550):0.00837,(tr|F9D1U6|F9D1U6_PREDD:0.03858,tr|R5FBE0|R5FBE0_9BACT:0.03301):0.01954):0.00550):0.00479,((tr|R6X643|R6X643_9BACT:0.02207,(tr|R6PWJ2|R6PWJ2_9BACT:0.02272,tr|R6C1I3|R6C1I3_9BACT:0.02336):0.00858):0.01976,(tr|R6EUF1|R6EUF1_9BACT:0.03886,tr|R6VTQ9|R6VTQ9_9BACT:0.03942):0.00657):0.00345):0.01120):0.00796,tr|D3I9G8|D3I9G8_9BACT:0.06598):0.00612):0.00236):0.00587):0.00276):0.00775,(tr|F4KJP7|F4KJP7_PORAD:0.13075,tr|R5G0L8|R5G0L8_9PORP:0.10203):0.00709):0.00703):0.01007,(((tr|U3Q5S6|U3Q5S6_9FLAO:0.02066,(tr|I3QFW0|I3QFW0_9FLAO:0.01393,tr|M4ZRM3|M4ZRM3_9FLAO:0.01483):0.00596):0.01255,((tr|D0JBR4|D0JBR4_BLASB:0.02219,(tr|L7YF44|L7YF44_9FLAO:0.00366,tr|D0J8K4|D0J8K4_BLASP:0.00106):0.01990):0.00560,(tr|G8LR29|G8LR29_9FLAO:0.03640,tr|G7SQU2|G7SQU2_9FLAO:0.02978):0.00166):0.00836):0.09840,(((tr|I4AHU2|I4AHU2_FLELS:0.08952,(((tr|E4RSP0|E4RSP0_LEAB4:0.04204,tr|I2ERP0|I2ERP0_EMTOG:0.04896):0.01655,(tr|C6VUG8|C6VUG8_DYAFD:0.03635,(tr|F8EN69|F8EN69_RUNSL:0.03428,(tr|D2QD05|D2QD05_SPILD:0.01539,tr|I0K3Y5|I0K3Y5_9BACT:0.02150):0.02785):0.00210):0.01374):0.00988,((tr|B3ETT2|B3ETT2_AMOA5:0.05911,tr|K0P9R1|K0P9R1_9BACT:0.07482):0.01202,((tr|E4TLR9|E4TLR9_MARTH:0.04385,(tr|G0IWT0|G0IWT0_CYCMS:0.02879,(tr|L0FSS4|L0FSS4_ECHVK:0.02483,(tr|A3HWX3|A3HWX3_9BACT:0.02109,tr|I3Z0E6|I3Z0E6_BELBD:0.02460):0.00197):0.00688):0.00949):0.00518,(sp|Q11QM8|RECA_CYTH3:0.04559,tr|W8F4Y8|W8F4Y8_9BACT:0.05751):0.01106):0.00663):0.00894):0.01410):0.01650,((((tr|C7PK11|C7PK11_CHIPD:0.05105,(tr|W0F4K4|W0F4K4_9SPHI:0.04745,tr|G8TCH0|G8TCH0_NIAKG:0.03271):0.00972):0.04621,((tr|H8KNW0|H8KNW0_SOLCM:0.02372,tr|H1YF08|H1YF08_9SPHI:0.02810):0.00907,(tr|F0S779|F0S779_PEDSD:0.03482,(tr|F4C814|F4C814_SPHS2:0.02851,tr|C6XTH0|C6XTH0_PEDHD:0.02584):0.00737):0.00196):0.02997):0.00539,((tr|X5DC16|X5DC16_9BACT:0.06284,(tr|R6FGI5|R6FGI5_9PORP:0.01728,(tr|R5V0L0|R5V0L0_9PORP:0.01450,tr|R5NWZ9|R5NWZ9_9PORP:0.00937):0.00591):0.05096):0.01393,((tr|R5WPM1|R5WPM1_9BACT:0.05349,(tr|R7JJ33|R7JJ33_9BACT:0.02276,(tr|R6VZ60|R6VZ60_9BACT:0.01880,(tr|R5W192|R5W192_9BACT:0.00752,(tr|I3YHG2|I3YHG2_ALIFI:0.00407,tr|R6XLX1|R6XLX1_9BACT:0.00703):0.00300):0.00715):0.00700):0.01865):0.03604,(((tr|R5SF15|R5SF15_9BACE:0.00844,(tr|R6SXT4|R6SXT4_9BACE:0.00562,tr|R6E658|R6E658_9BACE:0.00773):0.00155):0.02448,(tr|R5BNP6|R5BNP6_9BACE:0.03305,(tr|R5B9V3|R5B9V3_9BACT:0.00196,tr|R6YCK3|R6YCK3_9BACT:0.00314):0.02130):0.00432):0.02208,(tr|U5Q6P9|U5Q6P9_9BACT:0.04251,tr|R5IEV3|R5IEV3_9BACT:0.04242):0.01178):0.02689):0.00698):0.00490):0.00834,(tr|H6L2B0|H6L2B0_SAPGL:0.07493,tr|F4KXJ3|F4KXJ3_HALH1:0.07529):0.04571):0.00297):0.00268,((tr|G8R152|G8R152_OWEHD:0.07447,(tr|F2IGN3|F2IGN3_FLUTR:0.07011,(tr|F9YU46|F9YU46_CAPCC:0.06679,((tr|A2TYC4|A2TYC4_9FLAO:0.04690,(((tr|F6GGH3|F6GGH3_LACS5:0.02922,tr|T2KQP1|T2KQP1_9FLAO:0.03100):0.01145,(((tr|A3U6B8|A3U6B8_CROAH:0.03320,(tr|A0M6E4|A0M6E4_GRAFK:0.02907,(tr|D5BBL5|D5BBL5_ZUNPS:0.02664,tr|K4IS25|K4IS25_PSYTT:0.04320):0.00158):0.00236):0.00701,tr|L7W4R2|L7W4R2_NONDD:0.04980):0.00390,(tr|I3YV09|I3YV09_AEQSU:0.03315,tr|F4AZA1|F4AZA1_DOKS4:0.03261):0.00384):0.00442):0.00277,((tr|G2PQ05|G2PQ05_MURRD:0.02325,(tr|E6XAC9|E6XAC9_CELAD:0.02268,(tr|A4ANZ6|A4ANZ6_MARSH:0.01739,tr|G0L4Z3|G0L4Z3_ZOBGA:0.01599):0.00410):0.00631):0.00431,(tr|F0RHY0|F0RHY0_CELLC:0.02797,tr|A4CHW1|A4CHW1_ROBBH:0.02971):0.00347):0.00879):0.00689):0.00682,((tr|H1ZE83|H1ZE83_MYROD:0.02596,tr|H8XS56|H8XS56_FLAIG:0.02321):0.00134,(tr|G8X517|G8X517_FLACA:0.02451,(tr|A6H1S7|A6H1S7_FLAPJ:0.02136,(tr|A5FLA2|A5FLA2_FLAJ1:0.01147,tr|G2Z4Y2|G2Z4Y2_FLABF:0.00883):0.01209):0.00734):0.00498):0.01607):0.01079):0.00874):0.00036):0.00257,(tr|C7M914|C7M914_CAPOD:0.12499,((tr|F0NXX1|F0NXX1_WEEVC:0.04692,tr|I3ZZ06|I3ZZ06_ORNRL:0.06129):0.00601,(tr|C6X028|C6X028_FLAB3:0.06049,(tr|E4TBP8|E4TBP8_RIEAD:0.00161,tr|J9R5I2|J9R5I2_RIEAN:0.00083):0.06454):0.00433):0.02564):0.00573):0.00166):0.00466):0.00330):0.01081,((sp|B3QSD5|RECA_CHLT3:0.05676,((tr|B4S4R7|B4S4R7_PROA2:0.04061,tr|B3ENK1|B3ENK1_CHLPB:0.04558):0.01878,((sp|B3QQT8|RECA_CHLP8:0.01590,sp|O52393|RECA_CHLTE:0.01708):0.02601,((tr|A4SD03|A4SD03_PROVI:0.02623,tr|Q3B668|Q3B668_PELLD:0.01921):0.01940,((sp|B3EGP4|RECA_CHLL2:0.02238,tr|A1BIQ4|A1BIQ4_CHLPD:0.02243):0.00934,(tr|B4SFE4|B4SFE4_PELPB:0.03450,sp|Q3AU08|RECA_CHLCH:0.03653):0.00400):0.00533):0.01243):0.00192):0.01208):0.05226,((tr|R7EVH5|R7EVH5_9BACT:0.12032,tr|A7HDQ8|A7HDQ8_ANADF:0.12857):0.07226,(tr|Q6YPK9|Q6YPK9_ONYPE:0.06671,(tr|J9R2B3|J9R2B3_RIEAN:0.08081,(tr|H8M9H6|H8M9H6_RIEAD:-0.01693,tr|L7TXN4|L7TXN4_RIEAN:0.01693):0.04978):0.06615):0.05111):0.02177):-0.02087):0.01312,(((tr|B0VJL1|B0VJL1_CLOAI:0.15674,(((tr|F8E5K1|F8E5K1_FLESM:0.05851,tr|D3PAC7|D3PAC7_DEFDS:0.05366):0.01186,(tr|D4H5T8|D4H5T8_DENA2:0.07332,tr|E4TIR0|E4TIR0_CALNY:0.08160):0.00165):0.05278,(tr|B2KEX6|B2KEX6_ELUMP:0.12428,tr|B1GYL2|B1GYL2_UNCTG:0.10969):0.00727):0.00663):0.00627,((((tr|D6LCH3|D6LCH3_FUSNV:0.00397,tr|C7XMS2|C7XMS2_FUSNV:-0.00001):0.00831,((tr|R5XGN0|R5XGN0_9FUSO:0.00137,tr|F7MEM8|F7MEM8_FUSNU:0.00138):0.00505,(sp|Q8RFY0|RECA_FUSNN:0.00635,tr|A5TXF8|A5TXF8_FUSNP:0.00609):0.00169):0.00085):0.11314,(tr|E3H742|E3H742_ILYPC:0.08533,(tr|D1AV21|D1AV21_STRM9:0.09493,(tr|D1ANL2|D1ANL2_SEBTE:0.04120,tr|C7NBP0|C7NBP0_LEPBD:0.04568):0.03128):0.01916):0.00938):0.04193,(tr|R6PB89|R6PB89_9CLOT:0.05596,(tr|R5SBA7|R5SBA7_9GAMM:0.03091,((tr|R7MGI3|R7MGI3_9CLOT:0.01138,tr|R7LXK3|R7LXK3_9FUSO:0.01028):0.01793,(tr|R5H2J7|R5H2J7_9SPIR:0.01513,((tr|R5KRT8|R5KRT8_9CLOT:0.00160,tr|R7LNG6|R7LNG6_9CLOT:0.00176):0.01008,(tr|R5DUJ7|R5DUJ7_9CLOT:0.00766,(tr|R7JCG3|R7JCG3_9FUSO:0.00240,tr|R7I1V2|R7I1V2_9CLOT:0.00281):0.00603):0.00463):0.00965):0.01094):0.00541):0.02073):0.06106):0.00588):0.00317,((tr|V6DFB1|V6DFB1_9DELT:0.17247,((tr|F4GK64|F4GK64_SPICD:0.06606,(tr|G8QW38|G8QW38_SPHPG:0.02434,tr|F0RYZ8|F0RYZ8_SPHGB:0.02746):0.04240):0.02649,((((tr|G0AKU3|G0AKU3_BORBD:0.01220,(tr|C0AP42|C0AP42_9SPIO:0.00849,(((tr|E4QGK7|E4QGK7_BORBN:0.00248,(sp|B7J164|RECA_BORBZ:0.00038,tr|E4S0W4|E4S0W4_BORBJ:0.00095):0.00056):0.00080,(tr|E2JP78|E2JP78_BORBG:0.00025,tr|C0SZY9|C0SZY9_BORBG:0.00085):0.00106):0.00053,tr|B9X3U0|B9X3U0_BORBG:0.00148):0.00142):0.00922):0.00488,(((tr|D6RWX8|D6RWX8_BORVA:0.00706,(sp|Q0SP32|RECA_BORAP:0.00332,(tr|E2JML8|E2JML8_BORAF:0.00260,tr|K4IUG8|K4IUG8_BORAF:0.00392):0.00092):0.00223):0.00541,((sp|Q662N0|RECA_BORGA:0.01394,(tr|B7XTL8|B7XTL8_BORGR:0.00155,tr|B7XUE1|B7XUE1_BORGR:0.00408):0.00231):0.00257,(tr|K0DFL3|K0DFL3_BORGR:0.01190,tr|G8QD83|G8QD83_BORGR:0.01294):0.00127):0.00291):0.00047,tr|C0AQ39|C0AQ39_9SPIO:0.00901):0.00301):0.03487,((sp|B5RLK6|RECA_BORDL:0.00099,tr|W5SGY8|W5SGY8_9SPIO:0.00200):0.04606,(tr|W5SP15|W5SP15_BORAN:0.02486,((tr|W5SDU5|W5SDU5_9SPIO:0.00695,tr|S5YPQ0|S5YPQ0_9SPIO:0.00606):0.01854,(((tr|W5T407|W5T407_BORHE:0.00028,tr|W5S843|W5S843_BORHE:0.00095):0.01665,(sp|B2RZJ7|RECA_BORHD:0.00216,tr|W5SZ20|W5SZ20_BORHE:0.00127):0.00431):0.01146,(tr|W5SUC5|W5SUC5_9SPIO:0.02862,(sp|A1QYT1|RECA_BORT9:0.00130,tr|W5SRJ4|W5SRJ4_BORPR:0.00088):0.01934):0.00766):0.00044):0.00223):0.01237):0.00758):0.07970,((((tr|F2NVX5|F2NVX5_TRES6:0.05591,tr|F4LQD9|F4LQD9_TREBD:0.04649):0.03165,(tr|F8F3E3|F8F3E3_TRECH:0.04559,(tr|F5YHW2|F5YHW2_TREPZ:0.04445,tr|F5YC58|F5YC58_TREAZ:0.05751):0.00445):0.00964):0.01216,((sp|O83690|RECA_TREPA:0.00154,tr|F7XTB9|F7XTB9_TREPU:0.00120):0.08949,(tr|S6A8D0|S6A8D0_9SPIO:0.02925,(sp|P62221|RECA_TREDE:0.00060,tr|M2AXP9|M2AXP9_TREDN:0.00049):0.02203):0.04814):0.01218):0.01076,(tr|G0GE49|G0GE49_SPITZ:0.09891,(tr|V5WHZ8|V5WHZ8_9SPIO:0.07131,(tr|H9UJ87|H9UJ87_SPIAZ:0.06576,tr|E1R2Y7|E1R2Y7_SPISS:0.06173):0.00314):0.01531):0.00133):0.00714):0.00128):0.02977):0.00743,(((sp|Q75JL2|RECAM_DICDI:0.07253,(tr|F4QCT2|F4QCT2_DICFS:0.04074,tr|D3B236|D3B236_POLPA:0.03397):0.02452):0.08335,((((tr|M0S4G3|M0S4G3_MUSAM:0.07299,tr|M0RT89|M0RT89_MUSAM:0.08467):0.00952,((tr|I1HUA6|I1HUA6_BRADI:0.03171,(tr|W5CCK8|W5CCK8_WHEAT:0.00036,(tr|M0XBD0|M0XBD0_HORVD:-0.02162,(tr|F2DQG8|F2DQG8_HORVD:0.00220,(tr|W5D8D9|W5D8D9_WHEAT:0.00283,(tr|M7ZPF4|M7ZPF4_TRIUA:-0.00777,(tr|W5CZ92|W5CZ92_WHEAT:-0.05375,tr|W5CCC5|W5CCC5_WHEAT:0.06628):0.00998):0.00642):0.00436):0.01928):0.00973):0.00622):0.00781,((tr|J3L6T9|J3L6T9_ORYBR:0.00587,(tr|Q5N6Y9|Q5N6Y9_ORYSJ:0.00079,tr|I1NUC6|I1NUC6_ORYGL:0.00169):0.00733):0.03013,(tr|K3XI24|K3XI24_SETIT:0.02197,(tr|B4F8K0|B4F8K0_MAIZE:0.01603,tr|C5XFF2|C5XFF2_SORBI:0.01525):0.00670):0.01564):0.00620):0.03760):0.00454,(((tr|K7LYW4|K7LYW4_SOYBN:0.13977,(sp|Q3EAS6|RECA4_ARATH:0.01469,tr|F4JBG2|F4JBG2_ARATH:-0.00570):0.05592):0.03417,((tr|G7IIL3|G7IIL3_MEDTR:0.04150,(tr|K7MBY5|K7MBY5_SOYBN:0.00707,tr|I1L1J2|I1L1J2_SOYBN:0.00477):0.02366):0.02952,((sp|Q9ZUP2|RECA3_ARATH:0.02090,(tr|M4FHU7|M4FHU7_BRARP:0.00805,tr|M4EQL3|M4EQL3_BRARP:0.00917):0.01204):0.04103,(tr|B9RK79|B9RK79_RICCO:0.05342,(tr|U5FFW4|U5FFW4_POPTR:0.01124,tr|B9HDY6|B9HDY6_POPTR:0.00941):0.03348):0.00853):0.00691):0.00161):0.00474,((tr|D7TB64|D7TB64_VITVI:0.04813,(tr|K4C2Q3|K4C2Q3_SOLLC:0.00683,(tr|M1C546|M1C546_SOLTU:0.00297,tr|M1C545|M1C545_SOLTU:0.01256):0.00614):0.03287):0.01666,(tr|W1P8Z4|W1P8Z4_AMBTC:0.07420,(tr|M0SG01|M0SG01_MUSAM:0.08811,(tr|K3ZIK6|K3ZIK6_SETIT:0.05888,(tr|J3N7N0|J3N7N0_ORYBR:0.01809,(tr|Q53QJ3|Q53QJ3_ORYSJ:0.00138,tr|I1R2S8|I1R2S8_ORYGL:0.00039):0.02301):0.02634):0.03157):0.01064):0.00449):0.01003):0.01422):0.08077,(tr|D8M4M1|D8M4M1_BLAHO:0.12397,(tr|D7G5P5|D7G5P5_ECTSI:0.10883,(tr|K3X0G0|K3X0G0_PYTUL:0.03991,(((tr|D0NH68|D0NH68_PHYIT:0.01477,tr|D0RMM0|D0RMM0_PHYIT:0.03233):0.00788,(tr|H3G8Y8|H3G8Y8_PHYRM:0.00757,tr|M4BPH2|M4BPH2_HYAAE:0.00151):0.00609):0.01350,tr|M4C6U1|M4C6U1_HYAAE:0.01456):0.00980):0.08187):0.00886):0.01278):0.00248):0.01675,((((tr|A8I670|A8I670_CHLRE:0.04243,tr|D8U914|D8U914_VOLCA:0.04165):0.15217,((tr|M0UG68|M0UG68_HORVD:-0.00499,(tr|M0UG66|M0UG66_HORVD:-0.00391,(((tr|M1C030|M1C030_SOLTU:0.02278,(tr|I1MI58|I1MI58_SOYBN:0.04047,(tr|B9SVD4|B9SVD4_RICCO:0.01441,tr|U5GXJ6|U5GXJ6_POPTR:0.01245):0.01004):0.00455):0.00313,((tr|D7SX10|D7SX10_VITVI:0.02327,tr|M0S7K0|M0S7K0_MUSAM:0.02758):0.00630,(tr|W1NQP0|W1NQP0_AMBTC:0.03837,(tr|A8MQK1|A8MQK1_ARATH:-0.00393,(sp|Q39199|RECAC_ARATH:0.00924,(tr|M4CVZ6|M4CVZ6_BRARP:0.00267,tr|M4CHE0|M4CHE0_BRARP:0.00188):0.00390):0.00751):0.01496):0.00260):0.00243):0.00550,(tr|M0UG71|M0UG71_HORVD:-0.01957,((tr|C5WR96|C5WR96_SORBI:0.00474,(tr|I1PDS9|I1PDS9_ORYGL:0.00702,(tr|J3LR17|J3LR17_ORYBR:-0.00214,(tr|Q10G85|Q10G85_ORYSJ:-0.00752,tr|Q6ASS3|Q6ASS3_ORYSJ:0.00752):0.00379):0.00391):0.00365):0.00496,(tr|K4AAG3|K4AAG3_SETIT:0.00782,(tr|I1GQ30|I1GQ30_BRADI:0.00471,(((tr|F2DTB8|F2DTB8_HORVD:0.01117,(tr|M0UG65|M0UG65_HORVD:-0.00809,(tr|M0UG69|M0UG69_HORVD:-0.01339,tr|I1GQ96|I1GQ96_BRADI:0.06968):0.00024):0.00377):0.00169,tr|M7YGP0|M7YGP0_TRIUA:0.00321):0.00003,((tr|M0UG67|M0UG67_HORVD:0.01384,tr|W5EYX0|W5EYX0_WHEAT:0.00415):0.00276,tr|W5FRH6|W5FRH6_WHEAT:-0.00124):0.00114):0.00279):0.00334):0.00037):0.01661):0.01205):0.00647):0.00442):0.11020,((tr|A4S409|A4S409_OSTLU:0.03138,tr|Q00ZP1|Q00ZP1_OSTTA:0.03112):0.03784,(tr|C1E9Q3|C1E9Q3_MICSR:0.05380,tr|C1MIH8|C1MIH8_MICPC:0.05996):0.00466):0.08468):0.01968):0.01300,((tr|K9THT8|K9THT8_9CYAN:0.20941,(tr|C5D9G2|C5D9G2_GEOSW:0.01289,(tr|S5ZMK9|S5ZMK9_9BACI:0.01157,(tr|G8N208|G8N208_GEOTH:0.00666,((tr|T0UDW0|T0UDW0_9STRE:0.03435,tr|A4VSE6|A4VSE6_STRSY:0.04194):0.13043,tr|E8T018|E8T018_GEOS2:0.00219):0.00942):0.00633):0.00809):0.03469):0.04293,((tr|D8LH04|D8LH04_ECTSI:0.11072,(tr|B7FQ63|B7FQ63_PHATC:0.07299,(tr|K0SIK3|K0SIK3_THAOC:0.04216,tr|B5YLR6|B5YLR6_THAPS:0.04218):0.02632):0.02904):0.04446,((tr|K9SQ25|K9SQ25_9SYNE:0.08450,(((((tr|B0CCZ6|B0CCZ6_ACAM1:0.01915,((tr|A8ZKA1|A8ZKA1_ACAM1:0.00859,tr|A8ZP31|A8ZP31_ACAM1:0.01010):0.01933,(tr|B0C5Y5|B0C5Y5_ACAM1:0.01434,(tr|A8ZPF7|A8ZPF7_ACAM1:0.00623,tr|A8ZLV5|A8ZLV5_ACAM1:0.01075):0.01085):0.00246):0.00553):0.05572,((tr|B0C288|B0C288_ACAM1:0.05476,(sp|Q8DH70|RECA_THEEB:0.03190,tr|V5V6G0|V5V6G0_9CHRO:0.02741):0.02287):0.00602,(sp|B8HR52|RECA_CYAP4:0.05283,((((tr|K9UFL7|K9UFL7_9CHRO:0.04200,tr|K9VXB6|K9VXB6_9CYAN:0.04040):0.01562,((tr|K9TWN4|K9TWN4_9CYAN:0.02671,tr|K9XAA9|K9XAA9_9CHRO:0.02743):0.00864,(((((tr|D7E1E7|D7E1E7_NOSA0:0.01278,tr|K9ZFW4|K9ZFW4_ANACC:0.01268):0.01001,(tr|K9PPA7|K9PPA7_9CYAN:0.01467,tr|K7WJ94|K7WJ94_9NOST:0.02318):0.00126):0.00147,(sp|B2IWJ2|RECA_NOSP7:0.01447,tr|A0ZKA5|A0ZKA5_NODSP:0.01782):0.00072):0.00227,(tr|K9QJZ3|K9QJZ3_9NOSO:0.02075,(tr|K9WSY6|K9WSY6_9NOST:0.01227,(tr|K9R1G0|K9R1G0_NOSS7:0.00801,(sp|P14167|RECA_ANAVT:0.00103,sp|P58552|RECA_NOSS1:0.00251):0.00534):0.00433):0.00167):0.00205):0.01045,(tr|K9UWT6|K9UWT6_9CYAN:0.03229,tr|K9RJN5|K9RJN5_9CYAN:0.03396):0.00262):0.01029):0.00492):0.00172,tr|K8GTM4|K8GTM4_9CYAN:0.03948):0.00325,tr|K9RRN9|K9RRN9_SYNP3:0.04382):0.00744):0.00332):0.00281):0.00283,((sp|Q31RD9|RECA_SYNE7:0.04651,(tr|K9S342|K9S342_9CYAN:0.04105,(((sp|Q7U4K5|RECA_SYNPX:0.00849,(sp|Q3AMM5|RECA_SYNSC:0.00025,tr|W0GRJ8|W0GRJ8_9SYNE:0.00195):0.00747):0.00660,sp|Q3AUV9|RECA_SYNS9:0.01736):0.00355,(((((sp|A9BCQ0|RECA_PROM4:0.01435,((sp|A2BYU0|RECA_PROM5:0.00341,sp|Q7UZU3|RECA_PROMP:0.00332):0.00503,(sp|A3PF51|RECA_PROM0:0.00150,sp|A8G766|RECA_PROM2:0.00194):0.00352):0.02257):0.00801,sp|Q7V9V8|RECA_PROMA:0.01133):0.00507,sp|A2C503|RECA_PROM1:0.02058):0.00669,(sp|A2CC22|RECA_PROM3:0.01772,(tr|K9P8Q1|K9P8Q1_CYAGP:0.02989,(sp|A5GIV0|RECA_SYNPW:0.00721,sp|Q0ID00|RECA_SYNS3:0.00487):0.00510):0.00475):0.00091):0.00553,tr|A5GVV5|A5GVV5_SYNR3:0.02485):0.00632):0.02020):0.00912):0.00762,(((tr|K9WIJ1|K9WIJ1_9CYAN:0.04325,(tr|L8APD7|L8APD7_BACIU:0.01595,(sp|P74737|RECA_SYNY3:-0.01304,tr|L8ANZ2|L8ANZ2_BACIU:-0.02647):0.02894):0.05508):0.00822,(((tr|B0JV95|B0JV95_MICAN:0.02872,(sp|B7KLB5|RECA_CYAP7:0.00971,tr|E0UJS1|E0UJS1_CYAP2:0.00717):0.02235):0.00670,((sp|B1WW59|RECA_CYAA5:0.02367,sp|B7JZS9|RECA_CYAP8:0.01655):0.01043,tr|D3EPX4|D3EPX4_ATETH:0.04149):0.00371):0.00324,tr|K9T190|K9T190_9CYAN:0.04156):0.00449):0.00665,((tr|K9YX77|K9YX77_DACSA:0.00554,tr|K9Y6W5|K9Y6W5_HALP7:0.00468):0.04600,(tr|K9XUU5|K9XUU5_STAC7:0.04732,((sp|P14582|RECA_SYNP2:0.02498,tr|K9PXJ0|K9PXJ0_9CYAN:0.02571):0.01794,(tr|K9YLY6|K9YLY6_CYASC:0.02416,tr|K9Z3D8|K9Z3D8_CYAAP:0.02477):0.00959):0.00981):0.00016):0.00147):0.01475):0.00158):0.00539,(tr|K9VCS6|K9VCS6_9CYAN:0.05522,(sp|Q111E0|RECA_TRIEI:0.05087,(tr|K1WE90|K1WE90_ARTPT:0.00967,tr|D4ZN39|D4ZN39_ARTPN:0.00777):0.03127):0.01271):0.00705):0.00555,(tr|K9TDW2|K9TDW2_9CYAN:0.05940,tr|K9SHM3|K9SHM3_9CYAN:0.07006):0.00459):0.00806):0.00756,((tr|Q2JVF7|Q2JVF7_SYNJA:0.01527,tr|Q2JK85|Q2JK85_SYNJB:0.00951):0.08581,(sp|Q7NFV8|RECA_GLOVI:0.01783,tr|U5QH01|U5QH01_9CYAN:0.01650):0.06473):0.00581):0.02187):0.00124):0.00491):0.02198,((tr|Q2RLQ9|Q2RLQ9_MOOTA:0.15996,((tr|R5LRQ1|R5LRQ1_9SPIR:0.01586,(tr|D5U5J2|D5U5J2_BRAM5:0.00087,(tr|J9UVS4|J9UVS4_BRAPL:0.00336,(tr|C0R0F2|C0R0F2_BRAHW:0.00069,tr|G0ELG8|G0ELG8_BRAIP:0.00040):0.00062):0.00153):0.00828):0.16116,(tr|G7V9N6|G7V9N6_THELD:0.08332,(tr|H0UJ18|H0UJ18_9BACT:0.10174,(tr|D5EDA5|D5EDA5_AMICL:0.06862,(tr|I4BYK6|I4BYK6_ANAMD:0.07975,(tr|E3D0V9|E3D0V9_9BACT:0.05494,(tr|H0UNE6|H0UNE6_9BACT:0.01749,tr|D1B781|D1B781_THEAS:0.01227):0.02871):0.03043):0.00618):0.00731):0.01549):0.07676):0.01155):0.00910,(((((tr|H9UDW4|H9UDW4_FERPD:0.02190,tr|A7HMK5|A7HMK5_FERNB:0.02077):0.05053,(sp|A6LM62|RECA_THEM4:0.03015,tr|B7ID28|B7ID28_THEAB:0.03251):0.03469):0.03359,((sp|B9K7N7|RECA_THENN:0.01804,(sp|A5IL83|RECA_THEP1:0.00490,(sp|P36203|RECA_THEMA:0.00143,sp|B1LAG3|RECA_THESQ:0.00067):0.00292):0.01569):0.05807,(tr|F7YWQ2|F7YWQ2_9THEM:0.04340,tr|A8F8W0|A8F8W0_THELT:0.04477):0.03786):0.02006):0.01581,((sp|A9BEV2|RECA_PETMO:0.09255,tr|H2J3E9|H2J3E9_MARPK:0.09147):0.03636,(tr|C5CES4|C5CES4_KOSOT:0.06469,tr|I2F2E7|I2F2E7_9THEM:0.07585):0.03263):0.00735):0.04270,(tr|Q47RS6|Q47RS6_THEFY:0.04514,tr|M1E4W4|M1E4W4_9FIRM:0.17805):0.03696):0.00584):0.00202):0.00124):0.00165):0.00385):0.00325):0.00235,((((tr|C1F677|C1F677_ACIC5:0.03199,((tr|E8V5J0|E8V5J0_TERSS:0.02107,tr|I3ZLA7|I3ZLA7_TERRK:0.01866):0.01724,(tr|E8WYG3|E8WYG3_ACISM:0.02816,tr|G8NTS6|G8NTS6_GRAMM:0.02567):0.01351):0.00325):0.02439,(tr|Q1IV37|Q1IV37_KORVE:0.06169,tr|Q02AB1|Q02AB1_SOLUE:0.06835):0.00417):0.03860,(tr|D5MF57|D5MF57_9BACT:0.10031,tr|G2LF87|G2LF87_CHLTF:0.13192):0.00249):0.01159,(((tr|W0JF33|W0JF33_DESAE:0.07780,tr|F2LXN9|F2LXN9_HIPMA:0.07793):0.04762,(tr|G2SHB4|G2SHB4_RHOMR:0.08153,tr|Q2S2C8|Q2S2C8_SALRD:0.11024):0.02903):0.00230,(((tr|C9RL11|C9RL11_FIBSS:0.10502,tr|E6W4V7|E6W4V7_DESIS:0.11423):0.01116,(tr|I4B3N6|I4B3N6_TURPD:0.11519,(tr|I0AJ84|I0AJ84_IGNAJ:0.06416,tr|I7A709|I7A709_MELRP:0.06458):0.06792):0.00145):0.00336,(((((tr|F8ABG7|F8ABG7_THEID:0.09450,tr|F8C2F6|F8C2F6_THEGP:0.10837):0.02500,(tr|E1QIT6|E1QIT6_DESB2:0.10076,tr|I4C2U8|I4C2U8_DESTA:0.11126):0.00529):0.00656,(tr|B5YJG1|B5YJG1_THEYD:0.11009,(tr|W0RIY5|W0RIY5_9BACT:0.03303,tr|C1A4D4|C1A4D4_GEMAT:0.03829):0.08048):0.00134):0.00255,((((tr|C8WZY7|C8WZY7_DESRD:0.06074,(tr|C7LXL9|C7LXL9_DESBD:0.06573,(tr|F3Z3M6|F3Z3M6_DESAF:0.05709,(((sp|Q30YS6|RECA_DESAG:0.05208,tr|T2GCY1|T2GCY1_DESGI:0.05125):0.00756,((sp|P62214|RECA_DESVH:0.03434,sp|B8DP00|RECA_DESVM:0.03859):0.01949,(sp|B8J369|RECA_DESDA:0.05509,tr|M1GHH4|M1GHH4_LAWIN:0.05841):0.00327):0.00493):0.00446,(sp|C4XQT5|RECA_DESMR:0.00919,tr|G7Q9N7|G7Q9N7_9DELT:0.01012):0.04663):0.00533):0.00311):0.00616):0.00549,((tr|L0RC49|L0RC49_9DELT:0.02222,tr|C6C1J7|C6C1J7_DESAD:0.01906):0.04738,(tr|F0JF09|F0JF09_DESDE:0.02562,(tr|M1WKP5|M1WKP5_DESPC:0.01824,tr|E6VWW8|E6VWW8_DESAO:0.02141):0.00581):0.04448):0.00213):0.06474,(sp|B9L7U2|RECA_NAUPA:0.07972,(((sp|A6Q6D3|RECA_SULNB:0.03243,tr|E6WZ19|E6WZ19_NITSE:0.02411):0.03726,(sp|A6Q5K5|RECA_NITSB:0.04371,((tr|W6EM71|W6EM71_SULMU:0.01377,(tr|I3Y0L7|I3Y0L7_SULBS:0.00458,tr|D1B578|D1B578_SULD5:0.00267):0.00886):0.04273,((tr|E4TW99|E4TW99_SULKY:0.00354,tr|K7SAG2|K7SAG2_9HELI:0.00239):0.03681,(sp|Q30P05|RECA_SULDN:0.02769,tr|E0USX9|E0USX9_SULAO:0.02205):0.01027):0.02608):0.00788):0.00501):0.00861,((tr|D5V7I3|D5V7I3_ARCNC:0.02761,(sp|A8EWY1|RECA_ARCB4:0.00722,tr|G2HS82|G2HS82_9PROT:0.01094):0.02010):0.05641,((sp|A7I456|RECA_CAMHC:0.05695,((tr|A7ZFN0|A7ZFN0_CAMC1:0.01329,tr|A7H0M6|A7H0M6_CAMC5:0.01877):0.03625,((sp|A0RMH3|RECA_CAMFF:0.00016,tr|U5XZG8|U5XZG8_CAMFE:0.00093):0.04145,(sp|B9KEN1|RECA_CAMLR:0.02669,(tr|W8KL65|W8KL65_CAMCO:0.00667,(tr|W8KFX2|W8KFX2_CAMCO:0.00183,(sp|A7H623|RECA_CAMJD:0.00607,(tr|D2MW22|D2MW22_CAMJU:0.00534,(sp|A8FNY4|RECA_CAMJ8:0.00005,tr|T2D8J0|T2D8J0_CAMJU:0.00187):0.00201):0.00087):0.00097):0.00417):0.01572):0.01782):0.00882):0.00001):0.01611,((((((((sp|Q1CV04|RECA_HELPH:0.00069,tr|V5NI20|V5NI20_HELPX:0.00224):0.00069,(tr|G2M507|G2M507_HELPX:0.00152,tr|I0E7E1|I0E7E1_HELPX:0.00083):0.00059):0.00057,((sp|B5Z9S8|RECA_HELPG:0.00133,tr|X2I3G2|X2I3G2_HELPX:0.00134):0.00149,((sp|B6JPQ1|RECA_HELP2:0.00069,tr|H8H764|H8H764_HELPX:0.00083):0.00109,(tr|R4Q8M4|R4Q8M4_HELPX:0.00139,((sp|Q9ZMS7|RECA_HELPJ:0.00069,tr|E1Q1P5|E1Q1P5_HELPM:0.00202):0.00047,(tr|A0A024BY18|A0A024BY18_HELPX:0.00083,tr|T1U7U6|T1U7U6_HELPX:0.00229):0.00066):0.00231):0.00061):0.00438):0.00036):0.00042,(tr|I0EBR7|I0EBR7_HELPX:0.00206,((sp|P42445|RECA_HELPY:0.00108,tr|E8QMH9|E8QMH9_HELPR:0.00079):0.00044,(tr|D0IR27|D0IR27_HELP1:0.00096,(tr|X2IDL2|X2IDL2_HELPX:0.00097,(sp|B2URY3|RECA_HELPS:0.00062,(tr|S5NIS1|S5NIS1_HELPX:0.00012,tr|R4QEY8|R4QEY8_HELPX:0.00067):0.00043):0.00048):0.00115):0.00073):0.00086):0.00025):0.00225,(sp|Q17YV1|RECA_HELAH:0.00554,(tr|I0ELP9|I0ELP9_HELC0:0.00060,tr|I0ERT0|I0ERT0_HELCM:0.00189):0.00585):0.00211):0.02769,(tr|D3UG28|D3UG28_HELM1:0.02912,(sp|Q7VIH2|RECA_HELHP:0.01366,tr|I2F9N6|I2F9N6_HELCP:0.01261):0.00785):0.00715):0.01922,(sp|Q7M8Q1|RECA_WOLSU:0.03514,tr|C5ZVG5|C5ZVG5_9HELI:0.02632):0.01054):0.01967,(tr|E7AC98|E7AC98_HELFC:0.04512,(tr|K4RHB0|K4RHB0_HELHE:0.03113,tr|F8KSF5|F8KSF5_HELBC:0.03366):0.02228):0.02701):0.00383):0.00441):0.00277):0.00650):0.03913):0.00935,(((tr|D8PDX9|D8PDX9_9BACT:0.07775,(tr|J9ZBW9|J9ZBW9_LEPFM:0.06436,tr|I0IPJ1|I0IPJ1_LEPFC:0.06271):0.03061):0.01438,((sp|B0SCX2|RECA_LEPBA:0.07017,(sp|P62217|RECA_LEPIC:0.00343,tr|Q04T44|Q04T44_LEPBJ:0.00599):0.05695):0.04046,(tr|R4PV23|R4PV23_9BACT:0.03507,tr|V5RU82|V5RU82_9BACT:0.03498):0.07163):0.00511):0.00712,(((tr|E1X2P7|E1X2P7_BACMS:0.10751,((tr|D0LIM2|D0LIM2_HALO1:0.08070,(tr|S4XQ15|S4XQ15_SORCE:0.00620,tr|A9GC15|A9GC15_SORC5:0.00570):0.09921):0.01256,((tr|M4V9S2|M4V9S2_9DELT:0.05735,(sp|P62212|RECA_BDEBA:0.02075,tr|W5X350|W5X350_BDEBC:0.01794):0.03296):0.04556,(((tr|H8MS27|H8MS27_CORCM:0.02755,(tr|Q08Y00|Q08Y00_STIAD:0.01871,(tr|L7U8E7|L7U8E7_MYXSD:0.01446,tr|Q1DCH8|Q1DCH8_MYXXD:0.01103):0.00428):0.00276):0.03676,(tr|A7H7H5|A7H7H5_ANADF:0.01449,(tr|Q2IGM0|Q2IGM0_ANADE:0.00784,(tr|B8J9N8|B8J9N8_ANAD2:0.00162,tr|B4UGJ8|B4UGJ8_ANASK:0.00055):0.00565):0.01298):0.03428):0.03104,(tr|Q3A1W3|Q3A1W3_PELCD:0.06855,((tr|B3E9Z2|B3E9Z2_GEOLS:0.03115,tr|A1ATV2|A1ATV2_PELPD:0.03676):0.01031,(((tr|E8WU90|E8WU90_GEOS8:0.00898,(sp|B5ED05|RECA_GEOBB:0.00094,sp|C6E6X6|RECA_GEOSM:-0.00094):0.00909):0.01850,(tr|B9M365|B9M365_GEODF:0.01249,tr|A5GDB6|A5GDB6_GEOUR:0.01116):0.01731):0.01273,(sp|Q39Z80|RECA_GEOMG:0.03254,sp|P62215|RECA_GEOSL:0.02576):0.01256):0.00209):0.01877):0.00656):0.00716):0.00189):0.00365):0.00786,((tr|A0L826|A0L826_MAGSM:0.10173,((((tr|I3TJN0|I3TJN0_TISMK:0.06650,((tr|D5AU57|D5AU57_RHOCB:0.03500,((sp|A3PLJ2|RECA_RHOS1:0.00609,sp|A4WV48|RECA_RHOS5:0.00681):0.01979,(tr|S5YWN6|S5YWN6_PARAH:0.00955,tr|A1AZL5|A1AZL5_PARDP:0.01092):0.01717):0.01319):0.01255,((tr|Q28QV9|Q28QV9_JANSC:0.03220,(tr|F9Y5X5|F9Y5X5_KETVW:0.00796,tr|E3F2D6|E3F2D6_KETVY:-0.00625):0.01896):0.00990,(((sp|Q5LRU0|RECA_RUEPO:0.02368,((tr|Q165U4|Q165U4_ROSDO:0.00575,tr|F7ZJJ8|F7ZJJ8_ROSLO:0.00852):0.02375,(tr|Q1GHA3|Q1GHA3_RUEST:0.01436,(tr|V9VPM8|V9VPM8_9RHOB:0.01496,(tr|I7ECH5|I7ECH5_PHAG2:0.00148,tr|V9WIF7|V9WIF7_9RHOB:0.00064):0.01631):0.00127):0.01007):0.00277):0.00703,tr|W8SS02|W8SS02_9RHOB:0.02151):0.01096,(tr|A8LLK7|A8LLK7_DINSH:0.04200,(tr|M9RBC3|M9RBC3_9RHOB:0.01172,tr|M9RP24|M9RP24_9RHOB:0.00661):0.03492):0.00057):0.00345):0.00508):0.04176):0.00232,((((tr|E0TDW0|E0TDW0_PARBH:0.05278,tr|Q0AQY8|Q0AQY8_MARMM:0.04776):0.01137,(tr|C6XLQ4|C6XLQ4_HIRBI:0.04581,tr|Q0BYM2|Q0BYM2_HYPNA:0.04723):0.00997):0.00728,((tr|E3I0B0|E3I0B0_RHOVT:0.06121,(tr|V5SFY5|V5SFY5_9RHIZ:0.06275,(tr|F8J601|F8J601_HYPSM:0.03430,(tr|D8JQH0|D8JQH0_HYPDA:0.00875,tr|N0B4E7|N0B4E7_9RHIZ:0.00995):0.01678):0.01326):0.01504):0.00773,(tr|G4RE92|G4RE92_PELHB:0.05756,(((((sp|A6X0E8|RECA_OCHA4:0.01003,(tr|C7LCF2|C7LCF2_BRUMC:0.00183,(sp|B2S648|RECA_BRUA1:0.00048,sp|B0CH00|RECA_BRUSI:0.00142):0.00149):0.00787):0.01571,((sp|Q11IW6|RECA_CHESB:0.01760,sp|Q98NQ6|RECA_RHILO:0.01544):0.01275,(((sp|P27865|RECA_RHIME:0.00336,sp|A6U9N5|RECA_SINMW:0.00470):0.00375,(tr|I3X9R0|I3X9R0_RHIFR:0.00465,(sp|C3MD93|RECA_RHISN:0.00090,tr|G9A701|G9A701_RHIFH:0.00128):0.00429):0.00195):0.01578,(sp|B9JX56|RECA_AGRVS:0.02350,((tr|F0L6Z3|F0L6Z3_AGRSH:0.00500,(sp|P33156|RECA_AGRT5:0.00059,tr|U4Q8M2|U4Q8M2_9RHIZ:0.00051):0.00733):0.00780,(tr|H6UEQ7|H6UEQ7_9RHIZ:0.01257,((sp|B9JFS7|RECA_AGRRK:0.00229,tr|L0LMS0|L0LMS0_RHITR:0.00343):0.00530,((sp|Q1MFZ8|RECA_RHIL3:0.00052,tr|C6AZP2|C6AZP2_RHILS:0.00057):0.00447,(sp|B3PPU4|RECA_RHIE6:0.00307,sp|Q2K7T3|RECA_RHIEC:0.00563):0.00331):0.00116):0.00310):0.00217):0.00553):0.00244):0.00316):0.00394):0.01158,(((tr|E6YIA2|E6YIA2_BARC7:0.01688,(sp|A1USS3|RECA_BARBK:0.01361,tr|M1N402|M1N402_BARAA:0.01570):0.00181):0.00057,(((sp|Q6FZF0|RECA_BARQU:0.00347,(sp|Q6G2Z3|RECA_BARHE:0.00272,tr|X5M547|X5M547_BARHN:0.00032):0.00064):0.00232,(sp|A9IVY9|RECA_BART1:0.00603,(tr|M1P2Y1|M1P2Y1_BARVW:0.00403,tr|C6AEB3|C6AEB3_BARGA:0.00441):0.00377):0.00231):0.00710,tr|N6UQL9|N6UQL9_9RHIZ:0.02422):0.00487):0.02595,(tr|L0EUV5|L0EUV5_LIBCB:0.05619,(tr|U6B838|U6B838_9RHIZ:0.03601,(tr|E4UDT6|E4UDT6_LIBSC:0.02552,tr|M4Q202|M4Q202_LIBAS:0.03977):0.00757):0.02409):0.01718):0.00253):0.00597,((((tr|F7QPK7|F7QPK7_9BRAD:0.01650,((tr|I0G4L4|I0G4L4_9BRAD:0.00307,(sp|Q89I84|RECA_BRADU:0.00298,(tr|G7DRA9|G7DRA9_BRAJP:0.00071,tr|H5YMJ2|H5YMJ2_9BRAD:0.00278):0.00113):0.00056):0.00863,(tr|A4YXR0|A4YXR0_BRASO:0.00193,(tr|M4ZR60|M4ZR60_9BRAD:0.00207,tr|A5EMM4|A5EMM4_BRASB:0.00309):0.00110):0.00698):0.00903):0.00330,(((sp|Q1QMW2|RECA_NITHX:0.00875,sp|Q3ST50|RECA_NITWN:0.00534):0.01026,((sp|Q9XBC1|RECA_RHOPA:0.00506,(tr|Q13AC3|Q13AC3_RHOPS:0.00553,(tr|Q2ITM5|Q2ITM5_RHOP2:0.00565,(tr|Q218Q7|Q218Q7_RHOPB:0.00378,tr|Q07R91|Q07R91_RHOP5:0.00700):0.00475):0.00515):0.00351):0.00243,tr|E6VIB0|E6VIB0_RHOPX:0.00701):0.00487):0.00223,tr|B6JBM2|B6JBM2_OLICO:0.02075):0.00377):0.02008,(tr|D7A1A1|D7A1A1_STAND:0.02669,(tr|A8ICX1|A8ICX1_AZOC5:0.01712,tr|A7IMQ9|A7IMQ9_XANP2:0.01930):0.00766):0.01997):0.00639,(((sp|B8IP29|RECA_METNO:0.00037,sp|B0UGP0|RECA_METS4:0.00072):0.01639,(sp|B1LWT6|RECA_METRJ:0.00916,(tr|C5ATG2|C5ATG2_METEA:0.00149,tr|B1ZC93|B1ZC93_METPB:0.00244):0.00943):0.00537):0.02909,(tr|B8ETR1|B8ETR1_METSB:0.02716,(tr|J7Q3W2|J7Q3W2_METSZ:0.02832,tr|B2IHX1|B2IHX1_BEII9:0.02428):0.00211):0.01564):0.00592):0.00150):0.00618,(sp|A7HWA4|RECA_PARL1:0.03383,(tr|G8PS39|G8PS39_PSEUV:0.02629,tr|F2J462|F2J462_POLGS:0.02357):0.01328):0.00505):0.00753):0.00136):0.00206):0.00359,((tr|D9QF05|D9QF05_BRESC:0.06256,(tr|E8RUV3|E8RUV3_ASTEC:0.04985,(tr|B4RHD9|B4RHD9_PHEZH:0.03280,(sp|B0SZN2|RECA_CAUSK:0.01960,(sp|B8H3I7|RECA_CAUCN:0.00930,tr|D5VFE4|D5VFE4_CAUST:0.01213):0.00719):0.01745):0.00715):0.01064):0.02491,((tr|F8ETM8|F8ETM8_ZYMMT:0.01197,(sp|Q9X5D8|RECA_ZYMMO:0.00002,(tr|C8WFM9|C8WFM9_ZYMMN:0.00348,tr|W6IU95|W6IU95_ZYMMB:0.00276):0.00003):0.01117):0.03833,((tr|A5V3L4|A5V3L4_SPHWW:0.03022,(((tr|Q2G8V4|Q2G8V4_NOVAD:0.02124,tr|Q1GSD4|Q1GSD4_SPHAL:0.02802):0.00420,(tr|Q2N9K3|Q2N9K3_ERYLH:0.01912,tr|F6IGZ6|F6IGZ6_9SPHN:0.01854):0.00644):0.00343,tr|G2IS38|G2IS38_9SPHN:0.01963):0.00358):0.00423,(tr|W0A5D1|W0A5D1_9SPHN:0.02889,(tr|M4S8N8|M4S8N8_9SPHN:0.01878,(tr|F6ET08|F6ET08_SPHCR:0.00618,tr|D4Z683|D4Z683_SPHJU:0.00587):0.01598):0.00423):0.00428):0.01192):0.02502):0.00499):0.00403):0.00184,(((tr|M4VK21|M4VK21_9PROT:0.00105,tr|G2KRP6|G2KRP6_MICAA:0.00070):0.06673,(((((sp|Q2W9P9|RECA_MAGSA:0.02469,tr|V6F477|V6F477_9PROT:0.02052):0.02549,sp|Q2RQH9|RECA_RHORT:0.04886):0.00787,((sp|B6IS93|RECA_RHOCS:0.02497,(tr|G8ANE3|G8ANE3_AZOBR:0.01626,(sp|P62209|RECA_AZOL4:0.00368,tr|D3NTX2|D3NTX2_AZOS1:0.00523):0.00745):0.01194):0.02472,tr|D5BNR4|D5BNR4_PUNMI:0.06075):0.00243):0.00864,(tr|R5Q2J2|R5Q2J2_9PROT:0.07097,(tr|R5XQK5|R5XQK5_9PROT:0.02200,(tr|R6J2S0|R6J2S0_9PROT:0.01436,(tr|R5R5X2|R5R5X2_9PROT:0.03890,tr|R6HR88|R6HR88_9PROT:0.01606):0.00822):0.00785):0.02942):0.00212):0.00417,(((sp|P48289|RECA_GLUOX:0.01188,tr|K7SG21|K7SG21_GLUOY:0.01275):0.02374,(tr|C7KWP3|C7KWP3_ACEPA:0.02649,(tr|A9HM16|A9HM16_GLUDA:0.01854,(tr|D5QCF9|D5QCF9_KOMHA:0.01223,(tr|G2I1U6|G2I1U6_GLUMN:0.00289,tr|W5Y6C0|W5Y6C0_KOMXY:0.00256):0.00939):0.01047):0.00849):0.00717):0.01238,(sp|A5FXB8|RECA_ACICJ:0.04308,tr|Q2LAI8|Q2LAI8_GRABC:0.04439):0.00605):0.01446):0.00422):0.00644,(tr|J9Z2U2|J9Z2U2_9PROT:0.09171,(tr|F2I0U5|F2I0U5_PELSM:0.04860,(tr|J9YVH1|J9YVH1_9PROT:0.02184,tr|Q4FMX8|Q4FMX8_PELUB:0.02476):0.03098):0.04085):0.00694):0.00528):0.00413,(((tr|B3CT01|B3CT01_ORITI:0.00150,tr|A5CCL6|A5CCL6_ORITB:0.00303):0.13991,(tr|F7XV66|F7XV66_MIDMI:0.09621,((sp|A8GY17|RECA_RICB8:0.00068,sp|Q1RKB6|RECA_RICBR:0.00042):0.01232,((sp|P41079|RECA_RICPR:0.00436,sp|Q68VY8|RECA_RICTY:0.00474):0.00603,((sp|A8EZW1|RECA_RICCK:0.00013,tr|H6PFV8|H6PFV8_RICCA:0.00097):0.00904,(((tr|A8GPU6|A8GPU6_RICAH:0.00186,tr|H8K9Q4|H8K9Q4_RICAC:0.00549):0.00396,tr|C4YXI5|C4YXI5_9RICK:0.00368):0.00116,(sp|Q4UK63|RECA_RICFE:0.00229,((sp|C3PLP0|RECA_RICAE:0.00147,(tr|B0BV65|B0BV65_RICRO:0.00129,(sp|C4K1F5|RECA_RICPU:0.00354,(sp|Q92GE1|RECA_RICCN:0.00043,tr|G0GZJ5|G0GZJ5_RICH0:0.00175):0.00044):0.00128):0.00090):0.00125,(tr|H8K307|H8K307_RICAG:0.00225,(sp|A8F2Q0|RECA_RICM5:0.00071,(tr|H8KCX4|H8KCX4_RICMS:0.00262,tr|H8KJW5|H8KJW5_RICR3:0.00328):0.00039):0.00044):0.00119):0.00388):0.00126):0.00215):0.00190):0.00372):0.07927):0.00390):0.00581,((tr|X5HLY9|X5HLY9_9RICK:0.04563,(tr|C6V522|C6V522_NEORI:0.00653,tr|Q2GDN2|Q2GDN2_NEOSM:0.00644):0.03375):0.05486,(((((sp|B3CMC0|RECA_WOLPP:0.01397,sp|Q5GSK9|RECA_WOLTR:0.01862):0.00284,tr|M9WPI0|M9WPI0_9RICK:0.00908):0.00165,(sp|P62222|RECA_WOLPM:0.00069,sp|C0R4E1|RECA_WOLWR:0.00041):0.01291):0.04446,(sp|Q5FGJ5|RECA_EHRRG:0.01672,(sp|Q3YQT7|RECA_EHRCJ:0.01214,(sp|Q2GF90|RECA_EHRCR:0.00445,(tr|V9R8H4|V9R8H4_9RICK:0.00341,tr|X5H3U3|X5H3U3_9RICK:0.00437):0.00101):0.00892):0.00551):0.03519):0.00839,((tr|D1AT35|D1AT35_ANACI:0.00755,(sp|B9KHJ1|RECA_ANAMF:0.00037,sp|Q5PBT6|RECA_ANAMM:0.00073):0.00834):0.04466,(tr|S5PIG9|S5PIG9_ANAPH:-0.01084,tr|S5PZJ8|S5PZJ8_ANAPH:0.01084):0.08337):0.00936):0.03442):0.01513):0.00202):0.00810):0.00350,((((((((((sp|Q83CQ4|RECA_COXBU:0.00074,tr|B6J6Y7|B6J6Y7_COXB1:0.00176):0.07002,(tr|C7RC60|C7RC60_KANKD:0.07530,(tr|I4WYA7|I4WYA7_9GAMM:0.02827,(tr|A0A023NQB4|A0A023NQB4_9GAMM:0.01724,tr|H8KZB5|H8KZB5_FRAAD:0.02027):0.00761):0.04115):0.00371):0.00166,(sp|Q31F89|RECA_THICR:0.05053,(tr|F6DBG7|F6DBG7_THICA:0.01137,tr|W0DT37|W0DT37_9GAMM:0.00720):0.03927):0.01513):0.00227,(tr|W0BG89|W0BG89_9GAMM:0.03563,(sp|Q5X4B5|RECA_LEGPA:0.01386,tr|D3HRE5|D3HRE5_LEGLN:0.01637):0.01983):0.03167):0.00259,(((tr|D5BZJ4|D5BZJ4_NITHN:0.02222,(tr|D8KBY3|D8KBY3_NITWC:0.00453,tr|Q3JCL0|Q3JCL0_NITOC:0.00828):0.01975):0.03994,(((sp|B8GQV3|RECA_THISH:0.02773,tr|W8KG42|W8KG42_HALHR:0.03953):0.00783,(tr|D3SAQ8|D3SAQ8_THISK:0.03518,(tr|L0DVR0|L0DVR0_THIND:0.00415,tr|W0DMF3|W0DMF3_9GAMM:0.00537):0.03657):0.00646):0.01249,(sp|A1WXK7|RECA_HALHL:0.04966,(sp|Q0A8K5|RECA_ALKEH:0.03686,(tr|U5T0P6|U5T0P6_9GAMM:0.02252,tr|R4VK05|R4VK05_9GAMM:0.02166):0.02086):0.01061):0.00766):0.00409):0.00485,((((tr|L0H0Q3|L0H0Q3_9GAMM:0.04631,(tr|W0E7B7|W0E7B7_MARPU:0.03379,(tr|D3RRY3|D3RRY3_ALLVD:0.01821,tr|I3Y730|I3Y730_THIV6:0.02256):0.01662):0.01700):0.00566,tr|V4IUF8|V4IUF8_9GAMM:0.04082):0.00265,tr|S6CGC1|S6CGC1_9GAMM:0.05795):0.00303,(tr|V4JC21|V4JC21_9GAMM:0.06586,(tr|I1XJB8|I1XJB8_METNJ:0.02020,tr|I1YEQ8|I1YEQ8_METFJ:0.02043):0.01090):0.01143):0.00674):0.00261):0.00412,(tr|F9ZTF9|F9ZTF9_ACICS:0.02303,(sp|B7J7A9|RECA_ACIF2:0.00505,tr|G0JKW3|G0JKW3_9GAMM:0.01201):0.01796):0.05554):0.00431,(((tr|E6WRS1|E6WRS1_PSEUU:0.02252,((sp|B4SRB0|RECA_STRM5:0.00418,(sp|B2FL31|RECA_STRMK:0.00012,tr|G0JVH5|G0JVH5_STEMA:0.00097):0.00089):0.01507,((tr|G7USD7|G7USD7_PSEUP:0.02449,(((tr|V7ZDZ4|V7ZDZ4_9XANT:0.01098,tr|A0A023Y4B6|A0A023Y4B6_9GAMM:0.01103):0.00180,(sp|Q4UTR4|RECA_XANC8:0.00608,(sp|Q2P1M9|RECA_XANOM:0.00169,tr|G7TJ60|G7TJ60_XANOB:0.00157):0.00725):0.00380):0.00075,(sp|Q3BUQ9|RECA_XANC5:0.00129,(sp|P0A0W4|RECA_XANAC:0.00278,tr|U4M2H5|U4M2H5_9XANT:0.00028):0.00026):0.00626):0.00530):0.00149,(tr|D2UDM9|D2UDM9_XANAP:0.01406,(sp|B2I680|RECA_XYLF2:0.00280,(sp|Q9PH23|RECA_XYLFA:0.00095,sp|B0U1K8|RECA_XYLFM:0.00132):0.00014):0.02043):0.00082):0.00228):0.00750):0.06592,(tr|K0C5F0|K0C5F0_CYCSP:0.07543,(sp|Q60BS8|RECA_METCA:0.05596,(tr|F9ZXS4|F9ZXS4_METMM:0.02838,(tr|H8GR78|H8GR78_METAL:0.01798,tr|G4T0C1|G4T0C1_META2:0.02483):0.00847):0.02994):0.00540):0.00817):0.00340,tr|D0KXP4|D0KXP4_HALNC:0.10561):0.00235):0.00423,(((((sp|Q477V3|RECA_DECAR:0.03857,tr|G8QH24|G8QH24_AZOSU:0.03617):0.01837,(tr|C7RQE1|C7RQE1_ACCPU:0.05237,(tr|D6CKY7|D6CKY7_THIA3:0.05026,(tr|H0PWV0|H0PWV0_9RHOO:0.02156,(sp|Q5P3R8|RECA_AROAE:0.01547,(sp|A1K2R9|RECA_AZOSB:0.01601,tr|C4ZIX0|C4ZIX0_THASP:0.01350):0.00258):0.00415):0.03037):0.00578):0.00232):0.00575,(((sp|Q2YD43|RECA_NITMU:0.03794,((sp|Q0AHX4|RECA_NITEC:0.01254,sp|Q82TF6|RECA_NITEU:0.01266):0.01882,(tr|F9ZKN9|F9ZKN9_9PROT:0.01362,tr|F8GGI5|F8GGI5_NITSI:0.00950):0.01682):0.00695):0.01436,(tr|D5CU21|D5CU21_SIDLE:0.03893,tr|D9SC87|D9SC87_GALCS:0.04421):0.00627):0.00319,(tr|Q3SGU3|Q3SGU3_THIDA:0.04240,(tr|S6AJJ2|S6AJJ2_9PROT:0.03091,((tr|D7DL82|D7DL82_METV0:0.02907,tr|C6WY07|C6WY07_METML:0.02581):0.01412,(sp|Q1H3U7|RECA_METFK:0.01327,(tr|E4QL69|E4QL69_METS6:0.00093,tr|C6X7G8|C6X7G8_METGS:0.00119):0.01379):0.01842):0.00542):0.00828):0.00290):0.00341):0.00799,(((tr|R7C535|R7C535_9BURK:0.07653,tr|R7IJE2|R7IJE2_9BURK:0.05567):0.01462,((tr|R5PJ33|R5PJ33_9BURK:0.08387,tr|R7KNN5|R7KNN5_9BURK:0.07348):0.00128,tr|R5EEL9|R5EEL9_9BURK:0.11306):0.01000):0.00645,((tr|D8IYL4|D8IYL4_HERSS:0.02258,(sp|A6T204|RECA_JANMA:0.00403,(sp|A4G8B3|RECA_HERAR:0.00432,tr|G0AFX8|G0AFX8_COLFT:0.00701):0.00343):0.01868):0.04006,((((tr|B2UGD9|B2UGD9_RALPJ:0.01099,((sp|Q8Y1Y6|RECA_RALSO:0.00211,tr|D8N7S8|D8N7S8_RALSL:0.00338):0.00178,(tr|F6G3Z7|F6G3Z7_RALS8:0.00101,(tr|B5SGP7|B5SGP7_RALSL:0.00050,tr|D8NYA8|D8NYA8_RALSL:0.00117):0.00033):0.00124):0.00804):0.02748,((tr|E5AL01|E5AL01_BURRH:0.01719,(((sp|Q62MH0|RECA_BURMA:0.00294,(tr|W6C1Q0|W6C1Q0_BURTH:0.00018,tr|N0ADX8|N0ADX8_BURTH:0.00132):0.00202):0.00706,((tr|F2LAE6|F2LAE6_BURGS:0.00424,tr|C5ACU5|C5ACU5_BURGB:0.00311):0.00787,(((tr|Q0BC68|Q0BC68_BURCM:0.00345,tr|A4JHK1|A4JHK1_BURVG:0.00476):0.00134,(sp|B4EBY3|RECA_BURCJ:0.00087,sp|A9AFT0|RECA_BURM1:0.00063):0.00165):0.00053,(sp|Q39D93|RECA_BURS3:0.00253,tr|B1JY17|B1JY17_BURCC:0.00240):0.00082):0.00421):0.00188):0.00488,((tr|R4WMY5|R4WMY5_9BURK:0.00354,tr|G8M4J9|G8M4J9_9BURK:0.00688):0.00881,(tr|B2JDB5|B2JDB5_BURP8:0.00865,((tr|E1T8R4|E1T8R4_BURSG:0.00165,(tr|E8YPB9|E8YPB9_9BURK:0.00049,tr|D5WCK2|D5WCK2_BURSC:0.00169):0.00084):0.00363,(tr|Q13UH6|Q13UH6_BURXL:0.00523,tr|B2SYF4|B2SYF4_BURPP:0.00493):0.00109):0.00264):0.00392):0.00135):0.00118):0.01340,(tr|V5UCX0|V5UCX0_9BURK:0.02448,(sp|Q1LR74|RECA_RALME:0.01147,(sp|Q0KE78|RECA_CUPNH:0.00451,(sp|Q475M4|RECA_CUPPJ:0.00510,sp|B2AHB8|RECA_CUPTR:0.00529):0.00125):0.00529):0.01227):0.00583):0.00665):0.01152,((tr|M1SY06|M1SY06_9PROT:0.01096,(tr|B1XRZ6|B1XRZ6_POLNS:0.00733,tr|A4SZY2|A4SZY2_POLSQ:0.00572):0.00324):0.04102,((tr|E8UDS5|E8UDS5_TAYEM:0.01049,tr|G4QB58|G4QB58_TAYAM:0.01372):0.03482,(((tr|M1LVR3|M1LVR3_9PROT:0.01548,(tr|M1LXX0|M1LXX0_9PROT:0.00602,tr|M1LYK0|M1LYK0_9PROT:0.01035):0.00661):0.01880,(tr|M1LP91|M1LP91_9PROT:0.03546,tr|M1LM20|M1LM20_9PROT:0.02949):0.00197):0.01689,((tr|I3UBM0|I3UBM0_ADVKW:0.01243,tr|W0PEH6|W0PEH6_9BURK:0.01639):0.00850,((sp|A9IKD2|RECA_BORPD:0.01134,(sp|P0A449|RECA_BORBR:0.01177,((tr|E3HEF6|E3HEF6_ACHXA:0.00488,(tr|V9RTG8|V9RTG8_ALCXX:0.00049,tr|R4XM56|R4XM56_ALCXX:0.00169):0.00099):0.00654,(sp|Q2KYE8|RECA_BORA1:0.00800,tr|X4ZRT7|X4ZRT7_9BORD:0.00670):0.00548):0.00486):0.00302):0.00965,(tr|F4GUR0|F4GUR0_PUSST:0.02626,tr|W8X3R7|W8X3R7_CASDE:0.02578):0.00285):0.00178):0.01302):0.00610):0.01098):0.00593):0.00728,((tr|H5WKZ3|H5WKZ3_9BURK:0.03202,tr|I0HYA6|I0HYA6_RUBGI:0.02510):0.00920,(((sp|A1VUC3|RECA_POLNA:0.01698,tr|Q122H4|Q122H4_POLSJ:0.01194):0.03332,((tr|Q21RF6|Q21RF6_ALBFT:0.02624,tr|U5N8U4|U5N8U4_9BURK:0.03466):0.01146,((((tr|K0IG51|K0IG51_9BURK:0.00866,tr|A1WET8|A1WET8_VEREI:0.00831):0.00586,tr|F0QA86|F0QA86_ACIAP:0.01500):0.00096,(tr|B9MHR9|B9MHR9_ACIET:0.01713,(tr|E8TX26|E8TX26_ALIDB:0.01525,(sp|A9BQB0|RECA_DELAS:0.01588,tr|D0IYD0|D0IYD0_COMT2:0.01526):0.00759):0.00053):0.00348):0.00401,(tr|F5Y292|F5Y292_RAMTT:0.01385,(tr|E6UYU8|E6UYU8_VARPE:0.00596,(tr|T1XJZ3|T1XJZ3_VARPD:0.00201,tr|C5CRC1|C5CRC1_VARPS:0.00223):0.00160):0.00621):0.00654):0.01086):0.00663):0.00113,(sp|A2SBU8|RECA_METPP:0.01905,tr|B1XY03|B1XY03_LEPCP:0.02398):0.01204):0.00077):0.02050):0.00259):0.00960):0.01429):0.00981,((sp|C1D4J2|RECA_LARHH:0.04034,(sp|Q7NXL9|RECA_CHRVO:0.02405,tr|G2IVW5|G2IVW5_PSEUL:0.02601):0.01775):0.02478,(tr|X2HDP2|X2HDP2_9NEIS:0.03861,((sp|Q5F8M9|RECA_NEIG1:0.00193,(sp|A1KUQ0|RECA_NEIMF:0.00024,tr|A9M0G4|A9M0G4_NEIM0:-0.00024):0.00027):0.00030,(sp|P56987|RECA_NEIMA:0.00086,(sp|P0DH59|RECA_NEIMB:0.00053,tr|E4ZDP8|E4ZDP8_NEIL0:0.00197):0.00142):0.00067):0.03903):0.03865):0.01095):0.00652):0.00420,(sp|A5EW90|RECA_DICNV:0.09157,((((((((sp|Q7VNS7|RECA_HAEDU:0.01291,(tr|B0BQ84|B0BQ84_ACTPJ:0.00410,tr|K0G5G9|K0G5G9_ACTSU:0.00677):0.00508):0.00970,(tr|S5P1G8|S5P1G8_PASHA:0.01650,tr|W0Q9F3|W0Q9F3_9PAST:0.01328):0.00341):0.01468,((tr|W0QY83|W0QY83_BIBTR:0.00149,tr|W0RC74|W0RC74_BIBTR:0.00127):0.03348,(tr|B8F639|B8F639_HAEPS:0.00068,tr|R9XNB5|R9XNB5_HAEPR:0.00083):0.03075):0.00275):0.04413,((tr|F4HFK5|F4HFK5_GALAU:0.03951,(sp|P95526|RECA_PASMU:0.03915,((tr|E1W329|E1W329_HAEP3:0.01577,(sp|Q4QMV2|RECA_HAEI8:0.00065,tr|E4QYE7|E4QYE7_HAEI6:0.00173):0.01942):0.01595,(sp|Q65QB0|RECA_MANSM:0.02591,tr|A6VKZ3|A6VKZ3_ACTSZ:0.04015):0.00431):0.01168):0.00404):0.00427,((sp|Q0I4T0|RECA_HISS1:0.00038,sp|B0UWL1|RECA_HISS2:0.00072):0.03360,(tr|C6AJV1|C6AJV1_AGGAN:0.00524,(tr|C9R1J6|C9R1J6_AGGAD:-0.00115,tr|X2JSS3|X2JSS3_AGGAC:0.00115):0.00762):0.04336):0.00372):0.02224):0.02141,tr|R5EYP7|R5EYP7_9GAMM:0.10735):0.00458,(((tr|A0A059UWQ1|A0A059UWQ1_PSEPU:0.00961,tr|A4XPD2|A4XPD2_PSEMY:0.00974):0.08394,(((sp|Q47WN3|RECA_COLP3:0.03064,tr|K7AKD6|K7AKD6_9ALTE:0.04146):0.02623,((sp|Q6LMU2|RECA_PHOPR:0.04068,(((tr|B7VK57|B7VK57_VIBSL:0.02479,(sp|F7YQ08|RECA_VIBA7:0.02377,(tr|F0LWF0|F0LWF0_VIBFN:0.01819,((sp|A5F9B5|RECA_VIBC3:0.00808,sp|Q8DC51|RECA_VIBVU:0.01463):0.00392,(tr|A7MYT7|A7MYT7_VIBCB:0.00686,((tr|U3AHU4|U3AHU4_VIBAL:0.00097,(tr|D0M7Q2|D0M7Q2_VIBSE:0.00269,tr|H2IBM3|H2IBM3_9VIBR:0.00656):0.00237):0.00102,sp|Q87LR1|RECA_VIBPA:0.00118):0.00215):0.00891):0.00076):0.00547):0.00602):0.00184,sp|Q5E7G6|RECA_VIBF1:0.02065):0.00567,sp|B6ENH8|RECA_ALISL:0.01875):0.00650):0.02252,((sp|A1S4E7|RECA_SHEAM:0.02709,(((sp|B8E8U2|RECA_SHEB2:0.00485,(sp|Q8EBS0|RECA_SHEON:0.00170,sp|A4Y933|RECA_SHEPC:0.00091):0.00177):0.00568,(sp|Q12PY2|RECA_SHEDO:0.00940,sp|Q086A0|RECA_SHEFN:0.01361):0.00173):0.01236,((sp|A8FST8|RECA_SHESH:0.01125,sp|B1KPS6|RECA_SHEWM:0.00922):0.01066,(tr|D4ZAU1|D4ZAU1_SHEVD:0.02115,(sp|A3QC87|RECA_SHELP:0.02049,(sp|B8CJQ6|RECA_SHEPW:0.01336,(sp|B0TK14|RECA_SHEHH:0.00688,sp|A8H1T5|RECA_SHEPA:0.00808):0.00371):0.00866):0.00066):0.00207):0.00338):0.00502):0.02417,((((sp|Q9X5P5|RECA_XENNA:0.00808,tr|D3V426|D3V426_XENBS:0.00869):0.01057,(((sp|Q7N7A6|RECA_PHOLL:0.00483,tr|C7BHV8|C7BHV8_PHOAA:0.00695):0.00660,(tr|I0DRS7|I0DRS7_PROSM:0.00917,(tr|K8WTB8|K8WTB8_9ENTR:0.00830,tr|K8WBT9|K8WBT9_PRORE:0.00822):0.00103):0.00440):0.00430,(tr|J7TMD6|J7TMD6_MORMO:0.01463,sp|B4EUV6|RECA_PROMH:0.02101):0.00160):0.00702):0.00823,((((tr|C6CMT0|C6CMT0_DICZE:0.00173,tr|D2BUH4|D2BUH4_DICD5:0.00234):0.00307,(tr|E0SC75|E0SC75_DICD3:0.00508,tr|C6CBL7|C6CBL7_DICDC:0.00593):0.00299):0.01062,((tr|G7LRA6|G7LRA6_9ENTR:0.00794,(((sp|Q2NVL3|RECA_SODGM:0.00623,(tr|W0HMT3|W0HMT3_9ENTR:0.00754,tr|W0HWR2|W0HWR2_9ENTR:0.00006):0.00174):0.01021,(tr|H2IVB3|H2IVB3_RAHAC:0.00949,(((sp|A7FLR9|RECA_YERP3:0.00110,sp|A4TQ50|RECA_YERPP:0.00231):0.00120,tr|W8GCU5|W8GCU5_9ENTR:0.00138):0.00082,sp|A1JK01|RECA_YERE8:0.00151):0.00530):0.00382):0.00423,((tr|W0LG81|W0LG81_SERFO:0.00267,(sp|A8GA07|RECA_SERP5:0.00089,tr|G0C3V5|G0C3V5_9ENTR:0.00035):0.00324):0.00064,(tr|L7ZFZ6|L7ZFZ6_SERMA:0.00198,tr|L0MB66|L0MB66_SERMA:0.00342):0.00195):0.00586):0.00036):0.00294,(sp|Q6D1S8|RECA_PECAS:0.00378,(tr|D0KJ87|D0KJ87_PECWW:0.00356,(sp|C6DCR1|RECA_PECCP:0.00073,tr|J7KZK4|J7KZK4_PECCC:0.00037):0.00102):0.00117):0.00801):0.00838):0.00279,(((tr|I2B658|I2B658_SHIBC:0.01265,(sp|A7MJ38|RECA_CROS8:0.00111,tr|C9XYZ4|C9XYZ4_CROTZ:0.00040):0.00856):0.00727,(tr|X3X657|X3X657_SALEN:-0.01301,((tr|W6JA74|W6JA74_9ENTR:0.00549,((((tr|D6DX52|D6DX52_ENTCL:0.00285,tr|L0LZI3|L0LZI3_ENTBF:0.00327):0.00072,((tr|G0DY54|G0DY54_ENTAK:0.00052,tr|G2S7J1|G2S7J1_ENTAL:0.00099):0.00107,(tr|D5C8H7|D5C8H7_ENTCC:0.00158,(tr|X5GIG0|X5GIG0_ENTAS:0.00122,tr|W0BLA8|W0BLA8_ENTCL:0.00127):0.00022):0.00043):0.00046):0.00051,(tr|M9W8V0|M9W8V0_RAOOR:0.00384,sp|A4WDQ8|RECA_ENT38:0.00432):0.00121):0.00062,(sp|A6TCW1|RECA_KLEP7:0.00314,(sp|B5XVB6|RECA_KLEP3:0.00097,tr|G8WAV2|G8WAV2_KLEOK:0.00079):0.00045):0.00020):0.00298):0.00260,((tr|A0A023V478|A0A023V478_CITFR:0.00258,(tr|S5MZL6|S5MZL6_SALBN:0.00069,(tr|D2TLF9|D2TLF9_CITRI:0.00041,((sp|B5F352|RECA_SALA4:-0.00036,(sp|Q5PF15|RECA_SALPA:0.00070,tr|X3JH55|X3JH55_SALEN:0.00255):0.00023):0.00048,tr|X3WN84|X3WN84_SALEN:0.00036):0.00103):0.00022):0.00192):0.00151,(tr|E3G6H7|E3G6H7_ENTLS:0.00405,(sp|A8ANQ3|RECA_CITK8:0.00285,(sp|A7ZQC8|RECA_ECO24:0.00006,tr|C9R0V0|C9R0V0_ECOD1:0.00273):0.00473):0.00261):0.00296):0.00093):0.00699):0.00788):0.00436,(((tr|U3U3U8|U3U3U8_9ENTR:0.00557,tr|E6WG83|E6WG83_PANSA:0.00256):0.00563,((tr|E1SBX8|E1SBX8_PANVC:0.00615,(tr|G7UH12|G7UH12_PANAN:0.00084,tr|D4GLE8|D4GLE8_PANAM:0.00067):0.00958):0.00743,(sp|B2VHD6|RECA_ERWT9:0.00468,(tr|D4HX64|D4HX64_ERWAC:0.00223,(tr|D8MW07|D8MW07_ERWBE:0.00711,(tr|E3DHN3|E3DHN3_ERWSE:0.00089,tr|D0FV80|D0FV80_ERWPE:0.00058):0.00080):0.00169):0.00367):0.00838):0.00344):0.00629,tr|U3U744|U3U744_9BACT:0.04020):0.00138):0.00542):0.00468):0.00423,(tr|E0WR44|E0WR44_9ENTR:0.04757,(sp|C4K841|RECA_HAMD5:0.04152,(sp|Q1LTQ3|RECA_BAUCH:0.04547,tr|F7XXJ9|F7XXJ9_MOREP:0.04972):0.01224):0.00365):0.00310):0.00926):0.00663):0.00838):0.01355,(tr|D4G7M5|D4G7M5_RIEPU:0.10756,(sp|Q8D2W7|RECA_WIGBR:0.05667,tr|H6Q582|H6Q582_WIGGL:0.06708):0.03587):0.02370):0.00459):0.00764,((tr|A1T002|A1T002_PSYIN:0.04664,tr|M4UAQ4|M4UAQ4_9GAMM:0.04989):0.01754,((sp|Q5QUB8|RECA_IDILO:0.04797,(tr|E6RQ26|E6RQ26_PSEU9:0.00602,tr|Q3IFN0|Q3IFN0_PSEHT:0.00751):0.03956):0.00400,(((tr|H2FUV0|H2FUV0_OCESG:0.03845,((sp|A0KPG3|RECA_AERHH:0.00130,tr|X4UFF3|X4UFF3_AERHY:0.00469):0.00328,((tr|A0A023RN54|A0A023RN54_AERME:0.00109,tr|F4DDY0|F4DDY0_AERVB:0.00132):0.00121,sp|P94190|RECA_AERS4:0.00801):0.00235):0.03318):0.01028,(sp|C4LBQ0|RECA_TOLAT:0.04600,(tr|X2H668|X2H668_9GAMM:0.03515,(sp|C5BGH6|RECA_EDWI9:0.00336,tr|M4TNL1|M4TNL1_9ENTR:0.00201):0.03567):0.01203):0.00327):0.00751,(tr|E1ST08|E1ST08_FERBD:0.05234,((tr|F5ZEB9|F5ZEB9_ALTSS:0.01902,(sp|B4RVU1|RECA_ALTMD:0.00694,(tr|K0CLN6|K0CLN6_ALTME:0.00272,tr|K0CYD0|K0CYD0_ALTMS:0.00092):0.00165):0.00960):0.01693,(tr|G4QM33|G4QM33_GLANF:0.02624,(sp|Q15QS3|RECA_PSEA6:0.00101,tr|F4ARS9|F4ARS9_GLAS4:0.00118):0.02463):0.00638):0.01654):0.00216):0.00288):0.00949):0.00281):0.00489):0.00837,((((tr|W8G3J5|W8G3J5_9GAMM:0.06304,((sp|Q2SBR7|RECA_HAHCH:0.04181,(tr|M1F8X4|M1F8X4_9ALTE:0.03184,(sp|A1U2E3|RECA_MARAV:0.00871,tr|E4PG70|E4PG70_MARAH:0.00957):0.01533):0.02258):0.01266,((tr|F2K211|F2K211_MARM1:0.02056,(tr|A6W1Q4|A6W1Q4_MARMS:0.01676,tr|F6D0X0|F6D0X0_MARPP:0.01761):0.00423):0.03969,(tr|A4AAD1|A4AAD1_9GAMM:0.03294,tr|A4AAG4|A4AAG4_9GAMM:0.07334):0.02377):0.00895):0.00371):0.00286,(sp|Q1QZX3|RECA_CHRSD:0.02572,tr|E1V8H3|E1V8H3_HALED:0.02499):0.04130):0.00641,((tr|Q0VNJ9|Q0VNJ9_ALCBS:0.01257,tr|K0CFE1|K0CFE1_ALCDB:0.01797):0.04453,(tr|E1VIB4|E1VIB4_9GAMM:0.06000,(tr|F3E8G8|F3E8G8_PSESL:0.05868,(((((sp|Q4KHC1|RECA_PSEF5:0.00378,tr|I4XW80|I4XW80_9PSED:0.00432):0.00548,(sp|Q48F94|RECA_PSE14:0.00776,tr|W0H6G7|W0H6G7_PSECI:0.00830):0.00261):0.00373,((tr|F2K8I4|F2K8I4_PSEBN:0.00478,(sp|Q3KH38|RECA_PSEPF:0.00073,tr|V8R9X0|V8R9X0_9PSED:0.00037):0.00322):0.00958,(tr|V9QSW6|V9QSW6_9PSED:0.00158,(sp|C3KDG0|RECA_PSEFS:0.00093,tr|M4JZC5|M4JZC5_9PSED:0.00057):0.00173):0.00745):0.00342):0.01570,(((tr|F6AEG9|F6AEG9_PSEF1:0.01001,(tr|F4DNX8|F4DNX8_PSEMN:0.00680,tr|A4XWQ4|A4XWQ4_PSEMY:0.00573):0.00513):0.00855,((tr|A4VJP2|A4VJP2_PSEU5:-0.00039,tr|F2MX98|F2MX98_PSEU6:0.00039):0.00302,((tr|I4CS11|I4CS11_PSEST:0.00080,(tr|L0GN01|L0GN01_PSEST:0.00257,tr|F8H4G9|F8H4G9_PSEUT:0.00118):0.00122):0.00065,(tr|W8R5C3|W8R5C3_PSEST:0.00247,tr|I7A7A0|I7A7A0_PSEST:0.01282):0.00103):0.00524):0.00773):0.00400,(tr|S6AMU8|S6AMU8_PSERE:0.01774,(sp|A6V1H2|RECA_PSEA7:0.01463,(sp|C1DSQ4|RECA_AZOVD:0.01695,(tr|A0A024HCV9|A0A024HCV9_PSESB:0.01228,tr|M4XDP1|M4XDP1_PSEDE:0.01137):0.00421):0.00308):0.00436):0.00504):0.00126):0.00354,(tr|A0A059UX29|A0A059UX29_PSEPU:0.00191,(((sp|B1JDA2|RECA_PSEPW:0.00490,((sp|A5W7V2|RECA_PSEP1:-0.00403,(tr|V9WQG1|V9WQG1_9PSED:-0.01410,tr|A0A059UWT1|A0A059UWT1_PSEPU:0.02070):0.00455):0.00242,(sp|B0KT20|RECA_PSEPG:-0.00105,tr|T2HBU4|T2HBU4_PSEPU:0.00271):0.00326):0.00274):0.00216,tr|U5VI30|U5VI30_9PSED:0.00204):0.00348,sp|Q1I6B7|RECA_PSEE4:0.00234):0.01384):0.00644):0.02228):0.01010):0.00496):0.00659):0.01083,((tr|B3PJB8|B3PJB8_CELJU:0.04511,(sp|Q21L79|RECA_SACD2:0.02968,sp|C5BMR1|RECA_TERTT:0.03828):0.01354):0.00334,(tr|K4KS57|K4KS57_SIMAS:0.03893,tr|A4AAD0|A4AAD0_9GAMM:0.03963):0.02290):0.01225):0.01343):0.00431,((sp|P42438|RECA_ACIAD:0.01352,((sp|B7H1V4|RECA_ACIB3:0.00106,tr|M4R114|M4R114_ACIBA:0.00161):0.00714,(tr|F0KFW5|F0KFW5_ACICP:0.00506,tr|D8JHX4|D8JHX4_ACISD:0.00494):0.00439):0.00663):0.05861,(tr|D5VA80|D5VA80_MORCR:0.03767,(sp|A5WGY0|RECA_PSYWF:0.01086,(sp|Q4FQX8|RECA_PSYA2:0.00265,sp|Q1Q962|RECA_PSYCK:0.00491):0.01204):0.03216):0.02750):0.01998):0.00772):0.00311):0.00196,((sp|Q14FQ1|RECA_FRAT1:0.00667,tr|F4BIG9|F4BIG9_FRACN:0.00618):0.00755,(tr|F8G7J3|F8G7J3_FRAST:0.01054,(sp|B0TW17|RECA_FRAP2:0.00509,tr|I2AWW6|I2AWW6_FRANT:0.00637):0.00276):0.00491):0.11672):0.00472):0.00310):0.00368,((((tr|E3FCC4|E3FCC4_STIAD:0.04121,(tr|H8MTL7|H8MTL7_CORCM:0.03647,(tr|L7U8K5|L7U8K5_MYXSD:0.02360,(tr|F8CCI3|F8CCI3_MYXFH:0.00307,tr|Q1DCC5|Q1DCC5_MYXXD:0.00652):0.01790):0.00453):0.00565):0.06732,(tr|A7HGT3|A7HGT3_ANADF:0.04535,(tr|B4UDA1|B4UDA1_ANASK:0.01215,(tr|B8J6W0|B8J6W0_ANAD2:0.00755,tr|Q2IFM8|Q2IFM8_ANADE:0.01310):0.00272):0.03760):0.04480):0.02369,(tr|D0LY09|D0LY09_HALO1:0.13135,(tr|S4XML3|S4XML3_SORCE:0.08363,(tr|S4XNT0|S4XNT0_SORCE:0.00329,tr|A9G764|A9G764_SORC5:0.00110):0.07894):0.07028):0.00390):0.01516,(tr|B8FL00|B8FL00_DESAA:0.08273,(tr|A8ZY66|A8ZY66_DESOH:0.07749,(sp|C0QI90|RECA_DESAH:0.04924,(tr|I5B638|I5B638_9DELT:0.04180,tr|K0NQE9|K0NQE9_DESTT:0.03382):0.01604):0.03588):0.00402):0.01918):0.00076):0.00093):0.00271):0.00159):0.00516,((tr|D6Z4V8|D6Z4V8_DESAT:0.09627,(sp|Q6AIZ3|RECA_DESPS:0.07696,(tr|M1PB47|M1PB47_DESSD:0.05836,(tr|V4J6L4|V4J6L4_9DELT:0.05141,tr|E8RGI0|E8RGI0_DESPD:0.07297):0.00888):0.00430):0.01472):0.02195,(sp|A0LLA4|RECA_SYNFM:0.09472,(sp|Q2LPL5|RECA_SYNAS:0.08240,tr|F2NE06|F2NE06_DESAR:0.10075):0.00646):0.01284):0.00189):0.00131):0.00089):0.00160):0.00310):0.00103,((((((tr|L0A591|L0A591_DEIPD:0.03030,(tr|F0RN67|F0RN67_DEIPM:0.02862,((tr|H8GV85|H8GV85_DEIGI:0.01793,(sp|Q1IWF2|RECA_DEIGD:0.01245,tr|C1CXY5|C1CXY5_DEIDV:0.01228):0.00528):0.00538,(sp|P42443|RECA_DEIRA:0.01885,tr|E8UBN7|E8UBN7_DEIML:0.01811):0.00443):0.00867):0.00663):0.01517,(tr|C1D2C5|C1D2C5_DEIDV:0.06956,tr|L0A2G1|L0A2G1_DEIPD:0.06341):0.00391):0.07091,(tr|D7CRT4|D7CRT4_TRURR:0.10819,(tr|E4U5M3|E4U5M3_OCEP5:0.06153,(tr|F2NPZ0|F2NPZ0_MARHT:0.03901,(((tr|H9ZTW7|H9ZTW7_THETH:0.00251,(sp|Q5SHB2|RECA_THET8:0.00312,(sp|P61500|RECA_THET2:0.00082,tr|F6DFH1|F6DFH1_THETG:0.00246):0.00180):0.00022):0.02425,(tr|K7RFC0|K7RFC0_THEOS:0.01464,(tr|E8PL88|E8PL88_THESS:0.00809,tr|G8NAR9|G8NAR9_9DEIN:0.00575):0.00533):0.00784):0.03904,(tr|D3PPA2|D3PPA2_MEIRD:0.02809,tr|D7BBX4|D7BBX4_MEISD:0.02386):0.04155):0.00390):0.00926):0.03397):0.00307):0.02830,((tr|F0S216|F0S216_DESTD:0.04217,tr|E8T5I0|E8T5I0_THEA1:0.04936):0.09121,((tr|C0QST0|C0QST0_PERMH:0.03533,(tr|B2V7T2|B2V7T2_SULSY:0.01864,tr|C1DXP9|C1DXP9_SULAA:0.02088):0.02419):0.07321,((tr|B4U5L7|B4U5L7_HYDS0:0.00817,tr|M4V6C5|M4V6C5_9AQUI:0.00639):0.12115,(sp|O67905|RECA_AQUAE:0.07307,(tr|D3DHE7|D3DHE7_HYDTT:0.06241,(tr|D3SLQ7|D3SLQ7_THEAH:0.05889,tr|W0DDS5|W0DDS5_9AQUI:0.04514):0.01120):0.01355):0.01602):0.03374):0.01230):0.01111):0.00761,((tr|W5XD63|W5XD63_9BACT:0.11955,tr|S0EW72|S0EW72_CHTCT:0.11858):0.01733,((tr|B5YEC6|B5YEC6_DICT6:0.00285,tr|B8E2U1|B8E2U1_DICTD:0.00263):0.10398,(tr|I0GJB8|I0GJB8_CALEA:0.14526,tr|B5Y8R3|B5Y8R3_COPPD:0.15072):0.01050):0.00836):0.00165):0.00255,(((sp|Q1AW43|RECA_RUBXD:0.04413,tr|A0A023X3E9|A0A023X3E9_9ACTN:0.04847):0.06180,((sp|P65982|RECA_TROW8:0.10956,((((tr|D7BN84|D7BN84_ARCHD:0.03590,tr|X4QWS1|X4QWS1_9ACTO:0.03045):0.03448,(tr|E6JYX1|E6JYX1_PARDN:0.04437,(tr|K4IKU6|K4IKU6_BIFAP:0.03487,((tr|M4RFQ3|M4RFQ3_9BIFI:0.02725,(tr|R6GIS7|R6GIS7_9BIFI:0.02217,((tr|R6P128|R6P128_9BIFI:0.00767,(tr|R5GNV3|R5GNV3_9BIFI:0.00161,tr|A1A272|A1A272_BIFAA:0.00115):0.00563):0.00316,(tr|D2QB43|D2QB43_BIFDB:0.01190,((tr|W6EZ77|W6EZ77_BIFBR:0.00295,tr|W6ETT4|W6ETT4_BIFBR:0.00010):0.00317,(sp|Q8G4G9|RECA_BIFLO:0.00031,(tr|R5NDM8|R5NDM8_9BIFI:0.00170,tr|E4R2E3|E4R2E3_BIFLM:0.00188):0.00137):0.00164):0.02137):0.00573):0.00281):0.00734):0.00290,(tr|I6PX86|I6PX86_BIFAN:0.04758,(tr|F6A1M7|F6A1M7_GARVH:0.01721,tr|D2RBP2|D2RBP2_GARV4:0.01876):0.02924):0.00574):0.00143):0.00983):0.03111):0.00664,(tr|D6ZGW5|D6ZGW5_MOBCV:0.06515,((tr|C5C9V3|C5C9V3_MICLC:0.04380,(tr|E1VUK8|E1VUK8_ARTAR:0.04138,((sp|B8HG89|RECA_ARTCA:0.00520,(sp|A0JUY4|RECA_ARTS2:0.00303,tr|F0M821|F0M821_ARTPP:0.00201):0.00398):0.00343,(sp|A1R548|RECA_ARTAT:0.00648,tr|A9WQ43|A9WQ43_RENSM:0.00973):0.00125):0.03911):0.00219):0.01256,(tr|B2GKH2|B2GKH2_KOCRD:0.04881,(tr|D2NNR7|D2NNR7_ROTMD:0.01195,tr|E3H0E2|E3H0E2_ROTDC:0.01592):0.04414):0.00972):0.01845):0.00322):0.00278,(tr|D1AAC0|D1AAC0_THECD:0.04508,(((((tr|D7WFD6|D7WFD6_9CORY:0.02459,(tr|S5SVI5|S5SVI5_9CORY:0.02354,(sp|C3PGY9|RECA_CORA7:0.01610,tr|W5XSD8|W5XSD8_9CORY:0.01747):0.00860):0.00165):0.00083,((tr|U3GS27|U3GS27_9CORY:0.03653,((tr|W5Y260|W5Y260_9CORY:0.01283,(sp|P62213|RECA_CORDI:0.00343,(sp|P48288|RECA_CORP2:0.00050,tr|I4AUF6|I4AUF6_CORPS:0.00317):0.00517):0.00916):0.00396,((sp|A4QEW3|RECA_CORGB:0.01112,tr|M1UZD0|M1UZD0_9CORY:0.01319):0.00789,sp|Q8FPD3|RECA_COREF:0.01710):0.00227):0.00307):0.00636,tr|M1NT94|M1NT94_9CORY:0.02201):0.00598):0.01810,((tr|X5DRU2|X5DRU2_9CORY:0.01920,(tr|S4XEH7|S4XEH7_9CORY:0.00958,tr|G0HEI5|G0HEI5_CORVD:0.00975):0.00790):0.02239,(tr|C4LJ56|C4LJ56_CORK4:0.04617,((sp|B1VDD6|RECA_CORU7:0.00126,tr|M4KA03|M4KA03_9CORY:0.00024):0.02768,(sp|Q4JV77|RECA_CORJK:0.02192,(tr|F8DY07|F8DY07_CORRG:0.01493,tr|W5WPY8|W5WPY8_9CORY:0.01499):0.00186):0.00881):0.00998):0.00374):0.00913):0.02613,(((sp|P35901|RECA_MYCLE:0.02201,(tr|F5YW72|F5YW72_MYCSD:0.01724,tr|D6ZEN6|D6ZEN6_SEGRD:0.04469):0.00200):0.00707,(sp|P0A5U5|RECA_MYCBO:0.00203,tr|L0QX80|L0QX80_9MYCO:0.00259):0.00562):0.01556,(tr|R4LY05|R4LY05_MYCTX:0.00315,(tr|R4M901|R4M901_MYCTX:-0.00315,tr|C7NJ94|C7NJ94_KYTSD:0.04898):0.00772):0.01792):0.00753):0.01151,((tr|F5XDV6|F5XDV6_MICPN:0.04777,((tr|K7RWL8|K7RWL8_PROA4:0.04552,(tr|M9VB98|M9VB98_9ACTO:0.00656,(tr|G7U821|G7U821_PROAA:0.00153,(sp|P0CZ03|RECA_PROAC:0.00066,tr|G8VAX9|G8VAX9_PROAA:0.00171):0.00080):0.00485):0.03758):0.02001,(tr|I6WU99|I6WU99_PROPF:0.04814,tr|D7GE70|D7GE70_PROFC:0.05688):0.00723):0.00846):0.02177,(((((tr|E4NI04|E4NI04_KITSK:0.04126,((tr|N0D3N6|N0D3N6_9ACTO:0.00864,tr|G2N9Y6|G2N9Y6_9ACTO:0.00750):0.01873,(((tr|G2NYB7|G2NYB7_STRVO:0.00524,tr|D7CAA3|D7CAA3_STRBB:0.00549):0.00876,((tr|V4IEV3|V4IEV3_9ACTO:0.01039,(sp|P48295|RECA_STRVP:0.00831,(tr|E2QA28|E2QA28_STRC2:0.01205,(tr|K4R127|K4R127_9ACTO:0.00213,(tr|A0A059WAB8|A0A059WAB8_STRA9:0.00516,(tr|M1MI94|M1MI94_STRHY:0.00061,tr|V6KS69|V6KS69_STRRC:0.00061):0.00161):0.00306):0.00218):0.00367):0.00512):0.00266,(tr|B5HF96|B5HF96_STRPR:0.00537,((sp|Q82KB1|RECA_STRAW:0.00074,tr|C9Z210|C9Z210_STRSW:0.00158):0.00154,(tr|D6XAT9|D6XAT9_9ACTO:0.00385,sp|O50487|RECA_STRCO:0.00492):0.00121):0.00266):0.00044):0.00275):0.00141,(tr|F8JQN2|F8JQN2_STREN:0.00961,(tr|V6KE35|V6KE35_STRNV:0.00902,(tr|M9TZ06|M9TZ06_9ACTO:0.00108,(tr|B1VXV8|B1VXV8_STRGG:0.00016,tr|N0D3Y8|N0D3Y8_9ACTO:0.00214):0.00131):0.00661):0.00377):0.00077):0.00395):0.01711):0.02017,tr|C7QAA4|C7QAA4_CATAD:0.07462):0.00222,(((((tr|F8B389|F8B389_FRADG:0.01667,((tr|A8L6J1|A8L6J1_FRASN:0.00202,(tr|A8L2Z2|A8L2Z2_FRASN:0.10807,tr|A8L0T0|A8L0T0_FRASN:-0.01465):-0.00901):0.00563,(tr|E3J133|E3J133_FRASU:0.01861,(sp|Q2J764|RECA_FRASC:0.00177,(sp|Q0RDW5|RECA_FRAAA:0.00401,tr|I8QU85|I8QU85_9ACTO:0.00373):0.00259):0.00420):0.00627):0.00526):0.02023,(tr|F4D0F3|F4D0F3_PSEUX:0.03958,((sp|A4FAH9|RECA_SACEN:0.03432,((tr|H5X0Y1|H5X0Y1_9PSEU:0.00848,((tr|H8G8L2|H8G8L2_9PSEU:0.00525,tr|I1D4Z5|I1D4Z5_9PSEU:0.00265):0.00044,(tr|H5XEL0|H5XEL0_9PSEU:0.00282,tr|C7MVD4|C7MVD4_SACVD:0.00322):0.00123):0.00142):0.01429,((tr|C6WAA4|C6WAA4_ACTMD:0.00420,tr|K0JPN3|K0JPN3_SACES:0.00802):0.00775,(sp|Q9REV6|RECA_AMYMU:0.01235,tr|R4T1Q8|R4T1Q8_AMYOR:0.01203):0.00219):0.00839):0.01065):0.00265,((tr|W5WGT1|W5WGT1_9PSEU:0.02562,tr|F6EKL5|F6EKL5_AMYSD:0.02856):0.00988,(((sp|Q59560|RECA_MYCS2:0.00676,tr|V5XC21|V5XC21_MYCNE:0.01011):0.00796,((sp|A3PYE3|RECA_MYCSJ:0.01691,(sp|A0QIR6|RECA_MYCA1:0.00829,((tr|R4MBE4|R4MBE4_MYCTX:-0.00975,tr|R4M0Q3|R4M0Q3_MYCTX:0.04545):0.00414,(tr|U5WYV4|U5WYV4_MYCKA:0.00364,(sp|B2HL06|RECA_MYCMM:0.00162,sp|A0PT89|RECA_MYCUA:0.00454):0.00399):0.00452):0.00468):0.00186):0.00284,(sp|B1MD17|RECA_MYCA9:0.01279,((tr|L0IY59|L0IY59_MYCSM:0.00571,tr|G8RKU3|G8RKU3_MYCRN:0.00552):0.00276,((sp|A1T7T3|RECA_MYCVP:0.00716,sp|A4TCL7|RECA_MYCGI:0.01138):0.00146,tr|I4BHZ5|I4BHZ5_MYCCN:0.00675):0.00208):0.00601):0.00111):0.00107):0.00910,((tr|D5UMC3|D5UMC3_TSUPD:0.02315,((sp|C0ZYM6|RECA_RHOE4:0.01344,(sp|C1B381|RECA_RHOOB:0.00200,sp|Q0S1P9|RECA_RHOSR:0.00394):0.01077):0.00844,(tr|J9S2D9|J9S2D9_9ACTO:0.01236,(tr|D0LBN6|D0LBN6_GORB4:0.00776,tr|H6MYZ7|H6MYZ7_GORPV:0.00456):0.00354):0.01370):0.00009):0.00301,(((tr|W5TM11|W5TM11_9NOCA:0.01193,(sp|Q5YT00|RECA_NOCFA:0.00283,tr|H6R3W9|H6R3W9_NOCCG:0.00388):0.00616):0.00381,tr|K0F389|K0F389_9NOCA:0.01713):0.00400,(tr|E4WGH8|E4WGH8_RHOE1:0.00979,(tr|V9XDS3|V9XDS3_9NOCA:0.00866,tr|A0A059MS42|A0A059MS42_9NOCA:0.00701):0.00218):0.00364):0.00379):0.00430):0.00700):0.00523):0.00085):0.00554):0.00252,sp|A0LV04|RECA_ACIC1:0.05009):0.00214,((tr|J7LEW4|J7LEW4_NOCAA:0.01636,tr|D7AYC6|D7AYC6_NOCDD:0.01327):0.03885,((tr|E8N9M2|E8N9M2_MICTS:0.03221,(sp|A5CSL7|RECA_CLAM3:0.02714,(sp|Q6AE00|RECA_LEIXX:0.00872,tr|U3P6E1|U3P6E1_LEIXC:0.00511):0.02078):0.00722):0.02742,((tr|C5BWN2|C5BWN2_BEUC1:0.03329,(tr|C7MBC8|C7MBC8_BRAFD:0.04697,tr|C7R3G1|C7R3G1_JONDD:0.04359):0.00160):0.00959,((tr|D5UDA6|D5UDA6_CELFN:0.00967,(tr|F4H768|F4H768_CELFA:0.00884,tr|F7ZZQ4|F7ZZQ4_CELGA:0.00626):0.00220):0.01704,(tr|F6FSE8|F6FSE8_ISOV2:0.00898,(tr|D1BJ41|D1BJ41_SANKS:0.01751,tr|D1C084|D1C084_XYLCX:0.02190):0.00719):0.00479):0.00404):0.00912):0.00188):0.00207):0.00359,((tr|D2AY27|D2AY27_STRRD:0.03248,tr|D6Y821|D6Y821_THEBD:0.02369):0.01586,(tr|E6SDM7|E6SDM7_INTC7:0.03130,(sp|A6W841|RECA_KINRD:0.03200,(sp|A1SJ61|RECA_NOCSJ:0.00909,tr|R7XW45|R7XW45_9ACTO:0.01122):0.03265):0.00879):0.00393):0.00253):0.00280):0.00495,(tr|E2SEH5|E2SEH5_9ACTO:0.05437,tr|D2Q1S9|D2Q1S9_KRIFD:0.04265):0.00897):0.00430,(tr|C8XHI3|C8XHI3_NAKMY:0.05406,(tr|D3Q2A0|D3Q2A0_STANL:0.06316,((tr|H6RVR2|H6RVR2_BLASD:0.00925,(tr|D2SDS2|D2SDS2_GEOOG:0.01594,tr|I4F237|I4F237_MODMB:0.02139):0.00333):0.04404,(tr|F4FCR9|F4FCR9_VERMA:0.00085,((tr|R4LX52|R4LX52_9ACTO:0.00791,tr|U5W8P7|U5W8P7_9ACTO:0.00690):0.00372,((tr|G8SI98|G8SI98_ACTS5:0.00467,tr|I0HGJ4|I0HGJ4_ACTM4:0.00501):0.00650,(tr|E8SAV9|E8SAV9_MICSL:0.00564,(sp|A8M7V5|RECA_SALAI:0.00364,sp|A4X4U1|RECA_SALTO:0.00426):0.00642):0.00241):0.00182):0.01287):0.02549):0.00901):0.00796):0.00489):0.00621):0.00365):0.00188):0.00184):0.00878):0.02099,((tr|M5AP82|M5AP82_9ACTN:0.07764,tr|C7LXZ9|C7LXZ9_ACIFD:0.08323):0.02561,(tr|D3FE48|D3FE48_CONWI:0.13637,(((tr|E1R0A6|E1R0A6_OLSUV:0.03889,tr|C8W6W8|C8W6W8_ATOPD:0.04330):0.01829,(tr|R5ZN19|R5ZN19_9ACTN:0.05702,(tr|R7AL43|R7AL43_9ACTN:0.03589,(tr|F2N7Y0|F2N7Y0_CORGP:0.04079,tr|R7D9B8|R7D9B8_9ACTN:0.03343):0.00053):0.00726):0.01403):0.02406,(tr|C7N5C2|C7N5C2_SLAHD:0.07445,((tr|C7MNG4|C7MNG4_CRYCD:0.04736,(tr|S6CKX7|S6CKX7_9ACTN:0.01963,(tr|F7V1C1|F7V1C1_EEGSY:0.00877,(tr|D6E6Q7|D6E6Q7_9ACTN:0.01613,tr|C8WHJ6|C8WHJ6_EGGLE:0.00959):0.00435):0.00376):0.02071):0.01868,(tr|R7B698|R7B698_9ACTN:0.03575,(tr|R7BNR5|R7BNR5_9ACTN:0.03438,(tr|R6HK23|R6HK23_9ACTN:0.01034,(tr|R7CF94|R7CF94_9ACTN:0.00452,tr|R5G2F2|R5G2F2_9ACTN:0.00500):0.01238):0.01037):0.00770):0.01148):0.00945):0.01465):0.03772):0.00501):0.00336):0.00170):0.00523,((tr|I0IAP5|I0IAP5_PHYMF:0.10057,((tr|E8R324|E8R324_ISOPI:0.05488,tr|L0DL18|L0DL18_SINAD:0.05333):0.05210,((sp|Q7UJJ0|RECA_RHOBA:0.07257,tr|D2R086|D2R086_PIRSD:0.07822):0.03722,(tr|D5SQ03|D5SQ03_PLAL2:0.08382,tr|F0SRX4|F0SRX4_PLABD:0.08638):0.02433):0.00692):0.02256):0.02194,(((tr|D8K207|D8K207_DEHLB:0.09524,(tr|A5FPE2|A5FPE2_DEHMB:0.00492,(tr|V5QFE4|V5QFE4_9CHLR:0.00383,tr|Q3Z648|Q3Z648_DEHM1:0.00450):0.00178):0.07762):0.06125,((tr|E8MZ43|E8MZ43_ANATU:0.09612,(tr|I0I5J0|I0I5J0_CALAS:0.04040,tr|I0HYF4|I0HYF4_CALAS:0.04374):0.06250):0.03093,(tr|V5RTQ5|V5RTQ5_9BACT:0.13792,(tr|D1CDJ0|D1CDJ0_THET1:0.08686,((tr|B9KXK1|B9KXK1_THERP:0.04836,tr|D1C294|D1C294_SPHTD:0.06141):0.02049,(sp|A9AXA6|RECA_HERA2:0.05686,((sp|O52394|RECA_CHLAA:0.00978,sp|B8GAQ9|RECA_CHLAD:0.01437):0.03546,(sp|A7NN87|RECA_ROSCS:0.00607,sp|A5UXX8|RECA_ROSS1:0.00905):0.03369):0.02477):0.01926):0.00213):0.01754):0.00731):0.00133):0.00589,(((tr|F8L286|F8L286_PARAV:0.04753,(tr|Q6M9N0|Q6M9N0_PARUW:0.06089,tr|D6YTB6|D6YTB6_WADCW:0.04851):0.00269):0.02838,(tr|F8L567|F8L567_SIMNZ:0.07770,(((sp|Q9PLS6|RECA_CHLMU:0.00381,(sp|B0B8M5|RECA_CHLT2:0.00104,sp|Q3KL45|RECA_CHLTA:0.00318):0.00280):0.01872,((sp|Q821E6|RECA_CHLCV:0.00274,sp|Q256J8|RECA_CHLFF:0.00316):0.00386,(tr|W8JGH0|W8JGH0_9CHLA:0.00901,(sp|Q5L4P3|RECA_CHLAB:0.00407,tr|F6F728|F6F728_CHLPS:0.00367):0.00360):0.00179):0.01433):0.00853,(sp|Q9Z7E4|RECA_CHLPN:0.03131,tr|B5LMU1|B5LMU1_CHLPE:0.02989):0.00523):0.05941):0.00354):0.05369,(((tr|W0ITI4|W0ITI4_9BACT:0.04306,tr|B1ZWP7|B1ZWP7_OPITP:0.05085):0.04482,(tr|R7L841|R7L841_9BACT:0.07596,tr|D5ELH9|D5ELH9_CORAD:0.07717):0.00998):0.03577,(tr|B3DW93|B3DW93_METI4:0.11331,(tr|R7DWG9|R7DWG9_9BACT:0.01323,(tr|R6JCM3|R6JCM3_9BACT:0.00053,tr|B2UPW5|B2UPW5_AKKM8:0.00056):0.01079):0.09299):0.01662):0.03739):0.00844):0.00575):0.00245):0.00129):0.00137):0.00310,(tr|H1XX78|H1XX78_9BACT:0.09536,(tr|R6EKI9|R6EKI9_9FIRM:0.05171,tr|R6EP80|R6EP80_9FIRM:0.04691):0.05366):0.00670):0.00168):0.00139):0.00152,((((((((((((tr|R4NRM8|R4NRM8_STRSU:0.00299,(tr|A4VSE7|A4VSE7_STRSY:0.00249,(tr|W0GFM0|W0GFM0_STRSU:0.00053,tr|G7SLJ1|G7SLJ1_STRSU:0.00195):0.00122):0.00558):0.02413,(sp|P27624|RECA_STRMU:0.01315,(tr|R4ZL08|R4ZL08_STRAG:0.00055,(tr|K4PTS1|K4PTS1_STRAG:0.00394,(sp|P65979|RECA_STRA3:-0.00003,tr|Q3JYN1|Q3JYN1_STRA1:-0.00051):0.00054):0.00061):0.01097):0.00296):0.00603,((sp|Q5M1Y2|RECA_STRT1:0.00194,tr|W4L1L0|W4L1L0_STRTR:0.00071):0.00257,((tr|T0UWQ0|T0UWQ0_9STRE:0.00019,tr|F8LGF4|F8LGF4_STREH:0.00132):0.00086,(tr|F8HC85|F8HC85_STRE5:0.00064,tr|T0VDF7|T0VDF7_9STRE:0.00091):0.00061):0.00207):0.01257):0.00930,((((sp|Q04IM6|RECA_STRP2:0.00160,tr|G0I7H2|G0I7H2_STRES:0.00063):0.00899,(tr|A0A024DG65|A0A024DG65_9STRE:0.00794,tr|D3HB29|D3HB29_STRM6:0.00517):0.00695):0.00362,(tr|U5PE45|U5PE45_9STRE:0.00400,(tr|U5P1N3|U5P1N3_9STRE:0.00198,(tr|I1ZPJ4|I1ZPJ4_STRPA:0.00109,tr|T0V8W4|T0V8W4_9STRE:0.00081):0.00120):0.00128):0.00924):0.00620,((sp|A3CR02|RECA_STRSV:0.00426,(sp|P49986|RECA_STRGC:0.00082,tr|N0C8Y4|N0C8Y4_9STRE:0.00069):0.00284):0.00609,(tr|T1ZMZ0|T1ZMZ0_STRIT:0.00286,(tr|T1ZSG9|T1ZSG9_STRCV:0.00461,(tr|S6B4G1|S6B4G1_STRAP:-0.00022,(tr|T1ZXI5|T1ZXI5_STRAP:0.00073,tr|T2A327|T2A327_STRAP:0.00022):0.00039):0.00138):0.00059):0.00591):0.00694):0.00280):0.00086,(((tr|T0ULW7|T0ULW7_9STRE:0.07066,tr|S5QZN5|S5QZN5_9STRE:-0.04501):0.00318,(tr|F5WXR8|F5WXR8_STRG1:-0.00419,tr|H2A9C6|H2A9C6_STRMD:0.00301):0.00219):0.01161,(((sp|C0MAR6|RECA_STRE4:0.00094,tr|F8ISH3|F8ISH3_STREC:-0.00094):0.00358,(((sp|Q48QW7|RECA_STRPM:0.00076,(sp|Q5X9I0|RECA_STRP6:0.00094,(sp|P0DD82|RECA_STRP3:0.00007,(tr|H8H9S9|H8H9S9_STRPY:0.00113,(tr|S5EM66|S5EM66_STRPY:0.00154,sp|P0C096|RECA_STRPZ:0.00209):0.00035):0.00041):0.00080):0.00054):0.00038,sp|P0C095|RECA_STRP1:0.00374):0.00053,((tr|E8Q9D6|E8Q9D6_STRED:-0.00029,tr|M4YZ30|M4YZ30_STREQ:0.00076):0.00023,tr|E7Q016|E7Q016_STRDY:0.00129):0.00066):0.00037):0.00527,(sp|B9DW65|RECA_STRU0:0.00413,(tr|F5ZKS2|F5ZKS2_STRPW:0.00336,tr|A0A023VSL8|A0A023VSL8_STRIN:0.00478):0.00016):0.00556):0.00148):0.00620):0.04941,(tr|F9V6K5|F9V6K5_LACGT:0.04397,(tr|H5SWV8|H5SWV8_LACLL:-0.00083,(sp|P0C2U4|RECA_LACLA:0.00153,(sp|A2RI85|RECA_LACLM:0.00599,tr|D2BNP0|D2BNP0_LACLK:0.00119):0.00091):0.00151):0.04133):0.04658):0.03781,((tr|F8I1K8|F8I1K8_WEIKK:0.12772,((sp|Q04E78|RECA_OENOB:0.02566,tr|G9WGM4|G9WGM4_9LACT:0.02544):0.04876,(tr|W0F6V5|W0F6V5_LEUME:0.03661,(tr|K0D677|K0D677_LEUCJ:0.01833,(tr|B1MZY7|B1MZY7_LEUCK:0.01484,(tr|D5T545|D5T545_LEUKI:0.00787,(tr|J9YJ59|J9YJ59_LEUGJ:0.00217,tr|D8MEM8|D8MEM8_LEUGT:0.00243):0.00578):0.00570):0.00382):0.02204):0.03736):0.02350):0.01977,(tr|G2KUT0|G2KUT0_LACSM:0.12373,((tr|F2MDH9|F2MDH9_LACCD:0.00078,tr|Q034K4|Q034K4_LACC3:0.00079):0.00894,(tr|S6BVA7|S6BVA7_LACCA:0.01391,tr|C7T7K1|C7T7K1_LACRG:0.01661):0.00405):0.10101):0.04474):0.00688):0.00024,((tr|F2I5Q4|F2I5Q4_AERUA:0.05994,(((tr|E4SXJ1|E4SXJ1_LACDN:0.00089,(sp|Q04BJ8|RECA_LACDB:0.00111,sp|Q1GB51|RECA_LACDA:0.00151):0.00091):0.02950,(((tr|F6CBG2|F6CBG2_LACKZ:0.00568,(tr|E4SN18|E4SN18_LACAR:0.00135,tr|F0TDP4|F0TDP4_LACA3:0.00141):0.00224):0.00238,((tr|J3ZF34|J3ZF34_LACHE:0.00467,(tr|F0NUY7|F0NUY7_LACHH:0.00172,(tr|A4UAE2|A4UAE2_LACHE:0.00137,tr|A8YUB7|A8YUB7_LACH4:0.00054):0.00177):0.00259):0.00221,(sp|Q5FL82|RECA_LACAC:0.00471,tr|D5H287|D5H287_LACCS:0.00454):0.00174):0.00035):0.01421,(tr|D6S5Y8|D6S5Y8_9LACO:0.02164,(tr|Q042C2|Q042C2_LACGA:0.00290,(tr|D0R561|D0R561_LACJF:0.00036,(sp|P62216|RECA_LACJO:0.00046,tr|F4AG93|F4AG93_LACJH:-0.00046):0.00077):0.00063):0.02462):0.00628):0.00664):0.03327,(((tr|F2MHY2|F2MHY2_LACCD:-0.00001,(tr|K6QHQ1|K6QHQ1_LACCA:0.00361,tr|W6G381|W6G381_LACPA:0.00245):0.00066):0.03953,(tr|C7TAZ1|C7TAZ1_LACRG:0.02503,tr|S6BX20|S6BX20_LACCA:0.04092):0.02257):0.03923,(((sp|B2GB15|RECA_LACF3:0.04196,(sp|A5VIW7|RECA_LACRD:0.00114,tr|F8DN23|F8DN23_LACRS:0.00099):0.03479):0.02890,(tr|R6SHW4|R6SHW4_9LACO:0.03945,(sp|Q03R29|RECA_LACBA:0.04030,(tr|J9W500|J9W500_LACBU:0.04497,((sp|Q88UZ4|RECA_LACPL:0.00147,tr|I9AKI3|I9AKI3_LACPE:0.00129):0.03613,(tr|U5ZKZ9|U5ZKZ9_PEDPE:0.03488,tr|G8PCL6|G8PCL6_PEDCP:0.02743):0.01758):0.00361):0.00233):0.00106):0.00324):0.00623,(sp|Q38YD9|RECA_LACSS:0.05107,tr|D8ILQ5|D8ILQ5_LACSC:0.06322):0.00163):0.00455):0.00230):0.00549):0.00128,(((tr|K8E4S7|K8E4S7_CARML:0.02463,(tr|U5S891|U5S891_9LACT:0.00362,tr|F4BNF4|F4BNF4_CARS1:0.00593):0.02282):0.02770,tr|K8E4H5|K8E4H5_CARML:0.07232):0.00858,(tr|G4L3P7|G4L3P7_TETHN:0.03838,(((tr|T0U978|T0U978_9ENTE:0.00206,tr|C9A8V8|C9A8V8_ENTCA:0.00176):0.02883,(sp|Q6KCJ5|RECA_ENTHA:0.00675,(tr|Q3Y1B9|Q3Y1B9_ENTFC:0.00452,tr|V5XUG7|V5XUG7_ENTMU:0.00480):0.00451):0.01689):0.00708,(sp|P42444|RECA_ENTFA:0.02528,(tr|H5T6J6|H5T6J6_MELPD:0.00022,tr|F3Y8F0|F3Y8F0_MELPT:0.00172):0.03219):0.00374):0.00397):0.01624):0.01035):0.01390):0.01291,(tr|E3EKQ3|E3EKQ3_PAEPS:0.10796,(((((tr|I0JMT7|I0JMT7_HALH3:0.05187,(sp|Q8CXG7|RECA_OCEIH:0.05573,tr|K0J363|K0J363_AMPXN:0.05869):0.00400):0.00377,((tr|D6XU32|D6XU32_BACIE:0.03642,((sp|Q5WFX1|RECA_BACSK:0.02723,tr|E6TS32|E6TS32_BACCJ:0.02798):0.00267,(sp|Q9KAA7|RECA_BACHD:0.01672,tr|D3FTX4|D3FTX4_BACPE:0.02936):0.00222):0.00643):0.01698,(sp|C4L2V3|RECA_EXISA:0.03857,(tr|U6BC79|U6BC79_9BACL:0.01241,(sp|B1YMB9|RECA_EXIS2:0.00446,tr|K0AAG9|K0AAG9_EXIAB:0.00262):0.00893):0.02983):0.01836):0.00308):0.00432,(sp|C0ZF14|RECA_BREBN:0.05792,((tr|C8WWM7|C8WWM7_ALIAD:0.05453,tr|D5WPQ5|D5WPQ5_KYRT2:0.04636):0.01235,((tr|F8FMU0|F8FMU0_PAEMK:-0.00439,tr|I0BP63|I0BP63_9BACL:0.00439):0.03433,(((tr|G7W4P8|G7W4P8_PAETH:0.00628,(tr|V5WX12|V5WX12_PAEPO:0.00184,(tr|E3EHJ1|E3EHJ1_PAEPS:0.00049,tr|W8TVY0|W8TVY0_PAEPO:0.00061):0.00148):0.00160):0.02107,(tr|X5A1T5|X5A1T5_9BACL:0.02259,tr|D3E677|D3E677_GEOS4:0.01823):0.00554):0.01380,(tr|L0ECZ5|L0ECZ5_THECK:0.03212,tr|C6D2C4|C6D2C4_PAESJ:0.03414):0.00584):0.00337):0.01276):0.00531):0.00735):0.00493,((tr|G2RLC6|G2RLC6_BACME:0.00489,tr|D5DNR5|D5DNR5_BACMQ:0.00538):0.06371,((tr|F2F2P6|F2F2P6_SOLSS:0.05533,(tr|B1HR36|B1HR36_LYSSC:0.00410,tr|X2GPZ1|X2GPZ1_9BACI:0.00534):0.04728):0.01623,((sp|A0AIK0|RECA_LISW6:0.00174,(tr|D3UMY3|D3UMY3_LISSS:0.00069,(tr|E3ZQD4|E3ZQD4_LISSE:0.00082,sp|Q92BV7|RECA_LISIN:0.00199):0.00052):0.00026):0.05352,(((tr|F7Z490|F7Z490_BACC6:0.00002,tr|G2TMK0|G2TMK0_BACCO:0.00115):0.03604,(tr|G2RJP5|G2RJP5_BACME:0.02761,((tr|N0APF5|N0APF5_9BACI:0.02805,tr|U5L5Q2|U5L5Q2_9BACI:0.02628):0.00854,((((tr|F4E766|F4E766_BACAM:0.00104,(sp|A7Z4W5|RECA_BACA2:0.00043,tr|I2C5C1|I2C5C1_BACAM:-0.00071):0.00071):0.00205,tr|R0PKR0|R0PKR0_BACAT:0.00143):0.00232,(sp|P16971|RECA_BACSU:0.00092,tr|D4FWU2|D4FWU2_BACNB:-0.00092):0.00092):0.00565,(sp|A8FDG3|RECA_BACP2:0.00615,(sp|Q65JF2|RECA_BACLD:0.00130,tr|R9TW35|R9TW35_BACLI:0.00146):0.00362):0.00344):0.02300):0.00103):0.00643):0.00391,((tr|B7GJN3|B7GJN3_ANOFW:0.01345,((tr|F8CZW4|F8CZW4_GEOTC:0.00269,tr|C5D9G4|C5D9G4_GEOSW:0.00569):0.00810,(tr|A4IMG9|A4IMG9_GEOTN:0.00523,(tr|S5YUP5|S5YUP5_9BACI:0.00435,(tr|E8T020|E8T020_GEOS2:0.00485,tr|G8N210|G8N210_GEOTH:-0.00140):0.00676):0.00391):0.00317):0.00445):0.01969,(tr|W0D2V6|W0D2V6_BACAN:0.00024,(tr|C2S7H7|C2S7H7_BACCE:-0.00058,(tr|C2YV64|C2YV64_BACCE:-0.00310,((sp|A7GRA9|RECA_BACCN:0.01104,(tr|C3BCB3|C3BCB3_BACMY:0.00669,tr|C2WAS5|C2WAS5_BACCE:-0.01594):0.00231):0.01412,((((tr|C2ZT03|C2ZT03_BACCE:-0.00027,(sp|A9VS23|RECA_BACWK:0.00019,tr|C2XXP1|C2XXP1_BACCE:0.00091):0.00048):0.00042,(((sp|B7HDQ4|RECA_BACC4:-0.02548,(tr|W0CY05|W0CY05_BACAN:0.00006,tr|C2WRF7|C2WRF7_BACCE:0.00231):0.00132):0.00140,tr|C2U115|C2U115_BACCE:0.00493):0.02868,sp|B7ITN1|RECA_BACC2:0.00131):0.00019):0.00347,(sp|A0RHF1|RECA_BACAH:-0.00552,(tr|C2WAS4|C2WAS4_BACCE:0.02724,tr|W7HBT3|W7HBT3_BACAN:-0.01498):0.01499):0.00470):0.00949,tr|C2U117|C2U117_BACCE:-0.00568):0.01423):0.00441):0.00212):0.00138):0.00521):0.00462):0.00691):0.00506):0.00522):0.00073):0.01018,(tr|A0A024DJ73|A0A024DJ73_BACTK:0.10777,(sp|B9EBH1|RECA_MACCJ:0.04403,(tr|F0P7B1|F0P7B1_STAPE:0.02950,((sp|Q49X73|RECA_STAS1:0.01288,tr|A0A060MGM4|A0A060MGM4_STAXY:0.01295):0.01093,(sp|B9DPC5|RECA_STACT:0.01793,(((tr|F8KLW4|F8KLW4_STALN:0.01461,(tr|D9RGL2|D9RGL2_STAAJ:0.00171,((tr|R9YPG9|R9YPG9_STAAU:0.00206,tr|G0LTP8|G0LTP8_STAAU:0.00133):0.00013,(tr|K0L9C1|K0L9C1_STAAU:-0.00166,(sp|A7X1S3|RECA_STAA1:0.00019,tr|Q2FZ09|Q2FZ09_STAA8:-0.00287):0.00036):0.00298):0.00164):0.01482):0.00160,(sp|Q5HPQ6|RECA_STAEQ:0.00787,(tr|L7WX87|L7WX87_STAWS:0.00334,tr|U5UTE2|U5UTE2_9STAP:-0.00334):0.00670):0.00279):0.00618,sp|Q4L5Y8|RECA_STAHJ:0.00507):0.00464):0.00299):0.00568):0.01772):0.04395):0.01041):0.00213):0.00869):0.00315,(((((tr|R7GMX9|R7GMX9_9FIRM:0.05570,(tr|R5RGW4|R5RGW4_9FIRM:0.04145,tr|R5Q3C4|R5Q3C4_9FIRM:0.03391):0.02342):0.02768,(tr|F5WSI8|F5WSI8_ERYRF:0.07735,((tr|R7G8T9|R7G8T9_9FIRM:-0.00821,(tr|R7GA33|R7GA33_9FIRM:0.13755,tr|R6UUI5|R6UUI5_9FIRM:0.02331):-0.01071):0.03899,(tr|R5ZDV0|R5ZDV0_9FIRM:0.04331,tr|D4JCZ1|D4JCZ1_9FIRM:0.05089):0.04286):0.01623):0.01836):0.00738,(tr|R5V4Z4|R5V4Z4_9FIRM:0.12411,((tr|R7DRZ8|R7DRZ8_9FIRM:0.07420,tr|R6R960|R6R960_9FIRM:0.10655):0.02317,(tr|R5ZB27|R5ZB27_9CLOT:0.12002,(tr|R7FJB1|R7FJB1_9CLOT:0.12626,tr|R6XVP0|R6XVP0_9FIRM:0.12647):0.00726):0.02269):0.00790):0.00598):0.01315,((((((tr|C4XG20|C4XG20_MYCFP:0.00135,tr|E1PT07|E1PT07_MYCFJ:0.00001):0.09178,((tr|A5IYZ1|A5IYZ1_MYCAP:0.00276,tr|D3VR73|D3VR73_MYCA6:0.00281):0.01558,(tr|E4PZH7|E4PZH7_MYCBG:0.00172,tr|I6RNC5|I6RNC5_MYCBV:0.00082):0.01264):0.06175):0.02930,(tr|Q4A5K2|Q4A5K2_MYCS5:0.10335,(tr|L0RU87|L0RU87_MYCC1:0.09934,tr|D5E501|D5E501_MYCCM:0.11084):0.00050):0.01263):0.01385,(sp|P29226|RECA_MYCPU:0.11467,(sp|Q6KHC9|RECA_MYCMO:0.11425,((tr|B3PM51|B3PM51_MYCA5:0.06623,tr|D1J7Q6|D1J7Q6_MYCHP:0.06222):0.03932,((tr|F4HGF2|F4HGF2_MYCHM:0.00148,tr|K7X930|K7X930_MYCHR:0.00019):0.06100,(tr|W5UTD7|W5UTD7_9MOLU:0.04183,(tr|C5J791|C5J791_MYCCR:0.04186,(sp|Q4A8X3|RECA_MYCH7:0.00054,sp|Q4AAV6|RECA_MYCHJ:0.00056):0.04136):0.00907):0.01437):0.03421):0.00365):0.01084):0.00709):0.04589,(((sp|Q6F1R0|RECA_MESFL:0.00205,tr|U5PC82|U5PC82_MESFO:0.00491):0.13498,((tr|W6A9K9|W6A9K9_9MOLU:0.10127,((tr|S5MJ35|S5MJ35_9MOLU:0.04479,(tr|W6A6C3|W6A6C3_9MOLU:0.04367,tr|V5RHK2|V5RHK2_SPIAP:0.04899):0.00887):0.00992,tr|S5LTD4|S5LTD4_9MOLU:0.04653):0.04796):0.01426,((tr|R4U146|R4U146_9MOLU:0.00886,tr|R4UDX8|R4UDX8_9MOLU:0.01015):0.07053,(tr|W0GRV8|W0GRV8_9MOLU:0.10499,tr|Q6YPL0|Q6YPL0_ONYPE:0.17329):0.02505):0.02216):0.00981):0.00690,(tr|M9WCW6|M9WCW6_9MOLU:0.08385,((tr|Q2SRU1|Q2SRU1_MYCCT:0.00581,(sp|P62218|RECA_MYCMS:-0.00000,tr|F8K7B5|F8K7B5_MYCL9:0.00250):0.00271):0.01507,(tr|C7LML1|C7LML1_MYCML:0.00088,tr|F4MPU1|F4MPU1_MYCML:0.00279):0.01479):0.04633):0.05369):0.02703):0.00850,((tr|W8GMG5|W8GMG5_9MOLU:0.19302,(sp|B3R0F8|RECA_PHYMT:0.09872,tr|Q6YPK8|Q6YPK8_ONYPE:0.07516):0.04688):0.03144,(((((tr|G8P516|G8P516_LACLC:0.00067,tr|U5PKE8|U5PKE8_LACLL:0.00133):0.15255,(tr|F2HQ42|F2HQ42_LACLV:0.02481,(tr|D2BQZ4|D2BQZ4_LACLK:0.02112,tr|H5SZ61|H5SZ61_LACLL:-0.01110):0.03443):0.14006):0.09056,(tr|B9L413|B9L413_THERP:0.27233,(tr|Q02AB2|Q02AB2_SOLUE:0.24919,(((tr|W5D831|W5D831_WHEAT:-0.04318,(tr|W5D1G1|W5D1G1_WHEAT:0.00237,(tr|W5DB47|W5DB47_WHEAT:-0.00173,((tr|M0XIP1|M0XIP1_HORVD:-0.05124,tr|M0XIP3|M0XIP3_HORVD:0.05124):0.02080,(tr|M7YEP5|M7YEP5_TRIUA:0.01716,tr|W5CE83|W5CE83_WHEAT:-0.00088):0.02530):0.00428):0.00112):0.04908):0.04233,((tr|I1HSK3|I1HSK3_BRADI:0.02446,tr|I1HV53|I1HV53_BRADI:0.04283):0.04331,((tr|C5XHS5|C5XHS5_SORBI:0.02992,(tr|K3XF24|K3XF24_SETIT:0.02064,tr|K3Z6Y3|K3Z6Y3_SETIT:0.00931):0.01341):0.03652,(tr|J3L7R6|J3L7R6_ORYBR:0.02306,(tr|Q94CQ8|Q94CQ8_ORYSJ:0.03881,tr|I1NV61|I1NV61_ORYGL:0.03184):0.01701):0.02138):0.00137):0.00951):0.09039,((((tr|B1N670|B1N670_SOLLC:0.00599,tr|M1AEH3|M1AEH3_SOLTU:0.01255):0.12621,(sp|Q8RY99|RECAM_ARATH:0.06863,tr|M4CAQ9|M4CAQ9_BRARP:0.07381):0.07195):0.00658,((tr|B9T6M8|B9T6M8_RICCO:0.09591,(tr|B9II93|B9II93_POPTR:0.03963,tr|B9H9J7|B9H9J7_POPTR:0.04078):0.05009):0.01530,(tr|I1JN96|I1JN96_SOYBN:0.00334,(tr|G7KSL4|G7KSL4_MEDTR:0.07711,tr|I1N8W7|I1N8W7_SOYBN:0.06740):0.03135):0.06557):-0.02707):0.02131,(tr|M0RYZ4|M0RYZ4_MUSAM:0.08827,(tr|D7TSA5|D7TSA5_VITVI:0.08897,tr|M0RYZ5|M0RYZ5_MUSAM:0.25973):0.01819):0.00989):0.01315):0.08221):0.00436):0.02594):0.00352,((tr|R5PWA6|R5PWA6_9BACT:0.34540,(tr|V5VIR9|V5VIR9_ACIBA:0.20118,(tr|G8XBS9|G8XBS9_KLEPH:0.01415,(tr|Q1CCA9|Q1CCA9_YERPN:0.00666,tr|J9ZTK4|J9ZTK4_ECO14:0.00667):0.01775):0.20760):0.04759):0.01261,(tr|J4A7M9|J4A7M9_BACTU:0.00142,tr|C3IV27|C3IV27_BACTU:-0.00142):0.28436):0.00264):0.00765,((((tr|H6N5X9|H6N5X9_MYCHN:0.02478,(tr|E8ZGK6|E8ZGK6_MYCHL:0.00111,tr|F6FJD1|F6FJD1_MYCHI:0.00130):0.02235):0.15155,((tr|F0V2H9|F0V2H9_MYCS3:0.04668,tr|U5NB10|U5NB10_9MOLU:0.04935):0.04924,(tr|I7C7D1|I7C7D1_MYCHA:0.08078,(tr|V9RAJ2|V9RAJ2_9MOLU:0.02671,tr|I6ZFL5|I6ZFL5_MYCWM:0.02140):0.06902):0.01598):0.06332):0.07858,((sp|Q8EVC7|RECA_MYCPE:0.16409,(tr|J3TQ91|J3TQ91_MYCGL:0.00532,(tr|D3FI30|D3FI30_MYCGF:0.00019,tr|V5W274|V5W274_MYCGL:0.00235):0.00141):0.18327):0.01562,((sp|B1AI69|RECA_UREP2:0.02311,sp|B5ZAR3|RECA_UREU1:0.02150):0.16587,(sp|P47581|RECA_MYCGE:0.05842,(sp|P78014|RECA_MYCPN:0.00066,tr|H0PQY1|H0PQY1_MYCPM:0.00290):0.05618):0.13538):0.00899):0.01325):0.01193,(((tr|J3YQS7|J3YQS7_CARRU:0.02866,tr|Q05FN0|Q05FN0_CARRP:0.02548):0.07933,((tr|J7GSX6|J7GSX6_CARRU:0.01120,tr|J7GTC9|J7GTC9_CARRU:0.01476):0.09653,(tr|S5R087|S5R087_CARRU:0.07343,(tr|J3TEA4|J3TEA4_CARRU:0.03006,tr|J3TEH4|J3TEH4_CARRU:0.00165):0.03922):0.02308):0.00713):0.15255,((((tr|G4TNA2|G4TNA2_PIRID:0.30516,(tr|E7DN79|E7DN79_BPDP1:0.21225,(tr|C4Z5Y6|C4Z5Y6_EUBE2:0.00542,tr|D6DZ71|D6DZ71_9FIRM:0.00638):0.28054):0.05808):0.00990,(((tr|Q58MG9|Q58MG9_BPPRM:0.14729,(tr|Q5GQK3|Q5GQK3_BPSYP:0.08723,(tr|Q58LF1|Q58LF1_BPPRS:0.09457,tr|Q0QZ50|Q0QZ50_BPSYS:0.07549):0.01566):0.04707):0.13907,(tr|Q6WIE3|Q6WIE3_BPKVM:0.17480,(tr|Q7Y594|Q7Y594_BPR69:0.13448,(sp|P04529|UVSX_BPT4:0.08100,tr|C3V228|C3V228_BPR51:0.08340):0.04389):0.04660):0.13229):0.08030,((tr|Q6Y7M6|Q6Y7M6_BPPGK:0.11108,(tr|Q4Z992|Q4Z992_BPTWO:0.07196,tr|W7GRW1|W7GRW1_BACAN:-0.07196):0.11113):0.13027,(tr|A8ASX5|A8ASX5_BPA51:0.16063,tr|A8E2B6|A8E2B6_BPPHE:0.13210):0.09276):0.08392):0.01083):0.01760,(((tr|Q853A2|Q853A2_BPMBZ:0.34481,(tr|A4HH46|A4HH46_LEIBR:0.00745,(tr|E9BKJ2|E9BKJ2_LEIDB:-0.01142,(tr|E9AM34|E9AM34_LEIMU:0.00676,tr|A4I499|A4I499_LEIIN:-0.00676):0.01142):0.04710):0.21431):0.04394,(((((tr|L0DX48|L0DX48_THIND:0.03227,tr|W0DI26|W0DI26_9GAMM:0.03944):0.24874,(((tr|H0PX71|H0PX71_9RHOO:0.22729,(tr|R4V5T9|R4V5T9_9GAMM:0.18736,tr|Q3SKJ8|Q3SKJ8_THIDA:0.18202):0.02201):0.03417,tr|I7A0U3|I7A0U3_PSEST:0.20850):0.04692,(tr|G4QET2|G4QET2_GLANF:0.21519,(tr|B7VM01|B7VM01_VIBSL:0.21443,(tr|Q15ZX0|Q15ZX0_PSEA6:0.02841,tr|F4AH76|F4AH76_GLAS4:0.02801):0.17808):0.03734):0.03578):0.02044):0.03475,(tr|D5SV91|D5SV91_PLAL2:0.34126,(tr|W5WVL5|W5WVL5_BDEBC:0.09853,(tr|Q6MQS4|Q6MQS4_BDEBA:0.00684,tr|K7YK59|K7YK59_BDEBC:0.00927):0.07807):0.24781):0.01273):0.03124,(((tr|M2UQK0|M2UQK0_COCH5:-0.00869,tr|N4XTE0|N4XTE0_COCH4:0.00869):0.16465,(tr|L0GYK7|L0GYK7_9GAMM:0.19487,tr|D5MF25|D5MF25_9BACT:0.18328):0.05827):0.07887,(((tr|A7HCF8|A7HCF8_ANADF:0.14548,(tr|Q2IIA2|Q2IIA2_ANADE:0.02339,(tr|B8JAF7|B8JAF7_ANAD2:0.00193,tr|B4UDR1|B4UDR1_ANASK:0.00807):0.02452):0.12354):0.09052,((tr|Q08N73|Q08N73_STIAD:0.11254,(tr|H8MU25|H8MU25_CORCM:0.07262,(tr|L7UFK1|L7UFK1_MYXSD:0.04464,(tr|F8CHK6|F8CHK6_MYXFH:0.02703,tr|Q1D5A2|Q1D5A2_MYXXD:0.04623):0.00634):0.01624):0.00845):0.13257,tr|A9FIX3|A9FIX3_SORC5:0.25717):0.00037):0.05402,((((tr|I3ZFG6|I3ZFG6_TERRK:0.13418,tr|C1F6L2|C1F6L2_ACIC5:0.14112):0.01502,(tr|G8NT39|G8NT39_GRAMM:0.10795,tr|Q1IJA5|Q1IJA5_KORVE:0.14108):0.02420):0.00870,tr|C1F5L9|C1F5L9_ACIC5:0.12516):0.06750,(tr|E8X7B2|E8X7B2_ACISM:0.22370,(tr|Q01QX0|Q01QX0_SOLUE:0.20353,tr|B1ZZZ3|B1ZZZ3_OPITP:0.31856):0.01510):0.02754):0.01570):0.02609):0.01208):0.00483,(tr|W0RP79|W0RP79_9BACT:0.29511,(tr|C1AAH5|C1AAH5_GEMAT:0.22679,(tr|Q4CZQ5|Q4CZQ5_TRYCC:0.13062,(tr|Q389E0|Q389E0_TRYB2:0.00966,tr|D0A505|D0A505_TRYB9:0.00819):0.14709):0.13969):0.02637):0.02712):0.01749):0.00977,(tr|A8NBT6|A8NBT6_COPC7:0.28747,((((tr|F9FQZ9|F9FQZ9_FUSOF:0.16588,tr|G0S8N6|G0S8N6_CHATD:0.13090):0.05447,(tr|G2XWV7|G2XWV7_BOTF4:0.16400,tr|S3CYM3|S3CYM3_GLAL2:0.20170):0.01770):0.02134,(tr|M2RDC3|M2RDC3_COCSN:0.18892,(tr|M2LGN3|M2LGN3_BAUCO:0.23271,(tr|E6N3T0|E6N3T0_9ARCH:0.28738,tr|N1QI33|N1QI33_SPHMS:0.12672):0.01858):0.04445):0.01279):0.03798,(tr|G1X592|G1X592_ARTOA:0.04827,tr|S8BUR6|S8BUR6_DACHA:0.06974):0.17961):0.01858):0.00668):0.00320):0.01068,(tr|K8GN85|K8GN85_9CYAN:0.32781,(tr|Q555F1|Q555F1_DICDI:0.21750,(tr|F4Q8H8|F4Q8H8_DICFS:0.23901,tr|D3AVX3|D3AVX3_POLPA:0.20658):0.00794):0.08208):0.00727):0.02655):0.00977):-0.00318):0.01879):0.00398):0.00595):0.00716,(((tr|R5MR90|R5MR90_9FIRM:0.12290,(tr|R5HID3|R5HID3_9MOLU:0.05781,tr|R5JCY1|R5JCY1_9FIRM:0.06034):0.01674):0.00779,(((tr|R5Y826|R5Y826_9MOLU:0.07157,((tr|R7HGN2|R7HGN2_9MOLU:0.06127,((tr|R5VFU9|R5VFU9_9FIRM:0.03638,tr|R5ME64|R5ME64_9MOLU:0.05101):0.01278,(tr|R6AUU1|R6AUU1_9CLOT:0.05398,tr|R6H3V2|R6H3V2_9FIRM:0.05505):0.00664):0.00304):0.00660,(tr|R7NBK1|R7NBK1_9MOLU:0.03807,(tr|R7P6Z5|R7P6Z5_9CLOT:0.01592,tr|R7IGK2|R7IGK2_9FIRM:0.01976):0.02436):0.01358):0.00793):0.00128,(((tr|R7HIU4|R7HIU4_9FIRM:0.02324,tr|R6LV18|R6LV18_9CLOT:0.02648):0.02429,(tr|R7M4Y6|R7M4Y6_9CLOT:0.04247,tr|R5TD78|R5TD78_9CLOT:0.04236):0.00975):0.01878,(tr|R7EYZ1|R7EYZ1_9BACI:0.06144,(tr|R5THY9|R5THY9_9CLOT:0.05103,(tr|R7KDZ7|R7KDZ7_9CLOT:0.04667,(tr|R5LJ15|R5LJ15_9MOLU:0.03356,tr|R6SL57|R6SL57_9CLOT:0.03502):0.01030):0.00642):0.00453):0.00897):0.00375):0.00298,((tr|R6ZEL0|R6ZEL0_9CLOT:0.06200,tr|R6CYD1|R6CYD1_9CLOT:0.04884):0.00514,(tr|R5ISQ1|R5ISQ1_9CLOT:0.05305,(tr|R7MBX8|R7MBX8_9CLOT:0.04297,(tr|R5A0P0|R5A0P0_9CLOT:0.02988,tr|R6BGU9|R6BGU9_9CLOT:0.02043):0.02935):0.01396):0.00377):0.00464):0.01365):0.01856,(tr|R7GIC7|R7GIC7_9CLOT:0.09906,(tr|R5FST2|R5FST2_9FIRM:0.08705,(tr|R6TMV2|R6TMV2_9STAP:0.03118,tr|R6Y0E2|R6Y0E2_9FIRM:0.02199):0.04876):0.00794):0.01037):0.00602):0.00417):0.00007,sp|A9NGM3|RECA_ACHLI:0.12569):0.00901,(((tr|D9QR48|D9QR48_ACEAZ:0.06348,tr|L0KAZ5|L0KAZ5_HALHC:0.08830):0.02865,(tr|B8CXC0|B8CXC0_HALOH:0.05833,(tr|E3DLC0|E3DLC0_HALPG:0.03068,tr|E4RKJ5|E4RKJ5_HALHG:0.02490):0.04519):0.02461):0.01990,(tr|C7RGP9|C7RGP9_ANAPD:0.10953,(tr|D6SAM7|D6SAM7_FINMA:0.00132,tr|B0S1D5|B0S1D5_FINM2:0.00160):0.09540):0.00983):0.00709):0.00146):0.00160):0.00146);
ME_NNI3	((((tr|G4Q8H8|G4Q8H8_ACIIR:0.01851,tr|R7M4P6|R7M4P6_9FIRM:0.02179):0.06214,(tr|R6MIC2|R6MIC2_9FIRM:0.07796,(tr|C9LX42|C9LX42_SELS3:0.06428,tr|I0GTA5|I0GTA5_SELRL:0.06959):0.03043):0.00801):0.00427,((tr|D7CM94|D7CM94_SYNLT:0.07281,tr|Q0AXJ0|Q0AXJ0_SYNWW:0.08681):0.01623,((tr|R5BFY7|R5BFY7_9FIRM:0.03982,(tr|T0UFD6|T0UFD6_9FIRM:0.00059,tr|D1BNC2|D1BNC2_VEIPT:0.00092):0.03385):0.03091,(tr|R7MWJ7|R7MWJ7_9FIRM:0.07047,(tr|R7PP03|R7PP03_9FIRM:0.05322,(tr|R5SKZ1|R5SKZ1_9FIRM:0.04611,(tr|R6AJG7|R6AJG7_9FIRM:0.03638,tr|R7CU65|R7CU65_9FIRM:0.03330):0.00452):0.01192):0.03536):0.00708):0.02883):0.00197):0.00396,((tr|R4KFF7|R4KFF7_9FIRM:0.07747,tr|C8W3R9|C8W3R9_DESAS:0.07329):0.01609,(((sp|B0TII6|RECA_HELMI:0.07790,((tr|F0STX7|F0STX7_SYNGF:0.05345,(tr|W0EKW7|W0EKW7_9FIRM:0.00123,tr|K4LD43|K4LD43_9FIRM:0.00097):0.05244):0.01658,((tr|L0FAE2|L0FAE2_DESDL:0.01725,(tr|I4AAC0|I4AAC0_DESDJ:0.00882,tr|Q24W60|Q24W60_DESHY:0.00753):0.00620):0.03039,(tr|W0EBS3|W0EBS3_9FIRM:0.05129,(tr|I4D8I9|I4D8I9_DESAJ:0.03412,(tr|G7WGV7|G7WGV7_DESOD:0.02292,(tr|H5XWC7|H5XWC7_9FIRM:0.01899,tr|J7IRZ7|J7IRZ7_DESMD:0.01641):0.00758):0.01207):0.02762):0.00748):0.00605):0.01153):0.00765,(sp|Q67NU3|RECA_SYMTH:0.07786,(tr|K4LHF5|K4LHF5_THEPS:0.08592,((tr|Q3ACX3|Q3ACX3_CARHZ:0.05361,((tr|D5XER8|D5XER8_THEPJ:0.04804,(tr|A5D2R8|A5D2R8_PELTS:0.04636,(tr|A4J5T8|A4J5T8_DESRM:0.02874,(tr|F6B5Y9|F6B5Y9_DESCC:0.02079,tr|F6DUR2|F6DUR2_DESRL:0.01873):0.00716):0.02795):0.00823):0.00484,tr|F6CHD2|F6CHD2_DESK7:0.06833):0.00284):0.00565,(tr|C9RBZ9|C9RBZ9_AMMDK:0.08654,(tr|E6SK36|E6SK36_THEM7:0.07346,tr|B1I314|B1I314_DESAP:0.07964):0.00315):0.00382):0.00379):0.00028):0.00378):0.00276,(tr|G8U0P6|G8U0P6_SULAD:0.08532,((tr|F4A1H5|F4A1H5_MAHA5:0.06676,((tr|L0IJH2|L0IJH2_THETR:0.00693,(tr|F6BLQ3|F6BLQ3_THEXL:0.00189,tr|I3VWF5|I3VWF5_THESW:0.00063):0.00752):0.03313,(sp|Q8RA55|RECA_THETN:0.01557,(tr|D7AP19|D7AP19_THEM3:0.00378,(tr|B0K1B8|B0K1B8_THEPX:0.00133,tr|I9AGK2|I9AGK2_9THEO:0.00015):0.00251):0.01036):0.02313):0.02978):0.00647,(tr|B2A3V4|B2A3V4_NATTJ:0.08401,(tr|Q2RJJ6|Q2RJJ6_MOOTA:0.07392,(tr|F4LUA7|F4LUA7_TEPAE:0.05141,tr|D9S3J5|D9S3J5_THEOJ:0.05860):0.01232):0.01134):0.00191):0.00293):0.00210):0.00121):0.00352,(((((tr|A4XLD6|A4XLD6_CALS8:0.00599,(tr|G2PYC7|G2PYC7_9FIRM:0.00031,(tr|B9MQY3|B9MQY3_CALBD:0.00104,tr|E4SFM2|E4SFM2_CALK2:0.00046):0.00078):0.00428):0.08820,(tr|L7VRB1|L7VRB1_CLOSH:0.05879,((tr|H2JJJ1|H2JJJ1_9CLOT:0.01055,tr|B8I7D2|B8I7D2_CLOCE:0.00934):0.03314,(tr|A3DEA3|A3DEA3_CLOTH:0.01997,tr|G8M1C6|G8M1C6_CLOCD:0.02435):0.01587):0.01274):0.00796):0.00495,((tr|R6V4D8|R6V4D8_9CLOT:0.03456,(tr|R5KX98|R5KX98_9CLOT:0.02908,tr|R5TA03|R5TA03_9CLOT:0.02028):0.01545):0.04834,(((tr|R7F9P5|R7F9P5_9CLOT:0.02627,tr|R6YEY8|R6YEY8_9CLOT:0.02080):0.00846,((tr|R7LPG6|R7LPG6_9CLOT:-0.00934,(tr|R6N6H6|R6N6H6_9CLOT:0.01608,(tr|R7GD56|R7GD56_9CLOT:0.01379,(tr|R6H290|R6H290_9CLOT:0.00815,(tr|R7FJC8|R7FJC8_9CLOT:-0.00281,tr|R7LN38|R7LN38_9CLOT:0.02546):0.00806):0.00397):0.00459):0.00475):0.01381,(tr|R7IS52|R7IS52_9CLOT:0.02850,tr|R6YMM9|R6YMM9_9CLOT:0.02700):0.00441):0.00251):0.01559,((tr|R7L818|R7L818_9CLOT:0.03970,(tr|R5NT75|R5NT75_9CLOT:0.03284,(tr|R6B7M4|R6B7M4_9CLOT:0.01635,tr|R5Q7B8|R5Q7B8_9CLOT:0.01688):0.02138):0.00776):0.00268,((tr|R6QME9|R6QME9_9CLOT:0.00461,tr|R7MC11|R7MC11_9CLOT:0.00402):0.03308,(tr|R6YAP2|R6YAP2_9CLOT:0.02945,(tr|R5XU45|R5XU45_9CLOT:0.02587,tr|R5YU83|R5YU83_9CLOT:0.02202):0.01107):0.00550):0.00211):0.00653):0.02435):0.00169):0.01218,(tr|R6MGE9|R6MGE9_9FIRM:0.09506,((((tr|D3R197|D3R197_CLOB3:0.09875,tr|G2MRH4|G2MRH4_9THEO:0.10944):0.00233,(tr|R6GR26|R6GR26_9FIRM:0.11014,(((tr|R7BS90|R7BS90_9FIRM:0.07150,tr|R7KC94|R7KC94_9FIRM:0.07138):0.01069,(tr|R6WQ32|R6WQ32_9CLOT:0.09410,tr|R5FHW0|R5FHW0_9FIRM:0.08684):0.00533):0.02167,(tr|R7G5X2|R7G5X2_9PROT:0.08959,(tr|R7K583|R7K583_9FIRM:0.08010,tr|R5W621|R5W621_9DELT:0.09215):0.01342):0.00833):0.00434):0.01471):0.00406,(tr|R6AGG6|R6AGG6_9CLOT:0.07896,(tr|R5B366|R5B366_9CLOT:0.06329,tr|R5AHL7|R5AHL7_9CLOT:0.04194):0.00568):0.03303):-0.00042,tr|R7IAP2|R7IAP2_9FIRM:0.09650):0.00398):0.00464):0.00344,(((((tr|R6P9T5|R6P9T5_9FIRM:0.10846,(tr|F2JGT1|F2JGT1_CELLD:0.07308,(tr|R5AAL4|R5AAL4_9FIRM:0.03794,tr|R6QT60|R6QT60_9FIRM:0.03515):0.04491):0.01078):0.00310,((tr|W6S0I3|W6S0I3_9CLOT:0.13077,(tr|R5GKP4|R5GKP4_9FIRM:0.00106,tr|R6GBJ7|R6GBJ7_9FIRM:0.00358):0.08339):0.00933,(tr|D4J2M5|D4J2M5_BUTFI:0.07838,(((((tr|R6LIL6|R6LIL6_9FIRM:0.03121,((tr|R7G3G4|R7G3G4_9FIRM:0.02256,(tr|R6T695|R6T695_9FIRM:0.02568,(tr|R5DB76|R5DB76_9FIRM:0.00632,tr|R6XMR8|R6XMR8_9FIRM:0.00878):0.01388):0.00401):0.00600,(tr|R6QRQ2|R6QRQ2_9CLOT:0.02980,(tr|R5QAV2|R5QAV2_9FIRM:0.02581,(tr|R5TPS3|R5TPS3_9FIRM:0.02471,(tr|D4M4Z1|D4M4Z1_9FIRM:0.02120,(tr|R5YDV4|R5YDV4_9FIRM:0.01770,tr|R6EBJ2|R6EBJ2_9FIRM:0.01840):0.00443):0.00313):0.00208):0.00560):0.00345):0.00135):0.03089,((tr|R5E1U5|R5E1U5_9FIRM:0.02661,((tr|R5ZYP7|R5ZYP7_9FIRM:0.02296,(tr|R7N978|R7N978_9FIRM:0.01029,tr|R6K6Y7|R6K6Y7_9FIRM:0.01229):0.01072):0.01560,tr|R7HBH0|R7HBH0_9FIRM:0.03216):0.00571):0.01519,(tr|R6H1D0|R6H1D0_9FIRM:0.04593,tr|D4J7W7|D4J7W7_9FIRM:0.05583):0.00239):0.00351):0.00768,((((tr|R7JV09|R7JV09_9FIRM:0.03756,tr|F7V6P0|F7V6P0_CLOSS:0.04445):0.00985,(tr|R5BTV3|R5BTV3_9FIRM:0.05419,((tr|R7CIU5|R7CIU5_9FIRM:0.01883,tr|R5I6P2|R5I6P2_9FIRM:0.01323):0.00662,((tr|R7GT31|R7GT31_9FIRM:0.00310,tr|R5N4B1|R5N4B1_9FIRM:0.00574):0.02086,(tr|R5WTR9|R5WTR9_9FIRM:0.02412,(tr|R6L0M6|R6L0M6_9FIRM:0.00858,(tr|R7DDT0|R7DDT0_9FIRM:0.00392,tr|D4LX91|D4LX91_9FIRM:0.00327):0.00806):0.01069):0.00837):0.00566):0.01650):0.00338):0.00412,((tr|R7IAD4|R7IAD4_9CLOT:0.05544,((tr|A9KLQ6|A9KLQ6_CLOPH:0.04244,tr|R6VE04|R6VE04_9FIRM:0.03638):0.01031,(tr|R7BIV5|R7BIV5_9FIRM:0.03895,(tr|R6R2C4|R6R2C4_9FIRM:0.02627,tr|R5LGP4|R5LGP4_9FIRM:0.02806):0.01440):0.00922):0.00206):0.00214,((tr|R5QK47|R5QK47_9FIRM:0.04685,(((tr|R6ZRD8|R6ZRD8_9FIRM:0.02477,tr|R7N314|R7N314_9FIRM:0.02150):0.01175,(tr|R5CES1|R5CES1_9FIRM:0.04705,tr|E0RWK2|E0RWK2_BUTPB:0.03969):0.00563):0.00572,((tr|R7R7U6|R7R7U6_9FIRM:0.02054,tr|R6CRN6|R6CRN6_9CLOT:0.01946):0.00051,((tr|R6X4H4|R6X4H4_9CLOT:0.00037,tr|R6EK93|R6EK93_9FIRM:0.00072):0.02257,tr|R5GUN3|R5GUN3_9FIRM:0.03549):0.00722):0.00481):0.00363):0.00685,(((tr|R5HKQ8|R5HKQ8_9FIRM:0.02363,(tr|D4KWW7|D4KWW7_9FIRM:0.01807,tr|G2SWY6|G2SWY6_ROSHA:0.02424):0.00373):0.00894,(tr|R6TW33|R6TW33_9FIRM:0.03228,(tr|R5UIE3|R5UIE3_9FIRM:0.01308,tr|R5YKV4|R5YKV4_9FIRM:0.00993):0.01716):0.00824):0.00688,(tr|R6NZQ9|R6NZQ9_9FIRM:0.03285,(tr|R5TLB3|R5TLB3_9FIRM:0.03910,(tr|R6RFF2|R6RFF2_9FIRM:0.00850,tr|R6NQI7|R6NQI7_9FIRM:0.00692):0.02517):0.00528):0.00481):0.00636):0.00071):0.00225):0.00162,((tr|D7GQH7|D7GQH7_9FIRM:0.04075,((tr|R5TVJ4|R5TVJ4_9CLOT:0.02406,tr|D9R596|D9R596_CLOSW:0.03355):0.00936,((tr|R5IMQ1|R5IMQ1_9CLOT:0.02442,((tr|R5M1F1|R5M1F1_9CLOT:0.00563,tr|R6Z553|R6Z553_9CLOT:0.00527):0.01626,tr|R7A597|R7A597_9CLOT:0.02875):0.00270):0.00154,(tr|R5FBD0|R5FBD0_9CLOT:0.00260,(tr|R7PHW9|R7PHW9_9CLOT:0.00092,tr|R6K0D8|R6K0D8_9CLOT:0.00018):0.00300):0.01843):0.00888):0.00316):0.01245,(tr|R6BRR3|R6BRR3_9FIRM:0.06067,((tr|R5ED17|R5ED17_9CLOT:0.04890,(tr|R5NMW3|R5NMW3_9CLOT:0.04690,(tr|R5JKI1|R5JKI1_9FIRM:0.04186,(tr|R5K4H8|R5K4H8_9CLOT:0.02616,(tr|R6L9S2|R6L9S2_9FIRM:0.00870,tr|R5VPD4|R5VPD4_9FIRM:0.00904):0.02151):0.00507):0.01882):0.00851):0.00811,tr|R5JWN5|R5JWN5_9CLOT:0.05005):0.00412):0.00297):0.00318):0.00077):0.00228,(tr|I5AVZ1|I5AVZ1_EUBCE:0.06857,tr|R7AMU2|R7AMU2_9BACE:0.09897):0.00245):0.00116,(((tr|R6QRC1|R6QRC1_9FIRM:0.03653,(tr|R7C4V6|R7C4V6_9FIRM:0.00195,(tr|R5ZRK6|R5ZRK6_9FIRM:0.00133,tr|D4MX24|D4MX24_9FIRM:0.00059):0.00229):0.04257):0.02819,(((tr|R5YYU5|R5YYU5_9FIRM:0.05472,(tr|R6FWD8|R6FWD8_9FIRM:0.02261,tr|R5L5C3|R5L5C3_9FIRM:0.02296):0.03052):0.01122,(tr|R7ITT5|R7ITT5_9FIRM:0.05367,tr|R5P6M4|R5P6M4_9FIRM:0.05451):0.00629):0.00441,(tr|R6YJG9|R6YJG9_9FIRM:0.05163,(tr|R5WDR0|R5WDR0_9CLOT:0.03205,tr|R7C7P1|R7C7P1_9CLOT:0.03649):0.01921):0.01679):0.00037):0.00137,((tr|R5SNM5|R5SNM5_9CLOT:0.00403,(tr|R5SLT0|R5SLT0_9CLOT:0.10642,(tr|R7K2G5|R7K2G5_9CLOT:0.00248,tr|R6VDV0|R6VDV0_9FIRM:0.00386):0.03643):-0.02000):0.00627,(tr|R6DMR0|R6DMR0_9CLOT:0.04644,(tr|R5S696|R5S696_9CLOT:0.00573,tr|R6M0P7|R6M0P7_9CLOT:0.00460):0.02224):0.00306):0.04546):0.00203):0.00242):0.00388):0.00368):0.01124,((tr|W8T4C0|W8T4C0_EUBAC:0.07588,((tr|E3PSE5|E3PSE5_CLOSD:0.06721,tr|D6GS00|D6GS00_FILAD:0.09228):0.01190,(tr|R5J7P0|R5J7P0_9FIRM:0.05904,(sp|Q18BJ4|RECA_PEPD6:0.02824,tr|R5X6L2|R5X6L2_9CLOT:0.03282):0.02641):0.02337):0.00455):0.00642,((tr|K0B0V1|K0B0V1_CLOA9:0.07016,(tr|A8MFC2|A8MFC2_ALKOO:0.04674,tr|A6TRJ2|A6TRJ2_ALKMQ:0.04786):0.01507):0.01607,(((sp|A0Q0P4|RECA_CLONN:0.02006,(tr|F4A984|F4A984_CLOBO:0.00366,tr|C5VSL2|C5VSL2_CLOBO:0.00269):0.01882):0.04648,(((tr|A5N856|A5N856_CLOK5:0.02232,tr|D8GS43|D8GS43_CLOLD:0.02188):0.02882,(sp|P58254|RECA_CLOAB:0.05002,(tr|R4K2X6|R4K2X6_CLOPA:0.04948,((tr|D9SM74|D9SM74_CLOC7:0.05245,tr|W6RZ06|W6RZ06_9CLOT:0.04292):0.01157,((sp|Q0TPT0|RECA_CLOP1:0.00137,sp|Q0SSE7|RECA_CLOPS:0.00082):0.04671,((tr|R6KZS1|R6KZS1_9CLOT:0.00487,tr|R6GJH5|R6GJH5_9CLOT:0.00273):0.03661,((sp|B2V4I3|RECA_CLOBA:0.00132,sp|B2TJ69|RECA_CLOBB:0.00178):0.02816,((tr|M1MJX5|M1MJX5_9CLOT:0.00482,tr|G7LYL5|G7LYL5_9CLOT:0.00509):0.00290,(sp|P42441|RECA_CLOB8:0.00567,tr|U5MPG0|U5MPG0_CLOSA:0.01149):0.00421):0.02489):0.01734):0.00755):0.01026):0.00318):0.00240):0.00115):0.00547,((tr|A5I4H9|A5I4H9_CLOBH:0.00108,tr|B1KWJ3|B1KWJ3_CLOBM:0.00111):0.04775,(sp|Q895I5|RECA_CLOTE:0.00434,tr|U6EUZ4|U6EUZ4_CLOTA:0.00563):0.04937):0.00820):0.00920):0.00672,((tr|F9VJQ1|F9VJQ1_ARTSS:0.00467,tr|G2IHB0|G2IHB0_9CLOT:0.00545):0.06894,tr|D9SUF8|D9SUF8_CLOC7:0.09279):0.00829):0.00842):0.00640):0.00490):0.00297,(((tr|H6LJY1|H6LJY1_ACEWD:0.06191,tr|E3GMJ0|E3GMJ0_EUBLK:0.05925):0.03678,(((tr|D4K9I8|D4K9I8_9FIRM:0.00849,(tr|R6PVD6|R6PVD6_9FIRM:0.00230,tr|D4JY91|D4JY91_9FIRM:0.00187):0.01064):0.08428,((tr|R5AYQ8|R5AYQ8_9FIRM:0.05479,(tr|R6HYX4|R6HYX4_9FIRM:0.01615,tr|R5CTZ3|R5CTZ3_9FIRM:0.01214):0.05947):0.03908,((tr|R5ETA1|R5ETA1_9FIRM:0.05989,(tr|R6H049|R6H049_9FIRM:0.04541,(tr|R6LJI5|R6LJI5_9FIRM:0.02760,tr|R5IXJ7|R5IXJ7_9FIRM:0.03900):0.01510):0.00657):0.03292,(tr|R5HFA4|R5HFA4_9FIRM:0.06755,((tr|R6DA57|R6DA57_9FIRM:0.02868,(tr|R5D9B6|R5D9B6_9FIRM:0.01759,tr|R6GZR5|R6GZR5_9FIRM:0.01847):0.01432):0.02701,(tr|R5RY51|R5RY51_9FIRM:0.05139,(tr|G4KWI9|G4KWI9_OSCVS:0.03611,tr|R6TKM3|R6TKM3_9FIRM:0.03450):0.00782):0.00679):0.01354):0.01080):0.00357):0.00756):0.01026,((((((tr|R6Q8W3|R6Q8W3_9FIRM:0.02221,tr|R7BBX6|R7BBX6_9FIRM:0.02523):0.05355,(tr|R6J204|R6J204_9CLOT:0.07053,(tr|R5XCK3|R5XCK3_9FIRM:0.04179,tr|R5L1R6|R5L1R6_9CLOT:0.04157):0.01625):0.00511):0.02025,((tr|R6I4L2|R6I4L2_9FIRM:0.05565,tr|R5MEH4|R5MEH4_9FIRM:0.06485):0.01118,((tr|R6E5X8|R6E5X8_9FIRM:0.00302,tr|R5Y6K6|R5Y6K6_9FIRM:0.00100):0.06421,tr|R6PHF2|R6PHF2_9CLOT:0.07955):0.00196):0.00649):0.01405,(tr|E6U2V6|E6U2V6_ETHHY:0.07912,(tr|R6RQR8|R6RQR8_9CLOT:0.08238,(((tr|R5DTC6|R5DTC6_9FIRM:0.02382,tr|R6N733|R6N733_9FIRM:0.03567):0.03245,(tr|R6U5L2|R6U5L2_9CLOT:0.05287,tr|R7NM47|R7NM47_9FIRM:0.05749):0.00735):0.01320,(tr|R6GS12|R6GS12_9CLOT:0.05417,((tr|R6YKZ9|R6YKZ9_9FIRM:0.11429,tr|R5AFL4|R5AFL4_9CLOT:0.00090):0.02072,tr|R6N8W2|R6N8W2_9CLOT:0.04271):0.00747):0.00413):0.00246):0.01237):0.00626):0.00828,(tr|R6W612|R6W612_9FIRM:0.10937,((tr|R7EVY4|R7EVY4_9FIRM:0.06536,tr|R6TVC6|R6TVC6_9CLOT:0.07875):0.02160,((tr|R5QIT3|R5QIT3_9FIRM:0.04869,tr|R7FT20|R7FT20_9FIRM:0.04949):0.02987,tr|R6TM60|R6TM60_9FIRM:0.07965):0.00776):0.01372):0.00730):0.00550,((tr|R6BNB0|R6BNB0_9CLOT:0.01404,tr|R6CMQ2|R6CMQ2_9CLOT:0.01725):0.07407,((((tr|R7MM78|R7MM78_9FIRM:0.06062,(tr|D4LAG8|D4LAG8_RUMC1:0.00066,tr|R6ZW90|R6ZW90_9FIRM:0.00044):0.05629):0.00780,(tr|R5V849|R5V849_9FIRM:0.06024,tr|R7FCT5|R7FCT5_9FIRM:0.06965):0.00127):0.01528,(tr|R7KNJ7|R7KNJ7_9FIRM:0.07084,(tr|R6CEK1|R6CEK1_9FIRM:0.05656,(sp|P49985|RECA_RUMA7:0.03723,tr|R6T134|R6T134_9FIRM:0.03227):0.02682):0.01247):0.00422):0.02592,((tr|D4JWK0|D4JWK0_9FIRM:0.00053,tr|R6R4H7|R6R4H7_9FIRM:0.00222):0.11763,(tr|R5L734|R5L734_9FIRM:0.01063,tr|R5GQF7|R5GQF7_9FIRM:0.01490):0.08187):0.01283):0.00520):0.00758):0.00289):0.00395):0.00757,((((((tr|G2LF87|G2LF87_CHLTF:0.13192,(tr|D5MF57|D5MF57_9BACT:0.10031,((tr|C1F677|C1F677_ACIC5:0.03199,((tr|E8V5J0|E8V5J0_TERSS:0.02107,tr|I3ZLA7|I3ZLA7_TERRK:0.01866):0.01724,(tr|E8WYG3|E8WYG3_ACISM:0.02816,tr|G8NTS6|G8NTS6_GRAMM:0.02567):0.01351):0.00325):0.02439,(tr|Q1IV37|Q1IV37_KORVE:0.06169,tr|Q02AB1|Q02AB1_SOLUE:0.06835):0.00417):0.03860):0.00249):0.01159,(((((tr|D8PDX9|D8PDX9_9BACT:0.07775,(tr|J9ZBW9|J9ZBW9_LEPFM:0.06436,tr|I0IPJ1|I0IPJ1_LEPFC:0.06271):0.03061):0.01438,((sp|B0SCX2|RECA_LEPBA:0.07017,(sp|P62217|RECA_LEPIC:0.00343,tr|Q04T44|Q04T44_LEPBJ:0.00599):0.05695):0.04046,(tr|R4PV23|R4PV23_9BACT:0.03507,tr|V5RU82|V5RU82_9BACT:0.03498):0.07163):0.00511):0.00712,(((tr|E1X2P7|E1X2P7_BACMS:0.10751,((tr|D0LIM2|D0LIM2_HALO1:0.08070,(tr|S4XQ15|S4XQ15_SORCE:0.00620,tr|A9GC15|A9GC15_SORC5:0.00570):0.09921):0.01256,((tr|M4V9S2|M4V9S2_9DELT:0.05735,(sp|P62212|RECA_BDEBA:0.02075,tr|W5X350|W5X350_BDEBC:0.01794):0.03296):0.04556,(((tr|H8MS27|H8MS27_CORCM:0.02755,(tr|Q08Y00|Q08Y00_STIAD:0.01871,(tr|L7U8E7|L7U8E7_MYXSD:0.01446,tr|Q1DCH8|Q1DCH8_MYXXD:0.01103):0.00428):0.00276):0.03676,(tr|A7H7H5|A7H7H5_ANADF:0.01449,(tr|Q2IGM0|Q2IGM0_ANADE:0.00784,(tr|B8J9N8|B8J9N8_ANAD2:0.00162,tr|B4UGJ8|B4UGJ8_ANASK:0.00055):0.00565):0.01298):0.03428):0.03104,(tr|Q3A1W3|Q3A1W3_PELCD:0.06855,((tr|B3E9Z2|B3E9Z2_GEOLS:0.03115,tr|A1ATV2|A1ATV2_PELPD:0.03676):0.01031,(((tr|E8WU90|E8WU90_GEOS8:0.00898,(sp|B5ED05|RECA_GEOBB:0.00094,sp|C6E6X6|RECA_GEOSM:-0.00094):0.00909):0.01850,(tr|B9M365|B9M365_GEODF:0.01249,tr|A5GDB6|A5GDB6_GEOUR:0.01116):0.01731):0.01273,(sp|Q39Z80|RECA_GEOMG:0.03254,sp|P62215|RECA_GEOSL:0.02576):0.01256):0.00209):0.01877):0.00656):0.00716):0.00189):0.00365):0.00786,((tr|A0L826|A0L826_MAGSM:0.10173,(((((tr|B3CT01|B3CT01_ORITI:0.00150,tr|A5CCL6|A5CCL6_ORITB:0.00303):0.13991,(tr|F7XV66|F7XV66_MIDMI:0.09621,((sp|A8GY17|RECA_RICB8:0.00068,sp|Q1RKB6|RECA_RICBR:0.00042):0.01232,((sp|P41079|RECA_RICPR:0.00436,sp|Q68VY8|RECA_RICTY:0.00474):0.00603,((sp|A8EZW1|RECA_RICCK:0.00013,tr|H6PFV8|H6PFV8_RICCA:0.00097):0.00904,(((tr|A8GPU6|A8GPU6_RICAH:0.00186,tr|H8K9Q4|H8K9Q4_RICAC:0.00549):0.00396,tr|C4YXI5|C4YXI5_9RICK:0.00368):0.00116,(sp|Q4UK63|RECA_RICFE:0.00229,((sp|C3PLP0|RECA_RICAE:0.00147,(tr|B0BV65|B0BV65_RICRO:0.00129,(sp|Q92GE1|RECA_RICCN:0.00043,(sp|C4K1F5|RECA_RICPU:0.00354,tr|G0GZJ5|G0GZJ5_RICH0:0.00175):0.00044):0.00128):0.00090):0.00125,(tr|H8K307|H8K307_RICAG:0.00225,(sp|A8F2Q0|RECA_RICM5:0.00071,(tr|H8KCX4|H8KCX4_RICMS:0.00262,tr|H8KJW5|H8KJW5_RICR3:0.00328):0.00039):0.00044):0.00119):0.00388):0.00126):0.00215):0.00190):0.00372):0.07927):0.00390):0.00581,((tr|X5HLY9|X5HLY9_9RICK:0.04563,(tr|C6V522|C6V522_NEORI:0.00653,tr|Q2GDN2|Q2GDN2_NEOSM:0.00644):0.03375):0.05486,(((((sp|B3CMC0|RECA_WOLPP:0.01397,sp|Q5GSK9|RECA_WOLTR:0.01862):0.00284,tr|M9WPI0|M9WPI0_9RICK:0.00908):0.00165,(sp|P62222|RECA_WOLPM:0.00069,sp|C0R4E1|RECA_WOLWR:0.00041):0.01291):0.04446,(sp|Q5FGJ5|RECA_EHRRG:0.01672,(sp|Q3YQT7|RECA_EHRCJ:0.01214,(sp|Q2GF90|RECA_EHRCR:0.00445,(tr|V9R8H4|V9R8H4_9RICK:0.00341,tr|X5H3U3|X5H3U3_9RICK:0.00437):0.00101):0.00892):0.00551):0.03519):0.00839,((tr|D1AT35|D1AT35_ANACI:0.00755,(sp|B9KHJ1|RECA_ANAMF:0.00037,sp|Q5PBT6|RECA_ANAMM:0.00073):0.00834):0.04466,(tr|S5PIG9|S5PIG9_ANAPH:-0.01084,tr|S5PZJ8|S5PZJ8_ANAPH:0.01084):0.08337):0.00936):0.03442):0.01513):0.00202,((((((sp|Q2W9P9|RECA_MAGSA:0.02469,tr|V6F477|V6F477_9PROT:0.02052):0.02549,sp|Q2RQH9|RECA_RHORT:0.04886):0.00787,((sp|B6IS93|RECA_RHOCS:0.02497,(tr|G8ANE3|G8ANE3_AZOBR:0.01626,(sp|P62209|RECA_AZOL4:0.00368,tr|D3NTX2|D3NTX2_AZOS1:0.00523):0.00745):0.01194):0.02472,tr|D5BNR4|D5BNR4_PUNMI:0.06075):0.00243):0.00864,(tr|R5Q2J2|R5Q2J2_9PROT:0.07097,(tr|R5XQK5|R5XQK5_9PROT:0.02200,(tr|R6J2S0|R6J2S0_9PROT:0.01436,(tr|R5R5X2|R5R5X2_9PROT:0.03890,tr|R6HR88|R6HR88_9PROT:0.01606):0.00822):0.00785):0.02942):0.00212):0.00417,((tr|M4VK21|M4VK21_9PROT:0.00105,tr|G2KRP6|G2KRP6_MICAA:0.00070):0.06673,(((sp|P48289|RECA_GLUOX:0.01188,tr|K7SG21|K7SG21_GLUOY:0.01275):0.02374,(tr|C7KWP3|C7KWP3_ACEPA:0.02649,(tr|A9HM16|A9HM16_GLUDA:0.01854,(tr|D5QCF9|D5QCF9_KOMHA:0.01223,(tr|G2I1U6|G2I1U6_GLUMN:0.00289,tr|W5Y6C0|W5Y6C0_KOMXY:0.00256):0.00939):0.01047):0.00849):0.00717):0.01238,(sp|A5FXB8|RECA_ACICJ:0.04308,tr|Q2LAI8|Q2LAI8_GRABC:0.04439):0.00605):0.01446):0.00422):0.00644,(tr|J9Z2U2|J9Z2U2_9PROT:0.09171,(tr|F2I0U5|F2I0U5_PELSM:0.04860,(tr|J9YVH1|J9YVH1_9PROT:0.02184,tr|Q4FMX8|Q4FMX8_PELUB:0.02476):0.03098):0.04085):0.00694):0.00528):0.00413,((tr|I3TJN0|I3TJN0_TISMK:0.06650,((tr|D5AU57|D5AU57_RHOCB:0.03500,((sp|A3PLJ2|RECA_RHOS1:0.00609,sp|A4WV48|RECA_RHOS5:0.00681):0.01979,(tr|S5YWN6|S5YWN6_PARAH:0.00955,tr|A1AZL5|A1AZL5_PARDP:0.01092):0.01717):0.01319):0.01255,((tr|Q28QV9|Q28QV9_JANSC:0.03220,(tr|F9Y5X5|F9Y5X5_KETVW:0.00796,tr|E3F2D6|E3F2D6_KETVY:-0.00625):0.01896):0.00990,(((sp|Q5LRU0|RECA_RUEPO:0.02368,((tr|Q165U4|Q165U4_ROSDO:0.00575,tr|F7ZJJ8|F7ZJJ8_ROSLO:0.00852):0.02375,(tr|Q1GHA3|Q1GHA3_RUEST:0.01436,(tr|V9VPM8|V9VPM8_9RHOB:0.01496,(tr|I7ECH5|I7ECH5_PHAG2:0.00148,tr|V9WIF7|V9WIF7_9RHOB:0.00064):0.01631):0.00127):0.01007):0.00277):0.00703,tr|W8SS02|W8SS02_9RHOB:0.02151):0.01096,(tr|A8LLK7|A8LLK7_DINSH:0.04200,(tr|M9RBC3|M9RBC3_9RHOB:0.01172,tr|M9RP24|M9RP24_9RHOB:0.00661):0.03492):0.00057):0.00345):0.00508):0.04176):0.00232,((((tr|E0TDW0|E0TDW0_PARBH:0.05278,tr|Q0AQY8|Q0AQY8_MARMM:0.04776):0.01137,(tr|C6XLQ4|C6XLQ4_HIRBI:0.04581,tr|Q0BYM2|Q0BYM2_HYPNA:0.04723):0.00997):0.00728,((tr|E3I0B0|E3I0B0_RHOVT:0.06121,(tr|V5SFY5|V5SFY5_9RHIZ:0.06275,(tr|F8J601|F8J601_HYPSM:0.03430,(tr|D8JQH0|D8JQH0_HYPDA:0.00875,tr|N0B4E7|N0B4E7_9RHIZ:0.00995):0.01678):0.01326):0.01504):0.00773,(tr|G4RE92|G4RE92_PELHB:0.05756,(((((sp|A6X0E8|RECA_OCHA4:0.01003,(tr|C7LCF2|C7LCF2_BRUMC:0.00183,(sp|B2S648|RECA_BRUA1:0.00048,sp|B0CH00|RECA_BRUSI:0.00142):0.00149):0.00787):0.01571,((sp|Q11IW6|RECA_CHESB:0.01760,sp|Q98NQ6|RECA_RHILO:0.01544):0.01275,(((sp|P27865|RECA_RHIME:0.00336,sp|A6U9N5|RECA_SINMW:0.00470):0.00375,(tr|I3X9R0|I3X9R0_RHIFR:0.00465,(sp|C3MD93|RECA_RHISN:0.00090,tr|G9A701|G9A701_RHIFH:0.00128):0.00429):0.00195):0.01578,(sp|B9JX56|RECA_AGRVS:0.02350,((tr|F0L6Z3|F0L6Z3_AGRSH:0.00500,(sp|P33156|RECA_AGRT5:0.00059,tr|U4Q8M2|U4Q8M2_9RHIZ:0.00051):0.00733):0.00780,(tr|H6UEQ7|H6UEQ7_9RHIZ:0.01257,((sp|B9JFS7|RECA_AGRRK:0.00229,tr|L0LMS0|L0LMS0_RHITR:0.00343):0.00530,((sp|Q1MFZ8|RECA_RHIL3:0.00052,tr|C6AZP2|C6AZP2_RHILS:0.00057):0.00447,(sp|B3PPU4|RECA_RHIE6:0.00307,sp|Q2K7T3|RECA_RHIEC:0.00563):0.00331):0.00116):0.00310):0.00217):0.00553):0.00244):0.00316):0.00394):0.01158,(((tr|E6YIA2|E6YIA2_BARC7:0.01688,(sp|A1USS3|RECA_BARBK:0.01361,tr|M1N402|M1N402_BARAA:0.01570):0.00181):0.00057,(((sp|Q6FZF0|RECA_BARQU:0.00347,(sp|Q6G2Z3|RECA_BARHE:0.00272,tr|X5M547|X5M547_BARHN:0.00032):0.00064):0.00232,(sp|A9IVY9|RECA_BART1:0.00603,(tr|M1P2Y1|M1P2Y1_BARVW:0.00403,tr|C6AEB3|C6AEB3_BARGA:0.00441):0.00377):0.00231):0.00710,tr|N6UQL9|N6UQL9_9RHIZ:0.02422):0.00487):0.02595,(tr|L0EUV5|L0EUV5_LIBCB:0.05619,(tr|U6B838|U6B838_9RHIZ:0.03601,(tr|E4UDT6|E4UDT6_LIBSC:0.02552,tr|M4Q202|M4Q202_LIBAS:0.03977):0.00757):0.02409):0.01718):0.00253):0.00597,((((tr|F7QPK7|F7QPK7_9BRAD:0.01650,((tr|I0G4L4|I0G4L4_9BRAD:0.00307,(sp|Q89I84|RECA_BRADU:0.00298,(tr|G7DRA9|G7DRA9_BRAJP:0.00071,tr|H5YMJ2|H5YMJ2_9BRAD:0.00278):0.00113):0.00056):0.00863,(tr|A4YXR0|A4YXR0_BRASO:0.00193,(tr|M4ZR60|M4ZR60_9BRAD:0.00207,tr|A5EMM4|A5EMM4_BRASB:0.00309):0.00110):0.00698):0.00903):0.00330,(((sp|Q1QMW2|RECA_NITHX:0.00875,sp|Q3ST50|RECA_NITWN:0.00534):0.01026,((sp|Q9XBC1|RECA_RHOPA:0.00506,(tr|Q13AC3|Q13AC3_RHOPS:0.00553,(tr|Q2ITM5|Q2ITM5_RHOP2:0.00565,(tr|Q218Q7|Q218Q7_RHOPB:0.00378,tr|Q07R91|Q07R91_RHOP5:0.00700):0.00475):0.00515):0.00351):0.00243,tr|E6VIB0|E6VIB0_RHOPX:0.00701):0.00487):0.00223,tr|B6JBM2|B6JBM2_OLICO:0.02075):0.00377):0.02008,(tr|D7A1A1|D7A1A1_STAND:0.02669,(tr|A8ICX1|A8ICX1_AZOC5:0.01712,tr|A7IMQ9|A7IMQ9_XANP2:0.01930):0.00766):0.01997):0.00639,(((sp|B8IP29|RECA_METNO:0.00037,sp|B0UGP0|RECA_METS4:0.00072):0.01639,(sp|B1LWT6|RECA_METRJ:0.00916,(tr|C5ATG2|C5ATG2_METEA:0.00149,tr|B1ZC93|B1ZC93_METPB:0.00244):0.00943):0.00537):0.02909,(tr|B8ETR1|B8ETR1_METSB:0.02716,(tr|J7Q3W2|J7Q3W2_METSZ:0.02832,tr|B2IHX1|B2IHX1_BEII9:0.02428):0.00211):0.01564):0.00592):0.00150):0.00618,(sp|A7HWA4|RECA_PARL1:0.03383,(tr|G8PS39|G8PS39_PSEUV:0.02629,tr|F2J462|F2J462_POLGS:0.02357):0.01328):0.00505):0.00753):0.00136):0.00206):0.00359,((tr|D9QF05|D9QF05_BRESC:0.06256,(tr|E8RUV3|E8RUV3_ASTEC:0.04985,(tr|B4RHD9|B4RHD9_PHEZH:0.03280,(sp|B0SZN2|RECA_CAUSK:0.01960,(sp|B8H3I7|RECA_CAUCN:0.00930,tr|D5VFE4|D5VFE4_CAUST:0.01213):0.00719):0.01745):0.00715):0.01064):0.02491,((tr|F8ETM8|F8ETM8_ZYMMT:0.01197,(sp|Q9X5D8|RECA_ZYMMO:0.00002,(tr|C8WFM9|C8WFM9_ZYMMN:0.00348,tr|W6IU95|W6IU95_ZYMMB:0.00276):0.00003):0.01117):0.03833,((tr|A5V3L4|A5V3L4_SPHWW:0.03022,(((tr|Q2G8V4|Q2G8V4_NOVAD:0.02124,tr|Q1GSD4|Q1GSD4_SPHAL:0.02802):0.00420,(tr|Q2N9K3|Q2N9K3_ERYLH:0.01912,tr|F6IGZ6|F6IGZ6_9SPHN:0.01854):0.00644):0.00343,tr|G2IS38|G2IS38_9SPHN:0.01963):0.00358):0.00423,(tr|W0A5D1|W0A5D1_9SPHN:0.02889,(tr|M4S8N8|M4S8N8_9SPHN:0.01878,(tr|F6ET08|F6ET08_SPHCR:0.00618,tr|D4Z683|D4Z683_SPHJU:0.00587):0.01598):0.00423):0.00428):0.01192):0.02502):0.00499):0.00403):0.00184):0.00810):0.00350,(((((((((tr|C7RC60|C7RC60_KANKD:0.07530,((sp|Q83CQ4|RECA_COXBU:0.00074,tr|B6J6Y7|B6J6Y7_COXB1:0.00176):0.07002,(tr|I4WYA7|I4WYA7_9GAMM:0.02827,(tr|A0A023NQB4|A0A023NQB4_9GAMM:0.01724,tr|H8KZB5|H8KZB5_FRAAD:0.02027):0.00761):0.04115):0.00371):0.00166,(sp|Q31F89|RECA_THICR:0.05053,(tr|F6DBG7|F6DBG7_THICA:0.01137,tr|W0DT37|W0DT37_9GAMM:0.00720):0.03927):0.01513):0.00227,(((tr|D5BZJ4|D5BZJ4_NITHN:0.02222,(tr|D8KBY3|D8KBY3_NITWC:0.00453,tr|Q3JCL0|Q3JCL0_NITOC:0.00828):0.01975):0.03994,(((sp|B8GQV3|RECA_THISH:0.02773,tr|W8KG42|W8KG42_HALHR:0.03953):0.00783,(tr|D3SAQ8|D3SAQ8_THISK:0.03518,(tr|L0DVR0|L0DVR0_THIND:0.00415,tr|W0DMF3|W0DMF3_9GAMM:0.00537):0.03657):0.00646):0.01249,(sp|A1WXK7|RECA_HALHL:0.04966,(sp|Q0A8K5|RECA_ALKEH:0.03686,(tr|U5T0P6|U5T0P6_9GAMM:0.02252,tr|R4VK05|R4VK05_9GAMM:0.02166):0.02086):0.01061):0.00766):0.00409):0.00485,((((tr|L0H0Q3|L0H0Q3_9GAMM:0.04631,(tr|W0E7B7|W0E7B7_MARPU:0.03379,(tr|D3RRY3|D3RRY3_ALLVD:0.01821,tr|I3Y730|I3Y730_THIV6:0.02256):0.01662):0.01700):0.00566,tr|V4IUF8|V4IUF8_9GAMM:0.04082):0.00265,tr|S6CGC1|S6CGC1_9GAMM:0.05795):0.00303,(tr|V4JC21|V4JC21_9GAMM:0.06586,(tr|I1XJB8|I1XJB8_METNJ:0.02020,tr|I1YEQ8|I1YEQ8_METFJ:0.02043):0.01090):0.01143):0.00674):0.00261):0.00259,(tr|W0BG89|W0BG89_9GAMM:0.03563,(sp|Q5X4B5|RECA_LEGPA:0.01386,tr|D3HRE5|D3HRE5_LEGLN:0.01637):0.01983):0.03167):0.00412,(tr|F9ZTF9|F9ZTF9_ACICS:0.02303,(sp|B7J7A9|RECA_ACIF2:0.00505,tr|G0JKW3|G0JKW3_9GAMM:0.01201):0.01796):0.05554):0.00431,(((sp|Q60BS8|RECA_METCA:0.05596,(tr|F9ZXS4|F9ZXS4_METMM:0.02838,(tr|H8GR78|H8GR78_METAL:0.01798,tr|G4T0C1|G4T0C1_META2:0.02483):0.00847):0.02994):0.00540,(tr|K0C5F0|K0C5F0_CYCSP:0.07543,(((tr|G7USD7|G7USD7_PSEUP:0.02449,(((sp|Q3BUQ9|RECA_XANC5:0.00129,(sp|P0A0W4|RECA_XANAC:0.00278,tr|U4M2H5|U4M2H5_9XANT:0.00028):0.00026):0.00626,(sp|Q4UTR4|RECA_XANC8:0.00608,(tr|V7ZDZ4|V7ZDZ4_9XANT:0.01098,tr|A0A023Y4B6|A0A023Y4B6_9GAMM:0.01103):0.00180):0.00380):0.00075,(sp|Q2P1M9|RECA_XANOM:0.00169,tr|G7TJ60|G7TJ60_XANOB:0.00157):0.00725):0.00530):0.00149,(tr|D2UDM9|D2UDM9_XANAP:0.01406,(sp|B2I680|RECA_XYLF2:0.00280,(sp|Q9PH23|RECA_XYLFA:0.00095,sp|B0U1K8|RECA_XYLFM:0.00132):0.00014):0.02043):0.00082):0.00228,((sp|B4SRB0|RECA_STRM5:0.00418,(sp|B2FL31|RECA_STRMK:0.00012,tr|G0JVH5|G0JVH5_STEMA:0.00097):0.00089):0.01507,tr|E6WRS1|E6WRS1_PSEUU:0.02252):0.00750):0.06592):0.00817):0.00340,tr|D0KXP4|D0KXP4_HALNC:0.10561):0.00235):0.00423,((((((((tr|B2UGD9|B2UGD9_RALPJ:0.01099,((sp|Q8Y1Y6|RECA_RALSO:0.00211,tr|D8N7S8|D8N7S8_RALSL:0.00338):0.00178,(tr|F6G3Z7|F6G3Z7_RALS8:0.00101,(tr|B5SGP7|B5SGP7_RALSL:0.00050,tr|D8NYA8|D8NYA8_RALSL:0.00117):0.00033):0.00124):0.00804):0.02748,((tr|E5AL01|E5AL01_BURRH:0.01719,(((sp|Q62MH0|RECA_BURMA:0.00294,(tr|W6C1Q0|W6C1Q0_BURTH:0.00018,tr|N0ADX8|N0ADX8_BURTH:0.00132):0.00202):0.00706,((tr|F2LAE6|F2LAE6_BURGS:0.00424,tr|C5ACU5|C5ACU5_BURGB:0.00311):0.00787,(((tr|Q0BC68|Q0BC68_BURCM:0.00345,tr|A4JHK1|A4JHK1_BURVG:0.00476):0.00134,(sp|B4EBY3|RECA_BURCJ:0.00087,sp|A9AFT0|RECA_BURM1:0.00063):0.00165):0.00053,(sp|Q39D93|RECA_BURS3:0.00253,tr|B1JY17|B1JY17_BURCC:0.00240):0.00082):0.00421):0.00188):0.00488,((tr|R4WMY5|R4WMY5_9BURK:0.00354,tr|G8M4J9|G8M4J9_9BURK:0.00688):0.00881,(tr|B2JDB5|B2JDB5_BURP8:0.00865,((tr|E1T8R4|E1T8R4_BURSG:0.00165,(tr|E8YPB9|E8YPB9_9BURK:0.00049,tr|D5WCK2|D5WCK2_BURSC:0.00169):0.00084):0.00363,(tr|Q13UH6|Q13UH6_BURXL:0.00523,tr|B2SYF4|B2SYF4_BURPP:0.00493):0.00109):0.00264):0.00392):0.00135):0.00118):0.01340,(tr|V5UCX0|V5UCX0_9BURK:0.02448,(sp|Q1LR74|RECA_RALME:0.01147,(sp|Q0KE78|RECA_CUPNH:0.00451,(sp|Q475M4|RECA_CUPPJ:0.00510,sp|B2AHB8|RECA_CUPTR:0.00529):0.00125):0.00529):0.01227):0.00583):0.00665):0.01152,((tr|M1SY06|M1SY06_9PROT:0.01096,(tr|B1XRZ6|B1XRZ6_POLNS:0.00733,tr|A4SZY2|A4SZY2_POLSQ:0.00572):0.00324):0.04102,((tr|E8UDS5|E8UDS5_TAYEM:0.01049,tr|G4QB58|G4QB58_TAYAM:0.01372):0.03482,(((tr|M1LVR3|M1LVR3_9PROT:0.01548,(tr|M1LXX0|M1LXX0_9PROT:0.00602,tr|M1LYK0|M1LYK0_9PROT:0.01035):0.00661):0.01880,(tr|M1LP91|M1LP91_9PROT:0.03546,tr|M1LM20|M1LM20_9PROT:0.02949):0.00197):0.01689,((tr|I3UBM0|I3UBM0_ADVKW:0.01243,tr|W0PEH6|W0PEH6_9BURK:0.01639):0.00850,((sp|A9IKD2|RECA_BORPD:0.01134,(sp|P0A449|RECA_BORBR:0.01177,((tr|E3HEF6|E3HEF6_ACHXA:0.00488,(tr|V9RTG8|V9RTG8_ALCXX:0.00049,tr|R4XM56|R4XM56_ALCXX:0.00169):0.00099):0.00654,(sp|Q2KYE8|RECA_BORA1:0.00800,tr|X4ZRT7|X4ZRT7_9BORD:0.00670):0.00548):0.00486):0.00302):0.00965,(tr|F4GUR0|F4GUR0_PUSST:0.02626,tr|W8X3R7|W8X3R7_CASDE:0.02578):0.00285):0.00178):0.01302):0.00610):0.01098):0.00593):0.00728,((tr|H5WKZ3|H5WKZ3_9BURK:0.03202,tr|I0HYA6|I0HYA6_RUBGI:0.02510):0.00920,(((sp|A1VUC3|RECA_POLNA:0.01698,tr|Q122H4|Q122H4_POLSJ:0.01194):0.03332,((tr|Q21RF6|Q21RF6_ALBFT:0.02624,tr|U5N8U4|U5N8U4_9BURK:0.03466):0.01146,((((tr|K0IG51|K0IG51_9BURK:0.00866,tr|A1WET8|A1WET8_VEREI:0.00831):0.00586,tr|F0QA86|F0QA86_ACIAP:0.01500):0.00096,(tr|B9MHR9|B9MHR9_ACIET:0.01713,(tr|E8TX26|E8TX26_ALIDB:0.01525,(sp|A9BQB0|RECA_DELAS:0.01588,tr|D0IYD0|D0IYD0_COMT2:0.01526):0.00759):0.00053):0.00348):0.00401,(tr|F5Y292|F5Y292_RAMTT:0.01385,(tr|E6UYU8|E6UYU8_VARPE:0.00596,(tr|T1XJZ3|T1XJZ3_VARPD:0.00201,tr|C5CRC1|C5CRC1_VARPS:0.00223):0.00160):0.00621):0.00654):0.01086):0.00663):0.00113,(sp|A2SBU8|RECA_METPP:0.01905,tr|B1XY03|B1XY03_LEPCP:0.02398):0.01204):0.00077):0.02050):0.00259,((tr|D8IYL4|D8IYL4_HERSS:0.02258,(sp|A6T204|RECA_JANMA:0.00403,(sp|A4G8B3|RECA_HERAR:0.00432,tr|G0AFX8|G0AFX8_COLFT:0.00701):0.00343):0.01868):0.04006,((tr|R7C535|R7C535_9BURK:0.07653,tr|R7IJE2|R7IJE2_9BURK:0.05567):0.01462,((tr|R5PJ33|R5PJ33_9BURK:0.08387,tr|R7KNN5|R7KNN5_9BURK:0.07348):0.00128,tr|R5EEL9|R5EEL9_9BURK:0.11306):0.01000):0.00645):0.00960):0.01429,(tr|D6CKY7|D6CKY7_THIA3:0.05026,(tr|H0PWV0|H0PWV0_9RHOO:0.02156,(sp|Q5P3R8|RECA_AROAE:0.01547,(sp|A1K2R9|RECA_AZOSB:0.01601,tr|C4ZIX0|C4ZIX0_THASP:0.01350):0.00258):0.00415):0.03037):0.00578):0.00799,((((sp|Q2YD43|RECA_NITMU:0.03794,((sp|Q0AHX4|RECA_NITEC:0.01254,sp|Q82TF6|RECA_NITEU:0.01266):0.01882,(tr|F9ZKN9|F9ZKN9_9PROT:0.01362,tr|F8GGI5|F8GGI5_NITSI:0.00950):0.01682):0.00695):0.01436,(tr|D5CU21|D5CU21_SIDLE:0.03893,tr|D9SC87|D9SC87_GALCS:0.04421):0.00627):0.00319,(tr|Q3SGU3|Q3SGU3_THIDA:0.04240,(tr|S6AJJ2|S6AJJ2_9PROT:0.03091,((tr|D7DL82|D7DL82_METV0:0.02907,tr|C6WY07|C6WY07_METML:0.02581):0.01412,(sp|Q1H3U7|RECA_METFK:0.01327,(tr|E4QL69|E4QL69_METS6:0.00093,tr|C6X7G8|C6X7G8_METGS:0.00119):0.01379):0.01842):0.00542):0.00828):0.00290):0.00341,(tr|C7RQE1|C7RQE1_ACCPU:0.05237,(sp|Q477V3|RECA_DECAR:0.03857,tr|G8QH24|G8QH24_AZOSU:0.03617):0.01837):0.00232):0.00575):0.00981,((sp|C1D4J2|RECA_LARHH:0.04034,(sp|Q7NXL9|RECA_CHRVO:0.02405,tr|G2IVW5|G2IVW5_PSEUL:0.02601):0.01775):0.02478,(tr|X2HDP2|X2HDP2_9NEIS:0.03861,((sp|Q5F8M9|RECA_NEIG1:0.00193,(sp|A1KUQ0|RECA_NEIMF:0.00024,tr|A9M0G4|A9M0G4_NEIM0:-0.00024):0.00027):0.00030,(sp|P56987|RECA_NEIMA:0.00086,(sp|P0DH59|RECA_NEIMB:0.00053,tr|E4ZDP8|E4ZDP8_NEIL0:0.00197):0.00142):0.00067):0.03903):0.03865):0.01095):0.00652):0.00420,(sp|A5EW90|RECA_DICNV:0.09157,((((((((sp|Q7VNS7|RECA_HAEDU:0.01291,(tr|B0BQ84|B0BQ84_ACTPJ:0.00410,tr|K0G5G9|K0G5G9_ACTSU:0.00677):0.00508):0.00970,(tr|S5P1G8|S5P1G8_PASHA:0.01650,tr|W0Q9F3|W0Q9F3_9PAST:0.01328):0.00341):0.01468,((tr|W0QY83|W0QY83_BIBTR:0.00149,tr|W0RC74|W0RC74_BIBTR:0.00127):0.03348,(tr|B8F639|B8F639_HAEPS:0.00068,tr|R9XNB5|R9XNB5_HAEPR:0.00083):0.03075):0.00275):0.04413,((((tr|E1W329|E1W329_HAEP3:0.01577,(sp|Q4QMV2|RECA_HAEI8:0.00065,tr|E4QYE7|E4QYE7_HAEI6:0.00173):0.01942):0.01595,(sp|Q65QB0|RECA_MANSM:0.02591,tr|A6VKZ3|A6VKZ3_ACTSZ:0.04015):0.00431):0.01168,(sp|P95526|RECA_PASMU:0.03915,tr|F4HFK5|F4HFK5_GALAU:0.03951):0.00404):0.00427,((sp|Q0I4T0|RECA_HISS1:0.00038,sp|B0UWL1|RECA_HISS2:0.00072):0.03360,(tr|C6AJV1|C6AJV1_AGGAN:0.00524,(tr|C9R1J6|C9R1J6_AGGAD:-0.00115,tr|X2JSS3|X2JSS3_AGGAC:0.00115):0.00762):0.04336):0.00372):0.02224):0.02141,tr|R5EYP7|R5EYP7_9GAMM:0.10735):0.00458,((tr|A1T002|A1T002_PSYIN:0.04664,tr|M4UAQ4|M4UAQ4_9GAMM:0.04989):0.01754,(((tr|A0A059UWQ1|A0A059UWQ1_PSEPU:0.00961,tr|A4XPD2|A4XPD2_PSEMY:0.00974):0.08394,((((sp|A1S4E7|RECA_SHEAM:0.02709,(((sp|B8E8U2|RECA_SHEB2:0.00485,(sp|Q8EBS0|RECA_SHEON:0.00170,sp|A4Y933|RECA_SHEPC:0.00091):0.00177):0.00568,(sp|Q12PY2|RECA_SHEDO:0.00940,sp|Q086A0|RECA_SHEFN:0.01361):0.00173):0.01236,((sp|A8FST8|RECA_SHESH:0.01125,sp|B1KPS6|RECA_SHEWM:0.00922):0.01066,(tr|D4ZAU1|D4ZAU1_SHEVD:0.02115,(sp|A3QC87|RECA_SHELP:0.02049,(sp|B8CJQ6|RECA_SHEPW:0.01336,(sp|B0TK14|RECA_SHEHH:0.00688,sp|A8H1T5|RECA_SHEPA:0.00808):0.00371):0.00866):0.00066):0.00207):0.00338):0.00502):0.02417,(((((sp|Q7N7A6|RECA_PHOLL:0.00483,tr|C7BHV8|C7BHV8_PHOAA:0.00695):0.00660,(tr|I0DRS7|I0DRS7_PROSM:0.00917,(tr|K8WTB8|K8WTB8_9ENTR:0.00830,tr|K8WBT9|K8WBT9_PRORE:0.00822):0.00103):0.00440):0.00430,((sp|Q9X5P5|RECA_XENNA:0.00808,tr|D3V426|D3V426_XENBS:0.00869):0.01057,(tr|J7TMD6|J7TMD6_MORMO:0.01463,sp|B4EUV6|RECA_PROMH:0.02101):0.00160):0.00702):0.00823,((((tr|C6CMT0|C6CMT0_DICZE:0.00173,tr|D2BUH4|D2BUH4_DICD5:0.00234):0.00307,(tr|E0SC75|E0SC75_DICD3:0.00508,tr|C6CBL7|C6CBL7_DICDC:0.00593):0.00299):0.01062,((tr|G7LRA6|G7LRA6_9ENTR:0.00794,(((sp|Q2NVL3|RECA_SODGM:0.00623,(tr|W0HMT3|W0HMT3_9ENTR:0.00754,tr|W0HWR2|W0HWR2_9ENTR:0.00006):0.00174):0.01021,(tr|H2IVB3|H2IVB3_RAHAC:0.00949,(((sp|A7FLR9|RECA_YERP3:0.00110,sp|A4TQ50|RECA_YERPP:0.00231):0.00120,tr|W8GCU5|W8GCU5_9ENTR:0.00138):0.00082,sp|A1JK01|RECA_YERE8:0.00151):0.00530):0.00382):0.00423,((tr|W0LG81|W0LG81_SERFO:0.00267,(sp|A8GA07|RECA_SERP5:0.00089,tr|G0C3V5|G0C3V5_9ENTR:0.00035):0.00324):0.00064,(tr|L7ZFZ6|L7ZFZ6_SERMA:0.00198,tr|L0MB66|L0MB66_SERMA:0.00342):0.00195):0.00586):0.00036):0.00294,(sp|Q6D1S8|RECA_PECAS:0.00378,(tr|D0KJ87|D0KJ87_PECWW:0.00356,(sp|C6DCR1|RECA_PECCP:0.00073,tr|J7KZK4|J7KZK4_PECCC:0.00037):0.00102):0.00117):0.00801):0.00838):0.00279,((tr|X3X657|X3X657_SALEN:-0.01301,((tr|I2B658|I2B658_SHIBC:0.01265,(sp|A7MJ38|RECA_CROS8:0.00111,tr|C9XYZ4|C9XYZ4_CROTZ:0.00040):0.00856):0.00727,((tr|W6JA74|W6JA74_9ENTR:0.00549,((sp|B5XVB6|RECA_KLEP3:0.00097,sp|A6TCW1|RECA_KLEP7:0.00314):0.00045,(tr|G8WAV2|G8WAV2_KLEOK:0.00079,(((tr|M9W8V0|M9W8V0_RAOOR:0.00384,sp|A4WDQ8|RECA_ENT38:0.00432):0.00121,((tr|G0DY54|G0DY54_ENTAK:0.00052,tr|G2S7J1|G2S7J1_ENTAL:0.00099):0.00107,(tr|D5C8H7|D5C8H7_ENTCC:0.00158,(tr|X5GIG0|X5GIG0_ENTAS:0.00122,tr|W0BLA8|W0BLA8_ENTCL:0.00127):0.00022):0.00043):0.00046):0.00051,(tr|D6DX52|D6DX52_ENTCL:0.00285,tr|L0LZI3|L0LZI3_ENTBF:0.00327):0.00072):0.00062):0.00020):0.00298):0.00260,((tr|A0A023V478|A0A023V478_CITFR:0.00258,(tr|S5MZL6|S5MZL6_SALBN:0.00069,(tr|D2TLF9|D2TLF9_CITRI:0.00041,((sp|B5F352|RECA_SALA4:-0.00036,(sp|Q5PF15|RECA_SALPA:0.00070,tr|X3JH55|X3JH55_SALEN:0.00255):0.00023):0.00048,tr|X3WN84|X3WN84_SALEN:0.00036):0.00103):0.00022):0.00192):0.00151,(tr|E3G6H7|E3G6H7_ENTLS:0.00405,(sp|A8ANQ3|RECA_CITK8:0.00285,(sp|A7ZQC8|RECA_ECO24:0.00006,tr|C9R0V0|C9R0V0_ECOD1:0.00273):0.00473):0.00261):0.00296):0.00093):0.00699):0.00788):0.00436,(((tr|U3U3U8|U3U3U8_9ENTR:0.00557,tr|E6WG83|E6WG83_PANSA:0.00256):0.00563,((tr|E1SBX8|E1SBX8_PANVC:0.00615,(tr|G7UH12|G7UH12_PANAN:0.00084,tr|D4GLE8|D4GLE8_PANAM:0.00067):0.00958):0.00743,(sp|B2VHD6|RECA_ERWT9:0.00468,(tr|D4HX64|D4HX64_ERWAC:0.00223,(tr|D8MW07|D8MW07_ERWBE:0.00711,(tr|E3DHN3|E3DHN3_ERWSE:0.00089,tr|D0FV80|D0FV80_ERWPE:0.00058):0.00080):0.00169):0.00367):0.00838):0.00344):0.00629,tr|U3U744|U3U744_9BACT:0.04020):0.00138):0.00542):0.00468):0.00423,(tr|E0WR44|E0WR44_9ENTR:0.04757,(sp|C4K841|RECA_HAMD5:0.04152,(sp|Q1LTQ3|RECA_BAUCH:0.04547,tr|F7XXJ9|F7XXJ9_MOREP:0.04972):0.01224):0.00365):0.00310):0.00926):0.00663,(tr|D4G7M5|D4G7M5_RIEPU:0.10756,(sp|Q8D2W7|RECA_WIGBR:0.05667,tr|H6Q582|H6Q582_WIGGL:0.06708):0.03587):0.02370):0.01355,((sp|Q6LMU2|RECA_PHOPR:0.04068,(((tr|B7VK57|B7VK57_VIBSL:0.02479,(sp|F7YQ08|RECA_VIBA7:0.02377,(tr|F0LWF0|F0LWF0_VIBFN:0.01819,((sp|A5F9B5|RECA_VIBC3:0.00808,sp|Q8DC51|RECA_VIBVU:0.01463):0.00392,(tr|A7MYT7|A7MYT7_VIBCB:0.00686,((tr|U3AHU4|U3AHU4_VIBAL:0.00097,(tr|D0M7Q2|D0M7Q2_VIBSE:0.00269,tr|H2IBM3|H2IBM3_9VIBR:0.00656):0.00237):0.00102,sp|Q87LR1|RECA_VIBPA:0.00118):0.00215):0.00891):0.00076):0.00547):0.00602):0.00184,sp|Q5E7G6|RECA_VIBF1:0.02065):0.00567,sp|B6ENH8|RECA_ALISL:0.01875):0.00650):0.02252,(sp|Q47WN3|RECA_COLP3:0.03064,tr|K7AKD6|K7AKD6_9ALTE:0.04146):0.02623):0.00838):0.00459):0.00764,((sp|Q5QUB8|RECA_IDILO:0.04797,(tr|E6RQ26|E6RQ26_PSEU9:0.00602,tr|Q3IFN0|Q3IFN0_PSEHT:0.00751):0.03956):0.00400,(((tr|H2FUV0|H2FUV0_OCESG:0.03845,((sp|A0KPG3|RECA_AERHH:0.00130,tr|X4UFF3|X4UFF3_AERHY:0.00469):0.00328,((tr|A0A023RN54|A0A023RN54_AERME:0.00109,sp|P94190|RECA_AERS4:0.00801):0.00121,tr|F4DDY0|F4DDY0_AERVB:0.00132):0.00235):0.03318):0.01028,(sp|C4LBQ0|RECA_TOLAT:0.04600,(tr|X2H668|X2H668_9GAMM:0.03515,(sp|C5BGH6|RECA_EDWI9:0.00336,tr|M4TNL1|M4TNL1_9ENTR:0.00201):0.03567):0.01203):0.00327):0.00751,(tr|E1ST08|E1ST08_FERBD:0.05234,((tr|F5ZEB9|F5ZEB9_ALTSS:0.01902,(sp|B4RVU1|RECA_ALTMD:0.00694,(tr|K0CLN6|K0CLN6_ALTME:0.00272,tr|K0CYD0|K0CYD0_ALTMS:0.00092):0.00165):0.00960):0.01693,(tr|G4QM33|G4QM33_GLANF:0.02624,(sp|Q15QS3|RECA_PSEA6:0.00101,tr|F4ARS9|F4ARS9_GLAS4:0.00118):0.02463):0.00638):0.01654):0.00216):0.00288):0.00949):0.00281):0.00489):0.00837,((((tr|W8G3J5|W8G3J5_9GAMM:0.06304,((sp|Q2SBR7|RECA_HAHCH:0.04181,(tr|M1F8X4|M1F8X4_9ALTE:0.03184,(sp|A1U2E3|RECA_MARAV:0.00871,tr|E4PG70|E4PG70_MARAH:0.00957):0.01533):0.02258):0.01266,((tr|F2K211|F2K211_MARM1:0.02056,(tr|A6W1Q4|A6W1Q4_MARMS:0.01676,tr|F6D0X0|F6D0X0_MARPP:0.01761):0.00423):0.03969,(tr|A4AAD1|A4AAD1_9GAMM:0.03294,tr|A4AAG4|A4AAG4_9GAMM:0.07334):0.02377):0.00895):0.00371):0.00286,(sp|Q1QZX3|RECA_CHRSD:0.02572,tr|E1V8H3|E1V8H3_HALED:0.02499):0.04130):0.00641,((tr|Q0VNJ9|Q0VNJ9_ALCBS:0.01257,tr|K0CFE1|K0CFE1_ALCDB:0.01797):0.04453,(tr|E1VIB4|E1VIB4_9GAMM:0.06000,(tr|F3E8G8|F3E8G8_PSESL:0.05868,(tr|A0A059UX29|A0A059UX29_PSEPU:0.00191,(((((sp|Q4KHC1|RECA_PSEF5:0.00378,tr|I4XW80|I4XW80_9PSED:0.00432):0.00548,(sp|Q48F94|RECA_PSE14:0.00776,tr|W0H6G7|W0H6G7_PSECI:0.00830):0.00261):0.00373,((tr|F2K8I4|F2K8I4_PSEBN:0.00478,(sp|Q3KH38|RECA_PSEPF:0.00073,tr|V8R9X0|V8R9X0_9PSED:0.00037):0.00322):0.00958,(tr|V9QSW6|V9QSW6_9PSED:0.00158,(sp|C3KDG0|RECA_PSEFS:0.00093,tr|M4JZC5|M4JZC5_9PSED:0.00057):0.00173):0.00745):0.00342):0.01570,(((tr|F6AEG9|F6AEG9_PSEF1:0.01001,(tr|F4DNX8|F4DNX8_PSEMN:0.00680,tr|A4XWQ4|A4XWQ4_PSEMY:0.00573):0.00513):0.00855,((tr|A4VJP2|A4VJP2_PSEU5:-0.00039,tr|F2MX98|F2MX98_PSEU6:0.00039):0.00302,((tr|I4CS11|I4CS11_PSEST:0.00080,(tr|L0GN01|L0GN01_PSEST:0.00257,tr|F8H4G9|F8H4G9_PSEUT:0.00118):0.00122):0.00065,(tr|W8R5C3|W8R5C3_PSEST:0.00247,tr|I7A7A0|I7A7A0_PSEST:0.01282):0.00103):0.00524):0.00773):0.00400,(tr|S6AMU8|S6AMU8_PSERE:0.01774,(sp|A6V1H2|RECA_PSEA7:0.01463,(sp|C1DSQ4|RECA_AZOVD:0.01695,(tr|A0A024HCV9|A0A024HCV9_PSESB:0.01228,tr|M4XDP1|M4XDP1_PSEDE:0.01137):0.00421):0.00308):0.00436):0.00504):0.00126):0.00354,(((sp|B1JDA2|RECA_PSEPW:0.00490,((sp|A5W7V2|RECA_PSEP1:-0.00403,(tr|V9WQG1|V9WQG1_9PSED:-0.01410,tr|A0A059UWT1|A0A059UWT1_PSEPU:0.02070):0.00455):0.00242,(sp|B0KT20|RECA_PSEPG:-0.00105,tr|T2HBU4|T2HBU4_PSEPU:0.00271):0.00326):0.00274):0.00216,tr|U5VI30|U5VI30_9PSED:0.00204):0.00348,sp|Q1I6B7|RECA_PSEE4:0.00234):0.01384):0.00644):0.02228):0.01010):0.00496):0.00659):0.01083,((tr|B3PJB8|B3PJB8_CELJU:0.04511,(sp|Q21L79|RECA_SACD2:0.02968,sp|C5BMR1|RECA_TERTT:0.03828):0.01354):0.00334,(tr|K4KS57|K4KS57_SIMAS:0.03893,tr|A4AAD0|A4AAD0_9GAMM:0.03963):0.02290):0.01225):0.01343):0.00431,((sp|P42438|RECA_ACIAD:0.01352,((sp|B7H1V4|RECA_ACIB3:0.00106,tr|M4R114|M4R114_ACIBA:0.00161):0.00714,(tr|F0KFW5|F0KFW5_ACICP:0.00506,tr|D8JHX4|D8JHX4_ACISD:0.00494):0.00439):0.00663):0.05861,(tr|D5VA80|D5VA80_MORCR:0.03767,(sp|A5WGY0|RECA_PSYWF:0.01086,(sp|Q4FQX8|RECA_PSYA2:0.00265,sp|Q1Q962|RECA_PSYCK:0.00491):0.01204):0.03216):0.02750):0.01998):0.00772):0.00311):0.00196,((sp|Q14FQ1|RECA_FRAT1:0.00667,tr|F4BIG9|F4BIG9_FRACN:0.00618):0.00755,(tr|F8G7J3|F8G7J3_FRAST:0.01054,(sp|B0TW17|RECA_FRAP2:0.00509,tr|I2AWW6|I2AWW6_FRANT:0.00637):0.00276):0.00491):0.11672):0.00472):0.00310):0.00368,((((tr|E3FCC4|E3FCC4_STIAD:0.04121,(tr|H8MTL7|H8MTL7_CORCM:0.03647,(tr|L7U8K5|L7U8K5_MYXSD:0.02360,(tr|F8CCI3|F8CCI3_MYXFH:0.00307,tr|Q1DCC5|Q1DCC5_MYXXD:0.00652):0.01790):0.00453):0.00565):0.06732,(tr|A7HGT3|A7HGT3_ANADF:0.04535,(tr|B4UDA1|B4UDA1_ANASK:0.01215,(tr|B8J6W0|B8J6W0_ANAD2:0.00755,tr|Q2IFM8|Q2IFM8_ANADE:0.01310):0.00272):0.03760):0.04480):0.02369,(tr|D0LY09|D0LY09_HALO1:0.13135,(tr|S4XML3|S4XML3_SORCE:0.08363,(tr|S4XNT0|S4XNT0_SORCE:0.00329,tr|A9G764|A9G764_SORC5:0.00110):0.07894):0.07028):0.00390):0.01516,(tr|B8FL00|B8FL00_DESAA:0.08273,(tr|A8ZY66|A8ZY66_DESOH:0.07749,(sp|C0QI90|RECA_DESAH:0.04924,(tr|I5B638|I5B638_9DELT:0.04180,tr|K0NQE9|K0NQE9_DESTT:0.03382):0.01604):0.03588):0.00402):0.01918):0.00076):0.00093):0.00271,((((tr|C8WZY7|C8WZY7_DESRD:0.06074,(tr|C7LXL9|C7LXL9_DESBD:0.06573,(tr|F3Z3M6|F3Z3M6_DESAF:0.05709,(((sp|Q30YS6|RECA_DESAG:0.05208,tr|T2GCY1|T2GCY1_DESGI:0.05125):0.00756,((sp|P62214|RECA_DESVH:0.03434,sp|B8DP00|RECA_DESVM:0.03859):0.01949,(sp|B8J369|RECA_DESDA:0.05509,tr|M1GHH4|M1GHH4_LAWIN:0.05841):0.00327):0.00493):0.00446,(sp|C4XQT5|RECA_DESMR:0.00919,tr|G7Q9N7|G7Q9N7_9DELT:0.01012):0.04663):0.00533):0.00311):0.00616):0.00549,((tr|L0RC49|L0RC49_9DELT:0.02222,tr|C6C1J7|C6C1J7_DESAD:0.01906):0.04738,(tr|F0JF09|F0JF09_DESDE:0.02562,(tr|M1WKP5|M1WKP5_DESPC:0.01824,tr|E6VWW8|E6VWW8_DESAO:0.02141):0.00581):0.04448):0.00213):0.06474,(sp|B9L7U2|RECA_NAUPA:0.07972,(((sp|A6Q6D3|RECA_SULNB:0.03243,tr|E6WZ19|E6WZ19_NITSE:0.02411):0.03726,(sp|A6Q5K5|RECA_NITSB:0.04371,((tr|W6EM71|W6EM71_SULMU:0.01377,(tr|I3Y0L7|I3Y0L7_SULBS:0.00458,tr|D1B578|D1B578_SULD5:0.00267):0.00886):0.04273,((tr|E4TW99|E4TW99_SULKY:0.00354,tr|K7SAG2|K7SAG2_9HELI:0.00239):0.03681,(sp|Q30P05|RECA_SULDN:0.02769,tr|E0USX9|E0USX9_SULAO:0.02205):0.01027):0.02608):0.00788):0.00501):0.00861,((tr|D5V7I3|D5V7I3_ARCNC:0.02761,(sp|A8EWY1|RECA_ARCB4:0.00722,tr|G2HS82|G2HS82_9PROT:0.01094):0.02010):0.05641,((sp|A7I456|RECA_CAMHC:0.05695,((tr|A7ZFN0|A7ZFN0_CAMC1:0.01329,tr|A7H0M6|A7H0M6_CAMC5:0.01877):0.03625,((sp|A0RMH3|RECA_CAMFF:0.00016,tr|U5XZG8|U5XZG8_CAMFE:0.00093):0.04145,(sp|B9KEN1|RECA_CAMLR:0.02669,(tr|W8KL65|W8KL65_CAMCO:0.00667,(tr|W8KFX2|W8KFX2_CAMCO:0.00183,(sp|A7H623|RECA_CAMJD:0.00607,(tr|D2MW22|D2MW22_CAMJU:0.00534,(sp|A8FNY4|RECA_CAMJ8:0.00005,tr|T2D8J0|T2D8J0_CAMJU:0.00187):0.00201):0.00087):0.00097):0.00417):0.01572):0.01782):0.00882):0.00001):0.01611,((((((tr|D0IR27|D0IR27_HELP1:0.00096,((sp|P42445|RECA_HELPY:0.00108,tr|E8QMH9|E8QMH9_HELPR:0.00079):0.00044,(sp|B2URY3|RECA_HELPS:0.00062,(tr|X2IDL2|X2IDL2_HELPX:0.00097,(tr|S5NIS1|S5NIS1_HELPX:0.00012,tr|R4QEY8|R4QEY8_HELPX:0.00067):0.00043):0.00048):0.00115):0.00073):0.00086,(tr|I0EBR7|I0EBR7_HELPX:0.00206,(((sp|Q1CV04|RECA_HELPH:0.00069,tr|V5NI20|V5NI20_HELPX:0.00224):0.00069,(tr|G2M507|G2M507_HELPX:0.00152,tr|I0E7E1|I0E7E1_HELPX:0.00083):0.00059):0.00057,((sp|B5Z9S8|RECA_HELPG:0.00133,tr|X2I3G2|X2I3G2_HELPX:0.00134):0.00149,((sp|B6JPQ1|RECA_HELP2:0.00069,tr|H8H764|H8H764_HELPX:0.00083):0.00109,(tr|R4Q8M4|R4Q8M4_HELPX:0.00139,((sp|Q9ZMS7|RECA_HELPJ:0.00069,tr|E1Q1P5|E1Q1P5_HELPM:0.00202):0.00047,(tr|A0A024BY18|A0A024BY18_HELPX:0.00083,tr|T1U7U6|T1U7U6_HELPX:0.00229):0.00066):0.00231):0.00061):0.00438):0.00036):0.00042):0.00025):0.00225,(sp|Q17YV1|RECA_HELAH:0.00554,(tr|I0ELP9|I0ELP9_HELC0:0.00060,tr|I0ERT0|I0ERT0_HELCM:0.00189):0.00585):0.00211):0.02769,(tr|D3UG28|D3UG28_HELM1:0.02912,(sp|Q7VIH2|RECA_HELHP:0.01366,tr|I2F9N6|I2F9N6_HELCP:0.01261):0.00785):0.00715):0.01922,(sp|Q7M8Q1|RECA_WOLSU:0.03514,tr|C5ZVG5|C5ZVG5_9HELI:0.02632):0.01054):0.01967,(tr|E7AC98|E7AC98_HELFC:0.04512,(tr|K4RHB0|K4RHB0_HELHE:0.03113,tr|F8KSF5|F8KSF5_HELBC:0.03366):0.02228):0.02701):0.00383):0.00441):0.00277):0.00650):0.03913):0.00935,((tr|B5YJG1|B5YJG1_THEYD:0.11009,(tr|I4C2U8|I4C2U8_DESTA:0.11126,(tr|W0RIY5|W0RIY5_9BACT:0.03303,tr|C1A4D4|C1A4D4_GEMAT:0.03829):0.08048):0.00134):0.00656,(tr|E1QIT6|E1QIT6_DESB2:0.10076,(tr|F8ABG7|F8ABG7_THEID:0.09450,tr|F8C2F6|F8C2F6_THEGP:0.10837):0.02500):0.00529):0.00255):0.00159):0.00516,(((tr|C9RL11|C9RL11_FIBSS:0.10502,tr|E6W4V7|E6W4V7_DESIS:0.11423):0.01116,(tr|I4B3N6|I4B3N6_TURPD:0.11519,(tr|I0AJ84|I0AJ84_IGNAJ:0.06416,tr|I7A709|I7A709_MELRP:0.06458):0.06792):0.00145):0.00336,((tr|D6Z4V8|D6Z4V8_DESAT:0.09627,(sp|Q6AIZ3|RECA_DESPS:0.07696,(tr|M1PB47|M1PB47_DESSD:0.05836,(tr|V4J6L4|V4J6L4_9DELT:0.05141,tr|E8RGI0|E8RGI0_DESPD:0.07297):0.00888):0.00430):0.01472):0.02195,(sp|A0LLA4|RECA_SYNFM:0.09472,(sp|Q2LPL5|RECA_SYNAS:0.08240,tr|F2NE06|F2NE06_DESAR:0.10075):0.00646):0.01284):0.00189):0.00131):0.00089):0.00160,(((tr|W0JF33|W0JF33_DESAE:0.07780,tr|F2LXN9|F2LXN9_HIPMA:0.07793):0.04762,(tr|G2SHB4|G2SHB4_RHOMR:0.08153,tr|Q2S2C8|Q2S2C8_SALRD:0.11024):0.02903):0.00230,((sp|B3QSD5|RECA_CHLT3:0.05676,((tr|B4S4R7|B4S4R7_PROA2:0.04061,tr|B3ENK1|B3ENK1_CHLPB:0.04558):0.01878,((sp|B3QQT8|RECA_CHLP8:0.01590,sp|O52393|RECA_CHLTE:0.01708):0.02601,((tr|A4SD03|A4SD03_PROVI:0.02623,tr|Q3B668|Q3B668_PELLD:0.01921):0.01940,((sp|B3EGP4|RECA_CHLL2:0.02238,tr|A1BIQ4|A1BIQ4_CHLPD:0.02243):0.00934,(tr|B4SFE4|B4SFE4_PELPB:0.03450,sp|Q3AU08|RECA_CHLCH:0.03653):0.00400):0.00533):0.01243):0.00192):0.01208):0.05226,(((((((((tr|C7PK11|C7PK11_CHIPD:0.05105,(tr|W0F4K4|W0F4K4_9SPHI:0.04745,tr|G8TCH0|G8TCH0_NIAKG:0.03271):0.00972):0.04621,(tr|F0S779|F0S779_PEDSD:0.03482,((tr|H8KNW0|H8KNW0_SOLCM:0.02372,tr|H1YF08|H1YF08_9SPHI:0.02810):0.00907,(tr|F4C814|F4C814_SPHS2:0.02851,tr|C6XTH0|C6XTH0_PEDHD:0.02584):0.00737):0.00196):0.02997):0.00539,(tr|H6L2B0|H6L2B0_SAPGL:0.07493,tr|F4KXJ3|F4KXJ3_HALH1:0.07529):0.04571):0.00834,(tr|I4AHU2|I4AHU2_FLELS:0.08952,(((tr|E4RSP0|E4RSP0_LEAB4:0.04204,tr|I2ERP0|I2ERP0_EMTOG:0.04896):0.01655,(tr|C6VUG8|C6VUG8_DYAFD:0.03635,(tr|F8EN69|F8EN69_RUNSL:0.03428,(tr|D2QD05|D2QD05_SPILD:0.01539,tr|I0K3Y5|I0K3Y5_9BACT:0.02150):0.02785):0.00210):0.01374):0.00988,((tr|B3ETT2|B3ETT2_AMOA5:0.05911,tr|K0P9R1|K0P9R1_9BACT:0.07482):0.01202,((tr|E4TLR9|E4TLR9_MARTH:0.04385,(tr|G0IWT0|G0IWT0_CYCMS:0.02879,(tr|L0FSS4|L0FSS4_ECHVK:0.02483,(tr|A3HWX3|A3HWX3_9BACT:0.02109,tr|I3Z0E6|I3Z0E6_BELBD:0.02460):0.00197):0.00688):0.00949):0.00518,(sp|Q11QM8|RECA_CYTH3:0.04559,tr|W8F4Y8|W8F4Y8_9BACT:0.05751):0.01106):0.00663):0.00894):0.01410):0.01650):0.00297,tr|G8R152|G8R152_OWEHD:0.07447):0.00166,((tr|C7M914|C7M914_CAPOD:0.12499,(tr|F2IGN3|F2IGN3_FLUTR:0.07011,(tr|F9YU46|F9YU46_CAPCC:0.06679,((tr|A2TYC4|A2TYC4_9FLAO:0.04690,(((tr|F6GGH3|F6GGH3_LACS5:0.02922,tr|T2KQP1|T2KQP1_9FLAO:0.03100):0.01145,(((tr|A0M6E4|A0M6E4_GRAFK:0.02907,tr|L7W4R2|L7W4R2_NONDD:0.04980):0.00701,(tr|A3U6B8|A3U6B8_CROAH:0.03320,(tr|D5BBL5|D5BBL5_ZUNPS:0.02664,tr|K4IS25|K4IS25_PSYTT:0.04320):0.00158):0.00236):0.00390,(tr|I3YV09|I3YV09_AEQSU:0.03315,tr|F4AZA1|F4AZA1_DOKS4:0.03261):0.00384):0.00442):0.00277,((tr|G2PQ05|G2PQ05_MURRD:0.02325,(tr|E6XAC9|E6XAC9_CELAD:0.02268,(tr|A4ANZ6|A4ANZ6_MARSH:0.01739,tr|G0L4Z3|G0L4Z3_ZOBGA:0.01599):0.00410):0.00631):0.00431,(tr|F0RHY0|F0RHY0_CELLC:0.02797,tr|A4CHW1|A4CHW1_ROBBH:0.02971):0.00347):0.00879):0.00689):0.00682,((tr|H1ZE83|H1ZE83_MYROD:0.02596,tr|H8XS56|H8XS56_FLAIG:0.02321):0.00134,(tr|G8X517|G8X517_FLACA:0.02451,(tr|A6H1S7|A6H1S7_FLAPJ:0.02136,(tr|A5FLA2|A5FLA2_FLAJ1:0.01147,tr|G2Z4Y2|G2Z4Y2_FLABF:0.00883):0.01209):0.00734):0.00498):0.01607):0.01079):0.00874):0.00036):0.00573,((tr|F0NXX1|F0NXX1_WEEVC:0.04692,tr|I3ZZ06|I3ZZ06_ORNRL:0.06129):0.00601,(tr|C6X028|C6X028_FLAB3:0.06049,(tr|E4TBP8|E4TBP8_RIEAD:0.00161,tr|J9R5I2|J9R5I2_RIEAN:0.00083):0.06454):0.00433):0.02564):0.00257):0.00268,((tr|U3Q5S6|U3Q5S6_9FLAO:0.02066,(tr|I3QFW0|I3QFW0_9FLAO:0.01393,tr|M4ZRM3|M4ZRM3_9FLAO:0.01483):0.00596):0.01255,((tr|D0JBR4|D0JBR4_BLASB:0.02219,(tr|L7YF44|L7YF44_9FLAO:0.00366,tr|D0J8K4|D0J8K4_BLASP:0.00106):0.01990):0.00560,(tr|G8LR29|G8LR29_9FLAO:0.03640,tr|G7SQU2|G7SQU2_9FLAO:0.02978):0.00166):0.00836):0.09840):0.00466,(((tr|X5DC16|X5DC16_9BACT:0.06284,(tr|R6FGI5|R6FGI5_9PORP:0.01728,(tr|R5V0L0|R5V0L0_9PORP:0.01450,tr|R5NWZ9|R5NWZ9_9PORP:0.00937):0.00591):0.05096):0.01393,((tr|R5WPM1|R5WPM1_9BACT:0.05349,(tr|R7JJ33|R7JJ33_9BACT:0.02276,(tr|R6VZ60|R6VZ60_9BACT:0.01880,(tr|R5W192|R5W192_9BACT:0.00752,(tr|I3YHG2|I3YHG2_ALIFI:0.00407,tr|R6XLX1|R6XLX1_9BACT:0.00703):0.00300):0.00715):0.00700):0.01865):0.03604,(((tr|R5SF15|R5SF15_9BACE:0.00844,(tr|R6SXT4|R6SXT4_9BACE:0.00562,tr|R6E658|R6E658_9BACE:0.00773):0.00155):0.02448,(tr|R5BNP6|R5BNP6_9BACE:0.03305,(tr|R5B9V3|R5B9V3_9BACT:0.00196,tr|R6YCK3|R6YCK3_9BACT:0.00314):0.02130):0.00432):0.02208,(tr|U5Q6P9|U5Q6P9_9BACT:0.04251,tr|R5IEV3|R5IEV3_9BACT:0.04242):0.01178):0.02689):0.00698):0.00490,(tr|R7EXC7|R7EXC7_9BACT:0.12857,((sp|B2RJN1|RECA_PORG3:0.08011,(tr|B6YQ33|B6YQ33_AZOPC:0.08511,(((tr|F3ZUE3|F3ZUE3_9BACE:0.03849,(((tr|R7NWG7|R7NWG7_9BACE:0.00632,(tr|A6L2X2|A6L2X2_BACV8:0.00101,tr|R6HKV9|R6HKV9_9BACE:0.00010):0.00964):0.00844,((tr|R6CSJ9|R6CSJ9_9BACE:0.00970,(tr|R6CCZ1|R6CCZ1_9BACE:0.00478,(tr|R6MLD8|R6MLD8_9BACE:0.00052,tr|R5MJ24|R5MJ24_9BACE:0.00100):0.00171):0.00275):0.00791,((tr|R6S274|R6S274_9BACE:0.00524,(tr|R6YQA7|R6YQA7_9BACE:0.00327,(tr|R5V7J1|R5V7J1_9BACE:0.00108,tr|R7A9T3|R7A9T3_9BACE:0.00016):0.00223):0.00311):0.00554,(tr|R5TVP8|R5TVP8_9BACE:0.00922,tr|F0QZN7|F0QZN7_BACSH:0.00705):0.00345):0.00319):0.00377):0.00838,(tr|R7CYA5|R7CYA5_9BACE:0.03585,(((tr|R5JHK0|R5JHK0_9BACE:0.00194,(sp|P22841|RECA_BACFR:-0.01219,(tr|R5RAY2|R5RAY2_9BACE:-0.07195,tr|R6DF19|R6DF19_9BACE:0.07195):0.01312):0.01093):0.01621,((tr|R5UR38|R5UR38_9BACE:0.00744,(tr|R6J896|R6J896_9BACE:0.00554,tr|R6RW30|R6RW30_9BACE:0.00801):0.00215):0.00757,(sp|Q45791|RECA_BACTN:0.00422,tr|R6VDZ8|R6VDZ8_9BACE:0.00181):0.01393):0.00424):0.00965,(tr|R6FK96|R6FK96_9BACE:0.02793,((tr|R5S6Y3|R5S6Y3_9BACE:0.00429,tr|R5C4U7|R5C4U7_9BACE:0.00464):0.00710,(tr|E6SN43|E6SN43_BACT6:0.01213,(tr|R6A5D1|R6A5D1_9BACE:0.00295,((tr|R6M9V0|R6M9V0_9BACE:0.00067,tr|R5K8G0|R5K8G0_9BACE:0.00177):0.00145,(tr|R7EH23|R7EH23_9BACE:0.00426,(tr|R6KSD9|R6KSD9_9BACE:0.00254,tr|R7E6H7|R7E6H7_9BACE:0.00404):0.00588):0.00218):0.00425):0.00184):0.00113):0.00778):0.00740):0.00661):0.00080):0.00524):0.01671,((tr|G8UL93|G8UL93_TANFA:0.04589,(tr|R7JNS1|R7JNS1_9PORP:0.01599,(tr|A6LBZ5|A6LBZ5_PARD8:0.01394,(tr|R6WR50|R6WR50_9PORP:0.00262,tr|R5DHP7|R5DHP7_9PORP:0.00380):0.01054):0.00720):0.02595):0.01465,(tr|E4T0X7|E4T0X7_PALPW:0.04874,((tr|R5EPX8|R5EPX8_9BACE:0.00220,tr|W0ERT0|W0ERT0_9PORP:0.00218):0.01503,(tr|R5IMW3|R5IMW3_9PORP:0.01869,(tr|R7DF02|R7DF02_9PORP:0.01298,tr|R5Y345|R5Y345_9BACE:0.01498):0.00218):0.00313):0.02744):0.01017):0.00336):0.00582,((tr|R7HRM1|R7HRM1_9BACT:0.08456,(tr|R7J2V1|R7J2V1_9BACT:0.06776,(tr|R5AS26|R5AS26_9BACT:0.05619,tr|R5BCD7|R5BCD7_9BACE:0.06998):0.00583):0.01906):0.00468,(((tr|R5NEB8|R5NEB8_9BACT:0.04312,(tr|R7P8Q5|R7P8Q5_9BACT:0.03397,(tr|R5GSH1|R5GSH1_9BACT:0.03855,(tr|R5ZZ76|R5ZZ76_9BACT:0.02509,tr|R7LFQ3|R7LFQ3_9BACT:0.02893):0.00591):0.00427):0.00619):0.01085,(((sp|Q59717|RECA_PRER2:0.04079,((tr|I1YUW3|I1YUW3_PREI7:0.02759,(tr|F9D1U6|F9D1U6_PREDD:0.03858,tr|R5FBE0|R5FBE0_9BACT:0.03301):0.01954):0.00837,(tr|R5PAA1|R5PAA1_9BACT:0.02114,(tr|D9RRN8|D9RRN8_PREMB:0.00636,tr|F2KVF9|F2KVF9_PREDF:0.00438):0.01860):0.00550):0.00550):0.00193,((tr|R5PW89|R5PW89_9BACT:0.02822,(tr|R6EYM5|R6EYM5_9BACT:0.00112,tr|R7H3H2|R7H3H2_9BACT:0.00286):0.02508):0.00527,(tr|R6W935|R6W935_9BACT:0.02755,(tr|R5KE61|R5KE61_9BACT:0.01260,(tr|R5M082|R5M082_9BACT:0.00494,tr|R5CEP7|R5CEP7_9BACT:0.00659):0.00481):0.01639):0.00140):0.00132):0.00479,((tr|R6X643|R6X643_9BACT:0.02207,(tr|R6PWJ2|R6PWJ2_9BACT:0.02272,tr|R6C1I3|R6C1I3_9BACT:0.02336):0.00858):0.01976,(tr|R6EUF1|R6EUF1_9BACT:0.03886,tr|R6VTQ9|R6VTQ9_9BACT:0.03942):0.00657):0.00345):0.01120):0.00796,tr|D3I9G8|D3I9G8_9BACT:0.06598):0.00612):0.00236):0.00587):0.00276):0.00775,(tr|F4KJP7|F4KJP7_PORAD:0.13075,tr|R5G0L8|R5G0L8_9PORP:0.10203):0.00709):0.00703):0.01007):0.00330):0.01081,((tr|R7EVH5|R7EVH5_9BACT:0.12032,tr|A7HDQ8|A7HDQ8_ANADF:0.12857):0.07226,(tr|Q6YPK9|Q6YPK9_ONYPE:0.06671,(tr|J9R2B3|J9R2B3_RIEAN:0.08081,(tr|H8M9H6|H8M9H6_RIEAD:-0.01693,tr|L7TXN4|L7TXN4_RIEAN:0.01693):0.04978):0.06615):0.05111):0.02177):-0.02087):0.01312):0.00310):0.00235,(((tr|B0VJL1|B0VJL1_CLOAI:0.15674,(((tr|F8E5K1|F8E5K1_FLESM:0.05851,tr|D3PAC7|D3PAC7_DEFDS:0.05366):0.01186,(tr|D4H5T8|D4H5T8_DENA2:0.07332,tr|E4TIR0|E4TIR0_CALNY:0.08160):0.00165):0.05278,(tr|B2KEX6|B2KEX6_ELUMP:0.12428,tr|B1GYL2|B1GYL2_UNCTG:0.10969):0.00727):0.00663):0.00627,((((tr|D6LCH3|D6LCH3_FUSNV:0.00397,tr|C7XMS2|C7XMS2_FUSNV:-0.00001):0.00831,((tr|R5XGN0|R5XGN0_9FUSO:0.00137,tr|F7MEM8|F7MEM8_FUSNU:0.00138):0.00505,(sp|Q8RFY0|RECA_FUSNN:0.00635,tr|A5TXF8|A5TXF8_FUSNP:0.00609):0.00169):0.00085):0.11314,(tr|E3H742|E3H742_ILYPC:0.08533,(tr|D1AV21|D1AV21_STRM9:0.09493,(tr|D1ANL2|D1ANL2_SEBTE:0.04120,tr|C7NBP0|C7NBP0_LEPBD:0.04568):0.03128):0.01916):0.00938):0.04193,(tr|R6PB89|R6PB89_9CLOT:0.05596,(tr|R5SBA7|R5SBA7_9GAMM:0.03091,((tr|R7MGI3|R7MGI3_9CLOT:0.01138,tr|R7LXK3|R7LXK3_9FUSO:0.01028):0.01793,(tr|R5H2J7|R5H2J7_9SPIR:0.01513,((tr|R5KRT8|R5KRT8_9CLOT:0.00160,tr|R7LNG6|R7LNG6_9CLOT:0.00176):0.01008,(tr|R5DUJ7|R5DUJ7_9CLOT:0.00766,(tr|R7JCG3|R7JCG3_9FUSO:0.00240,tr|R7I1V2|R7I1V2_9CLOT:0.00281):0.00603):0.00463):0.00965):0.01094):0.00541):0.02073):0.06106):0.00588):0.00317,((tr|V6DFB1|V6DFB1_9DELT:0.17247,((tr|F4GK64|F4GK64_SPICD:0.06606,(tr|G8QW38|G8QW38_SPHPG:0.02434,tr|F0RYZ8|F0RYZ8_SPHGB:0.02746):0.04240):0.02649,((((tr|G0AKU3|G0AKU3_BORBD:0.01220,(tr|C0AP42|C0AP42_9SPIO:0.00849,(((tr|E4QGK7|E4QGK7_BORBN:0.00248,(sp|B7J164|RECA_BORBZ:0.00038,tr|E4S0W4|E4S0W4_BORBJ:0.00095):0.00056):0.00080,(tr|E2JP78|E2JP78_BORBG:0.00025,tr|C0SZY9|C0SZY9_BORBG:0.00085):0.00106):0.00053,tr|B9X3U0|B9X3U0_BORBG:0.00148):0.00142):0.00922):0.00488,(((tr|D6RWX8|D6RWX8_BORVA:0.00706,(sp|Q0SP32|RECA_BORAP:0.00332,(tr|E2JML8|E2JML8_BORAF:0.00260,tr|K4IUG8|K4IUG8_BORAF:0.00392):0.00092):0.00223):0.00541,(((tr|K0DFL3|K0DFL3_BORGR:0.01190,tr|G8QD83|G8QD83_BORGR:0.01294):0.00127,(tr|B7XTL8|B7XTL8_BORGR:0.00155,sp|Q662N0|RECA_BORGA:0.01394):0.00231):0.00257,tr|B7XUE1|B7XUE1_BORGR:0.00408):0.00291):0.00047,tr|C0AQ39|C0AQ39_9SPIO:0.00901):0.00301):0.03487,((sp|B5RLK6|RECA_BORDL:0.00099,tr|W5SGY8|W5SGY8_9SPIO:0.00200):0.04606,(tr|W5SP15|W5SP15_BORAN:0.02486,((tr|W5SDU5|W5SDU5_9SPIO:0.00695,tr|S5YPQ0|S5YPQ0_9SPIO:0.00606):0.01854,(((tr|W5T407|W5T407_BORHE:0.00028,tr|W5S843|W5S843_BORHE:0.00095):0.01665,(sp|B2RZJ7|RECA_BORHD:0.00216,tr|W5SZ20|W5SZ20_BORHE:0.00127):0.00431):0.01146,(tr|W5SUC5|W5SUC5_9SPIO:0.02862,(sp|A1QYT1|RECA_BORT9:0.00130,tr|W5SRJ4|W5SRJ4_BORPR:0.00088):0.01934):0.00766):0.00044):0.00223):0.01237):0.00758):0.07970,((((tr|F2NVX5|F2NVX5_TRES6:0.05591,tr|F4LQD9|F4LQD9_TREBD:0.04649):0.03165,(tr|F8F3E3|F8F3E3_TRECH:0.04559,(tr|F5YHW2|F5YHW2_TREPZ:0.04445,tr|F5YC58|F5YC58_TREAZ:0.05751):0.00445):0.00964):0.01216,((sp|O83690|RECA_TREPA:0.00154,tr|F7XTB9|F7XTB9_TREPU:0.00120):0.08949,(tr|S6A8D0|S6A8D0_9SPIO:0.02925,(sp|P62221|RECA_TREDE:0.00060,tr|M2AXP9|M2AXP9_TREDN:0.00049):0.02203):0.04814):0.01218):0.01076,(tr|G0GE49|G0GE49_SPITZ:0.09891,(tr|V5WHZ8|V5WHZ8_9SPIO:0.07131,(tr|H9UJ87|H9UJ87_SPIAZ:0.06576,tr|E1R2Y7|E1R2Y7_SPISS:0.06173):0.00314):0.01531):0.00133):0.00714):0.00128):0.02977):0.00743,(((sp|Q75JL2|RECAM_DICDI:0.07253,(tr|F4QCT2|F4QCT2_DICFS:0.04074,tr|D3B236|D3B236_POLPA:0.03397):0.02452):0.08335,((((tr|M0S4G3|M0S4G3_MUSAM:0.07299,tr|M0RT89|M0RT89_MUSAM:0.08467):0.00952,((tr|W1P8Z4|W1P8Z4_AMBTC:0.07420,(tr|M0SG01|M0SG01_MUSAM:0.08811,(tr|K3ZIK6|K3ZIK6_SETIT:0.05888,(tr|J3N7N0|J3N7N0_ORYBR:0.01809,(tr|Q53QJ3|Q53QJ3_ORYSJ:0.00138,tr|I1R2S8|I1R2S8_ORYGL:0.00039):0.02301):0.02634):0.03157):0.01064):0.00449,((tr|D7TB64|D7TB64_VITVI:0.04813,(tr|K4C2Q3|K4C2Q3_SOLLC:0.00683,(tr|M1C546|M1C546_SOLTU:0.00297,tr|M1C545|M1C545_SOLTU:0.01256):0.00614):0.03287):0.01666,(((sp|Q9ZUP2|RECA3_ARATH:0.02090,(tr|M4FHU7|M4FHU7_BRARP:0.00805,tr|M4EQL3|M4EQL3_BRARP:0.00917):0.01204):0.04103,(tr|B9RK79|B9RK79_RICCO:0.05342,(tr|U5FFW4|U5FFW4_POPTR:0.01124,tr|B9HDY6|B9HDY6_POPTR:0.00941):0.03348):0.00853):0.00691,((tr|G7IIL3|G7IIL3_MEDTR:0.04150,(tr|K7MBY5|K7MBY5_SOYBN:0.00707,tr|I1L1J2|I1L1J2_SOYBN:0.00477):0.02366):0.02952,(tr|K7LYW4|K7LYW4_SOYBN:0.13977,(sp|Q3EAS6|RECA4_ARATH:0.01469,tr|F4JBG2|F4JBG2_ARATH:-0.00570):0.05592):0.03417):0.00161):0.00474):0.01003):0.01422):0.00454,((tr|I1HUA6|I1HUA6_BRADI:0.03171,(tr|W5CCK8|W5CCK8_WHEAT:0.00036,(tr|M0XBD0|M0XBD0_HORVD:-0.02162,(tr|F2DQG8|F2DQG8_HORVD:0.00220,(tr|W5D8D9|W5D8D9_WHEAT:0.00283,(tr|M7ZPF4|M7ZPF4_TRIUA:-0.00777,(tr|W5CZ92|W5CZ92_WHEAT:-0.05375,tr|W5CCC5|W5CCC5_WHEAT:0.06628):0.00998):0.00642):0.00436):0.01928):0.00973):0.00622):0.00781,((tr|J3L6T9|J3L6T9_ORYBR:0.00587,(tr|Q5N6Y9|Q5N6Y9_ORYSJ:0.00079,tr|I1NUC6|I1NUC6_ORYGL:0.00169):0.00733):0.03013,(tr|K3XI24|K3XI24_SETIT:0.02197,(tr|B4F8K0|B4F8K0_MAIZE:0.01603,tr|C5XFF2|C5XFF2_SORBI:0.01525):0.00670):0.01564):0.00620):0.03760):0.08077,(tr|D8M4M1|D8M4M1_BLAHO:0.12397,(tr|D7G5P5|D7G5P5_ECTSI:0.10883,(tr|K3X0G0|K3X0G0_PYTUL:0.03991,(((tr|D0NH68|D0NH68_PHYIT:0.01477,tr|D0RMM0|D0RMM0_PHYIT:0.03233):0.00788,(tr|H3G8Y8|H3G8Y8_PHYRM:0.00757,tr|M4BPH2|M4BPH2_HYAAE:0.00151):0.00609):0.01350,tr|M4C6U1|M4C6U1_HYAAE:0.01456):0.00980):0.08187):0.00886):0.01278):0.00248):0.01675,((((tr|A8I670|A8I670_CHLRE:0.04243,tr|D8U914|D8U914_VOLCA:0.04165):0.15217,((tr|M0UG68|M0UG68_HORVD:-0.00499,(tr|M0UG71|M0UG71_HORVD:-0.01957,(tr|M0UG66|M0UG66_HORVD:-0.00391,(((tr|D7SX10|D7SX10_VITVI:0.02327,tr|M0S7K0|M0S7K0_MUSAM:0.02758):0.00630,((tr|M1C030|M1C030_SOLTU:0.02278,(tr|I1MI58|I1MI58_SOYBN:0.04047,(tr|B9SVD4|B9SVD4_RICCO:0.01441,tr|U5GXJ6|U5GXJ6_POPTR:0.01245):0.01004):0.00455):0.00313,(tr|W1NQP0|W1NQP0_AMBTC:0.03837,(tr|A8MQK1|A8MQK1_ARATH:-0.00393,(sp|Q39199|RECAC_ARATH:0.00924,(tr|M4CVZ6|M4CVZ6_BRARP:0.00267,tr|M4CHE0|M4CHE0_BRARP:0.00188):0.00390):0.00751):0.01496):0.00260):0.00243):0.00550,((tr|C5WR96|C5WR96_SORBI:0.00474,(tr|I1PDS9|I1PDS9_ORYGL:0.00702,(tr|J3LR17|J3LR17_ORYBR:-0.00214,(tr|Q10G85|Q10G85_ORYSJ:-0.00752,tr|Q6ASS3|Q6ASS3_ORYSJ:0.00752):0.00379):0.00391):0.00365):0.00496,(tr|K4AAG3|K4AAG3_SETIT:0.00782,(tr|I1GQ30|I1GQ30_BRADI:0.00471,(((tr|F2DTB8|F2DTB8_HORVD:0.01117,tr|M7YGP0|M7YGP0_TRIUA:0.00321):0.00169,((tr|M0UG67|M0UG67_HORVD:0.01384,tr|W5EYX0|W5EYX0_WHEAT:0.00415):0.00276,tr|W5FRH6|W5FRH6_WHEAT:-0.00124):0.00114):0.00003,(tr|M0UG65|M0UG65_HORVD:-0.00809,(tr|M0UG69|M0UG69_HORVD:-0.01339,tr|I1GQ96|I1GQ96_BRADI:0.06968):0.00024):0.00377):0.00279):0.00334):0.00037):0.01661):0.01205):0.00647):0.00442):0.11020,((tr|A4S409|A4S409_OSTLU:0.03138,tr|Q00ZP1|Q00ZP1_OSTTA:0.03112):0.03784,(tr|C1E9Q3|C1E9Q3_MICSR:0.05380,tr|C1MIH8|C1MIH8_MICPC:0.05996):0.00466):0.08468):0.01968):0.01300,((tr|K9THT8|K9THT8_9CYAN:0.20941,(tr|C5D9G2|C5D9G2_GEOSW:0.01289,(tr|S5ZMK9|S5ZMK9_9BACI:0.01157,(tr|G8N208|G8N208_GEOTH:0.00666,((tr|T0UDW0|T0UDW0_9STRE:0.03435,tr|A4VSE6|A4VSE6_STRSY:0.04194):0.13043,tr|E8T018|E8T018_GEOS2:0.00219):0.00942):0.00633):0.00809):0.03469):0.04293,((tr|D8LH04|D8LH04_ECTSI:0.11072,(tr|B7FQ63|B7FQ63_PHATC:0.07299,(tr|K0SIK3|K0SIK3_THAOC:0.04216,tr|B5YLR6|B5YLR6_THAPS:0.04218):0.02632):0.02904):0.04446,(((tr|K9TDW2|K9TDW2_9CYAN:0.05940,((((((((tr|K9UFL7|K9UFL7_9CHRO:0.04200,tr|K9VXB6|K9VXB6_9CYAN:0.04040):0.01562,((tr|K9TWN4|K9TWN4_9CYAN:0.02671,tr|K9XAA9|K9XAA9_9CHRO:0.02743):0.00864,(((((tr|D7E1E7|D7E1E7_NOSA0:0.01278,tr|K9ZFW4|K9ZFW4_ANACC:0.01268):0.01001,(tr|K9PPA7|K9PPA7_9CYAN:0.01467,tr|K7WJ94|K7WJ94_9NOST:0.02318):0.00126):0.00147,(sp|B2IWJ2|RECA_NOSP7:0.01447,tr|A0ZKA5|A0ZKA5_NODSP:0.01782):0.00072):0.00227,((tr|K9R1G0|K9R1G0_NOSS7:0.00801,(sp|P14167|RECA_ANAVT:0.00103,sp|P58552|RECA_NOSS1:0.00251):0.00534):0.00433,(tr|K9WSY6|K9WSY6_9NOST:0.01227,tr|K9QJZ3|K9QJZ3_9NOSO:0.02075):0.00167):0.00205):0.01045,(tr|K9UWT6|K9UWT6_9CYAN:0.03229,tr|K9RJN5|K9RJN5_9CYAN:0.03396):0.00262):0.01029):0.00492):0.00172,tr|K8GTM4|K8GTM4_9CYAN:0.03948):0.00325,(sp|B8HR52|RECA_CYAP4:0.05283,tr|K9RRN9|K9RRN9_SYNP3:0.04382):0.00744):0.00332,(sp|Q8DH70|RECA_THEEB:0.03190,tr|V5V6G0|V5V6G0_9CHRO:0.02741):0.02287):0.00602,((tr|K9S342|K9S342_9CYAN:0.04105,(sp|Q31RD9|RECA_SYNE7:0.04651,(((sp|Q7U4K5|RECA_SYNPX:0.00849,(sp|Q3AMM5|RECA_SYNSC:0.00025,tr|W0GRJ8|W0GRJ8_9SYNE:0.00195):0.00747):0.00660,sp|Q3AUV9|RECA_SYNS9:0.01736):0.00355,(((((sp|A9BCQ0|RECA_PROM4:0.01435,((sp|A2BYU0|RECA_PROM5:0.00341,sp|Q7UZU3|RECA_PROMP:0.00332):0.00503,(sp|A3PF51|RECA_PROM0:0.00150,sp|A8G766|RECA_PROM2:0.00194):0.00352):0.02257):0.00801,sp|Q7V9V8|RECA_PROMA:0.01133):0.00507,sp|A2C503|RECA_PROM1:0.02058):0.00669,(sp|A2CC22|RECA_PROM3:0.01772,(tr|K9P8Q1|K9P8Q1_CYAGP:0.02989,(sp|A5GIV0|RECA_SYNPW:0.00721,sp|Q0ID00|RECA_SYNS3:0.00487):0.00510):0.00475):0.00091):0.00553,tr|A5GVV5|A5GVV5_SYNR3:0.02485):0.00632):0.02020):0.00912):0.00762,((((tr|K9YX77|K9YX77_DACSA:0.00554,tr|K9Y6W5|K9Y6W5_HALP7:0.00468):0.04600,(tr|K9XUU5|K9XUU5_STAC7:0.04732,((sp|P14582|RECA_SYNP2:0.02498,tr|K9PXJ0|K9PXJ0_9CYAN:0.02571):0.01794,(tr|K9YLY6|K9YLY6_CYASC:0.02416,tr|K9Z3D8|K9Z3D8_CYAAP:0.02477):0.00959):0.00981):0.00016):0.00147,(((tr|B0JV95|B0JV95_MICAN:0.02872,(sp|B7KLB5|RECA_CYAP7:0.00971,tr|E0UJS1|E0UJS1_CYAP2:0.00717):0.02235):0.00670,tr|K9T190|K9T190_9CYAN:0.04156):0.00324,((sp|B1WW59|RECA_CYAA5:0.02367,sp|B7JZS9|RECA_CYAP8:0.01655):0.01043,tr|D3EPX4|D3EPX4_ATETH:0.04149):0.00371):0.00449):0.00665,(tr|K9WIJ1|K9WIJ1_9CYAN:0.04325,(tr|L8APD7|L8APD7_BACIU:0.01595,(sp|P74737|RECA_SYNY3:-0.01304,tr|L8ANZ2|L8ANZ2_BACIU:-0.02647):0.02894):0.05508):0.00822):0.01475):0.00158):0.00283,((tr|B0CCZ6|B0CCZ6_ACAM1:0.01915,((tr|A8ZKA1|A8ZKA1_ACAM1:0.00859,tr|A8ZP31|A8ZP31_ACAM1:0.01010):0.01933,(tr|B0C5Y5|B0C5Y5_ACAM1:0.01434,(tr|A8ZPF7|A8ZPF7_ACAM1:0.00623,tr|A8ZLV5|A8ZLV5_ACAM1:0.01075):0.01085):0.00246):0.00553):0.05572,tr|B0C288|B0C288_ACAM1:0.05476):0.00281):0.00539,(tr|K9VCS6|K9VCS6_9CYAN:0.05522,(sp|Q111E0|RECA_TRIEI:0.05087,(tr|K1WE90|K1WE90_ARTPT:0.00967,tr|D4ZN39|D4ZN39_ARTPN:0.00777):0.03127):0.01271):0.00705):0.00555):0.00459,(tr|K9SHM3|K9SHM3_9CYAN:0.07006,tr|K9SQ25|K9SQ25_9SYNE:0.08450):0.00806):0.00756,((tr|Q2JVF7|Q2JVF7_SYNJA:0.01527,tr|Q2JK85|Q2JK85_SYNJB:0.00951):0.08581,(sp|Q7NFV8|RECA_GLOVI:0.01783,tr|U5QH01|U5QH01_9CYAN:0.01650):0.06473):0.00581):0.02187):0.00124):0.00491):0.02198,((tr|Q2RLQ9|Q2RLQ9_MOOTA:0.15996,((tr|R5LRQ1|R5LRQ1_9SPIR:0.01586,(tr|D5U5J2|D5U5J2_BRAM5:0.00087,(tr|J9UVS4|J9UVS4_BRAPL:0.00336,(tr|C0R0F2|C0R0F2_BRAHW:0.00069,tr|G0ELG8|G0ELG8_BRAIP:0.00040):0.00062):0.00153):0.00828):0.16116,(tr|G7V9N6|G7V9N6_THELD:0.08332,(tr|H0UJ18|H0UJ18_9BACT:0.10174,(tr|D5EDA5|D5EDA5_AMICL:0.06862,(tr|I4BYK6|I4BYK6_ANAMD:0.07975,(tr|E3D0V9|E3D0V9_9BACT:0.05494,(tr|H0UNE6|H0UNE6_9BACT:0.01749,tr|D1B781|D1B781_THEAS:0.01227):0.02871):0.03043):0.00618):0.00731):0.01549):0.07676):0.01155):0.00910,(((((tr|H9UDW4|H9UDW4_FERPD:0.02190,tr|A7HMK5|A7HMK5_FERNB:0.02077):0.05053,(sp|A6LM62|RECA_THEM4:0.03015,tr|B7ID28|B7ID28_THEAB:0.03251):0.03469):0.03359,((sp|B9K7N7|RECA_THENN:0.01804,(sp|A5IL83|RECA_THEP1:0.00490,(sp|P36203|RECA_THEMA:0.00143,sp|B1LAG3|RECA_THESQ:0.00067):0.00292):0.01569):0.05807,(tr|F7YWQ2|F7YWQ2_9THEM:0.04340,tr|A8F8W0|A8F8W0_THELT:0.04477):0.03786):0.02006):0.01581,((sp|A9BEV2|RECA_PETMO:0.09255,tr|H2J3E9|H2J3E9_MARPK:0.09147):0.03636,(tr|C5CES4|C5CES4_KOSOT:0.06469,tr|I2F2E7|I2F2E7_9THEM:0.07585):0.03263):0.00735):0.04270,(tr|Q47RS6|Q47RS6_THEFY:0.04514,tr|M1E4W4|M1E4W4_9FIRM:0.17805):0.03696):0.00584):0.00202):0.00124):0.00165):0.00385):0.00325):0.00103,((((((tr|L0A591|L0A591_DEIPD:0.03030,(tr|F0RN67|F0RN67_DEIPM:0.02862,((tr|H8GV85|H8GV85_DEIGI:0.01793,(sp|Q1IWF2|RECA_DEIGD:0.01245,tr|C1CXY5|C1CXY5_DEIDV:0.01228):0.00528):0.00538,(sp|P42443|RECA_DEIRA:0.01885,tr|E8UBN7|E8UBN7_DEIML:0.01811):0.00443):0.00867):0.00663):0.01517,(tr|C1D2C5|C1D2C5_DEIDV:0.06956,tr|L0A2G1|L0A2G1_DEIPD:0.06341):0.00391):0.07091,(tr|D7CRT4|D7CRT4_TRURR:0.10819,(tr|E4U5M3|E4U5M3_OCEP5:0.06153,(tr|F2NPZ0|F2NPZ0_MARHT:0.03901,(((tr|H9ZTW7|H9ZTW7_THETH:0.00251,(sp|Q5SHB2|RECA_THET8:0.00312,(sp|P61500|RECA_THET2:0.00082,tr|F6DFH1|F6DFH1_THETG:0.00246):0.00180):0.00022):0.02425,(tr|K7RFC0|K7RFC0_THEOS:0.01464,(tr|E8PL88|E8PL88_THESS:0.00809,tr|G8NAR9|G8NAR9_9DEIN:0.00575):0.00533):0.00784):0.03904,(tr|D3PPA2|D3PPA2_MEIRD:0.02809,tr|D7BBX4|D7BBX4_MEISD:0.02386):0.04155):0.00390):0.00926):0.03397):0.00307):0.02830,((tr|F0S216|F0S216_DESTD:0.04217,tr|E8T5I0|E8T5I0_THEA1:0.04936):0.09121,((tr|C0QST0|C0QST0_PERMH:0.03533,(tr|B2V7T2|B2V7T2_SULSY:0.01864,tr|C1DXP9|C1DXP9_SULAA:0.02088):0.02419):0.07321,((tr|B4U5L7|B4U5L7_HYDS0:0.00817,tr|M4V6C5|M4V6C5_9AQUI:0.00639):0.12115,(sp|O67905|RECA_AQUAE:0.07307,(tr|D3DHE7|D3DHE7_HYDTT:0.06241,(tr|D3SLQ7|D3SLQ7_THEAH:0.05889,tr|W0DDS5|W0DDS5_9AQUI:0.04514):0.01120):0.01355):0.01602):0.03374):0.01230):0.01111):0.00761,((tr|W5XD63|W5XD63_9BACT:0.11955,tr|S0EW72|S0EW72_CHTCT:0.11858):0.01733,((tr|B5YEC6|B5YEC6_DICT6:0.00285,tr|B8E2U1|B8E2U1_DICTD:0.00263):0.10398,(tr|I0GJB8|I0GJB8_CALEA:0.14526,tr|B5Y8R3|B5Y8R3_COPPD:0.15072):0.01050):0.00836):0.00165):0.00255,(((sp|Q1AW43|RECA_RUBXD:0.04413,tr|A0A023X3E9|A0A023X3E9_9ACTN:0.04847):0.06180,((sp|P65982|RECA_TROW8:0.10956,((((tr|D7BN84|D7BN84_ARCHD:0.03590,tr|X4QWS1|X4QWS1_9ACTO:0.03045):0.03448,(tr|E6JYX1|E6JYX1_PARDN:0.04437,(tr|K4IKU6|K4IKU6_BIFAP:0.03487,((tr|M4RFQ3|M4RFQ3_9BIFI:0.02725,(tr|R6GIS7|R6GIS7_9BIFI:0.02217,(((tr|W6EZ77|W6EZ77_BIFBR:0.00295,tr|W6ETT4|W6ETT4_BIFBR:0.00010):0.00317,(sp|Q8G4G9|RECA_BIFLO:0.00031,(tr|R5NDM8|R5NDM8_9BIFI:0.00170,tr|E4R2E3|E4R2E3_BIFLM:0.00188):0.00137):0.00164):0.02137,(tr|D2QB43|D2QB43_BIFDB:0.01190,(tr|R6P128|R6P128_9BIFI:0.00767,(tr|R5GNV3|R5GNV3_9BIFI:0.00161,tr|A1A272|A1A272_BIFAA:0.00115):0.00563):0.00316):0.00573):0.00281):0.00734):0.00290,(tr|I6PX86|I6PX86_BIFAN:0.04758,(tr|F6A1M7|F6A1M7_GARVH:0.01721,tr|D2RBP2|D2RBP2_GARV4:0.01876):0.02924):0.00574):0.00143):0.00983):0.03111):0.00664,(tr|D6ZGW5|D6ZGW5_MOBCV:0.06515,((tr|C5C9V3|C5C9V3_MICLC:0.04380,(tr|E1VUK8|E1VUK8_ARTAR:0.04138,((sp|B8HG89|RECA_ARTCA:0.00520,(sp|A0JUY4|RECA_ARTS2:0.00303,tr|F0M821|F0M821_ARTPP:0.00201):0.00398):0.00343,(sp|A1R548|RECA_ARTAT:0.00648,tr|A9WQ43|A9WQ43_RENSM:0.00973):0.00125):0.03911):0.00219):0.01256,(tr|B2GKH2|B2GKH2_KOCRD:0.04881,(tr|D2NNR7|D2NNR7_ROTMD:0.01195,tr|E3H0E2|E3H0E2_ROTDC:0.01592):0.04414):0.00972):0.01845):0.00322):0.00278,(tr|D1AAC0|D1AAC0_THECD:0.04508,(((((tr|D7WFD6|D7WFD6_9CORY:0.02459,(tr|S5SVI5|S5SVI5_9CORY:0.02354,(sp|C3PGY9|RECA_CORA7:0.01610,tr|W5XSD8|W5XSD8_9CORY:0.01747):0.00860):0.00165):0.00083,((tr|U3GS27|U3GS27_9CORY:0.03653,((tr|W5Y260|W5Y260_9CORY:0.01283,(sp|P62213|RECA_CORDI:0.00343,(sp|P48288|RECA_CORP2:0.00050,tr|I4AUF6|I4AUF6_CORPS:0.00317):0.00517):0.00916):0.00396,((sp|A4QEW3|RECA_CORGB:0.01112,tr|M1UZD0|M1UZD0_9CORY:0.01319):0.00789,sp|Q8FPD3|RECA_COREF:0.01710):0.00227):0.00307):0.00636,tr|M1NT94|M1NT94_9CORY:0.02201):0.00598):0.01810,((tr|X5DRU2|X5DRU2_9CORY:0.01920,(tr|S4XEH7|S4XEH7_9CORY:0.00958,tr|G0HEI5|G0HEI5_CORVD:0.00975):0.00790):0.02239,(tr|C4LJ56|C4LJ56_CORK4:0.04617,((sp|B1VDD6|RECA_CORU7:0.00126,tr|M4KA03|M4KA03_9CORY:0.00024):0.02768,(sp|Q4JV77|RECA_CORJK:0.02192,(tr|F8DY07|F8DY07_CORRG:0.01493,tr|W5WPY8|W5WPY8_9CORY:0.01499):0.00186):0.00881):0.00998):0.00374):0.00913):0.02613,((tr|R4M901|R4M901_MYCTX:-0.00315,tr|C7NJ94|C7NJ94_KYTSD:0.04898):0.00772,(tr|R4LY05|R4LY05_MYCTX:0.00315,(sp|P0A5U5|RECA_MYCBO:0.00203,((sp|P35901|RECA_MYCLE:0.02201,(tr|F5YW72|F5YW72_MYCSD:0.01724,tr|D6ZEN6|D6ZEN6_SEGRD:0.04469):0.00200):0.00707,tr|L0QX80|L0QX80_9MYCO:0.00259):0.00562):0.01556):0.01792):0.00753):0.01151,(((((tr|E4NI04|E4NI04_KITSK:0.04126,((tr|N0D3N6|N0D3N6_9ACTO:0.00864,tr|G2N9Y6|G2N9Y6_9ACTO:0.00750):0.01873,(((tr|F8JQN2|F8JQN2_STREN:0.00961,(tr|B5HF96|B5HF96_STRPR:0.00537,((tr|V4IEV3|V4IEV3_9ACTO:0.01039,(sp|P48295|RECA_STRVP:0.00831,(tr|E2QA28|E2QA28_STRC2:0.01205,(tr|K4R127|K4R127_9ACTO:0.00213,(tr|A0A059WAB8|A0A059WAB8_STRA9:0.00516,(tr|M1MI94|M1MI94_STRHY:0.00061,tr|V6KS69|V6KS69_STRRC:0.00061):0.00161):0.00306):0.00218):0.00367):0.00512):0.00266,((sp|Q82KB1|RECA_STRAW:0.00074,tr|C9Z210|C9Z210_STRSW:0.00158):0.00154,(tr|D6XAT9|D6XAT9_9ACTO:0.00385,sp|O50487|RECA_STRCO:0.00492):0.00121):0.00266):0.00044):0.00275):0.00077,(tr|V6KE35|V6KE35_STRNV:0.00902,(tr|M9TZ06|M9TZ06_9ACTO:0.00108,(tr|B1VXV8|B1VXV8_STRGG:0.00016,tr|N0D3Y8|N0D3Y8_9ACTO:0.00214):0.00131):0.00661):0.00377):0.00141,(tr|G2NYB7|G2NYB7_STRVO:0.00524,tr|D7CAA3|D7CAA3_STRBB:0.00549):0.00876):0.00395):0.01711):0.02017,tr|C7QAA4|C7QAA4_CATAD:0.07462):0.00222,((tr|E6SDM7|E6SDM7_INTC7:0.03130,(sp|A6W841|RECA_KINRD:0.03200,(sp|A1SJ61|RECA_NOCSJ:0.00909,tr|R7XW45|R7XW45_9ACTO:0.01122):0.03265):0.00879):0.00393,((tr|D2AY27|D2AY27_STRRD:0.03248,tr|D6Y821|D6Y821_THEBD:0.02369):0.01586,((((tr|F8B389|F8B389_FRADG:0.01667,((tr|A8L6J1|A8L6J1_FRASN:0.00202,(tr|A8L2Z2|A8L2Z2_FRASN:0.10807,tr|A8L0T0|A8L0T0_FRASN:-0.01465):-0.00901):0.00563,(tr|E3J133|E3J133_FRASU:0.01861,(sp|Q2J764|RECA_FRASC:0.00177,(sp|Q0RDW5|RECA_FRAAA:0.00401,tr|I8QU85|I8QU85_9ACTO:0.00373):0.00259):0.00420):0.00627):0.00526):0.02023,(tr|F4D0F3|F4D0F3_PSEUX:0.03958,((sp|A4FAH9|RECA_SACEN:0.03432,((tr|H5X0Y1|H5X0Y1_9PSEU:0.00848,((tr|H8G8L2|H8G8L2_9PSEU:0.00525,tr|I1D4Z5|I1D4Z5_9PSEU:0.00265):0.00044,(tr|H5XEL0|H5XEL0_9PSEU:0.00282,tr|C7MVD4|C7MVD4_SACVD:0.00322):0.00123):0.00142):0.01429,((tr|C6WAA4|C6WAA4_ACTMD:0.00420,tr|K0JPN3|K0JPN3_SACES:0.00802):0.00775,(sp|Q9REV6|RECA_AMYMU:0.01235,tr|R4T1Q8|R4T1Q8_AMYOR:0.01203):0.00219):0.00839):0.01065):0.00265,((tr|W5WGT1|W5WGT1_9PSEU:0.02562,tr|F6EKL5|F6EKL5_AMYSD:0.02856):0.00988,(((sp|Q59560|RECA_MYCS2:0.00676,tr|V5XC21|V5XC21_MYCNE:0.01011):0.00796,((sp|A3PYE3|RECA_MYCSJ:0.01691,(sp|A0QIR6|RECA_MYCA1:0.00829,((tr|R4MBE4|R4MBE4_MYCTX:-0.00975,tr|R4M0Q3|R4M0Q3_MYCTX:0.04545):0.00414,(tr|U5WYV4|U5WYV4_MYCKA:0.00364,(sp|B2HL06|RECA_MYCMM:0.00162,sp|A0PT89|RECA_MYCUA:0.00454):0.00399):0.00452):0.00468):0.00186):0.00284,(sp|B1MD17|RECA_MYCA9:0.01279,((tr|L0IY59|L0IY59_MYCSM:0.00571,tr|G8RKU3|G8RKU3_MYCRN:0.00552):0.00276,((sp|A1T7T3|RECA_MYCVP:0.00716,sp|A4TCL7|RECA_MYCGI:0.01138):0.00146,tr|I4BHZ5|I4BHZ5_MYCCN:0.00675):0.00208):0.00601):0.00111):0.00107):0.00910,((tr|D5UMC3|D5UMC3_TSUPD:0.02315,((sp|C0ZYM6|RECA_RHOE4:0.01344,(sp|C1B381|RECA_RHOOB:0.00200,sp|Q0S1P9|RECA_RHOSR:0.00394):0.01077):0.00844,(tr|J9S2D9|J9S2D9_9ACTO:0.01236,(tr|D0LBN6|D0LBN6_GORB4:0.00776,tr|H6MYZ7|H6MYZ7_GORPV:0.00456):0.00354):0.01370):0.00009):0.00301,(((tr|W5TM11|W5TM11_9NOCA:0.01193,(sp|Q5YT00|RECA_NOCFA:0.00283,tr|H6R3W9|H6R3W9_NOCCG:0.00388):0.00616):0.00381,tr|K0F389|K0F389_9NOCA:0.01713):0.00400,(tr|E4WGH8|E4WGH8_RHOE1:0.00979,(tr|V9XDS3|V9XDS3_9NOCA:0.00866,tr|A0A059MS42|A0A059MS42_9NOCA:0.00701):0.00218):0.00364):0.00379):0.00430):0.00700):0.00523):0.00085):0.00554):0.00252,sp|A0LV04|RECA_ACIC1:0.05009):0.00214,((tr|J7LEW4|J7LEW4_NOCAA:0.01636,tr|D7AYC6|D7AYC6_NOCDD:0.01327):0.03885,((tr|E8N9M2|E8N9M2_MICTS:0.03221,(sp|A5CSL7|RECA_CLAM3:0.02714,(sp|Q6AE00|RECA_LEIXX:0.00872,tr|U3P6E1|U3P6E1_LEIXC:0.00511):0.02078):0.00722):0.02742,((tr|C5BWN2|C5BWN2_BEUC1:0.03329,(tr|C7MBC8|C7MBC8_BRAFD:0.04697,tr|C7R3G1|C7R3G1_JONDD:0.04359):0.00160):0.00959,((tr|F4H768|F4H768_CELFA:0.00884,(tr|D5UDA6|D5UDA6_CELFN:0.00967,tr|F7ZZQ4|F7ZZQ4_CELGA:0.00626):0.00220):0.01704,(tr|F6FSE8|F6FSE8_ISOV2:0.00898,(tr|D1BJ41|D1BJ41_SANKS:0.01751,tr|D1C084|D1C084_XYLCX:0.02190):0.00719):0.00479):0.00404):0.00912):0.00188):0.00207):0.00359):0.00253):0.00280):0.00495,(tr|C8XHI3|C8XHI3_NAKMY:0.05406,(tr|D3Q2A0|D3Q2A0_STANL:0.06316,((tr|H6RVR2|H6RVR2_BLASD:0.00925,(tr|D2SDS2|D2SDS2_GEOOG:0.01594,tr|I4F237|I4F237_MODMB:0.02139):0.00333):0.04404,(tr|F4FCR9|F4FCR9_VERMA:0.00085,((tr|R4LX52|R4LX52_9ACTO:0.00791,tr|U5W8P7|U5W8P7_9ACTO:0.00690):0.00372,((tr|G8SI98|G8SI98_ACTS5:0.00467,tr|I0HGJ4|I0HGJ4_ACTM4:0.00501):0.00650,(tr|E8SAV9|E8SAV9_MICSL:0.00564,(sp|A8M7V5|RECA_SALAI:0.00364,sp|A4X4U1|RECA_SALTO:0.00426):0.00642):0.00241):0.00182):0.01287):0.02549):0.00901):0.00796):0.00489):0.00430,((tr|F5XDV6|F5XDV6_MICPN:0.04777,((tr|K7RWL8|K7RWL8_PROA4:0.04552,(tr|M9VB98|M9VB98_9ACTO:0.00656,(tr|G7U821|G7U821_PROAA:0.00153,(sp|P0CZ03|RECA_PROAC:0.00066,tr|G8VAX9|G8VAX9_PROAA:0.00171):0.00080):0.00485):0.03758):0.02001,(tr|I6WU99|I6WU99_PROPF:0.04814,tr|D7GE70|D7GE70_PROFC:0.05688):0.00723):0.00846):0.02177,(tr|E2SEH5|E2SEH5_9ACTO:0.05437,tr|D2Q1S9|D2Q1S9_KRIFD:0.04265):0.00897):0.00621):0.00365):0.00188):0.00184):0.00878):0.02099,((tr|M5AP82|M5AP82_9ACTN:0.07764,tr|C7LXZ9|C7LXZ9_ACIFD:0.08323):0.02561,(tr|D3FE48|D3FE48_CONWI:0.13637,(((tr|E1R0A6|E1R0A6_OLSUV:0.03889,tr|C8W6W8|C8W6W8_ATOPD:0.04330):0.01829,(tr|R5ZN19|R5ZN19_9ACTN:0.05702,(tr|R7AL43|R7AL43_9ACTN:0.03589,(tr|F2N7Y0|F2N7Y0_CORGP:0.04079,tr|R7D9B8|R7D9B8_9ACTN:0.03343):0.00053):0.00726):0.01403):0.02406,(tr|C7N5C2|C7N5C2_SLAHD:0.07445,((tr|C7MNG4|C7MNG4_CRYCD:0.04736,(tr|S6CKX7|S6CKX7_9ACTN:0.01963,(tr|F7V1C1|F7V1C1_EEGSY:0.00877,(tr|D6E6Q7|D6E6Q7_9ACTN:0.01613,tr|C8WHJ6|C8WHJ6_EGGLE:0.00959):0.00435):0.00376):0.02071):0.01868,(tr|R7B698|R7B698_9ACTN:0.03575,(tr|R7BNR5|R7BNR5_9ACTN:0.03438,(tr|R6HK23|R6HK23_9ACTN:0.01034,(tr|R7CF94|R7CF94_9ACTN:0.00452,tr|R5G2F2|R5G2F2_9ACTN:0.00500):0.01238):0.01037):0.00770):0.01148):0.00945):0.01465):0.03772):0.00501):0.00336):0.00170):0.00523,((tr|I0IAP5|I0IAP5_PHYMF:0.10057,((tr|E8R324|E8R324_ISOPI:0.05488,tr|L0DL18|L0DL18_SINAD:0.05333):0.05210,((sp|Q7UJJ0|RECA_RHOBA:0.07257,tr|D2R086|D2R086_PIRSD:0.07822):0.03722,(tr|D5SQ03|D5SQ03_PLAL2:0.08382,tr|F0SRX4|F0SRX4_PLABD:0.08638):0.02433):0.00692):0.02256):0.02194,(((tr|D8K207|D8K207_DEHLB:0.09524,(tr|A5FPE2|A5FPE2_DEHMB:0.00492,(tr|V5QFE4|V5QFE4_9CHLR:0.00383,tr|Q3Z648|Q3Z648_DEHM1:0.00450):0.00178):0.07762):0.06125,((tr|E8MZ43|E8MZ43_ANATU:0.09612,(tr|I0I5J0|I0I5J0_CALAS:0.04040,tr|I0HYF4|I0HYF4_CALAS:0.04374):0.06250):0.03093,(tr|V5RTQ5|V5RTQ5_9BACT:0.13792,(tr|D1CDJ0|D1CDJ0_THET1:0.08686,((tr|B9KXK1|B9KXK1_THERP:0.04836,tr|D1C294|D1C294_SPHTD:0.06141):0.02049,(sp|A9AXA6|RECA_HERA2:0.05686,((sp|O52394|RECA_CHLAA:0.00978,sp|B8GAQ9|RECA_CHLAD:0.01437):0.03546,(sp|A7NN87|RECA_ROSCS:0.00607,sp|A5UXX8|RECA_ROSS1:0.00905):0.03369):0.02477):0.01926):0.00213):0.01754):0.00731):0.00133):0.00589,(((tr|F8L286|F8L286_PARAV:0.04753,(tr|Q6M9N0|Q6M9N0_PARUW:0.06089,tr|D6YTB6|D6YTB6_WADCW:0.04851):0.00269):0.02838,(tr|F8L567|F8L567_SIMNZ:0.07770,(((sp|Q9PLS6|RECA_CHLMU:0.00381,(sp|B0B8M5|RECA_CHLT2:0.00104,sp|Q3KL45|RECA_CHLTA:0.00318):0.00280):0.01872,((sp|Q821E6|RECA_CHLCV:0.00274,sp|Q256J8|RECA_CHLFF:0.00316):0.00386,(tr|W8JGH0|W8JGH0_9CHLA:0.00901,(sp|Q5L4P3|RECA_CHLAB:0.00407,tr|F6F728|F6F728_CHLPS:0.00367):0.00360):0.00179):0.01433):0.00853,(sp|Q9Z7E4|RECA_CHLPN:0.03131,tr|B5LMU1|B5LMU1_CHLPE:0.02989):0.00523):0.05941):0.00354):0.05369,(((tr|W0ITI4|W0ITI4_9BACT:0.04306,tr|B1ZWP7|B1ZWP7_OPITP:0.05085):0.04482,(tr|R7L841|R7L841_9BACT:0.07596,tr|D5ELH9|D5ELH9_CORAD:0.07717):0.00998):0.03577,(tr|B3DW93|B3DW93_METI4:0.11331,(tr|R7DWG9|R7DWG9_9BACT:0.01323,(tr|R6JCM3|R6JCM3_9BACT:0.00053,tr|B2UPW5|B2UPW5_AKKM8:0.00056):0.01079):0.09299):0.01662):0.03739):0.00844):0.00575):0.00245):0.00129):0.00137):0.00310,(tr|H1XX78|H1XX78_9BACT:0.09536,(tr|R6EKI9|R6EKI9_9FIRM:0.05171,tr|R6EP80|R6EP80_9FIRM:0.04691):0.05366):0.00670):0.00168):0.00139):0.00152,((((((((((((tr|R4NRM8|R4NRM8_STRSU:0.00299,(tr|G7SLJ1|G7SLJ1_STRSU:0.00195,(tr|W0GFM0|W0GFM0_STRSU:0.00053,tr|A4VSE7|A4VSE7_STRSY:0.00249):0.00122):0.00558):0.02413,(sp|P27624|RECA_STRMU:0.01315,(tr|R4ZL08|R4ZL08_STRAG:0.00055,(tr|K4PTS1|K4PTS1_STRAG:0.00394,(sp|P65979|RECA_STRA3:-0.00003,tr|Q3JYN1|Q3JYN1_STRA1:-0.00051):0.00054):0.00061):0.01097):0.00296):0.00603,((sp|Q5M1Y2|RECA_STRT1:0.00194,tr|W4L1L0|W4L1L0_STRTR:0.00071):0.00257,((tr|T0UWQ0|T0UWQ0_9STRE:0.00019,tr|F8LGF4|F8LGF4_STREH:0.00132):0.00086,(tr|F8HC85|F8HC85_STRE5:0.00064,tr|T0VDF7|T0VDF7_9STRE:0.00091):0.00061):0.00207):0.01257):0.00930,(((tr|T0ULW7|T0ULW7_9STRE:0.07066,tr|S5QZN5|S5QZN5_9STRE:-0.04501):0.00318,(tr|F5WXR8|F5WXR8_STRG1:-0.00419,tr|H2A9C6|H2A9C6_STRMD:0.00301):0.00219):0.01161,(((sp|C0MAR6|RECA_STRE4:0.00094,tr|F8ISH3|F8ISH3_STREC:-0.00094):0.00358,(((sp|Q5X9I0|RECA_STRP6:0.00094,(sp|Q48QW7|RECA_STRPM:0.00076,(sp|P0DD82|RECA_STRP3:0.00007,(tr|H8H9S9|H8H9S9_STRPY:0.00113,(tr|S5EM66|S5EM66_STRPY:0.00154,sp|P0C096|RECA_STRPZ:0.00209):0.00035):0.00041):0.00080):0.00054):0.00038,((tr|E8Q9D6|E8Q9D6_STRED:-0.00029,tr|M4YZ30|M4YZ30_STREQ:0.00076):0.00023,tr|E7Q016|E7Q016_STRDY:0.00129):0.00066):0.00053,sp|P0C095|RECA_STRP1:0.00374):0.00037):0.00527,(sp|B9DW65|RECA_STRU0:0.00413,(tr|F5ZKS2|F5ZKS2_STRPW:0.00336,tr|A0A023VSL8|A0A023VSL8_STRIN:0.00478):0.00016):0.00556):0.00148):0.00620):0.00086,((((sp|Q04IM6|RECA_STRP2:0.00160,tr|G0I7H2|G0I7H2_STRES:0.00063):0.00899,(tr|A0A024DG65|A0A024DG65_9STRE:0.00794,tr|D3HB29|D3HB29_STRM6:0.00517):0.00695):0.00362,(tr|U5PE45|U5PE45_9STRE:0.00400,(tr|U5P1N3|U5P1N3_9STRE:0.00198,(tr|I1ZPJ4|I1ZPJ4_STRPA:0.00109,tr|T0V8W4|T0V8W4_9STRE:0.00081):0.00120):0.00128):0.00924):0.00620,((sp|A3CR02|RECA_STRSV:0.00426,(sp|P49986|RECA_STRGC:0.00082,tr|N0C8Y4|N0C8Y4_9STRE:0.00069):0.00284):0.00609,(tr|T1ZMZ0|T1ZMZ0_STRIT:0.00286,(tr|T1ZSG9|T1ZSG9_STRCV:0.00461,(tr|S6B4G1|S6B4G1_STRAP:-0.00022,(tr|T1ZXI5|T1ZXI5_STRAP:0.00073,tr|T2A327|T2A327_STRAP:0.00022):0.00039):0.00138):0.00059):0.00591):0.00694):0.00280):0.04941,(tr|F9V6K5|F9V6K5_LACGT:0.04397,(tr|H5SWV8|H5SWV8_LACLL:-0.00083,(sp|P0C2U4|RECA_LACLA:0.00153,(sp|A2RI85|RECA_LACLM:0.00599,tr|D2BNP0|D2BNP0_LACLK:0.00119):0.00091):0.00151):0.04133):0.04658):0.03781,((tr|F8I1K8|F8I1K8_WEIKK:0.12772,((sp|Q04E78|RECA_OENOB:0.02566,tr|G9WGM4|G9WGM4_9LACT:0.02544):0.04876,(tr|W0F6V5|W0F6V5_LEUME:0.03661,(tr|K0D677|K0D677_LEUCJ:0.01833,(tr|B1MZY7|B1MZY7_LEUCK:0.01484,(tr|D5T545|D5T545_LEUKI:0.00787,(tr|J9YJ59|J9YJ59_LEUGJ:0.00217,tr|D8MEM8|D8MEM8_LEUGT:0.00243):0.00578):0.00570):0.00382):0.02204):0.03736):0.02350):0.01977,(tr|G2KUT0|G2KUT0_LACSM:0.12373,((tr|F2MDH9|F2MDH9_LACCD:0.00078,tr|Q034K4|Q034K4_LACC3:0.00079):0.00894,(tr|S6BVA7|S6BVA7_LACCA:0.01391,tr|C7T7K1|C7T7K1_LACRG:0.01661):0.00405):0.10101):0.04474):0.00688):0.00024,(((((tr|K8E4S7|K8E4S7_CARML:0.02463,(tr|U5S891|U5S891_9LACT:0.00362,tr|F4BNF4|F4BNF4_CARS1:0.00593):0.02282):0.02770,tr|K8E4H5|K8E4H5_CARML:0.07232):0.00858,(tr|G4L3P7|G4L3P7_TETHN:0.03838,(((tr|T0U978|T0U978_9ENTE:0.00206,tr|C9A8V8|C9A8V8_ENTCA:0.00176):0.02883,(sp|Q6KCJ5|RECA_ENTHA:0.00675,(tr|Q3Y1B9|Q3Y1B9_ENTFC:0.00452,tr|V5XUG7|V5XUG7_ENTMU:0.00480):0.00451):0.01689):0.00708,(sp|P42444|RECA_ENTFA:0.02528,(tr|H5T6J6|H5T6J6_MELPD:0.00022,tr|F3Y8F0|F3Y8F0_MELPT:0.00172):0.03219):0.00374):0.00397):0.01624):0.01035,(((tr|E4SXJ1|E4SXJ1_LACDN:0.00089,(sp|Q04BJ8|RECA_LACDB:0.00111,sp|Q1GB51|RECA_LACDA:0.00151):0.00091):0.02950,(((tr|F6CBG2|F6CBG2_LACKZ:0.00568,(tr|E4SN18|E4SN18_LACAR:0.00135,tr|F0TDP4|F0TDP4_LACA3:0.00141):0.00224):0.00238,((tr|J3ZF34|J3ZF34_LACHE:0.00467,(tr|F0NUY7|F0NUY7_LACHH:0.00172,(tr|A4UAE2|A4UAE2_LACHE:0.00137,tr|A8YUB7|A8YUB7_LACH4:0.00054):0.00177):0.00259):0.00221,(sp|Q5FL82|RECA_LACAC:0.00471,tr|D5H287|D5H287_LACCS:0.00454):0.00174):0.00035):0.01421,(tr|D6S5Y8|D6S5Y8_9LACO:0.02164,(tr|Q042C2|Q042C2_LACGA:0.00290,(tr|D0R561|D0R561_LACJF:0.00036,(sp|P62216|RECA_LACJO:0.00046,tr|F4AG93|F4AG93_LACJH:-0.00046):0.00077):0.00063):0.02462):0.00628):0.00664):0.03327,(((tr|F2MHY2|F2MHY2_LACCD:-0.00001,(tr|K6QHQ1|K6QHQ1_LACCA:0.00361,tr|W6G381|W6G381_LACPA:0.00245):0.00066):0.03953,(tr|C7TAZ1|C7TAZ1_LACRG:0.02503,tr|S6BX20|S6BX20_LACCA:0.04092):0.02257):0.03923,(((sp|B2GB15|RECA_LACF3:0.04196,(sp|A5VIW7|RECA_LACRD:0.00114,tr|F8DN23|F8DN23_LACRS:0.00099):0.03479):0.02890,(tr|R6SHW4|R6SHW4_9LACO:0.03945,(((sp|Q88UZ4|RECA_LACPL:0.00147,tr|I9AKI3|I9AKI3_LACPE:0.00129):0.03613,(tr|U5ZKZ9|U5ZKZ9_PEDPE:0.03488,tr|G8PCL6|G8PCL6_PEDCP:0.02743):0.01758):0.00361,(tr|J9W500|J9W500_LACBU:0.04497,sp|Q03R29|RECA_LACBA:0.04030):0.00233):0.00106):0.00324):0.00623,(sp|Q38YD9|RECA_LACSS:0.05107,tr|D8ILQ5|D8ILQ5_LACSC:0.06322):0.00163):0.00455):0.00230):0.00549):0.00128,tr|F2I5Q4|F2I5Q4_AERUA:0.05994):0.01390):0.01291,((tr|A0A024DJ73|A0A024DJ73_BACTK:0.10777,(sp|B9EBH1|RECA_MACCJ:0.04403,(tr|F0P7B1|F0P7B1_STAPE:0.02950,((sp|Q49X73|RECA_STAS1:0.01288,tr|A0A060MGM4|A0A060MGM4_STAXY:0.01295):0.01093,(sp|B9DPC5|RECA_STACT:0.01793,(((tr|F8KLW4|F8KLW4_STALN:0.01461,(tr|D9RGL2|D9RGL2_STAAJ:0.00171,((tr|R9YPG9|R9YPG9_STAAU:0.00206,(sp|A7X1S3|RECA_STAA1:0.00019,(tr|K0L9C1|K0L9C1_STAAU:-0.00166,tr|Q2FZ09|Q2FZ09_STAA8:-0.00287):0.00036):0.00298):0.00013,tr|G0LTP8|G0LTP8_STAAU:0.00133):0.00164):0.01482):0.00160,(sp|Q5HPQ6|RECA_STAEQ:0.00787,(tr|L7WX87|L7WX87_STAWS:0.00334,tr|U5UTE2|U5UTE2_9STAP:-0.00334):0.00670):0.00279):0.00618,sp|Q4L5Y8|RECA_STAHJ:0.00507):0.00464):0.00299):0.00568):0.01772):0.04395):0.01041,(((((sp|C4L2V3|RECA_EXISA:0.03857,(tr|U6BC79|U6BC79_9BACL:0.01241,(sp|B1YMB9|RECA_EXIS2:0.00446,tr|K0AAG9|K0AAG9_EXIAB:0.00262):0.00893):0.02983):0.01836,((tr|D6XU32|D6XU32_BACIE:0.03642,((sp|Q5WFX1|RECA_BACSK:0.02723,tr|E6TS32|E6TS32_BACCJ:0.02798):0.00267,(sp|Q9KAA7|RECA_BACHD:0.01672,tr|D3FTX4|D3FTX4_BACPE:0.02936):0.00222):0.00643):0.01698,(tr|K0J363|K0J363_AMPXN:0.05869,(sp|Q8CXG7|RECA_OCEIH:0.05573,tr|I0JMT7|I0JMT7_HALH3:0.05187):0.00400):0.00377):0.00308):0.00432,(sp|C0ZF14|RECA_BREBN:0.05792,((tr|C8WWM7|C8WWM7_ALIAD:0.05453,tr|D5WPQ5|D5WPQ5_KYRT2:0.04636):0.01235,((tr|F8FMU0|F8FMU0_PAEMK:-0.00439,tr|I0BP63|I0BP63_9BACL:0.00439):0.03433,(((tr|G7W4P8|G7W4P8_PAETH:0.00628,(tr|V5WX12|V5WX12_PAEPO:0.00184,(tr|E3EHJ1|E3EHJ1_PAEPS:0.00049,tr|W8TVY0|W8TVY0_PAEPO:0.00061):0.00148):0.00160):0.02107,(tr|X5A1T5|X5A1T5_9BACL:0.02259,tr|D3E677|D3E677_GEOS4:0.01823):0.00554):0.01380,(tr|L0ECZ5|L0ECZ5_THECK:0.03212,tr|C6D2C4|C6D2C4_PAESJ:0.03414):0.00584):0.00337):0.01276):0.00531):0.00735):0.00493,((tr|G2RLC6|G2RLC6_BACME:0.00489,tr|D5DNR5|D5DNR5_BACMQ:0.00538):0.06371,((tr|F2F2P6|F2F2P6_SOLSS:0.05533,(tr|B1HR36|B1HR36_LYSSC:0.00410,tr|X2GPZ1|X2GPZ1_9BACI:0.00534):0.04728):0.01623,((sp|A0AIK0|RECA_LISW6:0.00174,(tr|D3UMY3|D3UMY3_LISSS:0.00069,(tr|E3ZQD4|E3ZQD4_LISSE:0.00082,sp|Q92BV7|RECA_LISIN:0.00199):0.00052):0.00026):0.05352,((((tr|N0APF5|N0APF5_9BACI:0.02805,tr|U5L5Q2|U5L5Q2_9BACI:0.02628):0.00854,((((tr|F4E766|F4E766_BACAM:0.00104,(sp|A7Z4W5|RECA_BACA2:0.00043,tr|I2C5C1|I2C5C1_BACAM:-0.00071):0.00071):0.00205,(sp|P16971|RECA_BACSU:0.00092,tr|D4FWU2|D4FWU2_BACNB:-0.00092):0.00092):0.00232,tr|R0PKR0|R0PKR0_BACAT:0.00143):0.00565,(sp|A8FDG3|RECA_BACP2:0.00615,(sp|Q65JF2|RECA_BACLD:0.00130,tr|R9TW35|R9TW35_BACLI:0.00146):0.00362):0.00344):0.02300):0.00103,(tr|G2RJP5|G2RJP5_BACME:0.02761,(tr|F7Z490|F7Z490_BACC6:0.00002,tr|G2TMK0|G2TMK0_BACCO:0.00115):0.03604):0.00643):0.00391,((tr|B7GJN3|B7GJN3_ANOFW:0.01345,((tr|F8CZW4|F8CZW4_GEOTC:0.00269,tr|C5D9G4|C5D9G4_GEOSW:0.00569):0.00810,(tr|A4IMG9|A4IMG9_GEOTN:0.00523,(tr|S5YUP5|S5YUP5_9BACI:0.00435,(tr|E8T020|E8T020_GEOS2:0.00485,tr|G8N210|G8N210_GEOTH:-0.00140):0.00676):0.00391):0.00317):0.00445):0.01969,(tr|W0D2V6|W0D2V6_BACAN:0.00024,(tr|C2S7H7|C2S7H7_BACCE:-0.00058,(tr|C2YV64|C2YV64_BACCE:-0.00310,((sp|A7GRA9|RECA_BACCN:0.01104,(tr|C3BCB3|C3BCB3_BACMY:0.00669,tr|C2WAS5|C2WAS5_BACCE:-0.01594):0.00231):0.01412,(((((sp|B7HDQ4|RECA_BACC4:-0.02548,(tr|W0CY05|W0CY05_BACAN:0.00006,tr|C2WRF7|C2WRF7_BACCE:0.00231):0.00132):0.00140,((sp|B7ITN1|RECA_BACC2:0.00131,tr|C2U115|C2U115_BACCE:0.00493):0.02868,tr|C2ZT03|C2ZT03_BACCE:-0.00027):0.00019):0.00042,(sp|A9VS23|RECA_BACWK:0.00019,tr|C2XXP1|C2XXP1_BACCE:0.00091):0.00048):0.00347,(sp|A0RHF1|RECA_BACAH:-0.00552,(tr|C2WAS4|C2WAS4_BACCE:0.02724,tr|W7HBT3|W7HBT3_BACAN:-0.01498):0.01499):0.00470):0.00949,tr|C2U117|C2U117_BACCE:-0.00568):0.01423):0.00441):0.00212):0.00138):0.00521):0.00462):0.00691):0.00506):0.00522):0.00073):0.01018,tr|E3EKQ3|E3EKQ3_PAEPS:0.10796):0.00213):0.00869):0.00315,(((((tr|R7GMX9|R7GMX9_9FIRM:0.05570,(tr|R5RGW4|R5RGW4_9FIRM:0.04145,tr|R5Q3C4|R5Q3C4_9FIRM:0.03391):0.02342):0.02768,(tr|F5WSI8|F5WSI8_ERYRF:0.07735,((tr|R7G8T9|R7G8T9_9FIRM:-0.00821,(tr|R7GA33|R7GA33_9FIRM:0.13755,tr|R6UUI5|R6UUI5_9FIRM:0.02331):-0.01071):0.03899,(tr|R5ZDV0|R5ZDV0_9FIRM:0.04331,tr|D4JCZ1|D4JCZ1_9FIRM:0.05089):0.04286):0.01623):0.01836):0.00738,(tr|R5V4Z4|R5V4Z4_9FIRM:0.12411,((tr|R7DRZ8|R7DRZ8_9FIRM:0.07420,tr|R6R960|R6R960_9FIRM:0.10655):0.02317,(tr|R5ZB27|R5ZB27_9CLOT:0.12002,(tr|R7FJB1|R7FJB1_9CLOT:0.12626,tr|R6XVP0|R6XVP0_9FIRM:0.12647):0.00726):0.02269):0.00790):0.00598):0.01315,((((((tr|C4XG20|C4XG20_MYCFP:0.00135,tr|E1PT07|E1PT07_MYCFJ:0.00001):0.09178,((tr|A5IYZ1|A5IYZ1_MYCAP:0.00276,tr|D3VR73|D3VR73_MYCA6:0.00281):0.01558,(tr|E4PZH7|E4PZH7_MYCBG:0.00172,tr|I6RNC5|I6RNC5_MYCBV:0.00082):0.01264):0.06175):0.02930,(tr|Q4A5K2|Q4A5K2_MYCS5:0.10335,(tr|L0RU87|L0RU87_MYCC1:0.09934,tr|D5E501|D5E501_MYCCM:0.11084):0.00050):0.01263):0.01385,(sp|P29226|RECA_MYCPU:0.11467,(sp|Q6KHC9|RECA_MYCMO:0.11425,((tr|B3PM51|B3PM51_MYCA5:0.06623,tr|D1J7Q6|D1J7Q6_MYCHP:0.06222):0.03932,((tr|F4HGF2|F4HGF2_MYCHM:0.00148,tr|K7X930|K7X930_MYCHR:0.00019):0.06100,(tr|W5UTD7|W5UTD7_9MOLU:0.04183,(tr|C5J791|C5J791_MYCCR:0.04186,(sp|Q4A8X3|RECA_MYCH7:0.00054,sp|Q4AAV6|RECA_MYCHJ:0.00056):0.04136):0.00907):0.01437):0.03421):0.00365):0.01084):0.00709):0.04589,(((sp|Q6F1R0|RECA_MESFL:0.00205,tr|U5PC82|U5PC82_MESFO:0.00491):0.13498,((tr|W6A9K9|W6A9K9_9MOLU:0.10127,((tr|S5MJ35|S5MJ35_9MOLU:0.04479,(tr|W6A6C3|W6A6C3_9MOLU:0.04367,tr|V5RHK2|V5RHK2_SPIAP:0.04899):0.00887):0.00992,tr|S5LTD4|S5LTD4_9MOLU:0.04653):0.04796):0.01426,((tr|R4U146|R4U146_9MOLU:0.00886,tr|R4UDX8|R4UDX8_9MOLU:0.01015):0.07053,(tr|W0GRV8|W0GRV8_9MOLU:0.10499,tr|Q6YPL0|Q6YPL0_ONYPE:0.17329):0.02505):0.02216):0.00981):0.00690,(tr|M9WCW6|M9WCW6_9MOLU:0.08385,((tr|Q2SRU1|Q2SRU1_MYCCT:0.00581,(sp|P62218|RECA_MYCMS:-0.00000,tr|F8K7B5|F8K7B5_MYCL9:0.00250):0.00271):0.01507,(tr|C7LML1|C7LML1_MYCML:0.00088,tr|F4MPU1|F4MPU1_MYCML:0.00279):0.01479):0.04633):0.05369):0.02703):0.00850,((tr|W8GMG5|W8GMG5_9MOLU:0.19302,(sp|B3R0F8|RECA_PHYMT:0.09872,tr|Q6YPK8|Q6YPK8_ONYPE:0.07516):0.04688):0.03144,((((tr|H6N5X9|H6N5X9_MYCHN:0.02478,(tr|E8ZGK6|E8ZGK6_MYCHL:0.00111,tr|F6FJD1|F6FJD1_MYCHI:0.00130):0.02235):0.15155,((tr|F0V2H9|F0V2H9_MYCS3:0.04668,tr|U5NB10|U5NB10_9MOLU:0.04935):0.04924,(tr|I7C7D1|I7C7D1_MYCHA:0.08078,(tr|V9RAJ2|V9RAJ2_9MOLU:0.02671,tr|I6ZFL5|I6ZFL5_MYCWM:0.02140):0.06902):0.01598):0.06332):0.07858,((sp|Q8EVC7|RECA_MYCPE:0.16409,(tr|J3TQ91|J3TQ91_MYCGL:0.00532,(tr|D3FI30|D3FI30_MYCGF:0.00019,tr|V5W274|V5W274_MYCGL:0.00235):0.00141):0.18327):0.01562,((sp|B1AI69|RECA_UREP2:0.02311,sp|B5ZAR3|RECA_UREU1:0.02150):0.16587,(sp|P47581|RECA_MYCGE:0.05842,(sp|P78014|RECA_MYCPN:0.00066,tr|H0PQY1|H0PQY1_MYCPM:0.00290):0.05618):0.13538):0.00899):0.01325):0.01193,(((((tr|G8P516|G8P516_LACLC:0.00067,tr|U5PKE8|U5PKE8_LACLL:0.00133):0.15255,(tr|F2HQ42|F2HQ42_LACLV:0.02481,(tr|D2BQZ4|D2BQZ4_LACLK:0.02112,tr|H5SZ61|H5SZ61_LACLL:-0.01110):0.03443):0.14006):0.09056,(tr|B9L413|B9L413_THERP:0.27233,(tr|Q02AB2|Q02AB2_SOLUE:0.24919,(((tr|W5D831|W5D831_WHEAT:-0.04318,(tr|W5D1G1|W5D1G1_WHEAT:0.00237,(tr|W5DB47|W5DB47_WHEAT:-0.00173,((tr|M0XIP1|M0XIP1_HORVD:-0.05124,tr|M0XIP3|M0XIP3_HORVD:0.05124):0.02080,(tr|M7YEP5|M7YEP5_TRIUA:0.01716,tr|W5CE83|W5CE83_WHEAT:-0.00088):0.02530):0.00428):0.00112):0.04908):0.04233,((tr|I1HSK3|I1HSK3_BRADI:0.02446,tr|I1HV53|I1HV53_BRADI:0.04283):0.04331,((tr|C5XHS5|C5XHS5_SORBI:0.02992,(tr|K3XF24|K3XF24_SETIT:0.02064,tr|K3Z6Y3|K3Z6Y3_SETIT:0.00931):0.01341):0.03652,(tr|J3L7R6|J3L7R6_ORYBR:0.02306,(tr|Q94CQ8|Q94CQ8_ORYSJ:0.03881,tr|I1NV61|I1NV61_ORYGL:0.03184):0.01701):0.02138):0.00137):0.00951):0.09039,((((tr|B1N670|B1N670_SOLLC:0.00599,tr|M1AEH3|M1AEH3_SOLTU:0.01255):0.12621,(sp|Q8RY99|RECAM_ARATH:0.06863,tr|M4CAQ9|M4CAQ9_BRARP:0.07381):0.07195):0.00658,((tr|B9T6M8|B9T6M8_RICCO:0.09591,(tr|B9II93|B9II93_POPTR:0.03963,tr|B9H9J7|B9H9J7_POPTR:0.04078):0.05009):0.01530,(tr|I1JN96|I1JN96_SOYBN:0.00334,(tr|G7KSL4|G7KSL4_MEDTR:0.07711,tr|I1N8W7|I1N8W7_SOYBN:0.06740):0.03135):0.06557):-0.02707):0.02131,(tr|M0RYZ4|M0RYZ4_MUSAM:0.08827,(tr|D7TSA5|D7TSA5_VITVI:0.08897,tr|M0RYZ5|M0RYZ5_MUSAM:0.25973):0.01819):0.00989):0.01315):0.08221):0.00436):0.02594):0.00352,((tr|R5PWA6|R5PWA6_9BACT:0.34540,(tr|V5VIR9|V5VIR9_ACIBA:0.20118,(tr|G8XBS9|G8XBS9_KLEPH:0.01415,(tr|Q1CCA9|Q1CCA9_YERPN:0.00666,tr|J9ZTK4|J9ZTK4_ECO14:0.00667):0.01775):0.20760):0.04759):0.01261,(tr|J4A7M9|J4A7M9_BACTU:0.00142,tr|C3IV27|C3IV27_BACTU:-0.00142):0.28436):0.00264):0.00765,(((tr|J3YQS7|J3YQS7_CARRU:0.02866,tr|Q05FN0|Q05FN0_CARRP:0.02548):0.07933,((tr|J7GSX6|J7GSX6_CARRU:0.01120,tr|J7GTC9|J7GTC9_CARRU:0.01476):0.09653,(tr|S5R087|S5R087_CARRU:0.07343,(tr|J3TEA4|J3TEA4_CARRU:0.03006,tr|J3TEH4|J3TEH4_CARRU:0.00165):0.03922):0.02308):0.00713):0.15255,((((tr|G4TNA2|G4TNA2_PIRID:0.30516,(tr|E7DN79|E7DN79_BPDP1:0.21225,(tr|C4Z5Y6|C4Z5Y6_EUBE2:0.00542,tr|D6DZ71|D6DZ71_9FIRM:0.00638):0.28054):0.05808):0.00990,(((tr|Q58MG9|Q58MG9_BPPRM:0.14729,(tr|Q5GQK3|Q5GQK3_BPSYP:0.08723,(tr|Q58LF1|Q58LF1_BPPRS:0.09457,tr|Q0QZ50|Q0QZ50_BPSYS:0.07549):0.01566):0.04707):0.13907,(tr|Q6WIE3|Q6WIE3_BPKVM:0.17480,(tr|Q7Y594|Q7Y594_BPR69:0.13448,(sp|P04529|UVSX_BPT4:0.08100,tr|C3V228|C3V228_BPR51:0.08340):0.04389):0.04660):0.13229):0.08030,((tr|Q6Y7M6|Q6Y7M6_BPPGK:0.11108,(tr|Q4Z992|Q4Z992_BPTWO:0.07196,tr|W7GRW1|W7GRW1_BACAN:-0.07196):0.11113):0.13027,(tr|A8ASX5|A8ASX5_BPA51:0.16063,tr|A8E2B6|A8E2B6_BPPHE:0.13210):0.09276):0.08392):0.01083):0.01760,(tr|A8NBT6|A8NBT6_COPC7:0.28747,(((tr|Q853A2|Q853A2_BPMBZ:0.34481,(tr|A4HH46|A4HH46_LEIBR:0.00745,(tr|E9BKJ2|E9BKJ2_LEIDB:-0.01142,(tr|E9AM34|E9AM34_LEIMU:0.00676,tr|A4I499|A4I499_LEIIN:-0.00676):0.01142):0.04710):0.21431):0.04394,((((tr|M2UQK0|M2UQK0_COCH5:-0.00869,tr|N4XTE0|N4XTE0_COCH4:0.00869):0.16465,(tr|L0GYK7|L0GYK7_9GAMM:0.19487,tr|D5MF25|D5MF25_9BACT:0.18328):0.05827):0.07887,(((tr|W5WVL5|W5WVL5_BDEBC:0.09853,(tr|Q6MQS4|Q6MQS4_BDEBA:0.00684,tr|K7YK59|K7YK59_BDEBC:0.00927):0.07807):0.24781,(tr|D5SV91|D5SV91_PLAL2:0.34126,((tr|L0DX48|L0DX48_THIND:0.03227,tr|W0DI26|W0DI26_9GAMM:0.03944):0.24874,(((tr|Q3SKJ8|Q3SKJ8_THIDA:0.18202,(tr|R4V5T9|R4V5T9_9GAMM:0.18736,tr|H0PX71|H0PX71_9RHOO:0.22729):0.02201):0.03417,tr|I7A0U3|I7A0U3_PSEST:0.20850):0.04692,(tr|G4QET2|G4QET2_GLANF:0.21519,(tr|B7VM01|B7VM01_VIBSL:0.21443,(tr|Q15ZX0|Q15ZX0_PSEA6:0.02841,tr|F4AH76|F4AH76_GLAS4:0.02801):0.17808):0.03734):0.03578):0.02044):0.03475):0.01273):0.03124,(((tr|A7HCF8|A7HCF8_ANADF:0.14548,(tr|Q2IIA2|Q2IIA2_ANADE:0.02339,(tr|B8JAF7|B8JAF7_ANAD2:0.00193,tr|B4UDR1|B4UDR1_ANASK:0.00807):0.02452):0.12354):0.09052,((tr|Q08N73|Q08N73_STIAD:0.11254,(tr|H8MU25|H8MU25_CORCM:0.07262,(tr|L7UFK1|L7UFK1_MYXSD:0.04464,(tr|F8CHK6|F8CHK6_MYXFH:0.02703,tr|Q1D5A2|Q1D5A2_MYXXD:0.04623):0.00634):0.01624):0.00845):0.13257,tr|A9FIX3|A9FIX3_SORC5:0.25717):0.00037):0.05402,(((tr|G8NT39|G8NT39_GRAMM:0.10795,((tr|I3ZFG6|I3ZFG6_TERRK:0.13418,tr|C1F6L2|C1F6L2_ACIC5:0.14112):0.01502,tr|Q1IJA5|Q1IJA5_KORVE:0.14108):0.02420):0.00870,tr|C1F5L9|C1F5L9_ACIC5:0.12516):0.06750,(tr|E8X7B2|E8X7B2_ACISM:0.22370,(tr|Q01QX0|Q01QX0_SOLUE:0.20353,tr|B1ZZZ3|B1ZZZ3_OPITP:0.31856):0.01510):0.02754):0.01570):0.02609):0.01208):0.00483,(tr|W0RP79|W0RP79_9BACT:0.29511,(tr|C1AAH5|C1AAH5_GEMAT:0.22679,(tr|Q4CZQ5|Q4CZQ5_TRYCC:0.13062,(tr|Q389E0|Q389E0_TRYB2:0.00966,tr|D0A505|D0A505_TRYB9:0.00819):0.14709):0.13969):0.02637):0.02712):0.01749):0.00977,((((tr|F9FQZ9|F9FQZ9_FUSOF:0.16588,tr|G0S8N6|G0S8N6_CHATD:0.13090):0.05447,(tr|G2XWV7|G2XWV7_BOTF4:0.16400,tr|S3CYM3|S3CYM3_GLAL2:0.20170):0.01770):0.02134,(tr|M2RDC3|M2RDC3_COCSN:0.18892,(tr|M2LGN3|M2LGN3_BAUCO:0.23271,(tr|E6N3T0|E6N3T0_9ARCH:0.28738,tr|N1QI33|N1QI33_SPHMS:0.12672):0.01858):0.04445):0.01279):0.03798,(tr|G1X592|G1X592_ARTOA:0.04827,tr|S8BUR6|S8BUR6_DACHA:0.06974):0.17961):0.01858):0.00668):0.00320):0.01068,(tr|K8GN85|K8GN85_9CYAN:0.32781,(tr|Q555F1|Q555F1_DICDI:0.21750,(tr|F4Q8H8|F4Q8H8_DICFS:0.23901,tr|D3AVX3|D3AVX3_POLPA:0.20658):0.00794):0.08208):0.00727):0.02655):0.00977):-0.00318):0.01879):0.00398):0.00595):0.00716,(((tr|R5MR90|R5MR90_9FIRM:0.12290,(tr|R5HID3|R5HID3_9MOLU:0.05781,tr|R5JCY1|R5JCY1_9FIRM:0.06034):0.01674):0.00779,(((tr|R5Y826|R5Y826_9MOLU:0.07157,((tr|R7HGN2|R7HGN2_9MOLU:0.06127,((tr|R5VFU9|R5VFU9_9FIRM:0.03638,tr|R5ME64|R5ME64_9MOLU:0.05101):0.01278,(tr|R6AUU1|R6AUU1_9CLOT:0.05398,tr|R6H3V2|R6H3V2_9FIRM:0.05505):0.00664):0.00304):0.00660,(tr|R7NBK1|R7NBK1_9MOLU:0.03807,(tr|R7P6Z5|R7P6Z5_9CLOT:0.01592,tr|R7IGK2|R7IGK2_9FIRM:0.01976):0.02436):0.01358):0.00793):0.00128,(((tr|R7HIU4|R7HIU4_9FIRM:0.02324,tr|R6LV18|R6LV18_9CLOT:0.02648):0.02429,(tr|R7M4Y6|R7M4Y6_9CLOT:0.04247,tr|R5TD78|R5TD78_9CLOT:0.04236):0.00975):0.01878,(tr|R5THY9|R5THY9_9CLOT:0.05103,(tr|R7EYZ1|R7EYZ1_9BACI:0.06144,(tr|R7KDZ7|R7KDZ7_9CLOT:0.04667,(tr|R5LJ15|R5LJ15_9MOLU:0.03356,tr|R6SL57|R6SL57_9CLOT:0.03502):0.01030):0.00642):0.00453):0.00897):0.00375):0.00298,((tr|R6ZEL0|R6ZEL0_9CLOT:0.06200,tr|R6CYD1|R6CYD1_9CLOT:0.04884):0.00514,(tr|R5ISQ1|R5ISQ1_9CLOT:0.05305,(tr|R7MBX8|R7MBX8_9CLOT:0.04297,(tr|R5A0P0|R5A0P0_9CLOT:0.02988,tr|R6BGU9|R6BGU9_9CLOT:0.02043):0.02935):0.01396):0.00377):0.00464):0.01365):0.01856,(tr|R7GIC7|R7GIC7_9CLOT:0.09906,(tr|R5FST2|R5FST2_9FIRM:0.08705,(tr|R6TMV2|R6TMV2_9STAP:0.03118,tr|R6Y0E2|R6Y0E2_9FIRM:0.02199):0.04876):0.00794):0.01037):0.00602):0.00417):0.00007,sp|A9NGM3|RECA_ACHLI:0.12569):0.00901,(((tr|D9QR48|D9QR48_ACEAZ:0.06348,tr|L0KAZ5|L0KAZ5_HALHC:0.08830):0.02865,(tr|B8CXC0|B8CXC0_HALOH:0.05833,(tr|E3DLC0|E3DLC0_HALPG:0.03068,tr|E4RKJ5|E4RKJ5_HALHG:0.02490):0.04519):0.02461):0.01990,(tr|C7RGP9|C7RGP9_ANAPD:0.10953,(tr|D6SAM7|D6SAM7_FINMA:0.00132,tr|B0S1D5|B0S1D5_FINM2:0.00160):0.09540):0.00983):0.00709):0.00146):0.00160):0.00146);
[truncated: 3,167,415 more chars]
