# Supplementary material for: Diversity and Expression of Bacterial Metacaspases in an Aquatic Ecosystem
Source: Front Microbiol. 2016 Jul 6;7:1043. doi: 10.3389/fmicb.2016.01043 (PMC4933709; doi:10.3389/fmicb.2016.01043)
Supplement: Supplementary file 8 [file DataSheet3.ZIP]

Archive with 5 entries (5 files):
- metacaspase_PhaseII_2011_metagenome_aa.fasta
- metacaspase_PhaseI_2009_metagenome_aa.fasta
- metacaspase_metatranscriptome_aa.fasta
- recA_PhaseII_2011_metagenome_aa.fasta
- recA_PhaseI_2009_metagenome_aa.fasta
