# Supplementary material for: Diversity and Expression of Bacterial Metacaspases in an Aquatic Ecosystem
Source: Front Microbiol. 2016 Jul 6;7:1043. doi: 10.3389/fmicb.2016.01043 (PMC4933709; doi:10.3389/fmicb.2016.01043)
Supplement: Supplementary file 8 [file DataSheet3.ZIP › metacaspase_PhaseII_2011_metagenome_aa.fasta]

>GS815_0p1.contig-628000010_1_224_plus
DALTGVGFRVSLHRDLGRMPLKKAVEDFRNEVPNGAEVVFYYAGHGVQFGVENYLLPVDV
TAQSAKAVTENSI
>GS815_0p1.contig-661000076_1_315_plus
ACRDNPLLQVASRSVSRGLAPISVSQGTLISYATKDGSVAADGDGKNSPFTKALLQHIDA
PEDIAVVLRRVRDQVMTDTDGQQQPWEYGSLSGGSLILSAIRAK
>GS815_0p1.contig-343000093_1_140_plus
KSLRALGFDVVERTNITSKQIGRTLRAFRTKIKPGDVALVFYAGH
>GS815_0p1.contig-106000117_1_262_minus
ESEALATALNSALAKAVRKQKELEAQLAAAQQQTQVKPAAPIGPRLSVHAIVIGNGAYQG
SGQLDNPINDARAISAKLKSMGFKVT
>GS815_0p1.contig-516000144_1_192_minus
TKRNILNSFISLLKNSKENDTLVFSFSGHGTWVVDKDGDEKDGRDEMMCPIDLQLRSEEH
TSE
>GS815_0p1.contig-1141000151_1_472_plus
LFYYSGHGVQVEGNNYLIPVDSDIRRVDEITTSSLNANFVLAKMESAQNKLNLVVLDACR
DSPLGSMSRGMTRGLSSMDAAKGTMIAFSTAPGEVALDGEGDNSPYTKHLASAIQKEGLL
LEQVFKEVRRNVVAETQGKQVPWENSSVMGDFFFVR
>GS815_0p1.contig-153_1650_2681_plus
KTMVFFALSGLVAASVSAQENGRRELFAQSAATSKYALIISGATVGADNEARYRQLSVSL
HDILARDYGYSSAAIELLFGNTSTDSRGDAIADREGISASLADLKNRMSAGDQLAVFLLG
HGTGTDEEAKFNLRGPDLTGAEFARLFDAFTEQDLIFVNTTSASYGFSTALAREIAGEGR
IVVSATRSSSEKFDPYFSRYFIEGLSERRADRDKNSRVSLLEAFNYAKNNVEEFYEESGR
LAAEHAGLDDNGDALFALSPAPGQGDGSLAEIAFIDASDAGETGLSATRLALKRRMQTLE
RSVLLLRGRKADYLEDDYWAQLETLLVDLAKTTEEFTREASE
>GS815_0p1.contig-108000176_1_172_plus
LSKFSGEIKAADEVLIYFAGHGIEVNGVNYMIPIDASNLSEENVSTKTINLDLIIQS
>GS815_0p1.contig-1225000178_1_204_minus
HGVQVDGRNYLIPVNSDIKYEDEVASSALDAEMVLAKLESAKNKLNIVVLDACRDSPLGR
RTRTSTK
>GS815_0p1.contig-175000190_1_221_plus
PYLIPVDISGLNVSQGIPLKEMMARLSQKPHDKITFVIDACFSGAGRNAPLAQVKGVRVT
PRNPELGDKMVLL
>GS815_0p1.contig-740000199_1_233_plus
KLKSIVTDKDYLLIYYTGHGSTDINEAAYWIPKEGTDKYYSWVNVNALTNTLEDIKAKHI
LFMIDSCYSGLTFKSQ
>GS815_0p1.contig-122000206_1_302_plus
LIQTHLKADVTLFAMFDSCFSGSVLDLKYQYLDTLNYDNYTENDKQLETNGNVFMISGCT
DNQTSADAFINNNACGAMTWSLLEATKEKPGCSWRELIKL
>GS815_0p1.contig-162000213_1_223_plus
TKMYVLCNTRMRSVGLVFGNDYLGTREELNGCVNDARGIERLLKETLLFEDVSVYTEVTG
KQLTRLVLQAARQ
>GS815_0p1.contig-454000221_1_181_minus
LVKRVRPGDRVFVYYSGHGTRMIDHEFDPNSCTEGLITHDGKILSNREISQALQPIGLT
>GS815_0p1.contig-1259000223_1_193_minus
KDKAEQSKRKKEGLVATQQQDKLPPALAGDSVGNRVALVIGNADYKSSPLANPVNDATDM
AKS
>GS815_0p1.contig-773000227_1_255_minus
YGLKTLYSNLSLLPAKSVTVVLEACFSGASQSGTVISNASPVFLKAKTPDIPSNITVIAA
GASDQMASWENDGSNGLFTKYYLK
>GS815_0p1.contig-1465000266_1_213_plus
FDLSREQLIQKLRDFEKIARNAEEALIYYAGHGVEVDGVNYLIPTDLHWLDENAISQRTV
NLEYLIISAE
>GS815_0p1.contig-895000275_1_192_minus
FAKALSGFGFQVDLHTDIKDAEFKKAVLDFKTRLETGAEVVFYFAGHGVQFGTANYLLPV
DVG
>GS815_0p1.contig-1116000296_1_156_plus
DAKDLAKILQEKYGFETTLLLNQTAGETVDALIEFTQNRKSTDNILIYYAG
>GS815_0p1.contig-695000314_1_213_plus
KEVVEAIQRTNPKSVTMFIDSCYSGQSRTGETLLTSARPISIVAKETSSFPPNFTVISAS
APDQISSSSP
>GS815_0p1.contig-294000337_440_763_minus
DNPFKQNGRAIGGRGLAPTTAATGQMVMFSAGAGQQALDKLGDQDKGKNGLFTRVFLEEM
KRPGVSVDRVLRNVRQRVVDLARSVGHEQVPALYDQAVGEFYFKPK
>GS815_0p1.contig-359000387_1_207_minus
PVGPALSVHAIVIGNGAYQGSGRLDNPINDARAISAKLKGMGFKVTLVENADRTKLVSNL
VKFSASAA
>GS815_0p1.contig-1001000491_1_204_minus
TKKLFGAQSQNVIVLTNDEATSGRLRGRLRTLLNRLEPRDQLLIYYAGHGVPSKDGKSAY
LLAQDGG
>GS815_0p1.contig-67000506_1_792_minus
SSEEQRTCRRWSDPDPNAKGFFQKLISRKCLDWQTAQVACLTRVYVVDAQVKVRRKSDQR
ILISDRKVEEASERSCGGDQPSAIQLQLKAESQLAEWAVSRLRGTSGGWASGKAVSTASL
SVNQPVVSLETSNSTGKGAEDKKTRDDIDLVLAEEHNAKRKQAELEAQLAAAQQAAVKPL
APVGPALSVHAIVIGNGAYQGSGRLDNPINDARAISAKLKRMGFKVTTVENADRNKLVSS
LVKFSSSAAESDLTLFFYAGHGV
>GS815_0p1.contig-522000509_1_267_plus
LWIHFSGHATQVRANNIHESDGLDECVVPTDHKQVGYLRDNFFRDAVRSVNPRTNVIFTF
DCCHSATLADLKYCYTKSLFHDPVVTHN
>GS815_0p8.contig-7000036_1_337_plus
SAEFFAVQVGLGYQHLAARGLSLQGCANDVVSFASFFRERGVVFSSHVVCSDEAGVDVEC
TKMLGGALADILSALKMTKDAMDRSVAKEKYLFFNFSGHGTQVADQDGDEE
>GS815_0p8.contig-2327000056_1_275_minus
SGRLDNPINDARAISAKLKRMGFKVTTVENADRNKLVSSLVKFSSSAAESDLTLFFYAGH
GVQISGTNYMLPTDTNLNQIGGVALHGISL
>GS815_0p8.contig-1041000062_1_219_plus
LLNHQATASNINSQLANIFSKATENDYVIFYFSGHGNKGVIIPTDIPNQVHYSDVKTAFK
NSKAKYKLCIID
>GS815_0p8.contig-2019000066_1_139_plus
VFGADKVGRVALVIGNAAYKSSPLANPVNDAKDVAKSLRALGFDV
>GS815_0p8.contig-1274000077_1_211_plus
LHKVFDSITNTLKPGDVFFFHFSGHGQQVADFKPSDFPSVKFLKRDEADGLDETLVLYNA
PLKSYEGYNY
>GS815_0p8.contig-484000093_1_137_minus
KRVALVVGNSTYQNVSRLQNPKGDAQLVAETLQRLGFALVGGQAQ
>GS815_0p8.contig-51000111_1_185_minus
KDNIDTKFREIHARIKNSTLSHNLVIYFSGHGHLDSSMTGEGYWIPVEAQKDRFSTYLSN
>GS815_0p8.contig-2187000121_1_174_minus
AKLEEVGFTVTYKEDLGRRDFIRTIDRFKEDLSGSDISVFYYAGHGIEIDKQNYLIP
>GS815_0p8.contig-1142000132_1_522_plus
LFFNFSGHGTQVADQDGDEEDGFDEALCPSDFEVAGTLTDDVLCCWLESLPAHRLFAVCD
CCHSGTCLDLGEFDGFFASGCRDGECAADARDGGGKTGGALSMMLLNALSGSDCSGEVLQ
RRIDASCKSGEFLQRPVLQCTSSSVLRGWGMAKEEGFEVGRGSGGLQKTGALR
>GS815_0p8.contig-2235000165_1_100_minus
DEFKKSDVGLIYYSGHGVETKGQNYLIPVDADI
>GS815_0p8.contig-972000168_1_147_minus
TAQIAPQGKRVALVIGNAKYKFSPLNNPVNDATDMTASLRSVGFDVIE
>GS815_0p8.contig-1328000231_1_225_minus
ETPAKPVVMARRRALVVGNETYKNVPVLENAAEDARAMAVALTGLGYEVDTHIDLTERGF
KRALRDFRADLNGG
>GS815_0p8.contig-1181000234_1_198_plus
RIRPGSLVLLYFSGHGAEHEGVTYLLPRGMESFDPDDYENEAVSLNAVLKLLNSRAEGTL
NLLFL
>GS815_0p8.contig-1935000315_1_142_plus
KGMGFKVTLVENADRTKLVSSLVKFSASAVDSDLTLFFYAGHGVQI
>GS815_0p8.contig-132000351_1_227_minus
GDEEDGLDEALCPSDFEDAGTLTDDVLCAWLESLPAHRLFAVCDCCHSGTCLDLGEFDGV
FVSGCRDDECAADAR
>GS815_0p8.contig-147000382_1_159_minus
DVQAMTTALTRAGFEVMAHNDLDFRAMRNAIREFGDKLTRYDVGLFYYSGHG
>GS815_3p0.contig-28000079_146_344_plus
GTSKALLFGINYVGTESALRGCANDVMNMGRFLREFGGFDDIQIYTDESDPSQVTGDAIY
RHLER
>GS815_3p0.contig-603000107_376_841_minus
DERDNMDECILPVDFAQRGVITDDSIKRILRMFHPDTKVTCVFDCCHSGTICDLKYNYES
CHKTCVNSFADPCKADVCVISGCMDNQTSADAYNVRGRHTFSGAMTSCLLDVMRYETKSI
LVFKELNKKLRYKGFEQVAQMSSSSDLDIAHTIY
>GS815_3p0.contig-275000147_1_725_minus
FFNFSGHGTQVADQDGDEEDGFDEALCPSDFEVAGTLTDDVLCCWLESLPAHRLFAVCDC
CHSGTCLDLGEFDGFFASGCRDGECAADARDGGGKTGGALSMMLLNALSGSDCSGEVLQR
RIDASCKSGEFSQRPVLQCTSSSVLRGWGMAKEEGLEVGGGSGGLQKTGALRALGEAQHP
GGFDTDITSESLRADIRRLQADIDANSVLRTEIEKQAAESDARAAAASAALESEEQARQA
A
>GS815_3p0.contig-214000164_93_377_plus
QYKDITQAKKDVKDMEDFFKKLGFTEFFITMNKSYDDLVDEYDKIKKILRETKKKEDEKL
SLFVYYSGHGCMDTTTKIMVNEKDPKEMYFALE
>GS815_3p0.contig-347000227_1_338_plus
NNIHESDGLDECVVPTDHKQVGYLRDNFFRDAVRSVNPRTNVIFTFDCCHSATLADLKYC
YTKSLFHDPVVTHNRLACDARAICVSGCRDPEKSKETGGHGVMTRCLLEIME
>GS815_3p0.contig-169000247_1_222_minus
TDDVLCAWLESLPAHRLFAVCDCCHSGTCLDLGEFDGVFVSGCRDDECAADARDGGGKTG
GALTMMLLNALSG
>GS815_3p0.contig-163000372_1_150_plus
DLNFDGCMAALGQLRDAAGKGDTVLFYFSGHGASIGGIQYFVPTNMKPA
>GS815_3p0.contig-165000429_1_225_minus
DSKVFVIMDCCHSGSNMDLPYCLKDNAIVLREKMEVKENMAKVIKFSGCLDSQVSMDYYN
RNMREFQGAFTNSF
>GS817_0p1.contig-996000007_1_212_plus
FFFAGHGVQIGSANYLLPTDVGSDNEEQIRDEGIPLQRVLDDFSESKVKFSLAMVDACRD
NPFKSTGRSI
>GS817_0p1.contig-360000008_1_160_minus
LPISKHGMFSYFLMKGMEGDADTNSDNKITAQELHNYVKENVTQQSSGSQTP
>GS817_0p1.contig-714000023_1_595_plus
VQTCALPISGFEVMAHNDLDFRAMRNAIREFGDKLTRYDVGLFYYSGHGVQVEGNNYLIP
VDSDIRRVDEITTSSLNANFVLAKMESAQNKLNLVVLDACRDSPLGSMSRGMTRGLSSMD
AAKGTMIAFSTAPGEVALDGEGDNSPYTKHLASAIQKEGLLLEQVFKEVRRNVVAETQGK
QVPWENSSVMGDFFFVR
>GS817_0p1.contig-343000024_1_151_minus
KALGYSVTSTYNASRETMLGTLRAFSRSVQGGDEVVFFYAGHGVERSEE
>GS817_0p1.contig-600000066_1_356_minus
IAPENITYLRDTDATAQNIRLAFRSMEKRMRQGDRAFVYYSGHGTRWIDTSFDSNACTEG
LLATDGQALTNREISRLLMPISRKAEKLMVFYDACHSGGLANQPLRTRSLATRSEER
>GS817_0p1.contig-454000079_139_350_minus
KHGQVALDGDGNNSPFAEALAKRILQKPALEVRRLFDYVREDVFEATNKAQQPFSYGSLP
AKDDFYFSK
>GS817_0p1.contig-825000097_1_283_plus
PGDVALVFYAGHGLQINGENYLPAVDADIVGEDDVPNQSLSTRQIMDVLADSKSSMNLVF
LDACRDNPYARSFRSSTRGLSRENAPSGTLISYA
>GS817_0p1.contig-1671000123_1_197_minus
DADATRNNIMNQLNEMVTFAHNNVLSELWLSYSGHGSQINGGNENDGKNEVLYPVDYLTK
GIIND
>GS817_0p1.contig-780000124_1_200_plus
EWYDQLQGLFVDLRRGSGSTILSSSAGAEYALESSEQQNGLFTYSVLEALDGNKEADTNK
DGSVQ
>GS817_0p1.contig-528000130_1_133_minus
NPVNDAKAISAKLRSLGFKVTEVIDASRAQMVRSLSKFSETSE
>GS817_0p1.contig-646000146_1_248_plus
LVYYSGHGVEVGGRNFLIPVSNTLVSEDEVADRAIDASLIIDKLSQAKKKVNILILDACR
DNPLRSRTRSSSSGLSGINAPV
>GS817_0p1.contig-103000158_1_206_minus
QDGKSLYLLPWGVDKDFVEKTAINQQEIISSLQAVQPKSVTMFLDSCYSGQARGGETLLA
SARPIALK
>GS817_0p1.contig-986000169_1_202_plus
YKVDLHANLTERAFKRALRNFRADLKGGEEVLFFYAGHGVQLGNSNYLLPVDLGSDSADQ
VRDESI
>GS817_0p1.contig-1699000179_1_151_minus
EKLRSMGFTVTELTNLNRASMVSAFSQFNRKAVKADLSLLFYAGHGVQI
>GS817_0p1.contig-777000181_1_247_plus
ESAKNKLNIVVLDACRDSPLGRRTRTSTKGLSNMNAASGTMIAFSTAPGQVALDGKGSNS
PYTKYLISAIQKEGLLLEQVFK
>GS817_0p1.contig-1215000181_1_191_plus
FAKALSGFGFQVDLHTDIKDAEFKKAVLDFKTRLETGAEVVFYFAGHGVQFGTANYLLPV
DVG
>GS817_0p1.contig-519000184_1_222_plus
LQSGTKKRVNILIVDACRNNDLPKSWRSTNNGLARMDAPAGSFISFATAPGQVAADGQGR
NSPYTKHLLQALK
>GS817_0p1.contig-1434000200_1_211_minus
HGVPSRDGNKAYLLPRDGGIGSYQDPDFSFSKLLSQLGNSAASRAVVFIDACFSGKANAE
ELVFKGVAPI
>GS817_0p1.contig-932000207_1_266_plus
QKEVVAALVASKPKSVTMFIDSCYSGQTRGGDVLLASVKPIALKAETNSFPSNFTVITAS
SNDQVSSSSPELKHGIFSFFLMKGMEGR
>GS817_0p1.contig-221000232_1_308_minus
DNILIYYAGHGQLNRIQKRGYWLPIDASEQLDSKWISNNNIKDYIASSKAKHILLVVDSC
FAGSLMRGSEEIRSIEKLTENTLKRLQKLKTRLVITSGGNE
>GS817_0p1.contig-242000233_1_153_plus
SLDLTRKEMLEMLGEFEKIAGNANEALIYYAGHGIEVNGMNYLIPTDLSG
>GS817_0p1.contig-55000234_1_580_minus
PTLSVHAIVIGNGAYQGSGRLENPINDARAISAKLKRMGFKVTTVENADRNKLVSSLVKF
SSSAAESDLTLFFYAGHGVQISGTNYMLPTDTNLNQIGGVALHGISLNSVVEQFLPGKTK
LVFLDACRDNPLLQLASRSVSRGLAPISVSQGTLISYATKDGSVAADGEGKNSPFTKALL
QHIDSPEDIAVVL
>GS817_0p1.contig-246000243_1_290_minus
ALPISYKSAPLDNPLNDATDIANELKRRGFKVISRNNANLRSLQQAVRDFSDEFKKSDVG
LIYYSGHGVETKGQNYLIPVDADIRKEYELSAQGYP
>GS817_0p1.contig-808000259_1_275_plus
NFSGRVQGGDEVIFFYAGHGVELEGRNYLLPIDIHGDDSRQVRDDAIELQRILTDMSDSR
AKFTLAVVDACRDNPFVSAGRAIGGRGLAP
>GS817_0p1.contig-778000263_1_188_plus
FMDACYSGQARGGETLVASARPIALKSQPTTFPSNFTVISASQADQISSSSPDLQHGIFS
Y
>GS817_0p1.contig-11000266_367_1398_minus
KTMVFFALSGLVAASVSAQENGRRELFAQSAATSKYALIISGATVGADNEARYRQLSVSL
HDILARDYGYSSAAIELLFGNTSTDSRGDAIADREGISASLADLKNRMSAGDQLAVFLLG
HGTGTDEEAKFNLRGPDLTGAEFARLFDAFTEQDLIFVNTTSASYGFSTALAREIAGEGR
IVVSATRSSSEKFDPYFSRYFIEGLSERRADRDKNSRVSLLEAFNYAKNNVEEFYEESGR
LAAEHAGLDDNGDALFALSPAPGQGDGSLAEIAFIDASDAGETGLSATRLALKRRMQTLE
RSVLLLRGRKADYLEDDYWAQLETLLVDLAKTTEEFTREASE
>GS817_0p1.contig-1105000266_1_248_minus
MATALRKVGFTVIKHENLNFRQMREAIRDFGEKLSKDHVGLFYYSGHGVQVDGKNYLIPV
NSDIKYEDEVASSALDAEMVL
>GS817_0p1.contig-1467000281_1_224_plus
NGCVNDALKLKNILKSKYNYTDENIKTITNEKATRSNILKTFTELVKNGNEGDQLFFSFS
GHGVYVADREKDEK
>GS817_0p1.contig-411000282_1_150_minus
LHDALPISLVIGNANYTEIPLRNPINDAKKIREKFLEYGFKVIYREDLQ
>GS817_0p1.contig-579000285_1_472_minus
RFGNTKKQQVSVFRDAVASTVKFPPLNPSNVRARPATNAVAIIIGIQDYRRVPKAEFANN
DARLFYDYAVRGLGVKPENIKLLLDQEADDVGILGAIQNWLPLKARKGQTDVYVFYSGHG
LPSDDGGSLYLLPHGVDRQFLDRTAIKQSELVSALQ
>GS817_0p1.contig-442000306_1_248_minus
NRDLLERTAISQNELVAAIQKSSPKSVTMFIDSCYSGQSRTGETLLASARPISIVTKETS
SFPSNFTVISASAPDQISSSSP
>GS817_0p1.contig-677000326_1_219_plus
SDVCSSDLLPENFTVISASALDQISSSSPELKHGIFSYYLMRGMEGEADANKDKQITVGE
MQTYLSESVTRR
>GS817_0p1.contig-707000332_1_147_minus
VVANRRLALVIGNAAYINRPLANPINDADDISNALDVLGFDVVNVRDA
>GS817_0p1.contig-1501000332_1_151_minus
MEVDGEGKEIIVFYSGHGMPDEENKDPYLIPVDVSGLNVKEGVSLKEIM
>GS817_0p1.contig-765000335_1_213_minus
VTSAPQTQLSSVTSPNANRRKALVFGNDKYLSVSPLQNAVADGEAMAAKLQALGYAVTSS
YNVSRKEMLS
>GS817_0p1.contig-169000366_1_538_minus
VVMARRRALVVGNETYKNVPVLENAAEDARAMAVALTGLGYEVDTHIDLTERGFKRALRD
FRADLNGGEEVLFFFAGHGVQLGNSNFLLPTDLGSDSAEQVKDESIELQKVLNDFADQKT
KFALAVIDACRDNPFKQNGRAIGGRGLAPTTAATGQMVMFSAGAGQQALDKLGDQDKG
>GS817_0p1.contig-1337000395_1_250_plus
FADALTGVGFRVSLHRDLGRMPLKKAVEDFRNEVPNGAEVVFYYAGHGVQFGVENYLLPV
DVTAQSAKAVTENSIGLSEVLG
>GS817_0p1.contig-301000405_1_205_minus
EYQKLEKLDNAVTDAKDLAKILQEKYGFETTLLLNQTAGETVDALIEFTQNRKSTDNILI
YYAGHGQ
>GS817_0p1.contig-526000417_1_263_minus
LTSDEDAQKYWLPFDVKKELLAETAVSEKWALAELQKLQAKSITIFLDSCYSGLARKGES
LDPQARGIQLKSAVSPMPSNFTMISAS
>GS817_0p1.contig-775000426_1_207_plus
DILYFTYSGHGSYTVDRNGDELDGKDELLVSIDNRGITDDELKQIADQYLKEGVTLFVLF
DCCHSGTL
>GS817_0p1.contig-1737000433_149_436_minus
VAKETSSFPSNFTVISASAPDQISSSSPELRHGIFSYYLMRGMEGEADANGDKQITVAEM
QAYLSEQVTRQAMSMNRTQQPQVVGDQSRVLVER
>GS817_0p1.contig-201000434_1_166_minus
ASLRSVGFDVIEVKDANKRQMRAATRRFEDKLAASDVGLVYYSGHGVEVKGRNYL
>GS817_0p1.contig-601000442_1_201_plus
VLTASAPDQLASSSPDLKHGVFSYYLMKGMEGEADQNKDGRITVQEMQSYLKDSVGRKEI
GRASCR
>GS817_0p1.contig-1587000456_1_205_plus
ATSGRLRGRLRTILNRLGPQDQLLFYYAGHGVPGKNGRNAYLLAQDGGPGSYEEPDLQLE
QLYTEIA
>GS817_0p1.contig-1316000492_1_200_plus
NLLTSLPQRNTSDKFAVLVGINYKNTPNELYGCINDTKNIQNILQTKYGFKHFVFLTDDT
NNKPTK
>GS817_0p8.contig-2799000011_1_144_plus
LTGLGYEVDTHIDLTERGFKRALRDFRADLNGGEEVLFFFAGHGVQL
>GS817_0p8.contig-469000023_1_311_plus
LNLVVLDACRDSPLGSMSRGMTRGLSSMDAAKGTMIAFSTAPGEVALDGEGDNSPYTKHL
ASAIQKEGLLLEQVFKEVRRNVVAETQGKQVPWENSSVMGDFF
>GS817_0p8.contig-647000091_1_190_plus
AVLIIGIETYQGLNKALYAANDANLFHDLMRDGMGVPTENIKLLSNHKATRSDILSALKF
WL
>GS817_0p8.contig-957000121_1_178_minus
FFAGHGVQIGSANYLLPTDVGSDNEEQIRDEGIPLQRVLDDFSESKVKFSLAMVDACR
>GS817_0p8.contig-1291000122_1_274_plus
PPSVRVLVLVDACHSGGILDMDTPGLWSGRRVCCISGCTENQLSTDSGDGGVMTNALLSV
LKRRKVRQRRKKRDLSVQFVFNRMVSEMPEE
>GS817_0p8.contig-2823000124_1_151_plus
NNLNEKEFKRSLRQFKQRLKGGEEVVFFFAGHGVQIGSANYLLPTDVGS
>GS817_0p8.contig-1304000144_1_198_plus
ASPSRRALLVGCNYAGTRAALQGCVNDAHCLRHLLVSRLGFSPESITLLTDDAPDPRAWP
TRSNV
>GS817_0p8.contig-11000178_3012_3937_plus
KTMVFFALSGLVAASVSAQENGRRELFAQSAATSKYALIISGATVGADNEARYRQLSVSL
HDILARDYGYSSAAIELLFGNTSTDSRGDAIADREGISASLADLKNRMSAGDQLAVFLLG
HGTGTDEEAKFNLRGPDLTGAEFARLFDAFTEQDLIFVNTTSASYGFSTALAREIAGEGR
IVVSATRSSSEKFDPYFSRYFIEGLSERRADRDKNSRVSLLEAFNYAKNNVEEFYEESGR
LAAEHAGLDDNGDALFALSPAPGQGDGSLAEIAFIDASDAGETGLSATRLALKRRMQTLE
RSVLLLR
>GS817_0p8.contig-285000188_1_159_plus
DQLTTADVALIYFAGHGIESRNKNYMIPVNSDLKFEYELADQAYDAGAWLEM
>GS817_0p8.contig-2456000216_1_221_minus
PPNFTVISASAPDQISSSSPELRHGIFSYYLMRGMEGEADANGDKQITVAEMQAYLSESV
TRQALSMNRTQQP
>GS817_0p8.contig-1545000223_1_224_minus
EVLDDVSHAQLETSPKESVKLLSVEQDQTLNEKRVALVIGNAAYKSAPLDNPLNDATDIA
NELKRRGFKVITRN
>GS817_0p8.contig-278000253_1_161_plus
ALIDVGFDVTLLTGARVTSDSIDDAVREKATGIGPEDLIIFYFAGHGFDDDEL
>GS817_0p8.contig-55000364_1_239_minus
MAKSLRALGFDVVLRTNITSKQIGRTLRAFRTKIKPGDVALVFYAGHGLQINGENYLPAV
DADIVGEDDVPNQSLSTR
>GS817_0p8.contig-351000381_1_155_minus
AQNKKPSSVMNQRLALVVGNDKYKNVPKLQNAVGDSKAISSLLSGLGYEVL
>GS817_0p8.contig-267000386_1_163_minus
MVRSLSKFSETSEKADVTLLFYAGHGVQISGINYMIPVDTNLSDISEATLQAI
>GS817_0p8.contig-1715000390_1_207_minus
RVLRDNGSDVSPTKANITKALRWLVKGAGRGDSLLLHFSGHGVSQKDTDAFTDEADGMDE
CLVPVDFV
>GS817_0p8.contig-3098000417_1_151_plus
TSGIKGARMPVLPTKVNMLDGMRWLVSGATPGDVLFFHFSGHGGQQVDT
>GS817_0p8.contig-568000430_1_347_plus
RLEQLYAAVAQSRVGKAKLFIDACFSGRSGRDTIIFEGVAPITVAPKQALPNSQSLAVLT
AGRGDQFSNQDKARGHRLFGYHLMRVLLEQGGSISMETLHTSLRQKVLNEIGRAH
>GS817_0p8.contig-1655000432_1_357_minus
IDVGGDSADQVKDEAIELQRVLDSLSEKELQFSLAVIDACRDNPFKGAGRAIGGRGLAPT
SAATGQMIIFSAGTGQQALDRLGPSDKEPNGLFTRVFLKEMQKPGIPVDSMLRQVRKE
>GS817_0p8.contig-899000433_1_165_plus
INDADDISNALDVLGFDVVNVRDASLRQMKDAIVEFGDRLANYDVGLVYYSGHG
>GS817_0p8.contig-1303000460_1_204_plus
LKNPRNDVQAMTTALTRAGFEVMAHNDLDFRAMRNAIREFGDKLTRYDVGLFYYSGHGVQ
VEGNNYL
>GS817_3p0.contig-279000002_1_350_plus
QNLLSSTANGWLPLHGCVNDVELQKELLIHRFGFAPQDIVTLTDLDATRTNIADAIATHL
VAQTLPNDLVIVHFSGHGSRLGNYNTLVPVDSGLPQNLENLRDITEQEWQGWLQAI
>GS817_3p0.contig-25000020_1_824_plus
LDNIVLFIDACRSTGQKSGGLGIGEEKQQGVITFFSCSPSQVSYEIEDIQQGAFTHVLLN
GLQIQGESNCATVERLYNYLRYQVPQLTQKHKNYPQTPYAAIEPATKLHYILLPKSATDR
DISTLREDAMQAEIEGNFDLAFQLWVRVNVAAGGQDMKAIAAFGRLSNKQNLTPQPPSLP
GKGEKSKPLSWEERGLERGSSEEQGQKIAVAKRQELTVNLGQGLTLELVRVPAGKFMMGM
PPEERQIALENALKYGNKREDVETWLDWSTPQH
>GS817_3p0.contig-1202000046_1_169_minus
GIGLEKHQGVITFYSCTANQKSWEIPELQHGSFTYTLLEGLRLHGEANCATVERLD
>GS817_3p0.contig-54000047_27_418_plus
KRRGFLQQISGLLAALGVAETEWLSLGNPYYQALAQPNQRKLALLIGINQYPQSPALGGC
VTDVELQTELLINRCGFAASDILTLTDEQASRKFIENAFLDHLGKQAKSGDVVIFHFSGY
GTRVNLGTG
>GS817_3p0.contig-654000071_1_188_minus
GSLLDVDAMQRVLVANGEFATEDVVVLKNASRQAIEEAIHHLFNASDRKKDDLVLFYFSG
H
>GS817_3p0.contig-1312000075_1_179_minus
HLIKWVKFPDDVVVFHYSGHGSNVIDPYKIFPEDRLNGTIVPVDADLPLGYPNKGGEVN
>GS817_3p0.contig-45000101_1_311_plus
YSGHGWVDKSDNRYYLLQHDVKPSKLAASALSAEVFTDAIREIEAERLLVVIDSCHAAGM
ATSKDADTELMDEFDGFERVAFSKGLIEDLKRGKGRAVFTSS
>GS817_3p0.contig-307000177_1_137_plus
GKNNEMAKIALLIGVSEYEPGLNLLPAATNDVEAMRQVLENPKIG
>GS817_3p0.contig-727000183_1_556_minus
QEMEEAIEMLFDDRQKDDLLLLFFSGHGIKDEEGNLYFATHNTRKNLLQSTTVSAKVVHQ
VMKNSRSKREVVILDCCFSGAFGKELSAKGDGFVDIKNQLGGEGRAVLTSSSSTQYSFEL
QGADTSTYTRYIVEGLKTGAADRDEDGSISVDELHEYAKSKVQEATPGMKPEIYAVKEGY
KIQL
>GS817_3p0.contig-32000191_3290_4760_plus
VNYWAIVIGINQYQSFQPLSCAQSDAEAIQGFLVTQAGFLPEKCLLMTNSSPPIGKRSSY
PSKENILSLLEELAATSWQPKDYLWLFFSGYGVNCKEQDYLMPVAGNPEQIPETGIEVRS
LIHSLQGTGLNILLIFDINRAFGTQADAPVGQEIIELAEKMQIGAIISCQPDEFSHESTE
LGHSFFTAALLEALSSGKGYNFADLAAYLTYLTPKLCQHHWRPVQNPVTVIPSLSLDILP
VLTLDENSEAIIFPEESFAMITTAPPLENSTSSTTQSALWAENAAVKTTLTPIATPLVLE
SSVESNHTLATSLESGTEGRFLPAVTTDRIYPLDQSQLPIWQQFIIWGGGTMVIVGLIAT
FLLRNQERFRFKNFSNTVSNRQTHQPQFPQIFANNQHSSHDRIKANSDSNNRNQAILELE
KMFLIPTKPTDLSIAIAKAQRTPPEAPLYAKAQENIRVWCQMILELAQAQAKEGKYANAM
ATAQLITKN
>GS817_3p0.contig-1029000194_1_172_minus
QVQEPTYENIVNAFQEITATASTGDQVYIHYSGHGGRAITIYSELKGDGQNDEGIV
>GS817_3p0.contig-43000196_1_345_plus
RRLLQESPVRQQIVILDCCYSGEVLNFTEADPGDRGKGRDRCFIAASRAFEFAYEEIGNQ
HSVLTSALLKGLEPKAEQWVTNYTLIELLSQQNNGFPQRPTFANSGEPIQLTRR
>GS817_3p0.contig-773000202_1_305_minus
GKLYFATKSTRKHEQGELSRASTVSADFVHDIINDNRSRSRRQVIILDCCFSGAFSPGTK
GEDDISLNFEKVQLGGEGRAVLTSSTSTQYSFESVYTPYLV
>GS817_3p0.contig-259000233_1_731_minus
PYTTLFRSWHTKSIGVDIKKQLGAEGRVVLTSSGATQTSFAQEGATLSLYTQYLVEGIET
GAADTDNDGNIHVQELHTYAKAKVQAVKPNMTPDIILDKEGYNILLAYAPKNPEAEYRKL
VEQYAPNGELNELAFLVLKPKRKILGITDTKAEEIETEFLEPFRRRLANLQSYKQAFAKA
VEQKYPLDEHILNILKDYQQDVLGLRDEDVASIELEITSVKEAKYQKQLHIQKQQEEEAL
QL
>GS817_3p0.contig-1159000235_1_215_minus
TDDEVVLFFAGHGLLDKDLEYHFARHDTDFDARENMGITFQELESLVDGIKPLKRTVLFD
TCHSGEVEEED
>GS817_3p0.contig-27000240_1_1976_minus
KRRNFLQRVGGLLAALGLAETEWLSLGNSYYQALAQSSQRRLALLIGINQYPQIPVLGGC
VTDVELQTELLINRCGFAASDILTLTDKQAGKDFIKAAFSEHLGKQVKSGDVVIFHFSGY
GTRVNSGMGILQNAIIPVDENNFLGTTSSNYLLEENLLRLLRSLPTNRVTAVLDTSYYHV
DELKPMGLRMRTRPELSTAILSKEELEFLWQFKSQKLPVNKPLIIQATSEANQQAGEFLF
SNWSAGLLTYALTQYLWETIPAKTITVFLSGVTTSIYRLGGKQQPGLLNELKESHNALII
DYLPINNLRGIGAVQAIEENGKLVKLWLGGLPPQVLANYGVNSCLTLETGVELLIKSRSG
LIATAELINQGIDSLPQVGQMVQEIIRVLPRNIHVNVALDQGLERIERVDATSVFSGISR
IANIATAEETADYVFGKVAKVPSRYGLFCLSGEVILNTIGEIEEAVKVAVQRLTPKFSTL
LASKLWQLTENKDSSRLPVKVSLEIVNKIVSHVFMVRDTLGNPVQDNTFQVPGYEGITMP
TIPVGSRWQYKIENLSDRPIYLVLVGLNNHQDPFAFYHWEVLSQKNIPPTKPQLVEILIP
PGKTVKIPDNHPIAGWLLPTRYTFCEHQIILSTAPFKETLTALAIAKYPTTDQQAIS
>GS817_3p0.contig-203000244_1_932_minus
TEDSPHINTSPPIPTQPTFGGLRGFLRRQFEQPLLEPEDNLWFFFAGHGMRHADKDYLML
ADSDPGDIEHTAISVEYITERLRRSRADNVVLLLDACREESSRSGLGIGEEKHQGVITFY
SCAANQKSWEIAELRHGSFTHTLLTGLRLHGEANCATVERLDRYLNSAVPQLNTRYQKEI
QNPYLKAEPPYKMYYILLEQSATMRDVESLKLQASLSENSGNFELAEQIWIRVLGVSRAD
LDAISAIKRIAIKKNNSTLLPISQPVRNPESPGSSRGDATMSPTEILELAEKIKENNRKQ
EEYRQAILKE
>GS817_3p0.contig-267000260_391_607_plus
SKNWAISIGINQYDNLQALNFAKRDAEAMAAWFREEAKFDQVFLFTEDSPHINTSPPIPT
QPTFGGLRGFL
>GS817_3p0.contig-83000261_1_253_minus
MAETFNHGYALLIGVGESKYHPLSLPVTVKDTQAIYGALTDRDLCGYPQEQIRVLNNDEA
TRDGILQGLSWLKEKVESDREAT
>GS817_3p0.contig-1140000271_1_148_minus
PKSLVLTDDVRQPAHQPTRANILAGMAWLVHGASPGDILFFHFSGHGGQ
>GS817_3p0.contig-44000292_1_322_minus
TVLVYFSGHGYQLSGAIKSYFLMPHGYDSKDLSETAISGSEFVGLLRDIPAQKLLVLLDC
CHAGGLSDLDGFQVAKAPLPPEATKLFAKGGGKMIIGSSMPDELSFA
>GS817_3p0.contig-406000304_1_263_plus
DLGKNNEMAKIALLIGVSEYEPGLTPLPAATKDVEAMQQVLENPDIGGFDEVKVLVNPPR
QEMEEAIEILFDNRQKNDLLLLFFSGH
>GS817_3p0.contig-485000306_1_269_minus
LLAALGLAETEWLSLGNPYYQALAQSNQRKLALLIGINQYPQSPALGGCVTDVELQTELL
INRCGFVASDILTLTDEQASRQFIENAFL
>GS817_3p0.contig-241000309_1_168_plus
YGQVLAQDTRRKRALLVGINSYPGINAQDLKTQGLWYKLRGAVNDVELQRELLIH
>GS817_3p0.contig-698000325_1_195_minus
ANSLITRKYLKDKVAELFRDNSDVAFFYFSGHGYLESTGGYLITSDCSDGDDGLSMNELL
VIAN
>GS817_3p0.contig-8000367_1_563_minus
LGYPNKGGEVNDITAGTIFLLREALGRKTKNVTFILDSCYSGAGVRGNLIIRSRPGYAEL
LKLRGDTPNIKLKSIQEELDYQQHWLTDLKLSKEEWIERRKKNIVNGAAIFAAGRNQQAA
DASFAKDVNAGVFTYSLTRQLWQQTSNQGMGKVVIAAAGKTEQFLQSMANSRRQNPGLEV
KTGSKDE
>GS817_3p0.contig-195000394_1_303_minus
SGMVNYWAIAIGINQYQSFQPLSCAQADAEAIKDFLVTQAGFLPEKCLLMTNTSPPIGEQ
SSYPTKENILSLLEELAATFWQPEDCLWLFFSGYGVNHKE
>GS817_3p0.contig-3000411_1_702_plus
KGLTAKADVSIDVKSQLQQDAEGRVVLTSSTSAQPSFESQKASLGVYTSYLIEGIKTGYA
DEDGDGVISIDELHNYAKRKLREEFPKMKPEIYAVKEGYKIAIARAKIKDPYLRYRQEVE
ACLQNGKIPDTKRANLDHLLIELDLPKEQSHLIESEVLEAYEQKQKQTIKKIRRIWTVVI
SLMIFIVGIVLSINIHTVLHPKPKSPFIIGETSISQIKDVQPSDWYFQAMQSL
>GS817_3p0.contig-464000419_1_144_plus
QQPTKSGMVNYWAIAIGINQYQLFQPLNCAQADAEAIRDFLLSQAGF
>GS817_3p0.contig-79000423_1_156_minus
ALVVGIAKYDRSPLRCSVNDAKDVHKALKDMGFASTLVTDCTIDEFNAAKI
>GS817_3p0.contig-1488000425_1_207_plus
EKTRIKPTRMNILLQFSRLLIEAKPGDQIFFGFSGHGYFLPDKTGDETDGFDEIIITCDR
SYVIDDEF
>GS817_3p0.contig-429_1_626_minus
KRRNFLQRVGGLLAALGLAETEWLSLGNSYYQALAQSSQRRLALLIGINQYPQIPVLGGC
VTDVELQTELLINRCGFAASDILTLTDKQAGKDFIKAAFSEHLGKQVKSGDVVIFHFSGY
GTRVNSGMGILQNAIIPVDENNFLGTTSSNYLLEENLLRLLRSLPTNRVTAVLDTSYYHV
DELKPMGLRMRTRPELSTAILSKEELE
>GS817_3p0.contig-1235000444_1_149_plus
ADDILVLTDEKATRQNILENFEKHLIEWVKYPDDVVVFHYSGHGSTVI
>GS817_3p0.contig-252000472_1_203_minus
LIFNCCFSGAFAQGMTVMDDGSVNLKEHLGGKGRAILTSSSSTQFSFQPDGEMSIYTRYL
VEGIETG
>GS817_3p0.contig-10000482_1_745_plus
QSSYPTKENILSLLEELAATFWQPEDCLWLFFSGYGVNHKEQDYLMPVAGNPDQVPETGI
EVRSLLQSLQVTGLNILLIFDINRAFGTQADAPVGQEIIELAQELQMGAIISCQPEEFSH
ESTELGHGFFTAALLEALGSAKGYNFADLAAYLTYLTPKLCQHHWRPVQNPVTIIPSQQP
AILPTLTLDENSEALIFPAESFAITRTAPPLENSPSSATDKAWWTENASVETTLSQIKTG
GNLALPPT
>GS817_3p0.contig-8000487_1_494_minus
ERVLQNPNLGNFAQVERLLNPDTVAMRTAIQKLFKSASKEDLLLFFFSGHGITNDDNHLY
LATHNTAKDDFEATAVDANFIQTQSKSCYSKRQVLILDACYSGAFASGWHTKSIGVDIKK
QLGAEGRVVLTSSGATQTSFAQEGATLSLYTQYLVEGIETGAA
>GS817_viral.contig-76000355_1_155_minus
AASLKQFGFEVIHKENADQRTMEDAIFEFSNGLKKGGVGLFYYAGHGVQVN
>GS817_viral.contig-1320000372_1_153_minus
RPATDNTKKTGKYALVIGNQDYVDKLITPMNDAKLIAENFENMNFKTYTL
>GS820_0p1.contig-410000004_1_213_minus
IVVFYSGHGMPEERTKEPYLIPVDINGMNVSQGVSLKDLMKRLSERPHGKITLVIDACFS
GLGKVEPLSS
>GS820_0p1.contig-303000007_1_544_minus
FASVLKGLGFKTSLHLDLSQRAFNKAVREFKDQLQGGEEVVVYFAGHGVQLASTNYLLPI
DVGGDSADQVKDEAIELQRVLDSLSEKELQFSLAVIDACRDNPFKGAGRAIGGRGLAPTS
AATGQMIIFSAGTGQQALDRLGPSDKEPNGLFTRVFLKEMQKPGIPVDSMLRQVRKEVVR
>GS820_0p1.contig-2159000057_1189_2508_plus
KDLFRFCTFLFLLQFASLALSDESCSWRDPKLRFADGIESCLKKETPLFNISGLIENDSR
TYYEVARGSRMYSMAVVKDQESCPFATGTAWDWNPTENPLKAIEYCEKKFPESLKRTCKC
EIIVDFWDTPFTSEQFRTKVARLVGQHLAGGAPLGVSGATELASSSVPSVDKSSGAAGMP
ADSRSRPSGPSETAIAPNEAIKPTTLKPQQSASLSERRLALVIGNGSYRSSPLKNPRNDV
QAMTTALTRAGFEVMAHNDLDFRAMRNAIREFGDKLTRYDVGLFYYSGHGVQVEGNNYLI
PVDSDIRRVDEITTSSLNANFVLAKMESAQNKLNLVVLDACRDSPLGSMSRGMTRGLSSM
DAAKGTMIAFSTAPGEVALDGEGDNSPYTKHLASAIQKEGLLLEQVFKEVRRNVVAETQG
KQVPWENSSVMGDFFFVR
>GS820_0p1.contig-2297000058_1_140_plus
FKQRLKGGEEVVFFFAGHGVQIGSANYLLPTDVGSDNEEQIRDEGI
>GS820_0p1.contig-1832000065_1_408_minus
DRSALQFAELTKKLFGAQSQNVVVLTNAEATSGRLRGRLRTLLNRLEPRDQLLIYYAGHG
VPSKDGKSAYLLAQDGGPGSYQEPDLRLEQLYAAVARSRVGKAKLFIDACFSGRSGRDTI
IFEGVAPITVAPKQA
>GS820_0p1.contig-947000093_1_153_minus
MDASAIELKRATEEFIRNIPSHDMNLLFYSGHGVEIAGRNYLIPSDADIR
>GS820_0p1.contig-2398000107_1_246_minus
ADYASRDASAFYDYAVRALGVPPENIRLLLDEKAEAAEVLRAFKTWLPTRVNKGKTKIYV
FYSGHGLPSNDGRSLYFLPHE
>GS820_0p1.contig-1399000133_1_131_plus
LSKFSETSGKADVTLLFYAGHGVQISGINYMIPVDTNLSDLSE
>GS820_0p1.contig-306000148_1_237_plus
QEIGFKVTLVQNASRESMLEALQNFQDSLKLSHAVALFHYGGHGVQVDGRNYLIPADADI
PDERKVTTRAVDLDEVMT
>GS820_0p1.contig-1107000160_1_145_minus
KKAIVIGNDTYTTIPKLKNARADAKALGTTLGRLGYTVTTHIDQDEK
>GS820_0p1.contig-2261000169_1_843_minus
GDNRFEVVAVDRSGNTQSQTVTVVRQPADNIARFAALNPLTLKARPPRDAVAIIIGIQDY
RRVSKADFANNDARLFYDYAIRGLGVRPENIKLLLDDKADDIEILGAFKNWLPVKTRKGQ
TDVYVFYSGHGYPSDDGASLYFLPHGVDRQFLDRSAIKQSDIVLALQAVVPKSVTLFLDA
CYSGQSRTGETLLAGARPISIQPKASTFPSNFTVLSASAPEQIASSSPDLKHGIFSYYLM
KGMEGEADQNKDGAITVQEMQSYLSDSVGRKAMSLSRTQQ
>GS820_0p1.contig-183000184_1_291_minus
EYNTIVKDRSKAVLFGINYNTSPDAKLRGCINDVNNIASLLREKMHFTHISTYTDEFSNE
PVTKMNILRVLKQLAEDCRTQQLDRVWIHFSGHGSQ
>GS820_0p1.contig-2118000203_1_108_plus
IDQDEKGMKRALRDFMRTVSGGDEVVFFYAGHGVQ
>GS820_0p1.contig-590000208_1_188_minus
AVGVADYRDDSLDLKLAAKDAEDFAQAMLRQKGNLYADVQVRVLLNADATREKIMEGLYW
LS
>GS820_0p1.contig-1448000209_1_127_plus
ATGEGIRRALIEIGQRTRSGDRVFVYYSGHGTRWIDPSFDP
>GS820_0p1.contig-371000210_1_224_minus
HTDIKDAEFKKAVLDFKTRLETGAEVVFYFAGHGVQFGTANYLLPVDVGAESSDGVRQSS
VELQQILNSISEKK
>GS820_0p1.contig-333000260_1_228_minus
CFVASDHPIRDDFFRRALSRANPSVQIVVVFDCCHSGTMCDMDRGSMNTDVVCLSGCQDH
ETTRDTWDETAQEWR
>GS820_0p1.contig-386000262_1_514_minus
TTLAKFTTTEKYYALILGNNEYQKLEKLDNAVTDAKDLAKILQEKYGFETTLLLNQTAGE
TVDALIEFTQNRKSTDNILIYYAGHGQLNRIQKRGYWLPIDASEQLDSKWISNNNIKDYI
ASSKAKHILLVVDSCFAGSLMRGSEEIRSIEKLTENTLKRLQKLKTRLVIT
>GS820_0p1.contig-483000267_1_986_plus
WRHNGTGDSAAVTSRIEQSFIEAFPNSKITGVKSSPDYVVDVTVFSKAVKESPFVSESRK
CLRYSDPDPNEKNFFKKMLTVKCLNWSTERKNCTQKIYDLGVEIRGEDSIGQVVFIGRES
FSDEVNLCSAPDTSDLKKFSELEVKAANWALGLFSNKVASRAVQKVQSASSAQVDSSLKE
VKDTTGLKAQAPLPVTIVNYAAINSAHALVIGNSAYPGSAKLANPVNDAKAISAKLRSLG
FKVTEVIDASRAQMVRSLSKFSETSENADVTLLFYAGHGVQISGINYMIPVDTNISDISE
ATLQAISLNSVVERYLPGKTKLVFLDAC
>GS820_0p1.contig-410000297_1_716_minus
KSKAILFGINYNHTPQARLRGCVNDVRNMAKFLKENAKYDVVKAYTDDDDFNKVTGSYII
NAIYKLAIDSHRHNLDRVWIHYSGHGCAINDRDGDESDGKDECIVPADYNYCGVITDDLI
KRVLRYFNKRTQVTCIFDCCHSGTIGDLKYEYRDPYVCREENTKSKCQSNIMLLSGCMDH
QTSADAYNVRGRREFSGAMTSCLLVAMENSSNAFEVFDDLKKLLRAKRFTQIPRLTSS
>GS820_0p1.contig-408000312_1_214_plus
GNDDYKNVPKLENAVGDAKAISGLLSRLGYEVLTFNNLNEKEFKRSLRQFKQRLKGGEEV
VFFFAGHGVQ
>GS820_0p1.contig-499000313_1_196_minus
VDLRRGSGSTILSSSAGAEYALESSEQQNGLFTYSVLEALDGNKEADTNKDGSVQMSELG
EYVKK
>GS820_0p1.contig-175000336_1_297_plus
HLKKGVTLFALFDCCFSGTVLDLKYQYLDSLENNTFTVDNNDTETMSNVIMISGCNDTQT
SADAYMEQKYQGAMTWAFLNSLKENSTTSNLSWKKLLI
>GS820_0p1.contig-1000339_402_2945_minus
SDYKLIDIDWSINLSSLYGIDEKSLYNLKTDNLNKIKEFDSQLNTLYFSNSTYEVNLGDI
RGSIYVLNQDFDLKNFINLTSKLPITSIASHKDDPHLFVSNSKGEIFSINKLSLDVQKID
SDFNSTAKLFPVFTTSGNKKNEYIISYANNDFLQVWDASYVEPDFKVFVVNKLEEFKETF
FEIRKDESDDDFNNRTSPLTASKIFALEEQRLKDSIATSFVNGSPNIEFEKDSISIFINP
FERVQLSKNSDVLQSYLKVEEVHYDINNKNKFFIKNLKVSDKLNNNILAYNPALDKKLKD
SLDKVEAIMIQKENEAITLAKEISKQELDLKESLTDLIENLKNDGKINEVDLSVESRLVK
EKDSTGTDELNLKINFISKGVNAQIGANTSDYPPGKYNLFDSPSAKTLVEFFLSSTEENL
IEYLNPGTRVTFKLTGSTDNSGITSSISYEEEYGVFKNFPYYFQGSLSGMNLNSNEGITK
NSQLGFLRTYSVRDFISNYTDLFDSTKNKFIHYSEEANKRGAEFRKIQIEMTIHSIDKLM
SLKQGNKASLSDVDIDIPTSIKKVNGYALVIGNEDYASYQSDLDTSQNVPFASKDAESFK
NYLNFMYGIPNENIILLVNATYGEMSQAISKFKKLMEFDGEENKFVFYYSGHGMPHEQTN
DPYLMPVDISGYTVDQAISLNNLLSDFKGYNYDRLTMILDACFSGVSRSPEPLIKVKGVG
NRKIKDKVKEDSKSQSKSFEFDYFIKRMSSREKAYSNPNIGDNMILISSSSGEETSLTDN
ENMHGLFTYYLLKFLKESNGDITLEGLFEKVRKKVGLESIMKFNKPQTPELLFGKNINAD
NDQFLD
>GS820_0p1.contig-783000343_1_166_plus
STFPSNFTVLSASAPDQLASSSPELKHGVFSYFLMKGMEGDADADGDKQITVGE
>GS820_0p1.contig-174000364_1_314_plus
KVEPLSSVKGITVVPVNPELGENMLLLSSSSGNESSVVDDKNQHGLFTYHLLKILKETQG
EIPINELYERLKKEVGLSAIKNLDKIQTPSILIGTELKQKTET
>GS820_0p1.contig-766000366_1_646_minus
KINIVKESKVNSLLTVSASVPDVNGLVTLSIVVNGGSIASLKVNNEEVGSRPDGRTTLQR
FAQVGVNKFDVVAIYKSGDTQSQTVTVNRAVEEVVARFQPLNPIRVSESKPRDAVAIIIG
IEKYRRVSNADFANRDAGLFYDYARRALGVRQENIKLLLDDKADASEILVAFKNWLPTRV
GKGETEVYVFYSGHGLPSEDGKSLFFLPHEANRD
>GS820_0p1.contig-508000375_1_188_minus
ALVVGNDKYKNVPKLQNAVGDSKAISSLLSGLGYEVLMFYDLNEKQFKGALRQFKQRLKG
G
>GS820_0p1.contig-1112000393_1_319_minus
EVLRSFKSWLPTRVSAGKTDVYVFYSGHGLPSEDGNSLYFMPHEVDRDYLERTAVTQKEV
VSAIERLDPRSVTMFIDSCYSGQSRTGETLLAGARPISVAPRQTA
>GS820_0p1.contig-472000395_1_232_minus
TRETILESFKTLLQSGEEGDLLFFSYSGHGSSTYDNNSDENDGRDEMIITSDLKGILDDE
LKSLIQLHLKKGVTLF
>GS820_0p1.contig-1249000419_1_221_plus
ESFSNYLTQMFGFEKENIDFLRNATFGEMSQAISRLERLMDLDGAGKDIVVFYSGHGMPE
ERTKEPYLIPVDI
>GS820_0p1.contig-2212000428_4549_5580_plus
KTMVFFALSGLVAASVSAQENGRRELFAQSAATSKYALIISGATVGADNEARYRQLSVSL
HDILARDYGYSSAAIELLFGNTSTDSRGDAIADREGISASLADLKNRMSAGDQLAVFLLG
HGTGTDEEAKFNLRGPDLTGAEFARLFDAFTEQDLIFVNTTSASYGFSTALAREIAGEGR
IVVSATRSSSEKFDPYFSRYFIEGLSERRADRDKNSRVSLLEAFNYAKNNVEEFYEESGR
LAAEHAGLDDNGDALFALSPAPGQGDGSLAEIAFIDASDAGETGLSATRLALKRRMQTLE
RSVLLLRGRKADYLEDDYWAQLETLLVDLAKTTEEFTREASE
>GS820_0p1.contig-46000434_77_495_minus
WISNNNIKDYIASSKAKHILLVVDSCFAGSLMRGSEEIRSIEKLTENTLKRLQKLKTRLV
ITSGGNEYVADGIGGSKNSVFAEPLIKALNNNNDVIRSGELFAQVRSYVVNNADQTPNQS
LIHGTGHDGGEFLFFPKK
>GS820_0p1.contig-1234000451_1_140_plus
ATRRFADKLVNSDVGLVYYSGHGVEVKGKNYLIPVNADIKREYEV
>GS820_0p1.contig-1061000468_1_145_minus
EKQFKGALRQFNQRLKGGEEVVFFFAGHGVQIGSENYLLPTDVGSDS
>GS820_0p1.contig-1598000476_1_239_plus
ASAPDQISSSSPELRHGIFSYYLMRGMEGEADANGDKQITVAEMQAYLSGQVTRQAMSMN
RTQQPQVVGDQSRVLVGR
>GS820_0p8.contig-2676000000_1_149_minus
TKRYGFAVQIMRNATRTDILRALNQYRAELTEEDNLLIYYAGHGSLDRQ
>GS820_0p8.contig-257000008_1_329_minus
RKETSQAQPRSALIVAVSEYECDNVADLANTIIDATRLQAVLLQLGWSVEMAVGLGLEET
ESRIEAFAKSRATGEDDCLLAFVGHGIEINGRNYLVTKDSMLKSEYDSE
>GS820_0p8.contig-5575000017_1_114_minus
SAHALVIGNSAYPGSAKLANPVNDAKAISAKLRSLGF
>GS820_0p8.contig-20_14812_20016_minus
DLPVDNPSMAAPARESWQHTPGQLSPVRSGWLLLRRVGSLALVVLLLGVMLSLLLSLKRY
VPVVAVFGSGYESPWGPIPMTHEDRLLLEGLSHSSASIFEPRVVSWQDASGNLATDSPQE
FVTALVSEVASQRPGGPAKNVIIAYLSMVGTIDTEGVACLVPPRISETETIRGSERLVSV
ARLLTELRSAVDSQVHLVVVLDACHGNLSWPLGLVEGGFPVAVQATLNKLRLSRTWVVVP
AAAGETSQGDPADGHSAFARFFAGGLEGAADRHVGGDGNGVVDLRELLTYLRTEVRRYTV
SRYGVRQTPQVMPAVPQTDPPQLTWARKAVVPARLEAALPEPPDEAAESPTAAAAETDWW
LRDRWQVAESIRGTASHQRPRLWQQYQRLLLRAEMLRNAGVASQQQQGQVEVLAERLEIE
LTSMDVADTQYLASLRLQPLASAMRPQSRSNDLMDWTDALKRAVLDTQQKQPPLQADDTY
VTVDLWNRRADAAWEWLTGRIEAGGRVDAGMLQRWLEKLGSTGGALQAEPTQIHAVRMLL
RELDPQVWQQAPDLPGKLLRLIGRSREACFPADVRADRLIALLAPRAAADRALRAAIDHA
LVGDPSSLREAERLLAEIESSQGRTLEIGRQASAAYRSSDDLFDEFPWLVAWLVREQRVA
AISGGEAASERVQQAAREIDWQATIDTVARFQRLVAEIPRVALQRLAEEDVEQQRIAEEV
LQRLSQSQQDAEAAVAPLRDALSAAVSELTTSSPDTAETLGRLSRILDTPLVRGDPRLRL
LQRADRLRQMLRQVVFTESDTLLEPEPVSSEAIMASWTTWHDIAVNPLLPVLTTTISGIS
TRPLQVGEIAASLGRQLAAVRAEIGRIPQTMVEVEQAATRVENEIPTIPLGPQRDAKRVE
SLIVTTSGDPSWRRLAGILNQAGMTAPSPVRKSLLAAWHDRLITAATDALDDFWAGAQPQ
SPVWCLAAARGFLEKAEEVIREARIEHGTLYRRALRVRLTQLEESSGLAFGEGDYGVLQL
DPRVIRLYDSRVLQDSPPNVAVLTPELGVPAGLATLQFTETDSGKPLPLAIGSEGSPVLR
LPLPTGSQRIPGEIRWQVSPSAVELFGGAYGSHRDAEQVIDAIASFRGHRLVTAAPLAMG
SAIRVIEWQRAAPQSPRVIVRGEIPRNRAVAIVFDCSGSMGERLPDGRTRLEAGREALYE
VLETIARDGGWSVSLWLYGHRTRWTRNDRGEFEATLTDAGKVAEKQVLAAGGTFRLVPGD
DVEQVMQLQPLVPIQVAHIRSIVDAVEPGGETPLYLAIREAIQADFGGGNPGPSHVLVVT
DGANDQSGGQITTSSDVQRTLSLLNFRRKQQDEVRIDVIGFDLQPGVYDRQIRLQDLQSV
AADSRGRFFDATDAQGLTAALRTSLEVQRWRVRAGGDQEPAEAQLNQTVVLPTPIFGSVQ
TYDVALESPGGGQPRRVSVAGGETIELFVTGQGRGLEFRRYDGGTEQGLRDAAVDLPDPV
SPDRRWFLGAHLAHRSGAAVRFPLSVQNGTADGFSPRPVEMWVDLQPMGPAGPVGLPYVF
TDLSFQPGRPVPVVDLVARDWPAAATTAEIRGWLRFEEAVAEVSVPVASLAPGVERTLEL
SSFPESKVTARVAPLTSASELVLTVIEEHPRDLADKLPTLKVAVPRGCTKAVHIVVPDTG
RVRHEFTVEMIDEQVASDVMLTVTDRRAIQRDAVGPTSPGAPPPTLRVAIPPP
>GS820_0p8.contig-388000024_1_271_plus
INSGNADRSAPTAANVRAGLRWLTRDAKPGDVLFFHFSGHATQVPSLVSETGELDGADEA
LCCVDTDWETPSTCITERDLLESFFADAPR
>GS820_0p8.contig-7890000046_1_382_minus
DDPNGKSGELAPTKDNIMEALRWLAIGAADGDSLLVHFSGHGVRVNRPKASETDDEAVVA
EDGLVPCDYKTEGPILDSEVQETLVSRLPKGCSLVMFLDCCRGGSAVELPYNFKLTPRQY
AFEKERM
>GS820_0p8.contig-628000054_1_236_plus
VNASSSSSSCCGASKRGERDGDAVPTALRSHYYRPPTTTNVKAGIEWLLEDARAGDVLFF
HFSGHGTDVPDVDGDEDD
>GS820_0p8.contig-3821000054_1_141_minus
LALFDGQPDPRLWPTRANVLAAMRWLVADARAGDSLFFHYSGHGAQ
>GS820_0p8.contig-334000061_1_281_minus
LGQMQPNGSLIAFACAPHERAAESRRSEPGEERHGIFTKHLLQHIETPGLSLVDLFIDVT
NGVEEETRNDPRFAIPQEPYVTSRLRTKNACLV
>GS820_0p8.contig-2056000079_1_647_minus
FGLPKSAGPGGAGGACTNALLMTVHDDTPDDTWLSTLVTMRTWLEKNAYTQRPRVSCANA
SFDFRKPFSLLHPRCGNNPARVGRTRALFIGINYAGSECELDGAWNDVDKMRQFAVASGY
KDDALSMRVLRDNGSDVSPTKANITKALRWLVKGAGRGDSLLLHFSGHGVSQKDTDAFTD
EADGMDECLVPVDFVENGVVSDDDLFRTLVAPDRK
>GS820_0p8.contig-2024000091_1_281_plus
DDLIKRVLRYFNKRTQVTCIFDCCHSGTIGDLKYEYRDPYVCREENTKSKCQSNIMLLSG
CMDHQTSADAYNVRGRREFSGAMTSCLLVAME
>GS820_0p8.contig-2277000110_1_329_plus
ALLVGINYTGTGGELNGCVNDVRKMKAFLTSCGWSETDDSILCLTDDQSKPHRLPTKANM
IAGMRWLVAGAQPGDVLFFHFSGHGGQQVDPHGDEEDGMDETICPLRSE
>GS820_0p8.contig-220000117_1_441_minus
AEAAKAVQREAIVDALTENVITIEQYRRGQTRETVTGKVFRERLRRLTEMAAPQDTVVIY
THSHGRKNGFEDSQPLGGIVMDLPVRQPEHGGGLLWDEYANLLLKIPAKNVVVLTMSCFS
GGLVEYLNSPPVLDRWEDRRQKEGRN
>GS820_0p8.contig-2025000146_1_159_minus
TLLRLSSCSKAGDSLFMHYSGHGTQIPDDDGDEADGMDEALCPVDYQTEGMI
>GS820_0p8.contig-182000173_1_475_plus
VAYDAPFKAFEGYRLQHHVVDDEINHYFGRLKDKLGSTGQIIAVFDACHSGTLSRGSETE
RVRGSGQALLIEKSRNQELEATNQKDKNRGFELDFSFSSISQSGNLIVFSGCKAQEKNRE
YYDPRTKKWYGSLSFALVNNWPELTVNSTYKDWYSKI
>GS820_0p8.contig-213000178_1_411_plus
GGGLALAGCANDVESFASFFRERGVMFSSHVVCSDAAVDVECTQLLGGTMSDILCALKMT
KDAMDRSVAKEKCLFFNFSGHGTQVEDRDGDEEDGFDEALCPSDFETAGSLTDDALCKWL
ESLPAHRLFAVCDCCH
>GS820_0p8.contig-249000191_1_474_minus
ESLPAHRLFAVCDCCHSGTCLDLGEFDGVFVSGCRDDECAADARDGGGKTGGALTMMLLN
ALSGSDCSGEVLEQRIEASCRSGEFSQRPVLQCTSSSVLRGWGAAKEEGLVVGGGGGLQK
TGALRAVGGAQPTQGDATGAVIEGLRSEVSRLQDGYE
>GS820_0p8.contig-4430000202_1_332_plus
SAEFFAVQVGLGYQHLAASGLALQGCANDVVSFASFFRERGVVFSSHVVCSDEAVDIECT
QMLGGALADILCALKMTKDAMDRSVAKEKYLFFNFSGHGTQVADEDGDEE
>GS820_0p8.contig-585000203_1_857_plus
GRLDALLATGSVNSALETALASFPGLCKLPACVVVSQMEDRWIQRAVVVTVGNQYSGDYA
VDCHLSAQHLHNTMRTLGLRTEPPWINQDGGPPMVDKLQQVLATHVHSDDDGFIFCFCGH
GLASELQGQDGVLTSYQEIVDVISSESKLLGKPKLIVFDCCQSVEKDRPTDQLRLPSDTL
VARSTGFGTRACEEPGFGGVYSNELASLISSSSATHTIEDLLKLTHSFVQDSHDGPGQVA
HVESSLGPYHLYLGSRSVKGTAEHKNRQGASDTTCKAQAAQFEG
>GS820_0p8.contig-366000215_1_307_minus
PGSVDDGSGCGCDGDHEIAHSSVGMKGYHALFVGAGHDTFIKDAEDIAQALRARGYSTTL
LTGQAACKDSIEAAVMKITSKTIADEVVFIFLSLHGVPGDN
>GS820_0p8.contig-1260000217_1_225_minus
VSEQLHEETRVLMLCDACHSGGIMDIDRGGVWGTRKVAVISGCQENQLSVDSGDGGVMTN
ALLKVIRRSAVHKM
>GS820_0p8.contig-1756000287_1_218_minus
RLRDERIRPGSLVLLYFSGHGAEHEGVTYLLPRGMESFDPDDYENEAVSLNAVLKLLNSR
AEGTLNLLFLDC
>GS820_0p8.contig-218000293_1_333_minus
KDVSMMGYAIAAAVTAIFGFAVDVLLAGGEDEEEDKRPMANRGVALVVGNGEYQNWPPIA
NSEQEARTMAVELASYGYRVVYVANAEKKIMRKALKQFTTAIQETDRKSV
>GS820_0p8.contig-5294000299_1_115_minus
VRDFGEKLSKDHVGLFYYSGHGVQVDGKNYLIPVNSDI
>GS820_0p8.contig-1465000315_36_225_minus
EFAPQNIVTLSEEQATADNIRNALNDLVEKSKMGDIVYFHFSGHGQQVSDLTSNEAMNKL
LY
>GS820_0p8.contig-325_1_3888_minus
DLPVDNPSMAAPARESWQHTPGQLSPVRSGWLLLRRVGSLALVVLLLGVMLSLLLSLKRY
VPVVAVFGSGYESPWGPIPMTHEDRLLLEGLSHSSASIFEPRVVSWQDASGNLATDSPQE
FVTALVSEVASQRPGGPAKNVIIAYLSMVGTIDTEGVACLVPPRISETETIRGSERLVSV
ARLLTELRSAVDSQVHLVVVLDACHGNLSWPLGLVEGGFPVAVQATLNKLRLSRTWVVVP
AAAGETSQGDPADGHSAFARFFAGGLEGAADRHVGGDGNGVVDLRELLTYLRTEVRRYTV
SRYGVRQTPQVMPAVPQTDPPQLTWARKAVVPARLEAALPEPPDEAAESPTAAAAETDWW
LRDRWQVAESIRGTASHQRPRLWQQYQRLLLRAEMLRNAGVASQQQQGQVEVLAERLEIE
LTSMDVADTQYLASLRLQPLASAMRPQSRSNDLMDWTDALKRAVLDTQQKQPPPQADDTY
VTVDLWNRRADAAWEWLTGRIEAGGRVDAGMLQRWLEKLGSTGGALQAEPTQIHAVRMLL
RELDPQVWQQAPDLPGKLLRLIGRSREACFPADVRADRLIALLAPRAAADRALRAAIDHA
LVGDPSSLREAERLLAEIESSQGRTLEIGRQASAAYRSSDDLFDEFPWLVAWLVREQRVA
AISGGEAASERVQQAAREIDWQATIDTVARFQRLVAEIPRVALQRLAEEDVEQQRIAEEV
LQRLSQSQQDAEAAVAPLRDALSAAVSELTTSSPDTAETLGRLSRILDTPLVRGDPRLRL
LQRADRLRQMLRQVVFTESDTLLEPEPVSSEAIMASWTTWHDIAVNPLLPVLTTTISGIS
TRPLQVGEIAASLGRQLAAVRAEIGRIPQTMVEVEQAATRVENEIPTIPLGPQRDAKRVE
SLIVTTSGDPSWRRLAGILNQAGMTAPSPVRKSLLAAWHDRLITAATDALDDFWAGAQPQ
SPVWCLAAARGFLEKAEEVIREARIEHGTLYRRALRVRLTQLEESSGLAFGEGDYGVLQL
DPRVIRLYDSRVLQDSPPNVAVLTPELGVPAGLATLQFTETDSGKPLPLAIGSEGSPVLR
LPLPTGSQRIPGEIRWQVSPSAVELFGGAYGSHRDAEQVIDAIASFRGHRLVTAAPLAMG
SAIRVIEWQRAAPQSPRVIVRGEIPRNRAVAIVFDCSGSMGERLPDGRTRLEAGREALYE
VLETIARDGGWSVSLWLYGHRTRWTRNDRGEFEATLTDAGKVAEKQVLAAGGTFRLVPGD
DVEQVMQLQPLVPIQVAHIRSIVDAVEPGGETPLY
>GS820_0p8.contig-778000354_1_223_plus
RACCNDAKAMYGALSRMEFEVTLALNCDFLELRTAARAFCKSLQPGDVGFFYFAGHGVEA
AVRQAGKWQTSNW
>GS820_0p8.contig-5132000384_1_119_plus
ALVIGNGSYRSSPLKNPRNDVQAMTTALIRAGFEVMAHN
>GS820_0p8.contig-1773000387_56_311_minus
APAGSYIAFACAPHRRAAEPLGQRNGIFTKHLLMHMGTPRLELDKLFIRVRNAVMQETSH
SSFEEKQTPWSNSALTVEDACLQL
>GS820_0p8.contig-2145000388_1_158_plus
NKKPSSVMNQRLALVVGNDKYKNVPKLQNAVGDSKAISSLLSGLGYEVLMFY
>GS820_0p8.contig-2139000449_1_159_plus
TLEINYGYKVRLLENATRSDIIDALDDFRERLDVEDNLLIYYAGHGWRDEQN
>GS820_0p8.contig-5193000501_1_117_plus
ESGFLSAVNDLVKRVRPGDRVFVYYSGHGTRMIDHEFD
>GS820_3p0.contig-3000001_288_2117_minus
VNYWAIVIGINQYQSFQPLSCAQSDAEAIQGFLVTQAGFLPEKCLLMTNSSPPIGKRSSY
PSKENILSLLEELAATSWQPKDYLWLFFSGYGVNCKEQDYLMPVAGNPEQIPETGIEVRS
LIHSLQGTGLNILLIFDINRAFGTQADAPVGQEIIELAEKMQIGAIISCQPDEFSHESTE
LGHSFFTAALLEALSSGKGYNFADLAAYLTYLTPKLCQHHWRPVQNPVTVIPSLSLDILP
VLTLDENSEAIIFPEESFAMITTAPPLENSTSSTTQSALWAENAAVKTTLTPIATPLVLE
SSVESNHTLATSLESGTEGRFLPAVTTDRIYPLDQSQLPIWQQFIIWGGGTMVIVGLIAT
FLLRNQERFRFKNFSNTVSNRQTHQPQFPQIFANNQHSSHDRIKANSDSNNRNQAILELE
KMFLIPTKPTDLSIAIAKAQRTPPEAPLYAKAQENIRVWCQMILELAQAQAKEGKYANAM
ATAQLITKNEPLYTQSQTVIQKWQLEAKQYASNKTLLEAAKALILPEEASTYNRAIEVAK
KIKKGQPGFEIAQTSINQWSEKILNLAKIRATQGDFKAAVATATLVPEVTIAYEDAQDAI
QKWQLQRN
>GS820_3p0.contig-1287000029_1_294_plus
GNFNLVTTLLNPQRQEMEDAIYELFANRQKEDLLLFYFSGHGLKDEAGKFYMSTSITRKN
NGRLVKHTAIAASFLQENIYESRSRRIVVILDSSFSG
>GS820_3p0.contig-190000035_1_2257_plus
NWAISIGINQYDNLQPLNFAKRDAEAMAAWFREEAKFDQVFLFTEDSPHINTSPPIPTQP
TFGGLRGFLRRQFEQPLLEPEDNLWFFFAGHGMRHADKDYLMLADSDPGDIEHTAISVEY
ITERLRRSRADNVVLLLDACREESSRSGLGIGEEKHQGVITFYSCAANQKSWEIAELRHG
SFTHTLLTGLRLHGEANCATVERLDRYLNSAVPQLNTRYQKEIQNPYLKAEPPYKMYYIL
LEQSATMRDVESLKLQASLSENSGNFELAEQIWIRVLGVSRADLDAISAIKRIAIKKNNS
TLLPISQPVRNPESPGSSRGDATMSPTEILELAEKIKENNRKQEEYRQAILKEVEQQFPL
NQKSIDNLSNLQKSLQLSEEEVSGIKQPIFIQKEAEYRKREEEERIRREQQAERIRQQHQ
QNLEQYQREFSAKIEKEYPFHQASRNKFKKLQISLQLSEQEILQIEQPIIAKKEAEYQKL
QGENRKPSGNPSGSNSPPIKRRQFLIYAGLGGTGLVTTVVFSQILKLTVQPKLLELLTVT
FTTKTVNKTGKIVNQENHQAKYFKEDLGNGITLEMVQIPARSFMMGSPASEKGRTQDESP
QHQVNVPAFSMGKFVVTQEQYQQIMGNNPSYFTEKGAKRPVEKVSWNNAVDFCQKLSQQT
GREYRLPSEAEWEYACRGGTTTPFHFGETITTELANYNGTYTYASEPKGKHLQRTTDVGI
FPPNAFGLYDMHGNVREWCQDDWHNNYIDAP
>GS820_3p0.contig-1272000073_1_218_minus
ALADATQGFPQTEQRVHHDLTSRLPTLSTVRASLNHITAAAQPRDTILFYFSGHGMLEPN
SQQAFLCLADTQ
>GS820_3p0.contig-518000079_1_309_minus
SKGFYALLSCDTNQQSWEFPELGHGVFTYYLMRGLRGEAADPQGLIDADGLYRYVYHQTR
QYIEQTNQQLRLINQQNKSRGDTNIYSEYPQQTPKRIVEGVG
>GS820_3p0.contig-1396000128_1_186_plus
STVDDAKGFAKILKDPERCAYPESQVQVLTGEQANRANIINALEALASTTNTESTVLVYF
S
>GS820_3p0.contig-8000162_1_505_minus
RNIAIAIGINKYRNLQDLKYAKNDAQYFCDFLRQEAGFEEIWYFSDDSPAIAGNSTEPIR
SNLLTVLDDLSNSPLERIDNLWFFFAGHGSIHQNDGNDYLLMADSNQNLLEDTAISTNRI
LQKLRLSGAENIFLFLDACRNLGRRDGRGIGDRTTAEAKKIANSVCF
>GS820_3p0.contig-323000165_1_222_minus
PSVRVLVLVDACHSGGILDMDTPGLWSGRRVCCISGCTENQLSTDSGDGGVMTNALLSVL
KRRKVRQRRKKRR
>GS820_3p0.contig-5000168_1_499_minus
AKNWAIAIGINKYVNLQNLQFAKQDAELMYDFFVQAGFDRDGIFLFTDDSPEIKAQPTSI
STQPTYGTVRRFLRAQFEKPLLEAGDNLWFFFAGHGRQYEGRDYLMLSDSDPGDIEHTAI
PVSYITERLQRWEADNVVLFLDACRNDGSRSGLGIGEDVQQGVVT
>GS820_3p0.contig-197000179_1_214_minus
AFLCLADTQTDDLFHTGLGLQEILQVLGNSQAQTQLVWLDACHSGSLTFRGARSEINTPS
LPNPTSGMVEL
>GS820_3p0.contig-697000231_1_243_plus
ISTYTDEFSNEPVTKMNILRVLKQLAEDCRTQQLDRVWIHFSGHGSQIRDMNNDEADGLD
ECFIASDYRLGGIITDDEFN
>GS820_3p0.contig-76000288_1_654_minus
LFRSDVELQKELLIHRFGFAPQDIVTLTDLDATRTNIADAIATHLVAQTLPNDLVIVHFS
GHGSRLGNYNTLVPVDSGLPQNLENLRDITEQEWQGWLQAIATDRILNIIDAGFYYPNVS
AIGNFRLRSRVGLKNWQPPTVAEPNKQPINQKLIGATLRAASGDMLCADAQWSGFSSGAF
TYALVQQLWQIVPATKINVVMSDLATTLDRRALHNDN
>GS820_3p0.contig-148000308_1_522_plus
TVLVYFSGHGYQLSGAIKSYFLMPHGYDSKDLSETAISGSEFVGLLRDIPAQKLLVLLDC
CHAGGLSDLDGFQVAKAPLPPEATKLFAKGGGKMIIGSSMPDELSFAAKPYSVFTYALIK
GLCGEGAVKKDGYVRANDLAMYGSRIVPSLTSDKQHPVLDIEKADNFVLGYYA
>GS820_3p0.contig-36000312_1_282_minus
IANSVCFFSCSPKEFSWELDQYQHGVFTYALVEGLSIQRKRATIEKLGSFLELRVPELAK
GEANEVQNPIVVYDSKLKHAILMPKYADKSDLL
>GS820_3p0.contig-245000316_1_964_plus
PTAVSSGYVQSEMDKSRSQRQVAILDCCHSGAFPKGMKAKDIGTVDIKLGGEGRAILTAA
DSSQYAFEQDGFDLSLYTHFLVEGLKTGAADRDEDGDVSVDELHVYVEGKVKSVNNSMSP
KFFGQKEGHRIVLARAAQDDPKLRFRKEVEKVVKRSNGKISTIAKNSLYRQWRELKIEPL
DAEAIVSEVLRPYQEYYAKKLEEYEQTLLEEIAKEFPFSEVVQVELEEYENHLGLREADL
REIKDRIITPRQTEYGLRLREQQLKEESIQIQRQRDVEKIQQRQAAEAENLKRQREELAR
QQEQERVVSRRNLLGLMGLT
>GS820_3p0.contig-56000327_1_1407_minus
AKKIALLIGVSEYGAGIPPLLSALNDVEAMERVLQNPNLGNFAQVERLLNPDTVAMRTAI
QKLFKSASKEDLLLFFFSGHGITNDDNHLYLATHNTAKDDFEATAVDANFIQTQSKSCYS
KRQVLILDACYSGAFASGWHTKSIGVDIKKQLGAEGRVVLTSSGATQTSFAQEGATLSLY
TQYLVEGIETGAADTDNDGNIHVQELHAYAKSRVQAVKPNMTPDIILDKEGYNILLAYAP
KNPEAEVAEQLRLQLKTFQFETAQINKNGTGINRITKSAEYFAQDLGNGVLLEMVHIPGG
TFIMGSPKNEEGYSESQSPQHHVTVPSFFMGKYLVTQKQWRLVAALPKVKIDLVSDPSNF
KGDNLPVECVSWNDAQEFCARLSQKTNKAYRLPSEAEWEYACRGGTTTPFYFGETISTEL
ANYDGNYTYGGGAEGEYRGKTTVVGKFPANPCGLYDMCGNLYEWCEDE
>GS820_3p0.contig-369000358_1_745_minus
KRRNFLQRVGGLLAALGLAETEWLSLGNSYYQALAQSSQRRLALLIGINQYPQIPVLGGC
VTDVELQTELLINRCGFAASDILTLTDKQAGKDFIKAAFSEHLGKQVKSGDVVIFHFSGY
GTRVNSGMGILQNAIIPVDENNFLGTTSSNYLLEENLLRLLRSLPTNRVTAVLDTSYYHV
DELKPMGLRMRTRPELSTAILSKEELEFLWQFKSQKLPVNKPLIIQATSEANQQAGEFLF
SNWSAGL
>GS820_3p0.contig-209000398_1_173_minus
SSIGINTKRALVVGISDYSQHPLRTPVTDATDVGAALREIGFADVAIIMDCDIRDF
>GS820_3p0.contig-1271000413_1_229_plus
IGINQYQKSPALGGCLTDVELQKELLIHRFGFVASDILTLTAEKATRTSIEEAFVAHLGQ
QVKAGDVAVFHFSGY
>GS820_3p0.contig-132000422_69_339_plus
AADRARLLPQAESPRAVQMERAGMENAVQVADGVQRRRALLVGINYTGTGGELNGCVNDV
RKMKAFLTSCGWSETDDSILCLTDDQSKP
>GS820_3p0.contig-2814000445_1_100_plus
MARNCAVIVGINDYDEISPLKYAKSDAERMRDF
>GS820_3p0.contig-3263000453_1_595_minus
KRLALLVGTSEYPECEKLSPLHGSLLDVDAMQRVLVANGEFATEDVVVLKNASRQAIEEA
IHHLFNASDRKKDDLVLFYFSGHGVVNEANKLFLGTPSTRKEGNRIVPYTTVAASYLHDA
MNDSKSQHQVLIFNCCFSGAFAQGMTVMDDGSVNLKEHLGGKGRAILTSSSSTQFSFQPD
GEMSIYTRYLVEGIETG
>GS820_3p0.contig-27000488_1_531_plus
CGYPQEQIRVLNNDEATRDGILQGLSWLKEKVESDREATAIVYYSGHGWVDKSDNRYYLL
QHDVKPSKLAASALSAEVFTDAIREIEAERLLVVIDSCHAAGMATSKDADTELMDEFDGF
ERVAFSKGLIEDLKRGKGRAVFTSSEGHQESWILKDQSLSIYTFHFLEALQGAGNQ
>GS820_3p0.contig-178000499_1_496_minus
RSTYPTKQNILVLLEDLTAACWQPQDHLWLFFSGYGVSYKGQDYLMPVEGNPELVEETGI
EVRSLMQSLQLTGINTLLLLDINRAFGTQANSPVGLETIELAKELQIATILSCQSDQFSH
ESSELGHGFFTAALLEALRSGNASSLTDLESYLSVLTPELCQHY
>GS820_3p0.contig-256000506_1_182_minus
ATDVGAKLRSMGFAVTITTDCDIHKLTHDKQEFISALRDGDEAVFYFAGHGVEWRESNWL
>GS820_viral.contig-535000449_1_107_minus
VALVIGNAAYKSAPLDNPLNDATDIANELKRRGFK
>GS822_0p1.contig-2110000024_1_131_plus
VNYAAINSAHALVIGNSAYPGSAKLANPVNDAKAISAKLRSLG
>GS822_0p1.contig-1838000041_1_139_plus
LLKPTRNNILEKYKELLNNSEKGDILYFTYSGHGSYTVDRNGDEL
>GS822_0p1.contig-27000043_1_698_plus
QQAHAQAQAQQAQAQQNPHVEQNKITKSALLIGCNYTGTQNQLNGCLNDVANIKTRIETQ
YGFNNIVTMTDDTVTKPTRNNIIDGISNLLKNSSEGDVLFLSFSGHGTNVTDTNGDEKDG
KDELIVPLDFNCISDDELKSLIQSNLKKNVTMFALFDCCHSGTMLDLKYQYFDDNQSNTI
IENSNAYETSGDLIMISGCMDEQTSADAYINSSYQGAMTWSFLNVTDKKQD
>GS822_0p1.contig-850000046_1_185_plus
LEGLGYKVDLHANLTERAFKRALRNFRADLKGGEEVLFFYAGHGVQLGNSNYLLPVDLGS
D
>GS822_0p1.contig-336000061_1_262_plus
LRGCVNDVRNMAKFLKENAKYDVVKAYTDDDDFNKVTGSYIINAIYKLAIDSHRHNLDRV
WIHYSGHGCAINDRDGDESDGKDECIV
>GS822_0p1.contig-3013000064_1_113_minus
AQIAPQGKRVALVIGNAKYKFSPLNNPVNDATDMAAS
>GS822_0p1.contig-928000068_1_179_plus
NGNARKALIFGNNAYKTVSPLENAVADAQAMAKKLELLGYSVTAEFDASRSKMLSTLRN
>GS822_0p1.contig-1683000081_1_144_plus
VVFFFAGHGVQIGSANYLLPTDVGSDNEEQIRDEGIPLQRVLDDFSE
>GS822_0p1.contig-266000113_1_328_minus
PPRRTAFLVGINYVNTDNELNGCYNDVVNVSQYLRTALGYVAPGAISILTDGNRNVAGTA
TALPPTRQNILAGMTALVDGMVAGDEAVFHFSGHGSLVRDTNGDEATG
>GS822_0p1.contig-242000116_1_303_plus
NSNKDAEAFASVLKGLGFKTSLHLDLSQRAFNKAVREFKDQLQGGEEVVVYFAGHGVQLA
STNYLLPIDVGGDSADQVKDEAIELQRVLDSLSEKELQFS
>GS822_0p1.contig-23000125_1_1181_plus
KEEGNFKDGELNGKGIVVYANGDKKEGNFEKGKLNGNGIINWDNGDKYIGDWVEGYRVGK
GKYFFASGTVYEGDFLKSDFEGKGTISYDNGTKYIGEFSKGYEHGQGKIFYKNGDIYTGY
FKNGYENGQGKMVYASGEIYEGLWSNGDPLKGKTTLAKFTTTEKYYALILGNNEYQKLEK
LDNAVTDAKDLAKILQEKYGFETTLLLNQTAGETVDALIEFTQNRKSTDNILIYYAGHGQ
LNRIQKRGYWLPIDASEQLDSKWISNNNIKDYIASSKAKHILLVVDSCFAGSLMRGSEEI
RSIEKLTENTLKRLQKLKTRLVITSGGNEYVADGIGGSKNSVFAEPLIKALNNNNDVIRS
GELFAQVRSYVVNNADQTPNQSLIHGTGHDGGE
>GS822_0p1.contig-446000126_1_238_minus
KITKKYNQDMINARKQTAFLVGINYTGTINELYGCINDTKNIEDLLKNKYNFTNVTLLND
ETPEKPTKQNILKGLRALL
>GS822_0p1.contig-944000128_1_175_plus
SLPQRNTSDKFAVLVGINYKNTPNELYGCINDTKNIQNILQTKYGFKHFVFLTDDTN
>GS822_0p1.contig-241000133_1_305_plus
KAGAPQLKVHNNTNETAGQVVCISGCRDDQVSMDAYLEGKYNGAMTWALVETLSQTNAAD
LTWENGLTQLRNKLQSRGFAQRPQLTSGQTLAIGQTKITL
>GS822_0p1.contig-140_409_3378_plus
LKKQSILFIFFLTLFQLNAQLKKSFEYKFDESLKNVTLKDYNIYIHNNRGLNSLLNVNLL
NDKKINSICISPLGNQILIVSEKKVSLFNIEEELEEELENKFEFQEQIKKIVSDTYGENY
FALTMSGSLFVINNELQISQIISDYKLIDIDWSINLSSLYGIDEKSLYNLKTDNLNKIKE
FDSQLNTLYFSNSTYEVNLGDIRGSIYVLNQDFDLKNFINLTSKLPITSIASHKDDPHLF
VSNSKGEIFSINKLSLDVQKIDSDFNSTAKLFPVFTTSGNKKNEYIISYANNDFLQVWDA
SYVEPDFKVFVVNKLEEFKETFFEIRKDESDDDFNNRTSPLTASKIFALEEQRLKDSIAT
SFVNGSPNIEFEKDSISIFINPFERVQLSKNSDVLQSYLKVEEVHYDINNKNKFFIKNLK
VSDKLNNNILAYNPALDKKLKDSLDKVEAIMIQKENEAITLAKEISKQELDLKESLTDLI
ENLKNDGKINEVDLSVESRLVKEKDSTGTDELNLKINFISKGVNAQIGANTSDYPPGKYN
LFDSPSAKTLVEFFLSSTEENLIEYLNPGTRVTFKLTGSTDNSGITSSISYEEEYGVFKN
FPYYFQGSLSGMNLNSNEGITKNSQLGFLRTYSVRDFISNYTDLFDSTKNKFIHYSEEAN
KRGAEFRKIQIEMTIHSIDKLMSLKQGNKASLSDVDIDIPTSIKKVNGYALVIGNEDYAS
YQSDLDTSQNVPFASKDAESFKNYLNFMYGIPNENIILLVNATYGEMSQAISKFKKLMEF
DGEENKFVFYYSGHGMPHEQTNDPYLMPVDISGYTVDQAISLNNLLSDFKGYNYDRLTMI
LDACFSGVSRSPEPLIKVKGVGNRKIKDKVKEDSKSQSKSFEFDYFIKRMSSREKAYSNP
NIGDNMILISSSSGEETSLTDNENMHGLFTYYLLKFLKESNGDITLEGLFEKVRKKVGLE
SIMKFNKPQTPELLFGKNINADNDQFLD
>GS822_0p1.contig-311000146_1_269_minus
LKSLIQTHLKPNVTLFALIDSCFSGSVLDLKYQFMDSLNYDKFTENSKQLETLGNVFMIS
GCTDNQTSDDAVFENKPNGAMTWSLLESL
>GS822_0p1.contig-63000177_1_628_minus
TSKETKKALLFGLNYVNTPEVALRGCHEDVRNITNLLRSKYGFEDIDTHLDGEPGARTDA
SGILQEINDLAIEAHRRHLDLVWIHFSGHGTRVRDWNNDEKDGYDEAIVPSDYKTRGLVT
DDYIKRVLRNFPSCTKVICVFDCCHSGSIADLKYRYTDSNTRIVENTSRACDANIVMISG
CMDTQTSADAYNVNDRRKFSGACSSCLI
>GS822_0p1.contig-278000187_1_280_plus
GEEDVPNQSLSTRQIMDVLAESKSSMNLVFLDACRDNPYARSFRSATRGLSRENAPSGTL
ISYATRPGSVAADGTGRNGLYTSELLKAMAQK
>GS822_0p1.contig-60000196_1_367_plus
TNVFCTFDCCHSGTIADIKYAYVKSNFDDPVITHSGIPCEARVLCISGCRDAEKAQEVLG
SGIMTKCLVQILREKGAFVPLSTLIASLRVAVQRENPAQYPVLSSSKRLGPEDTLLQIKS
F
>GS822_0p1.contig-329000207_1_262_minus
NGYALVIGNEDYSSFQRNVSKESDVPYAVRDGESFSNYLTQMFGFEKENIDFLRNATFGE
MSQAISRLERLMDLDGAGKDIVVFYS
>GS822_0p1.contig-295000215_1_249_plus
IFSASNLTQTSGSIDEAKHGIFSYYLMKGLEGNADIDQNNQITNGELIAYLKENVTQEAF
SKNRQQEPMLSGDPNRVLLRLN
>GS822_0p1.contig-53000216_1_533_minus
QRYHNVSSSFIYGKLTETASNLDENATLLLYFNSHGGGSGNRFAMTAREGSFKFSKALDS
LKKSNKKIRRLLIFVDTCHAEGSIQDSLNQNGQLLKNIQQAKPTTNLPELPNVLSQKDLP
FISFFIDDYNKVFYGEDSKIYEEILIISSCSVEDLAVRGVFASRLYKTFDNIKDNK
>GS822_0p1.contig-2000232_1_1230_plus
PEPEPTPPPLPLADPEPPALALVQEPEPEPTPPPLPLADPEPPALALVQEPEPEPTPPPL
PLADPEPPALALVQEPEPETPAQEEEVVGAQVVEEEAVPPASAPVPASAPVPASAPVPAS
APVPVSAPVLAPVPDPPAPVEVPEVPVAERTAVVTIGINYFGQSGELGGCVNDSNNYMEY
VLRVLGDRKVVSAQLVDTLPKESPLYPTRANIERTLTEMVQAAWEGKYANVLVHFSGHGA
QVDDHSGDEADGKDERLVPVDHATAGLITDDWLFEYVINALPPDVRLFGLFDACHSGTLL
DLRYKYEGNPPVLKMVNSGSSEFSTAMMISGCKDSQYSYDVWDAQYGATGAMTSAWLRQM
KEGRKRPALDILRGMQEELKNKGYPQTPQLSLSKKVAAEIPIYAVGEWA
>GS822_0p1.contig-531000243_1_222_minus
SRENILKEIKNILSEATEGDLIFIYYSGHGSYTIDRSKDELDGKDELIIPLDFNAISDDE
LKAIIQENLKEKT
>GS822_0p1.contig-3414000244_1_108_minus
SQATRENILKQFTELLRSGKSGETLFVSFSGHGYY
>GS822_0p1.contig-810000284_1_186_plus
LIYYAGHGELEKAENRGYWLPVDASFELRSKWISNQRIVDRIKATKAKHVLLIADSCFSG
T
>GS822_0p1.contig-795000285_1_188_plus
LVQNASRESMLEALQNFQDSLKLSHAVALFHYGGHGVQVDGRNYLIPADADIPDERKVTT
R
>GS822_0p1.contig-263000306_1_278_minus
NANYDETANAIINFTKNRNETDNLLIYYAGHGELEKDENRGYWLPIDAGAEQDAKWLGND
NIKNWIRRSQAKHILLIIDSCFAGSVLRGNED
>GS822_0p1.contig-1293000314_1_157_minus
QQAVRDFSDEFKKSDVGLIYYSGHGVETKGQNYLIPVDADIRKEYELSAQG
>GS822_0p1.contig-307000326_1_274_plus
STQGFNDINIMTDLTSKKATRDNILEGFKNLLINSQSGDLLYFLFSGHGSYTIDRNGDEA
DRRDELIVSCDLKGILDDELKSLIQTHLKPN
>GS822_0p1.contig-2172000338_1_132_minus
AFRTKIKPGDVALVFYAGHGLQINGENYLPAVDADIFGEEDVP
>GS822_0p1.contig-362000348_1_256_plus
SQDAVAIIIGIEKYRRAPSADFANNDASVFYDYARRALGVKQENIKLLLDDKADAAEVLR
SFKSWLPTRVSAGKTDVYVFYSGHG
>GS822_0p1.contig-2033000351_1_132_plus
KDKYGFETTLLLNQTADKTLDALIEFTQNRKKEDNILIYYAGH
>GS822_0p1.contig-1366000353_1_154_minus
KKATRINILEEFKNLLINSQSGDLLFFSFSGHGSYTIDRNGDETDGRDEL
>GS822_0p1.contig-3884000354_1_232_plus
HFSGHGSLVRDTNGDEITGADSCLCPLDYNSPSSAGGGIITDDEIRTLLVNRVPRGARLY
VILDCCHNGTGCDIRYK
>GS822_0p1.contig-2628000374_1_122_plus
HAIVIGNGAYQGSGRLDNPINDARAISAKLKRMGFKVTT
>GS822_0p1.contig-430000389_1_240_minus
WLPSKIKSNKTDLIIFYAGHGLASSDGKDKYILPFDADPDLLSRTAISRKEIFDLIISLK
PRSVTIFLDTCYSGVSRDE
>GS822_0p1.contig-762000390_12_333_plus
SISTSRPPRRTAFLVGINYNNNPTSRLNGCYNDVVNVGQYLRSVLGYSQSSIIMLTDGNR
GGVGASTNPPTRQNIIAGLSTLVTGMIAGDEAIFHFSGHGTLVRDT
>GS822_0p1.contig-689000393_39_715_plus
ASKAVLFGIDYLKTTTPLRGCANDVKKMADYLKEHERYNDVKVYTEQDTPAKVTGYSIVR
ILYKLAMDSRTKNYKKVLIHFSGHGVGVIDTNNDEDDGQDEAICPVDYERAGVITDDLLK
KIFKYFNPNTKVTCVFDCCHSGTIGDLKYKLSDKNKVSVSNTSKACDSNIVMISGCRDDQ
TSADAFNVSGNNQFSGAMTSCLLECIKYRRIVIGQVDAITLVND
>GS822_0p1.contig-72000395_55_515_minus
DSVVIPVDFQTNGVILDDEIYEIINDVKCELFLLFDCCHSGSICDLPWSYSYMDNMIVKE
NINQNFVENSKIYAISGCTDMQVSIEKYDKFLQKKVGALTNAFLMTLNVNKYEIGIEELF
IEICKYLSHIGLKQTPLLSTTSDENMYIFARK
>GS822_0p1.contig-292000400_1_301_plus
IPFFIQKKMSRSKAILFGINYLGTESELRGCANDVNNMAYFLRTRAKFDDIKVYTEETTP
NDVTGRAILTHLRKLAIDSREGLYDRVWIHYSGHGASVQD
>GS822_0p1.contig-649000418_1_200_minus
GLWEDGKEAEGKTTLAKHTTNEKYYALIIGNNNYDNLENLDNAVNDAKDLEKILKEKYGF
ETTLMI
>GS822_0p1.contig-187000420_1_335_plus
TRTPRHALVIGNAGYQSVGTLNNATADAVSFAKALENFGFTVALHTDIRAQEFKTAVFEF
TNQVETGAEVIFYYAGHGVQFGSSNYLLPTDVGADNSEDVKVTSFELQEIL
>GS822_0p1.contig-377000431_1_242_plus
AGDSLCFSFSGHGVYIRDRNGDESDGQDELIVSADFYGIIDDEFKAIINRYLKPGVQLFA
LFDNCHSGTILDLKYQHLKA
>GS822_0p1.contig-121000435_1_388_minus
YWIPKEGTDKYYSWVNVNALTNTLEDIKAKHILFMIDSCYSGLTFKSQNISDDELVSDKA
VIEEALLYYSRRVLTSGTGNKRVLDVIPGEKHSLFAKGFIKELNENKGNLLAENVWQKLK
YYHKGKTN
>GS822_0p1.contig-29000442_1_662_minus
QVAQIEAGRSSKLHKVSTTGIRSIARASRHALIIGVGEYTGAGITDLLGVKHDVVSATSI
AAAMGVPRENITYLRDKEATGEGIRRALIEIGQRTRSGDRVFVYYSGHGTRWIDPSFDPN
SCTEGLLASDGQALTNREISALLKPVSAKADKLMVFYDACHSGGIAQQPLKTRSIAIDSS
TLVPKFSSQVSPDLCAKPSNMRTRSLSSELGKIGAVPEN
>GS822_0p1.contig-42000452_1_680_minus
LVSPENDVREIKKVLDQSYKFEKIILVDNGTKKEILTALEELSLITTANDYVLIYYSGHG
DIKAEQAYWIPKDGSKKWGQDDWISINYIDIYIRDEIKAHHIAVLVDSCYVGGKFKGLNL
LDNMTEEDSKIFEKQLIGDLNSRSRSVLSSGSTGPVSDTVAGTNHSMFALTFLNLLKEFQ
KSSIPVNLKSVAWNMDRYFAGSSQRPHYYHPPTWSDGGGDFIFIP
>GS822_0p1.contig-143000455_1_345_minus
SERPHGKITLVIDACFSGLGKVEPLSSVKGITVVPVNPELGENMLLLSSSSGNESSVVDD
KNQHGLFTYHLLKILKETQGEIPINELYERLKKEVGLSAIKNLDKIQTPSILIG
>GS822_0p1.contig-2911000470_1_115_minus
DQLQGGEEVVVYFAGHGVQLASTNYLLPIDVGGDSADQ
>GS822_0p1.contig-808000480_1_185_plus
DGAGKDIVVFYSGHGMPEERTKEPYLIPVDINGMNVSQGVSLKDLMKRLSERPHGKITLV
I
>GS822_0p1.contig-1481000486_1_151_minus
EKQFKGALRQFNQRLKGGEEVVFFFAGHGVQIGSENYLLPTDVGSDSEG
>GS822_0p1.contig-1663000486_1_174_plus
NIRLAFRSMEKRMRQGDRAFVYYSGHGTRWIDTSFDSNACTEGLLATDGQALTNREI
>GS822_0p1.contig-4544000486_1_100_minus
RVALVIGNAKYKFNPLNNPVNDATDMAASLRS
>GS822_0p1.contig-368000487_1_253_minus
ASVELDLELVWIHYSGHGCSVRDNNGDERDRMDECLVPSDYNTGGLVRDDDIKRVLRAFN
PKTRIVCIFDCCHSGTIADLKYR
>GS822_0p1.contig-211000493_1_302_plus
TVVFLDACHSGGVTGRRAVPTDMQTITSAWQQTPSEAGSAMFCSSTGKQYSQEKEEWGNG
AFTKALLEGLSGKAIEEPYGEITLKKLDAFISDRVKELT
>GS822_0p1.contig-72000494_7304_8335_minus
KTMVFFALSGLVAASVSAQENGRRELFAQSAATSKYALIISGATVGADNEARYRQLSVSL
HDILARDYGYSSAAIELLFGNTSTDSRGDAIADREGISASLADLKNRMSAGDQLAVFLLG
HGTGTDEEAKFNLRGPDLTGAEFARLFDAFTEQDLIFVNTTSASYGFSTALAREIAGEGR
IVVSATRSSSEKFDPYFSRYFIEGLSERRADRDKNSRVSLLEAFNYAKNNVEEFYEESGR
LAAEHAGLDDNGDALFALSPAPGQGDGSLAEIAFIDASDAGETGLSATRLALKRRMQTLE
RSVLLLRGRKADYLEDDYWAQLETLLVDLAKTTEEFTREASE
>GS822_0p1.contig-799000506_1_188_plus
REFGDKLTRYDVGLFYYSGHGVQVEGNNYLIPVDSDIRRVDEITTSSLNANFVLAKMESA
QN
>GS822_0p1.contig-989000511_1_175_plus
YVLAVGVADYRDDSLDLKLAAKDAEDFAQAMLRQKGNLYADVQVRVLLNADATREKI
>GS822_0p8.contig-39000001_1_390_plus
GINYINTQSELNGCYNDVVNVSQYLRSTLGYSTDSIEILTDGNRGAVGTASSLPPTRQNI
IAGLTNLVTGMIAGDEAVFHFSGHGSLVRDTNGDEATGLDSCLCPLDYAVPASAGGGIIT
DDEIRSLLV
>GS822_0p8.contig-276000006_1_966_plus
RIGISAEFFAVQVGLGYQHLAARGLSLQGCANDVVSFASFFRERGVVFSSHVVCSDEAGV
DVECTKMLGGALADILSALKMTKDAMDRSVAKEKYLFFNFSGHGTQVADQDGDEEDGFDE
ALCPSDFEVAGTLTDDVLCCWLESLPAHRLFAVCDCCHSGTCLDLGEFDGFFASGCRDGE
CAADARDGGGKTGGALSMMLLNALSGSDCSGEVLQRRIDASCKSGEFSQRPVLQCTSSSV
LRGWGMAKEEGFEVGRGSGGLQKTGALRALGEAQHPGGFDTDITSESLRADIRRLQADID
ANSVLRTEIEKQAAESDARAA
>GS822_0p8.contig-72000048_1_1584_plus
AEVSSVRDLAVRLEHELFTAQALLRDCSCETSDNIGISVGLVSRLAEARAQRDDFEKELR
CTKALLLTEGACRKQDADASVLDLERFAGGLDAAASLIACEIDCVSSVLEERSAGNLISG
VMRRRCEASTECFAVQVGLCYEHLAAGGLALAGCANDVESFASFFRERGVMFSSHVVCSD
AAVDVECTQLLGGTMSDILCALKMTKDAMDRSVAKEKCLFFNFSGHGTQVEDRDGDEEDG
FDEALCPSDFETAGSLTDDALCKWLESLPAHRLFAVCDCCHSGTCLDLGEFDGFFASGCR
DGECAADARDGGGKTGGALTMMLLNALSGGDCSVEALRQRIDASCASGEFSQRPVLQCAS
SSVLHGWGAASGEGLVVGSGHVLEKTGGLRAVGGVKPLPGDDLSAAQETLKAEVCRLESK
VHEFEAERAEIEMRASAAEERAAAVAAASALEQQGREAAERELLSAREQLRSAQEAHGAS
EGLLRAGIAELEREVAGVRAEAERLQASAEGSEARASAAEERAAAVA
>GS822_0p8.contig-4209000089_3333_4364_plus
KTMVFFALSGLVAASVSAQENGRRELFAQSAATSKYALIISGATVGADNEARYRQLSVSL
HDILARDYGYSSAAIELLFGNTSTDSRGDAIADREGISASLADLKNRMSAGDQLAVFLLG
HGTGTDEEAKFNLRGPDLTGAEFARLFDAFTEQDLIFVNTTSASYGFSTALAREIAGEGR
IVVSATRSSSEKFDPYFSRYFIEGLSERRADRDKNSRVSLLEAFNYAKNNVEEFYEESGR
LAAEHAGLDDNGDALFALSPAPGQGDGSLAEIAFIDASDAGETGLSATRLALKRRMQTLE
RSVLLLRGRKADYLEDDYWAQLETLLVDLAKTTEEFTREASE
>GS822_0p8.contig-1624000137_1_226_minus
APQPVTNVNYAAINSAHALVIGNSAYPGSAKLANPVNDAKAISAKLRSLGFKVTEVIDAS
RAQMVRSLSKFSETS
>GS822_0p8.contig-628000194_1_162_plus
HEQTNDPYLMPVDISGYTVDQAISLNNLLSDFKGYNYDRLTMILDACFSGVSR
>GS822_0p8.contig-140000222_1_1381_minus
PSHDTEANAKSALMISGAVRRHFGSSAEFFAVQVGLGYQHLAASGLALQGCANDVVSFAS
FFRERGVVFSSHVVCSDEAVDIECTQMLGGALADILCALKMTKDAMDRSVAKEKYLFFNF
SGHGTQVADEDGDEEDGLDEALCPSDFEDAGTLTDDVLCAWLESLPAHRLFAVCDCCHSG
TCLDLGEFDGVFVSGCRDDECAADARDGGGKTGGALTMMLLNALSGSDCSGEVLEQRIEA
SCRSGEFSQRPVLQCTSSSVLRGWGAAKEEGLVVGGGGGLQKTGALRAVGGAQPTQGDAT
GAVIEGLRSEVSRLQDGYESVETTRKMMEAQAAEAEARAAAAGAAVERERQGRQAAEQEL
TLLREQLDGVEKELVASCDALRAAVAERGKDAEAASARCMELEEEVVGLKAEAGRLQSRV
ESVAAAQEERAAQAAEAEARAAGAGAAVERERQGRQAAE
>GS822_0p8.contig-285000223_1_207_minus
GKQTNGYALVIGNEDYSSFQRNVSKESDVPYAVRDGESFSNYLTQMFGFEKENIDFLRNA
TFGEMSQA
>GS822_0p8.contig-12000337_1_1032_plus
AKNVIIAYLSMVGTIDTEGVACLVPPRISETETIRGSERLVSVARLLTELRSAVDSQVHL
VVVLDACHGNLSWPLGLVEGGFPVAVQATLNKLRLSRTWVVVPAAAGETSQGDPADGHSA
FARFFAGGLEGAADRHVGGDGNGVVDLRELLTYLRTEVRRYTVSRYGVRQTPQVMPAVPQ
TDPPQLTWARKAVVPARLEAALPEPPDEAAESPTAAAAETDWWLRDRWQVAESIRGTASH
QRPRLWQQYQRLLLRAEMLRNAGVASQQQQGQVEVLAERLEIELTSMDVADTQYLASLRL
QPLASAMRPQSRSNDLTDWTDALKRAVLDTQQKQPPPQADDTY
>GS822_0p8.contig-952000340_1_146_plus
SRESMLEALQNFQDSLKLSHAVALFHYGGHGVQVDGRNYLIPADADIP
>GS822_0p8.contig-353000431_1_191_minus
RNAIREFGDKLTRYDVGLFYYSGHGVQVEGNNYLIPVDSDIRRVDEITTSSLNANFVLAK
ME
>GS822_0p8.contig-1367000509_1_146_plus
ENADVTLLFYAGHGVQISGINYMIPVDTNISDISEATLQAISLNSVV
>GS822_3p0.contig-403000002_1_338_plus
QDIVTLTDLDATRTNIADAIATHLVAQTLPNDLVIVHFSGHGSRLGNYNTLVPVDSGLPQ
NLENLRDITEQEWQGWLQAIATDRILNIIDAGFYYPNVSAIGNFRLRSRVGL
>GS822_3p0.contig-314000038_1_292_minus
DEEDGFDEALCPSDFEVAGTLTDDVLCCWLESLPAHRLFAVCDCCHSGTCLDLGEFDGFF
ASGCRDGECAADARDGGGKTGGALSMMLLNALSGSDC
>GS822_3p0.contig-53000070_1_165_minus
TKSGMANYWAITIGINQYQLFQPLRCAQADAEVLNNFLVQEGGLAQQRCLLMTA
>GS822_3p0.contig-103000126_1_367_minus
SWQPKDYLWLFFSGYGVNCKEQDYLMPVAGNPEQIPETGIEVRSLIHSLQGTGLNILLIF
DINRAFGTQADAPVGQEIIELAEKMQIGAIISCQPDEFSHESTELGHSFFTAALLEALSS
GK
>GS822_3p0.contig-433000166_1_248_minus
QEWTKLFEQHQSIIAATRDALVVGINTYSYTKFTNLSTSASNAEALAEILEKYGEFKVKR
LPAVKDKENNTIRVGKKTSVTL
>GS822_3p0.contig-31000191_1_204_plus
IGVSEYGADIPPLSSALNDVEAMERVLKNPNLGNFTQVERLLNPKSEDMRKAILNLFKNK
DKDDLIL
>GS822_3p0.contig-277000191_1_282_minus
SLQLTGINTLLLLDINRAFGTQANSPVGLETIELAKELQIATILSCQSDQFSHESSELGH
GFFTAALLEALRSGNASSLTDLESYLSVLTPEL
>GS822_3p0.contig-720000282_1_127_minus
TVAMRTAIQKLFKSASKEDLLLFFFSGHGITNDDNHLYLAT
>GS822_3p0.contig-160000283_1_542_minus
DDVLCAWLESLPAHRLFAVCDCCHSGTCLDLGEFDGVFVSGCRDDECAADARDGGGKTGG
ALTMMLLNALSGSDCSGEVLEQRIEASCRSGEFSQRPVLQCTSSSVLRGWGAAKEEGLVV
GGGGGLQKTGALRAVGGAQPTQGDATGAVIEGLRSEVSRLQDGYESVETTRKMMEAQAAE
>GS822_3p0.contig-15000321_1_232_minus
QPRDTILFYFSGHGMLEPNSQQAFLCLADTQTDDLFHTGLGLQEILQVLGNSQAQTQLVW
LDACHSGSLTFRGARS
>GS822_3p0.contig-808000354_1_241_minus
SSGYVQSEMDKSRSQRQVAILDCCHSGAFPKGMKAKDIGTVDIKLGGEGRAILTAADSSQ
YAFEQDGFDLSLYTHFLVE
>GS822_3p0.contig-677000358_1_111_minus
SKNWAISIGINQYDNLQALNFAKRDAEAMAAWFREE
>GS822_3p0.contig-866000361_1_330_plus
ASTGDQVYIHYSGHGGRAITIYSELKGDGQNDEGIVPTDIGEQDGQYLRDVELNTLLKRM
TDKGLVVTIILDSCHSGGATRGDCDIRGSNQEDTVTRSRESLVASREEL
>GS822_3p0.contig-2133000362_1_225_plus
QAQSKDCYSKRQVLILDACYSGAFASGWHTKSIGVDIKKQLGAEGRVVLTSSGATQTSFA
QEGATLSLYTQYLV
>GS822_3p0.contig-67000392_1_158_plus
YMSRNIYALLVGIDEYVSVSPLQGCVNDITTIKEYLEGRVDTDGYQLHLRTL
>GS822_3p0.contig-625000404_1_289_plus
HGSLLDVDAMQRVLVANGEFATEDVVVLKNASRQAIEEAIHHLFNASDRKKDDLVLFYFS
GHGVVNEANKLFLGTPSTRKEGNRIVPYTTVAASYL
>GS822_3p0.contig-30000422_1_385_minus
PYTTLFRSGSILAVLGVTEAQWLTLCDRYSQALAQPSQRKLALLIGINQYQKSPALGGCL
TDVELQKELLIHRFGFVASDILTLTAEKATRTSIEEAFVAHLGQQVKAGDVAVFHFSGYG
TRIKSGRF
>GS822_3p0.contig-46000462_1_323_minus
VECTKMLGGALADILSALKMTKDAMDRSVAKEKYLFFNFSGHGTQVADQDGDEEDGFDEA
LCPSDFEVAGTLTDDVLCCWLESLPAHRLFAVCDCCHSGTCLDLGE
>GS822_3p0.contig-120000504_1_154_plus
LTDDARHPAHQPTKANVLAGMAWLVRGAAKGDVLFFHFSGHGGQQVDVHG
>GS822_3p0.contig-249000506_1_314_plus
LCPSDFETAGSLTDDALCKWLESLPAHRLFAVCDCCHSGTCLDLGEFDGFFASGCRDGEC
AADARDGGGKTGGALTMMLLNALSGGDCSVEALRQRKIGRAHV
>GS822_viral.contig-936000460_1_100_plus
HAQQTENRVALVIGNSAYKTSPLKNPVNDAAD
>GS824_0p1.contig-325000002_126_315_plus
INARKQTAFLVGINYTGTINELYGCINDTKNIEDLLKNKYNFTNVTLLNDETPEKPTKQN
IL
>GS824_0p1.contig-740000008_1_208_minus
GKTTLAKHTTNEKYYALIIGNNNYDNLENLDNAVNDAKDLEKILKEKYGFETTLMIDKKS
DETLDEIIK
>GS824_0p1.contig-960000021_1_179_plus
NDARLIAQTLDSLNFEVLLKENLSTQLEFKKAILEFGKKRPNYDVAFVYYAGHGVQID
>GS824_0p1.contig-319000026_1_295_plus
LQVASRSMTRGLAPISVSEGVMIAYATKDGSVAADGNGKNSPFTKALLQHIDGPDDISVV
LRKVRAEVMQDTDGKQQPWDYNSLTGGSLILSAIRAK
>GS824_0p1.contig-5000028_1413_2444_plus
KTMVFFALSGLVAASVSAQENGRRELFAQSAATSKYALIISGATVGADNEARYRQLSVSL
HDILARDYGYSSAAIELLFGNTSTDSRGDAIADREGISASLADLKNRMSAGDQLAVFLLG
HGTGTDEEAKFNLRGPDLTGAEFARLFDAFTEQDLIFVNTTSASYGFSTALAREIAGEGR
IVVSATRSSSEKFDPYFSRYFIEGLSERRADRDKNSRVSLLEAFNYAKNNVEEFYEESGR
LAAEHAGLDDNGDALFALSPAPGQGDGSLAEIAFIDASDAGETGLSATRLALKRRMQTLE
RSVLLLRGRKADYLEDDYWAQLETLLVDLAKTTEEFTREASE
>GS824_0p1.contig-1737000064_1_142_minus
QQRPNQVVLTASGDNEVASWYDDKRHGLFTYYLLKGLSGSADTDKN
>GS824_0p1.contig-487000075_1_242_plus
HIPSKQMSVVANRRLALVIGNAAYINRPLANPINDADDISNALDVLGFDVVNVRDASLRQ
MKDAIVEFGDRLANYDVGL
>GS824_0p1.contig-1146000078_1_170_plus
KLALVVGNDKYRSIPGLQNAVADSSAVANMLTNLGYSVRAYRDLTGKNFLSVIRDF
>GS824_0p1.contig-2411000083_1_124_plus
NQVETGAEVIFYYAGHGVQFGSSNYLLPTDVGADNSEDVK
>GS824_0p1.contig-56000095_1_655_plus
QRLSAGQSADVLKIEGGWVQIKIGKEIGWVRAMFLSGQGAVKAQVAQIEAGRSSKLHKVS
TTGIRSIARASRHALIIGVGEYTGAGITDLLGVKHDVVSATSIAAAMGVPRENITYLRDK
EATGEGIRRALIEIGQRTRSGDRVFVYYSGHGTRWIDPSFDPNSCTEGLLASDGQALTNR
EISALLKPVSAKADKLMVFYDACHSGGIAQQPLKTRSI
>GS824_0p1.contig-1175000099_1_239_minus
IIGIEKYRRAPSADFANNDASVFYDYARRALGVKQENIKLLLDDKADASEVLRSFKSWLP
TRVSAGKTDVYVFYSGHGD
>GS824_0p1.contig-990000116_1_179_plus
DTIIIMTRTAILFGLNYDRTPEARLRGCINDVRNMETYLKATCGFEDVRVLTDDRCYS
>GS824_0p1.contig-2407000121_1_123_plus
VSDVGLVYYSGHGIEVKGKNYLIPVNADIRREYEVVDQAF
>GS824_0p1.contig-3114000122_1_731_plus
AQLESEKNGLVIELDVTEKNQLIWGAPKVNLGGKVVVAQYIDKNFVSPDTSQLASAPVLK
GIELPQILPITPGPAPQITSDPKLAELQMQVLERERQQAQAAARQAEEERLRGRLAELNR
VTESEFIDDLPSLLAKLPASKPNPRIHVLAIGINDYSDVPNVPFADRSALQFAELTKKLF
GAQSQNVVVLTNAEATSGRLRGRLRTLLNRLEPRDQLLIYYAGHGVPSKDGKSAYLLAQD
GGP
>GS824_0p1.contig-675000123_1_217_plus
QIARTMGIAPENITYLRDTDATAQNIRLAFRSMEKRMRQGDRAFVYYSGHGTRWIDTSFD
SNACTEGLLATD
>GS824_0p1.contig-1367000123_1_161_minus
PPTRQNILAGMTALVDGMVAGDEAVFHFSGHGSLVRDTNGDEATGFDSCLCP
>GS824_0p1.contig-3476000137_1_192_plus
PPGPSESAIAPNAAIKPTTLKPQQSASLSERRLALVIGNGSYRSSPLKNPRNDVQAMTTA
LTR
>GS824_0p1.contig-22000140_447_960_minus
SGHGCSVRDVSGDEKDGLDECIVPKDYNRVGVIPDDYIRNILRNFNPNTRVVCVFDCCHS
GTIGDLKYRYLDENNTAIEHGEAPCRSPILLISGCMDNQTSADAFNVNNAHQFSGAMTSC
LLQCLVNKDPKTLRVHDLMNDLRVKLREKRFTQVPQLCSSFIVNKDTTLF
>GS824_0p1.contig-1483000145_1_150_plus
TTEKYYALILGNNEYQKLEKLDNAVTDAKDLAKILQEKYGFETTLLLNQ
>GS824_0p1.contig-113000155_1_417_minus
NDSNNYMEYVLRVLGDRKVVSAQLVDTLPKESPLYPTRANIERTLTEMVQAAWEGKYANV
LVHFSGHGAQVDDHSGDEADGKDERLVPVDHATAGLITDDWLFEYVINALPPDVRLFGLF
DACHSGTLLDLRYKYEGN
>GS824_0p1.contig-81000174_1_481_plus
EEDLKSEVICPSDYATRGVITDRWLQENFVEGLEKTSKVFVLMDCCNSGSNLNLPYRYKG
GDIIENDTSYTLDELENLCNIVKISGCEDDQTSADYYERKENEFQGALTNGFIHFHDDKD
KSILHFYNNILAYLTFRGFTQRPVLTFSNTNMLKSKLYL
>GS824_0p1.contig-419000183_1_255_plus
LPVDLGSDSADQVRDESIELQRVLDDIAEQKTKFALAVIDACRDNPFKQTGRAIGGRGLA
PTTAATGQMVMFSAGAGQQALDKL
>GS824_0p1.contig-352000188_441_5543_minus
SPKASDSRPTLSADGHESWRLEPEYRNPQRRAWLLIRRLSLTLLVVGLIITLLWLLLSVR
HHVPVVAVLEADYRPPYGPLALVEEDRIHLKRFSRSETGLLQPASIVWQDASQDVADAPP
EEFLAALARRAAKVRPGGPGNAAVIIYLAMLGTVNEQGEPCLLTSTATPFTADETALVPL
ERLVRSVRDVLPSRVDLLVVIDGCQQGLGWPLGIADGGFAPAVEAWVRGSRPERTWIMLS
AAAGQRPHGDPSEGASVFARHFAAGLRGAADAKPFGDDNGRVGLGELTAYLDTEVDRWAR
LHFGEPQRPVLFPSATEAGSQAVPQVAWTISKDPEEMTPTGSQRPPSSIWLSTRWQAAEQ
LAASVHTMPLVWQEYLQLLLRAEHLTRSGRSYSAERSRVETLVERLELRLATSRLTEAAA
LPSLSKEQLSIGAANVDPNAVAAWQVAMKARETPPPKDTKPSSADRLLFPTQAAWLDHSR
AGWQWLTRRDPAGLPVDQRLLAAWLEELGPAPSNVLAEPVEIHTARMLSRWLDESTWQRD
PGLPIHLLRLLGLSRSAALSPDVRADRVVDLVTDRLSLAADLRQAIDRLLVGDADSLQAA
RKLADAVAPRLEETVRVANEASQSIRFSDRLHDELPWLAAWWVGEQRAARAAASGPVGAL
ASPPTIDWRKLLEAVNRFERAIDDVFRSADQRRLVTSPDEAITALAAPRREVDVLFRTLS
AAYFTACEELAVTAPDSPQTRGRIDRILRTPLARGQQRVRLLERATALRRFSEAAGATST
DIPRPDDPDSLAAVTAGWVNWQQVASHPLIPALAIDEKGSATLPTQPAEIAAAVARQLFA
VHRAVESLPASLITLERKNDDAGRRSAARAYLESGEFLTRRMAALIGFREIPPGVSSVQA
NLVASWHDRLLSAAAESIEDFWDGIQPDDLPWFLRSATAYLQSAAQLVQATGVPYGGQAR
RDVESRLAAAAAATGLGVTTINPEVLTIFPPAFPVEPPPHRVQFDAERGLPGGVAALWFA
DSVKQRPFPIATPAPAASAGPTSAAAPVARLALPFDPAARPATVSWRLTDEGRRLLNARE
AVSTGRSGVIDMVVWFRGHRLVTALPVLAAGSVRTTEWQATPPLAPAVTVRGDVTRNQTV
AVIFDCSGSMGQRLGDGRTRLEAGREALAQVLETMARQGGWNASLWLYGHRTRWSRDQRG
RFTAGFTKEGERQRDAVRGEGKPFTLLPGDDVERVFDMQPLSPLQVVAIREQLDRQKPGG
ETPLYRAIEEAIRVDLSTAEPGPAHVLVVTDGANDQSGGKIVTPSDVQRLLSLVNFKRSA
RDHVRVDVIGFDLDMSGYDRQLRLQELQSLAADSGGEYFDARDPRRLAESLRKSLRMIRW
QARTGTAPPLTAAVGEPLRLPVPFAAGGDVYDISLEAEAARRRVTVHGGEALELFLGGGN
RLVFQRYTGGLEQGLRDQRADIPDPIDPDRRWFVGGHLARRVGTTVHFPISIQSGPADGF
SPRPVELWVEVTPQSSRGRVAAPYVVYDPAWQPHRPVPVLDVTATGWPDAATTAEVRSWF
RFTTAEPLLGLPVADMVPDVELTRDLPGLEGSSLRVRLSPVSDPSVVRLTVIETHPPRLA
DQLPLLKVAISSGCRRAVHIVEPGTGRIRHEFELDAVDGQLPGGMLLTATDREAIIRGSI
GTGIPGTTIQPLVIPVPPR
>GS824_0p1.contig-796000190_1_195_minus
GYDATVIYYAGHAVQLGGLNYMLATDQLPPKTEEDIKLSAVLMDDLIQSIKSPIKIVLMD
ACRD
>GS824_0p1.contig-1284000200_1_222_plus
PGAISILTDGNRNVAGTASALPPTRQNILAGMTALVDGMVAGDEAVFHFSGHGSLVRDTN
GDEATGFDSCLCP
>GS824_0p1.contig-1376000203_1_184_minus
VELLLNANYDTTVDSLFAITNKLKANDNLLIYYAGHGELDKAEDRGYWLPVNARFDKRSK
W
>GS824_0p1.contig-1111000206_1_171_plus
VTCVFDCCHSGTIGDLKYKLSDKNKVSVSNTSKACDSNIVMISGCRDDQTSADAFN
>GS824_0p1.contig-1526000209_1_149_plus
LTERAFKRALRNFRADLKGGEEVLFFYAGHGVQLGNSNYLLPVDLGSDS
>GS824_0p1.contig-2536000220_1_177_minus
MATALRKAGFTVIKHENLNFRQMREAVRDFGEKLSKDHVGLFYYSGHGVQVDGRNYLI
>GS824_0p1.contig-601000236_1_220_plus
RLFGMVRAGRSDVTVFYSGHGVPGLQDKRGYLLPVNADPDLAELNGYPIDRLFANLAKLE
ARSVLVMLDACF
>GS824_0p1.contig-2625000237_1_118_minus
EKQFKGALRQFNQRLKGGEEVVFFFAGHGVQIGSENYLL
>GS824_0p1.contig-3075000237_1_171_plus
FTDIKIVTDETSIKPSRENILKEIKNILSEATEGDLIFIYYSGHGSYTIDRSKDEL
>GS824_0p1.contig-603000241_1_216_plus
FNDTKLITDETNIKPTKDNMLKEIKKIISEAIEGDLIFIYYSGHGTQELDKGLDEIDGLD
ELIAPLDFMNG
>GS824_0p1.contig-645000245_1_214_minus
AWLPTRVNKGKTDVYVFFSGHGLPAADGRSLYFLPHEVDKDLLDRTAVTQKEVVEAIQRT
NPKSVTMFID
>GS824_0p1.contig-1004000257_1_273_plus
RSMEKRMRQGDRAFVYYSGHGTRWIDTSFDSNACTEGLLATDGQALTNREISRLLMPISR
KAEKLMVFYDACHSGGLANQPLRTRSLATS
>GS824_0p1.contig-73000268_1_499_plus
YNSPSSAGGGIITDDEIRTLLVNRVPRGARLYVILDCCHNGTGCDIRYKYEDFSILLSPP
TASNRLPVWRIRQKAFANGKYADTVGDVFMISGSRDEQTSADAYINNDFAGALTYAVFSI
LRSNQASIRTYSWSSLLRDVRHFMRVNRYSQIPQIMTGQIISPTR
>GS824_0p1.contig-213000284_1_331_plus
ACRDNPFKGAGRAIGGRGLAPTSAATGQMIIFSAGTGQQALDRLGPADKEPNGLFTRVFL
KEMQKPGIPVDSMLRQVRKEVVRLAKSVGHEQVPALYDQTVGEFYFKVQ
>GS824_0p1.contig-1250000284_1_162_plus
ETVGRVALVIGNAAYKSSPLANPVNDAQDMARSLRALGFDVVERTNITSKQIG
>GS824_0p1.contig-3793000287_1_109_minus
TDEKYYALVIGNNNYEYLEKLDAAENDAEVIADVL
>GS824_0p1.contig-1053000296_1_209_plus
RAFNKAVREFKDQLQGGEEVVVYFAGHGVQLASTNYLLPIDVGGDSADQVKDEAIELQRV
LDSLSEKEL
>GS824_0p1.contig-2244000296_1_311_plus
LAGARPISIQPKASTFPSNFTVLSASAPEQIASSSPDLKHGIFSYYLMKGMEGEADQNKD
GAITVQEMQSYLSDSVGRKAMSLSRTQQPQVVGDQSKVLVGR
>GS824_0p1.contig-2567000300_1_118_plus
RVQGGDEVIFFYAGHGVELEGRNYLLPIDVHGDDSRQVR
>GS824_0p1.contig-157000312_1_357_minus
SGHGDIKAEQAYWIPKDGSKKWGQDDWISINYIDIYIRDEIKAHHIAVLVDSCYVGGKFK
GLNLLDNMTEEDSKIFEKQLIGDLNSRSRSVLSSGSTGPVSDTVAGTNHSMFALTFLN
>GS824_0p1.contig-2609000319_1_116_plus
KFNSNEKYYALIIGNNEYENLEKLDNAVNDAIDIEKV
>GS824_0p1.contig-371000337_1_270_minus
EVKETLITRSLPAPRNNKNIKLEPNGKYYALLIGNSEYDNWDDLVSPENDVREIKKVLDQ
SYKFEKIILVDNGTKKEILTALEELSLIT
>GS824_0p1.contig-1556000350_1_150_minus
VTLVAMREATRRFADKLVNSDVGLVYYSGHGVEVKGKNYLIPVNADIKR
>GS824_0p1.contig-313000362_1_291_minus
NRKKEDNILIYYAGHGQLIKEQKRGYWLPVDAGLKQDSKWISNNNIKDLISSSPAKHILL
VVDSCFAGSLIRGSPKDKSLEKLNINTLERLQKLNT
>GS824_0p1.contig-2276000372_1_381_plus
NTQSQTVSVNRAFEQTAERIEALNPLSVRAVKPRDAVAIIIGIEKYRSVSTADFANRDAS
IFVDYATRALGIPTQNIRLLVDEKAGAAEILLTFKNWLPTRVSKGKTDVYVFYSGHGLPS
EDGNSL
>GS824_0p1.contig-342000374_1_282_plus
IPIPFNLYDFEEPEQITEDQKLIAEKEASGENKEKKANTTIAEFTTDEKYYALVIGNNNY
EHLEKLDAAQKDAEVIADVLEKRYGFEVELLLN
>GS824_0p1.contig-175000376_1_355_minus
LRQPLHRSPRHALVVGNAQYTRVGGLGNSVEDAKAFAKALSGFGFQVDLHTDIKDAEFKK
AVLDFKTRLETGAEVVFYFAGHGVQFGTANYLLPVDVGAESSDGVRQSSVELQQILN
>GS824_0p1.contig-4063000376_12671_15640_plus
LKKQSILFIFFLTLFQLNAQLKKSFEYKFDESLKNVTLKDYNIYIHNNRGLNSLLNVNLL
NDKKINSICISPLGNQILIVSEKKVSLFNIEEELEEELENKFEFQEQIKKIVSDTYGENY
FALTMSGSLFVINNELQISQIISDYKLIDIDWSINLSSLYGIDEKSLYNLKTDNLNKIKE
FDSQLNTLYFSNSTYEVNLGDIRGSIYVLNQDFDLKNFINLTSKLPITSIASHKDDPHLF
VSNSKGEIFSINKLSLDVQKIDSDFNSTAKLFPVFTTSGNKKNEYIISYANNDFLQVWDA
SYVEPDFKVFVVNKLEEFKETFFEIRKDESDDDFNNRTSPLTASKIFALEEQRLKDSIAT
SFVNGSPNIEFEKDSISIFINPFERVQLSKNSDVLQSYLKVEEVHYDINNKNKFFIKNLK
VSDKLNNNILAYNPALDKKLKDSLDKVEAIMIQKENEAITLAKEISKQELDLKESLTDLI
ENLKNDGKINEVDLSVESRLVKEKDSTGTDELNLKINFISKGVNAQIGANTSDYPPGKYN
LFDSPSAKTLVEFFLSSTEENLIEYLNPGTRVTFKLTGSTDNSGITSSISYEEEYGVFKN
FPYYFQGSLSGMNLNSNEGITKNSQLGFLRTYSVRDFISNYTDLFDSTKNKFIHYSEEAN
KRGAEFRKIQIEMTIHSIDKLMSLKQGNKASLSDVDIDIPTSIKKVNGYALVIGNEDYAS
YQSDLDTSQNVPFASKDAESFKNYLNFMYGIPNENIILLVNATYGEMSQAISKFKKLMEF
DGEENKFVFYYSGHGMPHEQTNDPYLMPVDISGYTVDQAISLNNLLSDFKGYNYDRLTMI
LDACFSGVSRSPEPLIKVKGVGNRKIKDKVKEDSKSQSKSFEFDYFIKRMSSREKAYSNP
NIGDNMILISSSSGEETSLTDNENMHGLFTYYLLKFLKESNGDITLEGLFEKVRKKVGLE
SIMKFNKPQTPELLFGKNINADNDQFLD
>GS824_0p1.contig-1949000395_1_135_minus
EKYYALIIGNNNYDNLEDLDNAVNDAKDLEKVLKEKYGFETTLL
>GS824_0p1.contig-943000401_1_185_minus
NFTIFSASENDQISSGLESAKHGIFSYYLMKGLEGKADLDQDGKLTNNELLTYLDNNVSE
>GS824_0p1.contig-40000408_1_605_minus
KKLLIYLFLGLFTIESNAQEKTGFAIDPSAKNVAALFTMTNESGRERNLNLMESIFKDKS
LGFYCERHHNVSSDYIYEKLTELASNLETNATLLLYFNSHGGGSGNNFGMTAQGGSFKFR
KALEALGRSNKKIKRLIFLVDTCHAEGSIQDSLGSNGELLKNIKTAAPTEYLPELSSKFS
MNQYPFMGIFVDYTKTVKLNG
>GS824_0p1.contig-705000423_1_205_plus
YSSGEKYVGLFQNGRKLEGKTSMPKFTTNEQYFALIIGNNNYQNLEKLDAAENDAKGIAK
VLEKNYG
>GS824_0p1.contig-899000430_1_188_minus
DTNKKACLIGINYTNTENELQGCVNDVMNLKKMLETKYNYKPANITTVINEQATRNRILQ
EF
>GS824_0p1.contig-16000446_262_1014_minus
KSKAILFGINYVYTPSSRLRGCVNDVKNMGKYLTEIENYDVVKIYTDEDDELKTRSHSII
NKIYKLALDSHRHKLKKVWIHFSGHGCGINDQSGDESDGKDECILPSDYQKSGVITDDLI
KRVLRHFYKNTTVTCIFDCCHSGTIGDLKYVYKNDKSCPEKVNKLSKCQANVCLISGCMD
NQTSADAYNVQGKRKFSGAMTSCLLMVLEKDKNIHKVISNLRQLLKQKRYTQYPILSSSF
IIPTNYSLQ
>GS824_0p1.contig-330000451_1_279_plus
LANPKPMDSSPEGGVFIAYATESGNVASDGRGANSPFTTALAEHISKSMSIDDMFSLVTR
DVRKLTNNAQRPFKYASMESVVCLADGCNKSG
>GS824_0p1.contig-616000456_1_1435_plus
RVLPCRRPLKVLLSCFPFLFSMGCVTTGSDGTTRSIKQNPELIVSANWRHNGTGDSAAVT
SRIEQSFIEAFPNSKITGVKSSPDYVVDVTVFSKAVKESPFVSESRKCLRYSDPDPNEKN
FFKKMLTVKCLNWGTERKNCTQKIYDLGVEIRGEDSIGQVVFIGRESFSDEVNLCSAPDT
SDLKKFSELEVKAANWALGLFSNKVASRAVQKVQSASSAQVDSSLKEVKDTTGLKAQAPL
PVTIVNYAAINSAHALVIGNSAYPGSAKLANPVNDAKAISAKLRSLGFKVTEVIDASRAQ
MVRSLSKFNETSENADVTLLFYAGHGVQISGINYMIPVDTNISDISEATLQAISLNSVVE
RYLPGKTKLVFLDACRDNPLMTASSRGVTRGLAPINVSEGTLISYATKDGQTAADGTGQK
NSPYTAALLEHLGDPQDIGIVLRTVRAKVMQRTDNRQQPWEYGSLTGGALVLTTIKK
>GS824_0p1.contig-138000463_1_437_minus
KYGFETTLLINGKKDETHDAIINFTKNRDQNDNILIYYAGHGQLVKEQKRGYWLATDAGS
TQDSKWLSNSDIKNLIGGSIAKHILLVVDSCFSGSLMRGSGENKSVEKLTKTSIKRLQQK
KTRLVMTSGGNEQVADGVGNSKNSV
>GS824_0p1.contig-662000464_1_206_minus
CIDDILNMRDMLVNEMKFLEENITILHDDTEDRDLYPNRQNILNKLNEFINNKQPDDELW
LHYSGHG
>GS824_0p1.contig-347000484_1_272_minus
FNNTLLLNANYDETANAIINFTKNRNETDNLLIYYAGHGELEKDENRGYWLPIDAGAEQD
AKWLGNDNIKNWIRRSQAKHILLIIDSCFA
>GS824_0p1.contig-673000486_1_210_plus
LLFFSYSGHGSTTIDFNNNEKTGNDEMIISSDLKGILDDELKSLIQQHLKKNVTLFALFD
CCFSGTVLD
>GS824_0p1.contig-52000493_102_634_minus
RKSTDNILIYYAGHGQLNRIQKRGYWLPIDASEQLDSKWISNNNIKDYIASSKAKHILLV
VDSCFAGSLMRGSEEIRSIEKLTENTLKRLQKLKTRLVITSGGNEYVADGIGGSKNSVFA
EPLIKALNNNNDVIRSGELFAQVRSYVVNNADQTPNQSLIHGTGHDGGEFLFFPKK
>GS824_0p8.contig-2740000007_1_193_minus
KDEVLTMIDSTDYTFVYFSGHSYFEDRQILVPLKNNELISESEFIRHNKKLWIFLDCCRS
NKTP
>GS824_0p8.contig-156000019_1_364_plus
LCKWLESLPAHRLFAVCDCCHSGTCLDLGEFDGFFASGCRDGECAADARDGGGKTGGALT
MMLLNALSGGDCSVEALRQRIDASCASGEFSQRPVLQCASSSVLHGWGAASGEGLVVGSG
H
>GS824_0p8.contig-13000048_824_1855_plus
KTMVFFALSGLVAASVSAQENGRRELFAQSAATSKYALIISGATVGADNEARYRQLSVSL
HDILARDYGYSSAAIELLFGNTSTDSRGDAIADREGISASLADLKNRMSAGDQLAVFLLG
HGTGTDEEAKFNLRGPDLTGAEFARLFDAFTEQDLIFVNTTSASYGFSTALAREIAGEGR
IVVSATRSSSEKFDPYFSRYFIEGLSERRADRDKNSRVSLLEAFNYAKNNVEEFYEESGR
LAAEHAGLDDNGDALFALSPAPGQGDGSLAEIAFIDASDAGETGLSATRLALKRRMQTLE
RSVLLLRGRKADYLEDDYWAQLETLLVDLAKTTEEFTREASE
>GS824_0p8.contig-257000061_1_320_plus
DQINSGNADRSAPTAANVRAGLRWLTRDAKPGDVLFFHFSGHATQVPSLVSETGELDGAD
EALCCVDTDWETPSTCITERDLLESFFADAPRGATCVASVDAKFC
>GS824_0p8.contig-3176000067_1_122_plus
LVIGNDAYAALPALRNARNDAAGIAAKLRDLGFETLVET
>GS824_0p8.contig-493000078_1_306_plus
ALKMTKDAMDRSVAKEKYLFFNFSGHGTQVADQDGDEEDGFDEALCPSDFEVAGTLTDDV
LCCWLESLPAHRLFAVCDCCHSGTCLDLGEFDGFFASGCRD
>GS824_0p8.contig-2000123_501_1856_minus
PSASKPPSGAPSSTPKPRDAQKEKDYERKKQRVREAHRKKRVRALMKSAPGEPVKLHHDT
DCRSPATDAHVVMFSGVSSESKGEIAGALESGMGWYGMPRRAGKGGAGGACANALLHYLK
ESDRTKPPDRSWLTTMVGMQKWLSKEGYTTVPRLSAGNIEFDFRRPFSILNPRCANTQGL
SGRTRAVLIGCNYPGTESALDGAWADVSKMKRYIASVGFANDSDSLMVLRDDPNGKSGEL
APTKDNIMEALRWLAIGAADGDSLLVHFSGHGVRVNRPKASETDDEAVVAEDGLVPCDYK
TEGPILDSEVQETLVSRLPKGCSLVMFLDCCRGGSAVELPYNFKLTPRQYAFEKERMAVG
WPVRRHPLVALVDNAVNMVPNNCKRALRIGAQTADATCETIGGVLQAAADSFLPKLIKRE
YQRGKRKIHKLTGVKVQFEPHDERTHRFLF
>GS824_0p8.contig-2799000135_1_127_plus
LKGGEEVLFFYAGHGVQLGNSNYLLPVDLGSDSADQVRDESI
>GS824_0p8.contig-3000170_11302_16506_minus
DFPVDNPSMAAPARESWQHTPGQLSPVRSGWLLLRRVGSLALVVLLLGVMLSLLLSLKRY
VPVVAVFGSGYESPWGPIPMTHEDRLLLEGLSHSSASIFEPRVVSWQDASGNLATDSPQE
FVTALVSEVASQRPGGPAKNVIIAYLSMVGTIDTEGVACLVPPRISETETIRGSERLVSV
ARLLTELRSAVDSQVHLVVVLDACHGNLSWPLGLVEGGFPVAVQATLNKLRLSRTWVVVP
AAAGETSQGDPADGHSAFARFFAGGLEGAADRHVGGDGNGVVDLRELLTYLRTEVRRYTV
SRYGVRQTPQVMPAVPQTDPPQLTWARKAVVPARLEAALPEPPDEAAESPTAAAAETDWW
LRDRWQVAESIRGTASHQRPRLWQQYQRLLLRAEMLRNAGVASQQQQGQVEVLAERLEIE
LTSMDVADTQYLASLRLQPLASAMRPQSRSNDLMDWTDALKRAVLDTQQKQPPLQADDTY
VTVDLWNRRADAAWEWLTGRIEAGGRVDAGMLQRWLEKLGSTGGALQAEPTQIHAVRMLL
RELDPQVWQQAPDLPGKLLRLIGRSREACFPADVRADRLIALLAPRAAADRALRAAIDHA
LVGDPSSLREAERLLAEIESSQGRTLEIGRQASAAYRSSDDLFDEFPWLVAWLVREQRVA
AISGGEAASERVQQAAREIDWQATIDTVARFQRLVAEIPRVALQRLAEEDVEQQRIAEEV
LQRLSQSQQDAEAAVAPLRDALSAAVSELTTSSPDTAETLGRLSRILDTPLVRGDPRLRL
LQRADRLRQMLRQVVFTESDTLLEPEPVSSEAIMASWTTWHDIAVNPLLPVLTTTISGIS
TRPLQVGEIAASLGRQLAAVRAEIGRIPQTMVEVEQAATRVENEIPTIPLGPQRDAKRVE
SLIVTTSGDPSWRRLAGILNQAGMTAPSPVRKSLLAAWHDRLITAATDALDDFWAGAQPQ
SPVWCLAAARGFLEKAEEVIREARIEHGTLYRRALRVRLTQLEESSGLAFGEGDYGVLQL
DPRVIRLYDSRVLQDSPPNVAVLTPELGVPAGLATLQFTETDSGKPLPLAIGSEGSPVLR
LPLPTGSQRIPGEIRWQVSPSAVELFGGAYGSHRDAEQVIDAIASFRGHRLVTAAPLAMG
SAIRVIEWQRAAPQSPRVIVRGEIPRNRAVAIVFDCSGSMGERLPDGRTRLEAGREALYE
VLETIARDGGWSVSLWLYGHRTRWTRNDRGEFEATLTDAGKVAEKQVLAAGGTFRLVPGD
DVEQVMQLQPLVPIQVAHIRSIVDAVEPGGETPLYLAIREAIQADFGGGNPGPSHVLVVT
DGANDQSGGQITTSSDVQRTLSLLNFRRKQQDEVRIDVIGFDLQPGVYDRQIRLQDLQSV
AADSRGRFFDATDAQGLTAALRTSLEVQRWRVRAGGDQEPAEAQLNQTVVLPTPIFGSVQ
TYDVALESPGGGQPRRVSVAGGETIELFVTGQGRGLEFRRYDGGTEQGLRDAAVDLPDPV
SPDRRWFLGAHLAHRSGAAVRFPLSVQNGTADGFSPRPVEMWVDLQPMGPAGPVGLPYVF
TDLSFQPGRPVPVVDLVARDWPAAATTAEIRGWLRFEEAVAEVSVPVASLAPGVERTLEL
SSFPESKVTARVAPLTSASELVLTVIEEHPRDLADKLPTLKVAVPRGCTKAVHIVVPDTG
RVRHEFTVEMIDEQVASDVMLTVTDRRAIQRDAVGPTSPGAPPPTLRVAIPPP
>GS824_0p8.contig-539000193_1_235_plus
AADGASRDLPGFEADADALAAALPALGFAVLPPVRNADADGMRAALRRLARGFAEGGVLA
RHDALLVVLAGHCDGQAV
>GS824_0p8.contig-922000198_1_194_minus
GHGSQEIDDTGMEDDGYNETICPCDMRQIVDDELWSTLVYPLPAGCRLTAIMDCCHSGTG
LDLP
>GS824_0p8.contig-676000222_1_1339_minus
SHVISGAVRRHFGSSAEFFAVQVGLGYQHLAASGLALQGCANDVVSFASFFRERGVVFSS
HVVCSDEAVDIECTQMLGGALADILCALKMTKDAMDRSVAKEKYLFFNFSGHGTQVADED
GDEEDGLDEALCPSDFEDAGTLTDDVLCAWLESLPAHRLFAVCDCCHSGTCLDLGEFDGV
FVSGCRDDECAADARDGGGKTGGALTMMLLNALSGSDCSGEVLEQRIEASCRSGEFSQRP
VLQCTSSSVLRGWGAAKEEGLVVGGGGGLQKTGALRAVGGAQPTQGDATGAVIEGLRSEV
SRLQDGYESIEATRKMMEAQAAEAEARAAAAGAAVERERQGRQAAEQELTLLREQLDGVE
KELVASCDALRAAVAERGKDAEAASARCMELEEEVVGLKAEAERLQSRVESRETARQERA
AQAAEAEARAAGAGAALERERQGRQA
>GS824_0p8.contig-285000233_1_300_plus
GGGIITDDEIRSLLVNKVPRGARLYVILDCCHNGTGCDIRYKYEDFSILFRQRPTPIWRT
MQRAYFQGKYTETAGEVYMISGCRDEQTSADAYINNAFA
>GS824_0p8.contig-587000257_1_223_plus
ALPPHRGLIIDQLHKLADSAAEDDRFLFYFSGHGHRIDGLDDHLLVPQDVFSETRPDALI
SMKEVLGILHRSPA
>GS824_0p8.contig-722000305_1_210_plus
DARLIAQTLDSLNFEVLLKENLSTQFEFKKAILEFGKKRPNYDVAFVYYAGHGVQIDGEN
YLLPTKQNY
>GS824_0p8.contig-906000312_1_233_plus
NPARVGRTRALFIGINYAGSECELDGAWNDVDKMRQFAVASGYKDDALSMRVLRDNGSDV
SPTKANITKALRWLVK
>GS824_0p8.contig-568000317_1_226_plus
ALIIGNDAYQYLPKLNNAVNDARALDARLRALGFETVLALDATELELIRALHSFGGQVQP
GGVGLVFYAGHGIEA
>GS824_0p8.contig-4772000353_1_101_minus
LVVGIDDYSRKPLRACCNDAKAMNDALRRMGFE
>GS824_0p8.contig-196000367_1_335_plus
FNKAVREFKDQLQGGEEVVVYFAGHGVQLASTNYLLPIDVGGDSADQVKDEAIELQRVLD
SLSEKELQFSLAVIDACRDNPFKGAGRAIGGRGLAPTSAATGQMIIFSAG
>GS824_0p8.contig-821000369_1_202_plus
DYANRDAAVFYSYAHRLLGVTQENIRLLIDDKADVAEILRAFKAWLPTRVNKGKTDVYVF
FSGHGL
>GS824_0p8.contig-392000379_1_264_plus
QNILAGMTALVDGMVAGDEAVFHFSGHGSLVRDTNGDEATGFDSCLCPIDYDAPSASGGG
VVTDDEIRALLVNRVPRGARLYAILDC
>GS824_0p8.contig-756000387_1_205_plus
ALVIGNSAYPGSAKLANPVNDAKAISAKLRSLGFKVTEVIDASRAQMVRSLSKFSETSEN
ADVTLLFY
>GS824_0p8.contig-521000435_1_214_minus
QLAGCINDARCMHYLLRHRLGFSDDQILFMADDHPDPSRRPTKANIIAGLRWLVSDLRTG
DSLVFHYSGH
>GS824_0p8.contig-117000464_1_406_minus
LDSHRHKLKKVWIHFSGHGCGINDQSGDESDGKDECILPSDYQKSGVITDDLIKRVLRHF
YKNTTVTCIFDCCHSGTIGDLKYVYKNDKSCPEKVNKLSKCQANVCLISGCMDNQTSADA
YNVQGKRKFSGAMT
>GS824_0p8.contig-1571000478_1_163_minus
LRSDLDYARMRQALLTFRRAAEGADIAALFYAGHGIEVDGRNYLVPVDARLASA
>GS824_0p8.contig-1832000484_1_151_minus
VALVIGNAAYKSAPLDNPLNDATDIANELKRRGFKVITRNNANLRSLQK
>GS824_0p8.contig-3833000500_1_113_plus
QRLKGGEEVVFFFAGHGVQIGSENYLLPTDVGSDSEG
>GS824_0p8.contig-8000504_1_1244_plus
PPSPMETTALGDPGTVLLIAASRDRSASYLDARAYEASKRASVATVEDGDESDDDAQERR
IFMATRRYERMRECAKTGGVLTRATLNELVRRDGTPSTATWATTLRRVQRAMQRLPPGTS
SSIRVSSTREVQLETERATFSRPARTVGRKRGVFIGVNYAECAKDSWRLHRRGQDAIRMR
EYLKNYCGYDDDDEMMVLLDDAEVNVQDASINRTCTKRAILKACRWLTSDVKEGDSLFFY
FSGRAFEVEDIVDKSRKGLDKTALCASDTPIDPGANRITRRELREALIHALPSMTHLTVF
IDSYGGGGEHALHELPYSCVNIIIPDERDIKNAKNGKNKPPALMPLWMVPNAGEIVRDFL
ALAEETSSLQHKCDMAVESVETIVDELKPRQTLALNQDEQSRTVSMISAMAQL
>GS824_0p8.contig-397000504_1_302_plus
IIDATRLQAVLLQLGWSVEMAVGLGLEETESRIEAFAKSRATGEDDCLLAFVGHGIEING
RNYLVTKDSMLKSEYDSEAKFEKDVQRKCLAFADVQAWFK
>GS824_0p8.contig-5275000505_1_100_minus
NATRADISDALDEYRDRLEENDNLLIYYAGHGW
>GS824_3p0.contig-775000010_1_241_minus
PTRRSSDLVKDTQAIYGALTDRDLCGYPQEQIRVLNNDEATRDGILQGLSWLKEKVESDR
EATAIVYYSGHGWVDKSDN
>GS824_3p0.contig-325000032_1_127_minus
RNIAIAIGINKYRNLQDLKYAKNDAQYFCDFLRQEAGFEEI
>GS824_3p0.contig-599000046_1_149_minus
AQPSQRKLALLIGINQYQKSPALGGCLTDVELQKELLIHRFGFVASDI
>GS824_3p0.contig-193000049_1_306_plus
TPSTRKEGNRIVPYTTVAASYLHDAMNDSKSQHQVLIFNCCFSGAFAQGMTVMDDGSVNL
KEHLGGKGRAILTSSSSTQFSFQPDGEMSIYTRYLVEGIET
>GS824_3p0.contig-231000062_1_610_minus
FSGHGTQVADQDGDEEDGFDEALCPSDFEVAGTLTDDVLCCWLESLPAHRLFAVCDCCHS
GTCLDLGEFDGFFASGCRDGECAADARDGGGKTGGALSMMLLNALSGSDCSGEVLQRRID
ASCKSGEFSQRPVLQCTSSSVLRGWGMAKEEGLEVGGGSGGLQKTGALRAVSGSQHPAEN
ASDIIVESLRNDVSRLQADIEA
>GS824_3p0.contig-1125000090_1_176_plus
NPNLGNFAQVERLLNPDTVAMRTAIQKLFKSASKEDLLLFFFSGHGITNDDNHLYLAT
>GS824_3p0.contig-205000099_1_321_plus
RHLGISSEFFAVQVGLGYQHLAARGLSLQGCANDVVSFASFFRERGVVFSSHVVCSDEAG
VDVECTKMLGGALADILSALKMTKDAMDRSVAKEKYLFFNFSGHGT
>GS824_3p0.contig-7000175_1_442_minus
KAYAVLFGINYDNTPARLQGCVNDVKNVSKRLIEYRFDDVRVFTDKDRQTTAKGLVQEMN
NLAVSSWRENLDLAWIHFSGHGCSVRDVSGDEKDGLDECIVPKDYNRVGVIPDDYIRNIL
RNFNPNTRVVCVFDCCHSGTIGDLKY
>GS824_3p0.contig-96000200_1_220_plus
KMNELFVNVRNNTGSVIISAAGGQESALEAISVDGKTIQNGAFTYSILECLKQNEGKELK
VNTLKQYAEKRV
>GS824_3p0.contig-6000203_1_385_plus
VLRHFYKNTTVTCIFDCCHSGTIGDLKYVYKNDKSCPEKVNKLSKCQANVCLISGCMDNQ
TSADAYNVQGKRKFSGAMTSCLLMVLEKDKNIHKVISNLRQLLKQKRYTQYPILSSSFII
PTNYSLQ
>GS824_3p0.contig-2879000228_1_228_minus
YIGIGVNEFKESSHNLKYCVKDVTDLSMSFGGANTEVKLFTDKQVTKENILALKDYLSKT
TVNDKVIISCSSHGL
>GS824_3p0.contig-906000234_1_297_minus
EYCDEDAETWYRYLTERGYDCQIFGDEFNWYPRWDGPATVKNVRDSVTRAAAENEQGNRF
VFVASGHGSGNGKGDSNLCLLSDIASSNKHEADGQYWD
>GS824_3p0.contig-37000245_1_334_plus
VDKSDNRYYLLQHDVKPSKLAASALSAEVFTDAIREIEAERLLVVIDSCHAAGMATSKDA
DTELMDEFDGFERVAFSKGLIEDLKRGKGRAVFTSSEGHQESWILKDQSL
>GS824_3p0.contig-218000256_1_203_minus
YAVVIGNEDYASRSPSLNPEVNVDFAVNDAQVMAAYLKSVFGVPEKNLRVITNATAGEMQ
REINWLE
>GS824_3p0.contig-380000266_1_336_plus
EIKAQPTSISTQPTYGTVRRFLRAQFEKPLLEAGDNLWFFFAGHGRQYEGRDYLMLSDSD
PGDIEHTAIPVSYITERLQRWEADNVVLFLDACRNDGSRSGLGIGEDVQQG
>GS824_3p0.contig-152000277_1_433_minus
STVDDAKGFAKILKDPERCAYPESQVQVLTGEQANRANIINALEALASTTNTESTVLVYF
SGHGYQLSGAIKSYFLMPHGYDSKDLSETAISGSEFVGLLRDIPAQKLLVLLDCCHAGGL
SDLDGFQVAKAPLPPEATKLFAK
>GS824_3p0.contig-100000312_1_208_plus
VDAMQRVLVANGEFATEDVVVLKNASRQAIEEAIHHLFNASDRKKDDLVLFYFSGHGVVN
EANKLFLG
>GS824_3p0.contig-65000315_1_234_minus
YALNGCVNDVYKFRELLITKYGYNSADIRILTNKAATRANILAEFVRLLREAIAGDSLCF
SFSGHGVYIRDRNGDES
>GS824_3p0.contig-36000325_153_386_plus
KFALLIGINYKGIEDSELTGCIDDVLRMRDMLINELRYEDKNIIVLRDDTNNRDLYPTKK
NIIRYLEEFVLNKQND
>GS824_3p0.contig-129000326_1_214_plus
ADSDPGDIEHTAISVEYITERLRRSRADNVVLLLDACREESSRSGLGIGEEKHQGVITFY
SCAANQKSWEI
>GS824_3p0.contig-21000328_1_302_minus
WLPLHGCVNDVELQKELLIHRFGFAPQDIVTLTDLDATRTNIADAIATHLVAQTLPNDLV
IVHFSGHGSRLGNYNTLVPVDSGLPQNLENLRDITEQEWQ
>GS824_3p0.contig-60000341_265_447_plus
AKNWAIAIGINKYVNLQNLQFAKQDAELMYDFFVQAGFDRDGIFLFTDDSPEIKAQPTS
>GS824_3p0.contig-476000357_1_154_minus
NNQPPTDTADTNKKKACLIGINYTNTENELYGCVNDAMNLKALLTTKYKYK
>GS824_3p0.contig-18000392_1_397_minus
KLRLSGAENIFLFLDACRNLGRRDGRGIGDRTTAEAKKIANSVCFFSCSPKEFSWELDQY
QHGVFTYALVEGLSIQRKRATIEKLGSFLELRVPELAKGEANEVQNPIVVYDSKLKHAIL
MPKYADKSDLL
>GS824_3p0.contig-418000454_1_508_minus
DDVLCAWLESLPAHRLFAVCDCCHSGTCLDLGEFDGVFVSGCRDDECAADARDGGGKTGG
ALTMMLLNALSGSDCSGEVLEQRIEASCRSGEFSQRPVLQCTSSSVLRGWGAAKEEGLVV
GGGGGLQKTGALRAVGGAQPTQGDATGAVIEGLRSEVSRLQLDLNAAL
>GS824_3p0.contig-85000473_386_567_plus
GRYALLIGISNYKAGLDLLPSAVKDVDALWQVLLNPEIGGFAESDVVVLKDAEKGAIET
>GS824_3p0.contig-277000476_1_170_minus
VIGNEVYDDASVKSLPGAARDAKAMAATLRALNVKVTEKHNLKGSQIRSAVADFAR
>GS824_3p0.contig-1850000491_1_319_minus
SISTSRPPRRTAFLVGINYNNNPTSRLNGCYNDVVNVGQYLRSVLGYSQSSIIMLTDGNR
GGVGASTNPPTRQNIIAGLSTLVTGMIAGDEAIFHFSGHGTLVRD
>GS824_viral.contig-225000207_1_181_plus
LEVSDVGLVYYSGHGIEVKGKNYLIPVNADIRREYEVVDQAFDASNLLRMMESLQSGTK
>GS832_0p1.contig-508000029_1_221_minus
TCYSGISRSEETLMASARPIRVNVKKPKNQPSNFNVFSAAQNNEVSSGLDTAKHGIFSYY
LMKGLEGEADKNK
>GS832_0p1.contig-200000032_1_326_minus
LMIDKKSDETLDEIIKFTQNREKNDNILIYYAGHGELIKKQKRGYWLPTDAGSSQDSKWL
SNNNIKDLIASSDAKHILLVVDSCFSGSLMRGSGENKSVEKLTKTSI
>GS832_0p1.contig-1236000051_1_155_plus
AMSEALEGLGYKVDLHANLTERAFKRALRNFRADLKGGEEVLFFYAGHGV
>GS832_0p1.contig-420000060_1_247_plus
FFYAGHGVQLGNSNYLLPVDLGSDSADQVRDESIELQRVLDDIAEQKTKFALAVIDACRD
NPFKQTGRAIGGRGLAPTTAA
>GS832_0p1.contig-3483000075_1_100_minus
RALVIGNDNYKNVSKLDNAVEDAKAMSEALEGL
>GS832_0p1.contig-64000087_1_565_minus
SIIEPLNPSNLKVKADRNKVALVIGVEKYENTPSAKFASLDAKYFKDYARKAFGVHEDNI
NLLTDEEANFSKTTSAFFKWLPSKIKSNKTDLIIFYAGHGLASSDGKDKYILPFDADPDL
LSRTAISRKEIFDLIISLKPRSVTIFLDTCYSGVSRDEQMLLASARPLRVIADDDEKLPD
NFTIFSAS
>GS832_0p1.contig-455000106_1_234_minus
AQPSIDKTSTNAVVQTSKPSDSKISAVVKRHALIIGNNDYRNVPKLDNAVGDSKAISSLL
GKLGYEVLTLNDLNEKQ
>GS832_0p1.contig-1236000115_1_158_minus
HLDLSQRAFNKAVREFKDQLQGGEEVVVYFAGHGVQLASTNYLLPIDVGGDS
>GS832_0p1.contig-1557000133_1_141_plus
VIGNGAYQGSGRLENPINDARAISSKLKGMGFKVTLVENADRNKLV
>GS832_0p1.contig-571000159_1_215_minus
AENDAKGIAKVLEKNYGFNNTLLLNANYDETANAIINFTKNRNETDNLLIYYAGHGELEK
DENRGYWLPID
>GS832_0p1.contig-264000164_1_300_plus
DAYEHGQGKMLYANGDIYDGLWENGKEAEGKTTLAKHTTDEKYYALIIGNNNYDNLEDLD
NAVNDAKDLEKVLKEKYGFETTLLINGKKDETHDAIINF
>GS832_0p1.contig-2126000167_1_125_minus
KPSRENILKEIKNILSEATEGDLIFIYYSGHGSYTIDRNQ
>GS832_0p1.contig-2000000186_1_160_plus
DLNGGEEVLFFFAGHGVQLGNSNFLLPTDLGSDSAEQVKDESIELQKVLNDLA
>GS832_0p1.contig-847000208_1_177_plus
PPTRQNIIAGMTALVDGMVAGDEAVFHFSGHGSLVRDTNGDEATGFDSCLCPIDYDAP
>GS832_0p1.contig-7000209_1523_2785_minus
TRVTFKLTGSTDNSGITSSISYEEEYGVFKNFPYYFQGSLSGMNLNSNEGITKNSQLGFL
RTYSVRDFISNYTDLFDSTKNKFIHYSEEANKRGAEFRKIQIEMTIHSIDKLMSLKQGNK
ASLSDVDIDIPTSIKKVNGYALVIGNEDYASYQSDLDTSQNVPFASKDAESFKNYLNFMY
GIPNENIILLVNATYGEMSQAISKFKKLMEFDGEENKFVFYYSGHGMPHEQTNDPYLMPV
DISGYTVDQAISLNNLLSDFKGYNYDRLTMILDACFSGVSRSPEPLIKVKGVGNRKIKDK
VKEDSKSQSKSFEFDYFIKRMSSREKAYSNPNIGDNMILISSSSGEETSLTDNENMHGLF
TYYLLKFLKESNGDITLEGLFEKVRKKVGLESIMKFNKPQTPELLFGKNINADNDQFLD
>GS832_0p1.contig-1527000225_1_145_minus
TDSTINAVSRPLNAQSRHALVIGNADYKRVGTLSNSVKDAEAFADVL
>GS832_0p1.contig-2258000243_1_119_plus
KIKPGDVALVFYAGHGLQINGENYLPAVDADIVGEEDV
>GS832_0p1.contig-1197000251_1_157_plus
GNARYQTSPLANPVNDVRGMATALRKVGFTVIKHENLNFRQMREAVRDFGE
>GS832_0p1.contig-996000267_1_668_plus
SSPDYVVDVTVFSKAVKESPFVSESRKCLRYSDPDPNEKNFFKKMLTVKCLNWGTERKNC
TQKIYDLGVEIRGEDSIGQVVFIGRESFSDEVNLCSAPDTSDLKKFSELEVKAANWALGL
FSNKVASRAVQKVQSASSAQVDSSLKEVKDTTGLKAQAPLPVTIVNYAAINSAHALVIGN
SAYPGSAKLANPVNDAKAISAKLRSLGFKVTEVIDASRAQM
>GS832_0p1.contig-2257000281_1_120_minus
LKPTRDNILEKYKDLLINSEKGDILYFTYSGHGSYTFDR
>GS832_0p1.contig-1704000302_1_135_minus
ALVIGNAAYKSAPLDNPLNDATDIANELKRRGFKVITRNNANLR
>GS832_0p1.contig-189000326_1_337_plus
INYRNTNSELRGCINDVISLKEYFVDNNNLKDNDIFTLTDDTSLKPTRNNILQKYKELLI
NSQKGDILYFTYSGHGSYTFDRNGDEFDEKDELLVSLDHKSISDDELKQIA
>GS832_0p1.contig-122000328_184_390_plus
KAYAVLFGINYDNTPARLQGCVNDVKNVSKRLIEYRFDDVRVFTDKDRQTTAKGLVQEMN
NLAVSSW
>GS832_0p1.contig-95000344_1_447_minus
TIESNAQEKTGFAIDPSAKNVAALFTMTNESGRERNLNLMESIFKDKSLGFYCERHHNVS
SDYIYEKLTELASNLETNATLLLYFNSHGGGSGNNFGMTAQGGSFKFRKALEALGRSNKK
IKRLIFLVDTCHAEGSIQDSLGSNGELL
>GS832_0p1.contig-344000355_1_268_minus
SGENKEKKANTTIAEFTTDEKYYALVIGNNNYEHLEKLDAAQKDAEVIADVLEKRYGFEV
ELLLNANYDTTVDSLFAITNKLKANDNLL
>GS832_0p1.contig-859000355_1_304_plus
LIVFYDACHSGGVVGEPMKTRSVRLGQTTLTPKFTGAISPDKCSKPSNMRTRSLSGELGR
TGLQKENVVFVAASRPSELSFDDPNSGGLATQSFRDCLLGE
>GS832_0p1.contig-168000368_1_894_plus
AIVMNGFMKTMVFFALSGLVAASVSAQENGRRELFAQSAATSKYALIISGATVGADNEAR
YRQLSVSLHDILARDYGYSSAAIELLFGNTSTDSRGDAIADREGISASLADLKNRMSAGD
QLAVFLLGHGTGTDEEAKFNLRGPDLTGAEFARLFDAFTEQDLIFVNTTSASYGFSTALA
REIAGEGRIVVSATRSSSEKFDPYFSRYFIEGLSERRADRDKNSRVSLLEAFNYAKNNVE
EFYEESGRLAAEHAGLDDNGDALFALSPAPGQGDGSLAEIAFIDASDAGETGLSATR
>GS832_0p1.contig-18000373_1_790_plus
NNGKGIEGETNLGNNVEFEFYTSKNDALAKLELYKEVKETLITRSLPAPRNNKNIKLEPN
GKYYALLIGNSEYDNWDDLVSPENDVREIKKVLDQSYKFEKIILVDNGTKKEILTALEEL
SLITTANDYVLIYYSGHGDIKAEQAYWIPKDGSKKWGQDDWISINYIDIYIRDEIKAHHI
AVLVDSCYVGGKFKGLNLLDNMTEEDSKIFEKQLIGDLNSRSRSVLSSGSTGPVSDTVAG
TNHSMFALTFLNLLKEFQKSSI
>GS832_0p1.contig-443000411_1_233_minus
HALIIGVGEYTGAGITDLLGVKHDVVSATSIAAAMGVPRENITYLRDKEATGEGIRRALI
EIGQRTRSGDRVFVYYS
>GS832_0p1.contig-1199000427_1_156_plus
EKLSKDHVGLFYYSGHGVQVDGRNYLIPVNSDIKYEDEVASSALDAEMVLA
>GS832_0p1.contig-535000447_1_222_plus
KSIVTDKDYLLIYYTGHGSTDINEAAYWIPKEGTDKYYSWVNVNALTNTLEDIKAKHILF
MIDSCYSGLTFKS
>GS832_0p1.contig-216000448_1_307_plus
GHGSYTIDRNGDEADRRDELIVSCDLKGILDDELKSLIQTHLKPNVTLFALIDSCFSGSV
LDLKYQFMDSLNYDKFTENSKQLETLGNVFMISGCTDNQTSD
>GS832_0p1.contig-565000463_1_214_plus
PAIAAKNPNGVAVIIGNKTYQGDIPAVDYAHNDADAIRRYVLDVLGYDPENIIDLRDASK
AEMEAAFGND
>GS832_0p1.contig-1032000482_1_168_plus
HGLPSDDGESLFFLPHEADRDLLERTAISQQEIVDAIQRTSPKSVTMFIDSCYSG
>GS832_0p1.contig-65000493_1_533_plus
RKSTDNILIYYAGHGQLNRIQKRGYWLPIDASEQLDSKWISNNNIKDYIASSKAKHILLV
VDSCFAGSLMRGSEEIRSIEKLTENTLKRLQKLKTRLVITSGGNEYVADGIGGSKNSVFA
EPLIKALNNNNDVIRSGELFAQVRSYVVNNADQTPNQSLIHGTGHDGGEFLFFPKK
>GS832_0p1.contig-386000502_1_245_minus
GRLDNPANDARLISEKLKEIGFEVRLHQNLKESDFNKIIKDLSKNSDKYDSTLIYYAGHA
VQLNGVNYLLTTNQEPPTTEE
>GS832_0p8.contig-51000000_1_610_minus
EMTRLRGALNDVAAIREVLSSGYGLDADDPEKTRVLIDRPAKDAKTSFAEPSKPATKTSS
FFGAFSGRRASALRNDDESDGWKTGLAVPPQLRNTTRVVDDDDDQINSGNADRSAPTAAN
VRAGLRWLTRDAKPGDVLFFHFSGHATQVPSLVSETGELDGADEALCCVDTDWETPSTCI
TERDLLESFFADAPRGATCVAS
>GS832_0p8.contig-1554000092_1_145_minus
HKLADSAAEDDRFLFYFSGHGHRIDGLDDHLLVPQDVFSETRPDALI
>GS832_0p8.contig-1062000193_1_168_minus
NDANDVSAKLKGMGFRVELSLDPTLKDFNKAQDRFESRLGPGVLALFYFSGHGSE
>GS832_0p8.contig-1299000195_1_160_minus
VIGNAAYSSRPLANTLNDADDIATALARAGFDLINLRDASLSQMRSAVRDFG
>GS832_0p8.contig-73000217_1_716_plus
SEKLKTGDQLAVFLLGHGTGVDDEAKFNLRGPDLTGVEFARLFDGFAEQDLIFVNTTNAS
YGFSTALAREVAGEGRIVVSATRSSSEKFDPYFPRYFIEGLADKRADRDKNSRVSLLEAF
TYAKNNVEEFYEESGRLAAEHAALDDNGDALFTLAPAPGQSDGSLAEIAFIDAADADDDT
LPAERLALKRRMQALERSVLLLRGRKAEYLEGDYWLQLETLLVDLAKTTEQFNVQAP
>GS832_0p8.contig-453000222_1_240_plus
LESLPAHRLFAVCDCCHSGTCLDLGEFDGVFVSGCRDDECAADARDGGGKTGGALTMMLL
NALSGSDCSGEVLEQRIEA
>GS832_0p8.contig-2066000245_1_125_minus
ANKRQMRAATRRFEDKLAASDVGLVYYSGHGVEVKGRNYLI
>GS832_0p8.contig-74000264_1_560_minus
LRWLAIGAADGDSLLVHFSGHGVRVNRPKASETDDEAVVAEDGLVPCDYKTEGPILDSEV
QETLVSRLPKGCSLVMFLDCCRGGSAVELPYNFKLTPRQYAFEKERMAVGWPVRRHPLVA
LVDNAVNMVPNNCKRALRIGAQTADATCETIGGVLQAAADSFLPKLIKREYQRGKRKIHK
LTGVKV
>GS832_0p8.contig-27000279_9243_10472_minus
ETTALGDPGTVLLIAASRDRSASYLDARAYEASKRASVATVEDGDESDDDAQERRIFMAT
RRYERMRECAKTGGVLTRATLNELVRRDGTPSTATWATTLRRVQRAMQRLPPGTSSSIRV
SSTREVQLETERATFSRPARTVGRKRGVFIGVNYAECAKDSWRLHRRGQDAIRMREYLKN
YCGYDDDDEMMVLLDDAEVNVQDASINRTCTKRAILKACRWLTSDVKEGDSLFFYFSGRA
FEVEDIVDKSRKGLDKTALCASDTPIDPGANRITRRELREALIHALPSMTHLTVFIDSYG
GGGEHALHELPYSCVNIIIPDERDIKNAKNGKNKPPALMPLWMVPNAGEIVRDFLALAEE
TSSLQHKCDMAVESVETIVDELKPRQTLALNQDEQSRTVSMISAMAQL
>GS832_0p8.contig-251000286_1_323_plus
LLQNAAATREAFVSAVRGIAARATARDTLVIFFSGHGGRQPRPTGFDRADPDGLDETLEF
VDEGLIDDDLNELLGTVRAGRQLLVLDSCFSGGFSKDVISAPGRMGL
>GS832_0p8.contig-1354000323_1_154_minus
VVGVADYANSPLRNTVNDANDVAAKLKKMGFHVELSLNPTLKDFDKAQDAF
>GS832_0p8.contig-402000349_16_254_minus
GTLISYATKDGSVAADGEGKNSPFTKALLQHIDSPEDIAVVLRKVRDQVMRDTGGQQQPW
EYGSLSGGSLILSAIRAK
>GS832_0p8.contig-167000351_2286_3821_minus
TAADLTHHATNARDVCEVVLIATSRDRGETYLDAQAARAAAAVDEERPGASPAGVSARRV
FNATRRRDRVREMRKCGGLLTRAALNALQKKHGAPSSSWGQFLRSKQRAMQRLPPGTAST
IRLASTRNLRLEQERVSFSHPVRSIGRKRALLIGINYECFDGDESKANERDKWRAHRRGG
DATRMRDYLKAHCGYDDDDDVRVLVDDSDVGTKAGPVSRSCGKKDVLDACRWLIAGARDG
DSLFFYFSGREVEGGEQRKQKNAARGNDKTALCVADTPLDNDANRITRRELREALVEPLP
RGVRLTLFLDMLGGGGEHAVGYLPYSCVQIFLPDERDIKDAKNGKNVTPMTPLWMVPNGE
RVVKEYVACAKAAAALLNTCTRTFESIERQRETIERVLSDVVAEDAVAEDDEVQIRAPRP
EQDVHTTPINDDNGIKADEEVILPVEEEEEEEEEEEEEEEEEEEEEETAIASMSSAPRVV
SEDPIENHEAVGASVSPSDVKQPGCGCVVM
>GS832_0p8.contig-265000376_1_302_minus
LKDLIKPGKTELYVYYSGHGAPDLNSSRGFLMPTDANPSRLSLTAFAMDDLINNLALLNT
KKSTLIVDACFSGGVSTGDYLVKNASSLGLKVKSVSNNLP
>GS832_0p8.contig-872000414_1_185_minus
LVYYSGHGIEVKGKNYLIPVNADIRREYEVVDQAFDASNLLRMMESLQSNVKKRVNILIV
D
>GS832_0p8.contig-2322000424_1_770_plus
SSLKEVKDTTGLKAQAPLPVTIVNYAAINSAHALVIGNSAYPGSAKLANPVNDAKAISAK
LRSLGFKVTEVIDASRAQMVRSLSKFSETSENADVTLLFYAGHGVQISGINYMIPVDTNI
SDISEATLQAISLNSVVERYLPGKTKLVFLDACRDNPLMTASSRGVTRGLAPINVSEGTL
ISYATKDGQTAADGTGQKNSPYTAALLEHLGDPQDIGIVLRTVRAKVMQRTDNRQQPWEY
GSLTGGALVLTTIKK
>GS832_0p8.contig-315000433_1_296_plus
DGAWNDVDKMRQFAVASGYKDDALSMRVLRDNGSDVSPTKANITKALRWLVKGAGRGDSL
LLHFSGHGVSQKDTDAFTDEADGMDECLVPVDFVENG
>GS832_0p8.contig-115000511_260_5362_minus
SPKASDSRPTLSADGHESWRLEPEYRNPQRRAWLLIRRLSLTLLVVGLIITLLWLLLSVR
HHVPVVAVLEADYRPPYGPLALVEEDRIHLKRFSRSETGLLQPASIVWQDASQDVADAPP
EEFLAALARRAAKVRPGGPGNAAVIIYLAMLGTVNEQGEPCLLTSTATPFTADETALVPL
ERLVRSVRDVLPSRVDLLVVIDGCQQGLGWPLGIADGGFAPAVEAWVRGSRPERTWIMLS
AAAGQRPHGDPSEGASVFARHFAAGLRGAADAKPFGDDNGRVGLGELTAYLDTEVDRWAR
LHFGEPQRPVLFPSATEAGSQAVPQVAWTISKDPEEMTPTGSQRPPSSIWLSTRWQAAEQ
LAASVHTMPLVWQEYLQLLLRAEHLTRSGRSYSAERSRVETLVERLELRLATSRLTEAAA
LPSLSKEQLSIGAANVDPNAVAAWQVAMKARETPPPKDTKPSSADRLLFPTQAAWLDHSR
AGWQWLTRRDPAGLPVDQRLLAAWLEELGPAPSNVLAEPVEIHTARMLSRWLDESTWQRD
PGLPIHLLRLLGLSRSAALSPDVRADRVVDLVTDRLSLAADLRQAIDRLLVGDADSLQAA
RKLADAVAPRLEETVRVANEASQSIRFSDRLHDELPWLAAWWVGEQRAARAAASGPVGAL
ASPPTIDWRKLLEAVNRFERAIDDVFRSADQRRLVTSPDEAITALAAPRREVDVLFRTLS
AAYFTACEELAVTAPDSPQTRGRIDRILRTPLARGQQRVRLLERATALRRFSEAAGATST
DIPRPDDPDSLAAVTAGWVNWQQVASHPLIPALAIDEKGSATLPTQPAEIAAAVARQLFA
VHRAVESLPASLITLERKNDDAGRRSAARAYLESGEFLTRRMAALIGFREIPPGVSSVQA
NLVASWHDRLLSAAAESIEDFWDGIQPDDLPWFLRSATAYLQSAAQLVQATGVPYGGQAR
RDVESRLAAAAAATGLGVTTINPEVLTIFPPAFPVEPPPHRVQFDAERGLPGGVAALWFA
DSVKQRPFPIATPAPAASAGPTSAAAPVARLALPFDPAARPATVSWRLTDEGRRLLNARE
AVSTGRSGVIDMVVWFRGHRLVTALPVLAAGSVRTTEWQATPPLAPAVTVRGDVTRNQTV
AVIFDCSGSMGQRLGDGRTRLEAGREALAQVLETMARQGGWNASLWLYGHRTRWSRDQRG
RFTAGFTKEGERQRDAVRGEGKPFTLLPGDDVERVFDMQPLSPLQVVAIREQLDKQKPGG
ETPLYRAIEEAIRVDLSTAEPGPAHVLVVTDGANDQSGGKIVTPSDVQRLLSLVNFKRSA
RDHVRVDVIGFDLDMSGYDRQLRLQELQSLAADSGGEYFDARDPRRLAESLRKSLRMIRW
QARTGTAPPLTAAVGEPLRLPVPFAAGGDVYDISLEAEAARRRVTVHGGEALELFLGGGN
RLVFQRYTGGLEQGLRDQRADIPDPIDPDRRWFVGGHLARRVGTTVHFPISIQSGPADGF
SPRPVELWVEVTPQSSRGRVAAPYVVYDPAWQPHRPVPVLDVTATGWPDAATTAEVRSWF
RFTTAEPLLGLPVADMVPDVELTRDLPGLEGSSLRVRLSPVSDPSVVRLTVIETHPPRLA
DQLPLLKVAISSGCRRAVHIVEPGTGRIRHEFELDAVDGQLPGGMLLTATDREAIIRGSI
GTGIPGTTIQPLVIPVPPR
>GS832_3p0.contig-29_234_1214_minus
VNMKKLLIYLFLGLFTIESNAQEKTGFAIDPSAKNVAALFTMTNESGRERNLNLMESIFK
DKSLGFYCERHHNVSSDYIYEKLTELASNLETNATLLLYFNSHGGGSGNNFGMTAQGGSF
KFRKALEALGRSNKKIKRLIFLVDTCHAEGSIQDSLGSNGELLKNIKTAAPTEYLPELSS
KFSMNQYPFMGIFVDYTKTVKLNGKIYNYVSSDVYYGENSGVYDEILIISSCSVEDLSIR
GAFASRLAKTFEEIKKDKQITVGEFLDKFAESHGNSGQQPHYKILPNNSMFSEFLFAPHV
SRLIPIIDWEDEKEFDINFIPIPSY
>GS832_3p0.contig-237000145_1_389_plus
MDQKATAANLHHTFDSIINQLAEGDVFYFHFSGHGQRVADVDKNMFPNTKFLGKDEEDGL
DEALVLYNAPLNWDDKYTLDEHFIDDQLNNYMNLIRKKIGPQGQVIVVIDACHSGTATRG
AESIVVRGS
>GS832_3p0.contig-655000372_1_158_minus
LKPVAQQRPNQVVLTASGDNEVASWYDDKRHGLFTYYLLKGLSGSADTDKNQ
>GS832_3p0.contig-164000472_1_246_minus
WIHFSGHGSQVRDWSNDEEDGLDECFIASDYKRGGIITDDEFNMYFRLFPTTTKIICVFD
CCHSGTMLDLKYSYKCNDNMN
>GS832_3p0.contig-153000481_1_292_plus
NNLAVSSWRENLDLAWIHFSGHGCSVRDVSGDEKDGLDECIVPKDYNRVGVIPDDYIRNI
LRNFNPNTRVVCVFDCCHSGTIGDLKYRYLDENNTA
