# Supplementary material for: Diversity and Expression of Bacterial Metacaspases in an Aquatic Ecosystem
Source: Front Microbiol. 2016 Jul 6;7:1043. doi: 10.3389/fmicb.2016.01043 (PMC4933709; doi:10.3389/fmicb.2016.01043)
Supplement: Supplementary file 8 [file DataSheet3.ZIP › metacaspase_PhaseI_2009_metagenome_aa.fasta]

>JCVI_PEP_metagenomic.orf.1128584420372.1 /orf_id=JCVI_ORF_metagenomic.orf.1128584420371.1 /read_id=GCX5D7Y01D2BTO /begin=0 /end=415 /orientation=-1 /5_prime_stop=0 /5_prime_loc=NA /3_prime_stop=0 /ttable=11 /length=415 /read_defline=""
EAMKKLLRFIAFLLMVGGACAQPVEDRVAFIIGNGGYPKPLALKNPLNDATAIERQLTSL
GFETKSFKDLKVAEVSGLRQQMESRLKRNSVLFFYYAGHGVQIDGRNYLLPVDANLNDGE
KASQESLYLGDVLHAIERX
>JCVI_PEP_metagenomic.orf.1128583918340.1 /orf_id=JCVI_ORF_metagenomic.orf.1128583918339.1 /read_id=GCX5D7Y01BS6IR /begin=0 /end=434 /orientation=1 /5_prime_stop=0 /5_prime_loc=NA /3_prime_stop=0 /ttable=11 /length=434 /read_defline=""
PSDDGASLYFLPHGVDRQFLDRSAIKQSDIVLALQAVVPKSVTLFLDACYSGQSRTGETL
LAGARPISIQPKASTFPSNFTVLSASAPEQIASSSPDLKHGIFSYYLMKGMEGEADQNKD
GVITVQEMQSYLSDSVGRKAMSLSX
>JCVI_PEP_metagenomic.orf.1128574383405.1 /orf_id=JCVI_ORF_metagenomic.orf.1128574383404.1 /read_id=GCX5D7Y01A3KK4 /begin=0 /end=494 /orientation=-1 /5_prime_stop=0 /5_prime_loc=NA /3_prime_stop=0 /ttable=11 /length=494 /read_defline=""
TYTKDNNNDEKDGLDEMFVALDLKCIKDDDMKMIVKNNLKKDVTLFVLFDCCHSGTILDL
KYQYLDSTNYDTATQNDVDLETSGNVFMISGCMDEQTSADAYINSMYQGAMSWALLNTIN
KLTNPTWKELITTMRNTLKSSKFTQIPQLSSGKALDLNSKFCLVX
>JCVI_PEP_metagenomic.orf.1128585356702.1 /orf_id=JCVI_ORF_metagenomic.orf.1128585356701.1 /read_id=GCX5D7Y01B78U7 /begin=1 /end=470 /orientation=1 /5_prime_stop=0 /5_prime_loc=NA /3_prime_stop=0 /ttable=11 /length=469 /read_defline=""
VSEEGFTSAFAEKRLECTAEPDSRRCFIAAVGVSEYNNPRFNLKFAAKDAEDMSKALAEK
ALHRGYQPEVMVVRNAEVDGGLVTKLREFLSKAGTDDEVVLFFAGHGLLDKDLEYHFARH
DTDFDARENMGITFQELESLVDGIKPLKRTVLFDTCX
>JCVI_PEP_metagenomic.orf.1128582723030.1 /orf_id=JCVI_ORF_metagenomic.orf.1128582723029.1 /read_id=GCX5D7Y01D8QHC /begin=1 /end=513 /orientation=1 /5_prime_stop=0 /5_prime_loc=NA /3_prime_stop=0 /ttable=11 /length=512 /read_defline=""
ASGNNYVGEFKDDKKNGRGIKFLANGKVDQSGIWKDGVLVQSKFIDVATFTRIPNVSNSA
SNLAQLRKTEEQAKQDQAENEALATALNSALAKAVRKQKELEAQLAAAQQQTQVKPAAPI
GPRLSVHAIVIGNGAYQGSGQLDNPINDARAISAKLKSMGFKVTTIENADR
>JCVI_PEP_metagenomic.orf.1128583901852.1 /orf_id=JCVI_ORF_metagenomic.orf.1128583901851.1 /read_id=GCX5D7Y01DZMIA /begin=0 /end=482 /orientation=-1 /5_prime_stop=0 /5_prime_loc=NA /3_prime_stop=0 /ttable=11 /length=482 /read_defline=""
EDKKTRDDIDLVLAEEHNAKRKQAELEAQLAAVQQAQVRPVASVGPTLSVHAIVIGNGAY
QGSGRLDNPINDARAISAKLKGMGFKVTLVENADRNKLVSSLVKFSSSAAESDLTLFFYA
GHGVQISGTNYMLPTDTNLNQIGGVALHGISLNSVVEQFLP
>JCVI_PEP_metagenomic.orf.1128584408150.1 /orf_id=JCVI_ORF_metagenomic.orf.1128584408149.1 /read_id=GCX5D7Y01DHVTW /begin=1 /end=323 /orientation=1 /5_prime_stop=0 /5_prime_loc=NA /3_prime_stop=0 /ttable=11 /length=322 /read_defline=""
GKTKLVFLDACRDNPLLQVASRSVSRGLAPISVSQGTLISYATKDGSVAADGSGKNSPFT
KALLQHIDSPDDIAVVLRRVRDQVMRETGGQQQPWEYGSLSGGSLILX
>JCVI_PEP_metagenomic.orf.1128582943358.1 /orf_id=JCVI_ORF_metagenomic.orf.1128582943357.1 /read_id=GCX5D7Y01CAZVW /begin=0 /end=357 /orientation=-1 /5_prime_stop=0 /5_prime_loc=NA /3_prime_stop=0 /ttable=11 /length=357 /read_defline=""
QQGFNDITVITDLTAKKATRNNILEEFKRLLMNCQAGDLLFFAYSGHGSYAIDRNGDETD
GRDELIVSCDLQGVLDDELKALIQTYLKPNVTLFALFDSCFSGSVLDLKYQFMDSLNYD
>JCVI_PEP_metagenomic.orf.1128574327759.1 /orf_id=JCVI_ORF_metagenomic.orf.1128574327758.1 /read_id=GCX5D7Y01DT7FZ /begin=2 /end=508 /orientation=1 /5_prime_stop=0 /5_prime_loc=NA /3_prime_stop=0 /ttable=11 /length=506 /read_defline=""
IKTNASTSSLQVNGEELGGKADGIYSVQKVARVGQDSLFTITGVDVYGNSDTKTITVSRT
VIESKVTYQQLNPDRIKRQPERDAVAVIIGISNYKSLPKAEFAKDDAQVFYDYAIRALGV
KPGNIKLLMDEQADAEEIYTAFKTWLPARVKSTTDVYVFYSGHGLPTQX
>JCVI_PEP_metagenomic.orf.1128583659070.1 /orf_id=JCVI_ORF_metagenomic.orf.1128583659069.1 /read_id=GCX5D7Y01DM3SU /begin=2 /end=382 /orientation=1 /5_prime_stop=0 /5_prime_loc=NA /3_prime_stop=0 /ttable=11 /length=380 /read_defline=""
AAQAAQAAQAAQAAQAVTVVATADAIPKINPRKALVFGNDTYSDIPVLQNAVADAEAMSI
KLKALGYSVTSTYNASRETMLGTLRAFSRSVQGGDEVVFFYAGHGVELNGQNYLLPTDIR
GDDSRQV
>JCVI_PEP_metagenomic.orf.1128585230312.1 /orf_id=JCVI_ORF_metagenomic.orf.1128585230311.1 /read_id=GCX5D7Y01CE070 /begin=2 /end=511 /orientation=1 /5_prime_stop=0 /5_prime_loc=NA /3_prime_stop=0 /ttable=11 /length=509 /read_defline=""
SIKLKPSNRLALVIGNARYKNVPTLDNSNKDAEAFASVLKGLGFKTSLHLDLSQRAFNKA
VREFKDQLQGGEEVVVYFAGHGVQLASTNYLLPIDVGGDSADQVKDEAIELQRVLDSLSE
KELQFSLAVIDACRDNPFKGAGRAIGGRGLAPTSAATGQMIIFSAGTGQX
>JCVI_PEP_metagenomic.orf.1128574153057.1 /orf_id=JCVI_ORF_metagenomic.orf.1128574153056.1 /read_id=GCX5D7Y01EGX9K /begin=0 /end=444 /orientation=1 /5_prime_stop=0 /5_prime_loc=NA /3_prime_stop=TAG /ttable=11 /length=444 /read_defline=""
YDSIIMPLDYNVRGYILDDQLYRIINEYKCKTILIFDSCHSGTICDLPWKYECNTNHNFT
IKKISNIQMKNTNVTLLSSSLDTETSLELYFKKYDIGIGVFTNAFLRSLMINDFNGPTTK
IYNDTCSYLKINNFKQTPNNVFFYADT*
>JCVI_PEP_metagenomic.orf.1128584363266.1 /orf_id=JCVI_ORF_metagenomic.orf.1128584363265.1 /read_id=GCX5D7Y01BONJW /begin=0 /end=413 /orientation=-1 /5_prime_stop=0 /5_prime_loc=NA /3_prime_stop=0 /ttable=11 /length=413 /read_defline=""
TPAVIKAAIRKKALLVGINYTGTSNELYGCINDVNSIKEKITAQGFTDINILTDLTANKA
TRDNILAEFKTLLVNSQAGDLLVFCYSGHGSYVFDRNGDEADGRDEMIVSCDLQGIVDDE
LKALIQTHLKADVTLFAX
>JCVI_PEP_metagenomic.orf.1128584608180.1 /orf_id=JCVI_ORF_metagenomic.orf.1128584608179.1 /read_id=GCX5D7Y01EM1W7 /begin=289 /end=520 /orientation=1 /5_prime_stop=TAA /5_prime_loc=286 /3_prime_stop=0 /ttable=11 /length=231 /read_defline=""
MRKALLVGINYTGTPYRLFGCINDVVNMGSYLQKVRKYNSFIIMTDTSRIKPTRSNILAG
FRVLLQGAKSGDELWFH
>JCVI_PEP_1128494293678 /oldId=GCX5D7Y01EF07P_121_398_- /frames=1 /score=1.378209
SVAVVLAPISVSQGTLISYATKDGSVAADGDGKNSPFTKALLQHIDAPEDIAVVLRRVRD
QVMTDTDGQQQPWEYGSLSGGSLILSAIRAK
>JCVI_PEP_1128494304271 /oldId=GCX5D7Y01EGX9K_1_388_+ /frames=1 /score=1.294902
YDSIIMPLDYNVRGYILDDQLYRIINEYKCKTILIFDSCHSGTICDLPWKYECNTNHNFT
IKKISNIQMKNTNVTLLSSSLDTETSLELYFKKYDIGIGVFTNAFLRSLMINDFNGPTTK
IYNDLAAI
>JCVI_PEP_1128494322585 /oldId=GCX5D7Y01COFGD_1_436_+ /frames=6 /score=1.418537
RPENIKLLLDDKADEVKILGAFKTGFRSKPVKAKLTFTFSIVGTGTPVMTVPHFIFTPGV
DRQFLDRSAIKQSDIVLALQAVVPKSVTLFLDACYSGQSRTGETLLAGETNFDSTQGVHI
PLNFTVLSASAPEQIASSSPDL
>JCVI_PEP_1128494333312 /oldId=GCX5D7Y01BWUOH_1_408_- /frames=3 /score=1.397425
PLLISLIETLALSLTMREGLGVPPENIRLLTDEKADSTGILLALKNWLPTIVRKDATDVY
IFYSGHGLPSEDGVVIFLPHEANQALLERTAISQNELVAAITKSSPKSVTMFIDSCYSGT
KSHWETLLASARPI
>JCVI_PEP_1128494340746 /oldId=GCX5D7Y01CR2FN_1_318_- /frames=2 /score=1.380900
SEGTLISYATKDGQTAADGTGQKNSPYTAALLEHLGDPQDIGIVLRTVRAKVMQRTDNRQ
QPWEYGSLTGGALVLSTKEMSRVTFFPWTNRGNLIAFGLAIFLFA
>JCVI_PEP_1128494345186 /oldId=GCX5D7Y01CHCDW_1_464_- /frames=2 /score=1.363198
AAQQQTQVKPAAPIGPRLSVHAIVIGNGAYQGSGRLDNPINDARAISAKLKGMGFKVTTV
ENADRTKLVSSLVKFSASAADSDLTLSFTLDTVQISGTNYMLPTDTNLNQIGGVALHGIS
LNSVVEQFLPGKTKLVFLDACRDNPLLQLASRS
>JCVI_PEP_1128494356340 /oldId=GCX5D7Y01CUGM3_1_469_- /frames=3 /score=1.315822
SGSTILSSSAGAEYALESSEQQNGLFTYAVLEALDGNKEADTDKDGSIEMSELGEYVKKR
VAEMTNNKQTPNTRRVNLEGDFALADKMRTFLTTILLSLACLALSHGQSLDELIAHEQRN
VDNEAVIAYGGRVGKLEAVFLIEWDGEPNTALNGI
>JCVI_PEP_1128494381193 /oldId=GCX5D7Y01BJZG9_1_306_- /frames=1 /score=1.417873
RKALLVGINYTGTPYRLFGCINDVVNMGSYLQKVRKYNSFIIMTDTSRIKPTRSNILAGF
RVLLRGAKSGDELWFHFSGHGTLVHDASRTKKVDEIRVFA
>JCVI_PEP_1128494394144 /oldId=GCX5D7Y01DOZWY_1_507_- /frames=3 /score=1.355375
IGSTLREFRSKLTPGSVALVFYAGHGVTIKGKNYLPAVDAEINGEEDVPNQSLATEQIMD
VLAEAKTRFNLVFQMLAEITHIQEDLDRQVEVYQERVRHLTLISFATKPGGVAADGTGRN
GLYTSVLLEQLKNSNQPIEQVLKKVVAGVRVASKNQQEPWMEGSIEG
>JCVI_PEP_1128494396839 /oldId=GCX5D7Y01C3L7I_1_494_- /frames=1 /score=1.371016
VDRLRSYDVGLVIFPVHGIEIEGQNYFIPVGADIRREDEIVDQSLSMEFFLAKMSSAQRN
VNIFIVDACRDNPFMSFSRSGSRGLANVEAPKGTLIAYSTAPGDVALDGKASERNSPYTR
NLVRAINEKRLPIELVFKQVRRSVQQETAGAQTPWENTSLTGD
>JCVI_PEP_1128494397923 /oldId=GCX5D7Y01D0NQJ_1_345_- /frames=1 /score=1.317559
TFIVHFSKVIFDLLCDAFLPAVQAKRVALVIGNDNYLAVSKLQKAGNDANAMARELRNAG
FAVQLHQNLNYRATVRAVESFTQGIQGGDEVVVFYAGHGVQIKNGSYLLPIDIE
>JCVI_PEP_1128494420251 /oldId=GCX5D7Y01EL59T_1_472_+ /frames=3 /score=1.251352
TSAPAADGRPAREVTRADVLGVLSYLAGFPPEMNQMIRLEDVHKVRNLAETSPDDIVIIS
FSGHGFATASGQFALLPSYTLVGHRSCAGNKSVITAEDITIQLGFMKAAEIAFIIDACHS
GAAVNTPDFKPGPMGDASLGQLAFDKGLRILAATH
>JCVI_PEP_1128494421185 /oldId=GCX5D7Y01DAN20_1_336_- /frames=2 /score=1.312333
VMQMKKALLIGINYNKLDEQTRLNGCIDDSQIKNLLMSQYSFDEGDIIMMNDEVVDEMYL
PTRDNIIRELYSIKDESEETDVWIYYSGHGSFVKDLNGDEESNYDSIIMP
>JCVI_PEP_1128494428021 /oldId=GCX5D7Y01DGSWR_1_492_- /frames=1 /score=1.335710
ANIIKISAVDRNGNTDTKTISVVRQAVDSAPLLGGSRPTRLKPRPARDAVAIIIGIQNYK
LLPKAEYANQDAQVFYDYASRALGIKQENIKLLLDDEADVSGIFKAFQNWLPLKVKKGKT
DVYVFYSGHGLPSADGKSLYFLPVGADRDLIAKTAISQKEIV
>JCVI_PEP_1128494450448 /oldId=GCX5D7Y01APMDV_90_519_- /frames=3 /score=1.359568
VTLFAMFDSCFSGSVLDLKYQYMDSLNYDKYTENDKELETNGNVFMISGCSDYQTSADAV
INNKATGAMTWSFNEALKQNGKCSWRELVKNMRTLLKTSQYDQIPQFSCGTFENIDAPVF
KEDSVTCAHRDEPIAKSDMKR
>JCVI_PEP_metagenomic.orf.1132048349827.1 /orf_id=JCVI_ORF_metagenomic.orf.1132048349826.1 /read_id=G9ALM7U02IDMXV /begin=1 /end=329 /orientation=1 /5_prime_stop=0 /5_prime_loc=NA /3_prime_stop=0 /ttable=11 /length=328 /read_defline=""
ELARMREALEQLQAESSAKARESEAAAGSNMSAAPIKPNQSSRLALVIGNAKYKNVPTLD
NSNKDAEAFASVLKGLGFKTSLHLDLSQRAFNKAVREFKDQLQGGEIVGX
>JCVI_PEP_metagenomic.orf.1132048352061.1 /orf_id=JCVI_ORF_metagenomic.orf.1132048352060.1 /read_id=G8KGLNH02F4OP8 /begin=0 /end=262 /orientation=1 /5_prime_stop=0 /5_prime_loc=NA /3_prime_stop=0 /ttable=11 /length=262 /read_defline=""
ESSAKARESEAAAGSNMSAAPIKPNQSSRLALVIGNAKYKNVPTLDNSNKDAEAFASVLK
GLGFKTSLHLDLSQRAFNKAVREFKDQX
>JCVI_PEP_metagenomic.orf.1132047282341.1 /orf_id=JCVI_ORF_metagenomic.orf.1132047282340.1 /read_id=G8KGLNH01C0T69 /begin=1 /end=196 /orientation=1 /5_prime_stop=0 /5_prime_loc=NA /3_prime_stop=0 /ttable=11 /length=195 /read_defline=""
NELKRRGFKVITRNNANLRSLQQAVRDFSDEFKKSDIGLIYYSGHGVETKGQNYLIPVDA
DNTKK
>JCVI_PEP_metagenomic.orf.1132046406342.1 /orf_id=JCVI_ORF_metagenomic.orf.1132046406341.1 /read_id=G9ALM7U01BZ00N /begin=0 /end=225 /orientation=1 /5_prime_stop=0 /5_prime_loc=NA /3_prime_stop=0 /ttable=11 /length=225 /read_defline=""
LSSCAEADFANNDARLFYDYAIRGLGVRPENIKLLLDDKADDIEILGAFKNWLPVKTRKG
QTDVYVFYSGHGYPR
>JCVI_PEP_metagenomic.orf.1132046443980.1 /orf_id=JCVI_ORF_metagenomic.orf.1132046443979.1 /read_id=G9ALM7U02FI8WB /begin=1 /end=311 /orientation=1 /5_prime_stop=0 /5_prime_loc=NA /3_prime_stop=0 /ttable=11 /length=310 /read_defline=""
RDNPLQRTGDRSVTKGLAPISVAEGTLISYATKDGQTAADGVGSKNSPFTQALLEHLSDP
QDIGVVLRKVREKVMRATGGSSSLGNTEVSLVVSWCCLRSSPDX
>JCVI_PEP_metagenomic.orf.1132046452770.1 /orf_id=JCVI_ORF_metagenomic.orf.1132046452769.1 /read_id=G9ALM7U02IAIW0 /begin=0 /end=451 /orientation=1 /5_prime_stop=0 /5_prime_loc=NA /3_prime_stop=0 /ttable=11 /length=451 /read_defline=""
NLRFADLSGAVGDTRRIREALASSHGLAVGTMPEGDTCQTQGPAALTLINACATKAAILA
AWQQQLGASKAGDTLLLYFAGHGSRFINEDGSQASGFNSTLMPHDARRPQATAVTDIIDA
ETRNFINLATSRGVNVVTWFDSCNSGTASRX
>JCVI_PEP_metagenomic.orf.1132048257787.1 /orf_id=JCVI_ORF_metagenomic.orf.1132048257786.1 /read_id=G9ALM7U01B3HVO /begin=1 /end=435 /orientation=1 /5_prime_stop=0 /5_prime_loc=NA /3_prime_stop=0 /ttable=11 /length=434 /read_defline=""
DRTAIKQSELVSALQAANPKSVTLFMDACYSGQIRTGETLLASARPIVIAPRASSFPSNF
TVITASAPDQLASSSPDLKHGVFSYYLMKGMEGEADQNKDGRITVQEMQSYLKDSVGRKA
MSMNRTQQPQVVGDQSRVLVGNRRV
>JCVI_PEP_metagenomic.orf.1132046278196.1 /orf_id=JCVI_ORF_metagenomic.orf.1132046278195.1 /read_id=G9ALM7U02GBW2K /begin=1 /end=277 /orientation=1 /5_prime_stop=0 /5_prime_loc=NA /3_prime_stop=0 /ttable=11 /length=276 /read_defline=""
KNYLIPVNADIRREYEVVDQAFDASNLLRMMESLQSGTKKRVNILIVDACRNNDLPKSWR
STNNGLARMDAPAGSFISFATAPGQVAADGQG
>JCVI_PEP_metagenomic.orf.1132049846380.1 /orf_id=JCVI_ORF_metagenomic.orf.1132049846379.1 /read_id=G8KGLNH02G5QR7 /begin=0 /end=315 /orientation=1 /5_prime_stop=0 /5_prime_loc=NA /3_prime_stop=TGA /ttable=11 /length=315 /read_defline=""
PQGKRVALVIGNAKYKFNPLNNPVNDATDIAASLRSVGFDVIEVKDANKRQMRAATRRFE
DKLAASDVGLVYYSGHGVEVKGRNYLIPVDADIRREHEVEDQAF*
>JCVI_PEP_metagenomic.orf.1132047363577.1 /orf_id=JCVI_ORF_metagenomic.orf.1132047363576.1 /read_id=G9ALM7U02IXM8Z /begin=1 /end=211 /orientation=1 /5_prime_stop=0 /5_prime_loc=NA /3_prime_stop=TGA /ttable=11 /length=210 /read_defline=""
TAPGQVASDGNGRNSPFTKHLLQALKQPNVPIELVFKEVRRNVMAETAGEQVPWENSSLV
GDFYFTVAR*
>JCVI_PEP_metagenomic.orf.1132050740760.1 /orf_id=JCVI_ORF_metagenomic.orf.1132050740759.1 /read_id=G9ALM7U01BOELN /begin=0 /end=499 /orientation=1 /5_prime_stop=0 /5_prime_loc=NA /3_prime_stop=0 /ttable=11 /length=499 /read_defline=""
LPVKTRKGQTDVYVFYSGHGYPSDDGVSLYFLPHGVDRQFLDRSAIKQSDIVLALQAVVP
KSVTLFLDACYSGQSRTGETLLAGARPISIQPKASTFPSNFTVLSASAPEQIASSSPDLK
HGIFSYYLMKGMEGKADQNKDGAITVQEMQSYLSDSVGRKAMSLSRX
>JCVI_PEP_metagenomic.orf.1132048885978.1 /orf_id=JCVI_ORF_metagenomic.orf.1132048885977.1 /read_id=G9ALM7U02JN4FT /begin=2 /end=486 /orientation=1 /5_prime_stop=0 /5_prime_loc=NA /3_prime_stop=0 /ttable=11 /length=484 /read_defline=""
NRAVEEVVARFQPLNPIRVSESKPRDAVAIIIGIEKYRRVSNADFANRDAGLFYDYARRA
LGVRQENIKLLLDDKADASEILVAFKNWLPTRVGKGETEVYVFYSGHGLPSEDGKSLFFL
PHEANRDLLERTAISQKEIVDAIQRTSPKSVTMFIDSCYSGX
>JCVI_PEP_metagenomic.orf.1132049214730.1 /orf_id=JCVI_ORF_metagenomic.orf.1132049214729.1 /read_id=G9ALM7U02G97Z6 /begin=0 /end=193 /orientation=-1 /5_prime_stop=0 /5_prime_loc=NA /3_prime_stop=0 /ttable=11 /length=193 /read_defline=""
KNPVNDSTDMARSLRSVGFDVIEANNTTLAQMREATRRFADKLGNSDVGLVYYSGHGVEV
KGKNX
>JCVI_PEP_metagenomic.orf.1132049236732.1 /orf_id=JCVI_ORF_metagenomic.orf.1132049236731.1 /read_id=G9ALM7U02HZ1JB /begin=2 /end=484 /orientation=1 /5_prime_stop=0 /5_prime_loc=NA /3_prime_stop=0 /ttable=11 /length=482 /read_defline=""
AAQQAQIKPTAPVGPRLSVHAIVIGNGAYQGSGRLTNPINDARAISAKLKGMGFKVTTVE
NADRTKLVSSLVKFNSSAADSDLTLFFYAGHGVQISGTNYMLPTDTNLNQIGGVELHGIS
LNSVVDRFLPGKTKLVFLDACRDNPLLQLASRSVSRGLARS
>JCVI_PEP_metagenomic.orf.1132049620634.1 /orf_id=JCVI_ORF_metagenomic.orf.1132049620633.1 /read_id=G9ALM7U01DEF66 /begin=0 /end=462 /orientation=1 /5_prime_stop=0 /5_prime_loc=NA /3_prime_stop=0 /ttable=11 /length=462 /read_defline=""
IGIEKYRSVSAADFANRDASIFVDYATRALGIPRENIRLLLDEKAGAAEILLTFKNWLPT
RIKRGSTDVYVFYSGHGLPSEDGRSLFLLPHEANRDLLERTAISQNELVAAIQKSSPKSV
TMFIDSCYSGQSRTGETLLASARPISVKAKQSSF
>JCVI_PEP_metagenomic.orf.1132048521407.1 /orf_id=JCVI_ORF_metagenomic.orf.1132048521306.1 /read_id=G9ALM7U01DVKLE /begin=2 /end=296 /orientation=1 /5_prime_stop=0 /5_prime_loc=NA /3_prime_stop=TGA /ttable=11 /length=294 /read_defline=""
NLIGSRSLNRGLARMDAPTGTFLSYSTAPGKVAADGGKGERNSPFTKNLLKAIQQPGQPI
EEVFKEVRRNVTRETNGAQVPWESTSLTGFFSFRQTR*
>JCVI_PEP_metagenomic.orf.1132048548147.1 /orf_id=JCVI_ORF_metagenomic.orf.1132048548146.1 /read_id=G9ALM7U01DJSDZ /begin=2 /end=362 /orientation=1 /5_prime_stop=0 /5_prime_loc=NA /3_prime_stop=TGA /ttable=11 /length=360 /read_defline=""
TTDVYVFYSGHGLPMPEGKGLYLVPPRADREVIDDTAIPFSKLNAAITLAKPKSVTIFLD
SCYSGQARSGETLVANARPVQLKSDSRYFPENFTVITASQNDQISSSNPELQHGIFSYY*
>JCVI_PEP_metagenomic.orf.1132050852956.1 /orf_id=JCVI_ORF_metagenomic.orf.1132050852955.1 /read_id=G9ALM7U02JZ87U /begin=0 /end=462 /orientation=1 /5_prime_stop=0 /5_prime_loc=NA /3_prime_stop=0 /ttable=11 /length=462 /read_defline=""
PRPRRAFVMTIGVDAYAEKRLNLNFAVADARLISERLAAFPGYEMRHASLTTTATRAVTS
EHIQNALSLLGGLQVEAAREMLTAAGHDVAQLEEASPDDVVIISFSGHGFADKSGNFALL
PSDARWPLNSTGPALDTTVTADDLTLWLRYINAG
>JCVI_PEP_metagenomic.orf.1132050973360.1 /orf_id=JCVI_ORF_metagenomic.orf.1132050973359.1 /read_id=G9ALM7U01CQKQD /begin=0 /end=498 /orientation=1 /5_prime_stop=0 /5_prime_loc=NA /3_prime_stop=0 /ttable=11 /length=498 /read_defline=""
KNVPKLQNAVGDSKAISSLLSGLGYEVLMFYDLNEKQFKGALRQFKQRLKGGEEVVFFFA
GHGVQIGSANYLLPTDVGSDNEEQIRDEGIPLQRVLDDFSESKVKFSLAMVDACRDNPFK
STGRSIGGRGLAATSAATGQMIIFSAGTGQQALDRLGNNDKARNGL
>JCVI_PEP_metagenomic.orf.1132049402726.1 /orf_id=JCVI_ORF_metagenomic.orf.1132049402725.1 /read_id=G9ALM7U02IHQTU /begin=0 /end=438 /orientation=1 /5_prime_stop=0 /5_prime_loc=NA /3_prime_stop=TGA /ttable=11 /length=438 /read_defline=""
IPVDADIRREHEVEDQAFDAGNILRMMESLQGTEKKRVNIMIVDACRNNDLARSWRSTNR
GLARMDAPTGSFISFATAPGQVASDGNGRNSPFTKHLLEALKRPNIPIELVFKEVRRNVM
DETGGDQVPWENSSLVGDFYFTVAR*
>JCVI_PEP_metagenomic.orf.1132049552036.1 /orf_id=JCVI_ORF_metagenomic.orf.1132049552035.1 /read_id=G9ALM7U01BK0P3 /begin=0 /end=274 /orientation=-1 /5_prime_stop=0 /5_prime_loc=NA /3_prime_stop=0 /ttable=11 /length=274 /read_defline=""
AFVITICAVPALAQTRHALVVGVDMYSELPQLNRAGADARAIEATLSQIGVQTTLVLNPD
RQTLLKRLDTFSTSLGRGDEAIFFSRVTGSKX
>JCVI_PEP_metagenomic.orf.1132050205008.1 /orf_id=JCVI_ORF_metagenomic.orf.1132050205007.1 /read_id=G9ALM7U01AFNY4 /begin=1 /end=239 /orientation=1 /5_prime_stop=0 /5_prime_loc=NA /3_prime_stop=0 /ttable=11 /length=238 /read_defline=""
SAAIENESLYLGDILSIIEKRRPKLAVVILDACRDNPFKNEKIASIGKGLARVDPPSSTV
VFTSTRPGGVASDGSGENGX
>JCVI_PEP_metagenomic.orf.1132054180404.1 /orf_id=JCVI_ORF_metagenomic.orf.1132054180403.1 /read_id=G9ALM7U01ATBD3 /begin=0 /end=502 /orientation=-1 /5_prime_stop=0 /5_prime_loc=NA /3_prime_stop=0 /ttable=11 /length=502 /read_defline=""
AQGFTDINILTDLTANKATRDNILAEFKTLLVNSQAGDLLVFCYSGHGSYVFDRNGDEAD
GRDEMIVSCDLQGIVDDELKALIQTHLKADVTLFAMFDSCFSGSVLDLKYQYLDTLNYDN
YTENDKQLETNGNVFMISGCTDNQTSADAFINNNACGAMTWSLLEATX
>JCVI_PEP_metagenomic.orf.1132053958220.1 /orf_id=JCVI_ORF_metagenomic.orf.1132053958219.1 /read_id=G9ALM7U02GNNL4 /begin=0 /end=230 /orientation=-1 /5_prime_stop=TAA /5_prime_loc=254 /3_prime_stop=0 /ttable=11 /length=230 /read_defline=""
LPGKTKLVFLDACRDNPLLQVASRSVSRGLAPISVSQGTLISYATKDGSVAADGDGKNSP
FTKALLQHIDAPEDIAV
>JCVI_PEP_metagenomic.orf.1132054016370.1 /orf_id=JCVI_ORF_metagenomic.orf.1132054016369.1 /read_id=G8KGLNH01BGIXA /begin=0 /end=327 /orientation=-1 /5_prime_stop=0 /5_prime_loc=NA /3_prime_stop=0 /ttable=11 /length=327 /read_defline=""
ASTLSYWYSAYQGSARLDNPINDAQAMAVKLRQMGFKVTTIENATRSKLVSALVGFNRSA
SATDVSMFFYAGHAAQISGINYMLPTDINMNDLSEVPLHGISLNSVIDQ
>JCVI_PEP_metagenomic.orf.1132053908812.1 /orf_id=JCVI_ORF_metagenomic.orf.1132053908811.1 /read_id=G9ALM7U02G4IA0 /begin=2 /end=505 /orientation=1 /5_prime_stop=0 /5_prime_loc=NA /3_prime_stop=0 /ttable=11 /length=503 /read_defline=""
VIGNGSYRSSPLKNPRNDVQAMTTALTRAGFEVMAHNDLDFRAMRNAIREFGDKLTRYDV
GLFYYSGHGVQVEGNNYLIPVDSDIRRVDEITTSSLNANFVLAKMESAQNKLNLVVLDAC
RDSPLGSMSRGMTRGLSSMDAAKGTMIAFSTAPGEVALDGEGDNSPYT
>JCVI_PEP_metagenomic.orf.1132054227174.1 /orf_id=JCVI_ORF_metagenomic.orf.1132054227173.1 /read_id=G8KGLNH02F32PR /begin=29 /end=375 /orientation=1 /5_prime_stop=TAA /5_prime_loc=8 /3_prime_stop=0 /ttable=11 /length=346 /read_defline=""
IGKGLARVDPPSSTVIFYATRPGGVASDGSGENGLFTQALLNEVSDPKASLEVLFRRVST
SVYKTSKGEQEPWIEGVIRQEFTIAQLEPGSLPSVLARLKGICLSLPHCQMQLTKX
>JCVI_PEP_metagenomic.orf.1132054255846.1 /orf_id=JCVI_ORF_metagenomic.orf.1132054255845.1 /read_id=G9ALM7U01CW4IP /begin=0 /end=444 /orientation=1 /5_prime_stop=0 /5_prime_loc=NA /3_prime_stop=0 /ttable=11 /length=444 /read_defline=""
EFSEYAIRALGIKPEKIKMLLDDEADEVNIVKAFENWLPIQVNKDKTDVYVFYSGHGLPA
PDGKSLYFLPHGVDKELLSRTAVGQNEIVAALSAAKPKSVTMFIDACYSGQTRGGDVLVA
NAKPVSLKSDKNAYPANFTVITASTSDQ
>JCVI_PEP_metagenomic.orf.1132048652029.1 /orf_id=JCVI_ORF_metagenomic.orf.1132048652028.1 /read_id=G9ALM7U01A4N6P /begin=2 /end=132 /orientation=1 /5_prime_stop=0 /5_prime_loc=NA /3_prime_stop=0 /ttable=11 /length=130 /read_defline=""
GFDVIEVKDATLKQMREATRRFADRLEVSDVGLVYYSGHGIGGX
>JCVI_PEP_metagenomic.orf.1132054720148.1 /orf_id=JCVI_ORF_metagenomic.orf.1132054720147.1 /read_id=G8KGLNH02IXP18 /begin=0 /end=187 /orientation=-1 /5_prime_stop=0 /5_prime_loc=NA /3_prime_stop=0 /ttable=11 /length=187 /read_defline=""
PAALTLINACATKAAILAAWQQQLGASKAGDTLLLYFAGHGSRFINEDGSQASGFNSTLM
PHX
>JCVI_PEP_metagenomic.orf.1132053958948.1 /orf_id=JCVI_ORF_metagenomic.orf.1132053958947.1 /read_id=G9ALM7U01CT2P0 /begin=0 /end=234 /orientation=1 /5_prime_stop=0 /5_prime_loc=NA /3_prime_stop=TGA /ttable=11 /length=234 /read_defline=""
AGSFISFATAPGQVASDGQGRNSPYTKHLLQALKQPGMPIEQVFKQVRRKVMAETAGEQV
PWENSSLVGDFYFTVAR*
>JCVI_PEP_metagenomic.orf.1132052916850.1 /orf_id=JCVI_ORF_metagenomic.orf.1132052916849.1 /read_id=G9ALM7U01DXI4F /begin=0 /end=435 /orientation=-1 /5_prime_stop=0 /5_prime_loc=NA /3_prime_stop=0 /ttable=11 /length=435 /read_defline=""
KVTTVENADRTKLVSSLVKFSASAADSDLTLFFYAGHGVQISGTNYMLPTDTNLNQIGGV
ALHGISLNSVVEQFLPGKTKLVFLDACRDNPLLQLASRSVSRGLAPISVSQGTLISYATK
DGSVAADGDGKNSPFTKALLQYIDD
>JCVI_PEP_1132059100747 /oldId=G8KGLNH02HMKGP_1_173_- /frames=1 /score=1.313489
AVESFTQGIQGGDEVVVFYAGHGVQKKIGSYLLPTDIEVNSESEVEKTAYDLLTLT
>JCVI_PEP_1132059114023 /oldId=G9ALM7U01BCSPZ_1_347_- /frames=1 /score=1.344194
VLLTNHGEHSQDALIIGINYNFSIKSNQLHGCIHDAMRIKNMLVNSLGFSNDNIETLTDE
KENITTHQRIKKSMDDLKSRSLRTQDELWIYYSGHGNAIIDNNGDENDGKDSVI
>JCVI_PEP_1132059117040 /oldId=G8KGLNH02G41C0_1_180_- /frames=2 /score=1.301121
VLRNFTGKLDDDVGXFYFSGHGIQADNRNFLIPVAENVKKTSEVPYEGIDVNRVMDNL
>JCVI_PEP_1132059133489 /oldId=G9ALM7U02JYTUR_1_454_+ /frames=3 /score=1.385138
RTAIKQSELVSALQAANPKSVTLFMDACYSGQIRTGETLLASARPIVIAPRASSFPSNFT
VITASAPDQLASSSPDLKHGVFSYYLMKGMEGEADQNKDGRITVQEMQSYLKDSVGRKAM
SMNRTQQPQVVGDQSRVLVEVQMIQHSIGM
>JCVI_PEP_1132059151144 /oldId=G9ALM7U01E4J8A_1_401_+ /frames=2 /score=1.373096
SEFIDDLPSLLAKLPASKPNPRIHVLAIGINDYSDVPNVPFADRSALQFAELTKKLFGAQ
SQNVVVLTNAEATSGRLRGRLRTLLNRLEPRDQLLIYYAGHGVPSKDGKSAYLLAPTAGQ
EVTKSQIFVLVA
>JCVI_PEP_1132059152931 /oldId=G9ALM7U01A3GW8_1_353_+ /frames=3 /score=1.261346
LLVSRLGFSPESITLLTDDAPDPRAWPTRSNVLWHAHALAAGAGAGDSLFFSFSGHGSQS
FDPTGDEGDSMNETLLPCDHEVAGQIVDDELTLVRVAGWEGGRARRARRARRAHTP
>JCVI_PEP_1132059169262 /oldId=G8KGLNH02HU4LO_1_152_- /frames=1 /score=1.345264
GFDVIEVKDATLNKMREATRRFADRLEVSDVGLVYYSGHGIEVKGKNYL
>JCVI_PEP_1132059209259 /oldId=G9ALM7U01CSZ8N_1_454_+ /frames=6 /score=1.397294
LANSRGVTVEYKASEANNAAVAGSMQLYTNSYALVIGIDDYSNGWPKVANGVNDARKVAA
ALEGKGFEVTLRIVNINHIYPEFQSILIGTFLSSECLNDKIYSEDGQCLKAIDLAAYRLR
VDHLGDLGQAEVIWLFIQTCFRIEWQIVG
>JCVI_PEP_1132059278805 /oldId=G9ALM7U02F6V9X_1_415_- /frames=1 /score=1.304573
NTPNPDWNLKYAAKDARDVLARTKDQAGDNYGEVKELLLTDKDVTKESIAKIKDFLSGAT
IDDTVLMFVAGHGLLDSKYDYYFGTTDIDFNNPAAAGIAFEEFDDLLADLPSLKKSLLID
TCHAGELDEEEKTLLAS
>JCVI_PEP_1132059291292 /oldId=G9ALM7U02IOVYP_1_238_- /frames=1 /score=1.374846
GVKHDIKSAAQIARTMGVAPENITYLRDTDATAQNIRLAFRSKEKRMRQGDRAFVYYSGH
GTRWIDTSFDSNACTEGL
>JCVI_PEP_1132059320883 /oldId=G9ALM7U02H9IDV_1_438_- /frames=1 /score=1.362864
GDLEKPGPDERRVAQAAAKEAELTAARLENERLRQQLQSSQAQPSIDKTSTNAVVQTSKP
SDSKISAVVKRHALIIGNNDYRNVPKLDNAVGDSKAISSLLGKLGYEVLTLNDLNEKQFK
GALRQFNQRLEGGEEVVFLCWAWCS
>JCVI_PEP_1132059067568 /read_id=G8KGLNH01ED0QT /begin=0 /end=214 /simbegin=0 /simend=211 /maxend=211 /orientation=1 /5_prime_stop=0 /5_prime_loc=0 /3_prime_stop=0 /ttable=11 /frameshifts=1 /stops=1 /identity=40.8 /length=71 /prefix=0 /postfix=0 /alignment=211;;1;;40.8;;G8KGLNH01ED0QT;;0;;211;;0;;gi|118591642|ref|ZP_01549038.1|;;45;;116;;0;;29;;42;;71;;0;;0;;211;;417;;0;;0;;BLASTX;;1;;0;;x;;1;;2e-06;;113;;3.59;;VIGNAAYK\\K*IHLKNPVNDSNDMARSLRAVGFEVIEANNATLVAMREATRRFADKLVNSDVGLVYYSGHGI;;VIGNSAYE KIGRLGNPARDADLVAKSLEAVGFEVAVHFDLDEDGLGKVLDDLADRAPELDVAVLYFAGHGI;;G8KGLNH01ED0QT /offset=0 /length=211 /full_length=211;;gi|118591642|ref|ZP_01549038.1| hypothetical protein SIAM614_21902 [Stappia aggregata IAM 12614] >gi|118435635|gb|EAV42280.1| hypothetical protein SIAM614_21902 [Stappia aggregata IAM 12614] /offset=0 /length=417 /full_length=417
VIGNAAYKK*IHLKNPVNDSNDMARSLRAVGFEVIEANNATLVAMREATRRFADKLVNSD
VGLVYYSGHGI
>JCVI_PEP_1132056426562 /read_id=G8KGLNH01DV3MZ /begin=2 /end=318 /simbegin=35 /simend=309 /maxend=320 /orientation=-1 /5_prime_stop=0 /5_prime_loc=0 /3_prime_stop=0 /ttable=11 /frameshifts=2 /stops=0 /identity=35.8 /length=105 /prefix=KKD /postfix=DYDVTVNAFSV /alignment=274;;0;;35.8;;G8KGLNH01DV3MZ;;35;;309;;1;;gi|118591642|ref|ZP_01549038.1|;;42;;133;;0;;33;;58;;92;;1;;1;;320;;417;;0;;0;;BLASTX;;0;;0;;x;;2;;3e-08;;128;;3.75;;YALVIGNSSYEK-GLLKNPVK//DALLISETL\KSLGFDVILKTNIANIKEFNDAVKEFGERRNQYNVGFIYYAGHAVQIDNVNYLLATTEEYKT;;FALVIGNSAYEKIGRLGNPAR DADLVAKSL EAVGFEVAVHFDLDE-DGLGKVLDDLADRAPELDVAVLYFAGHGIQKDGENYLIPVDAQLKS;;G8KGLNH01DV3MZ /offset=0 /length=320 /full_length=320;;gi|118591642|ref|ZP_01549038.1| hypothetical protein SIAM614_21902 [Stappia aggregata IAM 12614] >gi|118435635|gb|EAV42280.1| hypothetical protein SIAM614_21902 [Stappia aggregata IAM 12614] /offset=0 /length=417 /full_length=417
KKDYALVIGNSSYEKGLLKNPVKDALLISETLKSLGFDVILKTNIANIKEFNDAVKEFGE
RRNQYNVGFIYYAGHAVQIDNVNYLLATTEEYKTDYDVTVNAFSV
>JCVI_PEP_1132057199836 /read_id=G9ALM7U02G8I84 /begin=0 /end=486 /simbegin=18 /simend=483 /maxend=488 /orientation=1 /5_prime_stop=0 /5_prime_loc=0 /3_prime_stop=0 /ttable=11 /frameshifts=2 /stops=2 /identity=35.9 /length=162 /prefix=EVQSSP /postfix=L /alignment=465;;0;;35.9;;G9ALM7U02G8I84;;18;;483;;0;;gi|118591642|ref|ZP_01549038.1|;;59;;220;;0;;59;;83;;164;;2;;2;;488;;417;;0;;0;;BLASTX;;2;;0;;x;;2;;7e-15;;188;;3.69;;NPRNDAKAISAKLRSLGF*GHRSQSTPLARRW*AACLSLARASRERLNVTL/VFYAGHGVQISGLNYMIPVDTNLSDISEATLQAISLNSVVERYLPGKTKLVFL\DACRDNP----LMTAS-----SRGVTRGLAPINVSEGTLISYATKDGQTAADGTGQKNSP;;NPARDADLVAKSLEAVGF--EVAVHFDLDEDGLGKVLDDLADRAPELDVAV LYFAGHGIQKDGENYLIPVDAQLKSPTSIERETVSLRSFMEVMEEVPISLLFL DACRNNPFAEQLLSQSSSDGRSAGITRGLAPIRTVGDMLVTFATLPNSVAKDGAGQ-NSP;;G9ALM7U02G8I84 /offset=0 /length=488 /full_length=488;;gi|118591642|ref|ZP_01549038.1| hypothetical protein SIAM614_21902 [Stappia aggregata IAM 12614] >gi|118435635|gb|EAV42280.1| hypothetical protein SIAM614_21902 [Stappia aggregata IAM 12614] /offset=0 /length=417 /full_length=417
EVQSSPNPRNDAKAISAKLRSLGF*GHRSQSTPLARRW*AACLSLARASRERLNVTLVFY
AGHGVQISGLNYMIPVDTNLSDISEATLQAISLNSVVERYLPGKTKLVFLDACRDNPLMT
ASSRGVTRGLAPINVSEGTLISYATKDGQTAADGTGQKNSPL
>JCVI_PEP_1132057210214 /read_id=G9ALM7U01BOLHO /begin=1 /end=494 /simbegin=31 /simend=479 /maxend=495 /orientation=-1 /5_prime_stop=0 /5_prime_loc=0 /3_prime_stop=0 /ttable=11 /frameshifts=1 /stops=0 /identity=32 /length=164 /prefix=AHGIR /postfix=RNSALGELIG /alignment=448;;2;;32;;G9ALM7U01BOLHO;;31;;479;;1;;gi|118591642|ref|ZP_01549038.1|;;95;;252;;0;;51;;83;;159;;1;;1;;495;;417;;0;;0;;BLASTX;;0;;0;;x;;1;;2e-19;;228;;3.87;;EFGDKLMRYDVGLFYYSGHGVQVEGNNYLIPVDSDIHGADEITTSSLNANFILAKMESAQNKLNLVVLDACRDTPLG----------GVTRGLNRGLSSMDAAKGTMIAFSTAPGEVAMDGEGENSPYTKHLSTAIQRRGAV/LEQVFKEVRRNVVARPD;;DLADRAPELDVAVLYFAGHGIQKDGENYLIPVDAQLKSPTSIERETVSLRSFMEVMEEV--PISLLFLDACRNNPFAEQLLSQSSSDGRSAGITRGLAPIRTVGDMLVTFATLPNSVAKDGAGQNSPFAKALARHVNTPDAE VSVLMKRVTRDVMAETD;;G9ALM7U01BOLHO /offset=0 /length=495 /full_length=495;;gi|118591642|ref|ZP_01549038.1| hypothetical protein SIAM614_21902 [Stappia aggregata IAM 12614] >gi|118435635|gb|EAV42280.1| hypothetical protein SIAM614_21902 [Stappia aggregata IAM 12614] /offset=0 /length=417 /full_length=417
AHGIREFGDKLMRYDVGLFYYSGHGVQVEGNNYLIPVDSDIHGADEITTSSLNANFILAK
MESAQNKLNLVVLDACRDTPLGGVTRGLNRGLSSMDAAKGTMIAFSTAPGEVAMDGEGEN
SPYTKHLSTAIQRRGAVLEQVFKEVRRNVVARPDRNSALGELIG
>JCVI_PEP_1132056449706 /read_id=G9ALM7U01BF4MX /begin=1 /end=406 /simbegin=31 /simend=394 /maxend=407 /orientation=1 /5_prime_stop=0 /5_prime_loc=0 /3_prime_stop=0 /ttable=11 /frameshifts=2 /stops=0 /identity=35.6 /length=136 /prefix=ITRNNANLRS /postfix=REEM /alignment=363;;1;;35.6;;G9ALM7U01BF4MX;;31;;394;;0;;gi|118591642|ref|ZP_01549038.1|;;89;;214;;0;;47;;69;;132;;3;;1;;407;;417;;0;;0;;BLASTX;;0;;0;;x;;2;;3e-13;;172;;3.81;;LQQAVRDSSDEFKKSDIGLIYYSGHGVETKGQNYLIPVDADIKKDTN\LSAQAYPASQLTEMMEEVQSSDDKKRVAILILDACRDNP----LTRSWRSSGR--GLAR\\GWMPSRA----FIRSLTSPGSVASDG;;LGKVLDDLADRAPELDVAVLYFAGHGIQKDGENYLIPVDAQLKSPTS IERETVSLRSFMEVMEEVP-------ISLLFLDACRNNPFAEQLLSQSSSDGRSAGITR GLAPIRTVGDMLVTFATLPNSVAKDG;;G9ALM7U01BF4MX /offset=0 /length=407 /full_length=407;;gi|118591642|ref|ZP_01549038.1| hypothetical protein SIAM614_21902 [Stappia aggregata IAM 12614] >gi|118435635|gb|EAV42280.1| hypothetical protein SIAM614_21902 [Stappia aggregata IAM 12614] /offset=0 /length=417 /full_length=417
ITRNNANLRSLQQAVRDSSDEFKKSDIGLIYYSGHGVETKGQNYLIPVDADIKKDTNLSA
QAYPASQLTEMMEEVQSSDDKKRVAILILDACRDNPLTRSWRSSGRGLARGWMPSRAFIR
SLTSPGSVASDGREEM
>JCVI_PEP_1132042285030 /read_id=G9ALM7U01EDZCL /begin=2 /end=406 /simbegin=20 /simend=406 /maxend=407 /orientation=-1 /5_prime_stop=0 /5_prime_loc=0 /3_prime_stop=0 /ttable=11 /frameshifts=2 /stops=1 /identity=36.1 /length=135 /prefix=0 /postfix=KSTGRS /alignment=386;;1;;36.1;;G9ALM7U01EDZCL;;20;;406;;1;;gi|118591642|ref|ZP_01549038.1|;;41;;169;;0;;47;;68;;130;;1;;1;;407;;417;;0;;0;;BLASTX;;1;;0;;x;;2;;9e-11;;151;;3.75;;RLALIIGT\\QYYKNVPRLQNAIGDSKAVAGLLAR/LGYEVQSLSDLTKNNLRPHCETSSND*EEVKRCFL-FAGHGVQIGSANYLLPTDVGSDSEDQIQDEGIPLQRVLDDFSESKVKFSLAMVDACRDNPF;;RFALVIGN SAYEKIGRLGNPARDADLVAKSLEA VGFEVAVHFDLDEDGLGKVLDDLADRAPELDVAVLYFAGHGIQKDGENYLIPVDAQLKSPTSIERETVSLRSFMEVMEE--VPISLLFLDACRNNPF;;G9ALM7U01EDZCL /offset=0 /length=407 /full_length=407;;gi|118591642|ref|ZP_01549038.1| hypothetical protein SIAM614_21902 [Stappia aggregata IAM 12614] >gi|118435635|gb|EAV42280.1| hypothetical protein SIAM614_21902 [Stappia aggregata IAM 12614] /offset=0 /length=417 /full_length=417
RLALIIGTQYYKNVPRLQNAIGDSKAVAGLLARLGYEVQSLSDLTKNNLRPHCETSSND*
EEVKRCFLFAGHGVQIGSANYLLPTDVGSDSEDQIQDEGIPLQRVLDDFSESKVKFSLAM
VDACRDNPFKSTGRS
>JCVI_PEP_1132042279622 /read_id=G9ALM7U02HQY8K /begin=1 /end=380 /simbegin=64 /simend=320 /maxend=422 /orientation=1 /5_prime_stop=0 /5_prime_loc=0 /3_prime_stop=TAG /ttable=11 /frameshifts=1 /stops=0 /identity=41.1 /length=126 /prefix=LQLALVKPSPPQTNAPRRIAH /postfix=VDSNRSGLRRLSKAYRLTRL /alignment=256;;2;;41.1;;G9ALM7U02HQY8K;;64;;320;;0;;gi|118591642|ref|ZP_01549038.1|;;43;;128;;0;;35;;53;;85;;0;;0;;422;;417;;0;;0;;BLASTX;;0;;0;;x;;1;;6e-13;;170;;3.4;;ALVIGNAAYPGSGRLDNPVNDANAISQKLRSMGFTVTTVTDANRQRLVQSMAQFSPH/AASADISLLYYAGHGVQIFGTNYILPTD;;ALVIGNSAYEKIGRLGNPARDADLVAKSLEAVGFEVAVHFDLDEDGLGKVLDDLADR APELDVAVLYFAGHGIQKDGENYLIPVD;;G9ALM7U02HQY8K /offset=0 /length=422 /full_length=422;;gi|118591642|ref|ZP_01549038.1| hypothetical protein SIAM614_21902 [Stappia aggregata IAM 12614] >gi|118435635|gb|EAV42280.1| hypothetical protein SIAM614_21902 [Stappia aggregata IAM 12614] /offset=0 /length=417 /full_length=417
LQLALVKPSPPQTNAPRRIAHALVIGNAAYPGSGRLDNPVNDANAISQKLRSMGFTVTTV
TDANRQRLVQSMAQFSPHAASADISLLYYAGHGVQIFGTNYILPTDVDSNRSGLRRLSKA
YRLTRL
>JCVI_PEP_1132041495965 /read_id=G9ALM7U01C23MG /begin=0 /end=490 /simbegin=15 /simend=454 /maxend=494 /orientation=1 /5_prime_stop=0 /5_prime_loc=0 /3_prime_stop=TAG /ttable=11 /frameshifts=1 /stops=0 /identity=38.7 /length=163 /prefix=IQQFP /postfix=VERVEGPGGYDH /alignment=439;;1;;38.7;;G9ALM7U01C23MG;;15;;454;;0;;gi|118591642|ref|ZP_01549038.1|;;40;;186;;0;;57;;79;;147;;1;;1;;494;;417;;0;;0;;BLASTX;;0;;0;;x;;1;;6e-20;;232;;3.74;;NRKALVIGNSNYANANPLKNPINDAKSIAAK/LTQIGFDVTLKLDLGGLEMIKTLSAFKLSLTATDISLFYFAGHGVEIDKQNYLIPTDASMSDTEVAKYEAVPLERILSAGSQARELSMVLIDACRDNPFA-ATLSKTRSGGRGLAI;;NRFALVIGNSAYEKIGRLGNPARDADLVAKS LEAVGFEVAVHFDLDEDGLGKVLDDLADRAPELDVAVLYFAGHGIQKDGENYLIPVDAQLKSPTSIERETVSLRSFMEVMEEV-PISLLFLDACRNNPFAEQLLSQSSSDGRSAGI;;G9ALM7U01C23MG /offset=0 /length=494 /full_length=494;;gi|118591642|ref|ZP_01549038.1| hypothetical protein SIAM614_21902 [Stappia aggregata IAM 12614] >gi|118435635|gb|EAV42280.1| hypothetical protein SIAM614_21902 [Stappia aggregata IAM 12614] /offset=0 /length=417 /full_length=417
IQQFPNRKALVIGNSNYANANPLKNPINDAKSIAAKLTQIGFDVTLKLDLGGLEMIKTLS
AFKLSLTATDISLFYFAGHGVEIDKQNYLIPTDASMSDTEVAKYEAVPLERILSAGSQAR
ELSMVLIDACRDNPFAATLSKTRSGGRGLAIVERVEGPGGYDH
>JCVI_PEP_1132058151298 /read_id=G9ALM7U01EOERS /begin=0 /end=470 /simbegin=18 /simend=467 /maxend=467 /orientation=1 /5_prime_stop=0 /5_prime_loc=0 /3_prime_stop=0 /ttable=11 /frameshifts=1 /stops=0 /identity=37.3 /length=155 /prefix=IAPQGK /postfix=0 /alignment=449;;2;;37.3;;G9ALM7U01EOERS;;18;;467;;0;;gi|118591642|ref|ZP_01549038.1|;;41;;183;;0;;56;;82;;150;;1;;2;;467;;417;;0;;0;;BLASTX;;0;;0;;x;;1;;8e-18;;213;;3.89;;RVALVIGNAKY-KFSPLNNPVNDATDMAASLRSVGFDVIEVKDATLKQMRAATRQFADKLEVSDVGLVYYSGHGIEVKGKNYLIPVNADIRREYEVVDQAFDASNLLRMMESLQSGTKKRVNILIVDACRNN//PTQELALHQQRSGSYGRT;;RFALVIGNSAYEKIGRLGNPARDADLVAKSLEAVGFEVAVHFDLDEDGLGKVLDDLADRAPELDVAVLYFAGHGIQKDGENYLIPVDAQLKSPTSIERETVSLRSFMEVMEEVP------ISLLFLDACRNN PFAEQLLSQ--SSSDGRS;;G9ALM7U01EOERS /offset=0 /length=467 /full_length=467;;gi|118591642|ref|ZP_01549038.1| hypothetical protein SIAM614_21902 [Stappia aggregata IAM 12614] >gi|118435635|gb|EAV42280.1| hypothetical protein SIAM614_21902 [Stappia aggregata IAM 12614] /offset=0 /length=417 /full_length=417
IAPQGKRVALVIGNAKYKFSPLNNPVNDATDMAASLRSVGFDVIEVKDATLKQMRAATRQ
FADKLEVSDVGLVYYSGHGIEVKGKNYLIPVNADIRREYEVVDQAFDASNLLRMMESLQS
GTKKRVNILIVDACRNNPTQELALHQQRSGSYGRT
>JCVI_PEP_metagenomic.orf.1132054693530.1 /orf_id=JCVI_ORF_metagenomic.orf.1132054693529.1 /read_id=G9ALM7U01BFIL2 /begin=1 /end=408 /orientation=1 /5_prime_stop=0 /5_prime_loc=NA /3_prime_stop=0 /ttable=11 /length=407 /read_defline=""
AELNRVTESEFIDDLPSLLAKLPASKPNPRIHVLAIGINDYSDVPNVPFADRSALQFAEL
TKKLFGAQSQNVVVLTNAEATSGRLRGRLRTLLNRLEPRDQLLIYYAGHGVPSKDGKSAY
LLAQDGGPGSYQDIQV
>JCVI_PEP_metagenomic.orf.1132062570970.1 /orf_id=JCVI_ORF_metagenomic.orf.1132062570969.1 /read_id=G8KGLNH01BX3TV /begin=0 /end=200 /orientation=-1 /5_prime_stop=0 /5_prime_loc=NA /3_prime_stop=0 /ttable=11 /length=200 /read_defline=""
SKSAQTMAEAMSIPLQNMTFLKDSDATESGFLSAVDDLVKRVRPGDRIFVYYSGHGTRMI
DHEFDPX
>JCVI_PEP_1132078795012 /oldId=G9ALM7U02IGORW_1_509_- /frames=1 /score=1.371732
LFQEDAHGQVFKLGYREKKLTQKIYDLGVEIRGEDSIGQVVFIGRESFSDEVNLCSAPDT
SDLKKFSELEVKAANWALGLFSNKVASRAVQKVQSASSAQVDSSLKEVKDTTGLKAQAPL
PVTIVNYAAINSAHALVIGNSAYPGSAKLANPVNDAKAISAKLRSLGF
>JCVI_PEP_1132078829288 /oldId=G9ALM7U02I1VFN_1_495_- /frames=3 /score=1.286205
PEGGGVPDEQIQVLVDEGATDKNILRNMNLLLQQADSNDVYFVHFSGHGLQNSFLPIDFD
GHLNKVKHAEVKEIFENSKAKYKICIADACHAGGITKAKDIAYAGTSYYYDSFKDAHGGT
AFMLSSKAEEISIENSGLRQGIFTHFLIKGLKGGADQNGDKLV
>JCVI_PEP_1132078863974 /oldId=G9ALM7U02JOUR4_1_366_+ /frames=4 /score=1.269621
EVTRADVLGVLSYLAGFPPEMNQMIRLEDGDKVRNLAETSPDDIVIISFSGHGFATASGQ
FALLPSITLVGRRGRAGNRSVITAEDITIKLGFMKAAVAFIIDACHSGAAVNTPDFKPGP
>JCVI_PEP_1132078977236 /oldId=G9ALM7U01CN7YF_1_436_- /frames=1 /score=1.365666
LVTPHTPAQASGQSSQRCKSHQPKAKAMGFTVTTVTDANRQKLVQSMAQFRRTAAAADIS
LLFYSGHGVQIFGTNYMLPTDVDQTDPAQATIQGVSLNSVVENFLPGKTKLVFFDACRDN
ALQRTTDRSVSKGLAPISAAEGTL
>JCVI_PEP_1132073643622 /read_id=G9ALM7U02HAWCE /begin=2 /end=474 /simbegin=5 /simend=456 /maxend=476 /orientation=-1 /5_prime_stop=0 /5_prime_loc=0 /3_prime_stop=0 /ttable=11 /frameshifts=1 /stops=0 /identity=26.1 /length=157 /prefix=LKPSLH /postfix=A /alignment=451;;0;;26.1;;G9ALM7U02HAWCE;;5;;456;;1;;gi|186683913|ref|YP_001867109.1|;;4;;138;;0;;41;;73;;157;;1;;3;;476;;841;;0;;0;;BLASTX;;0;;0;;x;;1;;2e-06;;113;;3.94;;AIMVGIDSYKDQALALKYA/TKDANDLQKLLEAAAKEYFNVDDTNRVFFYNLTINNKGEIGTTGIKGITPDRGNLIKTLEQIEFVSRPEDIVLLFFAGHGEIVDQNQFLLLTAESTRDNFQGLTMKE-------ILDYMNKIPAGKRVLILDACHSGA;;ALLIGVSEYEPGLTPLPAA TKDVEAIQRVLE------------------NPEIGGFNDVKVL----LNPQRHEMEEAIEILFDNRQKDDLVLLFFSGHG-IKDESGKLYFAARNTRKTDKGVPVRATTVPANFVHEVMSNSRSKREVVILDCCFSGA;;G9ALM7U02HAWCE /offset=0 /length=476 /full_length=476;;gi|186683913|ref|YP_001867109.1| extracellular ligand-binding receptor [Nostoc punctiforme PCC 73102] >gi|186466365|gb|ACC82166.1| Extracellular ligand-binding receptor [Nostoc punctiforme PCC 73102] /offset=0 /length=841 /full_length=841
LKPSLHAIMVGIDSYKDQALALKYATKDANDLQKLLEAAAKEYFNVDDTNRVFFYNLTIN
NKGEIGTTGIKGITPDRGNLIKTLEQIEFVSRPEDIVLLFFAGHGEIVDQNQFLLLTAES
TRDNFQGLTMKEILDYMNKIPAGKRVLILDACHSGAA
>JCVI_PEP_metagenomic.orf.1132060158124.1 /orf_id=JCVI_ORF_metagenomic.orf.1132060158123.1 /read_id=G9ALM7U01DSR05 /begin=0 /end=346 /orientation=-1 /5_prime_stop=0 /5_prime_loc=NA /3_prime_stop=0 /ttable=11 /length=346 /read_defline=""
PGPNNNLVPNPVPNNKPNPRPNPRPNPRPNPRPNPRPNPTPIPLSKKTALLIGINYTGTS
NQLNGCINDTNDVGNYLSSKGFTIKKINDTTPQKPTRSTILAEFKNLLQNSRPGDX
>JCVI_PEP_metagenomic.orf.1132063969006.1 /orf_id=JCVI_ORF_metagenomic.orf.1132063969005.1 /read_id=G9ALM7U02FJ7RD /begin=0 /end=247 /orientation=1 /5_prime_stop=0 /5_prime_loc=NA /3_prime_stop=0 /ttable=11 /length=247 /read_defline=""
NILSEATEGDLIFIYYSGHGSYTIDRNQDELDGKDELIIPLDFNAISDDELKAIIQENLK
EKQLFYCLFDCCHSGTLIDLRYX
>JCVI_PEP_metagenomic.orf.1132064148312.1 /orf_id=JCVI_ORF_metagenomic.orf.1132064148311.1 /read_id=G8KGLNH01AG223 /begin=18 /end=321 /orientation=1 /5_prime_stop=TAA /5_prime_loc=0 /3_prime_stop=0 /ttable=11 /length=303 /read_defline=""
MKRALLIGINYVGTTNVLHGCINDIHSVAAYLRTARNYPDASCVMLSDDTVRKPTRANIL
AAFKELLHGVRAGDEVWFHYSGHGSLQRDNNGDEASGDIGG
>JCVI_PEP_metagenomic.orf.1132064189712.1 /orf_id=JCVI_ORF_metagenomic.orf.1132064189711.1 /read_id=G9ALM7U02IEXTC /begin=0 /end=501 /orientation=-1 /5_prime_stop=0 /5_prime_loc=NA /3_prime_stop=0 /ttable=11 /length=501 /read_defline=""
FTDIKIVTDETLIKPSRENILKEIKNILSEATEGDLIFIYYSGHGSYTIDRSKDELDGKD
ELIIPLDFNAISDDELKAIIQENLKEKTTLFCLFDCCHSGTLLDLRYQCLENLNYDNFTE
NPKNLETKGNVILLSGCRDEQYSYESLVGDKVHGAMSWAFNELTKNN
>JCVI_PEP_metagenomic.orf.1132066206498.1 /orf_id=JCVI_ORF_metagenomic.orf.1132066206497.1 /read_id=G8KGLNH02HT2A9 /begin=0 /end=237 /orientation=-1 /5_prime_stop=0 /5_prime_loc=NA /3_prime_stop=0 /ttable=11 /length=237 /read_defline=""
DDDVANIKTRIETKYDFKNIVVMTDNTTMKPTRNNIINGITNLLKNSSDGDILFLSFSGH
GTNVDDKNGDEKDGKDEMI
>JCVI_PEP_metagenomic.orf.1132065000170.1 /orf_id=JCVI_ORF_metagenomic.orf.1132065000169.1 /read_id=G9ALM7U02JOOGJ /begin=0 /end=469 /orientation=-1 /5_prime_stop=0 /5_prime_loc=NA /3_prime_stop=0 /ttable=11 /length=469 /read_defline=""
PVNDAKAISAKLRSLGFKVTEVIDASRAQMVRSLSKFSETSENADVTLLFYAGHGVQISG
INYMIPVDTNISDISEATLQAISLNSVVERYLPGKTKLVFLDACRDNPLMTASSRGVTRG
LAPINVSEGTLISYATKDGQTAADGTGQKNSPYTAAX
>JCVI_PEP_metagenomic.orf.1132065011070.1 /orf_id=JCVI_ORF_metagenomic.orf.1132065011069.1 /read_id=G8KGLNH02I1YCB /begin=0 /end=186 /orientation=1 /5_prime_stop=0 /5_prime_loc=NA /3_prime_stop=0 /ttable=11 /length=186 /read_defline=""
ASLIYRNMNSAFYNEIKDGKITLLLNEKASISNIKNALQTILSQANDNDYIVFYFSGHGH
RG
>JCVI_PEP_metagenomic.orf.1132064964452.1 /orf_id=JCVI_ORF_metagenomic.orf.1132064964451.1 /read_id=G8KGLNH02GQAOD /begin=0 /end=142 /orientation=-1 /5_prime_stop=0 /5_prime_loc=NA /3_prime_stop=0 /ttable=11 /length=142 /read_defline=""
GRLRAFRTKIKPGDVALVFYAGHGLQINGENYLPAVDADIVGEDDVPX
>JCVI_PEP_metagenomic.orf.1132063339092.1 /orf_id=JCVI_ORF_metagenomic.orf.1132063339091.1 /read_id=G9ALM7U02IMG6B /begin=2 /end=440 /orientation=1 /5_prime_stop=0 /5_prime_loc=NA /3_prime_stop=TAA /ttable=11 /length=438 /read_defline=""
TDANAQTIGLSGYPLETLYSNLGKLSAKSITVILEACFSGASQAGNLFSKSSPIVIRAKK
TMIPKNVKVISAGAVDQMASWEQDNSHGLFTKYFLKAMSGEGDKNNDGKVSDVELKDYLG
ETMTYYARRYYGRDQNVQIMQGISK*
>JCVI_PEP_metagenomic.orf.1132063344966.1 /orf_id=JCVI_ORF_metagenomic.orf.1132063344965.1 /read_id=G8KGLNH01ER8Z6 /begin=0 /end=213 /orientation=1 /5_prime_stop=0 /5_prime_loc=NA /3_prime_stop=0 /ttable=11 /length=213 /read_defline=""
KATELALAQATKAAQEQVKLAAQQQAQVKPAAQIAPQGKRVALVIGNAKYKFSPLNNPVN
DATDMAAVPTL
>JCVI_PEP_1132077084608 /oldId=G9ALM7U01DGL2H_1_473_- /frames=1 /score=1.323608
RFFIDDEIRNLFSSLHPEASLIFISDSCHSGTVTRSFLSAMNSEVRLVPRFIPPTDELAA
RGTRSLDIQSRIFHPENTMNHVLLSGCLPTEFSYDARINGRNNGAMTANLCQILDAHQNI
TINDLYAKLRTRLPGSYPQTPQLEGSDANKAKLIFN
>JCVI_PEP_1132077133239 /oldId=G9ALM7U02HW3AA_1_453_+ /frames=1 /score=1.344976
LTANKATRDNILAEFKTLLVNSQAGDLLVFCYSGHGSYVFDRNGDEADGRDEMIVSCDLQ
GIVDDELKALIQTHLKADVTLFAMFDSCFSGSVLDLKYQYLDTLNYDNYTENDKQLETNG
NSIQISGCTDNQTSADAFINNNACGAMTWS
>JCVI_PEP_1132077159948 /oldId=G8KGLNH02FQY4Z_1_156_+ /frames=1 /score=1.351932
GKRVALVIGNAKYKFSPLNNPVNDATDMAASLRSGGFDVIEVKDANKRQM
>JCVI_PEP_1132077199128 /oldId=G8KGLNH02HHM8P_1_178_+ /frames=2 /score=1.312706
TRNNILEEFKNLINCQAGDLLFFAYSGHGSYAIDRNRDETDGRDELIVSCDLQGVLDD
>JCVI_PEP_metagenomic.orf.1132066555994.1 /orf_id=JCVI_ORF_metagenomic.orf.1132066555993.1 /read_id=G9ALM7U02GN86N /begin=0 /end=459 /orientation=1 /5_prime_stop=0 /5_prime_loc=NA /3_prime_stop=0 /ttable=11 /length=459 /read_defline=""
NDVVLALNLTRDQMMTKLKEFEQEAASADWAAIYYAGHGIELSGVNYMMPIDAELTEANR
ISTQTVNMEYFLNSAQAARTFRLVILDACRNNPYADLVRVASSRGLSRVESVGSAGLSAG
QGLSRVEPEPGTLVVYAAKHGELALDGDGKNSP
>JCVI_PEP_metagenomic.orf.1132079912560.1 /orf_id=JCVI_ORF_metagenomic.orf.1132079912559.1 /read_id=G9ALM7U02GU5Z5 /begin=1 /end=502 /orientation=1 /5_prime_stop=0 /5_prime_loc=NA /3_prime_stop=TAG /ttable=11 /length=501 /read_defline=""
KILSNREISQALQPIGLTADKLMVFYDACHSGGVVGEPMKTRSVRLGQTTLTPKFTGAIS
PDKCSKPSNMRTRSLSGELGRTGLQKENVVFVAASRPSELSFDDPNSGGLATQSFRDCLL
GEAKDLDQSGAVSVAEITVCAQKKLDARLAGQPEILGQKMTVGGNP*
>JCVI_PEP_metagenomic.orf.1132080014926.1 /orf_id=JCVI_ORF_metagenomic.orf.1132080014925.1 /read_id=G9ALM7U01B05BU /begin=106 /end=481 /orientation=-1 /5_prime_stop=0 /5_prime_loc=NA /3_prime_stop=TAA /ttable=11 /length=375 /read_defline=""
PSSAVIDACFSGLGKVEPLSSVKGITVVPVNPELGENMLLLSSSSGNESSVVDDKNQHGL
FTYHLLKILKETQGEIPVNELYERLKKEVGLSAIKNLDKVQTPSILIGNKLKEKLTTKSL
IGNE*
>JCVI_PEP_metagenomic.orf.1132080935910.1 /orf_id=JCVI_ORF_metagenomic.orf.1132080935909.1 /read_id=G9ALM7U01D0DCY /begin=0 /end=488 /orientation=1 /5_prime_stop=0 /5_prime_loc=NA /3_prime_stop=0 /ttable=11 /length=488 /read_defline=""
VIIYLAMLGTVNEQGEPCLLTSTATPFTADETALVPLERLVRSVRDVLPSRVDLLVVIDG
CQQGLGWPLGIADGGFAPAVEAWVRGSRPERTWIMLSAAAGQRPHGDPSEGASVFARHFA
AGLRGAADAKPFGDDNGRVGLGELTAYLDTEVDRWARLHFGEP
>JCVI_PEP_metagenomic.orf.1132086814108.1 /orf_id=JCVI_ORF_metagenomic.orf.1132086814107.1 /read_id=G9ALM7U01C6JJO /begin=1 /end=439 /orientation=-1 /5_prime_stop=0 /5_prime_loc=NA /3_prime_stop=TAA /ttable=11 /length=438 /read_defline=""
QSTSISTQEWVDWINRIPALKQVMIIDACGSGKAVENLISSRDIEPSQRKAIDRMKDRTG
MFILSGCAADAYSYESSQFGHGILTYSLLQGMKGAALKQEEFLDVAYLFNYSREVVPQLA
EGIGGIQVPQMLLPKNGSFDIGIFN*
>JCVI_PEP_metagenomic.orf.1132082444244.1 /orf_id=JCVI_ORF_metagenomic.orf.1132082444243.1 /read_id=G9ALM7U01EXZF2 /begin=1 /end=323 /orientation=1 /5_prime_stop=0 /5_prime_loc=NA /3_prime_stop=0 /ttable=11 /length=322 /read_defline=""
FSDGSLGFEPQRYHNVSSSFIYGKLTETASNLDENATLLLYFNSHGGGSGNRFAMTAREG
SFKFSKALDSLKKSNKKIRRLLIFVDTCHAEGSIQDSLNQNGQLLKTX
>JCVI_PEP_metagenomic.orf.1132083261620.1 /orf_id=JCVI_ORF_metagenomic.orf.1132083261619.1 /read_id=G9ALM7U02G76F5 /begin=1 /end=445 /orientation=1 /5_prime_stop=0 /5_prime_loc=NA /3_prime_stop=0 /ttable=11 /length=444 /read_defline=""
KYEDQPNAQIAEQIADMYEDSFSDPKHLEEAKKWYVLSQKMQGSDTDLRLHRIEKIISGQ
YVKNMPDMQNSIEELFELRINTFPTDLDKPSIESYKPIITSNKPALYALVIGNSQYQSGR
LNNALNDASLMATKLRSFGFNVTYASTR
>JCVI_PEP_1132089229333 /oldId=G9ALM7U01A8M3S_1_421_- /frames=1 /score=1.388966
GVGGAVRDVCSTASLSVNYNLRRFPFVDLQLHGRRKTEIXKNQDDIDLVLAEEHNAKRKQ
AELEAQLAAVQQAQVRPVAPAGPTLSVHAIVIGNGAYQGSGRLDNPINDARAISAKLKGM
GFKVTLVENADRTKLVSNL
>JCVI_PEP_1132089232734 /oldId=G8KGLNH02FXPMR_1_347_- /frames=2 /score=1.313041
AEKRLVCTAETDSRRCFIAAVGVSEYNDSFNLKFAAKDAEDMSKALAAKAQHRGYQPEVM
VVKNAEVDGALVGKLRDFLSKAGTDDEVVLFFAGHGLLDKDLEYHFARHDTDFD
>JCVI_PEP_1132089299815 /oldId=G9ALM7U01AYDYC_128_431_+ /frames=5 /score=1.319403
DWATDSDADEKPRGTALQAALAERSLVGAQTDALLIYLVDHGRVSGSDGLFLLSESESVR
GTELDAWLDALQRRGRGLSVVVVVECCFGGRVAGPLGQ
>JCVI_PEP_1132090899091 /read_id=G8KGLNH02H7WX5 /begin=1 /end=297 /simbegin=25 /simend=297 /maxend=298 /orientation=-1 /5_prime_stop=0 /5_prime_loc=0 /3_prime_stop=0 /ttable=11 /frameshifts=1 /stops=0 /identity=87.9 /length=99 /prefix=0 /postfix=PLRVPSPR /alignment=272;;0;;87.9;;G8KGLNH02H7WX5;;25;;297;;1;;gi|163796996|ref|ZP_02190952.1|;;206;;297;;0;;80;;88;;91;;0;;0;;298;;427;;0;;0;;BLASTX;;0;;0;;x;;1;;1e-40;;407;;3.66;;TLVTAAAADQ\VASWDETARLGLFTRHLLDALNGAADRGRDGDRDGRVTLGELERYLDDEMTYAARRQFRRVQQASVSGDPKAVLVAALPRA;;TLITAAAGDQ VASWDETARLGLFTRHLLDAMNGAADRGRDGNQDGRVTLGEVERYLDDEITYAARRQFRRVQQASVSGDPKTVLVAAVPKA;;G8KGLNH02H7WX5 /offset=0 /length=298 /full_length=298;;gi|163796996|ref|ZP_02190952.1| hypothetical protein BAL199_19773 [alpha proteobacterium BAL199] >gi|159177743|gb|EDP62294.1| hypothetical protein BAL199_19773 [alpha proteobacterium BAL199] /offset=0 /length=427 /full_length=427
TLVTAAAADQVASWDETARLGLFTRHLLDALNGAADRGRDGDRDGRVTLGELERYLDDEM
TYAARRQFRRVQQASVSGDPKAVLVAALPRAPLRVPSPR
>JCVI_PEP_1132090937302 /read_id=G9ALM7U02HN0WU /begin=0 /end=478 /simbegin=72 /simend=475 /maxend=477 /orientation=1 /5_prime_stop=0 /5_prime_loc=0 /3_prime_stop=0 /ttable=11 /frameshifts=3 /stops=0 /identity=36.2 /length=158 /prefix=ANEEAAKAEQVAAAPTAVETPAKP /postfix=0 /alignment=403;;1;;36.2;;G9ALM7U02HN0WU;;72;;475;;0;;gi|163798185|ref|ZP_02192119.1|;;27;;161;;0;;49;;73;;135;;1;;1;;477;;766;;0;;0;;BLASTX;;0;;0;;x;;3;;3e-13;;173;;3.39;;VVMARRRALVVGNEN/YKNVPVLENAAEDARAMAVALTGLGYEV-DTHIDLTERGFKRALRDFRADLNGG\EEVLFFFAGHGVQLGNSNFLLPTDLGSDSAEQVKDESIELQKGAQRLGGSEDQVR/LAVIDACRDNP;;VAAESRVALVIGNAG YQHAKSLRNPGNDASAVAERLRGLGFSVVELRSDLDYARMRQALLTFRRAAEGA DIAALFYAGHGIEVDGRNYLVPVDARLASAVDAEFEAVPLDLALTAVSGAR-KLR LVILDACRDNP;;G9ALM7U02HN0WU /offset=0 /length=477 /full_length=477;;gi|163798185|ref|ZP_02192119.1| hypothetical protein BAL199_00165 [alpha proteobacterium BAL199] >gi|159176522|gb|EDP61102.1| hypothetical protein BAL199_00165 [alpha proteobacterium BAL199] /offset=0 /length=766 /full_length=766
ANEEAAKAEQVAAAPTAVETPAKPVVMARRRALVVGNENYKNVPVLENAAEDARAMAVAL
TGLGYEVDTHIDLTERGFKRALRDFRADLNGGEEVLFFFAGHGVQLGNSNFLLPTDLGSD
SAEQVKDESIELQKGAQRLGGSEDQVRLAVIDACRDNP
>JCVI_PEP_metagenomic.orf.1132095858350.1 /orf_id=JCVI_ORF_metagenomic.orf.1132095858349.1 /read_id=G8GNNDP02JNOY7 /begin=1 /end=391 /orientation=1 /5_prime_stop=0 /5_prime_loc=NA /3_prime_stop=0 /ttable=11 /length=390 /read_defline=""
EAGSNIVSQNTAYSFYEGEVYVLLVGVSNYINHREPLQYPDNDALNLFAFLRSPEGGAIP
SKNIINLVDKVATRRNILDSLNAMLGRVTKKDMVIFYFSGHGIKGAFLPIDYDGTYEKVL
YHHEIYSALQ
>JCVI_PEP_metagenomic.orf.1132097790206.1 /orf_id=JCVI_ORF_metagenomic.orf.1132097790205.1 /read_id=G8GNNDP01EN57H /begin=0 /end=446 /orientation=1 /5_prime_stop=0 /5_prime_loc=NA /3_prime_stop=0 /ttable=11 /length=446 /read_defline=""
LQGTGLNILLIFDINRAFGTQADAPVGQEIIELAEKMQIGAIISCQPDEFSHESTELGHS
FFTAALLEALSSGKGYNFADLAAYLTYLTPKLCQHHWRPVQNPVTVIPSLSLDILPVLTL
DENSEAIIFPEESFAMITTAPPLENNSRL
>JCVI_PEP_metagenomic.orf.1132098756364.1 /orf_id=JCVI_ORF_metagenomic.orf.1132098756363.1 /read_id=G8GNNDP01DQMNU /begin=0 /end=420 /orientation=-1 /5_prime_stop=0 /5_prime_loc=NA /3_prime_stop=0 /ttable=11 /length=420 /read_defline=""
AYCYIGTDARLNGCITDAKNIEVLLKANNFNDTKLITDETNIKPTKDNMLKEIKKIISEA
IEGDLIFIYYSGHGTQELDKGLDEIDGLDELIAPLDFMNGRKFIKDDELKLIIQENLKAN
VNLFCLFDCCTSGTMLDLRY
>JCVI_PEP_1132109961685 /oldId=G8GNNDP02GTDXI_141_511_- /frames=2 /score=1.318425
HTDFIELEAYFLXPPGQGSNILTSSSGSEFSMESDAWQNGLFTFSFLNALRDEKTDANGD
KAVSFSEAAAAVQDKSEDASGGQQRPITRGVNREAEVALASFGPPVASTPTKEKTSGWWP
F
>JCVI_PEP_1132110040407 /oldId=G8GNNDP02HWMYR_1_411_- /frames=2 /score=1.260707
SLKQKRHSIALLQYNTITILTSTTNKLKSDIESVNKISILPIKISRKKALIFGLNYIGTS
SQLNGCINDAKLIENRIKTSGFTDIKIVTDETLIKPSRENILKEIKNILSEATEGDLIFI
YYSGHGSYTIDRSKD
>JCVI_PEP_1132110078953 /oldId=G8GNNDP01DVO1F_1_420_+ /frames=1 /score=1.325960
HVVCSDEAVDIEFTQMLGGALADILCALKRTKDAMDRSVAKEKYLFFNFSGHGTQVADED
GDEEDGLDEALCPSDFEDAGTLTDDVLCAWLESLPAHRLFAVCDCCHSGTCLDLGEFDGV
FVSGCRDDEVLRMLEMDSR
>JCVI_PEP_1132110737025 /read_id=G8GNNDP01D40DH /begin=1 /end=497 /simbegin=109 /simend=482 /maxend=497 /orientation=-1 /5_prime_stop=0 /5_prime_loc=0 /3_prime_stop=0 /ttable=11 /frameshifts=1 /stops=0 /identity=32.3 /length=166 /prefix=YCPSA /postfix=GDLKYRYINATRQPVTEHNMSPCRAEILLISGCRDD /alignment=373;;2;;32.3;;G8GNNDP01D40DH;;109;;482;;1;;gi|116251929|ref|YP_767767.1|;;311;;437;;0;;42;;62;;130;;3;;2;;497;;610;;0;;0;;BLASTX;;0;;0;;x;;1;;2e-06;;112;;3.69;;RLRGCVNDV--ES\\ACTKKLPIDVEDVRVYTDNDRQTTASGMLQEMNNLAARSWHDNLDIAWIHFSGHGCSVRDISGD-ERDGLDECIVPSDFN--RVGVVPDDYIRNVLRNFNPKTRVVCVFDCCHSGTI;;RLEGCVNDVFTMS AVLQDCGLPPESIR--TCLDARATADGIVTRLKWLLDDP--EPGDELVFYYSGHGARAPEYGENFEPDHYVETLVPWDFDWSQEKYIADDQIYDLYSQLPYDCRLVMIFDCCHSGGI;;G8GNNDP01D40DH /offset=0 /length=497 /full_length=497;;gi|116251929|ref|YP_767767.1| putative peptidase [Rhizobium leguminosarum bv. viciae 3841] >gi|115256577|emb|CAK07664.1| putative peptidase [Rhizobium leguminosarum bv. viciae 3841] /offset=0 /length=610 /full_length=610
YCPSARLRGCVNDVESACTKKLPIDVEDVRVYTDNDRQTTASGMLQEMNNLAARSWHDNL
DIAWIHFSGHGCSVRDISGDERDGLDECIVPSDFNRVGVVPDDYIRNVLRNFNPKTRVVC
VFDCCHSGTIGDLKYRYINATRQPVTEHNMSPCRAEILLISGCRDD
>JCVI_PEP_metagenomic.orf.1132450070330.1 /orf_id=JCVI_ORF_metagenomic.orf.1132450070329.1 /read_id=HIUVG4W01BQMIR /begin=2 /end=315 /orientation=1 /5_prime_stop=0 /5_prime_loc=NA /3_prime_stop=0 /ttable=11 /length=313 /read_defline=""
IVEASKERIQAALDAAVAATRSGGQTWFIFIGHGAPSGSGDGGLVLGVDTQPDIESLTNR
GLSQGRIEALLSSGLGTGVAVFDACFSGTTSDGGRPLVRGLQATX
>JCVI_PEP_metagenomic.orf.1128255288600.1 /orf_id=JCVI_ORF_metagenomic.orf.1128255287599.1 /read_id=GCX5D7Y01EDP4S /begin=23 /end=529 /orientation=1 /5_prime_stop=TAA /5_prime_loc=17 /3_prime_stop=0 /ttable=11 /length=506 /read_defline=""
MFKFIVSLLAVLLSLSINAKNLAIIIGNDAYQNVGKLDNPIRDANLLAKQFEAIGYETRL
KTNLDEFNFNKLLKSIARESSGYDATVIYYAGHAVQLGGLNYMLATDQLPPKTEEDIKLS
AVLMDDLIQSIKSPIKIVLMDACRDNPLIQQTLSATSRGILSRGLAPPS
>JCVI_PEP_metagenomic.orf.1128256200370.1 /orf_id=JCVI_ORF_metagenomic.orf.1128256200369.1 /read_id=GCX5D7Y01BRJML /begin=245 /end=453 /orientation=1 /5_prime_stop=TAG /5_prime_loc=221 /3_prime_stop=0 /ttable=11 /length=208 /read_defline=""
IRNTFIVHFSKVILTCFAMLFCLHVQAKRVALVIGNDNYLAVSKLQKAGNDANAMARELR
NAGFAVQLHX
>JCVI_PEP_metagenomic.orf.1128257132772.1 /orf_id=JCVI_ORF_metagenomic.orf.1128257132771.1 /read_id=GCX5D7Y01DFAAE /begin=0 /end=200 /orientation=-1 /5_prime_stop=TAA /5_prime_loc=206 /3_prime_stop=0 /ttable=11 /length=200 /read_defline=""
MVKYALSVGLNYKNTPNELYGCINDVNNMKTFLQSQLGYTQFTVLTDDDPNMLPTKQNIL
NAFRSLV
>JCVI_PEP_metagenomic.orf.1128256822944.1 /orf_id=JCVI_ORF_metagenomic.orf.1128256822943.1 /read_id=GCX5D7Y01EJXKL /begin=0 /end=508 /orientation=-1 /5_prime_stop=0 /5_prime_loc=NA /3_prime_stop=0 /ttable=11 /length=508 /read_defline=""
APLRNPTNDAKDMAAKLKGMGFTVVERNNLTVKQIGSTLREFRSKLTPGSVALVFYAGHG
LQIKGENYFPTVDAEIAGEEDVPNQSLSMRQIMDVLGDAKTRLNLVFLDACRNNPYARSF
RSSSDGLSKVNAPSGTLISFATRPGSVAADGTGRNGLYTGALLESMDSRX
>JCVI_PEP_metagenomic.orf.1128252909116.1 /orf_id=JCVI_ORF_metagenomic.orf.1128252909115.1 /read_id=GCX5D7Y01CQGF6 /begin=1 /end=353 /orientation=1 /5_prime_stop=0 /5_prime_loc=NA /3_prime_stop=0 /ttable=11 /length=352 /read_defline=""
DNKDELLITIDQQSISDDELKLIINENLPDDVTLFILFDCCHSGTLMDLKYNYLSGNDPE
NDAVEINESSSETKSNVFLISGCFDSQTSADAFIDNKYQGALTWSFLKVITEHTNLTX
>JCVI_PEP_metagenomic.orf.1128254306696.1 /orf_id=JCVI_ORF_metagenomic.orf.1128254306695.1 /read_id=GCX5D7Y01AFEZC /begin=0 /end=387 /orientation=-1 /5_prime_stop=0 /5_prime_loc=NA /3_prime_stop=0 /ttable=11 /length=387 /read_defline=""
SSITNTNKNVAVXKNYVPPSVKINIKKNALLIGINYTGTEYELNGCINDVNTIKDRISQQ
GFQNIQMLTDLTSEKPTRENILREFTALLSSAQEGDLLFFSYSGHGSYTLDKNGDENTLY
DQLIVPSDF
>JCVI_PEP_metagenomic.orf.1128254771662.1 /orf_id=JCVI_ORF_metagenomic.orf.1128254771661.1 /read_id=GCX5D7Y01COMBA /begin=20 /end=275 /orientation=1 /5_prime_stop=TAA /5_prime_loc=5 /3_prime_stop=TAG /ttable=11 /length=255 /read_defline=""
ISAAEGTLISYATKDGQTAADGVGSKNSPFTQALLEHLNDPQDIAVVLRKVRERVMKITG
GKQQPWEYGSLTGGELVLSAIKPK*
>JCVI_PEP_metagenomic.orf.1128254849064.1 /orf_id=JCVI_ORF_metagenomic.orf.1128254849063.1 /read_id=GCX5D7Y01BHSAG /begin=2 /end=514 /orientation=1 /5_prime_stop=0 /5_prime_loc=NA /3_prime_stop=0 /ttable=11 /length=512 /read_defline=""
RGPNDPVWPAANALSLRAKEVLKYRGLAEADIRWLGHGPQAGEKPTRAALQAALAEGAWM
GAQTDALLIYMVDHGRVSGGDGLFLLSESESVRGTELDAWLDALQTARPGLSVVVVVESC
FGGRVAGPLGQADGFSNRRLVFSSSGPDELAHLAANGLVSYSSMWWSAVAA
>JCVI_PEP_1128249932852 /oldId=GCX5D7Y01AM545_1_460_+ /frames=1 /score=1.348790
LFYKNNIYIMSIKRALLVGINYFKNPNAQLNGCIEDINNIRGVLMDAYGYNSENIIMLRD
DDSTKMPTKANIMIALQSIVASSGVNDEVWIHYSGHGTQLRDTNGDESDRLDEAIVPVDY
MTVGMISDDDLFNGSAISVVARFLVFDSCHSG
>JCVI_PEP_1128249940981 /oldId=GCX5D7Y01DXS7W_1_424_+ /frames=1 /score=1.322448
QDDKLKSQFLDKLEENVNVLIISDSCHSGSMADLSWTYNSSSKKIVNTKTKVDNVKPNIW
QVSGCMDSQYSEELAINGRVCGALTHCMNKFLVKGKKMKDIMNSSQGMCRKLKLSQVPVL
TAIRMNYWITPYKIFIFDIL
>JCVI_PEP_1128249942759 /oldId=GCX5D7Y01A2E16_1_480_+ /frames=2 /score=1.297489
MVNILPAGVLLWAFTDCCHSGTMMDLQYNLQCNSVYKKKMDRSVKYTSQDWSNQYGLMNE
NNKVSVADTFNFSGCLDPQTSADAFIRNQSQGAFTACFLEFINNNSSKDQDGKVKFNTNK
IRLSDMLKEINCRLVISGFKQRPQLSMGKIRDFSRLFT
>JCVI_PEP_1128249947768 /oldId=GCX5D7Y01D471J_1_491_+ /frames=4 /score=1.367630
FKTSTKNLQTKFKRAIESSFTTQDSARGLPKGDSCRQGLQTYTKGQFTYDDILSEEEIAA
YTTPISQKADKVMVLIDACFSGGVLNTATRSLNAMLDVRPKFSDMSAQKCENVGVNQSAS
RGLFSELKRVGIYEENFVQIAAAGNEVSWDQDLGGLATHTL
>JCVI_PEP_1128249988113 /oldId=GCX5D7Y01D3OZF_1_506_- /frames=1 /score=1.309790
INACESRMPAAIQAYGKSPNIQSCKCEVLIDNGKSNSTRAAFEQKTKLYERQIALGFRPI
QIVEAQIKEQADREAEAKRQAEAKKREDDRLIAMKERAEREAKEEAERKKNAPPPIFAMR
RALVIGNDNYKYIEKLQNAKEDAKAMSNALKQVGFDVTEKFDLGQKE
>JCVI_PEP_1128249988890 /oldId=GCX5D7Y01CVC0R_1_493_+ /frames=3 /score=1.169044
MYTTSKTNLINFKNNKLNKLKEELQQQLSDFFSKESEQQILNNKELKSLIIGINYLNTQN
ELYGCINDANHLQDYLTKKYNFSTNNLCLLTDTSIIKPTKQNILKNQRLLINAKPGDNLF
FTYSGHGSFRTDLNNDEADKKDELLITIDSQAISDDELKNNK
>JCVI_PEP_1128249995096 /oldId=GCX5D7Y01DFPX7_1_437_+ /frames=5 /score=1.313318
NKAGYALVIGNEDYSSFQKGLSKESNVAHAVHDAEVVELFTRDVSDESIQYRIILNGTYG
EMSQAIARLEKIMEIDGAGKEIIVYYSGHGMPDETNKDPYLIPVDISGLKCLSVIPLKEN
EARLSQKANTTKITFVIDACFSG
>JCVI_PEP_1128240854214 /read_id=GCX5D7Y01C9VQA /begin=0 /end=429 /simbegin=3 /simend=426 /maxend=429 /orientation=1 /5_prime_stop=0 /5_prime_loc=0 /3_prime_stop=0 /ttable=11 /frameshifts=2 /stops=0 /identity=40.4 /length=143 /prefix=G /postfix=P /alignment=423;;0;;40.4;;GCX5D7Y01C9VQA;;3;;426;;0;;gi|257093415|ref|YP_003167056.1|;;79;;216;;0;;57;;84;;141;;0;;2;;429;;776;;0;;0;;BLASTX;;0;;0;;x;;2;;2e-20;;233;;3.77;;REMIGAVDSFRSKLNDADISLFYYAGHGIEIDKQNYLVPIDAKHGEY\HQLPNMKLYLWIWLTSVTGEAKELSMVLIDACRDNPFAANLSKTRSGT/GASLSLRLTTQDDTIISFAASSGNVAEDGSGINSPYAEAFMEIIEE;;RDIGGALREFRSKLRPGSIALFFYAGHGLQIRGENYLPAVDAEISSE EDVPHQSLNVNTVLNTMEDSKAGVNLVLLDACRNNPFTRSF---RSGA GAGLA-RIQAPSGTLIHYATRPGSVAEDGDGANGTYTAALLAQIEE;;GCX5D7Y01C9VQA /offset=0 /length=429 /full_length=429;;gi|257093415|ref|YP_003167056.1| peptidase C14 caspase catalytic subunit p20 [Candidatus Accumulibacter phosphatis clade IIA str. UW-1] >gi|257045939|gb|ACV35127.1| peptidase C14 caspase catalytic subunit p20 [Candidatus Accumulibacter phosphatis clade IIA str. UW-1] /offset=0 /length=776 /full_length=776
GREMIGAVDSFRSKLNDADISLFYYAGHGIEIDKQNYLVPIDAKHGEYHQLPNMKLYLWI
WLTSVTGEAKELSMVLIDACRDNPFAANLSKTRSGTGASLSLRLTTQDDTIISFAASSGN
VAEDGSGINSPYAEAFMEIIEEP
>JCVI_PEP_metagenomic.orf.1132094911726.1 /orf_id=JCVI_ORF_metagenomic.orf.1132094911725.1 /read_id=G8GNNDP01D7BEP /begin=97 /end=425 /orientation=1 /5_prime_stop=TAA /5_prime_loc=34 /3_prime_stop=0 /ttable=11 /length=328 /read_defline=""
INDANAISQKLRSLGFTVTTVMDANRQRLVQSMAQFKKSAANADLSLLFYAGHGVQIFGT
NYILPTDVDQSDVAQATIQGVSLNSVVENFLPGKTKLVFLDACRDNTRGX
>JCVI_PEP_1132116161072 /oldId=G8GNNDP02FTB8A_1_423_- /frames=2 /score=1.320627
SSTMIFKTINVQKLKTGATINRYYLISCHSGTILDLKYSYPSYTTSVSSSLNTIDTNGNV
ILISGCLDNQTSAEANIVEGKMSGAMTWSLLETLKQYPTGLTWNTLLINMQKLLNSYGFN
QIPQLSSGRPLNTSSLILF
>JCVI_PEP_1132116190468 /oldId=G8GNNDP01C998R_1_391_+ /frames=1 /score=1.352863
DIAILDYKEALRIDPNVKRAAANIKLALAEKAKQGSSVASAPVQQQQQVVVQQQQQAVTS
ASSGKRVALVIGNTRYKYAPMLENPKNDAALLGSTLRETGFQSVTVKYDLTREQMIQVFR
KYFRPYRGL
>JCVI_PEP_1132116213295 /oldId=G8GNNDP02H9M8P_1_312_+ /frames=1 /score=1.325758
LSGDEVSGKDSCIYPISETGTIEYITDDELRVLLVDRIPKGAKCTVVFDCCHSGTCLDMR
YGYKPISDTSIILSRKFQNIQKGKGLVVFISGCTDVQTAADTV
>JCVI_PEP_1132116232652 /oldId=G8GNNDP01BNX03_1_359_- /frames=3 /score=1.351106
FVKRRPKHTMRSLIALIAVLVSQTVFAQLTSNRTALIIGISEYAVPGATLLDGVRFDMAS
STKIANASAFQTLQIKYLKNAEATKENILKALNQLAETTKDGSRAFIYFSGHGTRELI
>JCVI_PEP_1132116235793 /oldId=G8GNNDP01EDTJB_1_351_+ /frames=1 /score=1.371359
RYGSKRCQREVLIFNFSGHGTQVVDQDGDEEDGFDEALCPSDFDVVGTLTDDVLCGWLES
LPAHRLFAVCDCCHSGTCLDLGDFDWFFAAGAAITSVLQTLEIVGGKTGGALTMI
>JCVI_PEP_1132115492633 /read_id=G8GNNDP02H6BUL /begin=15 /end=393 /simbegin=183 /simend=387 /maxend=393 /orientation=-1 /5_prime_stop=0 /5_prime_loc=0 /3_prime_stop=TGA /ttable=11 /frameshifts=0 /stops=0 /identity=39.7 /length=126 /prefix=GD /postfix=GPKSASSTVSGAILAPKRPKVKPALSRHTPRRVTVPKPHVMRALPQLLWKNEGPSL /alignment=204;;0;;39.7;;G8GNNDP02H6BUL;;183;;387;;1;;gi|257094451|ref|YP_003168092.1|;;87;;155;;0;;27;;43;;68;;0;;0;;393;;610;;0;;0;;BLASTX;;0;;0;;x;;0;;4e-09;;135;;3.78;;RLLRNDVGLVYYSGHGLEVKGKNIFLPINADIQRSDEVVDQSFDVSLILEKMATARKAVNILIVDACR;;RLQPGSVALFFYAGHGMQLKGINYLPTIDADIAGEEDVPLNSLNVSQVLEIMEESKTRLNLIFLDACR;;G8GNNDP02H6BUL /offset=0 /length=393 /full_length=393;;gi|257094451|ref|YP_003168092.1| protein of unknown function DUF323 [Candidatus Accumulibacter phosphatis clade IIA str. UW-1] >gi|257046975|gb|ACV36163.1| protein of unknown function DUF323 [Candidatus Accumulibacter phosphatis clade IIA str. UW-1] /offset=0 /length=610 /full_length=610
GDRLLRNDVGLVYYSGHGLEVKGKNIFLPINADIQRSDEVVDQSFDVSLILEKMATARKA
VNILIVDACRGPKSASSTVSGAILAPKRPKVKPALSRHTPRRVTVPKPHVMRALPQLLWK
NEGPSL
>JCVI_PEP_1132111441672 /read_id=G8GNNDP02IYT7D /begin=1 /end=511 /simbegin=1 /simend=511 /maxend=523 /orientation=1 /5_prime_stop=0 /5_prime_loc=0 /3_prime_stop=TAA /ttable=11 /frameshifts=2 /stops=0 /identity=49.4 /length=170 /prefix=0 /postfix=0 /alignment=510;;1;;49.4;;G8GNNDP02IYT7D;;1;;511;;0;;gi|83311934|ref|YP_422198.1|;;219;;389;;0;;84;;111;;170;;0;;0;;523;;447;;0;;0;;BLASTX;;0;;0;;x;;2;;2e-39;;399;;3.97;;FANNDARLFYDYAIRGLGVRPENIKLLLDDKADDIEILGAFKNWLPVKTRKGQTDIYVFYSGHGYPSDDGASLYFLPHGVDRQFLDRSAIKQSDIVLALQAVVPKSVTLFLDACYSGQSRTGETLLA\GARPISIQPKASTFPSNFT/VLSASAPEQIASSSPDLKHGIFSY;;FAENDARRFYDYATNALGVPPDRVKLITGADARLITLRKALHNWSKPLIVRGQTEVFVFFAGHGLASEDGGELYLLPYDGDRTLLAGSSLRRREIVEQVTEAGASSVTLFLDTCYSGSARGGETLLA GARPVTIVPKAEDLPANVT VFSATTRDQVAHSLPAARHGLFSY;;G8GNNDP02IYT7D /offset=0 /length=523 /full_length=523;;gi|83311934|ref|YP_422198.1| caspase domain-containing protein [Magnetospirillum magneticum AMB-1] >gi|82946775|dbj|BAE51639.1| Uncharacterized protein containing caspase domain [Magnetospirillum magneticum AMB-1] /offset=0 /length=447 /full_length=447
FANNDARLFYDYAIRGLGVRPENIKLLLDDKADDIEILGAFKNWLPVKTRKGQTDIYVFY
SGHGYPSDDGASLYFLPHGVDRQFLDRSAIKQSDIVLALQAVVPKSVTLFLDACYSGQSR
TGETLLAGARPISIQPKASTFPSNFTVLSASAPEQIASSSPDLKHGIFSY
>JCVI_PEP_1132114327644 /read_id=G8GNNDP02HOBMJ /begin=2 /end=442 /simbegin=2 /simend=424 /maxend=442 /orientation=1 /5_prime_stop=0 /5_prime_loc=0 /3_prime_stop=0 /ttable=11 /frameshifts=1 /stops=0 /identity=37.5 /length=147 /prefix=0 /postfix=GLELEA /alignment=422;;1;;37.5;;G8GNNDP02HOBMJ;;2;;424;;0;;gi|257094451|ref|YP_003168092.1|;;31;;172;;0;;54;;78;;144;;1;;3;;442;;610;;0;;0;;BLASTX;;0;;0;;x;;1;;1e-16;;201;;3.67;;VALVIGNSKYEQVGKLDNTLNDARLLDKKLTAIGFKTTLLLDATEA\QFKKALRDFGDDSERSEIGLVFYAGHGVQVAGENFLLPIDMVPPKRESDIALFGINVDDVL---NNTNSKVKILILDACRDNPVVSRGLRGSRGGALR;;IALVVGNSAY-RASPLRNPGNDARAVAAKLEKLGFEVVVREDLRTR QIAPMLREFRSRLQPGSVALFFYAGHGMQLKGINYLPTID-ADIAGEEDVPLNSLNVSQVLEIMEESKTRLNLIFLDACRNNP-FTRRFRSAAGGLAR;;G8GNNDP02HOBMJ /offset=0 /length=442 /full_length=442;;gi|257094451|ref|YP_003168092.1| protein of unknown function DUF323 [Candidatus Accumulibacter phosphatis clade IIA str. UW-1] >gi|257046975|gb|ACV36163.1| protein of unknown function DUF323 [Candidatus Accumulibacter phosphatis clade IIA str. UW-1] /offset=0 /length=610 /full_length=610
VALVIGNSKYEQVGKLDNTLNDARLLDKKLTAIGFKTTLLLDATEAQFKKALRDFGDDSE
RSEIGLVFYAGHGVQVAGENFLLPIDMVPPKRESDIALFGINVDDVLNNTNSKVKILILD
ACRDNPVVSRGLRGSRGGALRGLELEA
>JCVI_PEP_1132116141025 /read_id=G8GNNDP01BHE9W /begin=205 /end=445 /simbegin=280 /simend=442 /maxend=444 /orientation=1 /5_prime_stop=TAG /5_prime_loc=181 /3_prime_stop=0 /ttable=11 /frameshifts=2 /stops=0 /identity=64.8 /length=79 /prefix=IRNTFIVHFSKSHFDLLCDAFLPAC /postfix=0 /alignment=162;;1;;64.8;;G8GNNDP01BHE9W;;280;;442;;0;;gi|257094316|ref|YP_003167957.1|;;81;;134;;0;;35;;39;;54;;0;;1;;444;;878;;0;;0;;BLASTX;;0;;0;;x;;2;;2e-08;;130;;3.67;;SGKNAYALVIGNDNYLAVSKLQKAGNDANAM/ARELRNAGFAVQLHQKL\NYRATV;;SGKRL-ALVIGNDAYQNVSKLEKAGSDATTM ARELKAAGFEVLLHRNL NYRGMV;;G8GNNDP01BHE9W /offset=0 /length=444 /full_length=444;;gi|257094316|ref|YP_003167957.1| peptidase C14 caspase catalytic subunit p20 [Candidatus Accumulibacter phosphatis clade IIA str. UW-1] >gi|257046840|gb|ACV36028.1| peptidase C14 caspase catalytic subunit p20 [Candidatus Accumulibacter phosphatis clade IIA str. UW-1] /offset=0 /length=878 /full_length=878
IRNTFIVHFSKSHFDLLCDAFLPACSGKNAYALVIGNDNYLAVSKLQKAGNDANAMAREL
RNAGFAVQLHQKLNYRATV
>JCVI_PEP_1132114352599 /read_id=G8GNNDP02F9X7F /begin=0 /end=315 /simbegin=42 /simend=315 /maxend=315 /orientation=-1 /5_prime_stop=0 /5_prime_loc=0 /3_prime_stop=0 /ttable=11 /frameshifts=2 /stops=0 /identity=48.8 /length=104 /prefix=0 /postfix=DANKDKQITVGEMQ /alignment=273;;0;;48.8;;G8GNNDP02F9X7F;;42;;315;;1;;gi|83311934|ref|YP_422198.1|;;310;;399;;0;;44;;61;;90;;0;;1;;315;;447;;0;;0;;BLASTX;;0;;0;;x;;2;;1e-16;;198;;4.05;;RRKYVDAIQRTSPKSVTMFIDSCYSGQSRTG/ETLLASARPISIVAKETSSFPPNLHG//FLASAPDQISSSSPELKHGIFSYYLMRGMEGEA;;RREIVEQVTEAGASSVTLFLDTCYSGSARGG ETLLAGARPVTIVPK-AEDLPANVTV FSATTRDQVAHSLPAARHGLFSYYLMKGLESGA;;G8GNNDP02F9X7F /offset=0 /length=315 /full_length=315;;gi|83311934|ref|YP_422198.1| caspase domain-containing protein [Magnetospirillum magneticum AMB-1] >gi|82946775|dbj|BAE51639.1| Uncharacterized protein containing caspase domain [Magnetospirillum magneticum AMB-1] /offset=0 /length=447 /full_length=447
RRKYVDAIQRTSPKSVTMFIDSCYSGQSRTGETLLASARPISIVAKETSSFPPNLHGFLA
SAPDQISSSSPELKHGIFSYYLMRGMEGEADANKDKQITVGEMQ
>JCVI_PEP_1132114309153 /read_id=G8GNNDP02I30WT /begin=16 /end=489 /simbegin=142 /simend=486 /maxend=486 /orientation=1 /5_prime_stop=TAA /5_prime_loc=7 /3_prime_stop=0 /ttable=11 /frameshifts=3 /stops=0 /identity=71.3 /length=157 /prefix=IEHTYKDRLYYSIVNLRIDRNLRFFKVILACLAVLISLPLQA /postfix=0 /alignment=344;;0;;71.3;;G8GNNDP02I30WT;;142;;486;;0;;gi|257094316|ref|YP_003167957.1|;;83;;198;;0;;82;;100;;115;;0;;0;;486;;878;;0;;0;;BLASTX;;0;;0;;x;;3;;1e-37;;383;;3.88;;KRVALVMGNDNYTSVSKLQKAGNDATAMARELKNAGFTVQLHKDLNYRGMVRAVEAFTNNITGGDEVVVFFAGHGVQIKNGSY\\IVATDIEA\NSESEVEKTS//YELLALTDKISEAK;;KRLALVIGNDAYQNVSKLEKAGSDATTMARELKAAGFEVLLHRNLNYRGMVKAIETLSNSITGGDQVVVFFAGHGVQIKTGSY LLPIDIEA SSESEVEKTA YGLADLTDKLSEAR;;G8GNNDP02I30WT /offset=0 /length=486 /full_length=486;;gi|257094316|ref|YP_003167957.1| peptidase C14 caspase catalytic subunit p20 [Candidatus Accumulibacter phosphatis clade IIA str. UW-1] >gi|257046840|gb|ACV36028.1| peptidase C14 caspase catalytic subunit p20 [Candidatus Accumulibacter phosphatis clade IIA str. UW-1] /offset=0 /length=878 /full_length=878
IEHTYKDRLYYSIVNLRIDRNLRFFKVILACLAVLISLPLQAKRVALVMGNDNYTSVSKL
QKAGNDATAMARELKNAGFTVQLHKDLNYRGMVRAVEAFTNNITGGDEVVVFFAGHGVQI
KNGSYIVATDIEANSESEVEKTSYELLALTDKISEAK
>JCVI_PEP_1132117022606 /read_id=G8GNNDP02FVPVN /begin=2 /end=457 /simbegin=14 /simend=457 /maxend=458 /orientation=-1 /5_prime_stop=0 /5_prime_loc=0 /3_prime_stop=0 /ttable=11 /frameshifts=1 /stops=0 /identity=36.9 /length=152 /prefix=0 /postfix=GMSR /alignment=443;;1;;36.9;;G8GNNDP02FVPVN;;14;;457;;1;;gi|257094316|ref|YP_003167957.1|;;69;;218;;0;;55;;89;;149;;1;;0;;458;;878;;0;;0;;BLASTX;;0;;0;;x;;1;;2e-20;;234;;3.81;;KSQKAQAQVAPDNRRRLALVIGNDNYSSM\ARLNNAVNDAKSMSDALKQANFEVLYYKNLNKRGMEEALYTFAQKLGKDDVGMFYFAGHGVQANSQNFLIPVAENVKKSADVQFEGIDVNRVMAYLRDSRNSLNIVVLDACRSS-LPERG;;ESAEKQAVGVGQSGKRLALVIGNDAYQNV SKLEKAGSDATTMARELKAAGFEVLLHRNLNYRGMVKAIETLSNSITGGDQVVVFFAGHGVQIKTGSYLLPIDIEASSESEVEKTAYGLADLTDKLSEARASFALVIVDACRDNPLKSRG;;G8GNNDP02FVPVN /offset=0 /length=458 /full_length=458;;gi|257094316|ref|YP_003167957.1| peptidase C14 caspase catalytic subunit p20 [Candidatus Accumulibacter phosphatis clade IIA str. UW-1] >gi|257046840|gb|ACV36028.1| peptidase C14 caspase catalytic subunit p20 [Candidatus Accumulibacter phosphatis clade IIA str. UW-1] /offset=0 /length=878 /full_length=878
KSQKAQAQVAPDNRRRLALVIGNDNYSSMARLNNAVNDAKSMSDALKQANFEVLYYKNLN
KRGMEEALYTFAQKLGKDDVGMFYFAGHGVQANSQNFLIPVAENVKKSADVQFEGIDVNR
VMAYLRDSRNSLNIVVLDACRSSLPERGGMSR
>JCVI_PEP_1132211325279 /oldId=G8GNNDP01ES55Y_1_416_+ /frames=5 /score=1.401088
GRRLCGLLHLPLSQLASPLESETAEKHGDDAPKGQNKTCSYDSTLAQGGWVKALCIGVDE
YQHLPALANCVRDARAIAQKVQDIHGSLAAAGPDQERQCKNPVSKLSLQKVTDVFSGIVN
APPRVVLVYFAGHGIR
>JCVI_PEP_1132211349303 /oldId=G8GNNDP02JMTDL_1_359_+ /frames=1 /score=1.359685
AQALVFLSGHGMELKGERYFVPIDYGKHDISTIEATAKANCVTLQWIFERIYSVLQQDGL
IMAFWDCCREDALKEAEHPRVVRAKAADESDIDPLIRGMAQLKKKLAQEHYPLAVDAT
>JCVI_PEP_1132211435866 /oldId=G8GNNDP01CU3DE_1_340_- /frames=1 /score=1.358939
RRVLCIGVNDYTKLHPLANAIADADGIANLYGIYPSPAPVAVQDPAWTATKRALKERIEQ
FLVEIPRECPPRIVLIFYAGHAIQEGAMIYLVPANADPKDKIRACPMMISLE
>JCVI_PEP_1132211442522 /oldId=G8GNNDP01C8TE5_1_542_+ /frames=5 /score=1.287050
NNYENYPSNEIIVDSQINIIDNTNINYVSKKALLIGINYFNTASELSGCINDAKNLEIRL
LKNGFTNIDILTDNSATKPTKVNILNKLKTLLIQSKPGDLLFFSLADTTLIADENNDEKD
GKDEGIVTIEFDLIVEIYLNEIIKNVLKXQIVTLVVIMAVVIVAHFDLKYQYLDSDDY
>JCVI_PEP_metagenomic.orf.1132199718744.1 /orf_id=JCVI_ORF_metagenomic.orf.1132199718743.1 /read_id=G8GNNDP02H9ANB /begin=0 /end=494 /orientation=-1 /5_prime_stop=0 /5_prime_loc=NA /3_prime_stop=0 /ttable=11 /length=494 /read_defline=""
YVEGLLTYEGKTITHQEFAKATQSLVKSADKVITMIDACHAEGVAPPKGQTRAISKTLFT
PKYFAKSGNAANSCSVVANLKTRGLLPEITRLGGLQENFVQITSSRPDEQSLDQPGMGGL
ATVAIRDCLLGKAKDVNGSGAVSMSEVQQCAQNAINLALKGNPTX
>JCVI_PEP_metagenomic.orf.1132189317011.1 /orf_id=JCVI_ORF_metagenomic.orf.1132189317010.1 /read_id=G8GNNDP02IAMUE /begin=1 /end=379 /orientation=1 /5_prime_stop=0 /5_prime_loc=NA /3_prime_stop=0 /ttable=11 /length=378 /read_defline=""
QIRNTFIVHFSKVILTCFAMLFCLHVQAKRVALVIGNDNYLAVSKLQKAGNDANAMAREL
RNAGFAVQLHQNLNYRATVRAVESFTQGIQGGDEVAVFYAGHGVQIKNGSYLLPIDIEVN
SESEVE
>JCVI_PEP_metagenomic.orf.1132201958346.1 /orf_id=JCVI_ORF_metagenomic.orf.1132201958345.1 /read_id=G8GNNDP01C3FX9 /begin=0 /end=511 /orientation=-1 /5_prime_stop=0 /5_prime_loc=NA /3_prime_stop=0 /ttable=11 /length=511 /read_defline=""
SSRGLAEADIRWLGHGSDADEKPTRAALQAALAEGAWMGAQTDALLIYMVDHGRVSGGDG
LFLLSESESVRGTELDAWLDALQTARPGLSVVVVVESCFGGRVAGPLGQADGFSNRRLVF
SSSGADELAHLAANGLVSYSSMWWSAVAAGKSLQVAHEEAVAAMAGLQTPX
>JCVI_PEP_metagenomic.orf.1132170627299.1 /orf_id=JCVI_ORF_metagenomic.orf.1132170627298.1 /read_id=G8GNNDP02GVQQH /begin=1 /end=403 /orientation=1 /5_prime_stop=0 /5_prime_loc=NA /3_prime_stop=0 /ttable=11 /length=402 /read_defline=""
KDMLNARVMAKEMGVPNDSIVMLRDDQATKARIQNEYKKLADKVQAGDRVFIYHSGHGTR
YQKGDSCRQGLQTYTKGQFTYDDILSEEEIAAYTTPISQKADKVMVLIDACFSGGVLNTA
TRSLNAMLDVRIVC
>JCVI_PEP_metagenomic.orf.1132200872502.1 /orf_id=JCVI_ORF_metagenomic.orf.1132200872501.1 /read_id=G8GNNDP01AX0PK /begin=0 /end=257 /orientation=-1 /5_prime_stop=0 /5_prime_loc=NA /3_prime_stop=0 /ttable=11 /length=257 /read_defline=""
EKKLNNDIKNVNQATSFPQRNIPGKFASLIGINYKNTPNELYGCINDTKNIKNLLQEKYG
FNNCVSLTDDTPYKPTKNNIMYALTT
>JCVI_PEP_metagenomic.orf.1132189183765.1 /orf_id=JCVI_ORF_metagenomic.orf.1132189183764.1 /read_id=G8GNNDP01AK3Z9 /begin=0 /end=467 /orientation=-1 /5_prime_stop=0 /5_prime_loc=NA /3_prime_stop=0 /ttable=11 /length=467 /read_defline=""
TLSGHGVEVKGRNYFIPVNADIQREDEIADQGLDVSLILEKMSTAGKGVNILIVDACRDD
PFGRSFRSSSRGLANMDAPRGTIIAYATSPGKVASDGDPRERNSPYTKHLVKAMQSPNKP
IEQVFKEVRRAVQDETKNQQTPWENTSLSGDFFFSX
>JCVI_PEP_metagenomic.orf.1132200032292.1 /orf_id=JCVI_ORF_metagenomic.orf.1132200032291.1 /read_id=G8GNNDP01C78SJ /begin=0 /end=482 /orientation=-1 /5_prime_stop=0 /5_prime_loc=NA /3_prime_stop=0 /ttable=11 /length=482 /read_defline=""
ACESRMPAAIQAYGKSPNIQSCKCEVLIDNGKSNSTRAAFEQKTKLYERQIALGFRPIQI
VEAQIKEQADREAEAKRQAEAKKREDDRLIAMKERAEREAKEEAERKKNAPPPIFAMRRA
LVIGNDNYKYIEKLQNAKEDAKAMSNALKQVGFDVTEKFDL
>JCVI_PEP_1132210079611 /oldId=G8GNNDP01A7LCD_1_313_- /frames=2 /score=1.370626
PDLRLEQLYAAVAQSRVGKAKLFIDACFSGRSGRDTIIFEGVAPITVAPTGSTKIHKSLA
VLTAGRGDQFSNQDKARGHRLFGYHLMRVLLEQGGSISMETL
>JCVI_PEP_1132210084357 /oldId=G8GNNDP02HIBSN_1_403_+ /frames=3 /score=1.353180
NPDRIKRQPERDAVAVIIGIANYKSLPKAEFAKDDAQVFYDYAISFRGKPGNIKLLMDEQ
ADAEEIYTAFKTWLPARVKSTTDVYVFYSGHGLPTQDGSGLYWLPQRANRDLISKQGILM
SEINSDIQATKP
>JCVI_PEP_1132210125513 /oldId=G8GNNDP02JSOFO_1_393_- /frames=1 /score=1.385575
GDEKDGRDECIVPLDYKRKGLLRDDRLNQILRKMPVRCKMYCLFDCCFSGTILDLTSPST
LAGKGNTGVNGNVVMISGCMDHQTSSESLINGSWSGVMTTCFLECTSLEHEPSNGNANNV
NFSLSVVQR
>JCVI_PEP_1132210128064 /oldId=G8GNNDP01EC1HJ_1_420_- /frames=2 /score=1.356800
GTQSFLLIGTAMDVVIKAIKFSQKSTMKQHIYLIASILLVAQAAVAQPSSNRSALIIGVG
EYGYSGATPLAGVKHDMVSAAKIATAMGIPENNVKYLRNSQATKVNILEALKQLGDTSGD
GSELSFIFLGMAHGNPQE
>JCVI_PEP_1132210137843 /oldId=G8GNNDP02F0ZW3_1_461_- /frames=4 /score=1.351657
TKTKQMVTTIDRTADHXHVDDVFKQLIQTHLKEDDAVFIILIIVTVAPYTILRYQYLDSS
IQPKRVCPYSPTNVLDTRGQVILLSGCMDNQVSLDARINGKFNGVMTWCFLEALRESKYA
DTWETLLQRIRTILNVNKLQQIPQMSSGIPLD
>JCVI_PEP_1132210052053 /read_id=G8GNNDP01CBBC2 /begin=2 /end=490 /simbegin=14 /simend=487 /maxend=487 /orientation=1 /5_prime_stop=0 /5_prime_loc=0 /3_prime_stop=0 /ttable=11 /frameshifts=1 /stops=0 /identity=30.9 /length=162 /prefix=LMAA /postfix=0 /alignment=473;;1;;30.9;;G8GNNDP01CBBC2;;14;;487;;0;;gi|257094316|ref|YP_003167957.1|;;145;;289;;0;;51;;79;;165;;2;;4;;487;;878;;0;;0;;BLASTX;;0;;0;;x;;1;;2e-10;;147;;3.66;;GAEAAVVYYAGHGVEINGDNLLIPVDAKINTIQSTADTALNVGRVLEAISSAKIS--VVILDACRDNPFPQNWAGPPRQPPQGLDRGINPPLGAAIEQVAPSGLAALQADNILIVFSAAPGKNRTD-----GSGNNSPFAIQ\IAKRILDKDMKIQDLGGLVRDDV;;GGDQVVVFFAGHGVQIKTGSYLLPIDIEASSESEVEKTAYGLADLTDKLSEARASFALVIVDACRDNPLKS------RGRSVGSTRGLGP-----IE--PPKGQ--------MVVYSASKGQQALDRLSDRDSNPNGVFTRE FVARMKRRGMRIEDLVREVQDAV;;G8GNNDP01CBBC2 /offset=0 /length=487 /full_length=487;;gi|257094316|ref|YP_003167957.1| peptidase C14 caspase catalytic subunit p20 [Candidatus Accumulibacter phosphatis clade IIA str. UW-1] >gi|257046840|gb|ACV36028.1| peptidase C14 caspase catalytic subunit p20 [Candidatus Accumulibacter phosphatis clade IIA str. UW-1] /offset=0 /length=878 /full_length=878
LMAAGAEAAVVYYAGHGVEINGDNLLIPVDAKINTIQSTADTALNVGRVLEAISSAKISV
VILDACRDNPFPQNWAGPPRQPPQGLDRGINPPLGAAIEQVAPSGLAALQADNILIVFSA
APGKNRTDGSGNNSPFAIQIAKRILDKDMKIQDLGGLVRDDV
>JCVI_PEP_metagenomic.orf.1132101566430.1 /orf_id=JCVI_ORF_metagenomic.orf.1132101566429.1 /read_id=G9JOFJ301DU58Z /begin=0 /end=340 /orientation=-1 /5_prime_stop=0 /5_prime_loc=NA /3_prime_stop=0 /ttable=11 /length=340 /read_defline=""
LRQQLQSSRAQPSVDKVTAHSTAEISKPPEKKISTGVKRHALIIGNNDYRNVPKLDNAVG
DSKAISSLLGRLGYEVLTLNDLNEKQFKGALRQFNQRLKGGEEVVFFFAGHGVX
>JCVI_PEP_metagenomic.orf.1132101583292.1 /orf_id=JCVI_ORF_metagenomic.orf.1132101583291.1 /read_id=G9JOFJ302IGPOM /begin=1 /end=507 /orientation=1 /5_prime_stop=0 /5_prime_loc=NA /3_prime_stop=0 /ttable=11 /length=506 /read_defline=""
SQDPGSSNRDAIAVIIGNQRYANGIPEVRYAANDAAAMKRFVVDVLGYRDGNVIELIDAS
QAEMYAVFGNAQDHRGKLWSWVRSGRSDILVFYSGHGVPGLRDKRGYLLPVDADPATPEI
NGYPLDLLVKNLSAIEAVSTTVFLDACFSGNSAAGWLVRSASPVYVKTT
>JCVI_PEP_metagenomic.orf.1132122084106.1 /orf_id=JCVI_ORF_metagenomic.orf.1132122084105.1 /read_id=G9JOFJ301CEF6O /begin=2 /end=498 /orientation=1 /5_prime_stop=0 /5_prime_loc=NA /3_prime_stop=0 /ttable=11 /length=496 /read_defline=""
RKTLIAEGIPPDFPIEYKGNDSDFGKCLSETKKWVHIPSAGQEELADEMARIDPKQRSEA
MPQASLAPGANTELKNRIALVIGNYDYRNRPLKNPKADAEDMRDFLQTADFDVIYLDNGR
LEDMRSRVEDFTARLSHSDVGLIYYSGHGVEYKGRNYLLPVDTNIX
>JCVI_PEP_metagenomic.orf.1132121014576.1 /orf_id=JCVI_ORF_metagenomic.orf.1132121014575.1 /read_id=G9JOFJ302HFRCV /begin=107 /end=506 /orientation=-1 /5_prime_stop=0 /5_prime_loc=NA /3_prime_stop=TGA /ttable=11 /length=399 /read_defline=""
VDQAFDASQFLEMMDNIRGPNNKRVNILIVDACRNNELQKSWRSTNNGLARMDAPGGTFI
SFATAPGRVAADGAGRNSPYTKHLLQALKQPNVPIEQVFKVVRRNVMEETKGEQIPWENS
SLVGDFYFTVQR*
>JCVI_PEP_metagenomic.orf.1132119773286.1 /orf_id=JCVI_ORF_metagenomic.orf.1132119773285.1 /read_id=G9JOFJ301DXJ2J /begin=0 /end=260 /orientation=-1 /5_prime_stop=TAG /5_prime_loc=266 /3_prime_stop=0 /ttable=11 /length=260 /read_defline=""
VPALPHLIWCTMLRSLHVALAFVVLTVLAVWGGPLHAQERRVALVIGNSAYTGEARLPNA
VRDAELIASGLREIGFDVTLHRDLDNR
>JCVI_PEP_metagenomic.orf.1132120560942.1 /orf_id=JCVI_ORF_metagenomic.orf.1132120560941.1 /read_id=G9JOFJ301A6KA8 /begin=0 /end=298 /orientation=-1 /5_prime_stop=TAG /5_prime_loc=322 /3_prime_stop=0 /ttable=11 /length=298 /read_defline=""
IRNTFIVHFSKVILTCFAMLFCLHVQAKRVALVIGNDNYLAVSKLQKAGNDANAMARELR
NAGFAVQLHQNLNYRATVRAVESFTQGIQGGDEVVVFYAX
>JCVI_PEP_metagenomic.orf.1132120577118.1 /orf_id=JCVI_ORF_metagenomic.orf.1132120577117.1 /read_id=G9JOFJ301BMDHX /begin=2 /end=477 /orientation=1 /5_prime_stop=0 /5_prime_loc=NA /3_prime_stop=0 /ttable=11 /length=475 /read_defline=""
RNTFIVHFSKVILTCFAMLFCLHVQAKRVALVIGNDNYLAVSKLQKAGNDANAMARELRN
AGFAVQLHQNLNYRATVRAIESFTQGIQGGDEVVVFYAGHGVQIKNGSYLLPIDIEVNSE
SEVEKTAYDLLTLTEKLAEAKPAFSLVIVDACRDNPLKX
>JCVI_PEP_metagenomic.orf.1132113289518.1 /orf_id=JCVI_ORF_metagenomic.orf.1132113289517.1 /read_id=G9JOFJ301DBFME /begin=10 /end=259 /orientation=1 /5_prime_stop=TAA /5_prime_loc=4 /3_prime_stop=TGA /ttable=11 /length=249 /read_defline=""
IRMFIRYILIVLVVFSNASFAQPTENWVALVLGNSAYKSAPLRNPTNDAKVMAAKLKGIG
FPVVERNNLTVKHVGAEALLAK*
>JCVI_PEP_metagenomic.orf.1132113314516.1 /orf_id=JCVI_ORF_metagenomic.orf.1132113314515.1 /read_id=G9JOFJ302G2F14 /begin=2 /end=355 /orientation=1 /5_prime_stop=0 /5_prime_loc=NA /3_prime_stop=0 /ttable=11 /length=353 /read_defline=""
DGVRFDMASSTKIANAMGIPDTQIKYLKNAEATKENILKALNQLAETTKDGSRAFIYFSG
HGTRELIDDSCVEGLLTYEGKTITHQEFAKATQSLVKXADKVITMIDACHAEGVAPPX
>JCVI_PEP_metagenomic.orf.1132101246558.1 /orf_id=JCVI_ORF_metagenomic.orf.1132101246557.1 /read_id=G9JOFJ301AF8PO /begin=1 /end=321 /orientation=1 /5_prime_stop=0 /5_prime_loc=NA /3_prime_stop=0 /ttable=11 /length=320 /read_defline=""
KSSRKQDHVMLVFVGHAVENDGQVYLAPIEGDLTDPTSLIPLAWLYKELDTCAAHQKILV
LDVCRFSPTIGIERPGGQPMSAKMEEVIKAVPAGLQVITACSAEHTV
>JCVI_PEP_metagenomic.orf.1132121365750.1 /orf_id=JCVI_ORF_metagenomic.orf.1132121365749.1 /read_id=G9JOFJ302H3JHL /begin=0 /end=369 /orientation=-1 /5_prime_stop=0 /5_prime_loc=NA /3_prime_stop=0 /ttable=11 /length=369 /read_defline=""
FMEVMEEVPISLLFLDACRNNPFAEHLLSQSSSDGRSAGITRGLAPIRTVGDMLVTFATL
PNSVAKDGAGQNSPFAKALARHVATPDAEVSVLMKRVTRDVMAETDGEQRPQQLSQMQTE
FYF
>JCVI_PEP_metagenomic.orf.1132122445768.1 /orf_id=JCVI_ORF_metagenomic.orf.1132122445767.1 /read_id=G9JOFJ301CLYTK /begin=0 /end=281 /orientation=-1 /5_prime_stop=TAA /5_prime_loc=296 /3_prime_stop=0 /ttable=11 /length=281 /read_defline=""
LAKPKSVTIFLDSCYSGQARSGETLVANARPVQLKSDSRYFPENFTVITASQNDQISSSN
PELQHGIFSYYLMKGMEGDADSNKDGKITLGEMX
>JCVI_PEP_metagenomic.orf.1132123783602.1 /orf_id=JCVI_ORF_metagenomic.orf.1132123783601.1 /read_id=G9JOFJ301A9OYA /begin=72 /end=416 /orientation=1 /5_prime_stop=TGA /5_prime_loc=18 /3_prime_stop=0 /ttable=11 /length=344 /read_defline=""
LRWGGASATGIFSSRLYMSRPRKKALLIGINYRGQAGELAGCVNDIVDVRAVCAALRYDE
VCVLYDGAWPGAFSNADNRVADIRPTRANITAAFRWLVAGAGRATSSTSTTPHTV
>JCVI_PEP_metagenomic.orf.1132123154422.1 /orf_id=JCVI_ORF_metagenomic.orf.1132123154421.1 /read_id=G9JOFJ302H5PGA /begin=0 /end=434 /orientation=-1 /5_prime_stop=0 /5_prime_loc=NA /3_prime_stop=0 /ttable=11 /length=434 /read_defline=""
ALQAALAEGAWMGTETDALLIYMVDHGRVSGGDGLFLLSESESVRGTELDAWLDALQTAR
PGLSVVVVVESCFGGRVAGPLGQADGFSNRRLVFSSSGADELAHLAANGLVSYSSMWWSA
VAAGKSLQVAHQEAVAAMAGLQTPG
>JCVI_PEP_metagenomic.orf.1132123853986.1 /orf_id=JCVI_ORF_metagenomic.orf.1132123853985.1 /read_id=G9JOFJ301EYI57 /begin=0 /end=416 /orientation=1 /5_prime_stop=0 /5_prime_loc=NA /3_prime_stop=0 /ttable=11 /length=416 /read_defline=""
NGNTDTKTISVVRQAVDSRPAFGRLTPDKIKPRPARDAVAIIIGIQNYKLLPKAEYANQD
AQVFYDYASRALGIKQENIKLLLDDEADVSGIFKAFQNWLPLKVKKGKTDVYVFYSGHGL
PSADGKSLYFLPVGADRDL
>JCVI_PEP_metagenomic.orf.1132121188628.1 /orf_id=JCVI_ORF_metagenomic.orf.1132121188627.1 /read_id=G9JOFJ301DDZEL /begin=1 /end=490 /orientation=1 /5_prime_stop=0 /5_prime_loc=NA /3_prime_stop=0 /ttable=11 /length=489 /read_defline=""
ALLIGINYTGTEYELNGCINDVNTIKDRIDQQGFQNIQMLTDLTSEKPTRENILREFTAL
LSNAQEGDLLFFSYSGHGSYTLDKNGDENTLYDQLIVPSDFKAIVDDELKAIIQTNLKKG
VTLFAMFDSCFSGSVLDLKYQYMDSLNYDKYTENEKQLGNKRE
>JCVI_PEP_metagenomic.orf.1132121341142.1 /orf_id=JCVI_ORF_metagenomic.orf.1132121341141.1 /read_id=G9JOFJ302JJKEQ /begin=0 /end=239 /orientation=-1 /5_prime_stop=TAA /5_prime_loc=251 /3_prime_stop=0 /ttable=11 /length=239 /read_defline=""
IIIIMSVAITSRPSRRTALLVGINYRGTADELNGCYNDVVNVATYLRTVLGYAPGAITTL
TDGNRGSVFPASVAPTRQNX
>JCVI_PEP_metagenomic.orf.1132123206464.1 /orf_id=JCVI_ORF_metagenomic.orf.1132123206463.1 /read_id=G9JOFJ302HRGMQ /begin=0 /end=208 /orientation=-1 /5_prime_stop=TAA /5_prime_loc=265 /3_prime_stop=0 /ttable=11 /length=208 /read_defline=""
IVNLRIVSQVSIFRFVLVMIAVLFILPVQAKRIALVMGNDNYTSVSKLQKAGNDATAMAR
ELKAAGFTVX
>JCVI_PEP_metagenomic.orf.1132124819640.1 /orf_id=JCVI_ORF_metagenomic.orf.1132124819639.1 /read_id=G9JOFJ301EXRME /begin=0 /end=408 /orientation=1 /5_prime_stop=0 /5_prime_loc=NA /3_prime_stop=0 /ttable=11 /length=408 /read_defline=""
SLAGRAICLCFAVVCSASGAMQTEKRVGIVIGNTQYKTSPLTNPRNDAMAMSRFLRSQGF
DVSEFLDLPTKQISDLSDVVRRKVDSDTTLVVFYAGHGMQIEGRNYLPSPDASLTSLNAL
RAGSISLDDLLSTINS
>JCVI_PEP_metagenomic.orf.1132123019104.1 /orf_id=JCVI_ORF_metagenomic.orf.1132123019103.1 /read_id=G9JOFJ301CLU9T /begin=0 /end=365 /orientation=1 /5_prime_stop=0 /5_prime_loc=NA /3_prime_stop=0 /ttable=11 /length=365 /read_defline=""
QMSKITPIAITNRRRAVFIGINYMQSSSNRLAGCANDVKKMVSYMSGKKFDSVVLSDDIA
SKPEKTIKWPTRKNILNAIDWAIKDMKAGDEAFIIIVDMEVSLLICLETRCPEKXSCIYP
IS
>JCVI_PEP_1132143330714 /oldId=G9JOFJ301BIHID_1_434_- /frames=1 /score=1.319688
HTMRSLIALIAVLVSQTVFAQLTSNRTALIIGISEYAVPGATLLDGVRFDMASSTKIANA
MGIPDTQIKTLKIAEATKENILKALNQLAETTKDGSRAFIYFSGHGTRELIDDSCVEGLL
TYEGKTITHQEFAKATQSLVKSAD
>JCVI_PEP_1132143333723 /oldId=G9JOFJ301B1MW1_1_498_+ /frames=4 /score=1.326255
QDRGAKVTTQHSYIAPLPAVALLIANSNYEDESYPDLIQPKVDVNKLKKIICERYQFVDS
NVLVLYDAVTDTLIKYFRKLGKHTGDVLFFMPHGDKYIKGTKESSHIIPVDFKPGTDESQ
FLSYDNIKDFLGSTKIQTVSYFLFISDACFSGVGIDLMRSNNNV
>JCVI_PEP_1132143337640 /oldId=G9JOFJ302IIKGH_1_462_- /frames=4 /score=1.276112
MVIEKDGLDRIYSAIVLILLIKVAIIDDELYSLFITVNDNYTFFVIFDCCNSGTMLDLNY
NYGYVSNTLSLTYDGGKSIANKKIICISACTDNQSALDVTVGSSSNGALTLALYSALQSS
NWNILLKDLLNNIYTFLKYNKYTTMTPIISSN
>JCVI_PEP_1132143366256 /oldId=G9JOFJ301C7YQE_1_409_+ /frames=2 /score=1.295139
LVNSNEGDLLFFSYSGHGSYTLDRNGDETDGYDELLVSSDLQGITDDELKLVTDPFKENV
TLFAMIDSCFSGSVLDLKYQYLDSLNYDNYTENVKQLDHGRKCIYDLVVAQMKQTSADAX
INNKYSGAMTWSLLE
>JCVI_PEP_1132143402036 /oldId=G9JOFJ301A9OYA_124_416_+ /frames=2 /score=1.250234
SRPRKKALLIGINYRGQAGELAGCVNDIVDVRAVCAALRYDEVCVLYDGAWPGAFSNADN
RVADIRPTRANITAAFRWLVAGAGRDKLYLHYSTH
>JCVI_PEP_1132143421691 /oldId=G9JOFJ302IXF6E_1_496_- /frames=7 /score=1.388497
RSHPSNRSALIIGVGEYGYSGATPLAGVKHDMVALQNSYGNEYLKTIVKYLRNSQATKAN
ILEALKQLGDTSGEGSRTFVIFQGMAQGNAGNECIEGLLTYEGNNIQSGICWRYSKIAKT
SDKFITLVDACHSEGVVPPKTRALLKDQLTPKFHMKSGTTSD
>JCVI_PEP_1132143423183 /oldId=G9JOFJ301DQCKM_1_300_+ /frames=1 /score=1.389889
VKNKTDAFKYLAGFRVLLQGAKSGDELWFHFSGHGTLVHDASRDEESGRDSCICPIDVAR
AGFISDDVIRSNLAALVPKGXRLYMVLDACHSGTGCDLK
>JCVI_PEP_1132143451542 /oldId=G9JOFJ301AJGGH_1_463_- /frames=2 /score=1.336421
LIYMTASPKDTNVSSDVILELCVGTGSSAEFFAVQVGLGYQHLAAGGLALQGCANDVVSF
ASFFRERGVVFSSHVVCSDEAVDIECTQMLGGALADILCALKMTKDAMDRSVAKEKYLFF
NFSGHGTQVVDEDGDEEDGLDEALCPSDFEVA
>JCVI_PEP_1132145855306 /read_id=G9JOFJ302H8KHX /begin=2 /end=509 /simbegin=2 /simend=467 /maxend=539 /orientation=-1 /5_prime_stop=TAG /5_prime_loc=518 /3_prime_stop=0 /ttable=11 /frameshifts=0 /stops=0 /identity=41.6 /length=170 /prefix=VPEKKQARDAQKKLR /postfix=0 /alignment=465;;2;;41.6;;G9JOFJ302H8KHX;;2;;467;;1;;gi|257094316|ref|YP_003167957.1|;;83;;239;;0;;65;;98;;156;;1;;0;;539;;878;;0;;0;;BLASTX;;0;;0;;x;;0;;6e-30;;319;;3.72;;KRLALVIGNNAYQHISRLDNAVPDARAISNLLVAYDYDVQVYYNLNERQFKSALRSFQRQMSGGEEVVFYYAGHGVQIDGVNFLLPTDVGDQSARQIEDEGIPLQRILSDFSQSRAKFSLAMVDACRDNPFQRIGRQ-SVSRGLAPTRASTGQMII;;KRLALVIGNDAYQNVSKLEKAGSDATTMARELKAAGFEVLLHRNLNYRGMVKAIETLSNSITGGDQVVVFFAGHGVQIKTGSYLLPIDIEASSESEVEKTAYGLADLTDKLSEARASFALVIVDACRDNPLKSRGRSVGSTRGLGPIEPPKGQMVV;;G9JOFJ302H8KHX /offset=0 /length=539 /full_length=539;;gi|257094316|ref|YP_003167957.1| peptidase C14 caspase catalytic subunit p20 [Candidatus Accumulibacter phosphatis clade IIA str. UW-1] >gi|257046840|gb|ACV36028.1| peptidase C14 caspase catalytic subunit p20 [Candidatus Accumulibacter phosphatis clade IIA str. UW-1] /offset=0 /length=878 /full_length=878
VPEKKQARDAQKKLRKRLALVIGNNAYQHISRLDNAVPDARAISNLLVAYDYDVQVYYNL
NERQFKSALRSFQRQMSGGEEVVFYYAGHGVQIDGVNFLLPTDVGDQSARQIEDEGIPLQ
RILSDFSQSRAKFSLAMVDACRDNPFQRIGRQSVSRGLAPTRASTGQMII
>JCVI_PEP_1132146798095 /read_id=G9JOFJ301C9AEP /begin=0 /end=305 /simbegin=6 /simend=305 /maxend=305 /orientation=-1 /5_prime_stop=0 /5_prime_loc=0 /3_prime_stop=0 /ttable=11 /frameshifts=4 /stops=0 /identity=74.4 /length=100 /prefix=0 /postfix=LA /alignment=299;;2;;74.4;;G9JOFJ301C9AEP;;6;;305;;1;;gi|257094316|ref|YP_003167957.1|;;89;;187;;0;;73;;85;;98;;0;;0;;305;;878;;0;;0;;BLASTX;;0;;0;;x;;4;;2e-30;;320;;3.94;;MGNDNYTSVSKLQKAG/NDATAMAREAK//TTGFTVS/LHKDLNYRGMVRAVEAFTNNITGGDEVVVFF/AGHGVQIKNGSYLLPTDIEANSESEVEKTAYEL;;IGNDAYQNVSKLEKAG SDATTMARELK AAGFEVL LHRNLNYRGMVKAIETLSNSITGGDQVVVFF AGHGVQIKTGSYLLPIDIEASSESEVEKTAYGL;;G9JOFJ301C9AEP /offset=0 /length=305 /full_length=305;;gi|257094316|ref|YP_003167957.1| peptidase C14 caspase catalytic subunit p20 [Candidatus Accumulibacter phosphatis clade IIA str. UW-1] >gi|257046840|gb|ACV36028.1| peptidase C14 caspase catalytic subunit p20 [Candidatus Accumulibacter phosphatis clade IIA str. UW-1] /offset=0 /length=878 /full_length=878
MGNDNYTSVSKLQKAGNDATAMAREAKTTGFTVSLHKDLNYRGMVRAVEAFTNNITGGDE
VVVFFAGHGVQIKNGSYLLPTDIEANSESEVEKTAYELLA
>JCVI_PEP_1132138669702 /read_id=G9JOFJ301ERJ7M /begin=1 /end=330 /simbegin=1 /simend=324 /maxend=482 /orientation=1 /5_prime_stop=0 /5_prime_loc=0 /3_prime_stop=TAG /ttable=11 /frameshifts=1 /stops=0 /identity=49.5 /length=110 /prefix=0 /postfix=LQ /alignment=323;;0;;49.5;;G9JOFJ301ERJ7M;;1;;324;;0;;gi|257094316|ref|YP_003167957.1|;;205;;314;;0;;54;;76;;109;;1;;0;;482;;878;;0;;0;;BLASTX;;0;;0;;x;;1;;1e-24;;273;;3.86;;IDACRDNPFKGQGRALGG-RGLAPTTAATGQMIMFSAGSGQQALDKLGSNDPEK\NGLFTRIFLKEMVKPGISVDRVLRNVRNEVVRLAKSVGHEQTPALYDQAIGEFYF;;VDACRDNPLKSRGRSVGSTRGLGPIEPPKGQMVVYSASKGQQALDRLSDRDSNP NGVFTREFVARMKRRGMRIEDLVREVQDAVEELARTVSHEQRPALYNEARGNFYF;;G9JOFJ301ERJ7M /offset=0 /length=482 /full_length=482;;gi|257094316|ref|YP_003167957.1| peptidase C14 caspase catalytic subunit p20 [Candidatus Accumulibacter phosphatis clade IIA str. UW-1] >gi|257046840|gb|ACV36028.1| peptidase C14 caspase catalytic subunit p20 [Candidatus Accumulibacter phosphatis clade IIA str. UW-1] /offset=0 /length=878 /full_length=878
IDACRDNPFKGQGRALGGRGLAPTTAATGQMIMFSAGSGQQALDKLGSNDPEKNGLFTRI
FLKEMVKPGISVDRVLRNVRNEVVRLAKSVGHEQTPALYDQAIGEFYFLQ
>JCVI_PEP_1132144093541 /read_id=G9JOFJ301B2WGW /begin=2 /end=322 /simbegin=50 /simend=310 /maxend=322 /orientation=1 /5_prime_stop=0 /5_prime_loc=0 /3_prime_stop=0 /ttable=11 /frameshifts=1 /stops=0 /identity=43.8 /length=107 /prefix=PRPVASQTASNSSIGK /postfix=DIQR /alignment=260;;1;;43.8;;G9JOFJ301B2WGW;;50;;310;;0;;gi|163798185|ref|ZP_02192119.1|;;32;;121;;0;;39;;58;;89;;2;;0;;322;;766;;0;;0;;BLASTX;;0;;0;;x;;1;;3e-13;;172;;3.45;;RIALVVGNANYK-VRTLKNSRNDADDVSRSLKATGFDVIDLR-DATLPQMRTAVRQFGDRLVNNALA\LVYYSGHGVEVKGRNYFIPVNA;;RVALVIGNAGYQHAKSLRNPGNDASAVAERLRGLGFSVVELRSDLDYARMRQALLTFRRAAEGADIA ALFYAGHGIEVDGRNYLVPVDA;;G9JOFJ301B2WGW /offset=0 /length=322 /full_length=322;;gi|163798185|ref|ZP_02192119.1| hypothetical protein BAL199_00165 [alpha proteobacterium BAL199] >gi|159176522|gb|EDP61102.1| hypothetical protein BAL199_00165 [alpha proteobacterium BAL199] /offset=0 /length=766 /full_length=766
PRPVASQTASNSSIGKRIALVVGNANYKVRTLKNSRNDADDVSRSLKATGFDVIDLRDAT
LPQMRTAVRQFGDRLVNNALALVYYSGHGVEVKGRNYFIPVNADIQR
>JCVI_PEP_1132143285528 /read_id=G9JOFJ301ASLAW /begin=5 /end=490 /simbegin=26 /simend=490 /maxend=492 /orientation=-1 /5_prime_stop=0 /5_prime_loc=0 /3_prime_stop=TGA /ttable=11 /frameshifts=1 /stops=2 /identity=41.6 /length=162 /prefix=0 /postfix=LSNNLLE /alignment=464;;1;;41.6;;G9JOFJ301ASLAW;;26;;490;;1;;gi|257094316|ref|YP_003167957.1|;;157;;313;;0;;65;;101;;156;;1;;0;;492;;878;;1;;0;;BLASTX;;2;;0;;x;;1;;2e-29;;314;;3.87;;GVQLGATNYLLPTDIKGDK*XASQR*SNSTSRILMTCKKEKAKFALAIIDACRDNPSKAR\GRALGG-RGLAPTTAATGQMVMFSAGSGQQALDKLGNNDADKNGLFTRILLKEMSKPGVSVDKVLKNVRNEVVSLAKGVGHEQTPALYDQSVGEFF;;GVQIKTGSYLLPIDIEASSESEVEKTAYGLADLTDKLSEARASFALVIVDACRDNPLKSR GRSVGSTRGLGPIEPPKGQMVVYSASKGQQALDRLSDRDSNPNGVFTREFVARMKRRGMRIEDLVREVQDAVEELARTVSHEQRPALYNEARGNFY;;G9JOFJ301ASLAW /offset=0 /length=492 /full_length=492;;gi|257094316|ref|YP_003167957.1| peptidase C14 caspase catalytic subunit p20 [Candidatus Accumulibacter phosphatis clade IIA str. UW-1] >gi|257046840|gb|ACV36028.1| peptidase C14 caspase catalytic subunit p20 [Candidatus Accumulibacter phosphatis clade IIA str. UW-1] /offset=0 /length=878 /full_length=878
GVQLGATNYLLPTDIKGDK*XASQR*SNSTSRILMTCKKEKAKFALAIIDACRDNPSKAR
GRALGGRGLAPTTAATGQMVMFSAGSGQQALDKLGNNDADKNGLFTRILLKEMSKPGVSV
DKVLKNVRNEVVSLAKGVGHEQTPALYDQSVGEFFLSNNLLE
>JCVI_PEP_1132138665298 /read_id=G9JOFJ302H2K4T /begin=1 /end=387 /simbegin=4 /simend=297 /maxend=388 /orientation=-1 /5_prime_stop=0 /5_prime_loc=0 /3_prime_stop=0 /ttable=11 /frameshifts=2 /stops=1 /identity=42.7 /length=129 /prefix=YLKRRLRAALLILLSSGDGTGGLYRQHLPT /postfix=M /alignment=293;;0;;42.7;;G9JOFJ302H2K4T;;4;;297;;1;;gi|163798185|ref|ZP_02192119.1|;;24;;120;;0;;44;;64;;103;;1;;2;;388;;766;;0;;0;;BLASTX;;1;;0;;x;;2;;3e-11;;155;;3.55;;RQATAAPLNRVALV/IGNSSYQQLGTLRNAESDARSIDEAFKKMGY-----KSQLRHRRNRRS\\VLVGR*IRQFTGESAGADLALVFYAGHGAQLNGSNYLLPVD;;RGAVAAE-SRVALV IGNAGYQHAKSLRNPGNDASAVAERLRGLGFSVVELRSDLDYARMRQA LLT------FRRAAEGADIAALFYAGHGIEVDGRNYLVPVD;;G9JOFJ302H2K4T /offset=0 /length=388 /full_length=388;;gi|163798185|ref|ZP_02192119.1| hypothetical protein BAL199_00165 [alpha proteobacterium BAL199] >gi|159176522|gb|EDP61102.1| hypothetical protein BAL199_00165 [alpha proteobacterium BAL199] /offset=0 /length=766 /full_length=766
YLKRRLRAALLILLSSGDGTGGLYRQHLPTRQATAAPLNRVALVIGNSSYQQLGTLRNAE
SDARSIDEAFKKMGYKSQLRHRRNRRSVLVGR*IRQFTGESAGADLALVFYAGHGAQLNG
SNYLLPVDM
>JCVI_PEP_1132143291117 /read_id=G9JOFJ301CQKC5 /begin=1 /end=311 /simbegin=4 /simend=305 /maxend=312 /orientation=1 /5_prime_stop=0 /5_prime_loc=0 /3_prime_stop=0 /ttable=11 /frameshifts=3 /stops=0 /identity=43.2 /length=104 /prefix=S /postfix=DT /alignment=301;;2;;43.2;;G9JOFJ301CQKC5;;4;;305;;0;;gi|163798185|ref|ZP_02192119.1|;;87;;191;;0;;45;;68;;104;;1;;0;;312;;766;;0;;0;;BLASTX;;0;;0;;x;;3;;1e-15;;192;;3.73;;SFKSKVSSADISLFYFAGHGVELDKQNYLVPVDATMTDTDLAKFETIPLNNIMAA/VAKTKELSMVLIDACRDNPF\RGLIYTKTRS\\QG---GRGLAIVERVNETV;;TFRRAAEGADIAALFYAGHGIEVDGRNYLVPVDARLASAVDAEFEAVPLDLALTA VSGARKLRLVILDACRDNPF QARMASDTRS VGRSVGRGLARVEPTANTL;;G9JOFJ301CQKC5 /offset=0 /length=312 /full_length=312;;gi|163798185|ref|ZP_02192119.1| hypothetical protein BAL199_00165 [alpha proteobacterium BAL199] >gi|159176522|gb|EDP61102.1| hypothetical protein BAL199_00165 [alpha proteobacterium BAL199] /offset=0 /length=766 /full_length=766
SSFKSKVSSADISLFYFAGHGVELDKQNYLVPVDATMTDTDLAKFETIPLNNIMAAVAKT
KELSMVLIDACRDNPFRGLIYTKTRSQGGRGLAIVERVNETVDT
>JCVI_PEP_1132138688261 /read_id=G9JOFJ302G9S8U /begin=1 /end=282 /simbegin=10 /simend=267 /maxend=282 /orientation=-1 /5_prime_stop=0 /5_prime_loc=0 /3_prime_stop=0 /ttable=11 /frameshifts=1 /stops=0 /identity=47.6 /length=93 /prefix=DNALQ /postfix=GGE /alignment=257;;0;;47.6;;G9JOFJ302G9S8U;;10;;267;;1;;gi|163798185|ref|ZP_02192119.1|;;170;;255;;0;;41;;55;;86;;1;;1;;282;;766;;0;;0;;BLASTX;;0;;0;;x;;1;;2e-12;;165;;3.74;;RTNDRSVSKG//LRPLSAAEGTLISYATKDGQTAADGVGSKNSPFTQALLEHLNDPQ-DIAVVLRKVRERVMKITGGKQQPWEYGSLT;;RSVGRSVGRG LARVEPTANTLVVYAAKAGSVAADGDG-RHSPFTSALLEHLGEPGVEIDFTFRKVRDAVLASTSNRQEPFIYGSLS;;G9JOFJ302G9S8U /offset=0 /length=282 /full_length=282;;gi|163798185|ref|ZP_02192119.1| hypothetical protein BAL199_00165 [alpha proteobacterium BAL199] >gi|159176522|gb|EDP61102.1| hypothetical protein BAL199_00165 [alpha proteobacterium BAL199] /offset=0 /length=766 /full_length=766
DNALQRTNDRSVSKGLRPLSAAEGTLISYATKDGQTAADGVGSKNSPFTQALLEHLNDPQ
DIAVVLRKVRERVMKITGGKQQPWEYGSLTGGE
>JCVI_PEP_1132145886311 /read_id=G9JOFJ302HCTFO /begin=1 /end=420 /simbegin=1 /simend=339 /maxend=422 /orientation=1 /5_prime_stop=0 /5_prime_loc=0 /3_prime_stop=0 /ttable=11 /frameshifts=2 /stops=0 /identity=37.9 /length=139 /prefix=0 /postfix=RPISEVMTACGVRSMRDRGGARRTPGE /alignment=338;;0;;37.9;;G9JOFJ302HCTFO;;1;;339;;0;;gi|163798185|ref|ZP_02192119.1|;;102;;224;;0;;47;;69;;124;;2;;2;;422;;766;;0;;0;;BLASTX;;0;;0;;x;;2;;4e-12;;163;;3.49;;YGGHGVQVDGKNFLIPADVDIPDEKRVATRAVDVDEVMGALDASGSSVNVVVLDACRDNPLPATST-------RSATRGLSVVAQET/KNSIIIYAAEAG/NKAQDG-----LFTPTLAKALSVPG;;YAGHGIEVDGRNYLVPVDARLASAVDAEFEAVPLDLALTAV-SGARKLRLVILDACRDNPFQARMASDTRSVGRSVGRGLARV-EPT ANTLVVYAAKAG SVAADGDGRHSPFTSALLEHLGEPG;;G9JOFJ302HCTFO /offset=0 /length=422 /full_length=422;;gi|163798185|ref|ZP_02192119.1| hypothetical protein BAL199_00165 [alpha proteobacterium BAL199] >gi|159176522|gb|EDP61102.1| hypothetical protein BAL199_00165 [alpha proteobacterium BAL199] /offset=0 /length=766 /full_length=766
YGGHGVQVDGKNFLIPADVDIPDEKRVATRAVDVDEVMGALDASGSSVNVVVLDACRDNP
LPATSTRSATRGLSVVAQETKNSIIIYAAEAGNKAQDGLFTPTLAKALSVPGRPISEVMT
ACGVRSMRDRGGARRTPGE
>JCVI_PEP_1132146793764 /read_id=G9JOFJ302GC4OD /begin=2 /end=368 /simbegin=5 /simend=362 /maxend=369 /orientation=-1 /5_prime_stop=0 /5_prime_loc=0 /3_prime_stop=0 /ttable=11 /frameshifts=2 /stops=0 /identity=32.5 /length=122 /prefix=TC /postfix=E /alignment=357;;2;;32.5;;G9JOFJ302GC4OD;;5;;362;;1;;gi|163796996|ref|ZP_02190952.1|;;120;;237;;0;;39;;62;;120;;1;;2;;369;;427;;0;;0;;BLASTX;;0;;0;;x;;2;;6e-06;;109;;3.71;;FTSGHGLPSET\GKSLFFLPHEANRDLLERTAISQKEI/VDAIQRTSPKSVTMFIDSCYSGQSRTGETLLASARPISIVAKETSSFPP-NFTVISASAPDQISSSSPELKHGIFSYYLMRGM;;FYSGHGVPGLR DKRGYLLPVDADPATPEINGYPLDLL VKNLSAIEAVSTTVFLDACFSGNSAAG-WLVRSASPVYV--KTTPPAPSRGLTLITAAAGDQVASWDETARLGLFTRHLLDAM;;G9JOFJ302GC4OD /offset=0 /length=369 /full_length=369;;gi|163796996|ref|ZP_02190952.1| hypothetical protein BAL199_19773 [alpha proteobacterium BAL199] >gi|159177743|gb|EDP62294.1| hypothetical protein BAL199_19773 [alpha proteobacterium BAL199] /offset=0 /length=427 /full_length=427
TCFTSGHGLPSETGKSLFFLPHEANRDLLERTAISQKEIVDAIQRTSPKSVTMFIDSCYS
GQSRTGETLLASARPISIVAKETSSFPPNFTVISASAPDQISSSSPELKHGIFSYYLMRG
ME
>JCVI_PEP_metagenomic.orf.1132124451280.1 /orf_id=JCVI_ORF_metagenomic.orf.1132124451279.1 /read_id=G9JOFJ302F8XIQ /begin=0 /end=332 /orientation=-1 /5_prime_stop=0 /5_prime_loc=NA /3_prime_stop=0 /ttable=11 /length=332 /read_defline=""
THRSTNTDFLLVYFSGHGHQDLKETNIAINDTELISVSHLISLINAPKALIIMDCCRKFI
DEEYSGFSGPEYLSFKSLLDQPNTRDRYLQLISESTNGIAIAYSCSVGEYX
>JCVI_PEP_metagenomic.orf.1132124205968.1 /orf_id=JCVI_ORF_metagenomic.orf.1132124205967.1 /read_id=G9JOFJ301C4E9J /begin=0 /end=457 /orientation=-1 /5_prime_stop=0 /5_prime_loc=NA /3_prime_stop=0 /ttable=11 /length=457 /read_defline=""
LIVQRAAVRVTKSIELRAHQDKCRPCEVCRQKKLRKVYMCAHCTEFKWQDGYGQQYREQH
CGAVESLCARSTMAGACTLPLALDDARQRRFALVVGNSQYLGDTISLFEPLPGAVKDAQM
VAHRLKELEFVVRKLENQSKSELEREVTEWTRX
>JCVI_PEP_metagenomic.orf.1132119448270.1 /orf_id=JCVI_ORF_metagenomic.orf.1132119448269.1 /read_id=G9JOFJ302FVTB9 /begin=1 /end=406 /orientation=1 /5_prime_stop=0 /5_prime_loc=NA /3_prime_stop=0 /ttable=11 /length=405 /read_defline=""
GGLALQGCANDVVSFASFFRERGVVFSSHVVCSDEAVDIECTQMLGGALADILCALKMTK
DAMDRSVAKEKYLFFNFSGHGTQVADEDGDEEDGLDEALCPSDFEDAGTLTDDVLCAWLE
SLPAHRLFAVCDCYD
>JCVI_PEP_metagenomic.orf.1132127922728.1 /orf_id=JCVI_ORF_metagenomic.orf.1132127922727.1 /read_id=G9JOFJ302F974Z /begin=0 /end=349 /orientation=1 /5_prime_stop=0 /5_prime_loc=NA /3_prime_stop=0 /ttable=11 /length=349 /read_defline=""
ALQGCANDVVSFASFFRERGVVFSSHVVCSDEAVDIDCTQMLGGALADMMCALKMTKDAM
DRSVAKEKYLFFNFSGHGTQVSDEDGDEEDGFDEALCPSVFWRLPGLVSDDVLCGWX
>JCVI_PEP_metagenomic.orf.1132125902052.1 /orf_id=JCVI_ORF_metagenomic.orf.1132125902051.1 /read_id=G9JOFJ301CBGR7 /begin=0 /end=366 /orientation=1 /5_prime_stop=0 /5_prime_loc=NA /3_prime_stop=TGA /ttable=11 /length=366 /read_defline=""
EQVLNAIEGANRLRLVILDMCRSNPFVNSMRRTMASRSLGKGLARIEPEKGTLVAYAAKH
GAEAMDGTGSNNSPFLEALVKRIKQTPPQEVRRLFDLVRDDVLVATQKKQQPYSYGSLVG
Q*
>JCVI_PEP_metagenomic.orf.1132127965240.1 /orf_id=JCVI_ORF_metagenomic.orf.1132127965239.1 /read_id=G9JOFJ301CTXOQ /begin=0 /end=434 /orientation=-1 /5_prime_stop=0 /5_prime_loc=NA /3_prime_stop=0 /ttable=11 /length=434 /read_defline=""
LIVTAISRLPNAVKDARELHAQANAVPGCRAELLENLESEKAIRVGIQKFFDRKGLQETP
PKLVCIVCNGHGMQIGATFYLLPEGADPNDRHCRPDKEFFALSDIFHCCDELDSHARRLE
NPHAVTFVVIVDACREFGQKDYASX
>JCVI_PEP_1132145218969 /oldId=G9JOFJ302FUVMY_1_434_+ /frames=1 /score=1.295587
AMEDLKRRYNTDLIGGKINREDVLILFISSHGKTDDNNDFKILASDYDTYGDVSNIDYKR
DILDILNQIDCKKFVFIDACHSGSAQGARLINQARFALEEINSAYPGLNVLTSSQVDELS
YEMIPGENGAFTKAILEAFSGKTL
>JCVI_PEP_1132145289269 /oldId=G9JOFJ302GFUNE_1_472_+ /frames=2 /score=1.162013
KDYPKQSKLPPLQGAGRDAALMAGRYASRGYAVVEHANLKVTELQSAITGFATGLRRGEE
GAIYYAGHGVDGELTGVDSALRAGDVAPTVPTATTSSAVGTAVSAGAKLELIIDACESGP
VQDQLLADHGAKANAQVTDAGLDVAREAKKGLHFGV
>JCVI_PEP_1132145903557 /read_id=G9JOFJ301ESXNV /begin=2 /end=478 /simbegin=20 /simend=478 /maxend=479 /orientation=-1 /5_prime_stop=0 /5_prime_loc=0 /3_prime_stop=0 /ttable=11 /frameshifts=1 /stops=0 /identity=66.6 /length=159 /prefix=0 /postfix=MQQLLQ /alignment=458;;1;;66.6;;G9JOFJ301ESXNV;;20;;478;;1;;gi|257094316|ref|YP_003167957.1|;;189;;348;;0;;106;;132;;159;;2;;0;;479;;878;;0;;0;;BLASTX;;0;;0;;x;;1;;4e-55;;532;;4.05;;LTDKISEAKPAFSL\VMVDACRDNPLKSKGRNIGNARGLSAIEPPKGQMVVYSASRGQQALDRLSDKDPNPNGVFTREFITQMQKPGVRIEDIMRSVQDSVETLAKSVSHEQRPAVYNEARGNFIF-GPTTVQVAPAQQKPDANA-----LELALWDGVK;;LTDKLSEARASFAL VIVDACRDNPLKSRGRSVGSTRGLGPIEPPKGQMVVYSASKGQQALDRLSDRDSNPNGVFTREFVARMKRRGMRIEDLVREVQDAVEELARTVSHEQRPALYNEARGNFYFYGPTTVQVAPQVSGAAAPARTPAEIEDSYWNTIK;;G9JOFJ301ESXNV /offset=0 /length=479 /full_length=479;;gi|257094316|ref|YP_003167957.1| peptidase C14 caspase catalytic subunit p20 [Candidatus Accumulibacter phosphatis clade IIA str. UW-1] >gi|257046840|gb|ACV36028.1| peptidase C14 caspase catalytic subunit p20 [Candidatus Accumulibacter phosphatis clade IIA str. UW-1] /offset=0 /length=878 /full_length=878
LTDKISEAKPAFSLVMVDACRDNPLKSKGRNIGNARGLSAIEPPKGQMVVYSASRGQQAL
DRLSDKDPNPNGVFTREFITQMQKPGVRIEDIMRSVQDSVETLAKSVSHEQRPAVYNEAR
GNFIFGPTTVQVAPAQQKPDANALELALWDGVKMQQLLQ
>JCVI_PEP_1132143486578 /read_id=G9JOFJ302GN6DV /begin=2 /end=441 /simbegin=11 /simend=408 /maxend=441 /orientation=-1 /5_prime_stop=0 /5_prime_loc=0 /3_prime_stop=0 /ttable=11 /frameshifts=1 /stops=0 /identity=25 /length=146 /prefix=THRHAKCLFSI /postfix=FNE /alignment=397;;0;;25;;G9JOFJ302GN6DV;;11;;408;;1;;gi|257094316|ref|YP_003167957.1|;;84;;213;;0;;33;;72;;132;;0;;1;;441;;878;;0;;0;;BLASTX;;0;;0;;x;;1;;2e-09;;138;;3.85;;KVAVLIGNQNYLYTTSLRTPIAEIDTLAKICKANDYKTLVFKVCSFL/NYNLILDSIENVIEEGTFLYIHYAGHGVQLNGENYIVPTDAHPNTITQAERQCIQVNQFIKLINDYQYSHDIKSLVCIDACRDSP;;RLALVIGNDAYQNVSKLEKAGSDATTMARELKAAGFEVLLHRNLNYR GMVKAIETLSNSITGGDQVVVFFAGHGVQIKTGSYLLPIDIEASSESEVEKTAYGLADLTDKLSEARASF---ALVIVDACRDNP;;G9JOFJ302GN6DV /offset=0 /length=441 /full_length=441;;gi|257094316|ref|YP_003167957.1| peptidase C14 caspase catalytic subunit p20 [Candidatus Accumulibacter phosphatis clade IIA str. UW-1] >gi|257046840|gb|ACV36028.1| peptidase C14 caspase catalytic subunit p20 [Candidatus Accumulibacter phosphatis clade IIA str. UW-1] /offset=0 /length=878 /full_length=878
THRHAKCLFSIKVAVLIGNQNYLYTTSLRTPIAEIDTLAKICKANDYKTLVFKVCSFLNY
NLILDSIENVIEEGTFLYIHYAGHGVQLNGENYIVPTDAHPNTITQAERQCIQVNQFIKL
INDYQYSHDIKSLVCIDACRDSPFNE
>JCVI_PEP_1132147727501 /read_id=G9JOFJ301A53L1 /begin=1 /end=489 /simbegin=103 /simend=453 /maxend=562 /orientation=1 /5_prime_stop=0 /5_prime_loc=0 /3_prime_stop=TGA /ttable=11 /frameshifts=1 /stops=0 /identity=34.6 /length=163 /prefix=SNYNNNVNYLKQILNTNIKIIQSYLPPPTIINKN /postfix=PFKVWSNIICHV /alignment=350;;0;;34.6;;G9JOFJ301A53L1;;103;;453;;0;;gi|118591645|ref|ZP_01549041.1|;;25;;154;;0;;45;;63;;130;;4;;1;;562;;481;;0;;0;;BLASTX;;0;;0;;x;;1;;6e-09;;135;;3.67;;KKALLIGIN---YLGTQNELHGCINDVNRIKERLTQS-GFNDINVMTDLTSVKATKINILKEFKNLLIN-SQAGDLLFFLYSGHGSYTLDRNNDE\TTGYDQLIVPCDF--------NMIVDDELKSLIQT;;QKALLIGAGVYPYQPPDAQLSGPANDVRQMASFLQEDWGFTKSDIRI-LVEEGAAKNSILGSITGWLVNETRPGDRVIIYYSGHGSQVPDRNGDE EDGLDETFVPTDYGHRGARAEDMLSDDEIASALAT;;G9JOFJ301A53L1 /offset=0 /length=562 /full_length=562;;gi|118591645|ref|ZP_01549041.1| Peptidase C14, caspase catalytic subunit p20 [Stappia aggregata IAM 12614] >gi|118435638|gb|EAV42283.1| Peptidase C14, caspase catalytic subunit p20 [Stappia aggregata IAM 12614] /offset=0 /length=481 /full_length=481
SNYNNNVNYLKQILNTNIKIIQSYLPPPTIINKNKKALLIGINYLGTQNELHGCINDVNR
IKERLTQSGFNDINVMTDLTSVKATKINILKEFKNLLINSQAGDLLFFLYSGHGSYTLDR
NNDETTGYDQLIVPCDFNMIVDDELKSLIQTPFKVWSNIICHV
>JCVI_PEP_metagenomic.orf.1128396414740.1 /orf_id=JCVI_ORF_metagenomic.orf.1128396414739.1 /read_id=GCVIDIU02I7ZET /begin=0 /end=478 /orientation=-1 /5_prime_stop=0 /5_prime_loc=NA /3_prime_stop=0 /ttable=11 /length=478 /read_defline=""
RPKISHLPAIERKVALLIGINDYEGGIPKLDSPIKDTQEIGNIYKEQLGYEVRMLPNADK
ATIVSALNRLIRESGPNDSVTVMYAGHGHVVEKTQRGYWIPAKASANDPSQWISNEDIAK
VLANIPAKQIMLVSDSCYSGTLASQGKIEKADVLPDLQQX
>JCVI_PEP_metagenomic.orf.1128282088246.1 /orf_id=JCVI_ORF_metagenomic.orf.1128282088245.1 /read_id=GCVIDIU02FEYFZ /begin=0 /end=494 /orientation=-1 /5_prime_stop=0 /5_prime_loc=NA /3_prime_stop=0 /ttable=11 /length=494 /read_defline=""
LRTNIGNRDMRQAIRAFSQTLKAGGVGLFYFAGHGVQSKGRNYLIPLNAEIKEEFELEDE
AFDANRVLAGMEEAGNRVNIVILDACRDNPFGRAWRTSATGLAQLSAPIGSFVAFATAPG
SVAADGSGRNGLFTSHLLTSLRNPDSDIDRVFTRVAAAVARESGX
>JCVI_PEP_metagenomic.orf.1128282220422.1 /orf_id=JCVI_ORF_metagenomic.orf.1128282220421.1 /read_id=GCVIDIU02HWIYB /begin=0 /end=369 /orientation=-1 /5_prime_stop=0 /5_prime_loc=NA /3_prime_stop=0 /ttable=11 /length=369 /read_defline=""
VYYIMVKRALLIGCNYTATPQNRLYGCIDDIMNIHNMLIDAYGYEKSNMVILRDDNFTLT
KPPTKANIMSALAALIAITKSDDEAWIHYSGHGTQVKVGANTCEAIVPCDFIKSGFILDT
SLF
>JCVI_PEP_metagenomic.orf.1128393424232.1 /orf_id=JCVI_ORF_metagenomic.orf.1128393424231.1 /read_id=GCVIDIU02IX4SO /begin=1 /end=327 /orientation=1 /5_prime_stop=0 /5_prime_loc=NA /3_prime_stop=0 /ttable=11 /length=326 /read_defline=""
AGLSSGREAAGNTAVTLGVRNVPPLVPRINRHALIIGVGIYEDPLIPPLPGTKLDKVSAT
QIAQAMQVPDGNIQYLHDSQATVSNIRTALNNLNDRVQDGDRVFIHYSG
>JCVI_PEP_metagenomic.orf.1128394220260.1 /orf_id=JCVI_ORF_metagenomic.orf.1128394220259.1 /read_id=GCVIDIU02F14AG /begin=0 /end=369 /orientation=-1 /5_prime_stop=0 /5_prime_loc=NA /3_prime_stop=0 /ttable=11 /length=369 /read_defline=""
KEHSKRDAVAIIIGIQDYKRLARAEYANTDAQVFYDYAVRALGIPAANIKLLVDADAEQL
EVYKALRNWLPAKVNKGKTDVYVFYSGHGLPAEDGKSLYLLPYGADKDFLDKTAISQQEI
NTM
>JCVI_PEP_metagenomic.orf.1128394225786.1 /orf_id=JCVI_ORF_metagenomic.orf.1128394225785.1 /read_id=GCVIDIU02IY1M2 /begin=0 /end=430 /orientation=-1 /5_prime_stop=0 /5_prime_loc=NA /3_prime_stop=0 /ttable=11 /length=430 /read_defline=""
MLRDSEATKQGILNALQLLGESTADGARTLLYYSGHGTRWKDAAAGGCVEGLLSYDSQVI
TNAEIAEATRRLSAKADKFVSLIDACHSGGVAGQATTRALLGSTFAPKFFLKGGTSDNAC
SQPSNLKTRSLLGEVTRLGALPEX
>JCVI_PEP_metagenomic.orf.1128395153748.1 /orf_id=JCVI_ORF_metagenomic.orf.1128395153747.1 /read_id=GCVIDIU02H9A8Z /begin=144 /end=411 /orientation=-1 /5_prime_stop=0 /5_prime_loc=NA /3_prime_stop=TAA /ttable=11 /length=267 /read_defline=""
KRLGADDAPRGTIIAYATSPGKVASDGDPRERNSPYTKHLLRAMQAPNKPIEQVFKEVRR
AVQDETKNQQTPWENTSLSGDFYFSVKK*
>JCVI_PEP_metagenomic.orf.1128394327424.1 /orf_id=JCVI_ORF_metagenomic.orf.1128394327423.1 /read_id=GCVIDIU02FY658 /begin=2 /end=467 /orientation=1 /5_prime_stop=0 /5_prime_loc=NA /3_prime_stop=0 /ttable=11 /length=465 /read_defline=""
IMEWCKPQNIKAQKRVFVFDACHSGQAVKDFTDLAFSGRGEDEDTRILQLTKLKDKNGMM
ILAASAANESAYEDHTLQQGVLTYHMLNSIKNDVEKLSPFKDSLLNIRNWFDEVINQVDS
YARRNKQAQSPISFGDGHFYIGKITPEIQQSIKVS
>JCVI_PEP_metagenomic.orf.1128393546418.1 /orf_id=JCVI_ORF_metagenomic.orf.1128393546417.1 /read_id=GCVIDIU02IHW8H /begin=0 /end=486 /orientation=-1 /5_prime_stop=0 /5_prime_loc=NA /3_prime_stop=0 /ttable=11 /length=486 /read_defline=""
ENYLPAVDAEIAGEEDVSNQSLAIRQIMDVLTDAKTRLNLVFLDACRNNPYARSFRNANE
GLSKVAAPSGTLISFATRPGSVAADGVGRNGLYTSALLQQMGNPNQSIEQVLKRVVTSVK
AGSRNQQEPWMEGSIEGEFCFGDCERANQPPVVVAQGNTGGA
>JCVI_PEP_1128378298569 /oldId=GCVIDIU02JOLJY_1_502_+ /frames=1 /score=1.323700
QGGCEMLRLTFPGLQVKTLTTLAEIREVNFDFSFATRRYRERTVKIAVCIGTNYPGTEYE
LSGCVNDANDMAEFLTRQNFSCQTILDRHATKHNIVTAITTLIASLSPGDTGVVHFSGHG
TWVPDTDGDEPDGRDEAICPTDVGDDGANLLIDDELRVFFRAIKSG
>JCVI_PEP_1128378314588 /oldId=GCVIDIU02FUVB4_1_476_+ /frames=2 /score=1.359689
GVSSSRKAFLAGASDYGDVRNNLPNARNDILAMQKKLTSLGYAVTVSLNDPHKILKEKSK
ITVFHFGGDISLIYFSGHGIEKNGHNYFIPKDFAETGSIDPISERDLRARAVILTPLIDD
LTPAKLRLNLLMLDACRTDLDKAPKGLGKHAKHHQQK
>JCVI_PEP_1128378322206 /oldId=GCVIDIU02GWNKJ_1_440_+ /frames=3 /score=1.343592
AQQQPAAVQPQTITLPRGKRVALVIGNGNYQNTDILQKLPNATNDAEDITKALRGFGFEV
IEKKTYLEDMSGVIAEFGRKMANSDAALFYLPDMECRLRTELPIPIDAKIESEAQVPFKS
INVNQLLEEMDNAKSQTNIVMLDA
>JCVI_PEP_1128378330675 /oldId=GCVIDIU02JUYH9_1_512_- /frames=3 /score=1.360853
NNHDTNSRVGIFLSVTLRTVDPRNPFSTPPFFRVGFYRLIPVKIDVKKTTLSSFSLIDPA
NIDNKCPQIFNEEAFKTAGFLAGTSLIPSGLLEAAKGIDAPRVALIIGNSKYPDSPLTNP
FNDATAMGKELKVLGFDTQVLLDSNLKDLGSAIQAYSGRIAKFKAVGL
>JCVI_PEP_1128378334774 /oldId=GCVIDIU02GTZMH_1_506_+ /frames=2 /score=1.337172
QSVFAVTKTKLALVIGNSKYENLGGLQNTINDARGVEKSLRELGFKTKLIIDANESTLRK
ALKGFSSEYKRRFIVLIFYAGHGAQINGEIIFLPIDMEVPKTESDVQLSALKVDDVVNSL
KSQTKIVFLDACRDNPALNKSLTKGEAVSEAGLLLLRTHLITILEAY
>JCVI_PEP_metagenomic.orf.1132126434918.1 /orf_id=JCVI_ORF_metagenomic.orf.1132126434817.1 /read_id=G9JOFJ301EV1MZ /begin=0 /end=486 /orientation=-1 /5_prime_stop=0 /5_prime_loc=NA /3_prime_stop=0 /ttable=11 /length=486 /read_defline=""
ESEALRQRQRELELQLASTSKTQINYGRALNAHALVIGNGAYGGSSKLTNPINDAKAISE
KLRGLGFKVTESLDADRVKLVTSLSQFSKTAASADITLLFYAGHGVQISGTNYMLPIDLN
LNDLSQAPLQGVSLNSVVEQYLPGKTKLVFLDACRDNPLMQV
>JCVI_PEP_metagenomic.orf.1132149134562.1 /orf_id=JCVI_ORF_metagenomic.orf.1132149134561.1 /read_id=G9JOFJ302GVMAL /begin=0 /end=395 /orientation=-1 /5_prime_stop=TAA /5_prime_loc=404 /3_prime_stop=0 /ttable=11 /length=395 /read_defline=""
IQVSEAQLKEQADREAEVKRLAEAKKREDDRLIAMKERAEREAKEEAERKKNAPPPVFAM
RRALVIGNDNYKYVEKLQNAKEDAKAMSNALKQVGFDVTEKFDLGQKETIASIREFQERI
NPGDEILFFFAG
>JCVI_PEP_metagenomic.orf.1132150856716.1 /orf_id=JCVI_ORF_metagenomic.orf.1132150856715.1 /read_id=G9JOFJ301B1IO2 /begin=0 /end=392 /orientation=-1 /5_prime_stop=0 /5_prime_loc=NA /3_prime_stop=0 /ttable=11 /length=392 /read_defline=""
AKDLELAKLKEELASIKLRNEKNSITSSARKALVIGNDNYISVSKLSNAREDANAVGRTL
SDLGYKVTVKNDLTEKEMKVTLRQFKNDLEGGDEVVIFYAGHGVQIGSTNYLLPTDIKGE
SEDQVRDDAIX
>JCVI_PEP_metagenomic.orf.1132141270845.1 /orf_id=JCVI_ORF_metagenomic.orf.1132141270844.1 /read_id=G9JOFJ302HX260 /begin=1 /end=401 /orientation=1 /5_prime_stop=0 /5_prime_loc=NA /3_prime_stop=0 /ttable=11 /length=400 /read_defline=""
NHAKTDKLFVMYDACHSGGLVAAAATARTRGIANSNDDGALRPKFAALSEECSKPVNIKT
RSLVNEQVNRGALPQDIVHISAARDNEISFDDEQKGGLATQYFRDCMLREAKDLDGSGAI
SIEEIKQCAQEKNX
>JCVI_PEP_metagenomic.orf.1132128517430.1 /orf_id=JCVI_ORF_metagenomic.orf.1132128517429.1 /read_id=G9JOFJ301CGXZ8 /begin=0 /end=495 /orientation=-1 /5_prime_stop=0 /5_prime_loc=NA /3_prime_stop=0 /ttable=11 /length=495 /read_defline=""
KSGDIFLLSYSGHGGQAPDLNGDEPDGKDETWCLYDGQLIDDELYSSWGAFAAGVRILLL
SDSCHSGSVSKAMHYAAKSREGPTPVYRAMPDEVALRVYQNNKKFYDPILKNRELAKALG
SVKASVLLISGCQDNQLSQDGTFNGLFTGTLKTVWNGGTFAGSYR
>JCVI_PEP_metagenomic.orf.1132128618018.1 /orf_id=JCVI_ORF_metagenomic.orf.1132128618017.1 /read_id=G9JOFJ301BVCSD /begin=1 /end=358 /orientation=1 /5_prime_stop=0 /5_prime_loc=NA /3_prime_stop=TGA /ttable=11 /length=357 /read_defline=""
FTLAMIDACRDNPFKSSGRAIGGRGLAPTSAATGQMVVFSAGTGQQALDRLGNNDKNKNG
VFTRIFIKEMQKSGVSIDRIIKNVRNEVAELAKSVGSEQVPAIYDQVLGYFYLKDKYY*
>JCVI_PEP_metagenomic.orf.1132141129843.1 /orf_id=JCVI_ORF_metagenomic.orf.1132141129842.1 /read_id=G9JOFJ302JMP3A /begin=1 /end=367 /orientation=1 /5_prime_stop=0 /5_prime_loc=NA /3_prime_stop=TGA /ttable=11 /length=366 /read_defline=""
VTMFIDSCYSGQTRGGETLLASARPVSIKVDENAYPSNFSVISASANSQISSSSPDLKHG
IFSYYLMKGMEGDADQDGDGKITLGEMQAFLADKVPRYAMKTNRKQEPQMVGDAHRVLMT
R*
>JCVI_PEP_metagenomic.orf.1132141387961.1 /orf_id=JCVI_ORF_metagenomic.orf.1132141387960.1 /read_id=G9JOFJ302JL3GT /begin=0 /end=399 /orientation=1 /5_prime_stop=0 /5_prime_loc=NA /3_prime_stop=TAG /ttable=11 /length=399 /read_defline=""
KKREDDRLIAMKERAEREEAERKKNAPPPIFAMRRALLIGNDSYKYADVLKNAREDARAM
ANELKGFGYEVTLRLDQSQKXMQATLRDFRDSVKEARSIVLLSGHAVEIDGKNXLTPVDT
IGMNQINLLMTQ*
>JCVI_PEP_metagenomic.orf.1132141423373.1 /orf_id=JCVI_ORF_metagenomic.orf.1132141423372.1 /read_id=G9JOFJ301BIMWS /begin=0 /end=286 /orientation=1 /5_prime_stop=0 /5_prime_loc=NA /3_prime_stop=0 /ttable=11 /length=286 /read_defline=""
DACRDNPFKTAGRTIGGRGLAATSAASGQMIIFSAGAGQQALDRLNDNDKDPNGLFTRIF
LKEMSKPGIAVDRILRNVRAEVVRLSKAVGHDQVPX
>JCVI_PEP_metagenomic.orf.1132141453423.1 /orf_id=JCVI_ORF_metagenomic.orf.1132141453422.1 /read_id=G9JOFJ302JZ227 /begin=1 /end=367 /orientation=1 /5_prime_stop=0 /5_prime_loc=NA /3_prime_stop=TAA /ttable=11 /length=366 /read_defline=""
DLKQVSLQGISLNSVVEEFMPGKTKLIFFDACRDNPLMQVAGRSVQRGLAPINVSEGTLI
SFATKDGQLAQDGVGKNSPFTTALLEHLSDPDDIQVILRKVREKVMKNTGGKQQPWDYGI
R*
>JCVI_PEP_metagenomic.orf.1132149003926.1 /orf_id=JCVI_ORF_metagenomic.orf.1132149003925.1 /read_id=G9JOFJ301CXFVJ /begin=0 /end=479 /orientation=1 /5_prime_stop=0 /5_prime_loc=NA /3_prime_stop=0 /ttable=11 /length=479 /read_defline=""
DSTFLGRDKNAIASSDLADALKALKSEKFCSFVDVNFKGFQPAQGKAVAEASLGANPYQE
FLGEDASEDHLPLPGRVVFLATNGLYASVEADNNSVFTKAVIEGLKGEADKEGYEADGVV
TVDELAEFLDKKMTDLTKQYGKTEGKKKTNLHWVLGGRTX
>JCVI_PEP_metagenomic.orf.1132149010508.1 /orf_id=JCVI_ORF_metagenomic.orf.1132149010507.1 /read_id=G9JOFJ302HPCTF /begin=1 /end=446 /orientation=1 /5_prime_stop=0 /5_prime_loc=NA /3_prime_stop=0 /ttable=11 /length=445 /read_defline=""
ARKLAEDARRQEEARLVAQRIKDEEARKAALAPQPAPPVVVAPSIAVAGPSAYTRKVALV
IGNADYPGLSRLKNPINDAMAMAKKLREIGFTVIYYQDVKALQIGEIMAEVNSMVVPGSA
FIFYYAGHGVQIKGENFFPAVDANIKTVX
>JCVI_PEP_1132162027919 /oldId=G9JOFJ302HDDS9_1_453_+ /frames=2 /score=1.310178
EKNNRAALIIGIAEYESPEVESLPGVAADMVSAKKIALAMGIPEKNMTILRNQDATKVKI
MKAFQEFSALAADGGRAFIYFSGHGSRDYDATAKSCYEGLLSYDRQLITNDEIAAATKKF
EQVDKTIVMFDSCYSGGVLNAVTKLQTSR
>JCVI_PEP_1132162046251 /oldId=G9JOFJ301D3C7W_1_458_- /frames=1 /score=1.310127
QLLQRTGRGGETLAVFARPVSLKVEETAYPANFTVISASANSQISSASPELKHGIFSYYL
MKGMEGDADDNKDGKITIGEMQGYLADKVPRHAMKMNRKQEPQLVGDANRVFVRVDPAHI
AAPPPALNCAMQTLARLLILLPLLCGPTSWGQ
>JCVI_PEP_1132162051280 /oldId=G9JOFJ302J10LJ_1_440_- /frames=2 /score=1.219575
SVINANANTNANANTNTNTNTNINKTAVLIGINYINTPNQLYGCINDTNNMKDFLQNNFN
YKTFNILTIIQQKPNKLNIINELTNLLVNANNGDNIFFLYSGHGTCTIDLNNDEIDGQDE
MIVPLGASDMNSCILDDELNNIIMK
>JCVI_PEP_1132158685603 /read_id=G9JOFJ302GKLHZ /begin=98 /end=431 /simbegin=104 /simend=431 /maxend=433 /orientation=-1 /5_prime_stop=0 /5_prime_loc=0 /3_prime_stop=TAG /ttable=11 /frameshifts=2 /stops=0 /identity=55.4 /length=111 /prefix=0 /postfix=KR /alignment=327;;2;;55.4;;G9JOFJ302GKLHZ;;104;;431;;1;;gi|257094316|ref|YP_003167957.1|;;204;;314;;0;;61;;79;;110;;1;;0;;433;;878;;0;;0;;BLASTX;;0;;0;;x;;2;;6e-27;;289;;3.99;;MIDACRDNPFKSAGRT\IGG-RGLAPTTAATGQMVVFS/AGTGQQALDRLGSTDKNKNGVFTRTFLKEMQKSGFSIDRIVKNVRNEVAELAKTVGHEQVPAIYDQVLGDFYF;;IVDACRDNPLKSRGRS VGSTRGLGPIEPPKGQMVVYS ASKGQQALDRLSDRDSNPNGVFTREFVARMKRRGMRIEDLVREVQDAVEELARTVSHEQRPALYNEARGNFYF;;G9JOFJ302GKLHZ /offset=0 /length=433 /full_length=433;;gi|257094316|ref|YP_003167957.1| peptidase C14 caspase catalytic subunit p20 [Candidatus Accumulibacter phosphatis clade IIA str. UW-1] >gi|257046840|gb|ACV36028.1| peptidase C14 caspase catalytic subunit p20 [Candidatus Accumulibacter phosphatis clade IIA str. UW-1] /offset=0 /length=878 /full_length=878
MIDACRDNPFKSAGRTIGGRGLAPTTAATGQMVVFSAGTGQQALDRLGSTDKNKNGVFTR
TFLKEMQKSGFSIDRIVKNVRNEVAELAKTVGHEQVPAIYDQVLGDFYFKR
>JCVI_PEP_1132162748130 /read_id=G9JOFJ302I36Z0 /begin=2 /end=210 /simbegin=2 /simend=201 /maxend=211 /orientation=-1 /5_prime_stop=0 /5_prime_loc=0 /3_prime_stop=0 /ttable=11 /frameshifts=1 /stops=0 /identity=42.4 /length=69 /prefix=NPV /postfix=0 /alignment=199;;0;;42.4;;G9JOFJ302I36Z0;;2;;201;;1;;gi|257094316|ref|YP_003167957.1|;;105;;171;;0;;28;;40;;66;;0;;0;;211;;878;;0;;0;;BLASTX;;0;;0;;x;;1;;2e-07;;118;;3.84;;NDATDMAQALKKKDFAVPLRTNIGTKDM/VKPIRTFSQALKAGGVGLFYFAGHSVQSKGRNYLIPLN;;SDATTMARELKAAGFEVLLHRNLNYRGM VKAIETLSNSITGGDQVVVFFAGHGVQIKTGSYLLPID;;G9JOFJ302I36Z0 /offset=0 /length=211 /full_length=211;;gi|257094316|ref|YP_003167957.1| peptidase C14 caspase catalytic subunit p20 [Candidatus Accumulibacter phosphatis clade IIA str. UW-1] >gi|257046840|gb|ACV36028.1| peptidase C14 caspase catalytic subunit p20 [Candidatus Accumulibacter phosphatis clade IIA str. UW-1] /offset=0 /length=878 /full_length=878
NPVNDATDMAQALKKKDFAVPLRTNIGTKDMVKPIRTFSQALKAGGVGLFYFAGHSVQSK
GRNYLIPLN
>JCVI_PEP_1132162023568 /read_id=G9JOFJ301EB574 /begin=1 /end=242 /simbegin=1 /simend=236 /maxend=406 /orientation=1 /5_prime_stop=0 /5_prime_loc=0 /3_prime_stop=TAA /ttable=11 /frameshifts=1 /stops=0 /identity=53.8 /length=80 /prefix=0 /postfix=KK /alignment=235;;2;;53.8;;G9JOFJ301EB574;;1;;236;;0;;gi|257094316|ref|YP_003167957.1|;;236;;314;;0;;42;;59;;78;;0;;0;;406;;878;;0;;0;;BLASTX;;0;;0;;x;;1;;2e-18;;214;;3.89;;MVVFSAGTGQQALDRLGNNDKNKN/GVFTRTFLKEMQKSGVSIDRIVKNVRNEVAELAKTIGHEQVPAIYDQVLGDFYF;;MVVYSASKGQQALDRLSDRDSNPN GVFTREFVARMKRRGMRIEDLVREVQDAVEELARTVSHEQRPALYNEARGNFYF;;G9JOFJ301EB574 /offset=0 /length=406 /full_length=406;;gi|257094316|ref|YP_003167957.1| peptidase C14 caspase catalytic subunit p20 [Candidatus Accumulibacter phosphatis clade IIA str. UW-1] >gi|257046840|gb|ACV36028.1| peptidase C14 caspase catalytic subunit p20 [Candidatus Accumulibacter phosphatis clade IIA str. UW-1] /offset=0 /length=878 /full_length=878
MVVFSAGTGQQALDRLGNNDKNKNGVFTRTFLKEMQKSGVSIDRIVKNVRNEVAELAKTI
GHEQVPAIYDQVLGDFYFKK
>JCVI_PEP_1132159625561 /read_id=G9JOFJ301DP9BW /begin=2 /end=304 /simbegin=2 /simend=283 /maxend=304 /orientation=1 /5_prime_stop=0 /5_prime_loc=0 /3_prime_stop=0 /ttable=11 /frameshifts=1 /stops=0 /identity=27.5 /length=101 /prefix=0 /postfix=GDAESGN /alignment=281;;1;;27.5;;G9JOFJ301DP9BW;;2;;283;;0;;gi|257094316|ref|YP_003167957.1|;;152;;250;;0;;27;;53;;98;;1;;0;;304;;878;;0;;0;;BLASTX;;0;;0;;x;;1;;1e-09;;138;;3.48;;YYAGHGLQLDWHNYMVPVDVKLTQASDVPKQTIDIETVIKSFKNAATRMNIIVLDACRDNPFARK----NSGKGLAQLDAPVG\HFLAFATAPGNVAED;;FFAGHGVQIKTGSYLLPIDIEASSESEVEKTAYGLADLTDKLSEARASFALVIVDACRDNPLKSRGRSVGSTRGLGPIEPPKG QMVVYSASKGQQALD;;G9JOFJ301DP9BW /offset=0 /length=304 /full_length=304;;gi|257094316|ref|YP_003167957.1| peptidase C14 caspase catalytic subunit p20 [Candidatus Accumulibacter phosphatis clade IIA str. UW-1] >gi|257046840|gb|ACV36028.1| peptidase C14 caspase catalytic subunit p20 [Candidatus Accumulibacter phosphatis clade IIA str. UW-1] /offset=0 /length=878 /full_length=878
YYAGHGLQLDWHNYMVPVDVKLTQASDVPKQTIDIETVIKSFKNAATRMNIIVLDACRDN
PFARKNSGKGLAQLDAPVGHFLAFATAPGNVAEDGDAESGN
>JCVI_PEP_1132159569609 /read_id=G9JOFJ302GVY7B /begin=2 /end=288 /simbegin=2 /simend=285 /maxend=288 /orientation=1 /5_prime_stop=0 /5_prime_loc=0 /3_prime_stop=0 /ttable=11 /frameshifts=1 /stops=1 /identity=49.4 /length=95 /prefix=0 /postfix=G /alignment=283;;0;;49.4;;G9JOFJ302GVY7B;;2;;285;;0;;gi|257094316|ref|YP_003167957.1|;;202;;296;;0;;47;;68;;95;;1;;1;;288;;878;;0;;0;;BLASTX;;1;;0;;x;;1;;2e-19;;221;;3.72;;LAMIDACRDNPFKSSGRAIGG-RGLAPTTAATGQMVIFSAGTGQQALDKLNNADKNKNGLFTRVFVQEIAKNQIKV*TELVKNVRNQVS/ELAKSV;;LVIVDACRDNPLKSRGRSVGSTRGLGPIEPPKGQMVVYSASKGQQALDRLSDRDSNPNGVFTREFVARMKRRGMRI-EDLVREVQDAVE ELARTV;;G9JOFJ302GVY7B /offset=0 /length=288 /full_length=288;;gi|257094316|ref|YP_003167957.1| peptidase C14 caspase catalytic subunit p20 [Candidatus Accumulibacter phosphatis clade IIA str. UW-1] >gi|257046840|gb|ACV36028.1| peptidase C14 caspase catalytic subunit p20 [Candidatus Accumulibacter phosphatis clade IIA str. UW-1] /offset=0 /length=878 /full_length=878
LAMIDACRDNPFKSSGRAIGGRGLAPTTAATGQMVIFSAGTGQQALDKLNNADKNKNGLF
TRVFVQEIAKNQIKV*TELVKNVRNQVSELAKSVG
>JCVI_PEP_1132162735651 /read_id=G9JOFJ302JFATN /begin=86 /end=328 /simbegin=131 /simend=325 /maxend=325 /orientation=1 /5_prime_stop=TGA /5_prime_loc=65 /3_prime_stop=0 /ttable=11 /frameshifts=2 /stops=0 /identity=46.8 /length=79 /prefix=IKKIFTNNLEIVTNT /postfix=0 /alignment=194;;1;;46.8;;G9JOFJ302JFATN;;131;;325;;0;;gi|257094316|ref|YP_003167957.1|;;84;;148;;0;;30;;39;;64;;0;;0;;325;;878;;0;;0;;BLASTX;;0;;0;;x;;2;;5e-06;;106;;3.5;;RKALVIGNDQYKFAPKLVNARED/TKTIASNLTAVGYQVTLKIDLNEKDMKSAI/ESFSSQVQGGD;;RLALVIGNDAYQNVSKLEKAGSD ATTMARELKAAGFEVLLHRNLNYRGMVKAI ETLSNSITGGD;;G9JOFJ302JFATN /offset=0 /length=325 /full_length=325;;gi|257094316|ref|YP_003167957.1| peptidase C14 caspase catalytic subunit p20 [Candidatus Accumulibacter phosphatis clade IIA str. UW-1] >gi|257046840|gb|ACV36028.1| peptidase C14 caspase catalytic subunit p20 [Candidatus Accumulibacter phosphatis clade IIA str. UW-1] /offset=0 /length=878 /full_length=878
IKKIFTNNLEIVTNTRKALVIGNDQYKFAPKLVNAREDTKTIASNLTAVGYQVTLKIDLN
EKDMKSAIESFSSQVQGGD
>JCVI_PEP_1132159609106 /read_id=G9JOFJ302GR02D /begin=0 /end=440 /simbegin=24 /simend=437 /maxend=439 /orientation=1 /5_prime_stop=0 /5_prime_loc=0 /3_prime_stop=0 /ttable=11 /frameshifts=1 /stops=0 /identity=35.2 /length=146 /prefix=KLKEELAR /postfix=0 /alignment=413;;2;;35.2;;G9JOFJ302GR02D;;24;;437;;0;;gi|257094316|ref|YP_003167957.1|;;66;;208;;0;;50;;80;;142;;1;;0;;439;;878;;1;;0;;BLASTX;;0;;0;;x;;1;;1e-18;;217;;3.67;;SQEQNAKQKLV----TANRRAFVVGNDSYKQVTKLNNSREDARAIAENLGQVGYTVTTKLDMTEREMRTAWRVFKSQIQPGDEVAFFHAGHGVQLGNTNYLLPVDVSNENEN\QIKXEGMTLQRILDDLSERKARFSIAMVDA;;SQGESAEKQAVGVGQSGKRLALVIGNDAYQNVSKLEKAGSDATTMARELKAAGFEVLLHRNLNYRGMVKAIETLSNSITGGDQVVVFFAGHGVQIKTGSYLLPIDIEASSES EVEKTAYGLADLTDKLSEARASFALVIVDA;;G9JOFJ302GR02D /offset=0 /length=439 /full_length=439;;gi|257094316|ref|YP_003167957.1| peptidase C14 caspase catalytic subunit p20 [Candidatus Accumulibacter phosphatis clade IIA str. UW-1] >gi|257046840|gb|ACV36028.1| peptidase C14 caspase catalytic subunit p20 [Candidatus Accumulibacter phosphatis clade IIA str. UW-1] /offset=0 /length=878 /full_length=878
KLKEELARSQEQNAKQKLVTANRRAFVVGNDSYKQVTKLNNSREDARAIAENLGQVGYTV
TTKLDMTEREMRTAWRVFKSQIQPGDEVAFFHAGHGVQLGNTNYLLPVDVSNENENQIKX
EGMTLQRILDDLSERKARFSIAMVDA
>JCVI_PEP_metagenomic.orf.1132151913368.1 /orf_id=JCVI_ORF_metagenomic.orf.1132151913367.1 /read_id=G9JOFJ301ETWW8 /begin=0 /end=404 /orientation=-1 /5_prime_stop=0 /5_prime_loc=NA /3_prime_stop=0 /ttable=11 /length=404 /read_defline=""
PDSSQGGYLLYCFYAGHGVQISGTNYMLPIDLNLNDLSQAPLQGVSLNSVVEQYLPGKTK
LVFLDACRDNPLMQVSSRGVTKGLAPINVSEGTLIAYATKDGQVAQDGTGSNSPFTSALL
AHIDDPDDIAVVLRX
>JCVI_PEP_metagenomic.orf.1132150606066.1 /orf_id=JCVI_ORF_metagenomic.orf.1132150606065.1 /read_id=G9JOFJ301B096H /begin=1 /end=465 /orientation=1 /5_prime_stop=0 /5_prime_loc=NA /3_prime_stop=0 /ttable=11 /length=464 /read_defline=""
YSEMADYALSLPSKEIIVFTMACHSGGLVNEIEQRRGQWQDFASQGRTLLVMTSSSVDQL
SSTGPGTDASEQGGGEGSAGSAFGHALWKSLSGSADGYLDGVKDGFLSLGEIIAYTTDRT
NEIGNHVPVYAGSFNPSLIMNAVASASAASAPSAP
>JCVI_PEP_metagenomic.orf.1132152238478.1 /orf_id=JCVI_ORF_metagenomic.orf.1132152238477.1 /read_id=G9JOFJ301CDCYZ /begin=0 /end=271 /orientation=-1 /5_prime_stop=TAA /5_prime_loc=349 /3_prime_stop=0 /ttable=11 /length=271 /read_defline=""
LVLVGVNQYQDERLPSLRYSAVDCQGLAEALADATQAFPQTEVWTHHDLSLQLPTLTNIR
SSLKQIAAAAQPQDTILFYFSGHGMVEPNSX
>JCVI_PEP_metagenomic.orf.1132150230300.1 /orf_id=JCVI_ORF_metagenomic.orf.1132150230299.1 /read_id=G9JOFJ301A55B0 /begin=0 /end=441 /orientation=-1 /5_prime_stop=0 /5_prime_loc=NA /3_prime_stop=0 /ttable=11 /length=441 /read_defline=""
RTLGINNYKDGSLDLKYAVPDAEALAASFAKNAKGQPFRDVVTKTLLNQEATTKKIADTL
TEMRKSAQQQDLVVVFFACHGVMHKKEYYLLTHEADTTTLDTTSLSGAALRKELTQYKCQ
VLLMLDACHSAGFGAGKKLSKLGLKPA
>JCVI_PEP_1132158702969 /oldId=G9JOFJ301CF5DI_1_297_- /frames=1 /score=1.368659
YAQRAGELLPWDVKVDGDIPVQSSCIPMEDQVAGFMKKITSWHKLTILDCCHSGYVFNSK
QQAERRSEKDTHFDAGLFSTPAFQAIASCRGEEKASD
>JCVI_PEP_1132163745624 /oldId=G9JOFJ302FI8L1_1_488_+ /frames=2 /score=1.355435
PSEPMPDTFRILYGAFRIDITQRLMGVAKVTKDGIKVRDAVLPKGRHQLSLTISDSMGRQ
SQQLVAFTVGNGIDEIFRARAMRLILTYLLLIFFSSAVFPQSKENRVALVVGNSAYKSAP
LRNPTNDAKDMAAKLKGMGFTVIERNNLTVKQIGSTLREFR
>JCVI_PEP_1132163753866 /oldId=G9JOFJ301A41N5_1_459_- /frames=2 /score=1.313702
RGCIDDIVNMEPFNDAYAYDISNMILLRDDTTDPSILPTKRNILNALNVLVENSDNNSEF
WFHYSGHGAQLPNAEKDSVIIPSDYMVAGVITDNMLYDIFKNAKCRCFLLFDSCNSGNIV
ELPWTFQYQSASSEIIKTNVKNYTLDKSEIY
>JCVI_PEP_1132163778577 /oldId=G9JOFJ302IQIWQ_1_379_- /frames=1 /score=1.264439
VNNTIESVIIPVDYYTNGPILEDDLFAIIKNIKCPAILLFDCCHSGNICDMPWRFEVNST
GNISVSKSSVNVPNPNIYIFSGCKESQKCADEYDKETLEYVGAFTVSFFKMHDSNKKDIP
IYLFY
>JCVI_PEP_1132158633029 /read_id=G9JOFJ301EB87O /begin=1 /end=341 /simbegin=1 /simend=335 /maxend=343 /orientation=1 /5_prime_stop=0 /5_prime_loc=0 /3_prime_stop=0 /ttable=11 /frameshifts=2 /stops=0 /identity=83.9 /length=114 /prefix=0 /postfix=IA /alignment=334;;2;;83.9;;G9JOFJ301EB87O;;1;;335;;0;;gi|257094316|ref|YP_003167957.1|;;140;;252;;0;;94;;104;;112;;0;;0;;343;;878;;0;;0;;BLASTX;;0;;0;;x;;2;;3e-46;;451;;3.88;;SNSINGGDQVVVFFAGHGVQIKTGSYLLPVDIEASSESQVARTSYGVADLTDKLSDAKASFALVMVDACRDNPLKTSGRSVGGNRGLSAIEP\AKGQIVVYSA\SKGQQALDRL;;SNSITGGDQVVVFFAGHGVQIKTGSYLLPIDIEASSESEVEKTAYGLADLTDKLSEARASFALVIVDACRDNPLKSRGRSVGSTRGLGPIEP PKGQMVVYSA SKGQQALDRL;;G9JOFJ301EB87O /offset=0 /length=343 /full_length=343;;gi|257094316|ref|YP_003167957.1| peptidase C14 caspase catalytic subunit p20 [Candidatus Accumulibacter phosphatis clade IIA str. UW-1] >gi|257046840|gb|ACV36028.1| peptidase C14 caspase catalytic subunit p20 [Candidatus Accumulibacter phosphatis clade IIA str. UW-1] /offset=0 /length=878 /full_length=878
SNSINGGDQVVVFFAGHGVQIKTGSYLLPVDIEASSESQVARTSYGVADLTDKLSDAKAS
FALVMVDACRDNPLKTSGRSVGGNRGLSAIEPAKGQIVVYSASKGQQALDRLIA
>JCVI_PEP_metagenomic.orf.1132166043104.1 /orf_id=JCVI_ORF_metagenomic.orf.1132166043103.1 /read_id=G8TPZVL01COHHM /begin=2 /end=281 /orientation=1 /5_prime_stop=0 /5_prime_loc=NA /3_prime_stop=0 /ttable=11 /length=279 /read_defline=""
VLRQIGFNVNVVENASREEMLDALGSFEERLKASKGIAFFHYGGHGVQVDGKNFLIPADV
DIPDEKRVATRAVDVDEVMGALDASGSSVNVVV
>JCVI_PEP_metagenomic.orf.1132164771524.1 /orf_id=JCVI_ORF_metagenomic.orf.1132164771523.1 /read_id=G8TPZVL02I882Z /begin=0 /end=523 /orientation=-1 /5_prime_stop=0 /5_prime_loc=NA /3_prime_stop=0 /ttable=11 /length=523 /read_defline=""
LLVGINYTGTTSQLYGCINDIKNVSSYLYNTRKYNSFIVLTDNTRVKPTKANILRAFNVL
FSGVKSGDELWFHYSGHGSLLRDTNRDEESGYDSCICPLDYQRSGFISDDVIRQMLAQRV
PKGVKLYIVLDACHSGTGCDLRYKYDDNSYLTNKPASASTLSPLPEKYIPTDWSX
>JCVI_PEP_1132184568411 /oldId=G8TPZVL01D2BXY_1_207_+ /frames=3 /score=1.409495
ESMLEALQNFQDSLKLSHAVALFHYGGHGVQVDGRNYLIPADADIPDERKVTTRAVDLMI
MQLLDAS
>JCVI_PEP_1132184572196 /oldId=G8TPZVL01D1TRT_1_339_+ /frames=2 /score=1.375303
VRDLNNDERDGMENVWSLATIVVMVLVKETIIKNSLRNFHKDTRVTFIADCCHSGTIADL
KYRYVHANKVSESNTICPAKVLCISGCMDNQTSADAFNINNQHKFTGALIR
>JCVI_PEP_1132184574384 /oldId=G8TPZVL02FVUZ7_31_471_- /frames=2 /score=1.328516
HRIQRAGLVLDDYLQEQLSLLPPHVRFVGIIDACHSGTIMDLKFQIEDNEITDVSNRQPI
RAQAMMIGLSGPQFSYDVYDRKYGASGAMTSAFLRAMVTNRRRPAVDLVADMRRQLEAKG
YPQRPIFSASRRFDRQMRLLGIGYI
>JCVI_PEP_1132184576520 /oldId=G8TPZVL01BD21H_1_409_+ /frames=2 /score=1.322331
MEHFITDANKVYPKQNIKKLTNKDATKKGILTQLKWLIEGAEAGDQLLFHYSGHGAQAPT
LFTSLEKDGLDEIICPYDFDGTNRTSLRDKEFAQLFAGIPKVHFVWISDSCHAEDLSRDP
IITFEANSLEDIHY
>JCVI_PEP_1132184581155 /oldId=G8TPZVL01ELLIU_1_274_- /frames=3 /score=1.359216
SYKSKWMKSNKKLLVGINYVGSQNELKGCVNDVYKIRDLLVSRYDYLHENIKLLLDGEAT
RANILSEFTNLVENAQEGDESVSRLVATD
>JCVI_PEP_1132184603674 /oldId=G8TPZVL01DQ8LB_1_428_+ /frames=1 /score=1.368963
IGINYFDTPNELAGCLDDIVDVKKFLLTRGYAEHNMTTLIDSRSAEPIVSEPVTSSVTSS
VTSSPTRANIISAMKHAVTRTVAGDTLYIHYSGHGSTVTDLNGDEKDGQDECICPVDCDT
AGMLIDDVMYENLSKNLPAGV
>JCVI_PEP_1132184607959 /oldId=G8TPZVL02HGBO7_1_480_- /frames=5 /score=1.414084
ADSKSSMNLVFLDACRDNPYARSLISTRGLSRENAPSGTLISYATRPGSVAADGTGRNGL
YTSVLLKAMEEKGLPIEQVLKQVVRGVTAASNGAQEPWMEGSVTGDLFWILLLKVERIER
AKAESDVRENVEIAFWKSAESTGKSLDLDAYLSRYPN
>JCVI_PEP_metagenomic.orf.1132541824624.1 /orf_id=JCVI_ORF_metagenomic.orf.1132541824623.1 /read_id=HKRBOSC01DD1A4 /begin=2 /end=535 /orientation=1 /5_prime_stop=0 /5_prime_loc=NA /3_prime_stop=0 /ttable=11 /length=533 /read_defline=""
QLQAESSEKARESEAAAASNKSAASIKLKPSNRLALVIGNARYKNVPTLDNSNKDAEAFA
SVLKGLGFKTSLHLDLSQRAFNKAVREFKDQLQGGEEVVVYFAGHGVQLASTNYLLPIDV
GGDSADQVKDEAIELQRVLDSLSEKELQFSLAVIDACRDNPVQGGRRAIGGRGLTTRL
>JCVI_PEP_metagenomic.orf.1132543310992.1 /orf_id=JCVI_ORF_metagenomic.orf.1132543310991.1 /read_id=HKRBOSC01BZYPC /begin=0 /end=530 /orientation=-1 /5_prime_stop=TGA /5_prime_loc=551 /3_prime_stop=0 /ttable=11 /length=530 /read_defline=""
MTLNSVYTKTRTPLQELEAQLAASVKPSPPQTSAPRRTAHALVIGNGAYPGSGRLDNPVN
DANAISQKLRSMGFTVTTVTDANRQRLVQSMAQFRRTAASADISLLYYAGHGVQIFGTNY
ILPTDVDQTDPAQATIQGVSLNSVVENFLPGKTKLVFLDACRDNALQRTSDRSVSKG
>JCVI_PEP_metagenomic.orf.1132540412466.1 /orf_id=JCVI_ORF_metagenomic.orf.1132540412465.1 /read_id=HKRBOSC01D2U2O /begin=0 /end=298 /orientation=-1 /5_prime_stop=0 /5_prime_loc=NA /3_prime_stop=0 /ttable=11 /length=298 /read_defline=""
ERVLKKTTLMCNSRGFTHMIVHYSGHGTQVRDVSGDEADGMDEALVPADYARSGLITDDW
ILKEVVNTLSHTVKMFSLIDACHSGTMLDLCYTFDGARWX
>JCVI_PEP_metagenomic.orf.1132542008326.1 /orf_id=JCVI_ORF_metagenomic.orf.1132542008325.1 /read_id=HKRBOSC01CSNBY /begin=0 /end=524 /orientation=1 /5_prime_stop=0 /5_prime_loc=NA /3_prime_stop=0 /ttable=11 /length=524 /read_defline=""
LKINGDEAGGRADGRYALKRFAQVGDNKYEVIATDRFGNTQRQMVSVNRAFEQTAERIEA
LNPLSVRAVKPRDAVAIIIGIEKYRSVSTADFANRDASIFVDYATRALGIPTQNIRLLVD
EKAGAAEILLTFKNWLPTRVSKGKTDVYVFYSGHGLPSEDGNSLYFLPHEANREX
>JCVI_PEP_1132559929846 /oldId=HKRBOSC01BUB61_1_608_- /frames=1 /score=1.342623
VIKRVARVGEDNSTKITARDVFGNTDSATVTVSRQVADSRPTIPRLNPANVRVQQSRDAV
AIIIGIENYRRVAKADFANADAKDFYTYASRALGIKPENIKLLVDDGADDIEMLNAFRNW
LPLKVNKGKTDVYVFYSGHGYPSQDGKSLYFLPFNVDKQYLDRTSVKQKEIVAALQKAQA
KSVTMFIDACYSGQTRNGEVLV
>JCVI_PEP_1132559941879 /oldId=HKRBOSC01A26ZB_1_545_+ /frames=2 /score=1.340471
EFANKDAREFSEYAIRALGIKPDKIKMLLDDEADEVNIVKAFENWLPIQVNKDKTDVYVF
YSGHGLPAPDGKSLYFLPHGVDKELLSRTAVSQNEIVAALTAAKPKSVTMFIDACYSGQT
RGGDVLLADAKPVSLKTDTIVYPPNFTVITASANDQISSSSSELKHGISAFYLMKGMEGV
>JCVI_PEP_1132559976505 /oldId=HKRBOSC01DUM9E_1_395_+ /frames=1 /score=1.345690
TCKTLLLFDSCHSGTIGDLPWTFVYQEPNELNIEKVREVSMKNTHIYALSSSLDTQTSWE
VYNKQLKESYGVFTNMFLYILESHQYDVPILKLFEQISKLLYQKHSKSKTKQTPILLRRR
AFPNGELQNK
>JCVI_PEP_1132559999900 /oldId=HKRBOSC01DOQ3G_1_514_- /frames=2 /score=1.379539
SFCRPLRITSLLSLTKKFSLELKARTSLCLQIPRQPPDDLGGERTLLNRLEPRDQLLIYY
AGHGVPSKDGKSAYLLAQDGGPGSYQEADLRLEQLYADVAQSRVGKAKLFIDACFSGRSG
RDTIIFEGVAPITVAPKQALPNSQSLAVLTAGRGDQFSNQDKARGHRLFG
>JCVI_PEP_1132557514312 /read_id=HKRBOSC01DLM4A /begin=156 /end=486 /simbegin=156 /simend=483 /maxend=486 /orientation=1 /5_prime_stop=TGA /5_prime_loc=153 /3_prime_stop=0 /ttable=11 /frameshifts=2 /stops=1 /identity=33.9 /length=110 /prefix=0 /postfix=S /alignment=327;;0;;33.9;;HKRBOSC01DLM4A;;156;;483;;0;;gi|257094316|ref|YP_003167957.1|;;53;;161;;0;;37;;56;;109;;0;;1;;486;;878;;0;;0;;BLASTX;;1;;0;;x;;2;;3e-07;;120;;3.72;;ASQARESRIRSPTSSG/QQSQVKPAAPIGPSLSVHAIVIGNGAYQGSGRLDNPINDARAISAKLKGYGF*SHTVENADRSKLVSSLVKFSASAADSDLTLFF\YAGHGVQI;;ADTTEEARAATPGSQG ESAE-KQAVGVGQSGKRLALVIGNDAYQNVSKLEKAGSDATTMARELKAAGFEVLLHRNLNYRGMVKAIETLSNSITGGDQVVVF FAGHGVQI;;HKRBOSC01DLM4A /offset=0 /length=486 /full_length=486;;gi|257094316|ref|YP_003167957.1| peptidase C14 caspase catalytic subunit p20 [Candidatus Accumulibacter phosphatis clade IIA str. UW-1] >gi|257046840|gb|ACV36028.1| peptidase C14 caspase catalytic subunit p20 [Candidatus Accumulibacter phosphatis clade IIA str. UW-1] /offset=0 /length=878 /full_length=878
ASQARESRIRSPTSSGQQSQVKPAAPIGPSLSVHAIVIGNGAYQGSGRLDNPINDARAIS
AKLKGYGF*SHTVENADRSKLVSSLVKFSASAADSDLTLFFYAGHGVQIS
>JCVI_PEP_metagenomic.orf.1132174812304.1 /orf_id=JCVI_ORF_metagenomic.orf.1132174812303.1 /read_id=G8TPZVL02FZZLC /begin=0 /end=414 /orientation=1 /5_prime_stop=0 /5_prime_loc=NA /3_prime_stop=0 /ttable=11 /length=414 /read_defline=""
VGDAKSISSLLSKLEYQVVAHNNLGEKQFKTALRQFKQKLKGGEEVIFFFAGHGVQLGST
NYLLPTDIGSDSEDQIRDEGIPLQRVLDDFSESRVKFSLAVVDACRDNPFKSTGRSIGGR
GLASTSAATGQMIIFSIG
>JCVI_PEP_metagenomic.orf.1132169989714.1 /orf_id=JCVI_ORF_metagenomic.orf.1132169989713.1 /read_id=G8TPZVL01BOMS1 /begin=0 /end=294 /orientation=1 /5_prime_stop=0 /5_prime_loc=NA /3_prime_stop=TAA /ttable=11 /length=294 /read_defline=""
PVALKSKSAGYPSTFTVLTASAPDQISWSSDELGHGIFSYYLMKGMEGGADGNQDGKLTA
GELHAYLLDKVNWQAAILNKKQQPQLVGDPDQILINR*
>JCVI_PEP_metagenomic.orf.1132177408074.1 /orf_id=JCVI_ORF_metagenomic.orf.1132177408073.1 /read_id=G8TPZVL02JGTG3 /begin=0 /end=488 /orientation=1 /5_prime_stop=0 /5_prime_loc=NA /3_prime_stop=0 /ttable=11 /length=488 /read_defline=""
WRALALIAAFSAGFQPAQAQAPAPAGQARFAFVIGNDDYDDGELPTAANDASLVADAYKT
AGFEVTGARNLDQETLRSAYREFLEKVAAAGSNSVAAVYVSGYGVQSQGENYFIPPGARV
QRESDLVLNAVRISDLTRALSGLPSRGRIIALDIAYAPPFTKX
>JCVI_PEP_metagenomic.orf.1132177537596.1 /orf_id=JCVI_ORF_metagenomic.orf.1132177537595.1 /read_id=G8TPZVL01E1JG8 /begin=0 /end=348 /orientation=1 /5_prime_stop=0 /5_prime_loc=NA /3_prime_stop=0 /ttable=11 /length=348 /read_defline=""
SKVILTCFAMLFCLHVQAKRVALVIGNDNYLAVSKLQKAGNDANAMARELRNAGFAVQLH
QNLNYRATVRAVESFTQGIQGGDEVVVFYAGHGVQIKNGSYLLPIDIEVNSESSIG
>JCVI_PEP_metagenomic.orf.1132177182996.1 /orf_id=JCVI_ORF_metagenomic.orf.1132177182995.1 /read_id=G8TPZVL01EI2HT /begin=0 /end=300 /orientation=1 /5_prime_stop=0 /5_prime_loc=NA /3_prime_stop=0 /ttable=11 /length=300 /read_defline=""
LKGVRFDSKSAQTMAEAMSIPLQNITFLKDSDATESGFLSAVNDLVKRVRPGDRVFVYYS
GHGTRMIDHEFDPNSCTEGLITHDGAILSNREISQALQPI
>JCVI_PEP_metagenomic.orf.1132175662728.1 /orf_id=JCVI_ORF_metagenomic.orf.1132175662727.1 /read_id=G8TPZVL02GQTMH /begin=0 /end=447 /orientation=-1 /5_prime_stop=0 /5_prime_loc=NA /3_prime_stop=0 /ttable=11 /length=447 /read_defline=""
PYTGQKLKGGSVGLFYFAGHGMQVRGKNFLIPIDAEIENEASTRSEAVDVDQVLEQLGSA
RLSMVILDACRNNPFERRFRSAGNGGLAQIDAPTGTMLAYATAPGKVAYDGTGANGLYTT
ELLKALDTPGLKVEDVFKQVRINVLKASD
>JCVI_PEP_metagenomic.orf.1132175572978.1 /orf_id=JCVI_ORF_metagenomic.orf.1132175572977.1 /read_id=G8TPZVL01DJ22A /begin=0 /end=314 /orientation=-1 /5_prime_stop=0 /5_prime_loc=NA /3_prime_stop=0 /ttable=11 /length=314 /read_defline=""
PYTLRPCSPCCRSRSSSSCASTAWRXARTGTARTSRVALCIGIDDYGGRNSLPNCVNDAT
DMGACAQRIGFEYVQVLRDSTQKEIMREIRRLRDERIRPGSLVLX
>JCVI_PEP_metagenomic.orf.1132175614758.1 /orf_id=JCVI_ORF_metagenomic.orf.1132175614757.1 /read_id=G8TPZVL01CBK8B /begin=0 /end=382 /orientation=-1 /5_prime_stop=0 /5_prime_loc=NA /3_prime_stop=0 /ttable=11 /length=382 /read_defline=""
KQRDAVAIVIGIEKYRSVPAADFANRDASIFVDYATRALGIPRENIQLLLDEKAGAAEIL
LTFKNWLPTRIKRGSTDVYVFYSGHGLPSEDGRSLFFLPHEANRDLLERTAISQNELVAA
IQKSSPKX
>JCVI_PEP_metagenomic.orf.1132187407586.1 /orf_id=JCVI_ORF_metagenomic.orf.1132187407585.1 /read_id=G8TPZVL02G7EFU /begin=168 /end=438 /orientation=1 /5_prime_stop=TGA /5_prime_loc=150 /3_prime_stop=0 /ttable=11 /length=270 /read_defline=""
IALERQRIESQKAQTQVAPDNRRRLALVIGNDNYSSMPVLNNAVNDAKSMSDALKQANFE
VLYYKNLNKRGMEEALYTLHKNSVKTMLVL
>JCVI_PEP_metagenomic.orf.1132189817816.1 /orf_id=JCVI_ORF_metagenomic.orf.1132189817815.1 /read_id=G8TPZVL01A74FM /begin=2 /end=353 /orientation=1 /5_prime_stop=0 /5_prime_loc=NA /3_prime_stop=0 /ttable=11 /length=351 /read_defline=""
LAGEAARTNGWLVFTYAGHGGQEPEHIRGDEADGKDEVILLPGFQETAPGNGERIIDNEV
YELFSIVPSNVTILFLADACHSGTMTRDMDPRASKKTYRFANYGPIIDDTLPPPDPK
>JCVI_PEP_metagenomic.orf.1132190277802.1 /orf_id=JCVI_ORF_metagenomic.orf.1132190277801.1 /read_id=G8TPZVL01ESZHK /begin=23 /end=467 /orientation=-1 /5_prime_stop=0 /5_prime_loc=NA /3_prime_stop=TAA /ttable=11 /length=444 /read_defline=""
SSVELQQILNSISEKKLRFTLAVIDACRDNPFTVAAASPNGRGLKDNPKMTAILNSKGIT
PTNTAAVGQMVIYSASAGQQALDNLGPNDPNPNGLFTRIFLEKMSQPGIPVDSVLRQVKK
EVVRLAKSVNHEQVPALYDQTVGEFFF*
>JCVI_PEP_metagenomic.orf.1132189961236.1 /orf_id=JCVI_ORF_metagenomic.orf.1132189961235.1 /read_id=G8TPZVL02HIBYA /begin=0 /end=388 /orientation=-1 /5_prime_stop=TAA /5_prime_loc=493 /3_prime_stop=0 /ttable=11 /length=388 /read_defline=""
IDLVLAEEHNAKRKQAELEAQLAAAQQAAVKPLAPVGPALSVHAIVIGNGAYQGSGRLDN
PINDARAISAKLKRMGFKVTTVENADRNKLVSSLVKFSSSAAESDLTLFFYAGHGVQISG
TNYMLPTDTX
>JCVI_PEP_metagenomic.orf.1132190046188.1 /orf_id=JCVI_ORF_metagenomic.orf.1132190046187.1 /read_id=G8TPZVL01AHXJL /begin=1 /end=433 /orientation=1 /5_prime_stop=0 /5_prime_loc=NA /3_prime_stop=0 /ttable=11 /length=432 /read_defline=""
YMIPVNADLKFEYELADQAYDAAAWLEMLEMIKSNNAERVNIVILDACRNNNLIGSRSLN
RGLGRMDAPTGTFLSYSTAPGKVAADGGKGERNSPFTKNLLKAIQQPGQPIEEVFKEVRR
NVTRETNGAQVPWESTSLTGFSIG
>JCVI_PEP_metagenomic.orf.1132176403904.1 /orf_id=JCVI_ORF_metagenomic.orf.1132176403903.1 /read_id=G8TPZVL01DEV42 /begin=0 /end=351 /orientation=-1 /5_prime_stop=0 /5_prime_loc=NA /3_prime_stop=0 /ttable=11 /length=351 /read_defline=""
PILSISDDELKTIIDENLPEGVTLFVIFDCCHSGTLMDLKYNYLSGNEDLVTNEKINETK
SNVFLISGCFDSQTSADAYIDNKFQGALTWSLLKTLNENNNLTWKDLLINMRTLLKP
>JCVI_PEP_metagenomic.orf.1132188830736.1 /orf_id=JCVI_ORF_metagenomic.orf.1132188830735.1 /read_id=G8TPZVL02GDJJU /begin=56 /end=503 /orientation=1 /5_prime_stop=TAA /5_prime_loc=11 /3_prime_stop=TAG /ttable=11 /length=447 /read_defline=""
IVNLRIDPKLRIFKVIVACLAVLISLPLQAKRVALVMGNDNYTSVSKLQKAGNDATAMAR
ELKNAGFTVQLHKDLNYRGMVRAVEAFTNNITGGDEVVVFFAGHGVQIRNGSYLLPTDIE
ANSESEVEKTAYELLALTDKISEAKTCF*
>JCVI_PEP_metagenomic.orf.1132188855818.1 /orf_id=JCVI_ORF_metagenomic.orf.1132188855817.1 /read_id=G8TPZVL02HGXRW /begin=0 /end=441 /orientation=-1 /5_prime_stop=0 /5_prime_loc=NA /3_prime_stop=0 /ttable=11 /length=441 /read_defline=""
LFLQSASQPELSKVSQLASGRAADNSLISTTGIRSLTKASRHALIITIGDYADPTITDLK
GVRFDAKSAQTMAEAMSIPLQNMTFLQDSDATESGFLAAVNDLVKRVRPGDRVFVYYSGH
GTRMIDHEFDPNSCTEGLITHDGKILS
>JCVI_PEP_metagenomic.orf.1132190873110.1 /orf_id=JCVI_ORF_metagenomic.orf.1132190873109.1 /read_id=G8TPZVL01EMUFZ /begin=0 /end=479 /orientation=-1 /5_prime_stop=0 /5_prime_loc=NA /3_prime_stop=0 /ttable=11 /length=479 /read_defline=""
TSLIQTHAQRAFITHDGAILSNREISQALQPIGITADKLMVFYDACHSGGVVGEPMKTRS
VRLGQTTLTPKFTGAISPDKCSKPSNMRTRSLSGELGRTGLQKENVVFVAASRPSELSFD
DPNSGGLATQSFRDCLLGEAKDVDQSGAVSVAEITVCAQX
>JCVI_PEP_metagenomic.orf.1132187658362.1 /orf_id=JCVI_ORF_metagenomic.orf.1132187658361.1 /read_id=G8TPZVL02FNH88 /begin=0 /end=369 /orientation=1 /5_prime_stop=0 /5_prime_loc=NA /3_prime_stop=TAG /ttable=11 /length=369 /read_defline=""
LQIDGRNYLAPVDANFDTSAVIENESLYLGDILSIIEKRRPKLAVVILDACRDNPFKDEK
NASIGKGLARVDPPSSTVIFYATRPGGVASDGSGENGLFTQALLNEVSDPQATLEVLFRR
VV*
>JCVI_PEP_metagenomic.orf.1132187305752.1 /orf_id=JCVI_ORF_metagenomic.orf.1132187305751.1 /read_id=G8TPZVL02JYGA3 /begin=0 /end=352 /orientation=1 /5_prime_stop=0 /5_prime_loc=NA /3_prime_stop=0 /ttable=11 /length=352 /read_defline=""
VKDTSGDELDNQDEALVPIDFNTAGFITDDLLHDYFVYLPADCKCICLFDCCHSGTILDL
KYRYVKEGDNIIENEKSKIESDVILISGCKDAQTSADAFMDGKWAGAMTNAFLDKYRX
>JCVI_PEP_metagenomic.orf.1132186765792.1 /orf_id=JCVI_ORF_metagenomic.orf.1132186765791.1 /read_id=G8TPZVL01AQS51 /begin=0 /end=396 /orientation=1 /5_prime_stop=0 /5_prime_loc=NA /3_prime_stop=0 /ttable=11 /length=396 /read_defline=""
KLVTALSQFSNKAVNADISLLFYAGHGVQITGTNYMLPIDLNMNDLTQAPLQGISLNDVV
EKYLPGKTKLVFLDACRDNPLMQVASRGVSRGLAPINVSEGTLISYATKDGSVAQDGDGK
NSPFTSALLEHI
>JCVI_PEP_metagenomic.orf.1132189735576.1 /orf_id=JCVI_ORF_metagenomic.orf.1132189735575.1 /read_id=G8TPZVL01CG2V8 /begin=1 /end=340 /orientation=1 /5_prime_stop=0 /5_prime_loc=NA /3_prime_stop=TAG /ttable=11 /length=339 /read_defline=""
VDACRDNPFKSTGRSIGGRGLASTSAATGQMIIFSAGAGQQALDRLGKDDKSRNGLFTRV
LVDKVGTSKDPIHLLMRDVRSEVAKLAQSVGHEQVPAIYDQVIGDFYFIPRR*
>JCVI_PEP_metagenomic.orf.1132190603744.1 /orf_id=JCVI_ORF_metagenomic.orf.1132190603743.1 /read_id=G8TPZVL01AKL06 /begin=1 /end=485 /orientation=1 /5_prime_stop=0 /5_prime_loc=NA /3_prime_stop=0 /ttable=11 /length=484 /read_defline=""
VEEVLARIQPLNPIRVSESKPRDAVAIIIGIEKYRRVPTADFANKDASAFYDYARRALGV
KQENIKLLLDDKADAAEILLTFKNWLPTRVSKGKTDVYVFYSGHGLPSEDGNSLYFLPHE
ANRELLDRTAITQKELVDALLRASPKTVTMFIDSCYSGQYRX
>JCVI_PEP_1132196130150 /oldId=G8TPZVL02IDQOJ_1_247_- /frames=4 /score=1.290594
AETKIKGNVGEENAIANLNRASGSAIFASTTANNMQVENEQIGHGVFTYVLLNGLLGGAA
EENCEITISSLENYLYQET
>JCVI_PEP_1132196131080 /oldId=G8TPZVL01CEPVA_1_420_+ /frames=1 /score=1.340106
DEAFIHYSGHGGLTVDLSGDEVSGKDSCIYPISETGTIEYILDDELRVLVVDRIPEGAKC
TVVFDCCHSGTCLDMRYGYKPISDTSIILSENSKYPKGKGLVVFISGCTDVQTAADTVDT
NNIPSGALTNAIFSSSSI
>JCVI_PEP_1132196141278 /oldId=G8TPZVL02H1ES7_1_431_- /frames=3 /score=1.286733
MVVRFRGIFKDGKRSEGNTEIDKILPEENYFALIIGNNDYRNKENLKAAVNDANVISNIL
EQNIILKLQHFLNASYSETVDALINFTKDRKYNDNLLIYYAGHGELAKDENKGYWLPVDA
GSEQDSRWISNDIIKNRIKAT
>JCVI_PEP_1132196157927 /oldId=G8TPZVL02F9BLJ_1_396_+ /frames=1 /score=1.349729
PTKANILTSLSQIVAISQPSDMVWVHYSGHGTQIRDTNGDEVDKLDECIVPCNYKAAGII
TDDELYAIINNAKCQMMICFDSCNSGTVCDLQYSINYNNGVLAKSANSTRSVANPNIIMM
MDARDPQTSAD
>JCVI_PEP_1132196162647 /oldId=G8TPZVL02H7IGG_1_317_+ /frames=1 /score=1.330077
SEDHLPLPGRVVFLATNGLYPSVDAVDNGVFAKALIEGLKGEADKEGYEADGVVTVDELA
EFLDKRMADLTKQYGKTKEEKNQPHWVFGWSDEHFILTHNPKEF
>JCVI_PEP_1132196184101 /oldId=G8TPZVL01BZHN7_1_355_+ /frames=3 /score=1.346838
EAICPLDYDAPAPAGGVVLDDDLAAWLEKLPPHQLFAILGLCAASRVYFNRIEVTFSQIA
DSGSILDIDRVKSFNGCYISGCKDTQTSADACIGGQRCGAMTFCLLQVLAAGDVSI
>JCVI_PEP_1132196312044 /oldId=G8TPZVL02JIS9B_1_471_+ /frames=1 /score=1.342868
RHYSQNLPIREGLMEDEILAAIKKSVPTFVAIAKAERPDADAHEKDNLLVFYAGHGYWDS
QTEQGYWLPSDASQGNRREWIANGTVVDYMNGIKTKHTLLVADACFSGGIFKTRSAFGTP
PAATNALYNLPSRKAMTSGTLTEVPDKSVFVEYLIN
>JCVI_PEP_1132192688015 /read_id=G8TPZVL01A7VFW /begin=2 /end=398 /simbegin=2 /simend=347 /maxend=399 /orientation=1 /5_prime_stop=0 /5_prime_loc=0 /3_prime_stop=0 /ttable=11 /frameshifts=0 /stops=0 /identity=47.8 /length=132 /prefix=0 /postfix=VWRGKLTLTRINRSQYR /alignment=345;;2;;47.8;;G8TPZVL01A7VFW;;2;;347;;0;;gi|83311934|ref|YP_422198.1|;;279;;393;;0;;55;;81;;115;;0;;1;;399;;447;;0;;0;;BLASTX;;0;;0;;x;;0;;1e-27;;297;;3.94;;SGHGLPSEDGKSLFFLPHEANQALLERTAISQNELVAAIQKSSPKSVTMFIDSCYSGQSRTGETLLASARPISIVAKETSSFPPNFTVISASAPDQISSSSPELKHGIFSYYLMR;;AGHGLASEDGGELYLLPYDGDRTLLAGSSLRRREIVEQVTEAGASSVTLFLDTCYSGSARGGETLLAGARPVTIVPK-AEDLPANVTVFSATTRDQVAHSLPAARHGLFSYYLMK;;G8TPZVL01A7VFW /offset=0 /length=399 /full_length=399;;gi|83311934|ref|YP_422198.1| caspase domain-containing protein [Magnetospirillum magneticum AMB-1] >gi|82946775|dbj|BAE51639.1| Uncharacterized protein containing caspase domain [Magnetospirillum magneticum AMB-1] /offset=0 /length=447 /full_length=447
SGHGLPSEDGKSLFFLPHEANQALLERTAISQNELVAAIQKSSPKSVTMFIDSCYSGQSR
TGETLLASARPISIVAKETSSFPPNFTVISASAPDQISSSSPELKHGIFSYYLMRVWRGK
LTLTRINRSQYR
>JCVI_PEP_1132193564852 /read_id=G8TPZVL02FT5D6 /begin=0 /end=488 /simbegin=0 /simend=485 /maxend=486 /orientation=1 /5_prime_stop=0 /5_prime_loc=0 /3_prime_stop=0 /ttable=11 /frameshifts=1 /stops=0 /identity=49.3 /length=161 /prefix=0 /postfix=0 /alignment=485;;2;;49.3;;G8TPZVL02FT5D6;;0;;485;;0;;gi|257094316|ref|YP_003167957.1|;;148;;310;;0;;80;;111;;162;;1;;0;;486;;878;;0;;0;;BLASTX;;0;;0;;x;;1;;2e-38;;391;;3.9;;EVLFFFAGHGVQLGSTNYLLPTDIGGESEAQVRDEAIQLQRVLDDMSERKAKFTLAMIDACRDNPFKSSGRAIGG-RGLAPTTAATGQMVVFSAGTGQQALDKLNNADKDKNGLFTRVFVQEMTKTKSKYR//ELVKNVRNQVAELAKSVGHEQVPAIYDQVLG;;QVVVFFAGHGVQIKTGSYLLPIDIEASSESEVEKTAYGLADLTDKLSEARASFALVIVDACRDNPLKSRGRSVGSTRGLGPIEPPKGQMVVYSASKGQQALDRLSDRDSNPNGVFTREFVARMKRRGMRIE DLVREVQDAVEELARTVSHEQRPALYNEARG;;G8TPZVL02FT5D6 /offset=0 /length=486 /full_length=486;;gi|257094316|ref|YP_003167957.1| peptidase C14 caspase catalytic subunit p20 [Candidatus Accumulibacter phosphatis clade IIA str. UW-1] >gi|257046840|gb|ACV36028.1| peptidase C14 caspase catalytic subunit p20 [Candidatus Accumulibacter phosphatis clade IIA str. UW-1] /offset=0 /length=878 /full_length=878
EVLFFFAGHGVQLGSTNYLLPTDIGGESEAQVRDEAIQLQRVLDDMSERKAKFTLAMIDA
CRDNPFKSSGRAIGGRGLAPTTAATGQMVVFSAGTGQQALDKLNNADKDKNGLFTRVFVQ
EMTKTKSKYRELVKNVRNQVAELAKSVGHEQVPAIYDQVLG
>JCVI_PEP_1132193463367 /read_id=G8TPZVL02G163A /begin=46 /end=401 /simbegin=55 /simend=401 /maxend=402 /orientation=-1 /5_prime_stop=0 /5_prime_loc=0 /3_prime_stop=TGA /ttable=11 /frameshifts=2 /stops=0 /identity=45.6 /length=117 /prefix=0 /postfix=VGR /alignment=346;;2;;45.6;;G8TPZVL02G163A;;55;;401;;1;;gi|83311934|ref|YP_422198.1|;;328;;442;;0;;52;;74;;114;;0;;0;;402;;447;;0;;0;;BLASTX;;0;;0;;x;;2;;9e-23;;255;;3.99;;FIDSCYSGQSRTGETLLASARPISIVAKE//QQLPSNFTVISASAPDQISSSSPELKHGIFSYYLMRGMRGKPTPTR//KQITVAEMQAYLSEQVPRQAMSMNRTQQPQVVGDTSRVL;;FLDTCYSGSARGGETLLAGARPVTIVPKA EDLPANVTVFSATTRDQVAHSLPAARHGLFSYYLMKGLESGAVDVR NQVTAESLESYLIGAIPAQAARQGGRQMPQMAGPGTSVI;;G8TPZVL02G163A /offset=0 /length=402 /full_length=402;;gi|83311934|ref|YP_422198.1| caspase domain-containing protein [Magnetospirillum magneticum AMB-1] >gi|82946775|dbj|BAE51639.1| Uncharacterized protein containing caspase domain [Magnetospirillum magneticum AMB-1] /offset=0 /length=447 /full_length=447
FIDSCYSGQSRTGETLLASARPISIVAKEQQLPSNFTVISASAPDQISSSSPELKHGIFS
YYLMRGMRGKPTPTRKQITVAEMQAYLSEQVPRQAMSMNRTQQPQVVGDTSRVLVGR
>JCVI_PEP_1132194476490 /read_id=G8TPZVL02HUIK6 /begin=1 /end=347 /simbegin=1 /simend=347 /maxend=357 /orientation=1 /5_prime_stop=0 /5_prime_loc=0 /3_prime_stop=TAG /ttable=11 /frameshifts=1 /stops=0 /identity=41.3 /length=115 /prefix=0 /postfix=0 /alignment=346;;2;;41.3;;G8TPZVL02HUIK6;;1;;347;;0;;gi|257092157|ref|YP_003165798.1|;;112;;226;;0;;48;;75;;116;;1;;1;;357;;537;;0;;0;;BLASTX;;0;;0;;x;;1;;6e-19;;221;;3.68;;PVDANFDTSAAIENESLYLGDILS/LLKSVDRSLLFVILDACRDNPFKNEKNASIGK-GLARVDPPSSTVVFYATRPGGVASDGSGENGLFTQALLNEVSDPKASLEVLFRRVSTSV;;PIDAEIKSESSVRVESVDVDGVLD QLSTSDLNV--VILDACRNNPFERRANRSVGAAGLAQMEAPKGSLIAYATAPGRTAADGDGRNGLYTQALLKYVQEPGLTIEQVFKNVRREV;;G8TPZVL02HUIK6 /offset=0 /length=357 /full_length=357;;gi|257092157|ref|YP_003165798.1| peptidase C14 caspase catalytic subunit p20 [Candidatus Accumulibacter phosphatis clade IIA str. UW-1] >gi|257044681|gb|ACV33869.1| peptidase C14 caspase catalytic subunit p20 [Candidatus Accumulibacter phosphatis clade IIA str. UW-1] /offset=0 /length=537 /full_length=537
PVDANFDTSAAIENESLYLGDILSLLKSVDRSLLFVILDACRDNPFKNEKNASIGKGLAR
VDPPSSTVVFYATRPGGVASDGSGENGLFTQALLNEVSDPKASLEVLFRRVSTSV
>JCVI_PEP_1132193467942 /read_id=G8TPZVL02H4Z60 /begin=1 /end=425 /simbegin=1 /simend=425 /maxend=425 /orientation=-1 /5_prime_stop=0 /5_prime_loc=0 /3_prime_stop=0 /ttable=11 /frameshifts=4 /stops=2 /identity=41.1 /length=141 /prefix=0 /postfix=0 /alignment=424;;2;;41.1;;G8TPZVL02H4Z60;;1;;425;;1;;gi|83311934|ref|YP_422198.1|;;237;;378;;0;;58;;88;;141;;0;;0;;425;;447;;0;;0;;BLASTX;;2;;0;;x;;4;;3e-21;;242;;3.81;;IKPENIKMLIDGEAEQG*DAQRIKSWLPP\\LRQKDKTDVYVFYSGHGLPSTDGKSIVLL//PHGGHKDYLPETGIDQNSLV/SALTAAKPKSVTLFIDSCYSGSTRSGETLLASARPIAVEGK*EH/FPANFTVISASTVDQISSS;;VPPDRVKLITGADARLITLRKALHNWSKP LIVRGQTEVFVFFAGHGLASEDGGELYLL PYDGDRTLLAGSSLRRREIV EQVTEAGASSVTLFLDTCYSGSARGGETLLAGARPVTIVPKAED LPANVTVFSATTRDQVAHS;;G8TPZVL02H4Z60 /offset=0 /length=425 /full_length=425;;gi|83311934|ref|YP_422198.1| caspase domain-containing protein [Magnetospirillum magneticum AMB-1] >gi|82946775|dbj|BAE51639.1| Uncharacterized protein containing caspase domain [Magnetospirillum magneticum AMB-1] /offset=0 /length=447 /full_length=447
IKPENIKMLIDGEAEQG*DAQRIKSWLPPLRQKDKTDVYVFYSGHGLPSTDGKSIVLLPH
GGHKDYLPETGIDQNSLVSALTAAKPKSVTLFIDSCYSGSTRSGETLLASARPIAVEGK*
EHFPANFTVISASTVDQISSS
>JCVI_PEP_1132194482060 /read_id=G8TPZVL02IVLYB /begin=2 /end=468 /simbegin=2 /simend=456 /maxend=469 /orientation=-1 /5_prime_stop=0 /5_prime_loc=0 /3_prime_stop=0 /ttable=11 /frameshifts=2 /stops=2 /identity=35 /length=155 /prefix=VQPA /postfix=0 /alignment=454;;0;;35;;G8TPZVL02IVLYB;;2;;456;;1;;gi|242278363|ref|YP_002990492.1|;;232;;382;;0;;54;;87;;154;;2;;3;;469;;467;;0;;0;;BLASTX;;2;;0;;x;;2;;2e-13;;176;;3.67;;SPQTSRRNAYALVIGNAAYPGSGRLDNPVNDAKAISQKLRSMGFT*PLVTDANRQKLVQSM/RQFRRTAAAADISLLFYSGHGVQI/FGTNYMLPTDVDQTDPAQATIPRRVAQFGR--*ELPTRQN-LSWSFLDACRDNALQRTTDRSVSRGLRR;;APVAVKGERHALVMGNSAYKNAP-LKNPVNDARDVGKALRRLGFNVIMVNNARLRDMEQAM DRFYASLQKGGVGLFYYAGHGMQV GGRNYLIP--VDATLRSESDVRYECLDAGRILGKMEDAGNALNIVILDACRNNPFARSF-RSAQRGLAR;;G8TPZVL02IVLYB /offset=0 /length=469 /full_length=469;;gi|242278363|ref|YP_002990492.1| peptidase C14 caspase catalytic subunit p20 [Desulfovibrio salexigens DSM 2638] >gi|242121257|gb|ACS78953.1| peptidase C14 caspase catalytic subunit p20 [Desulfovibrio salexigens DSM 2638] /offset=0 /length=467 /full_length=467
VQPASPQTSRRNAYALVIGNAAYPGSGRLDNPVNDAKAISQKLRSMGFT*PLVTDANRQK
LVQSMRQFRRTAAAADISLLFYSGHGVQIFGTNYMLPTDVDQTDPAQATIPRRVAQFGR*
ELPTRQNLSWSFLDACRDNALQRTTDRSVSRGLRR
>JCVI_PEP_1132194477665 /read_id=G8TPZVL01CHVVZ /begin=62 /end=409 /simbegin=134 /simend=403 /maxend=409 /orientation=1 /5_prime_stop=TGA /5_prime_loc=56 /3_prime_stop=0 /ttable=11 /frameshifts=3 /stops=0 /identity=38.2 /length=115 /prefix=MGNCCSGPPSPTRNVARPSSRATT /postfix=SI /alignment=269;;1;;38.2;;G8TPZVL01CHVVZ;;134;;403;;0;;gi|257092157|ref|YP_003165798.1|;;21;;107;;0;;34;;53;;89;;0;;1;;409;;537;;0;;0;;BLASTX;;0;;0;;x;;3;;5e-07;;119;;3.32;;ADVGAVRQRVALCVGNDTYG//TARPSELQADAKDMAQCCRRMGFLDEDVVVLLDAN\RRDMFRQLRSLGDRL/SPGSIVLFYFSGHGAEHNG;;SSASAAERRVALVIGNAKYK EAPLTNPVNDARDMAAALQRTGF---EVIMAIDAT QKEMNRAIAKFGDRL TTDSVALFYYAGHGMQVRG;;G8TPZVL01CHVVZ /offset=0 /length=409 /full_length=409;;gi|257092157|ref|YP_003165798.1| peptidase C14 caspase catalytic subunit p20 [Candidatus Accumulibacter phosphatis clade IIA str. UW-1] >gi|257044681|gb|ACV33869.1| peptidase C14 caspase catalytic subunit p20 [Candidatus Accumulibacter phosphatis clade IIA str. UW-1] /offset=0 /length=537 /full_length=537
MGNCCSGPPSPTRNVARPSSRATTADVGAVRQRVALCVGNDTYGTARPSELQADAKDMAQ
CCRRMGFLDEDVVVLLDANRRDMFRQLRSLGDRLSPGSIVLFYFSGHGAEHNGSI
>JCVI_PEP_1132195463039 /read_id=G8TPZVL01AQR42 /begin=1 /end=280 /simbegin=34 /simend=277 /maxend=279 /orientation=1 /5_prime_stop=0 /5_prime_loc=0 /3_prime_stop=0 /ttable=11 /frameshifts=2 /stops=0 /identity=48.1 /length=92 /prefix=VTQNSRPAQNI /postfix=0 /alignment=243;;1;;48.1;;G8TPZVL01AQR42;;34;;277;;0;;gi|257092157|ref|YP_003165798.1|;;25;;106;;0;;39;;52;;81;;0;;0;;279;;537;;1;;0;;BLASTX;;0;;0;;x;;2;;4e-12;;162;;3.66;;STERRVALVLGNATYKINPLK\NTVNDSTDMARSLRSVGF/XVIEANNTTLAQMREVTRRFADKLGNSDVGLVYYSGDGVEVK;;AAERRVALVIGNAKYKEAPLT NPVNDARDMAAALQRTGF EVIMAIDATQKEMNRAIAKFGDRLTTDSVALFYYAGHGMQVR;;G8TPZVL01AQR42 /offset=0 /length=279 /full_length=279;;gi|257092157|ref|YP_003165798.1| peptidase C14 caspase catalytic subunit p20 [Candidatus Accumulibacter phosphatis clade IIA str. UW-1] >gi|257044681|gb|ACV33869.1| peptidase C14 caspase catalytic subunit p20 [Candidatus Accumulibacter phosphatis clade IIA str. UW-1] /offset=0 /length=537 /full_length=537
VTQNSRPAQNISTERRVALVLGNATYKINPLKNTVNDSTDMARSLRSVGFXVIEANNTTL
AQMREVTRRFADKLGNSDVGLVYYSGDGVEVK
>JCVI_PEP_1132194511932 /read_id=G8TPZVL02GZT8U /begin=0 /end=386 /simbegin=0 /simend=380 /maxend=386 /orientation=1 /5_prime_stop=0 /5_prime_loc=0 /3_prime_stop=0 /ttable=11 /frameshifts=1 /stops=0 /identity=48.8 /length=129 /prefix=0 /postfix=IG /alignment=380;;2;;48.8;;G8TPZVL02GZT8U;;0;;380;;0;;gi|242278363|ref|YP_002990492.1|;;305;;427;;0;;62;;92;;127;;0;;1;;386;;467;;0;;0;;BLASTX;;0;;0;;x;;1;;3e-29;;311;;3.9;;LIYYSGHGVETKGQNYLIPVDADIKK\EYELSAQAYPASQLTEMMEEVQSSDDKKRVAILILDACRDNPLTRSWRSSGRGLARMDAPAGTFISFSTSPGSVASDGRGRNSPFTKHLLQAMRKPDVPIS;;LFYYAGHGMQVGGRNYLIPVDATLRS ESDVRYECLDAGRILGKMEDAGNA-----LNIVILDACRNNPFARSFRSAQRGLARMDAPTGSIVAYSTAPGSVAADGSGRNGVYTKYLLQYLMQPGLDIS;;G8TPZVL02GZT8U /offset=0 /length=386 /full_length=386;;gi|242278363|ref|YP_002990492.1| peptidase C14 caspase catalytic subunit p20 [Desulfovibrio salexigens DSM 2638] >gi|242121257|gb|ACS78953.1| peptidase C14 caspase catalytic subunit p20 [Desulfovibrio salexigens DSM 2638] /offset=0 /length=467 /full_length=467
LIYYSGHGVETKGQNYLIPVDADIKKEYELSAQAYPASQLTEMMEEVQSSDDKKRVAILI
LDACRDNPLTRSWRSSGRGLARMDAPAGTFISFSTSPGSVASDGRGRNSPFTKHLLQAMR
KPDVPISIG
>JCVI_PEP_1132196040669 /read_id=G8TPZVL01CHESS /begin=0 /end=329 /simbegin=12 /simend=200 /maxend=339 /orientation=1 /5_prime_stop=0 /5_prime_loc=0 /3_prime_stop=TAG /ttable=11 /frameshifts=1 /stops=0 /identity=49.2 /length=110 /prefix=GAEA /postfix=PQNWAGPPRQPPQGLDRGINPPLGAAIEQVAPSGLAALQADNI /alignment=188;;2;;49.2;;G8TPZVL01CHESS;;12;;200;;0;;gi|257092157|ref|YP_003165798.1|;;93;;156;;0;;31;;48;;63;;0;;0;;339;;537;;0;;0;;BLASTX;;0;;0;;x;;1;;2e-11;;156;;3.65;;AVVYYAGHGVEINGDNLLIPVDA\KINTIQSTADTALNVGRVLEAISSAKISVVILDACRDNPF;;ALFYYAGHGMQVRGKNYLIPIDA EIKSESSVRVESVDVDGVLDQLSTSDLNVVILDACRNNPF;;G8TPZVL01CHESS /offset=0 /length=339 /full_length=339;;gi|257092157|ref|YP_003165798.1| peptidase C14 caspase catalytic subunit p20 [Candidatus Accumulibacter phosphatis clade IIA str. UW-1] >gi|257044681|gb|ACV33869.1| peptidase C14 caspase catalytic subunit p20 [Candidatus Accumulibacter phosphatis clade IIA str. UW-1] /offset=0 /length=537 /full_length=537
GAEAAVVYYAGHGVEINGDNLLIPVDAKINTIQSTADTALNVGRVLEAISSAKISVVILD
ACRDNPFPQNWAGPPRQPPQGLDRGINPPLGAAIEQVAPSGLAALQADNI
>JCVI_PEP_1132192691600 /read_id=G8TPZVL02JNRQE /begin=1 /end=492 /simbegin=13 /simend=492 /maxend=494 /orientation=-1 /5_prime_stop=0 /5_prime_loc=0 /3_prime_stop=0 /ttable=11 /frameshifts=1 /stops=0 /identity=45 /length=164 /prefix=0 /postfix=LKQV /alignment=479;;0;;45;;G8TPZVL02JNRQE;;13;;492;;1;;gi|242278363|ref|YP_002990492.1|;;269;;429;;0;;72;;109;;160;;0;;0;;494;;467;;0;;0;;BLASTX;;0;;0;;x;;1;;3e-35;;365;;3.76;;LRALGFDVVERTNITSKQIGQTLRAFRTKIKPGDVALVFYAGHGLQINGENYLPAVDAAIVGEEDVPNQSLSTRQIMDVLVASKSSMNLV\LLDACRDNPYARSFRSSTRGLSRENAPSGTLISYATRPGSVAADGTGRNGLYTSVLLKAMEKKNQPIEQV;;LRRLGFNVIMVNNARLRDMEQAMDRFYASLQKGGVGLFYYAGHGMQVGGRNYLIPVDATLRSESDVRYECLDAGRILGKMEDAGNALNIV ILDACRNNPFARSFRSAQRGLARMDAPTGSIVAYSTAPGSVAADGSGRNGVYTKYLLQYLMQPGLDISDV;;G8TPZVL02JNRQE /offset=0 /length=494 /full_length=494;;gi|242278363|ref|YP_002990492.1| peptidase C14 caspase catalytic subunit p20 [Desulfovibrio salexigens DSM 2638] >gi|242121257|gb|ACS78953.1| peptidase C14 caspase catalytic subunit p20 [Desulfovibrio salexigens DSM 2638] /offset=0 /length=467 /full_length=467
LRALGFDVVERTNITSKQIGQTLRAFRTKIKPGDVALVFYAGHGLQINGENYLPAVDAAI
VGEEDVPNQSLSTRQIMDVLVASKSSMNLVLLDACRDNPYARSFRSSTRGLSRENAPSGT
LISYATRPGSVAADGTGRNGLYTSVLLKAMEKKNQPIEQVLKQV
>JCVI_PEP_1132197211532 /read_id=G8TPZVL02IF02K /begin=58 /end=303 /simbegin=82 /simend=303 /maxend=308 /orientation=-1 /5_prime_stop=TAG /5_prime_loc=306 /3_prime_stop=TGA /ttable=11 /frameshifts=1 /stops=0 /identity=48.6 /length=82 /prefix=0 /postfix=KTLLVARL /alignment=221;;0;;48.6;;G8TPZVL02IF02K;;82;;303;;1;;gi|83311934|ref|YP_422198.1|;;342;;415;;0;;36;;52;;74;;0;;1;;308;;447;;0;;0;;BLASTX;;0;;0;;x;;1;;2e-13;;174;;3.84;;TLLASARPIVIAPRASSFPSNFTVITASAPDQLASSSPTS\KHGVFSYYLMKGMEGEADQYKDGAITVQEMQSYL;;TLLAGARPVTIVPKAEDLPANVTVFSATTRDQVAHSLPAA RHGLFSYYLMKGLESGAVDVRN-QVTAESLESYL;;G8TPZVL02IF02K /offset=0 /length=308 /full_length=308;;gi|83311934|ref|YP_422198.1| caspase domain-containing protein [Magnetospirillum magneticum AMB-1] >gi|82946775|dbj|BAE51639.1| Uncharacterized protein containing caspase domain [Magnetospirillum magneticum AMB-1] /offset=0 /length=447 /full_length=447
TLLASARPIVIAPRASSFPSNFTVITASAPDQLASSSPTSKHGVFSYYLMKGMEGEADQY
KDGAITVQEMQSYLKTLLVARL
>JCVI_PEP_1132196081316 /read_id=G8TPZVL01EVPHP /begin=1 /end=492 /simbegin=1 /simend=489 /maxend=493 /orientation=1 /5_prime_stop=0 /5_prime_loc=0 /3_prime_stop=0 /ttable=11 /frameshifts=1 /stops=1 /identity=56.7 /length=163 /prefix=0 /postfix=S /alignment=488;;0;;56.7;;G8TPZVL01EVPHP;;1;;489;;0;;gi|242278363|ref|YP_002990492.1|;;246;;405;;0;;92;;116;;162;;0;;1;;493;;467;;0;;0;;BLASTX;;1;;0;;x;;1;;8e-45;;447;;3.77;;GNAKYRFSPLNNPVNDATDMAASLRSVGFDVIEVKDANKRQMRAATRRFEDKLATSDVGLVYYSGHGVEVKGRNYLIPVDADIRREHEVEDQAFDAGNILRMMES//AGN*KERVNIMIVDACRNNDLARSWRSTNRGLARMDAPTGSFISFATAPGQVASDGN;;GNSAYKNAPLKNPVNDARDVGKALRRLGFNVIMVNNARLRDMEQAMDRFYASLQKGGVGLFYYAGHGMQVGGRNYLIPVDATLRSESDVRYECLDAGRILGKMED AGN---ALNIVILDACRNNPFARSFRSAQRGLARMDAPTGSIVAYSTAPGSVAADGS;;G8TPZVL01EVPHP /offset=0 /length=493 /full_length=493;;gi|242278363|ref|YP_002990492.1| peptidase C14 caspase catalytic subunit p20 [Desulfovibrio salexigens DSM 2638] >gi|242121257|gb|ACS78953.1| peptidase C14 caspase catalytic subunit p20 [Desulfovibrio salexigens DSM 2638] /offset=0 /length=467 /full_length=467
GNAKYRFSPLNNPVNDATDMAASLRSVGFDVIEVKDANKRQMRAATRRFEDKLATSDVGL
VYYSGHGVEVKGRNYLIPVDADIRREHEVEDQAFDAGNILRMMESAGN*KERVNIMIVDA
CRNNDLARSWRSTNRGLARMDAPTGSFISFATAPGQVASDGNS
>JCVI_PEP_1132194539937 /read_id=G8TPZVL02H2PPL /begin=0 /end=463 /simbegin=0 /simend=445 /maxend=468 /orientation=1 /5_prime_stop=0 /5_prime_loc=0 /3_prime_stop=TAG /ttable=11 /frameshifts=2 /stops=0 /identity=40.6 /length=154 /prefix=0 /postfix=GELVLV /alignment=445;;1;;40.6;;G8TPZVL02H2PPL;;0;;445;;0;;gi|257092157|ref|YP_003165798.1|;;94;;244;;0;;61;;98;;150;;2;;0;;468;;537;;0;;0;;BLASTX;;0;;0;;x;;2;;4e-26;;285;;3.78;;LLFYSGHGVQIFGTNYMLPTDVDQTDPAQATIQGVSLNSVVENFLPGKTKLVFLDACRDNALQRTTDRSV-SKGLAPISAAEGTLISYATKDGQTASDGVG//KNSPFTQALLQHLDDPA-DIAVVLRKVREKVMQATQES\QQPWEYGSLTG;;LFYYAGHGMQVRGKNYLIPIDAEIKSESSVRVESVDVDGVLDQLSTSDLNVVILDACRNNPFERRANRSVGAAGLAQMEAPKGSLIAYATAPGRTAADGDG RNGLYTQALLKYVQEPGLTIEQVFKNVRREVAKATRDG QIPWESSSMTG;;G8TPZVL02H2PPL /offset=0 /length=468 /full_length=468;;gi|257092157|ref|YP_003165798.1| peptidase C14 caspase catalytic subunit p20 [Candidatus Accumulibacter phosphatis clade IIA str. UW-1] >gi|257044681|gb|ACV33869.1| peptidase C14 caspase catalytic subunit p20 [Candidatus Accumulibacter phosphatis clade IIA str. UW-1] /offset=0 /length=537 /full_length=537
LLFYSGHGVQIFGTNYMLPTDVDQTDPAQATIQGVSLNSVVENFLPGKTKLVFLDACRDN
ALQRTTDRSVSKGLAPISAAEGTLISYATKDGQTASDGVGKNSPFTQALLQHLDDPADIA
VVLRKVREKVMQATQESQQPWEYGSLTGGELVLV
>JCVI_PEP_1132194547886 /read_id=G8TPZVL02GBMV1 /begin=2 /end=262 /simbegin=2 /simend=259 /maxend=261 /orientation=1 /5_prime_stop=0 /5_prime_loc=0 /3_prime_stop=0 /ttable=11 /frameshifts=2 /stops=0 /identity=50.5 /length=85 /prefix=0 /postfix=0 /alignment=257;;1;;50.5;;G8TPZVL02GBMV1;;2;;259;;0;;gi|83311934|ref|YP_422198.1|;;207;;292;;0;;43;;55;;85;;0;;0;;261;;447;;0;;0;;BLASTX;;0;;0;;x;;2;;1e-15;;193;;3.84;;GIQDYRRVPKADFANNDARLFYDYAIRGLGVRPENIKLLLDDKADDIEILGAFKNWLPVKTRKGQT/DVYVFYSG/HGYPSDDGASL;;GIQDYETLPKAEFAENDARRFYDYATNALGVPPDRVKLITGADARLITLRKALHNWSKPLIVRGQT EVFVFFAG HGLASEDGGEL;;G8TPZVL02GBMV1 /offset=0 /length=261 /full_length=261;;gi|83311934|ref|YP_422198.1| caspase domain-containing protein [Magnetospirillum magneticum AMB-1] >gi|82946775|dbj|BAE51639.1| Uncharacterized protein containing caspase domain [Magnetospirillum magneticum AMB-1] /offset=0 /length=447 /full_length=447
GIQDYRRVPKADFANNDARLFYDYAIRGLGVRPENIKLLLDDKADDIEILGAFKNWLPVK
TRKGQTDVYVFYSGHGYPSDDGASL
>JCVI_PEP_1132195492471 /read_id=G8TPZVL02HKV3A /begin=1 /end=288 /simbegin=1 /simend=285 /maxend=289 /orientation=1 /5_prime_stop=0 /5_prime_loc=0 /3_prime_stop=0 /ttable=11 /frameshifts=1 /stops=0 /identity=50.5 /length=96 /prefix=0 /postfix=S /alignment=284;;0;;50.5;;G8TPZVL02HKV3A;;1;;285;;0;;gi|242278363|ref|YP_002990492.1|;;313;;408;;0;;48;;68;;95;;0;;0;;289;;467;;0;;0;;BLASTX;;0;;0;;x;;1;;5e-21;;239;;3.75;;VQVDGRNYLIPVNSDIKYEDEVASSALDAEMVLAKLESAKNKLNIVVLDACRDSPLGRRTRTSTKGLSNMNAASGTMIAF\STAPGQVALDGKVSN;;MQVGGRNYLIPVDATLRSESDVRYECLDAGRILGKMEDAGNALNIVILDACRNNPFARSFRSAQRGLARMDAPTGSIVAY STAPGSVAADGSGRN;;G8TPZVL02HKV3A /offset=0 /length=289 /full_length=289;;gi|242278363|ref|YP_002990492.1| peptidase C14 caspase catalytic subunit p20 [Desulfovibrio salexigens DSM 2638] >gi|242121257|gb|ACS78953.1| peptidase C14 caspase catalytic subunit p20 [Desulfovibrio salexigens DSM 2638] /offset=0 /length=467 /full_length=467
VQVDGRNYLIPVNSDIKYEDEVASSALDAEMVLAKLESAKNKLNIVVLDACRDSPLGRRT
RTSTKGLSNMNAASGTMIAFSTAPGQVALDGKVSNS
>JCVI_PEP_1132195495113 /read_id=G8TPZVL02JWIUN /begin=1 /end=437 /simbegin=13 /simend=437 /maxend=439 /orientation=-1 /5_prime_stop=0 /5_prime_loc=0 /3_prime_stop=0 /ttable=11 /frameshifts=3 /stops=1 /identity=39.4 /length=145 /prefix=0 /postfix=ARYC /alignment=424;;2;;39.4;;G8TPZVL02JWIUN;;13;;437;;1;;gi|257092157|ref|YP_003165798.1|;;70;;211;;0;;56;;84;;142;;1;;1;;439;;537;;1;;0;;BLASTX;;1;;0;;x;;3;;5e-17;;206;;3.79;;DASRAQMVRR/LSKFXETLGR\ADVTLLFYAGHGVQISGINYMTPRRYKLK*SFRGNPASYSLNSVVERYLPGKTKLVFLDACRDNPLMTASSRGV-TRGLAPINVSEGT/LISYATKDGQTAADGTGRMNSPYTAALLEHFSRP;;DATQKEMNRA IAKFGDRLTT DSVALFYYAGHGMQVRGKNYLIPIDAEIKSESSVRVESVDVDGVLDQLSTSDLNVVILDACRNNPFERRANRSVGAAGLAQMEAPKGS LIAYATAPGRTAADGDGR-NGLYTQALLKYVQEP;;G8TPZVL02JWIUN /offset=0 /length=439 /full_length=439;;gi|257092157|ref|YP_003165798.1| peptidase C14 caspase catalytic subunit p20 [Candidatus Accumulibacter phosphatis clade IIA str. UW-1] >gi|257044681|gb|ACV33869.1| peptidase C14 caspase catalytic subunit p20 [Candidatus Accumulibacter phosphatis clade IIA str. UW-1] /offset=0 /length=537 /full_length=537
DASRAQMVRRLSKFXETLGRADVTLLFYAGHGVQISGINYMTPRRYKLK*SFRGNPASYS
LNSVVERYLPGKTKLVFLDACRDNPLMTASSRGVTRGLAPINVSEGTLISYATKDGQTAA
DGTGRMNSPYTAALLEHFSRPARYC
>JCVI_PEP_1132193558737 /read_id=G8TPZVL01DJMYH /begin=2 /end=445 /simbegin=101 /simend=445 /maxend=445 /orientation=-1 /5_prime_stop=0 /5_prime_loc=0 /3_prime_stop=0 /ttable=11 /frameshifts=1 /stops=0 /identity=34.7 /length=148 /prefix=0 /postfix=TTITDIEPNVTQDKDELTSTELGKSEETPVFEP /alignment=344;;1;;34.7;;G8TPZVL01DJMYH;;101;;445;;1;;gi|257092157|ref|YP_003165798.1|;;159;;268;;0;;40;;61;;115;;0;;1;;445;;537;;0;;0;;BLASTX;;0;;0;;x;;1;;8e-11;;153;;3.56;;SGESSQAKGLARPS\APPASVIFYATRPGSTASDGIGKKGLFTEVFLKEMSNPSLPLELLFRRVSTAVYENSKGKQEPWVEGVIRQEIILAKDSYSEPNTTPSLSQSSSVNNSETG;;ANRSVGAAGLAQME APKGSLIAYATAPGRTAADGDGRNGLYTQALLKYVQEPGLTIEQVFKNVRREVAKATRDGQIPW------ESSSMTGDFFFIPGSRPSPAFSQPVASIPSG;;G8TPZVL01DJMYH /offset=0 /length=445 /full_length=445;;gi|257092157|ref|YP_003165798.1| peptidase C14 caspase catalytic subunit p20 [Candidatus Accumulibacter phosphatis clade IIA str. UW-1] >gi|257044681|gb|ACV33869.1| peptidase C14 caspase catalytic subunit p20 [Candidatus Accumulibacter phosphatis clade IIA str. UW-1] /offset=0 /length=537 /full_length=537
SGESSQAKGLARPSAPPASVIFYATRPGSTASDGIGKKGLFTEVFLKEMSNPSLPLELLF
RRVSTAVYENSKGKQEPWVEGVIRQEIILAKDSYSEPNTTPSLSQSSSVNNSETGTTITD
IEPNVTQDKDELTSTELGKSEETPVFEP
>JCVI_PEP_metagenomic.orf.1132168082234.1 /orf_id=JCVI_ORF_metagenomic.orf.1132168082233.1 /read_id=G8TPZVL02HO3OL /begin=0 /end=324 /orientation=-1 /5_prime_stop=0 /5_prime_loc=NA /3_prime_stop=0 /ttable=11 /length=324 /read_defline=""
SRYANFDTSAAIENESLYLGDILSIIEKRRPKLAVVILDACRDNPFKNEKNASIGKGLAR
VDPPSSTVVFYATRPGGVASDGSGENGLFTQALLNEVSDPKASLEVLF
>JCVI_PEP_metagenomic.orf.1132169320656.1 /orf_id=JCVI_ORF_metagenomic.orf.1132169320655.1 /read_id=G8TPZVL02GOHEZ /begin=0 /end=498 /orientation=-1 /5_prime_stop=0 /5_prime_loc=NA /3_prime_stop=0 /ttable=11 /length=498 /read_defline=""
PDIILKALNQLAETTKDGSRAFIYFSGHGTRELIDDSCVEGLLTYEGKTITHQEFAKATQ
SLVKSADKVITMIDACHAEGVAPPKGQTRAISKTLFTPKYFAKSGNAANSCSVVANLKTR
GLLPEITRLGGLQENFVQITSSRPDEQSLDQPGMGGLATVAIRDCL
>JCVI_PEP_1132182685951 /oldId=G8TPZVL02JMSPN_1_455_- /frames=2 /score=1.305872
SSPDTEPGHCREFDGSDETIVLYDGEVSDDEMAELFDLIPVXMAIIALDSCFSGGFARDV
ISVENRMGIFSSEEDVTSNVAVRFSAVGSQLLPAQGLGGSADIEPSDGVITAGELSQYLR
QQWAQHMLNERTETADSESAWQNLVIDRGSV
>JCVI_PEP_metagenomic.orf.1132166868268.1 /orf_id=JCVI_ORF_metagenomic.orf.1132166868267.1 /read_id=G8TPZVL02JDURA /begin=0 /end=293 /orientation=-1 /5_prime_stop=0 /5_prime_loc=NA /3_prime_stop=0 /ttable=11 /length=293 /read_defline=""
RSLSNIMHELGRLILRSHSGIASELWLHYSGHGSSIKDLDGDEDDGKDETIVPLDYAQSG
MITDDQLHDYLEHLPAACRMYCIFDCCHSGTILDLKYX
>JCVI_PEP_metagenomic.orf.1132153505548.1 /orf_id=JCVI_ORF_metagenomic.orf.1132153505547.1 /read_id=G8TPZVL01A3NDT /begin=0 /end=349 /orientation=-1 /5_prime_stop=0 /5_prime_loc=NA /3_prime_stop=0 /ttable=11 /length=349 /read_defline=""
STVKFPPLNPSNVRARPATNAVAIIIGIQDYRRVPKAEFANNDARLFYDYAVRGLGVKPE
NIKLLLDQEADDVGILGAIQNWLPLKARKGQTDVYVFYSGHGLPSDDGASLYLLPHX
>JCVI_PEP_metagenomic.orf.1132165002150.1 /orf_id=JCVI_ORF_metagenomic.orf.1132165002149.1 /read_id=G8TPZVL02JMT90 /begin=2 /end=296 /orientation=1 /5_prime_stop=0 /5_prime_loc=NA /3_prime_stop=TGA /ttable=11 /length=294 /read_defline=""
ITLSPKQATGLPENFTVISASALDQISSSSPELKHGIFSYYLMRGMEGEADANKDKQITV
GEMQTYLSENVTRRAMGMNRTQQPQVVGDTSRVLVGR*
>JCVI_PEP_metagenomic.orf.1132167759058.1 /orf_id=JCVI_ORF_metagenomic.orf.1132167759057.1 /read_id=G8TPZVL02IZHAS /begin=0 /end=294 /orientation=-1 /5_prime_stop=TGA /5_prime_loc=330 /3_prime_stop=0 /ttable=11 /length=294 /read_defline=""
IIFFCILYNISPYYIINMAKRGLLIGINYRNTSDELNGCINDVNNVREFLASKLGYTSFI
VLTDDTTIKPTRVNILGAIDTFVRSLKAGDEGWFHFSG
>JCVI_PEP_metagenomic.orf.1132174975026.1 /orf_id=JCVI_ORF_metagenomic.orf.1132174975025.1 /read_id=G8TPZVL01BUZC6 /begin=1 /end=495 /orientation=1 /5_prime_stop=0 /5_prime_loc=NA /3_prime_stop=0 /ttable=11 /length=494 /read_defline=""
GTKKAIVIGNDTYTTIPKLKNARADAKALGATLGRLGYTVTTHIDQDEKGMKRALRDFMR
TVSGGDEVVFFYAGHGVQIAGVNYLLPVDMRADDERTVRDEAISLQRILDDMSEAKARLT
VAIIDACRDNPFSGSGRSIGGRGLSPITAATGQVILFSAGSGQQA
>JCVI_PEP_1132186213712 /read_id=G8TPZVL02HFEA9 /begin=1 /end=473 /simbegin=1 /simend=473 /maxend=475 /orientation=-1 /5_prime_stop=0 /5_prime_loc=0 /3_prime_stop=0 /ttable=11 /frameshifts=2 /stops=0 /identity=35.5 /length=157 /prefix=0 /postfix=0 /alignment=472;;2;;35.5;;G8TPZVL02HFEA9;;1;;473;;1;;gi|194373176|emb|CAR12434.1|;;111;;318;;0;;75;;99;;211;;3;;2;;475;;362;;0;;0;;BLASTX;;0;;0;;x;;2;;4e-20;;230;;3.88;;KPTKQNIIDSVNS/LVQRVKDTGAKEVWFTYSGHGLF/LKSTGGDNGESDNQDEVLVPLDYKTEGFISDTLLYNILVKALPKDCNLFVIVDACHSGSSLDLPFQY------RPNTKGGGVF--------------------------------------VMEKPPEEL----------ANVIKFSGCRDKQTSADAYINGNYQGALMAAIFKS;;QPTRHNILKAMDW LVHKARPNDS--LFLHYSGHGSH TKDQTGD--EADGQDETIVPVDYTKAGMITDDELYDHLVKPLRKGVRLTVIFDCCHSGTILDLPFTYNCDGDVEVHTPRRGRFHALFDQVKLAAGAAIQGNAGAAVTYSATGLACLVRPPKTGEEPEEELARRKAALSTEADVLSFSGCQDSQTSADANIGGQATGALSYALIKA;;G8TPZVL02HFEA9 /offset=0 /length=475 /full_length=475;;gi|194373176|emb|CAR12434.1| calcium-dependent metacaspase CDP II [Allomyces arbuscula] >gi|197096947|emb|CAR58099.1| calcium-dependent metacaspase CDP II [Allomyces arbuscula] /offset=0 /length=362 /full_length=362
KPTKQNIIDSVNSLVQRVKDTGAKEVWFTYSGHGLFLKSTGGDNGESDNQDEVLVPLDYK
TEGFISDTLLYNILVKALPKDCNLFVIVDACHSGSSLDLPFQYRPNTKGGGVFVMEKPPE
ELANVIKFSGCRDKQTSADAYINGNYQGALMAAIFKS
>JCVI_PEP_1132183559115 /read_id=G8TPZVL01DQCR7 /begin=2 /end=351 /simbegin=98 /simend=351 /maxend=415 /orientation=1 /5_prime_stop=0 /5_prime_loc=0 /3_prime_stop=TAA /ttable=11 /frameshifts=2 /stops=0 /identity=39.2 /length=115 /prefix=LFDCCHSGTLIDLRYQCLENLNYDNFTENPKN /postfix=0 /alignment=253;;0;;39.2;;G8TPZVL01DQCR7;;98;;351;;0;;gi|194373176|emb|CAR12434.1|;;279;;362;;0;;33;;57;;84;;1;;1;;415;;362;;0;;0;;BLASTX;;0;;0;;x;;2;;8e-08;;123;;3.57;;LETKGNVILLSGCRDEQYSYESLVGDKVHGAMSWA-FNELTKN//NNLTWRLLLKNMRNIIKVH//NFNQIPQLSSGLIIDLDSKIWI;;LSTEADVLSFSGCQDSQTSADANIGGQATGALSYALIKALTEN PNITFIDLLASMRQFMK-R GYSQIPQLSSGRVVNLETPFYL;;G8TPZVL01DQCR7 /offset=0 /length=415 /full_length=415;;gi|194373176|emb|CAR12434.1| calcium-dependent metacaspase CDP II [Allomyces arbuscula] >gi|197096947|emb|CAR58099.1| calcium-dependent metacaspase CDP II [Allomyces arbuscula] /offset=0 /length=362 /full_length=362
LFDCCHSGTLIDLRYQCLENLNYDNFTENPKNLETKGNVILLSGCRDEQYSYESLVGDKV
HGAMSWAFNELTKNNNLTWRLLLKNMRNIIKVHNFNQIPQLSSGLIIDLDSKIWI
>JCVI_PEP_metagenomic.orf.1131600793476.1 /orf_id=JCVI_ORF_metagenomic.orf.1131600793475.1 /read_id=HAVSY8S01BJCKH /begin=0 /end=406 /orientation=-1 /5_prime_stop=TAA /5_prime_loc=418 /3_prime_stop=0 /ttable=11 /length=406 /read_defline=""
MRALFLQTASQPELSKVSQLASGRAADNSLISTTGIRSLTKASRHALIITIGDYADPTIT
DLKGVRFDSKSAQTMAEAMSIPLQNMTFLQDSGATESGFLSAVNDLVKRVRPGDRVFVYY
SGHGTRMIDHEFDPNX
>JCVI_PEP_metagenomic.orf.1131594145721.1 /orf_id=JCVI_ORF_metagenomic.orf.1131594145720.1 /read_id=HAVSY8S02JC7RQ /begin=0 /end=441 /orientation=-1 /5_prime_stop=0 /5_prime_loc=NA /3_prime_stop=0 /ttable=11 /length=441 /read_defline=""
ADREIINIVSKANDNIIGITQGSLTSDVDKDIPVNSFKNPNRYALVIGNENYSSRNSGLN
SESNVAFAEVDASVFAEYAVNTLGVPKENLQLLVNATGGEINSQIKRFTKLLNLTNGSGE
FIFFYAGHGLPEEGTNVPYIVPVDGNY
>JCVI_PEP_metagenomic.orf.1131594494705.1 /orf_id=JCVI_ORF_metagenomic.orf.1131594494704.1 /read_id=HAVSY8S02H4DTM /begin=99 /end=384 /orientation=-1 /5_prime_stop=TGA /5_prime_loc=390 /3_prime_stop=TGA /ttable=11 /length=285 /read_defline=""
ITMKFTIALLVGLLIAGSAFAQQKEQRVALVIGNSAYKQGPLRNPVNDARDMAARLRSLG
FTVIERSNLGIKQIGSTLREFRAKLTPGSVALVP*
>JCVI_PEP_metagenomic.orf.1131600916784.1 /orf_id=JCVI_ORF_metagenomic.orf.1131600916783.1 /read_id=HAVSY8S01AQ2V0 /begin=2 /end=239 /orientation=1 /5_prime_stop=0 /5_prime_loc=NA /3_prime_stop=TAG /ttable=11 /length=237 /read_defline=""
GHGYWDEVLKMGYWLPSDAKKDSKSNWVSNTDLTLYLSAFESNHVLLVADACFSGGIFKT
RSIGDMDQGTKRLYELKK*
>JCVI_PEP_metagenomic.orf.1131600937398.1 /orf_id=JCVI_ORF_metagenomic.orf.1131600937397.1 /read_id=HAVSY8S02IHLA5 /begin=2 /end=380 /orientation=1 /5_prime_stop=0 /5_prime_loc=NA /3_prime_stop=0 /ttable=11 /length=378 /read_defline=""
FLVGITYDLSEQKSININKSIQLTQRFLETRKYDSIHTLSNKATYQDIINGFDILVKNSG
YGDELWFHFIGYSSTNRKSICPYDYREKGIISENDLLNQFIYRIPLGVRCFIIIDTIYYM
RYIITT
>JCVI_PEP_metagenomic.orf.1131593587644.1 /orf_id=JCVI_ORF_metagenomic.orf.1131593587643.1 /read_id=HAVSY8S02ILC5C /begin=1 /end=244 /orientation=1 /5_prime_stop=0 /5_prime_loc=NA /3_prime_stop=TGA /ttable=11 /length=243 /read_defline=""
RERVKSVPGLTVLASCSAGEKSWQAKTLEQGVFTHLVLEGLKKPDVPWDELGAAVVKANE
AWFAKFEVKGPRAWVLRNDE*
>JCVI_PEP_metagenomic.orf.1131602090186.1 /orf_id=JCVI_ORF_metagenomic.orf.1131602090185.1 /read_id=HAVSY8S01AFNAW /begin=0 /end=498 /orientation=-1 /5_prime_stop=0 /5_prime_loc=NA /3_prime_stop=0 /ttable=11 /length=498 /read_defline=""
GNSGYANVAELKNPYNDAKGMSDKLTDLGFDVVTGLDLSLRDMRQTVREFIKKLDNADLA
LFFYAGHGIQVNGENYLVPVDAELSTHLDLDFEALPANLVLNAMEQSTKVNLVFLDACRN
NPFTENLARSMGTRSSAVGRGLAKIGSGVGSLVSFATQPGNVALDG
>JCVI_PEP_metagenomic.orf.1131602043190.1 /orf_id=JCVI_ORF_metagenomic.orf.1131602043189.1 /read_id=HAVSY8S02GF0QZ /begin=0 /end=377 /orientation=-1 /5_prime_stop=0 /5_prime_loc=NA /3_prime_stop=0 /ttable=11 /length=377 /read_defline=""
PLVFAQVFKDADGSKQIGFPCRFDKIIVDSFFNENAKIENIIAWKNKLRKSKPEDYVMLY
VSGHGLLDTTFQFWFATHDIDFDNPAQRGMSFSQLEDLLVAIPAQQKLFLMDACHSGEVI
TDEIMV
>JCVI_PEP_metagenomic.orf.1131588485969.1 /orf_id=JCVI_ORF_metagenomic.orf.1131588485968.1 /read_id=HAVSY8S02HO0RM /begin=0 /end=357 /orientation=1 /5_prime_stop=0 /5_prime_loc=NA /3_prime_stop=TAG /ttable=11 /length=357 /read_defline=""
PSKDGKSAYLLAQDGGPGSYQEPDLRLEQLYAAVARSRVGKAKLFIDACFSGRSGRDTII
FEGVAPITVAPKQALPNSQSLAVLTAGRGDQFSNQDKARGHRLFGYHLMKVLLEQGGN*
>JCVI_PEP_metagenomic.orf.1131593902607.1 /orf_id=JCVI_ORF_metagenomic.orf.1131593902606.1 /read_id=HAVSY8S01AYUOT /begin=0 /end=353 /orientation=-1 /5_prime_stop=0 /5_prime_loc=NA /3_prime_stop=0 /ttable=11 /length=353 /read_defline=""
XKYEDEVASSALDAEMVLAKLESAKNKLNIVVLDACRDSPLGRRTRTSTKGLSNMNAASG
TMIAFSTAPGQVALDGKGSNSPYTKHLISAIQKEGLLLEQVFKEVRGNVMKDTNGTQV
>JCVI_PEP_1131607904336 /oldId=HAVSY8S01EFBGE_1_493_+ /frames=1 /score=1.339676
ETTKDGSRAFIYFSGHGTRELIDDSCVEGLLTYEGKTITHQEFAKATQSLVKSADKVITM
IDACHAEGVAPPKGQTRAFQKTLFTPKYFAKSGNAANSCSVVANLKTRGLLPEITRLGGL
QENFVQITSSRPDEQSLDQPGMGGLATVAIRDCLLGKAKDVNG
>JCVI_PEP_1131607926673 /oldId=HAVSY8S01CSP4N_16_412_+ /frames=3 /score=1.395038
FYSGHGYPSDDGASLYFLPHGVDRQFLDRTAIKQSEIISALQAVVPKSVTLFLDACYSGQ
SRTGETLLAGETNFIQPKASTYPSNFTVLSASAPEQIASSSPDLKHGIFSYFLMKGMEGE
ADQNKDGDRG
>JCVI_PEP_1131607929419 /oldId=HAVSY8S01B2I63_1_528_+ /frames=4 /score=1.327045
FIDVNFKGFKAAQGKAVAEASLGTNPYQEFLGEDASEDHLPLPGRVVFLATNGLYPSVDA
VDNGVFAKAVIEGLKGDADKEGYEADGVVTVDELAEFLDKKMPDLTKQYGKTKDEKNQPH
WVLGGHESLYLTHNPKEFAKANDRIEKFEKLVVYEKDPEELSSEGKLLLLKTR
>JCVI_PEP_1131607930386 /oldId=HAVSY8S02HDJBH_124_430_- /frames=1 /score=1.217418
YPLVDNNECKEDLSSKKTLSNVYYISGCKDEQTSAETYLNSKIQGALTWSFLDTVNTKKD
LSWKELVNNIREKLKTKNLVQIPQFSTGQECDVENKWLFV
>JCVI_PEP_1131607930651 /oldId=HAVSY8S01BXHT3_1_487_+ /frames=3 /score=1.325520
FLVKGAQWGIVVTEDAILQVIPFLGRDKNAIASSDLADTLKTLKSGKFCSFIDVNFKGFK
AAQGKAVAEASLGTNPYQEFLGEDASEDHLPLPGRVVFLATNGLYPSVDAVDNGVFAKAV
IEGLKGDADKEGYEADGVVTVDELAEFLDKKMPDLTKQTRG
>JCVI_PEP_1131607376098 /read_id=HAVSY8S02F7VVB /begin=1 /end=319 /simbegin=1 /simend=316 /maxend=316 /orientation=1 /5_prime_stop=0 /5_prime_loc=0 /3_prime_stop=0 /ttable=11 /frameshifts=2 /stops=0 /identity=69.2 /length=104 /prefix=0 /postfix=0 /alignment=315;;1;;69.2;;HAVSY8S02F7VVB;;1;;316;;0;;gi|91218272|ref|ZP_01255218.1|;;861;;965;;0;;72;;91;;104;;0;;0;;316;;1092;;0;;0;;BLASTX;;0;;0;;x;;2;;7e-36;;364;;3.88;;ACGSGKAVENLISSRDIEPSQRKAIDRMKDRTGMFILSGCAADAYSYESSQFGHGILTYSLLQGMKGAAI//KQEEFLDVAYLFNYSREVVPQLA/EGIGGIQVPQM;;ACGSGKAVDNLIAERDIEPSQIKAIDRMKDRTGMYIISGSAADAVSYEASMYGQGLLTYSILQAMKGAAL KEDTYVDILTIMNYARETVPKLA EGIGGVQEPQL;;HAVSY8S02F7VVB /offset=0 /length=316 /full_length=316;;gi|91218272|ref|ZP_01255218.1| hypothetical protein P700755_06316 [Psychroflexus torquis ATCC 700755] >gi|91183547|gb|EAS69944.1| hypothetical protein P700755_06316 [Psychroflexus torquis ATCC 700755] /offset=0 /length=1092 /full_length=1092
ACGSGKAVENLISSRDIEPSQRKAIDRMKDRTGMFILSGCAADAYSYESSQFGHGILTYS
LLQGMKGAAIKQEEFLDVAYLFNYSREVVPQLAEGIGGIQVPQM
>JCVI_PEP_1131600256152 /read_id=HAVSY8S02HSBES /begin=1 /end=267 /simbegin=4 /simend=267 /maxend=414 /orientation=-1 /5_prime_stop=TAA /5_prime_loc=303 /3_prime_stop=0 /ttable=11 /frameshifts=2 /stops=0 /identity=35.2 /length=88 /prefix=0 /postfix=G /alignment=263;;0;;35.2;;HAVSY8S02HSBES;;4;;267;;1;;gi|118591247|ref|ZP_01548646.1|;;0;;85;;0;;31;;53;;88;;1;;1;;414;;560;;0;;0;;BLASTX;;0;;0;;x;;2;;8e-08;;124;;3.34;;LALVVGNDNYVN-GPLNNAVSDSFGIAKQLEKSNFEVIHVT/NVNFSDFESAIREFRN/RLLLMGPSTTALFYYAGHAVEIDGTNYLNPI;;MALVIGNSGYANVAELKNPYNDAQGMSEKLEDLGFDVVTGL DLSLRDMRQTVRAFIK KL---DSADLALFFYAGHGIQVNGENYLVPV;;HAVSY8S02HSBES /offset=0 /length=414 /full_length=414;;gi|118591247|ref|ZP_01548646.1| hypothetical protein SIAM614_16512 [Stappia aggregata IAM 12614] >gi|118436323|gb|EAV42965.1| hypothetical protein SIAM614_16512 [Stappia aggregata IAM 12614] /offset=0 /length=560 /full_length=560
LALVVGNDNYVNGPLNNAVSDSFGIAKQLEKSNFEVIHVTNVNFSDFESAIREFRNRLLL
MGPSTTALFYYAGHAVEIDGTNYLNPIG
>JCVI_PEP_metagenomic.orf.1131527949692.1 /orf_id=JCVI_ORF_metagenomic.orf.1131527949691.1 /read_id=HAVSY8S01EN8OZ /begin=0 /end=355 /orientation=1 /5_prime_stop=0 /5_prime_loc=NA /3_prime_stop=0 /ttable=11 /length=355 /read_defline=""
CGNFLPGKTKLVFLDACRDNALQRTNDRSVSKGLAPISAAEGTLISYATKDGQTAADGVG
SKNSPFTQALLEHLNDPQDIAVVLRKVRERVMKITGGKQQPWEYGSLTGGELVLSTRRX
>JCVI_PEP_metagenomic.orf.1131521989410.1 /orf_id=JCVI_ORF_metagenomic.orf.1131521989409.1 /read_id=HAVSY8S01C7YSU /begin=2 /end=432 /orientation=1 /5_prime_stop=0 /5_prime_loc=NA /3_prime_stop=0 /ttable=11 /length=430 /read_defline=""
PSSVMNQRLALVVGNDKYKNVPKLQNAVGDSKAISSLLSGLGYEVLMFYDLNEKQFKGAL
RQFKQRLKGGEEVVFFFAGHGVQIGSANYLLPTDVGSDNEEQIRDEGIPLQRVLDDFSES
KVKFSLAMVDACRDNPFNVHVGVX
>JCVI_PEP_metagenomic.orf.1131518495858.1 /orf_id=JCVI_ORF_metagenomic.orf.1131518495857.1 /read_id=HAVSY8S01D94UO /begin=0 /end=396 /orientation=-1 /5_prime_stop=0 /5_prime_loc=NA /3_prime_stop=0 /ttable=11 /length=396 /read_defline=""
SSRVPDNKNNLYYKTDDEVTRGEFDKLFAEDGWLSNRVDPTSDVVIYYAGHGAPDVGDHT
PYLIPYDGDANYPKQTGYNLVQFYERLSKLQVHTVTVFLDACFSGGTRENKVLVADARPV
GVVIDNPIIVSE
>JCVI_PEP_metagenomic.orf.1131527735770.1 /orf_id=JCVI_ORF_metagenomic.orf.1131527735769.1 /read_id=HAVSY8S01A19VE /begin=0 /end=463 /orientation=1 /5_prime_stop=0 /5_prime_loc=NA /3_prime_stop=0 /ttable=11 /length=463 /read_defline=""
GGYDADHILMMTDDEQNARFQPLRTSMLKELPEWLKQVAPGDTLLVYFSGHGFRDGDGTL
YLAPLDCDPDNAATTGIAVDWFREQIGRCKAEFKLLVLDSCHAGSEKGEDEADASPSVAA
KDLGDLFRNLEGVVTLASSTADEKSQIWDDKQQSX
>JCVI_PEP_1131533075474 /oldId=HAVSY8S02FLOSN_169_357_+ /frames=1 /score=1.299655
INTNEQDTPISRRRAVFIGINYMQSSSNRLAGCANDVKKMVSYMSDKKFDSVVLSDDIAS
K
>JCVI_PEP_1131533079497 /oldId=HAVSY8S02F77D9_1_474_+ /frames=1 /score=1.226871
LAETSPDDIVIISFSGHGFATASGQFALLPSNTRWSAAAAAPETRSVITAEDITIKLGFM
KAAEIAFIIDACHSGAAVNTPDFKPGPMGDASLGQLSFDKGLRILAATQADDVALENAAL
KQGFLTAALGEGLSDTGGPADLNNDGRIVLDEWLRD
>JCVI_PEP_1131533081199 /oldId=HAVSY8S02GG35S_1_401_- /frames=1 /score=1.351242
RRENDNLLLFYAGHGNRLTTGGTEIGYWLPSNAEAPPRNTYWVPNEFVSGHLSRLKAKRI
LVVADSCYAGLLSTEPTFLLLGDDAPRYDNTDFFRIKLKKRARLLLSSGGDRPVLDGGGG
NNSVFAKAFFDE
>JCVI_PEP_1131533084862 /oldId=HAVSY8S01EZE30_1_377_- /frames=2 /score=1.336388
KPMKSLRTISSAFLIFSFLISVVHAEPRTALLMGVGDYKDTRFPSLPGIDQDLERMKTAL
EKTGFKVTVIANPNITEATNAVDAFGATLKQQKGVGLYFSGHGGELEGQNYLIPKGARIS
DNQD
>JCVI_PEP_1131533095021 /oldId=HAVSY8S02G6HRV_1_483_- /frames=2 /score=1.399802
VRLAKSVNHEQVPALYDQTVGSSFLSLNNTTTIGTINIGMKAKRRERRLLLCDACRDNPI
MTASSRGVTRGLAPINVSEGTLISYATKDGQTAADGTGQKNSPYTAALLEHLGDPQDIGI
VLRTVRAKVMQRTDNRQQPWEYGSLTGGALVLSTKEMSRV
>JCVI_PEP_1131533115501 /oldId=HAVSY8S01AV087_1_447_+ /frames=2 /score=1.318734
QMKSILLALLLFAVGSPLWAAKEALLIANADYSHFGKLPNPIPDARQLADVLRQIGFNVN
LVENASREGMLDALGSFEERLKESKGVAFFHYGGHGVQVDGNFLIPADADIPDEKRVATR
AVDVDEVMGALDASGSSVNVVVLDACR
>JCVI_PEP_metagenomic.orf.1128381623258.1 /orf_id=JCVI_ORF_metagenomic.orf.1128381623257.1 /read_id=GCVEAXJ02IX7OG /begin=2 /end=466 /orientation=1 /5_prime_stop=0 /5_prime_loc=NA /3_prime_stop=0 /ttable=11 /length=464 /read_defline=""
AEVLRSFKSWLPTRVSAGKTDVYVFYSGHGLPSEDGNSLYFMPHEVDRDYLERTAVTQKE
VVSAIERLDPRSVTMFIDSCYSGQSRTGETLLAGARPISVAPRQTAAFPSNFTVISASAP
DQISSSSPDLKHGIFSYYLMRGMEGEADSNSMVKS
>JCVI_PEP_metagenomic.orf.1128381959638.1 /orf_id=JCVI_ORF_metagenomic.orf.1128381959637.1 /read_id=GCVEAXJ02GRV0J /begin=2 /end=391 /orientation=1 /5_prime_stop=0 /5_prime_loc=NA /3_prime_stop=0 /ttable=11 /length=389 /read_defline=""
ISRKKALIFGLNYIGTSSQLNGCINDAKLIENRIKTSGFTDIKIVTDETLIKPSRENILK
EIKNILSEATEGDLIFIYYSGHGSYTIDRNQDELDGKDELIIPLDFNAISDDELKAIIQE
NLKEKTTTFT
>JCVI_PEP_metagenomic.orf.1128379940404.1 /orf_id=JCVI_ORF_metagenomic.orf.1128379940403.1 /read_id=GCVEAXJ02J0NF9 /begin=0 /end=414 /orientation=1 /5_prime_stop=0 /5_prime_loc=NA /3_prime_stop=TAG /ttable=11 /length=414 /read_defline=""
DLNELLGTVRAGRQLLVLDSCFSGGFSKDVISAPGRMGLFSSEEDVTSAVAAKFRAGGYL
SVFFADSLTERYADENGDGELTALEMSHYIAECYRAEVKGKSTSEDYVSTSTNLGYQKLV
VDRGSIAPYDVVFRRNR*
>JCVI_PEP_metagenomic.orf.1128381736148.1 /orf_id=JCVI_ORF_metagenomic.orf.1128381736147.1 /read_id=GCVEAXJ02HV90J /begin=0 /end=454 /orientation=-1 /5_prime_stop=0 /5_prime_loc=NA /3_prime_stop=0 /ttable=11 /length=454 /read_defline=""
PLKMVTNANQEGAARMLCVLQRAWAAIRGRQITFFLPHEANRDLLERTAISQKEIVDAIQ
RTSPKSVTMFIDSCYSGQSRTGETLLASARPISIVAKETSSFPPNFTVISASAPDQISSS
SPELKHGIFSYYLMRGMEGEADANKDKQITVX
>JCVI_PEP_1128387646904 /oldId=GCVEAXJ02FOHYG_1_546_+ /frames=1 /score=1.261611
NSKLVVIKKNXQDALAYIAISNSISNSISNSISNSIQTNKGKKALMIGINYIGTESQLNG
CINDINNVSSLLTSKYEFKPEFITKITDETSVKPTRDVILASFETFLKSGNEGDLLFFSF
SGHGSTTIDFNNNEKTGNDEMIISSDLKGILDDELKSLIQTHLKKNVTLFALFDCCFSGT
VL
>JCVI_PEP_1128387650171 /oldId=GCVEAXJ02GDDKU_1_518_+ /frames=2 /score=1.281982
IIGNANYEKQGKDIPNVNPAYADAEGIKQYFMQALGVKEGNIIYLKDATGSQLASVFGNQ
NTHKGQLYNWVKKVSNVYVYYAGHGVPGGEKGNAYLVPTDANAQTIGLSGYPLETLYSNL
GKLSAKSITVILEACFSGASQAGNLFSKSSYRHQSKETMIPKNVKVISAGA
>JCVI_PEP_1128387654568 /oldId=GCVEAXJ02HBOCD_1_514_+ /frames=4 /score=1.272264
VGSQYELNGCVNDVNSIKDKIINDGFDDITVLTEEKATKNNILKEITNLLINSQEGDLLF
LSYSGHGSYDLDKNGDEKNGYDQLIVPYDFNMIVDDELKTIIQTHLKPNVTLFSMFDSCF
SGSVLDLKNQYMDSLDYDKYTENNKQLETKGQCIYEVVATITKQVADAF
>JCVI_PEP_1128387658505 /oldId=GCVEAXJ02IEW52_1_544_+ /frames=4 /score=1.303058
FEFDYFIKRMSSREKAYSNPNIGDNMILISSSSGEETSLTDNENMHGLFTYYLLKFLKES
NGDITLEGLFEKVRKKVGLESIMKFNKPQTPELLFGKNINADNEILRLVSYRNTKKVQII
FFENIYVGNRFSVRDFYDRLKKYAVEGIGIFIGNFYFLFYVVNKGGEYEMTKAILRCFM
>JCVI_PEP_1128387658733 /oldId=GCVEAXJ02GZTD5_1_309_- /frames=1 /score=1.307268
IVKPVEGAKGASEWYDQLQGLFVDLRRGSGSTILSSSAGAEYALESSEQQNGLFTYSVLE
ALDGNKEADTNKDGSVQMSELGEYVKKRVAELTNNKQTPNT
>JCVI_PEP_1128387666395 /oldId=GCVEAXJ02GN19U_1_474_- /frames=2 /score=1.311080
TQALAKLNEARIAAEARAKQQTAAQELLEQERLAVEDRAKKQLVAQQQLEQDRLALAKQK
DSIAADLAAMRAMLAELKANEEAAKAEQVAAAPTAVETPAKPVVMARRRALVVGNETYKN
VPVLENAAEDARAMAVALTGLGYEVDTHIDLTERGF
>JCVI_PEP_1128387667639 /oldId=GCVEAXJ02H6HSO_1_531_- /frames=3 /score=1.231871
LRQKDIKVLKIIVPKINQINKNKKALLIGINYTGTSNELYGCINDTISVKERISQQGFND
ITVITDLTAKKATRNNILEEFKKLLINCQAGDLLFFAYSGHGSYAIDRNRDETDGRDELI
VSCDLQGVLDDELKALIQTYLKPNVTLFALFDSCFSGSVLDLKYQFMDSLNYDNF
>JCVI_PEP_1128387690481 /oldId=GCVEAXJ02FNYRM_1_321_+ /frames=3 /score=1.254772
TGTANQLNGCINDVENIQTTIKSKYEYNDIFINADNTSIKPTYANIINEFTKIIANANEX
DQLFVSFSGHGTYTKDTNNDEKDXLDEMFVVLDLKCIKDDDMKTI
>JCVI_PEP_1128387693442 /oldId=GCVEAXJ02GAUW1_1_280_+ /frames=1 /score=1.271356
YFLLSLPSSFAAKEALLIANAEYTHFGKTPEPIPDARKLADSLRQIGFQVALVENADREQ
MLDALGSFEERLKASRGIAFFHYGGHGVQVDG
>JCVI_PEP_1128443712429 /oldId=GCVEAXJ02IR6OT_1_539_- /frames=4 /score=1.321258
QEIVNVYTQYINTVNQVINKYRRVSKFIRAKYRYKRPNKKQTNPAINNKYKQIIQKLKVW
LQEQIQAIENNYQVPNKKRALLVGINYLNTNYTLYGCINDANYLNNRISKSFDEIKILTD
ENTSADKPTKNNIINQLITMLDSSKTGDVCFFLIAHGSYMDDKNNDEKDNQDEVLVS
>JCVI_PEP_1128443714120 /oldId=GCVEAXJ02HM6WZ_1_477_- /frames=1 /score=1.277452
LLIGINYIGTEAQLNVVINDTNSIGDYLTSKYDFTAESISKITDETAQKPTRDTILSSFK
AFIESGQDGDLLFFSYSGHGSSTIDRSNDENDGKDEMIVTSDLKGILDDELKAIIQTHLK
KNVTLFALFDCCFSGTVLDLKYQYLDSLENNNFTQNSN
>JCVI_PEP_1128443721283 /oldId=GCVEAXJ02IED55_1_433_+ /frames=2 /score=1.237398
IADDDEKLPDNFTIFSASENDQISSGLESAKHGIFSYYLMKGLEGKADLDQDGKLTNNEL
LTYLDNNVSEKALNLGRQQNPTLTGNPDQILADIDETFNSIFIHFFGFGLTFSVNSHSSV
YCVDNKLMKELKILNLIILREKM
>JCVI_PEP_metagenomic.orf.1131546464162.1 /orf_id=JCVI_ORF_metagenomic.orf.1131546464161.1 /read_id=HAVSY8S02ILGGC /begin=0 /end=321 /orientation=-1 /5_prime_stop=TGA /5_prime_loc=345 /3_prime_stop=0 /ttable=11 /length=321 /read_defline=""
MAYIGNMNKIWAVLCGLFSLQFFFWVTDCKASTVQPGKVALVIGNAHYTEIPLRNPINDA
KKIRDKFLEYGFKVIYREDLKASEMGSTLREFRKSLSPGGTALFFYA
>JCVI_PEP_metagenomic.orf.1131538294808.1 /orf_id=JCVI_ORF_metagenomic.orf.1131538294807.1 /read_id=HAVSY8S01D7ALT /begin=1 /end=460 /orientation=1 /5_prime_stop=0 /5_prime_loc=NA /3_prime_stop=0 /ttable=11 /length=459 /read_defline=""
VKLEAQLAAQQQTQIKPTAQIAPQGKRVALVIGNAKYKFSPLNNPVNDATDMAASLRSVG
FDVIEIRDANKRQMRAATRRFEDKLATSDVGLVYYSGHGVEVKGRNYLIPVDADIRREHE
VEDQAFDAGNILRMMESLQGTEKKRVNIMIVDA
>JCVI_PEP_metagenomic.orf.1131538306320.1 /orf_id=JCVI_ORF_metagenomic.orf.1131538306319.1 /read_id=HAVSY8S01BOR2G /begin=2 /end=489 /orientation=1 /5_prime_stop=0 /5_prime_loc=NA /3_prime_stop=0 /ttable=11 /length=487 /read_defline=""
ESYAEAMGRVIFAENDAKAFRDCLLELGYDPRDVTCLISSQATQAKIESEIRRLVKLAQE
DDEILLFFSGHGLAIKNLCYITCYDTAKADLPNTCISLKWILNLFNTASSTRKLLFLDTS
HSGLRIDEATPGITGAMDEGGLTAFFGDDECAVGFVSCQYSVX
>JCVI_PEP_metagenomic.orf.1131538362612.1 /orf_id=JCVI_ORF_metagenomic.orf.1131538362611.1 /read_id=HAVSY8S01DGRMN /begin=0 /end=503 /orientation=-1 /5_prime_stop=0 /5_prime_loc=NA /3_prime_stop=0 /ttable=11 /length=503 /read_defline=""
QLAAAQQAAVKPLASVGPTLSVHAIVIGNGAYQGSGRLDNPINDARAISAKLKRMGFKVT
TVENADRNKLVSSLVKFSSSAAESDLTLFFYAGHGVQISGTNYMLPTDTNLNQIGGVALH
GISLNSVVEQFLPGKTKLVFLDACRDNPLLQVASRSVSRGLAPISVSX
>JCVI_PEP_metagenomic.orf.1131537358334.1 /orf_id=JCVI_ORF_metagenomic.orf.1131537358333.1 /read_id=HAVSY8S01DVCQ1 /begin=0 /end=460 /orientation=-1 /5_prime_stop=0 /5_prime_loc=NA /3_prime_stop=0 /ttable=11 /length=460 /read_defline=""
VRDFSDEFKKSDIGLIYYSGHGVETKGQNYLIPVDADIKKEYELSAQAYPASQLTEMMEE
VQSSDDKKRVAILILDACRDNPLTRSWRSSGRGLARMDAPAGTFISFSTSPGSVASDGRG
RNSPFTKHLLQAMRKPDVPIELMFKQVRVGVMDX
>JCVI_PEP_metagenomic.orf.1131538077506.1 /orf_id=JCVI_ORF_metagenomic.orf.1131538077505.1 /read_id=HAVSY8S01B9VDZ /begin=0 /end=441 /orientation=-1 /5_prime_stop=0 /5_prime_loc=NA /3_prime_stop=0 /ttable=11 /length=441 /read_defline=""
LVLDTCSSGSIFGPNAKSAQSVARRNVNEAFRQEARQVITAGFEDEEVPGKSIFTPLFLE
AIEGKADSNQDAIVTVTEVYDYIQRNLPLRKTDKNPQTPQYGIVEIQEGISQGAGDMLFF
PNVSTKSINKPKPSEVTTSTNMPANED
>JCVI_PEP_metagenomic.orf.1131522480398.1 /orf_id=JCVI_ORF_metagenomic.orf.1131522480397.1 /read_id=HAVSY8S01D7QTP /begin=2 /end=516 /orientation=1 /5_prime_stop=0 /5_prime_loc=NA /3_prime_stop=0 /ttable=11 /length=514 /read_defline=""
LWHLPTGQVISGNITEIPDSQPGKLEFSIDGIEYSFDPVGAGKFYRKDGKLLGGVNDIAA
GENTISLAENQESMDAVRLDDTQQLKGQKRIALLIGNANYQTSPLANPVNDVRGMATALR
KAGFTVIKHENLNFRQMREAVRDFGEKLSKDHVGLFYYSGHGVQVDGKNYLX
>JCVI_PEP_metagenomic.orf.1131521346364.1 /orf_id=JCVI_ORF_metagenomic.orf.1131521346363.1 /read_id=HAVSY8S02GQD2B /begin=0 /end=382 /orientation=-1 /5_prime_stop=0 /5_prime_loc=NA /3_prime_stop=0 /ttable=11 /length=382 /read_defline=""
SDTLKHAVTRCSSVAAVLTQRISQKEIVDAIQRTSPKSVTMFIDSCYSGQSRTGETLLAS
ARPISIVAKEASSFPPNFTVISASALDQISSSSPELRHGIFSYYLMRGMEGEADANGDKQ
ITVGEMQX
>JCVI_PEP_metagenomic.orf.1131547612566.1 /orf_id=JCVI_ORF_metagenomic.orf.1131547612565.1 /read_id=HAVSY8S02HT5AS /begin=0 /end=337 /orientation=-1 /5_prime_stop=0 /5_prime_loc=NA /3_prime_stop=0 /ttable=11 /length=337 /read_defline=""
THYLELEKGKDASASILSEVSATLPLPSTSKENTSKQTQLSNQRLALVIGNDSYKNVPKL
ENAVGDAKAISSLLAGLGYEVLTFNNLNEKEFKRSLRQFKQRLKGGEEVVFFX
>JCVI_PEP_metagenomic.orf.1131547586982.1 /orf_id=JCVI_ORF_metagenomic.orf.1131547586981.1 /read_id=HAVSY8S01CA2UY /begin=2 /end=488 /orientation=1 /5_prime_stop=0 /5_prime_loc=NA /3_prime_stop=0 /ttable=11 /length=486 /read_defline=""
NKDAEAFASVLKGLGFKTSLHLDLSQRAFNKAVREFKDQLQGGEEVVVYFAGHGVQLAST
NYLLPIDVGGDSADQVKDEAIELQRVLDSLSEKELQFSLAVIDACRDNPFKGAGRAIGGR
GLAPTSAATGQMIIFSAGTVSRHSIGLDRLIRNRTAYSPGSF
>JCVI_PEP_metagenomic.orf.1131547183044.1 /orf_id=JCVI_ORF_metagenomic.orf.1131547183043.1 /read_id=HAVSY8S02GSL13 /begin=2 /end=341 /orientation=1 /5_prime_stop=0 /5_prime_loc=NA /3_prime_stop=TAG /ttable=11 /length=339 /read_defline=""
YDIKRQLRKGEWEQGRFVANPTEIYALIVGIGDYINFEKLNFTKGDAMSFYRHLKSPAGG
MLSDDNIILLTDKDATALKIRNKMADLFAMADSNDLVIFYLPGMELMGSFLP*
>JCVI_PEP_metagenomic.orf.1131545062710.1 /orf_id=JCVI_ORF_metagenomic.orf.1131545062709.1 /read_id=HAVSY8S01BXHEI /begin=2 /end=224 /orientation=1 /5_prime_stop=0 /5_prime_loc=NA /3_prime_stop=TGA /ttable=11 /length=222 /read_defline=""
QISSSSPELKHGIFSYYLMRGMEGDADTNKDKQITVAEMQAYLSENVTRRAMAMNRTQQP
QVVGDQSRVLVGR*
>JCVI_PEP_metagenomic.orf.1131545214004.1 /orf_id=JCVI_ORF_metagenomic.orf.1131545214003.1 /read_id=HAVSY8S02I995S /begin=1 /end=508 /orientation=1 /5_prime_stop=0 /5_prime_loc=NA /3_prime_stop=0 /ttable=11 /length=507 /read_defline=""
ADLKNRMSAGDQLAVFLLGHGTGTDEEAKFNLRGPDLTGAEFARLFDAFTEQDLIFVNTT
SASYGFSTALAREIAGEGRIVVSATRSSSEKFDPYFSRYFIEGLSERRADRDKNSRVSLL
EAFNYAKNNVEEFYEESGRLAAEHAGLDDNGDALFALSPAPGQGDGIVC
>JCVI_PEP_metagenomic.orf.1131544951136.1 /orf_id=JCVI_ORF_metagenomic.orf.1131544951135.1 /read_id=HAVSY8S02JCX4W /begin=1 /end=307 /orientation=1 /5_prime_stop=0 /5_prime_loc=NA /3_prime_stop=0 /ttable=11 /length=306 /read_defline=""
SRHALIITIGDYADPTITDLKGVRFDAKSAQTMAEAMSIPLQNMTFIKELRRNRKTDFFA
AVNDLVKRRPAWGVVFLLYYSGHGTRIDCITSLYPNYMHRRT
>JCVI_PEP_1131549919215 /oldId=HAVSY8S01A0YYM_1_318_+ /frames=3 /score=1.379483
SNGWPRLSNGVSDARKVAAALESKGFEVTLKTNLNGRELDDSFEDFFIDKGADPESRLFI
WYAGHGDTMEGEGYLIPXDGVLAVRPKNYFDGPFLCAISVSIQR
>JCVI_PEP_1131549924470 /oldId=HAVSY8S01AL7MR_1_369_+ /frames=1 /score=1.284479
AEEAILRVLAIGINNYKNPALNLNYGVPDAKGILKAFEKGSQGMFEDITMAGVFDGDATK
DSILTAIRKLRDSDPNDVVVVYLAGHGELTAAGEWYFLPHDVVYPEREDQLVKLGLSSTD
P
>JCVI_PEP_1131549930032 /oldId=HAVSY8S01CNXV0_1_425_+ /frames=3 /score=1.384443
KARPPRDAVAIIIGIQDYRRVSKADFANNDARLFYDYAIRGLGVRPENIKLLLDDKADDI
EILGAFKNWLPVKTRKGQTDVRFYSGHGYPVMTVPHFTFYPTADDRQFLDRSAIKQSDIV
LALQAVVPEVGHSFSRCML
>JCVI_PEP_1131549932804 /oldId=HAVSY8S01CTYN3_1_492_- /frames=4 /score=1.403955
NYMIPIDASNLTEENSKYEDDKPGPNYTAAETAEGSKIRLILIDACRDNPFVVEEAKTTS
SRSVGQGSLSSIKGRGLAKLEPATGTLVAFATRHGRVALDGSDGNSPFSKALATRIPQEP
PIEVRRLFDYVRDDVSSATDKFQLPFVYGSLPSDQDFYFVKV
>JCVI_PEP_1131549933795 /oldId=HAVSY8S01DJCTG_1_500_- /frames=1 /score=1.411792
VLQSGRWVADQLVTQYELDQASFPSTLTREHSRHRGAQSLKVARDPESLTVDEVRPVSSS
SYPLAENDLYERRLALVIGNAAYSSRPLANTLNDADDIATALARAGFDLINLRDASLSQM
RSAVRDFGDRLRSYDVGLVYFSGHGIEIEGQNYFIPVGADIRRED
>JCVI_PEP_1131549945376 /oldId=HAVSY8S01AS7XX_1_475_- /frames=3 /score=1.350882
SFAADYAMSRAYDRVLIYFAGDGLARRNXGFLVPSDAPKPVFVASSLLADSQFYETLKMN
YIYYNMKDYRSKHVLLVLDTCSSGSIFGPNAKSAQSVARRNVNEAFRQEARQVITAGFED
EEVPGKSIFTPLFLEAIEGKADSNQDAIVTVTEVYDY
>JCVI_PEP_1131549958481 /oldId=HAVSY8S02GUO10_1_448_- /frames=2 /score=1.307180
KGLTCXPTLELKLLEEEQILHLKGKWKHNLIPEGCWLGFGKVELTKSKPEPPVLVAASEM
DPEYDDLSSEIVDHLKTRKNFALIIGAQDYQSDQVSKLDRPVEDAFALKNVLVSEYTFIE
ENVTLLKNLTRSDIIEAFDELADKVESL
>JCVI_PEP_1131549968311 /oldId=HAVSY8S01DU7VP_1_366_+ /frames=2 /score=1.358214
EPRDQLLIYYAGHGVPSKDGKSAYLLAQDGGPGSYQEPDLRLEQLYAAVAQSRVGKAKLF
IDACFSGRSGRDTIIFEGVAPITVAPKQALPNSQSLAVLTAGRGDQFSNQDKLVVIDSLA
>JCVI_PEP_1131549968642 /oldId=HAVSY8S02GW9S6_289_481_+ /frames=1 /score=1.506573
LHSGVVGGSALNQQVAEICDGVTILSASTADQYAIEENGAGVFTNLLVDALAGAAAKFGW
RR
>JCVI_PEP_1131549974463 /oldId=HAVSY8S02HONEB_1_404_+ /frames=3 /score=1.376222
VSTTGIRSIARASRHALIIGVGEYSRPGISSLKGVKTRYKERRADSTNDGRAPENITYLR
DTDATAQNIRLAFSSMEKRMRQGDRAFDYSGHGTRWIDTSFDSNACTEGLLAYRWPGLNQ
REISRLLDADFS
>JCVI_PEP_1131549978039 /oldId=HAVSY8S02JH1HD_1_371_- /frames=5 /score=1.395453
SCYSGQSRTGETXVGHARPISIVTKETRXSLKLHSDFSLSARPDLIKQPELKHGIFSYYL
MRGMEGEADANKDKQITVAEMQAYLSEQVPRQAMSMNRTQQPQVVGDQSRVLVEVQMIQH
R
>JCVI_PEP_1131549990986 /oldId=HAVSY8S02IXYBX_1_414_- /frames=1 /score=1.317846
TLYYDIKRQLRKGEWEQGRFVANPTEIYALIVGIGDYINFEKLNFTKGDAMSFYRHLKSP
AGGMLSDDNIILLTDKDATALKIRNKMADLFAMADSNDLVIFTLPGMELMGFLPLDYDGF
SNYLDHNSLINAMEDSE
>JCVI_PEP_1131550020879 /oldId=HAVSY8S01CQ857_1_441_+ /frames=3 /score=1.309272
QVLDGLTPGSNDIVIFIIVDTVLDSDQTDAYPQMDIRASPYTKLTAETTISVSSVYNLLD
KKGARLNLVITDCCNSDIGINKMTETSFLAGRSYQTPEIEKLQKLFLATKGNLIVTSSSA
GQVSWSNSVKEDFFTLSFLQAFHEE
>JCVI_PEP_1131539700063 /read_id=HAVSY8S01C43DU /begin=2 /end=453 /simbegin=20 /simend=453 /maxend=455 /orientation=-1 /5_prime_stop=0 /5_prime_loc=0 /3_prime_stop=0 /ttable=11 /frameshifts=1 /stops=0 /identity=48.6 /length=150 /prefix=0 /postfix=KLTARS /alignment=433;;0;;48.6;;HAVSY8S01C43DU;;20;;453;;1;;gi|292490953|ref|YP_003526392.1|;;606;;750;;0;;70;;104;;144;;0;;0;;455;;874;;0;;0;;BLASTX;;0;;0;;x;;1;;1e-36;;374;;3.83;;SRDIPRIAFGNF/HALVIGIDDYETLPKLQTAVADAREVARTLETNYGYKVRLLENATRSDIIDALDDFRERLDVEDNLLIYYAGHGWRDEQNGRGYWLPAGAQADRRSNWFSNASLTDALQAILAKHVMVVADSCYSGTLTRTA;;SKELKAIDFGNY YALIIGNNHYQHLPDLKAAREDAQVVADILQSKYGFKTKVLLDADRYAILSALNELREKLTEQDNFLLYYAGHGHLESANLRGYWLPVDSESDSSANWISNVAITDILNVMAAKHILVVADSCYSGALTRSS;;HAVSY8S01C43DU /offset=0 /length=455 /full_length=455;;gi|292490953|ref|YP_003526392.1| peptidase C14 caspase catalytic subunit p20 [Nitrosococcus halophilus Nc4] >gi|291579548|gb|ADE14005.1| peptidase C14 caspase catalytic subunit p20 [Nitrosococcus halophilus Nc4] /offset=0 /length=874 /full_length=874
SRDIPRIAFGNFHALVIGIDDYETLPKLQTAVADAREVARTLETNYGYKVRLLENATRSD
IIDALDDFRERLDVEDNLLIYYAGHGWRDEQNGRGYWLPAGAQADRRSNWFSNASLTDAL
QAILAKHVMVVADSCYSGTLTRTAKLTARS
>JCVI_PEP_1131549891217 /read_id=HAVSY8S02HCGAY /begin=2 /end=491 /simbegin=2 /simend=491 /maxend=492 /orientation=-1 /5_prime_stop=0 /5_prime_loc=0 /3_prime_stop=0 /ttable=11 /frameshifts=1 /stops=0 /identity=30.3 /length=163 /prefix=0 /postfix=0 /alignment=489;;2;;30.3;;HAVSY8S02HCGAY;;2;;491;;1;;gi|292490953|ref|YP_003526392.1|;;634;;786;;0;;51;;91;;168;;1;;4;;492;;874;;0;;0;;BLASTX;;0;;0;;x;;1;;6e-15;;188;;3.59;;ETARHGAESVARALTNEYAYFVAGE/VRVLLDNDATENNILAELRDLANTNRVGTADSIVIYYAGHGHLDDLTGEGSWIPWESDTEKTGAWIPNVRIKTIIAATPARHVFLISDSCFSG-----DFFRLRQRGNEQIPERGIEVIANQEVDRKFRMRSRSGLSSGSIEP;;KAAREDAQVVADILQSKYGF----K TKVLLDADRYA--ILSALNELRE--KLTEQDNFLLYYAGHGHLESANLRGYWLPVDSESDSSANWISNVAITDILNVMAAKHILVVADSCYSGALTRSSLARLQTGMSGETKIKWFKVMA--------KTKARIALTSGGLKP;;HAVSY8S02HCGAY /offset=0 /length=492 /full_length=492;;gi|292490953|ref|YP_003526392.1| peptidase C14 caspase catalytic subunit p20 [Nitrosococcus halophilus Nc4] >gi|291579548|gb|ADE14005.1| peptidase C14 caspase catalytic subunit p20 [Nitrosococcus halophilus Nc4] /offset=0 /length=874 /full_length=874
ETARHGAESVARALTNEYAYFVAGEVRVLLDNDATENNILAELRDLANTNRVGTADSIVI
YYAGHGHLDDLTGEGSWIPWESDTEKTGAWIPNVRIKTIIAATPARHVFLISDSCFSGDF
FRLRQRGNEQIPERGIEVIANQEVDRKFRMRSRSGLSSGSIEP
>JCVI_PEP_1131548161544 /read_id=HAVSY8S01BJ6MW /begin=0 /end=394 /simbegin=0 /simend=376 /maxend=409 /orientation=1 /5_prime_stop=0 /5_prime_loc=0 /3_prime_stop=TGA /ttable=11 /frameshifts=1 /stops=0 /identity=34 /length=132 /prefix=0 /postfix=GICLEA /alignment=376;;1;;34;;HAVSY8S01BJ6MW;;0;;376;;0;;gi|292490953|ref|YP_003526392.1|;;621;;746;;0;;45;;64;;132;;4;;1;;409;;874;;0;;0;;BLASTX;;0;;0;;x;;1;;8e-08;;125;;3.86;;VIGNGSYRSSP-LKNPRNDVQAMTTAL-IRAGFEVMAHNDLDFRAMRNAIREFGDKLTRYDVGLFYYSGHGVQVEGN--NYLIPVDSDIRRVDEITTSSLN--ANFVLAKM\\WSLLKNKLNLVVLDACRDSPL;;IIGNNHYQHLPDLKAAREDAQVVADILQSKYGFKTKVLLDADRYAILSALNELREKLTEQDNFLLYYAGHGHLESANLRGYWLPVDSE-------SDSSANWISNVAITDI LNVMAAKHILVVADSCYSGAL;;HAVSY8S01BJ6MW /offset=0 /length=409 /full_length=409;;gi|292490953|ref|YP_003526392.1| peptidase C14 caspase catalytic subunit p20 [Nitrosococcus halophilus Nc4] >gi|291579548|gb|ADE14005.1| peptidase C14 caspase catalytic subunit p20 [Nitrosococcus halophilus Nc4] /offset=0 /length=874 /full_length=874
VIGNGSYRSSPLKNPRNDVQAMTTALIRAGFEVMAHNDLDFRAMRNAIREFGDKLTRYDV
GLFYYSGHGVQVEGNNYLIPVDSDIRRVDEITTSSLNANFVLAKMWSLLKNKLNLVVLDA
CRDSPLGICLEA
>JCVI_PEP_metagenomic.orf.1131611941724.1 /orf_id=JCVI_ORF_metagenomic.orf.1131611941723.1 /read_id=HAVSY8S02IZD43 /begin=69 /end=385 /orientation=1 /5_prime_stop=TAG /5_prime_loc=63 /3_prime_stop=0 /ttable=11 /length=316 /read_defline=""
IPETGIEVRSLIHSLQGTGLNILLIFDINRAFGTQADAPVGQEIIELAEKMQIGAIISCQ
PDEFSHESTELGHSFFTAALLEALSSGKGYNFADLAAYLTYLNTLX
>JCVI_PEP_metagenomic.orf.1131610553534.1 /orf_id=JCVI_ORF_metagenomic.orf.1131610553533.1 /read_id=HAVSY8S02HGY0G /begin=129 /end=469 /orientation=1 /5_prime_stop=TAA /5_prime_loc=126 /3_prime_stop=0 /ttable=11 /length=340 /read_defline=""
MRRALVIGIDSYYSVSSLHGCVNDSFAVKAMLDRHADGSVNFGVKHLAAPSPADEVGRDE
LRSAIEALFSGDGEVAILYFSGHGHIESTGGYLCSSDVRTGNDGVALAEIMITX
>JCVI_PEP_metagenomic.orf.1131612853202.1 /orf_id=JCVI_ORF_metagenomic.orf.1131612853201.1 /read_id=HAVSY8S01A7J52 /begin=200 /end=438 /orientation=1 /5_prime_stop=TAG /5_prime_loc=173 /3_prime_stop=0 /ttable=11 /length=238 /read_defline=""
MRDLRFLFKTHYGVSRALVIGIDKYKAASPLSYAVSDAASIKALLVSTFGFPESEVTLLT
DEAATRQAVLRSFLRFDTLX
>JCVI_PEP_metagenomic.orf.1131614197226.1 /orf_id=JCVI_ORF_metagenomic.orf.1131614197225.1 /read_id=HAVSY8S01BHZL7 /begin=2 /end=302 /orientation=1 /5_prime_stop=0 /5_prime_loc=NA /3_prime_stop=0 /ttable=11 /length=300 /read_defline=""
IGINQYDAKEEPQNLLSSTANGWLPLHGCVNDVELQKELLIHRFGFAPQDIVTLTDLDAT
RTNIADAIATHLVAQTLPNDLVIVHFSGHGSRLGNYNTHC
>JCVI_PEP_metagenomic.orf.1131612472754.1 /orf_id=JCVI_ORF_metagenomic.orf.1131612472753.1 /read_id=HAVSY8S01BSPGD /begin=0 /end=442 /orientation=-1 /5_prime_stop=0 /5_prime_loc=NA /3_prime_stop=0 /ttable=11 /length=442 /read_defline=""
SVLMAKKALLIGVSQYEAGLPPLAAAPKDVAAMLRVLQSPELGAFDEVKTLIDPDLEAMQ
TAIDRLFQSCQKGDLGLLYFSGHGITDDSDRLYLATRRTGKDTFRSTAVSASFIQGIMRD
RGYQRQHVLILDCCYSGAFAEGWLAKSX
>JCVI_PEP_metagenomic.orf.1131610319790.1 /orf_id=JCVI_ORF_metagenomic.orf.1131610319789.1 /read_id=HAVSY8S01CCEFB /begin=0 /end=459 /orientation=-1 /5_prime_stop=0 /5_prime_loc=NA /3_prime_stop=0 /ttable=11 /length=459 /read_defline=""
SVSQPTSISTQPTYGTVRRFLRAQFEKPLLEAGDNLWFFFAGHGRQYEGRDYLMLSDSDP
GDIEHTAIPVSYITERLQRWEADNVVLFLDACRNDGSRSGLGIGEDVQQGVVTFYSCSPK
EKSWEIEELQHGAFTHVLHEALQVSGVGNCATV
>JCVI_PEP_metagenomic.orf.1131602576876.1 /orf_id=JCVI_ORF_metagenomic.orf.1131602576875.1 /read_id=HAVSY8S02I5487 /begin=0 /end=297 /orientation=1 /5_prime_stop=0 /5_prime_loc=NA /3_prime_stop=0 /ttable=11 /length=297 /read_defline=""
TRNGDPLFPNARPVSMKTRVSGYPPTFTVFSASAPDQISWSSDALGHGIFSYYLMKGMEG
AADVDNDGQLTAGEMHAWLRENVGRQAAIINKKQDPQLS
>JCVI_PEP_metagenomic.orf.1131612407562.1 /orf_id=JCVI_ORF_metagenomic.orf.1131612407561.1 /read_id=HAVSY8S01EQZLN /begin=0 /end=300 /orientation=-1 /5_prime_stop=0 /5_prime_loc=NA /3_prime_stop=0 /ttable=11 /length=300 /read_defline=""
SVLIGINQYDAKEEPQNLLSSTANGWLPLHGCVNDVELQKELLIHRFGFAPQDIVTLTDL
DATRTNIADAIATHLVAQTLPNDLVIVHFSGHGSRLGNYN
>JCVI_PEP_metagenomic.orf.1131588630080.1 /orf_id=JCVI_ORF_metagenomic.orf.1131588630079.1 /read_id=HAVSY8S01DI0D6 /begin=0 /end=261 /orientation=-1 /5_prime_stop=TAG /5_prime_loc=306 /3_prime_stop=0 /ttable=11 /length=261 /read_defline=""
LWFYFSGHGMPCEGRDYLLPSDGNPRTMPALGIAISDVTERLRRSGADNVVMLIDACRSD
GAKNAGMGIGDEKQQGVITFFSCSPSQ
>JCVI_PEP_metagenomic.orf.1131609819160.1 /orf_id=JCVI_ORF_metagenomic.orf.1131609819159.1 /read_id=HAVSY8S02IJ1DO /begin=0 /end=468 /orientation=-1 /5_prime_stop=0 /5_prime_loc=NA /3_prime_stop=0 /ttable=11 /length=468 /read_defline=""
GEVAILYFSGHGHIESTGGYLCSSDVRTGNDGVALAEIMIMANNSKIQNRVIILDCCHSG
VVGGSALNQQVAEICDGVTILSASTADQYAIEENGAGVFTNLLVDALAGAAANLVGDVTP
GGVYAHVDQSLGPWAQRPVFKTNVKRFVSLRKVQPL
>JCVI_PEP_metagenomic.orf.1131610332830.1 /orf_id=JCVI_ORF_metagenomic.orf.1131610332829.1 /read_id=HAVSY8S02H12D8 /begin=0 /end=320 /orientation=-1 /5_prime_stop=0 /5_prime_loc=NA /3_prime_stop=0 /ttable=11 /length=320 /read_defline=""
ACYSGSLFTMRSAEVPDAINTYYSTLAEAGSGTALIMSSKSEETSLESSEVRQGVFTHFL
IRGLKGEADNDANKVVTIDELFGFVYGNVRTYSGNRQSPVIKGDYDX
>JCVI_PEP_1131618044684 /oldId=HAVSY8S01DTRZX_40_495_+ /frames=3 /score=1.385732
ATLRLRSPEQLQGILLKSSAKEPIGNVFLVWAVSIDFFRCGASFMELRREKRMNRFALII
GLESYAEAMGRVIFAENDAKAFRDCLLELGYDPRDVTCLISSQATQAKIESEIRRLVKLA
QEDDEILLFFQDTFGDKELVLITCYDTAK
>JCVI_PEP_1131618048760 /oldId=HAVSY8S01DFDPH_1_460_- /frames=3 /score=1.351742
MQEYKATRGLRRDLPTSSDRVDKGLRGAASAIGFVRRNVQQLVRLHAAVLCIGIDQYSNI
PKLPNAIRDARALCDQVNHLPGCRAELLENPLEWKDVMEGIDQFLDRDGLRQHAPEVVAI
ILCGHGMQEANFYFLPAGANNPDHRYCRPDA
>JCVI_PEP_1131618073618 /oldId=HAVSY8S02GJGCL_1_441_+ /frames=2 /score=1.335548
SGHGNSVENASAATGVDCLLCLRTRDGEDETMVDDELATLITDSIGRRVRILVLVDACHS
GGILDMDTPGLWTGRRVCCISGCKEGQLSVDSGNGGVMTNALLQVLGSARCGDGARSAIV
SXQFVFNXVVAXIAEDDESEEEEDD
>JCVI_PEP_1131618179422 /oldId=HAVSY8S01CLIX3_1_454_- /frames=1 /score=1.353578
VMPVKYQKWEDTYPHGPPLWALCIGNNGYVSFEALSSCVKDAKAMAAQVRKKLGASGAWA
TEVCNVQDKAAMERALKEFLKKIHRPPRVVLVYFSGHGMQEGDEIFLVPTHASPSTLEEL
RAQCLSHDELFRILKTHLEDEMSQTKVLNP
>JCVI_PEP_1131617431500 /read_id=HAVSY8S01A2I9L /begin=2 /end=466 /simbegin=5 /simend=466 /maxend=468 /orientation=-1 /5_prime_stop=0 /5_prime_loc=0 /3_prime_stop=0 /ttable=11 /frameshifts=1 /stops=0 /identity=54.1 /length=155 /prefix=0 /postfix=V /alignment=461;;1;;54.1;;HAVSY8S01A2I9L;;5;;466;;1;;gi|113475509|ref|YP_721570.1|;;1110;;1265;;0;;85;;115;;157;;1;;1;;468;;1343;;0;;0;;BLASTX;;0;;0;;x;;1;;1e-42;;425;;4.03;;GWL\DKSDNRYYLLQHDVKPSKLAAS---ALSAEVFTDAIREIEAERLLVVIDSCHAAGMATSKDADTELMDEFDGFERVAFSKGLIEDLKRGKGRAVFTSSEGHQESWILKDQSLSIYTFHFLEALQGAGNQAGDRVVRVSNLMNYLGRSVPETTRQ;;GWL DKSTEKYYLIPHDTSPIKLQKTQKTALPATDFNNALQEISAQKLLVIIDSCHAQGMATAKETDQ--LDLPENFSQTALPKNLIEDLKKGTGRAVFTSSTGYQLSWIRSDQTMSIYTYHLLEALQGGDNKPGDKYVTLSNLMHHVGKTVPQSAQQ;;HAVSY8S01A2I9L /offset=0 /length=468 /full_length=468;;gi|113475509|ref|YP_721570.1| peptidase C14, caspase catalytic subunit p20 [Trichodesmium erythraeum IMS101] >gi|110166557|gb|ABG51097.1| peptidase C14, caspase catalytic subunit p20 [Trichodesmium erythraeum IMS101] /offset=0 /length=1343 /full_length=1343
GWLDKSDNRYYLLQHDVKPSKLAASALSAEVFTDAIREIEAERLLVVIDSCHAAGMATSK
DADTELMDEFDGFERVAFSKGLIEDLKRGKGRAVFTSSEGHQESWILKDQSLSIYTFHFL
EALQGAGNQAGDRVVRVSNLMNYLGRSVPETTRQV
>JCVI_PEP_1131608411528 /read_id=HAVSY8S01BM6US /begin=2 /end=375 /simbegin=2 /simend=375 /maxend=504 /orientation=-1 /5_prime_stop=TGA /5_prime_loc=381 /3_prime_stop=0 /ttable=11 /frameshifts=1 /stops=0 /identity=47.2 /length=125 /prefix=M /postfix=0 /alignment=373;;0;;47.2;;HAVSY8S01BM6US;;2;;375;;1;;gi|17230718|ref|NP_487266.1|;;2;;125;;0;;59;;80;;125;;1;;1;;504;;610;;0;;0;;BLASTX;;0;;0;;x;;1;;6e-23;;255;;3.76;;RNIAIAIGINKYRNLQDLKYAKNDAQ/IFVTFLRQEAGFEEIWYFSDDSPAIAGNSTEPIRSNLLTVLDDLSNS-PLERIDNLWFFFAGHGSIHQNDGNDYLLMADSNQNLLEDTAISTNRILQKL;;KNWAIAIGVNQYDYLEPLNYAKRDAE LIQQFLIKEAGFDQVILFSDDSPNFGVSSTRPTRTHLRRVLLTLFESLSMGAGDNFWFFFSGHGMRH--NGRDYLMPSDGNPRDIADTAISINFVTENL;;HAVSY8S01BM6US /offset=0 /length=504 /full_length=504;;gi|17230718|ref|NP_487266.1| hypothetical protein all3226 [Nostoc sp. PCC 7120] >gi|17132321|dbj|BAB74925.1| all3226 [Nostoc sp. PCC 7120] /offset=0 /length=610 /full_length=610
MRNIAIAIGINKYRNLQDLKYAKNDAQIFVTFLRQEAGFEEIWYFSDDSPAIAGNSTEPI
RSNLLTVLDDLSNSPLERIDNLWFFFAGHGSIHQNDGNDYLLMADSNQNLLEDTAISTNR
ILQKL
>JCVI_PEP_1131616487500 /read_id=HAVSY8S01A11E5 /begin=1 /end=382 /simbegin=1 /simend=379 /maxend=383 /orientation=-1 /5_prime_stop=0 /5_prime_loc=0 /3_prime_stop=0 /ttable=11 /frameshifts=1 /stops=0 /identity=53.9 /length=127 /prefix=P /postfix=0 /alignment=378;;1;;53.9;;HAVSY8S01A11E5;;1;;379;;1;;gi|186683913|ref|YP_001867109.1|;;107;;234;;0;;69;;90;;128;;1;;1;;383;;841;;0;;0;;BLASTX;;0;;0;;x;;1;;9e-30;;312;;3.91;;TAVSSVYVQTQMYNSRSQRQVAILV/CCHSGAIPQRGVKAKDIGTVDIK--LGGEGQAILTAADSSQYAFEQEGFELSLYTHFLVEGLRTGAADRDEDGDVSVDELHVYVEGKVKSVNNSMSPKFFGQK;;TTVPANFVHEVMSNSRSKREVVILD CCFSGAFAE-GMAAKDDGFVDVKNQLGGEGRAVLTSSTSTQFAFEQHGVDTSTYTSYIVEGLETGAADRDEDGWISVDELHEYAAKKVQESTPAMKPEIYPVK;;HAVSY8S01A11E5 /offset=0 /length=383 /full_length=383;;gi|186683913|ref|YP_001867109.1| extracellular ligand-binding receptor [Nostoc punctiforme PCC 73102] >gi|186466365|gb|ACC82166.1| Extracellular ligand-binding receptor [Nostoc punctiforme PCC 73102] /offset=0 /length=841 /full_length=841
PTAVSSVYVQTQMYNSRSQRQVAILVCCHSGAIPQRGVKAKDIGTVDIKLGGEGQAILTA
ADSSQYAFEQEGFELSLYTHFLVEGLRTGAADRDEDGDVSVDELHVYVEGKVKSVNNSMS
PKFFGQK
>JCVI_PEP_metagenomic.orf.1128371485492.1 /orf_id=JCVI_ORF_metagenomic.orf.1128371485491.1 /read_id=GCVEAXJ02IBYV4 /begin=0 /end=525 /orientation=1 /5_prime_stop=0 /5_prime_loc=NA /3_prime_stop=0 /ttable=11 /length=525 /read_defline=""
ICPIDVMRRGFISDDVIRSNLAGLVPKGVRLYMVLDACHSGTGCDLRYKYDDASYLTNNL
AKLPEKYIPNDWSLQQTSYEFKRYSKTAGEVFCISGCQDEQTSADAFLGGQASGVLTHLL
LNCLNNNSQSTYKWKHLLKDICCGEKVNHFTQRTAITSGNPLNLEDTVFGTASSV
>JCVI_PEP_metagenomic.orf.1128372381204.1 /orf_id=JCVI_ORF_metagenomic.orf.1128372381203.1 /read_id=GCVEAXJ02JKAMZ /begin=0 /end=491 /orientation=-1 /5_prime_stop=0 /5_prime_loc=NA /3_prime_stop=0 /ttable=11 /length=491 /read_defline=""
INSYRFRPEDIISLENPNFSQIIDGFNTMKKMVDSQTHLLIYYAGHGYYPTDEEEGYWIP
KNGGDPSTQPFFIPSSTILSKMKAIKSRHTLLMADSCFSGSLVRKSRDSHVPSGFYRELS
QKKSRQIITSGGLEPVSDSGGRNHSVFAGNLLEILSEKRTEPLX
>JCVI_PEP_metagenomic.orf.1128372560738.1 /orf_id=JCVI_ORF_metagenomic.orf.1128372560737.1 /read_id=GCVEAXJ02HJ2OG /begin=0 /end=490 /orientation=1 /5_prime_stop=0 /5_prime_loc=NA /3_prime_stop=0 /ttable=11 /length=490 /read_defline=""
EVTKDNIKKAFKDIKSTREDVFLLYIAGHGITDEYNGNYYYIPYDFVNKDDEKAVQTQGV
GQKDLMLGLSNVTALKSLVLLDTCNSGSFVEANMQKTTTNRLARATGRATISASSKSQVA
LEGYNGHGVFTYTLIEALKGKGYNGDDKITINELDDYVEDVLPX
>JCVI_PEP_metagenomic.orf.1128372759376.1 /orf_id=JCVI_ORF_metagenomic.orf.1128372759375.1 /read_id=GCVEAXJ02JQBD8 /begin=0 /end=340 /orientation=-1 /5_prime_stop=TAA /5_prime_loc=361 /3_prime_stop=0 /ttable=11 /length=340 /read_defline=""
LLVLIINQSISQLYGCVNDSYSVKSVLERNSDGTLNFDIMHDTASNDSQSITRGELKDKI
TQLFADDSEVALFYYAGHGYIENNGGFLVTSECTRGDDGLALDEVLNIANKSKX
>JCVI_PEP_metagenomic.orf.1128379186254.1 /orf_id=JCVI_ORF_metagenomic.orf.1128379186253.1 /read_id=GCVEAXJ02IJB3V /begin=147 /end=483 /orientation=-1 /5_prime_stop=TAG /5_prime_loc=486 /3_prime_stop=TAA /ttable=11 /length=336 /read_defline=""
VQIRESEMLLADARPVFIEVQGPSARGVTVFSASSSKEISSAYPKKKHGLFTYFMLKGLQ
GSADTNKDKKITVGELGDYIHANVSETAGSLDREQTPELQTINKNKVLVRY*
>JCVI_PEP_metagenomic.orf.1128243464954.1 /orf_id=JCVI_ORF_metagenomic.orf.1128243464953.1 /read_id=GCVEAXJ02FN5O3 /begin=81 /end=528 /orientation=-1 /5_prime_stop=0 /5_prime_loc=NA /3_prime_stop=TAG /ttable=11 /length=447 /read_defline=""
DVSGTNLSSAIKLQDIYQKFARSGACKVTIFLDACFSGGAREAGLLAARGVKIKPKQNVI
SGNLVVFSAGTEEQSALPYEDKQHGMFTYYLLKKLQESKGDITYVELSDYISKNVAIESL
RVNQKEQDPTVLVSPSLDNDWQMWKFWE*
>JCVI_PEP_metagenomic.orf.1128243475014.1 /orf_id=JCVI_ORF_metagenomic.orf.1128243475013.1 /read_id=GCVEAXJ02J1SG4 /begin=2 /end=251 /orientation=1 /5_prime_stop=0 /5_prime_loc=NA /3_prime_stop=TAA /ttable=11 /length=249 /read_defline=""
RNGMNEILISGCKSTEYSYDARINGQATGAFSYYAIDILRKNPKITYEDFYKLLSKQLPS
QSYPQTPQLEGSETNKKAIMFD*
>JCVI_PEP_1128431294303 /oldId=GCVEAXJ02G51YY_1_283_+ /frames=1 /score=1.330510
LRRVKSGDTIYFYYNGHGVPVPTLNNEPFMLPSNSEPDYIADEKYFSLQNIYSQLSDSKA
AKVIAVVDSCFSGVTDGKAVLKGVAATKIVQKK
>JCVI_PEP_1128431295484 /oldId=GCVEAXJ02F6A78_1_468_- /frames=3 /score=1.291377
LDLVFNQVPVVAKEMNIAGKYEDKGSFEATKGLSIDVEKNVPSAKTKNKDALAIIFGIEN
YKNITNVTYAKRDAAITKEYFTQALGIPENRIYFQTDDNVSKAEFDKVFSKDGWLEKRMK
KTTDVFVFYAGHGAPDIKENKAYLIPYDGDPNYA
>JCVI_PEP_1128431297016 /oldId=GCVEAXJ02FQCL1_1_536_- /frames=2 /score=1.387199
LGYTELSNIRMILENASKPQRGINILIGFLNLLKGAKAGDELWFHYSGHGVLQRDRNGDE
VSGRDSCICPSDFRRTGFITDDIIRANLAVKVPSGVRLVIVLDACHSGTGADLRFKCDDN
SYLKRGTRAPKVFNPNDWLIRQKITELRNYSMTRGDVFLISGCADNQTSADALIQSK
>JCVI_PEP_1128431305636 /oldId=GCVEAXJ02H4G03_1_367_+ /frames=1 /score=1.274816
RDRSGDEKDGKDEIWQTQNIIDDEISKIFSNIHDSSKLYLFSDSCSSGSMIDEYYNKKDW
VTISSSNDRQDSLATSDGGVFTLWGLIPALETLDKCTPRNIHNYITKNVQILPKKFTPLY
K
>JCVI_PEP_1128431310055 /oldId=GCVEAXJ02GLH2N_1_494_+ /frames=1 /score=1.288188
EATKGLSIDVEKNVPSAKTKNKDALAIIFGIENYKNITNVTYAKRDAAITKEYFTQALGI
PENRIYFQTDDNVSKAEFDKVFSKDGWLEKRMKKTTDVFVFYAGHGAPDIKENKAYLIPM
MATQIMLRKLAFSMDKMYQELERLEANSVTVFLDACFSGANRES
>JCVI_PEP_1128431344082 /oldId=GCVEAXJ02ICKCR_1_495_+ /frames=6 /score=1.347219
DARPVFIEVQGPSARGVTVFSASSSKEISSAYPKKKHGLFTYFMLKGLQGSADTNKDKIT
VGELGDYIHANVSEAAGSLDREQTPELQTINKNKVLLGISVEPIDIFHAKYYLSIGYAVL
CSFNLIFSNMILVYDICVKRVEIYKELIAYLQSEMLGVDVEL
>JCVI_PEP_1128431354544 /oldId=GCVEAXJ02F02DU_1_523_- /frames=2 /score=1.330482
TALTTSYGFNSDDISIITDDTEKKPTRDEILSAFKAFLESGAEGVFVILSYSGHGSSTYD
RNSDEDDGKDEMIVTSDHKLILDDELKSLIQLHLKKGVTLFALFDCCFSGTVLDLKYQYL
DSLENDTFTTDNNDTETNGNVIMISGCNDTQTSADAFMEQKYQGAMTWAFLNT
>JCVI_PEP_1128378581105 /read_id=GCVEAXJ02G51YY /begin=0 /end=502 /simbegin=309 /simend=499 /maxend=499 /orientation=1 /5_prime_stop=0 /5_prime_loc=0 /3_prime_stop=0 /ttable=11 /frameshifts=1 /stops=0 /identity=65 /length=166 /prefix=LRRVKSGDTIYFYYNGHGVPVPTLNNEPFMLPSNSEPDYIADEKYFSLQNIYSQLSDSKAAKVIAVVDSCFSGVTDGKAVLKGVAATKIVAKKVTFDKEKMVV /postfix=0 /alignment=190;;1;;65;;GCVEAXJ02G51YY;;309;;499;;0;;gi|254458337|ref|ZP_05071763.1|;;0;;63;;0;;41;;54;;63;;0;;0;;499;;73;;0;;0;;BLASTX;;0;;0;;x;;1;;2e-18;;218;;3.86;;ITAGNSHQYSNGYDKKGYRLFSFFVMKNILNGDTNIKDL/YKNSKLETYDASLEEYGDGRTQDP;;MSAGKGNQYSNGYDKKAHRLFSFYVMKNIIEGDSDIKTL FKDTKAQTYDTSLEEYGDVRAQEP;;GCVEAXJ02G51YY /offset=0 /length=499 /full_length=499;;gi|254458337|ref|ZP_05071763.1| hypothetical protein CBGD1_375 [Campylobacterales bacterium GD 1] >gi|207085173|gb|EDZ62459.1| hypothetical protein CBGD1_375 [Campylobacterales bacterium GD 1] /offset=0 /length=73 /full_length=73
LRRVKSGDTIYFYYNGHGVPVPTLNNEPFMLPSNSEPDYIADEKYFSLQNIYSQLSDSKA
AKVIAVVDSCFSGVTDGKAVLKGVAATKIVAKKVTFDKEKMVVITAGNSHQYSNGYDKKG
YRLFSFFVMKNILNGDTNIKDLYKNSKLETYDASLEEYGDGRTQDP
>JCVI_PEP_1128378546741 /read_id=GCVEAXJ02HKRJG /begin=1 /end=514 /simbegin=1 /simend=511 /maxend=511 /orientation=1 /5_prime_stop=0 /5_prime_loc=0 /3_prime_stop=0 /ttable=11 /frameshifts=2 /stops=0 /identity=88.2 /length=170 /prefix=0 /postfix=0 /alignment=510;;1;;88.2;;GCVEAXJ02HKRJG;;1;;511;;0;;gi|254457072|ref|ZP_05070500.1|;;738;;908;;0;;150;;159;;170;;0;;0;;511;;1008;;0;;0;;BLASTX;;0;;0;;x;;2;;6e-80;;748;;3.96;;LEVTFDDTNLKNKLRTKLSKISGSQSINDLHILAIAVNEYKDKDLTLKYSINDATVMLKTIQDVAKPLFNKVHTYKLFDKEVTKENIKQAFENIKSTREDVFLLYIAGHGITDEYNGNYYYIPYDFISKDDDKAVQSQGVGQKD\LMLGLSNVT/ALKSLVLLDTCNSGSFV;;LEVTFDDTNLKKKVRSKLEQISGSQNVNDLHILAIAVNEYKDKDLALKYSINDATEMLKTIQDVAKPLFNKVHTYKLLDKEVTKENIKQAFKDIKSTREDVFLLYIAGHGITDEYNGNYYYIPYDFEDKDNTSAVQVQGVGQKD LMLGLSNIT ALKSLVLLDTCNSGSFV;;GCVEAXJ02HKRJG /offset=0 /length=511 /full_length=511;;gi|254457072|ref|ZP_05070500.1| caspase domain protein [Campylobacterales bacterium GD 1] >gi|207085864|gb|EDZ63148.1| caspase domain protein [Campylobacterales bacterium GD 1] /offset=0 /length=1008 /full_length=1008
LEVTFDDTNLKNKLRTKLSKISGSQSINDLHILAIAVNEYKDKDLTLKYSINDATVMLKT
IQDVAKPLFNKVHTYKLFDKEVTKENIKQAFENIKSTREDVFLLYIAGHGITDEYNGNYY
YIPYDFISKDDDKAVQSQGVGQKDLMLGLSNVTALKSLVLLDTCNSGSFV
>JCVI_PEP_1128378424126 /read_id=GCVEAXJ02GCPMN /begin=1 /end=482 /simbegin=1 /simend=482 /maxend=484 /orientation=-1 /5_prime_stop=0 /5_prime_loc=0 /3_prime_stop=0 /ttable=11 /frameshifts=2 /stops=0 /identity=93.7 /length=160 /prefix=0 /postfix=0 /alignment=481;;2;;93.7;;GCVEAXJ02GCPMN;;1;;482;;1;;gi|254457072|ref|ZP_05070500.1|;;705;;865;;0;;150;;155;;160;;0;;0;;484;;1008;;0;;0;;BLASTX;;0;;0;;x;;2;;7e-81;;756;;3.94;;FIYDQTISLAG/GKNTIGFRATNKAGNIESKPDYLEVTFDDTN/LKNKLRTKLSNISGSQNINDLHILAIAVNEYKDKDLTLKYSINDATEMLKTIQDVAKPLFNKVHTYKLFDKEVTKENIKQAFENIKSTREDVFLLYIAGHGITDEYNGNYYYIPYDFE;;FIYDQTISLAG GKNTIGFRATNKAGNIESKPDYLEVTFDDTN LKKKVRSKLEQISGSQNVNDLHILAIAVNEYKDKDLALKYSINDATEMLKTIQDVAKPLFNKVHTYKLLDKEVTKENIKQAFKDIKSTREDVFLLYIAGHGITDEYNGNYYYIPYDFE;;GCVEAXJ02GCPMN /offset=0 /length=484 /full_length=484;;gi|254457072|ref|ZP_05070500.1| caspase domain protein [Campylobacterales bacterium GD 1] >gi|207085864|gb|EDZ63148.1| caspase domain protein [Campylobacterales bacterium GD 1] /offset=0 /length=1008 /full_length=1008
FIYDQTISLAGGKNTIGFRATNKAGNIESKPDYLEVTFDDTNLKNKLRTKLSNISGSQNI
NDLHILAIAVNEYKDKDLTLKYSINDATEMLKTIQDVAKPLFNKVHTYKLFDKEVTKENI
KQAFENIKSTREDVFLLYIAGHGITDEYNGNYYYIPYDFE
>JCVI_PEP_1128378417131 /read_id=GCVEAXJ02GEIFI /begin=1 /end=519 /simbegin=52 /simend=495 /maxend=520 /orientation=-1 /5_prime_stop=0 /5_prime_loc=0 /3_prime_stop=0 /ttable=11 /frameshifts=1 /stops=1 /identity=30.6 /length=173 /prefix=KNAMKKTT /postfix=TAGSLDREQTPELQTIN /alignment=443;;0;;30.6;;GCVEAXJ02GEIFI;;52;;495;;1;;gi|110640026|ref|YP_680236.1|;;922;;1071;;0;;46;;73;;150;;2;;1;;520;;1097;;0;;0;;BLASTX;;1;;0;;x;;1;;6e-09;;136;;3.75;;DVFVFY-AGHGAPDIKRIKRI*YPMMATQIMLRKLAFSMDKMYQELERLEANSVTVFLDACFSGANRESEMLLVDARPDL\IEVQGPSARGVTVFSASSSKEISSAYPKKKHGLFTYFMLKGLQGSAD-TNKDKKITVGELGDYIHANVSE;;DVFIFYYAGHGSMVDQNFYFIPTECTSMYQATANNALSAETIQAGFKNIKALKQIIIMDACQSGGSVEV-LAMRGANEEK AFAQLSRGAGIHVMASAGSEQNAKEILELKHGLFTYVLLEALNGKADGAPKDGKITIYELKSYLDDQVPE;;GCVEAXJ02GEIFI /offset=0 /length=520 /full_length=520;;gi|110640026|ref|YP_680236.1| WD repeat-containing protein [Cytophaga hutchinsonii ATCC 33406] >gi|110282707|gb|ABG60893.1| conserved hypothetical protein; possible WD-repeat family member [Cytophaga hutchinsonii ATCC 33406] /offset=0 /length=1097 /full_length=1097
KNAMKKTTDVFVFYAGHGAPDIKRIKRI*YPMMATQIMLRKLAFSMDKMYQELERLEANS
VTVFLDACFSGANRESEMLLVDARPDLIEVQGPSARGVTVFSASSSKEISSAYPKKKHGL
FTYFMLKGLQGSADTNKDKKITVGELGDYIHANVSETAGSLDREQTPELQTIN
>JCVI_PEP_metagenomic.orf.1131803844526.1 /orf_id=JCVI_ORF_metagenomic.orf.1131803844525.1 /read_id=HAQD3ZU02FU5Y2 /begin=1 /end=332 /orientation=1 /5_prime_stop=0 /5_prime_loc=NA /3_prime_stop=0 /ttable=11 /length=331 /read_defline=""
QGAVGIEETLGQGMSTVPQVEEAVSEWANDPSTQKLLVYFIDHGLVGRDEKDKTRGEVVL
NPQEHLPGPLLAEWLDEWQGETEREVVVVLDACYSGRFVADLKRSGMDAGX
>JCVI_PEP_metagenomic.orf.1131803713538.1 /orf_id=JCVI_ORF_metagenomic.orf.1131803713537.1 /read_id=HAQD3ZU01EQKL5 /begin=0 /end=450 /orientation=-1 /5_prime_stop=0 /5_prime_loc=NA /3_prime_stop=0 /ttable=11 /length=450 /read_defline=""
LEHDIPGDELVLHYSGHSSQVRDRDNDELNDYLDEILCPTDLDWDYPLTDDDIRWVFAQK
AEDVFLTFICDSCHSGTITKAIDFSSITPEHPDKPRYIKPPIDIKSREGVEPLPVHKIGV
IDKNDRDIISQEHVLLSGCRDDQTSADAYI
>JCVI_PEP_metagenomic.orf.1131793683918.1 /orf_id=JCVI_ORF_metagenomic.orf.1131793683917.1 /read_id=HA8TPRT02H8CSU /begin=52 /end=271 /orientation=-1 /5_prime_stop=TGA /5_prime_loc=280 /3_prime_stop=TGA /ttable=11 /length=219 /read_defline=""
IIHSLRILATQSKPDDSVLIYYAGHGELDRLTKAGYWIPHNAIGGDPATYIDNAIIQRYI
KAIPARHVLLVD*
>JCVI_PEP_metagenomic.orf.1131793695054.1 /orf_id=JCVI_ORF_metagenomic.orf.1131793695053.1 /read_id=HA8TPRT02F5TX3 /begin=0 /end=459 /orientation=-1 /5_prime_stop=0 /5_prime_loc=NA /3_prime_stop=0 /ttable=11 /length=459 /read_defline=""
IIIKNKKENIMKRFWTWLLSLFGIKPSVLPQELIDNTTAYVEPEDYDPTNYIDDDYMPDD
ELINELDEEDEEPLERLSSKFAVIIGINKYDPTLNSDLNGCVNDAEAMYKVLTETYKFPH
DNIRMLTDFRATRDNIMERIEWLLEHDIPGDEL
>JCVI_PEP_metagenomic.orf.1131803251396.1 /orf_id=JCVI_ORF_metagenomic.orf.1131803251395.1 /read_id=HA8TPRT01AKPK4 /begin=0 /end=407 /orientation=-1 /5_prime_stop=0 /5_prime_loc=NA /3_prime_stop=0 /ttable=11 /length=407 /read_defline=""
SGALGSPSIMGSNLSLLSEGLSVLTASRDNESAMENVFTPLVVDALKGGAADLRGNITPG
SLYAYVDEALGAWEQRPIFKTNVTSFASLRNIPPKIPFETMRKITTYFQMPESEHKLNPT
YEDTEKTTIQENIAIX
>JCVI_PEP_metagenomic.orf.1131802851576.1 /orf_id=JCVI_ORF_metagenomic.orf.1131802851575.1 /read_id=HA8TPRT02G34WS /begin=2 /end=352 /orientation=1 /5_prime_stop=0 /5_prime_loc=NA /3_prime_stop=0 /ttable=11 /length=350 /read_defline=""
DSKASKVVAFIDSCFSGATDGVSVIKGVAATRLKAKDVTFDTKKMVVITAGKDKQYSNMY
EDKKYRLFSYFLMESMLRGRTSLQDIYSDVYIKVKDKSYEMGDMKLQEPTISGNKAX
>JCVI_PEP_metagenomic.orf.1131802875072.1 /orf_id=JCVI_ORF_metagenomic.orf.1131802875071.1 /read_id=HA8TPRT01AYVKR /begin=0 /end=225 /orientation=1 /5_prime_stop=0 /5_prime_loc=NA /3_prime_stop=TGA /ttable=11 /length=225 /read_defline=""
FITLLFTLVSAEAAQNRTALVIGNSDYADAPLKNPANDARDMASTLKQLGFDVIERINAN
QQQMEEAIDAFGRR*
>JCVI_PEP_metagenomic.orf.1131794077486.1 /orf_id=JCVI_ORF_metagenomic.orf.1131794077485.1 /read_id=HA8TPRT02HSTD2 /begin=1 /end=343 /orientation=1 /5_prime_stop=0 /5_prime_loc=NA /3_prime_stop=TGA /ttable=11 /length=342 /read_defline=""
EVTFDDTNLKKKLRTKLSKISGSQNINDLHILAIAVNEYKDTDLTLKYSINDATEMLKTI
QDVAKPLFNKVHTYKLFDKEVTKENIKQAFKDIKSTREDVFLLYIAGHGITER*
>JCVI_PEP_metagenomic.orf.1131791532272.1 /orf_id=JCVI_ORF_metagenomic.orf.1131791532271.1 /read_id=HA8TPRT01DTZU0 /begin=0 /end=373 /orientation=-1 /5_prime_stop=0 /5_prime_loc=NA /3_prime_stop=0 /ttable=11 /length=373 /read_defline=""
SSYNLLVYYAGHGKLDRGADRGYWLPVDADQDSPVNWLSNSTITDAVKAIQAQHIMVVAD
SCYSGTLTRDTRGIKVRAKKPDYVAKTHRKKSRTVLASGGLEPVSDSGGSGHSVFAKAFM
DALRX
>JCVI_PEP_metagenomic.orf.1131807811226.1 /orf_id=JCVI_ORF_metagenomic.orf.1131807811225.1 /read_id=HA8TPRT02JTKC3 /begin=0 /end=431 /orientation=-1 /5_prime_stop=0 /5_prime_loc=NA /3_prime_stop=0 /ttable=11 /length=431 /read_defline=""
EFTYFSNQCLKAAIQPYSKYLKHILVVTDACEAGPSFYMALRASPQQRDCSDWTDTRHKS
AQVLTSAGNEPAVDNSKFTQTFANALLYNPDYCISIDDIVIKVNKAYEEANGQNPKFGKI
AGLEDENGTFFFYKKIDPSNIHFX
>JCVI_PEP_metagenomic.orf.1131808157862.1 /orf_id=JCVI_ORF_metagenomic.orf.1131808157861.1 /read_id=HA8TPRT01BNREU /begin=1 /end=506 /orientation=1 /5_prime_stop=0 /5_prime_loc=NA /3_prime_stop=0 /ttable=11 /length=505 /read_defline=""
TETLTNGDKYVGLWKDGKPNGRLTYNSDYKYEIGVIDKGPRTALVIGNANYSNAPLKNPV
NDAKDMAATLKRLGFKVHLITDGNRTTMGKAISKFGKNLKQGGVGLFYYAGHGMGVGGTN
YLIPIGVDPQEEEDVKYQAINAGQILSKMGTAGNDLNIVMLDACRNDEX
>JCVI_PEP_metagenomic.orf.1131807718862.1 /orf_id=JCVI_ORF_metagenomic.orf.1131807718861.1 /read_id=HA8TPRT01CEG47 /begin=0 /end=424 /orientation=1 /5_prime_stop=0 /5_prime_loc=NA /3_prime_stop=0 /ttable=11 /length=424 /read_defline=""
SIKNTIGLFYFAGHGVQVKGYNYLIPIGANIKNDADVRYESVDAGRVLSQMELAENNLNL
IILDACRNNPLPGKTRSATRGLARMDAPTGSMILYATSPGTAAIDSDKGGRNGMFTGKLL
KVMSQPGLKVYDVFQKTANDEX
>JCVI_PEP_metagenomic.orf.1131807976704.1 /orf_id=JCVI_ORF_metagenomic.orf.1131807976703.1 /read_id=HA8TPRT01DWOQW /begin=2 /end=431 /orientation=1 /5_prime_stop=0 /5_prime_loc=NA /3_prime_stop=0 /ttable=11 /length=429 /read_defline=""
WISNTTITDMLKAIDAKHVMIIADSCYSGTLTRGIKVTKNVPDYVRDVVDKRARIVLTSG
GLEPVEDGGRRKKLPFAAALIKALEGTNDVLSGTDLFNQIKRQVQLSADQTPAFADIRKA
GYEGGVFFVVRRKITCCHPRRPP
>JCVI_PEP_1131852364637 /oldId=HAQD3ZU02IK200_1_498_+ /frames=2 /score=1.368223
TLLASARPILIAPKQQSIPGGITILSAASGQQISSSVDEAKHGLFSYYLMKGMEGPADAN
ADRQITTGELHAYVRKNVKQQAIRLVGSRRLNCRAMLKGCWLDGKVFGSYVFDGARIVNG
TVWVCNDCSTIKIQAFRVTIQHTNFGIVPTLTPEAIALAEEYCAG
>JCVI_PEP_1131852385810 /oldId=HA8TPRT01A7LNE_1_403_+ /frames=3 /score=1.348026
VSDARSFARVLEVMGGVDSADIIVLENPNSEAIDEGLRTLRGRLSALAQPARSEIVFYYS
GHADENGLLLGSEHLPYALRQQLDAMPTDVRIAILDACASGAMTRLKGGQRQAAFLVDES
NAMRGHAFSLHDE
>JCVI_PEP_1131852401841 /oldId=HAQD3ZU02JKNIB_1_502_- /frames=2 /score=1.353556
LMRLAQSKHVLSIFDSCFSGTIFQARGSAPKSITKKTTKPVRQFITSGDAGQAVRDDGSF
REYFVRALKGEEDSDFNNDGYVTGEELGLFLNQRMSALTNASQTPKSGKLQDVKFNQGDF
VFHVAGGVPDEEDRSANKRVDAVQAGPSKDTMDLAFWNSIKDYSDP
>JCVI_PEP_1131852404480 /oldId=HA8TPRT02HPGQ6_1_512_- /frames=1 /score=1.340113
QKVMKSVRETFATQATASKADYFTDKTVLWGYCYEGPGSVGWWLSMSKCDKAGGVSLKTF
DEINIVSKKVEPDDCLALVGKTAETVRETFATLTQLNATFGTTDNHKGQLFDYVRAGKSD
VVVYYSGHGVPGLRDRKGYLLPVNADPNRAELNGYPLDTLLANLGKIPA
>JCVI_PEP_1131852409082 /oldId=HA8TPRT01CATLE_1_216_- /frames=1 /score=1.318571
SSLPGEMQQLEKALTGKGFSVTKILNPDARSMKRGFEDFISKYGFDPNNDSFFFSGHGYT
RNKGRKGYLVP
>JCVI_PEP_1131852413700 /oldId=HA8TPRT02F8HOZ_1_497_- /frames=5 /score=1.379343
VEAADRLGNQSTLSVTIEGKEYVMPPLTKVRTLSQEKDLYGKSFAVVIGINSYEMASLEF
AVNDAKAITEKLKETGFDHITVILDKDATQRRILTELFHELPEKVGRNDGSFFIFAGHGQ
TEDLPKGGKKGNIIPVDGDVSNYGATAISMDQKGPFPAAYPQN
>JCVI_PEP_1131852437681 /oldId=HA8TPRT02I3AFH_1_490_- /frames=1 /score=1.164682
FGLQHEGAVGLGDVVVHWEEPTRIRLFLSLVLALPSAALAQGSFGAGGDAEPDPDRAGAR
RAIVVGINAYDDPGFAPLRYARKDAEALAAVLASPDYGGFASVELVVDGDLSAVGVMKRL
TAWEATLAPDDFAFVYFSGHGTRQIDEKNRSRVFLAATDTRR
>JCVI_PEP_1131852463487 /oldId=HA8TPRT01B30MX_1_337_+ /frames=2 /score=1.354424
TQLFNEALAELDQLDSKKFELPKGGPIWFPELTGKKIALFIGINDYSGLIPDLNTPNHDV
AGVGKTLENRGFQTITLKDATYQQVMEAFRGISERIKPGQDLVIYYRPVHG
>JCVI_PEP_1131852464145 /oldId=HA8TPRT02H0OIJ_1_288_+ /frames=1 /score=1.333417
TYKYLDKPVIYAERDAETMASVFNKVIGVPKSNILRLNNASLGEFKNMLGDRGEAGKLQQ
VVNGEQQVDTLYVFYSGHGVPDKNKQWSAYLSGRR
>JCVI_PEP_1131852472887 /oldId=HA8TPRT02GP5X1_1_215_- /frames=2 /score=1.364229
SSSASSSKEISSAYPKKKHGLFTYFKLKGLQGSADTNKDKXITVGELGDYIHANVSETAG
SLDREQTPELQ
>JCVI_PEP_1131852489810 /oldId=HA8TPRT02GTHYY_1_255_- /frames=1 /score=1.335162
CVNDVTNEEIFSLNIFGFEVNDIRVMIDDRATKENIMNRLRWLVADAKAGDRRLFHFSGH
GSQIRDRDGDELKDQMDEILCPHD
>JCVI_PEP_1131852493458 /oldId=HA8TPRT01A83XY_219_472_- /frames=3 /score=1.411663
SSSAGKDDMGLWLDQAKHGLFTTYLARGLTGEADANGDQSLSVTELIGYVKRRVTMLQQG
WIETKHLACPHKSDNRILTWEY
>JCVI_PEP_1131852498564 /oldId=HA8TPRT01BUMU7_1_339_- /frames=4 /score=1.403815
VKTPDNRFVYFSGHGHTLKNAYGEKEMGYIVPMEAPNPNIDERGFRASALSMQQMEVYAT
HTVASTTIFLFDSCFSGSLFSLSRRIPENISYKTSRPVRQFVTAGTADEK
>JCVI_PEP_1131852500226 /oldId=HA8TPRT02GM6UP_1_473_- /frames=5 /score=1.366627
SSSGVRFKTSDHINTSFTYESHETFVFSXDYDFNIKSYTILXGHGFTSSSGEQVAPGTPE
KKHSLYTYYFLKGLKGSADMDENGSITAEEMQFYVNEEVGFMARKLNRGADPWVADHGQR
EGFDQLLKEEKNEITPPYFINYFFIHMCVQSISWN
>JCVI_PEP_1131856452736 /read_id=HA8TPRT01EU9S7 /begin=1 /end=509 /simbegin=1 /simend=506 /maxend=506 /orientation=1 /5_prime_stop=0 /5_prime_loc=0 /3_prime_stop=0 /ttable=11 /frameshifts=2 /stops=0 /identity=45.7 /length=169 /prefix=0 /postfix=0 /alignment=505;;2;;45.7;;HA8TPRT01EU9S7;;1;;506;;0;;gi|153869682|ref|ZP_01999224.1|;;326;;486;;0;;81;;102;;177;;2;;2;;506;;1046;;0;;0;;BLASTX;;0;;0;;x;;2;;4e-29;;311;;4.04;;NRIYDTLKDRGFVDQDIFYFNFNVNQ-------NGVDGLPTKAAIQAAIENLYSE-IQLRPAPVYIIMVDHGGELVNGVNEATFYLGLETITPTELDSWLDTLEGFLASYDSLNATSLLADNKRVVIMGACYS\GCFVPGVSAPGRIVISSASAHEQS\YKGPTEDDGIRVGEYFLEEL;;NRVYQKLKNRGFVRDNIRYFNYKTKQDIDRDGANDIFTSPNKSDIQSTIETWACERIKGSPAPFYLIMVDHG-------SPNQFHIDKETITPTELNVWLDNLETCLVG----------VSEPRVVILGSCYS GSFIPTLSKKGRIIIASASEDEAS YKGNQEADNIRSGEFFIETL;;HA8TPRT01EU9S7 /offset=0 /length=506 /full_length=506;;gi|153869682|ref|ZP_01999224.1| secreted protein [Beggiatoa sp. PS] >gi|152073849|gb|EDN70773.1| secreted protein [Beggiatoa sp. PS] /offset=0 /length=1046 /full_length=1046
NRIYDTLKDRGFVDQDIFYFNFNVNQNGVDGLPTKAAIQAAIENLYSEIQLRPAPVYIIM
VDHGGELVNGVNEATFYLGLETITPTELDSWLDTLEGFLASYDSLNATSLLADNKRVVIM
GACYSGCFVPGVSAPGRIVISSASAHEQSYKGPTEDDGIRVGEYFLEEL
>JCVI_PEP_1131856447273 /read_id=HA8TPRT02FVDPD /begin=96 /end=508 /simbegin=171 /simend=508 /maxend=508 /orientation=-1 /5_prime_stop=0 /5_prime_loc=0 /3_prime_stop=TAA /ttable=11 /frameshifts=2 /stops=0 /identity=37.3 /length=137 /prefix=0 /postfix=MAGMLDREQTPGLQTMDREKVLIKY /alignment=337;;1;;37.3;;HA8TPRT02FVDPD;;171;;508;;1;;gi|254457623|ref|ZP_05071051.1|;;326;;433;;0;;43;;66;;115;;1;;2;;508;;456;;0;;0;;BLASTX;;0;;0;;x;;2;;9e-10;;144;;3.65;;YEMDELYEQLSNLGAASVTVFLDA\CFSGAT//NNEMLL---ADARPVFMEVDASASRNVTVFSAAGGKEISSAWPEKKHGLFSYFLMKGMRGDADANKDNQITIGELGDYVKENVSD;;FKLQNIYKSLSDSKAAKVVAFMDS CFSGGT DNEHLIKGVAAARMVPKKVTFDKSKMI-VISAGSGTQYSNKYDDKANRLFSYYLMRGL-------IKNNNDVQRLYDYIKSNVQD;;HA8TPRT02FVDPD /offset=0 /length=508 /full_length=508;;gi|254457623|ref|ZP_05071051.1| caspase domain protein [Campylobacterales bacterium GD 1] >gi|207086415|gb|EDZ63699.1| caspase domain protein [Campylobacterales bacterium GD 1] /offset=0 /length=456 /full_length=456
YEMDELYEQLSNLGAASVTVFLDACFSGATNNEMLLADARPVFMEVDASASRNVTVFSAA
GGKEISSAWPEKKHGLFSYFLMKGMRGDADANKDNQITIGELGDYVKENVSDMAGMLDRE
QTPGLQTMDREKVLIKY
>JCVI_PEP_1131854700534 /read_id=HAQD3ZU02F9J28 /begin=2 /end=416 /simbegin=2 /simend=413 /maxend=414 /orientation=1 /5_prime_stop=0 /5_prime_loc=0 /3_prime_stop=0 /ttable=11 /frameshifts=2 /stops=0 /identity=75.7 /length=136 /prefix=0 /postfix=0 /alignment=411;;2;;75.7;;HAQD3ZU02F9J28;;2;;413;;0;;gi|254457623|ref|ZP_05071051.1|;;223;;358;;0;;103;;116;;136;;0;;1;;414;;456;;0;;0;;BLASTX;;0;;0;;x;;2;;4e-52;;507;;4.06;;FIVAIENYDFTDPVAYSANSARQFEKVAQKRLGIS/EKNTRTLINTGATSGKIRYYMQDMLAHVKSGDTIYFYYSGHGVPVASQENTPYMLAQDMSPDYVANDEKFKLQNIYQSFSGSKS//QKVVAFVDSCFSGGTDN;;FIIAIENYEYTSPVVYSANSASQFKTVMQKRLGIS EKNTRTLINQGATSAKIDYNLKDMLRRVKEGDTIYFYYSGHGIPVASQNNAPYMLAQDMNPAYI-TDERFKLQNIYKSLSDSKA AKVVAFMDSCFSGGTDN;;HAQD3ZU02F9J28 /offset=0 /length=414 /full_length=414;;gi|254457623|ref|ZP_05071051.1| caspase domain protein [Campylobacterales bacterium GD 1] >gi|207086415|gb|EDZ63699.1| caspase domain protein [Campylobacterales bacterium GD 1] /offset=0 /length=456 /full_length=456
FIVAIENYDFTDPVAYSANSARQFEKVAQKRLGISEKNTRTLINTGATSGKIRYYMQDML
AHVKSGDTIYFYYSGHGVPVASQENTPYMLAQDMSPDYVANDEKFKLQNIYQSFSGSKSQ
KVVAFVDSCFSGGTDN
>JCVI_PEP_1131856457718 /read_id=HA8TPRT01EHLWI /begin=2 /end=387 /simbegin=2 /simend=384 /maxend=384 /orientation=1 /5_prime_stop=0 /5_prime_loc=0 /3_prime_stop=0 /ttable=11 /frameshifts=2 /stops=0 /identity=32.5 /length=128 /prefix=0 /postfix=0 /alignment=382;;0;;32.5;;HA8TPRT01EHLWI;;2;;384;;0;;gi|254457761|ref|ZP_05071189.1|;;534;;667;;0;;44;;73;;135;;3;;1;;384;;716;;0;;0;;BLASTX;;0;;0;;x;;2;;5e-11;;152;;3.78;;DKLSKLAQYTDGEATLLFYYAGHGFPDEKTK-EAYIIPVDVTG--TNVQYGIKLNDLYSKLTAFKSKKVVVILDACFSGGGRNQGLLAARGVA----IKPKTNE\NKGNLLVLL\SSSGQQSSLPFQSKQHGMFSYF;;NKMKRLLRQVKAGDTIYFYYNGHGIPVPSQKNEPYLLPNDVEPEFASDDKFFKMQNIYNLLSQTDADKVIAIIDSCFSGG--NDGAHLIKGVAATRLVPKEVSF NKKKMVILF AGRGTQYSNMYEQKGHRLFSYY;;HA8TPRT01EHLWI /offset=0 /length=384 /full_length=384;;gi|254457761|ref|ZP_05071189.1| carboxy-terminal processing protease [Campylobacterales bacterium GD 1] >gi|207086553|gb|EDZ63837.1| carboxy-terminal processing protease [Campylobacterales bacterium GD 1] /offset=0 /length=716 /full_length=716
DKLSKLAQYTDGEATLLFYYAGHGFPDEKTKEAYIIPVDVTGTNVQYGIKLNDLYSKLTA
FKSKKVVVILDACFSGGGRNQGLLAARGVAIKPKTNENKGNLLVLLSSSGQQSSLPFQSK
QHGMFSYF
>JCVI_PEP_1131869706901 /read_id=HA8TPRT02IC6DS /begin=1 /end=373 /simbegin=1 /simend=361 /maxend=374 /orientation=1 /5_prime_stop=0 /5_prime_loc=0 /3_prime_stop=0 /ttable=11 /frameshifts=3 /stops=0 /identity=59.5 /length=125 /prefix=0 /postfix=KTTM /alignment=360;;1;;59.5;;HA8TPRT02IC6DS;;1;;361;;0;;gi|254457761|ref|ZP_05071189.1|;;555;;676;;0;;72;;94;;121;;0;;0;;374;;716;;0;;0;;BLASTX;;0;;0;;x;;3;;7e-36;;366;;4;;GHGIPIPKQDNEPYMLAYDIEPDFVADDEFFSLKNFYKKLSDSKATQIVAFVDSCFSGGADGKTLLKGVAATRLKPK\\KSNFDKQ\\KMVILSAGQNKQYSNAYNKKGHS/LFSYFVMKSILEGK;;GHGIPVPSQKNEPYLLPNDVEPEFASDDKFFKMQNIYNLLSQTDADKVIAIIDSCFSGGNDGAHLIKGVAATRLVPK EVSFNKK KMVILFAGRGTQYSNMYEQKGHR LFSYYVMDSILKGR;;HA8TPRT02IC6DS /offset=0 /length=374 /full_length=374;;gi|254457761|ref|ZP_05071189.1| carboxy-terminal processing protease [Campylobacterales bacterium GD 1] >gi|207086553|gb|EDZ63837.1| carboxy-terminal processing protease [Campylobacterales bacterium GD 1] /offset=0 /length=716 /full_length=716
GHGIPIPKQDNEPYMLAYDIEPDFVADDEFFSLKNFYKKLSDSKATQIVAFVDSCFSGGA
DGKTLLKGVAATRLKPKKSNFDKQKMVILSAGQNKQYSNAYNKKGHSLFSYFVMKSILEG
KKTTM
>JCVI_PEP_1131852287362 /read_id=HA8TPRT02HI1CE /begin=2 /end=452 /simbegin=2 /simend=425 /maxend=453 /orientation=-1 /5_prime_stop=0 /5_prime_loc=0 /3_prime_stop=0 /ttable=11 /frameshifts=2 /stops=0 /identity=42.8 /length=149 /prefix=LIVDTLQEK /postfix=0 /alignment=423;;2;;42.8;;HA8TPRT02HI1CE;;2;;425;;1;;gi|254457528|ref|ZP_05070956.1|;;67;;196;;0;;60;;86;;140;;0;;2;;453;;442;;0;;0;;BLASTX;;0;;0;;x;;2;;2e-24;;270;;3.75;;IGFTVLYKENAKIREMKKT/LKEFSLTKYTKNGGIGFYYFAGHSANVNGKKL//LIGIDALLDNQDYISHEAISLNSIIKKMNNAHNRLNVIISDTCRNTIALNTFHNNHFGRGVGKGLLSLPNTKDIFLAYSTAPGEVARDG;;LGFKVYYGENLTVREMRKK LRDFG--EELQKGGVGLFFFAGHGIESQGQNY LIGKDSNLISEDEIEDETLELSRVINKMNKSGNRLNIVLLDACRN---------NPFSRSSGGGLAKVQNAKGMFIAYATSPGEVASDG;;HA8TPRT02HI1CE /offset=0 /length=453 /full_length=453;;gi|254457528|ref|ZP_05070956.1| peptidylprolyl isomerase [Campylobacterales bacterium GD 1] >gi|207086320|gb|EDZ63604.1| peptidylprolyl isomerase [Campylobacterales bacterium GD 1] /offset=0 /length=442 /full_length=442
LIVDTLQEKIGFTVLYKENAKIREMKKTLKEFSLTKYTKNGGIGFYYFAGHSANVNGKKL
LIGIDALLDNQDYISHEAISLNSIIKKMNNAHNRLNVIISDTCRNTIALNTFHNNHFGRG
VGKGLLSLPNTKDIFLAYSTAPGEVARDG
>JCVI_PEP_1131855331876 /read_id=HA8TPRT02HUPGW /begin=8 /end=475 /simbegin=14 /simend=457 /maxend=477 /orientation=-1 /5_prime_stop=0 /5_prime_loc=0 /3_prime_stop=TAA /ttable=11 /frameshifts=7 /stops=2 /identity=45.8 /length=154 /prefix=KRKQVF /postfix=CD /alignment=443;;1;;45.8;;HA8TPRT02HUPGW;;14;;457;;1;;gi|254457761|ref|ZP_05071189.1|;;521;;666;;0;;67;;107;;146;;0;;1;;477;;716;;0;;0;;BLASTX;;2;;0;;x;;7;;2e-25;;278;;3.9;;ILIDNHATQAEIK\NNLKRMLSRIKSGDTIL//FYYN/GHGVPVPTLNNEPFIVA//SNSEPDYIADEKYFSLLKYLTR*LSDSKAAKVVAVVV*LFSGVTDGNAVLKGVAATKIVAKKVTFDKEK/MVVI/LAGNSHQYSTDYDK\KGYRLLAF;;VLVDGEATMGRIK NKMKRLLRQVKAGDTIY FYYN GHGIPVPSQKNEPYLLP NDVEPEFASDDKFFKM-QNIYNLLSQTDADKVIAIIDSCFSGGNDGAHLIKGVAATRLVPKEVSFNKKK MVIL FAGRGTQYSNMYEQ KGHRLFSY;;HA8TPRT02HUPGW /offset=0 /length=477 /full_length=477;;gi|254457761|ref|ZP_05071189.1| carboxy-terminal processing protease [Campylobacterales bacterium GD 1] >gi|207086553|gb|EDZ63837.1| carboxy-terminal processing protease [Campylobacterales bacterium GD 1] /offset=0 /length=716 /full_length=716
KRKQVFILIDNHATQAEIKNNLKRMLSRIKSGDTILFYYNGHGVPVPTLNNEPFIVASNS
EPDYIADEKYFSLLKYLTR*LSDSKAAKVVAVVV*LFSGVTDGNAVLKGVAATKIVAKKV
TFDKEKMVVILAGNSHQYSTDYDKKGYRLLAFCD
>JCVI_PEP_1131856445207 /read_id=HA8TPRT01EA1BC /begin=1 /end=412 /simbegin=1 /simend=403 /maxend=414 /orientation=-1 /5_prime_stop=0 /5_prime_loc=0 /3_prime_stop=0 /ttable=11 /frameshifts=1 /stops=0 /identity=97 /length=137 /prefix=SSF /postfix=0 /alignment=402;;1;;97;;HA8TPRT01EA1BC;;1;;403;;1;;gi|254457072|ref|ZP_05070500.1|;;832;;966;;0;;130;;133;;134;;0;;0;;414;;1008;;0;;0;;BLASTX;;0;;0;;x;;1;;2e-69;;657;;3.99;;KSTRED/VFLLYIAGHGITDEYNGNYYYIPYNFEDKDNTSAVQAQGVGQKDLMLGLSNVTALKSLVLLDTCNSGSFVEANMQKTTTNRLARATGRATISASSKSQVALEGYEGHGVFTYTLIEALKGKGYKDDEK;;KSTRED VFLLYIAGHGITDEYNGNYYYIPYDFEDKDNTSAVQVQGVGQKDLMLGLSNITALKSLVLLDTCNSGSFVEANMQKTTTNRLARATGRATISASSKSQVALEGYEGHGVFTYTLIEALKGKGYKDDKK;;HA8TPRT01EA1BC /offset=0 /length=414 /full_length=414;;gi|254457072|ref|ZP_05070500.1| caspase domain protein [Campylobacterales bacterium GD 1] >gi|207085864|gb|EDZ63148.1| caspase domain protein [Campylobacterales bacterium GD 1] /offset=0 /length=1008 /full_length=1008
SSFKSTREDVFLLYIAGHGITDEYNGNYYYIPYNFEDKDNTSAVQAQGVGQKDLMLGLSN
VTALKSLVLLDTCNSGSFVEANMQKTTTNRLARATGRATISASSKSQVALEGYEGHGVFT
YTLIEALKGKGYKDDEK
>JCVI_PEP_1131852282952 /read_id=HA8TPRT02JDG6H /begin=2 /end=332 /simbegin=2 /simend=332 /maxend=333 /orientation=-1 /5_prime_stop=0 /5_prime_loc=0 /3_prime_stop=0 /ttable=11 /frameshifts=6 /stops=0 /identity=95.4 /length=109 /prefix=0 /postfix=0 /alignment=330;;2;;95.4;;HA8TPRT02JDG6H;;2;;332;;1;;gi|254457072|ref|ZP_05070500.1|;;847;;956;;0;;104;;108;;109;;0;;0;;333;;1008;;0;;0;;BLASTX;;0;;0;;x;;6;;1e-45;;450;;3.96;;GITDEYNGNYYYIPYNFEDK\DNTSAVQ/LQGVGQKDLI/LGLSNVTALK/SLVLLDTCNSGSFVEANMQKTTTNRLARATGRATISASSKSQVA/LEGYE/GHGVFTYTLIEAL;;GITDEYNGNYYYIPYDFEDK DNTSAVQ VQGVGQKDLM LGLSNITALK SLVLLDTCNSGSFVEANMQKTTTNRLARATGRATISASSKSQVA LEGYE GHGVFTYTLIEAL;;HA8TPRT02JDG6H /offset=0 /length=333 /full_length=333;;gi|254457072|ref|ZP_05070500.1| caspase domain protein [Campylobacterales bacterium GD 1] >gi|207085864|gb|EDZ63148.1| caspase domain protein [Campylobacterales bacterium GD 1] /offset=0 /length=1008 /full_length=1008
GITDEYNGNYYYIPYNFEDKDNTSAVQLQGVGQKDLILGLSNVTALKSLVLLDTCNSGSF
VEANMQKTTTNRLARATGRATISASSKSQVALEGYEGHGVFTYTLIEAL
>JCVI_PEP_1131855344566 /read_id=HAQD3ZU02IOX3W /begin=2 /end=373 /simbegin=2 /simend=370 /maxend=397 /orientation=1 /5_prime_stop=0 /5_prime_loc=0 /3_prime_stop=TGA /ttable=11 /frameshifts=1 /stops=0 /identity=78.8 /length=124 /prefix=0 /postfix=L /alignment=368;;1;;78.8;;HAQD3ZU02IOX3W;;2;;370;;0;;gi|254457623|ref|ZP_05071051.1|;;332;;455;;0;;97;;110;;123;;0;;0;;397;;456;;0;;0;;BLASTX;;0;;0;;x;;1;;4e-51;;498;;3.94;;YQSFSGSKASKVVAFVDSCFSGGTDNQVLFKGVAATRIKPKSVTFDTNKMVVISAGSGTQYSNKYDAKSNRLFS\YFVMRGLLNNNIDTQRLYDYVKSNVQEKSYEMGASYEQVPVYTGNIGLE;;YKSLSDSKAAKVVAFMDSCFSGGTDNEHLIKGVAAARMVPKKVTFDKSKMIVISAGSGTQYSNKYDDKANRLFS YYLMRGLIKNNNDVQRLYDYIKSNVQDKSYEMGASYEQVPVYDGNIGLE;;HAQD3ZU02IOX3W /offset=0 /length=397 /full_length=397;;gi|254457623|ref|ZP_05071051.1| caspase domain protein [Campylobacterales bacterium GD 1] >gi|207086415|gb|EDZ63699.1| caspase domain protein [Campylobacterales bacterium GD 1] /offset=0 /length=456 /full_length=456
YQSFSGSKASKVVAFVDSCFSGGTDNQVLFKGVAATRIKPKSVTFDTNKMVVISAGSGTQ
YSNKYDAKSNRLFSYFVMRGLLNNNIDTQRLYDYVKSNVQEKSYEMGASYEQVPVYTGNI
GLEL
>JCVI_PEP_1131849623467 /read_id=HA8TPRT02JT5B8 /begin=1 /end=396 /simbegin=13 /simend=396 /maxend=463 /orientation=1 /5_prime_stop=0 /5_prime_loc=0 /3_prime_stop=TAA /ttable=11 /frameshifts=2 /stops=0 /identity=69.2 /length=131 /prefix=LKEA /postfix=0 /alignment=383;;0;;69.2;;HA8TPRT02JT5B8;;13;;396;;0;;gi|254457072|ref|ZP_05070500.1|;;886;;1008;;0;;88;;100;;127;;0;;1;;463;;1008;;0;;0;;BLASTX;;0;;0;;x;;2;;7e-40;;403;;3.98;;LSKIQAMKSLVILDT/CNSGSFAEAMASRGLLEKTAINKLTRATGRATIVASSKSQVALEGYKGHGVFTYTLMEALAGKGYGSDNKITIKELAGYVEDVLPDRTYEKWGYEQVPQST/LRGNDFPIGIK;;LSNITALKSLVLLDT CNSGSFVEAN-----MQKTTTNRLARATGRATISASSKSQVALEGYEGHGVFTYTLIEALKGKGYKDDKKITINELNDYVEETLPDRTDKKWGYRQMPQSS MYGVDFNIGAK;;HA8TPRT02JT5B8 /offset=0 /length=463 /full_length=463;;gi|254457072|ref|ZP_05070500.1| caspase domain protein [Campylobacterales bacterium GD 1] >gi|207085864|gb|EDZ63148.1| caspase domain protein [Campylobacterales bacterium GD 1] /offset=0 /length=1008 /full_length=1008
LKEALSKIQAMKSLVILDTCNSGSFAEAMASRGLLEKTAINKLTRATGRATIVASSKSQV
ALEGYKGHGVFTYTLMEALAGKGYGSDNKITIKELAGYVEDVLPDRTYEKWGYEQVPQST
LRGNDFPIGIK
>JCVI_PEP_1131856477168 /read_id=HA8TPRT01DCN34 /begin=1 /end=362 /simbegin=1 /simend=350 /maxend=364 /orientation=-1 /5_prime_stop=0 /5_prime_loc=0 /3_prime_stop=0 /ttable=11 /frameshifts=1 /stops=0 /identity=73.2 /length=120 /prefix=ITYN /postfix=0 /alignment=349;;2;;73.2;;HA8TPRT01DCN34;;1;;350;;1;;gi|254457623|ref|ZP_05071051.1|;;202;;318;;0;;85;;99;;116;;0;;0;;364;;456;;0;;0;;BLASTX;;0;;0;;x;;1;;2e-43;;432;;4.05;;DDIPNLLENSSTRKIDKTKWLFIVGIENYEYTDSVPYSSNSAKEFESVMKRRLGISNENTRTLINTEATSAKN//TYNLKDMLRRVQAGDTIYFYYSGHGIPVPTQDNAPYMLAQDMN;;DDISSLLKKSEIQKIDNTKWLFIIAIENYEYTSPVVYSANSASQFKTVMQKRLGISEKNTRTLINQGATSAKI DYNLKDMLRRVKEGDTIYFYYSGHGIPVASQNNAPYMLAQDMN;;HA8TPRT01DCN34 /offset=0 /length=364 /full_length=364;;gi|254457623|ref|ZP_05071051.1| caspase domain protein [Campylobacterales bacterium GD 1] >gi|207086415|gb|EDZ63699.1| caspase domain protein [Campylobacterales bacterium GD 1] /offset=0 /length=456 /full_length=456
ITYNDDIPNLLENSSTRKIDKTKWLFIVGIENYEYTDSVPYSSNSAKEFESVMKRRLGIS
NENTRTLINTEATSAKNTYNLKDMLRRVQAGDTIYFYYSGHGIPVPTQDNAPYMLAQDMN
>JCVI_PEP_1131855354403 /read_id=HA8TPRT02IE26Y /begin=7 /end=393 /simbegin=10 /simend=372 /maxend=395 /orientation=-1 /5_prime_stop=0 /5_prime_loc=0 /3_prime_stop=TGA /ttable=11 /frameshifts=4 /stops=0 /identity=51.2 /length=127 /prefix=LIDKNIA /postfix=G /alignment=362;;0;;51.2;;HA8TPRT02IE26Y;;10;;372;;1;;gi|254457623|ref|ZP_05071051.1|;;197;;316;;0;;61;;86;;119;;0;;0;;395;;456;;0;;0;;BLASTX;;0;;0;;x;;4;;3e-24;;266;;3.9;;KESDSDNIALLLKETKQKKVSDTKYLIV//LVLENYEYTDNIVYSQHNCSN/FLEVAQKTLGISQSNTLDLTSEN/ASMSRI/QMEMNKLLRRVKNGDTIYFYYSGHGIPVATQKNEPYILPID;;KNSGLDDISSLLKKSEIQKIDNTKWLFI IAIENYEYTSPVVYSANSASQ FKTVMQKRLGISEKNTRTLINQG ATSAKI DYNLKDMLRRVKEGDTIYFYYSGHGIPVASQNNAPYMLAQD;;HA8TPRT02IE26Y /offset=0 /length=395 /full_length=395;;gi|254457623|ref|ZP_05071051.1| caspase domain protein [Campylobacterales bacterium GD 1] >gi|207086415|gb|EDZ63699.1| caspase domain protein [Campylobacterales bacterium GD 1] /offset=0 /length=456 /full_length=456
LIDKNIAKESDSDNIALLLKETKQKKVSDTKYLIVLVLENYEYTDNIVYSQHNCSNFLEV
AQKTLGISQSNTLDLTSENASMSRIQMEMNKLLRRVKNGDTIYFYYSGHGIPVATQKNEP
YILPIDG
>JCVI_PEP_1131855354505 /read_id=HAQD3ZU01CTJMU /begin=2 /end=402 /simbegin=8 /simend=399 /maxend=400 /orientation=1 /5_prime_stop=0 /5_prime_loc=0 /3_prime_stop=0 /ttable=11 /frameshifts=4 /stops=0 /identity=80.3 /length=133 /prefix=PT /postfix=0 /alignment=391;;0;;80.3;;HAQD3ZU01CTJMU;;8;;399;;0;;gi|254458874|ref|ZP_05072298.1|;;48;;180;;0;;106;;121;;132;;1;;0;;400;;443;;0;;0;;BLASTX;;0;;0;;x;;4;;3e-51;;499;;3.76;;LKNPINDAKAMRDKLKSLGFEVYYGQNLKVREMD/KKLRSFGSKLSAGGVGLFFFAGHGIESSG\KYYLMGKDSKVVDK\RDVAYESLALNKV\IDMMKNSGNRINIILLDACRSDPFSR-GGGGLAKVDDAKGMF;;LKNPINDAKAMRDKLKTLGFQVYYGENLKVRDMD KELRSFSSKLRNGGVGLFFFAGHGVESQG KNYLMGKDSNLVDK LDIAYESLELDKV IEAMKNSGNRLSIVLLDACRNDPFSRSGGGGLAKVDNAKGMF;;HAQD3ZU01CTJMU /offset=0 /length=400 /full_length=400;;gi|254458874|ref|ZP_05072298.1| peptidase C14, caspase catalytic subunit p20 [Campylobacterales bacterium GD 1] >gi|207084640|gb|EDZ61928.1| peptidase C14, caspase catalytic subunit p20 [Campylobacterales bacterium GD 1] /offset=0 /length=443 /full_length=443
PTLKNPINDAKAMRDKLKSLGFEVYYGQNLKVREMDKKLRSFGSKLSAGGVGLFFFAGHG
IESSGKYYLMGKDSKVVDKRDVAYESLALNKVIDMMKNSGNRINIILLDACRSDPFSRGG
GGLAKVDDAKGMF
>JCVI_PEP_1131856478425 /read_id=HA8TPRT02IT6W7 /begin=13 /end=336 /simbegin=13 /simend=327 /maxend=337 /orientation=-1 /5_prime_stop=0 /5_prime_loc=0 /3_prime_stop=TAG /ttable=11 /frameshifts=3 /stops=1 /identity=87.5 /length=107 /prefix=LIV /postfix=0 /alignment=314;;0;;87.5;;HA8TPRT02IT6W7;;13;;327;;1;;gi|254457072|ref|ZP_05070500.1|;;904;;1008;;0;;91;;95;;104;;0;;0;;337;;1008;;0;;0;;BLASTX;;1;;0;;x;;3;;6e-43;;427;;4.02;;GSFVEANMQKTTTNRLARATGRATISASS/KDQVALEGYNGHGVFTYTLIEAL\KGKGYNGDDKITINELDDYVEDVLPDRTNKK*G//YRQMPQSSMYGIDFNIGRK;;GSFVEANMQKTTTNRLARATGRATISASS KSQVALEGYEGHGVFTYTLIEAL KGKGYKDDKKITINELNDYVEETLPDRTDKKWG YRQMPQSSMYGVDFNIGAK;;HA8TPRT02IT6W7 /offset=0 /length=337 /full_length=337;;gi|254457072|ref|ZP_05070500.1| caspase domain protein [Campylobacterales bacterium GD 1] >gi|207085864|gb|EDZ63148.1| caspase domain protein [Campylobacterales bacterium GD 1] /offset=0 /length=1008 /full_length=1008
LIVGSFVEANMQKTTTNRLARATGRATISASSKDQVALEGYNGHGVFTYTLIEALKGKGY
NGDDKITINELDDYVEDVLPDRTNKK*GYRQMPQSSMYGIDFNIGRK
>JCVI_PEP_1131856470570 /read_id=HAQD3ZU02J2JL8 /begin=2 /end=493 /simbegin=2 /simend=493 /maxend=493 /orientation=-1 /5_prime_stop=0 /5_prime_loc=0 /3_prime_stop=0 /ttable=11 /frameshifts=1 /stops=0 /identity=65 /length=163 /prefix=0 /postfix=0 /alignment=491;;1;;65;;HAQD3ZU02J2JL8;;2;;493;;1;;gi|254457761|ref|ZP_05071189.1|;;546;;709;;0;;106;;133;;163;;0;;0;;493;;716;;0;;0;;BLASTX;;0;;0;;x;;1;;3e-58;;562;;4.05;;GDTIYFYYSGHGIPVATQKNEPYILPIDVEPEFISEAPFFKLQNIYKTLADSKASKVVAFIDSCFSGATDGVSVIKGVAATRLKAKKC//TFDTKKMVVLTAGKDKQYSNMYEAKKYRLFSYFLMESMLKGRTSVKDIYSDLYIKVKDESYKMGDMKLQEPTMSG;;GDTIYFYYNGHGIPVPSQKNEPYLLPNDVEPEFASDDKFFKMQNIYNLLSQTDADKVIAIIDSCFSGGNDGAHLIKGVAATRLVPKEV SFNKKKMVILFAGRGTQYSNMYEQKGHRLFSYYVMDSILKGRDDVEMLYNEVYVNVKDESFKMGDMHLQEPTVVG;;HAQD3ZU02J2JL8 /offset=0 /length=493 /full_length=493;;gi|254457761|ref|ZP_05071189.1| carboxy-terminal processing protease [Campylobacterales bacterium GD 1] >gi|207086553|gb|EDZ63837.1| carboxy-terminal processing protease [Campylobacterales bacterium GD 1] /offset=0 /length=716 /full_length=716
GDTIYFYYSGHGIPVATQKNEPYILPIDVEPEFISEAPFFKLQNIYKTLADSKASKVVAF
IDSCFSGATDGVSVIKGVAATRLKAKKCTFDTKKMVVLTAGKDKQYSNMYEAKKYRLFSY
FLMESMLKGRTSVKDIYSDLYIKVKDESYKMGDMKLQEPTMSG
>JCVI_PEP_1131869725026 /read_id=HAQD3ZU01EX7AK /begin=119 /end=525 /simbegin=122 /simend=525 /maxend=527 /orientation=-1 /5_prime_stop=0 /5_prime_loc=0 /3_prime_stop=TGA /ttable=11 /frameshifts=1 /stops=0 /identity=79.8 /length=135 /prefix=0 /postfix=L /alignment=403;;0;;79.8;;HAQD3ZU01EX7AK;;122;;525;;1;;gi|254457623|ref|ZP_05071051.1|;;321;;455;;0;;107;;124;;134;;0;;0;;527;;456;;1;;0;;BLASTX;;0;;0;;x;;1;;4e-58;;561;;3.99;;VTDERFKLQNIYKXLSNSKATKIVAFIDSCFSGGSDNQALIKGVASTRIKPKSVTF/DTNKMLVISAGSGTQYSNKYDEKGNRLFSYYVMRGLIENNSNTQRLYDYVKSNVQEKSYEMGASYEQVPVYTGNIGLE;;ITDERFKLQNIYKSLSDSKAAKVVAFMDSCFSGGTDNEHLIKGVAAARMVPKKVTF DKSKMIVISAGSGTQYSNKYDDKANRLFSYYLMRGLIKNNNDVQRLYDYIKSNVQDKSYEMGASYEQVPVYDGNIGLE;;HAQD3ZU01EX7AK /offset=0 /length=527 /full_length=527;;gi|254457623|ref|ZP_05071051.1| caspase domain protein [Campylobacterales bacterium GD 1] >gi|207086415|gb|EDZ63699.1| caspase domain protein [Campylobacterales bacterium GD 1] /offset=0 /length=456 /full_length=456
VTDERFKLQNIYKXLSNSKATKIVAFIDSCFSGGSDNQALIKGVASTRIKPKSVTFDTNK
MLVISAGSGTQYSNKYDEKGNRLFSYYVMRGLIENNSNTQRLYDYVKSNVQEKSYEMGAS
YEQVPVYTGNIGLEL
>JCVI_PEP_1131855350066 /read_id=HA8TPRT01BG85H /begin=1 /end=308 /simbegin=1 /simend=302 /maxend=347 /orientation=1 /5_prime_stop=0 /5_prime_loc=0 /3_prime_stop=TGA /ttable=11 /frameshifts=4 /stops=0 /identity=75.2 /length=102 /prefix=0 /postfix=VI /alignment=301;;2;;75.2;;HA8TPRT01BG85H;;1;;302;;0;;gi|254458874|ref|ZP_05072298.1|;;153;;254;;0;;76;;87;;101;;1;;0;;347;;443;;0;;0;;BLASTX;;0;;0;;x;;4;;1e-35;;363;;3.96;;LDACRNDP//FTRSGGGGLAKVDNAKGMFIAYATSPGDVADDGSGKHGVFTQEILNNIDSEGITLNKLFK\KVKSDVYNK\TTET-RPWTHDD/LIGEFFLGYPQT;;LDACRNDP FSRSGGGGLAKVDNAKGMFIAYATSPGDVASDGSGKHGVFTEEILNHIDSEGVPIGRMFK KVKRGVYTK TNETQRPWTYDD IIGDFFFKLPDS;;HA8TPRT01BG85H /offset=0 /length=347 /full_length=347;;gi|254458874|ref|ZP_05072298.1| peptidase C14, caspase catalytic subunit p20 [Campylobacterales bacterium GD 1] >gi|207084640|gb|EDZ61928.1| peptidase C14, caspase catalytic subunit p20 [Campylobacterales bacterium GD 1] /offset=0 /length=443 /full_length=443
LDACRNDPFTRSGGGGLAKVDNAKGMFIAYATSPGDVADDGSGKHGVFTQEILNNIDSEG
ITLNKLFKKVKSDVYNKTTETRPWTHDDLIGEFFLGYPQTVI
>JCVI_PEP_1131869741730 /read_id=HA8TPRT01EQFYV /begin=2 /end=313 /simbegin=2 /simend=307 /maxend=314 /orientation=-1 /5_prime_stop=0 /5_prime_loc=0 /3_prime_stop=0 /ttable=11 /frameshifts=4 /stops=1 /identity=74.2 /length=103 /prefix=SL /postfix=0 /alignment=305;;1;;74.2;;HA8TPRT01EQFYV;;2;;307;;1;;gi|254457623|ref|ZP_05071051.1|;;224;;325;;0;;75;;84;;101;;0;;0;;314;;456;;1;;0;;BLASTX;;1;;0;;x;;4;;1e-31;;330;;4.04;;LFGIENYEFTDSVKI\SKNSAEQIKKX*KKRLGIPE//KNIRTLINTAATSAK/IDYSLK/DMLRRVKDGDTIYFYYSGHGIPVPTQDNAPYMLAQDMNPSYLTDE;;IIAIENYEYTSPVVY SANSASQFKTVMQKRLGISE KNTRTLINQGATSAK IDYNLK DMLRRVKEGDTIYFYYSGHGIPVASQNNAPYMLAQDMNPAYITDE;;HA8TPRT01EQFYV /offset=0 /length=314 /full_length=314;;gi|254457623|ref|ZP_05071051.1| caspase domain protein [Campylobacterales bacterium GD 1] >gi|207086415|gb|EDZ63699.1| caspase domain protein [Campylobacterales bacterium GD 1] /offset=0 /length=456 /full_length=456
SLLFGIENYEFTDSVKISKNSAEQIKKX*KKRLGIPEKNIRTLINTAATSAKIDYSLKDM
LRRVKDGDTIYFYYSGHGIPVPTQDNAPYMLAQDMNPSYLTDE
>JCVI_PEP_1131852319243 /read_id=HA8TPRT01EW619 /begin=2 /end=308 /simbegin=5 /simend=305 /maxend=305 /orientation=1 /5_prime_stop=0 /5_prime_loc=0 /3_prime_stop=0 /ttable=11 /frameshifts=2 /stops=0 /identity=42.5 /length=101 /prefix=N /postfix=0 /alignment=300;;2;;42.5;;HA8TPRT01EW619;;5;;305;;0;;gi|254457623|ref|ZP_05071051.1|;;252;;351;;0;;43;;60;;101;;1;;2;;305;;456;;0;;0;;BLASTX;;0;;0;;x;;2;;2e-10;;147;;3.97;;KVLGVPKENIVELYNEDATSGNIKL\RLKYQSSRIKK-QTGCFLYAGH/GIPAQRQNGDPYLLAHDMDAGFTSYDDDMKLTNIWEVFNFIKVKVEVVAFLDSC;;KRLGISEKNTRTLINQGATSAKIDY NLKDMLRRVKEGDTIYFYYSGH GIPVASQNNAPYMLAQDMNPAYIT-DERFKLQNIYKSLSDSKA-AKVVAFMDSC;;HA8TPRT01EW619 /offset=0 /length=305 /full_length=305;;gi|254457623|ref|ZP_05071051.1| caspase domain protein [Campylobacterales bacterium GD 1] >gi|207086415|gb|EDZ63699.1| caspase domain protein [Campylobacterales bacterium GD 1] /offset=0 /length=456 /full_length=456
NKVLGVPKENIVELYNEDATSGNIKLRLKYQSSRIKKQTGCFLYAGHGIPAQRQNGDPYL
LAHDMDAGFTSYDDDMKLTNIWEVFNFIKVKVEVVAFLDSC
>JCVI_PEP_1131857111187 /read_id=HA8TPRT01DPH7E /begin=1 /end=304 /simbegin=64 /simend=301 /maxend=304 /orientation=1 /5_prime_stop=0 /5_prime_loc=0 /3_prime_stop=0 /ttable=11 /frameshifts=2 /stops=0 /identity=44.4 /length=100 /prefix=IVLLTLASVLFTCVSHGADPA /postfix=S /alignment=237;;1;;44.4;;HA8TPRT01DPH7E;;64;;301;;0;;gi|254458874|ref|ZP_05072298.1|;;30;;111;;0;;36;;49;;81;;1;;0;;304;;443;;0;;0;;BLASTX;;0;;0;;x;;2;;8e-10;;141;;3.48;;RTALVMGNSKYLK---SHL/KNPVNDARAIGKSLEALGFEVILTTDANQETMDNAIDEFGKS//STNKGVGLFYYAGHGMQSGG;;RVALVIGNNNYDSDRLSKL KNPINDAKAMRDKLKTLGFQVYYGENLKVRDMDKELRSFSSK LRNGGVGLFFFAGHGVESQG;;HA8TPRT01DPH7E /offset=0 /length=304 /full_length=304;;gi|254458874|ref|ZP_05072298.1| peptidase C14, caspase catalytic subunit p20 [Campylobacterales bacterium GD 1] >gi|207084640|gb|EDZ61928.1| peptidase C14, caspase catalytic subunit p20 [Campylobacterales bacterium GD 1] /offset=0 /length=443 /full_length=443
IVLLTLASVLFTCVSHGADPARTALVMGNSKYLKSHLKNPVNDARAIGKSLEALGFEVIL
TTDANQETMDNAIDEFGKSSTNKGVGLFYYAGHGMQSGGS
>JCVI_PEP_1131856513226 /read_id=HA8TPRT01ENMQA /begin=2 /end=417 /simbegin=221 /simend=360 /maxend=417 /orientation=1 /5_prime_stop=0 /5_prime_loc=0 /3_prime_stop=0 /ttable=11 /frameshifts=1 /stops=0 /identity=58.6 /length=138 /prefix=LWGQGTLKISVRAINVADGEIVAADKVKILTDRIANLLKPEEDEKHLKKARVSPEKPVKIQRIDELTHESGKL /postfix=LDREATKDVIYRELRNLTV /alignment=139;;0;;58.6;;HA8TPRT01ENMQA;;221;;360;;0;;gi|158522016|ref|YP_001529886.1|;;243;;287;;0;;27;;35;;46;;0;;1;;417;;477;;0;;0;;BLASTX;;0;;0;;x;;1;;2e-06;;114;;3.32;;GKYKALIIGINDYQGPE/IPDLETATNDATAIAKVLRRKYGFEVKLL;;GSYNALVIGNNDYR--Q LPKLRTAVNDAQAIALLLKDKYGFKVQLL;;HA8TPRT01ENMQA /offset=0 /length=417 /full_length=417;;gi|158522016|ref|YP_001529886.1| peptidase C14 caspase catalytic subunit p20 [Desulfococcus oleovorans Hxd3] >gi|158510842|gb|ABW67809.1| peptidase C14 caspase catalytic subunit p20 [Desulfococcus oleovorans Hxd3] /offset=0 /length=477 /full_length=477
LWGQGTLKISVRAINVADGEIVAADKVKILTDRIANLLKPEEDEKHLKKARVSPEKPVKI
QRIDELTHESGKLGKYKALIIGINDYQGPEIPDLETATNDATAIAKVLRRKYGFEVKLLL
DREATKDVIYRELRNLTV
>JCVI_PEP_1131869748549 /read_id=HA8TPRT01B52Z6 /begin=0 /end=343 /simbegin=15 /simend=340 /maxend=344 /orientation=1 /5_prime_stop=0 /5_prime_loc=0 /3_prime_stop=0 /ttable=11 /frameshifts=1 /stops=0 /identity=31.1 /length=115 /prefix=TLQQS /postfix=E /alignment=325;;1;;31.1;;HA8TPRT01B52Z6;;15;;340;;0;;gi|254457761|ref|ZP_05071189.1|;;458;;567;;0;;34;;60;;109;;0;;0;;344;;716;;0;;0;;BLASTX;;0;;0;;x;;1;;8e-13;;167;;3.65;;FDDDLKAMLAKVNSVPENPNYYAVVVGINKYAKTINVEYADRSARLFTEVLNKVLGVPKENIVELYNEDATSGNIKTRLKYQSSRIKKTDRLF\\FLYAGHGIPAQRQNDD;;YEATLRDRFKKIQKAPADSTKWLISIGIENYEYTADVKYSKKSAELFSELLQKKYGIEDHHSLVLVDGEATMGRIKNKMKRLLRQVKAGDTIY FYYNGHGIPVPSQKNE;;HA8TPRT01B52Z6 /offset=0 /length=344 /full_length=344;;gi|254457761|ref|ZP_05071189.1| carboxy-terminal processing protease [Campylobacterales bacterium GD 1] >gi|207086553|gb|EDZ63837.1| carboxy-terminal processing protease [Campylobacterales bacterium GD 1] /offset=0 /length=716 /full_length=716
TLQQSFDDDLKAMLAKVNSVPENPNYYAVVVGINKYAKTINVEYADRSARLFTEVLNKVL
GVPKENIVELYNEDATSGNIKTRLKYQSSRIKKTDRLFFLYAGHGIPAQRQNDDE
>JCVI_PEP_1131869748677 /read_id=HA8TPRT01DIN35 /begin=2 /end=379 /simbegin=2 /simend=367 /maxend=379 /orientation=1 /5_prime_stop=0 /5_prime_loc=0 /3_prime_stop=0 /ttable=11 /frameshifts=1 /stops=0 /identity=63.9 /length=126 /prefix=0 /postfix=LIRS /alignment=365;;1;;63.9;;HA8TPRT01DIN35;;2;;367;;0;;gi|206603922|gb|EDZ40402.1|;;126;;248;;0;;78;;96;;122;;0;;0;;379;;317;;0;;0;;BLASTX;;0;;0;;x;;1;;3e-38;;387;;3.98;;DSCHSGIAGNISSIENRALLSEGVTILTASSESQYAQEKNGHGVFTTLLVDALNGSASNLVGEISPASVYAHIDQSLGAWEQRPIFKTNIKKFISLR\KVQAPISLDDLKMITTLFQKVNSVF;;DSCNSGIAGSNTTSPHISELSEGMTILTASTSDQYASEDNGAGVFTTLLVDALNGAASNLVGDITPGSVYAHIDQSLGPWQQRPVFKTNVKNFVSLR KVQPPIPLVELRRIIEFFPEAGFEF;;HA8TPRT01DIN35 /offset=0 /length=379 /full_length=379;;gi|206603922|gb|EDZ40402.1| Conserved hypothetical protein [Leptospirillum sp. Group II '5-way CG'] /offset=0 /length=317 /full_length=317
DSCHSGIAGNISSIENRALLSEGVTILTASSESQYAQEKNGHGVFTTLLVDALNGSASNL
VGEISPASVYAHIDQSLGAWEQRPIFKTNIKKFISLRKVQAPISLDDLKMITTLFQKVNS
VFLIRS
>JCVI_PEP_1131857115459 /read_id=HA8TPRT02JMVR4 /begin=162 /end=412 /simbegin=210 /simend=406 /maxend=413 /orientation=-1 /5_prime_stop=0 /5_prime_loc=0 /3_prime_stop=TAA /ttable=11 /frameshifts=1 /stops=0 /identity=53.8 /length=83 /prefix=LI /postfix=FDYAYFGKQKEWLCPH /alignment=196;;1;;53.8;;HA8TPRT02JMVR4;;210;;406;;1;;gi|254457072|ref|ZP_05070500.1|;;892;;955;;0;;35;;47;;65;;0;;1;;413;;1008;;0;;0;;BLASTX;;0;;0;;x;;1;;6e-11;;152;;3.76;;VKSLILLDTCQ/SGAIIDNIVVDDKATITRLSNDDNRNYIVASSKNQVALEGYKDHGVFTYTILDA;;LKSLVLLDTCN SGSFVEANM--QKTTTNRLARATGRATISASSKSQVALEGYEGHGVFTYTLIEA;;HA8TPRT02JMVR4 /offset=0 /length=413 /full_length=413;;gi|254457072|ref|ZP_05070500.1| caspase domain protein [Campylobacterales bacterium GD 1] >gi|207085864|gb|EDZ63148.1| caspase domain protein [Campylobacterales bacterium GD 1] /offset=0 /length=1008 /full_length=1008
LIVKSLILLDTCQSGAIIDNIVVDDKATITRLSNDDNRNYIVASSKNQVALEGYKDHGVF
TYTILDAFDYAYFGKQKEWLCPH
>JCVI_PEP_1131855381003 /read_id=HA8TPRT01A2I3O /begin=10 /end=355 /simbegin=10 /simend=352 /maxend=353 /orientation=1 /5_prime_stop=TAA /5_prime_loc=4 /3_prime_stop=0 /ttable=11 /frameshifts=2 /stops=0 /identity=39.8 /length=113 /prefix=0 /postfix=0 /alignment=342;;1;;39.8;;HA8TPRT01A2I3O;;10;;352;;0;;gi|254457761|ref|ZP_05071189.1|;;450;;556;;0;;45;;71;;113;;0;;1;;353;;716;;0;;0;;BLASTX;;0;;0;;x;;2;;1e-18;;218;;3.84;;VAENEVTTFDVSKLKNFNELDALLKESKQVPTDKKKWLFVVGIEKYEYTDNIIYATRSAEMFAQTMQKNSWSDQ//ENSIILIDNHATQAEIKTNLKRMLSRVKSG/DTIYFYYNG;;IAQKEAKVYEATLRDRF-------KKIQKAPADSTKWLISIGIENYEYTADVKYSKKSAELFSELLQKKYGIED HHSLVLVDGEATMGRIKNKMKRLLRQVKAG DTIYFYYNG;;HA8TPRT01A2I3O /offset=0 /length=353 /full_length=353;;gi|254457761|ref|ZP_05071189.1| carboxy-terminal processing protease [Campylobacterales bacterium GD 1] >gi|207086553|gb|EDZ63837.1| carboxy-terminal processing protease [Campylobacterales bacterium GD 1] /offset=0 /length=716 /full_length=716
VAENEVTTFDVSKLKNFNELDALLKESKQVPTDKKKWLFVVGIEKYEYTDNIIYATRSAE
MFAQTMQKNSWSDQENSIILIDNHATQAEIKTNLKRMLSRVKSGDTIYFYYNG
>JCVI_PEP_1131869769873 /read_id=HA8TPRT02HT6WV /begin=1 /end=345 /simbegin=58 /simend=318 /maxend=426 /orientation=-1 /5_prime_stop=TAA /5_prime_loc=417 /3_prime_stop=0 /ttable=11 /frameshifts=2 /stops=0 /identity=31.1 /length=117 /prefix=IFGTESQPEG /postfix=PIGIRIKNPALAVQNSTIF /alignment=260;;0;;31.1;;HA8TPRT02HT6WV;;58;;318;;1;;gi|254457761|ref|ZP_05071189.1|;;538;;626;;0;;28;;49;;90;;1;;2;;426;;716;;0;;0;;BLASTX;;0;;0;;x;;2;;9e-06;;108;;3.51;;KLSYTIKPGESDVFIYYNGHG--APDVKEECGYLVPVDCQP\\QWMS\\QSEWVSAGPFYENISRLDVKSLTIVIDACFSGGSASGKMLIGSAS;;RLLRQVKAGDT-IYFYYNGHGIPVPSQKNE-PYLLPNDVEP EFAS DDKFFKMQNIYNLLSQTDADKVIAIIDSCFSGGNDGAHLIKGVAA;;HA8TPRT02HT6WV /offset=0 /length=426 /full_length=426;;gi|254457761|ref|ZP_05071189.1| carboxy-terminal processing protease [Campylobacterales bacterium GD 1] >gi|207086553|gb|EDZ63837.1| carboxy-terminal processing protease [Campylobacterales bacterium GD 1] /offset=0 /length=716 /full_length=716
IFGTESQPEGKLSYTIKPGESDVFIYYNGHGAPDVKEECGYLVPVDCQPQWMSQSEWVSA
GPFYENISRLDVKSLTIVIDACFSGGSASGKMLIGSASPIGIRIKNPALAVQNSTIF
>JCVI_PEP_1131856525206 /read_id=HA8TPRT01E4WVB /begin=2 /end=286 /simbegin=5 /simend=277 /maxend=288 /orientation=1 /5_prime_stop=0 /5_prime_loc=0 /3_prime_stop=0 /ttable=11 /frameshifts=1 /stops=1 /identity=44.6 /length=95 /prefix=D /postfix=RPS /alignment=272;;1;;44.6;;HA8TPRT01E4WVB;;5;;277;;0;;gi|206603922|gb|EDZ40402.1|;;68;;156;;0;;42;;58;;94;;1;;1;;288;;317;;0;;0;;BLASTX;;1;;0;;x;;1;;4e-13;;170;;3.52;;FSGDV---LFYFSGHGTPTEVGGYLVTQDATIDDPGLPMNDLLTMANRSSAHSVLIITDCCYSGDLGNPPIS\SRLRTQ*IQAQLREGVTILSAS;;FLGDVETALFYFAGHGHIESTGGYLITSDSQTGDAGIPLYELLQLANQSRARNKIIILDSCNSGIAGSNTTS PHI------SELSEGMTILTAS;;HA8TPRT01E4WVB /offset=0 /length=288 /full_length=288;;gi|206603922|gb|EDZ40402.1| Conserved hypothetical protein [Leptospirillum sp. Group II '5-way CG'] /offset=0 /length=317 /full_length=317
DFSGDVLFYFSGHGTPTEVGGYLVTQDATIDDPGLPMNDLLTMANRSSAHSVLIITDCCY
SGDLGNPPISSRLRTQ*IQAQLREGVTILSASRPS
>JCVI_PEP_1131855395396 /read_id=HA8TPRT02I9822 /begin=1 /end=404 /simbegin=10 /simend=392 /maxend=405 /orientation=1 /5_prime_stop=0 /5_prime_loc=0 /3_prime_stop=0 /ttable=11 /frameshifts=3 /stops=0 /identity=53.5 /length=134 /prefix=ETY /postfix=RMSL /alignment=382;;2;;53.5;;HA8TPRT02I9822;;10;;392;;0;;gi|254457623|ref|ZP_05071051.1|;;326;;452;;0;;68;;86;;127;;0;;1;;405;;456;;1;;0;;BLASTX;;0;;0;;x;;3;;1e-26;;287;;3.9;;FSLQNIYSQLSDSKAAKVVAVVDSCFSGVTDGK/QFLKGVAATKIVAKKVTFNKEKMVVITAGNAHQYSNGYDKKGT\RLFSFFVMKNXLNGDTNIKDLYKNSKQETYDASLEEYG/MDETQDPQIDGNI;;FKLQNIYKSLSDSKAAKVVAFMDSCFSGGTDNE HLIKGVAAARMVPKKVTFDKSKMIVISAGSGTQYSNKYDDKAN RLFSYYLMRGLIKNNNDVQRLYDYIKSNVQDKSY-EMG ASYEQVPVYDGNI;;HA8TPRT02I9822 /offset=0 /length=405 /full_length=405;;gi|254457623|ref|ZP_05071051.1| caspase domain protein [Campylobacterales bacterium GD 1] >gi|207086415|gb|EDZ63699.1| caspase domain protein [Campylobacterales bacterium GD 1] /offset=0 /length=456 /full_length=456
ETYFSLQNIYSQLSDSKAAKVVAVVDSCFSGVTDGKQFLKGVAATKIVAKKVTFNKEKMV
VITAGNAHQYSNGYDKKGTRLFSFFVMKNXLNGDTNIKDLYKNSKQETYDASLEEYGMDE
TQDPQIDGNIRMSL
>JCVI_PEP_1131857065397 /read_id=HA8TPRT02I98YC /begin=1 /end=375 /simbegin=1 /simend=366 /maxend=376 /orientation=1 /5_prime_stop=0 /5_prime_loc=0 /3_prime_stop=0 /ttable=11 /frameshifts=1 /stops=0 /identity=38 /length=124 /prefix=0 /postfix=DDE /alignment=365;;0;;38;;HA8TPRT02I98YC;;1;;366;;0;;gi|158522016|ref|YP_001529886.1|;;287;;407;;0;;46;;73;;121;;0;;1;;376;;477;;0;;0;;BLASTX;;0;;0;;x;;1;;2e-18;;215;;3.89;;SKATKAGIYKALRHLSASAKPDESILIYYAGHGDLDRQYNDGWWIPVDAEAGNPITYLDNVQVQKAMRNMQARHVLLISDSCYSGTLFGRARTMPSVITD//VLFGLIQRKSRWGMTSGNKTP;;TNATRADILTAINAYRRKLNSQDNLLIYYAGHGWLDKDADQGYWLPVDATRENPILWVSNSAVTAEIRAIQAKHILVVADSCYSGKL-TRGLHITQKTPD YIARIVQKKARVVLSSGGLEP;;HA8TPRT02I98YC /offset=0 /length=376 /full_length=376;;gi|158522016|ref|YP_001529886.1| peptidase C14 caspase catalytic subunit p20 [Desulfococcus oleovorans Hxd3] >gi|158510842|gb|ABW67809.1| peptidase C14 caspase catalytic subunit p20 [Desulfococcus oleovorans Hxd3] /offset=0 /length=477 /full_length=477
SKATKAGIYKALRHLSASAKPDESILIYYAGHGDLDRQYNDGWWIPVDAEAGNPITYLDN
VQVQKAMRNMQARHVLLISDSCYSGTLFGRARTMPSVITDVLFGLIQRKSRWGMTSGNKT
PDDE
>JCVI_PEP_1131856439003 /read_id=HA8TPRT01A265Q /begin=0 /end=480 /simbegin=18 /simend=480 /maxend=481 /orientation=-1 /5_prime_stop=0 /5_prime_loc=0 /3_prime_stop=0 /ttable=11 /frameshifts=2 /stops=0 /identity=37.5 /length=159 /prefix=0 /postfix=FRSSAR /alignment=462;;0;;37.5;;HA8TPRT01A265Q;;18;;480;;1;;gi|254458874|ref|ZP_05072298.1|;;0;;165;;0;;62;;102;;165;;2;;0;;481;;443;;0;;0;;BLASTX;;0;;0;;x;;2;;2e-24;;269;;3.78;;LKNLLFITLLFTLVSAEAA---------QNRTALVIGNSDYAD---APLK/NPANDARDMASTLKQLGFDVIERINANQQQMEEAIDAFGRKLD//KKGVGLLYYAGHGIQSAGENYLIPVSASIDRETDLRYKAVNAGKILDEMGYANNGLNIAILDACRNNPLTRS;;MKNIVILILIFTVVLSANSDRALKMMKIEQRVALVIGNNNYDSDRLSKLK NPINDAKAMRDKLKTLGFQVYYGENLKVRDMDKELRSFSSKLR NGGVGLFFFAGHGVESQGKNYLMGKDSNLVDKLDIAYESLELDKVIEAMKNSGNRLSIVLLDACRNDPFSRS;;HA8TPRT01A265Q /offset=0 /length=481 /full_length=481;;gi|254458874|ref|ZP_05072298.1| peptidase C14, caspase catalytic subunit p20 [Campylobacterales bacterium GD 1] >gi|207084640|gb|EDZ61928.1| peptidase C14, caspase catalytic subunit p20 [Campylobacterales bacterium GD 1] /offset=0 /length=443 /full_length=443
LKNLLFITLLFTLVSAEAAQNRTALVIGNSDYADAPLKNPANDARDMASTLKQLGFDVIE
RINANQQQMEEAIDAFGRKLDKKGVGLLYYAGHGIQSAGENYLIPVSASIDRETDLRYKA
VNAGKILDEMGYANNGLNIAILDACRNNPLTRSFRSSAR
>JCVI_PEP_metagenomic.orf.1131721212718.1 /orf_id=JCVI_ORF_metagenomic.orf.1131721212717.1 /read_id=HA8TPRT02IJEXD /begin=0 /end=455 /orientation=-1 /5_prime_stop=0 /5_prime_loc=NA /3_prime_stop=0 /ttable=11 /length=455 /read_defline=""
TVYKTSVDDVFILYMAGHGVTSVKDGLYYFLPYGITNTSSNGLINSAISVNDIKHQLGKI
SANKSLILLDTCYSGGAIETLTSRGLEQRAALERLSYATGRNYIVASSKKQVAYEGYKNH
GVFTYSVLEAFDKAYFGNDTTLTVTSLASFIX
>JCVI_PEP_metagenomic.orf.1131721358436.1 /orf_id=JCVI_ORF_metagenomic.orf.1131721358435.1 /read_id=HA8TPRT02F9VRB /begin=0 /end=183 /orientation=-1 /5_prime_stop=0 /5_prime_loc=NA /3_prime_stop=0 /ttable=11 /length=183 /read_defline=""
GTKRGEYKALVIGINDYKDPKIPDLETPISDAKAIAKVLEGKYGFKVQLLLNRAATREAI
Y
>JCVI_PEP_metagenomic.orf.1131726135419.1 /orf_id=JCVI_ORF_metagenomic.orf.1131726135418.1 /read_id=HA8TPRT01COG37 /begin=1 /end=389 /orientation=1 /5_prime_stop=0 /5_prime_loc=NA /3_prime_stop=0 /ttable=11 /length=388 /read_defline=""
DDTNFRKNVSNKLEQAGNETFNDLHILAIAVNKYKDKDLQLNYSINDATQMLKTIQDVAK
PLFKKVHTYELFDSKVTKENIKQAFKDIKSKRDDVFLLYIAGHGITDQYNGNYYYIPYDF
INKDDDKAVX
>JCVI_PEP_metagenomic.orf.1131710649388.1 /orf_id=JCVI_ORF_metagenomic.orf.1131710649387.1 /read_id=HA8TPRT02HWSGU /begin=0 /end=412 /orientation=1 /5_prime_stop=0 /5_prime_loc=NA /3_prime_stop=0 /ttable=11 /length=412 /read_defline=""
SVQASRGSSGLARMNAPSGSLLSYSTSPGATASDGSGRNSPFTKHFIINMKVSGLTIEQV
FKRVRIGVEKETEGDQTPWEVSSLKGDFYFLQGATPTAPVSSESNGNQALDLAYWTTIQS
STDPTVFNSYLSKFPYRX
>JCVI_PEP_metagenomic.orf.1131728710720.1 /orf_id=JCVI_ORF_metagenomic.orf.1131728710719.1 /read_id=HA8TPRT01DLULR /begin=0 /end=425 /orientation=-1 /5_prime_stop=0 /5_prime_loc=NA /3_prime_stop=0 /ttable=11 /length=425 /read_defline=""
TVYSRLALRHRGGPVRNGLATRRLLRYTIVAIVGQLTFNACDAPESPPFAVTSGAVVFAP
ETTADGRLSPDLTLYSRSLALVIGVDRYAHLPALHSAERDAVAMAKTLKNRGFSVMLLLG
KQATRARIAALLGDRLPKVSQV
>JCVI_PEP_metagenomic.orf.1131726147915.1 /orf_id=JCVI_ORF_metagenomic.orf.1131726147914.1 /read_id=HA8TPRT01CNQZZ /begin=2 /end=395 /orientation=1 /5_prime_stop=0 /5_prime_loc=NA /3_prime_stop=0 /ttable=11 /length=393 /read_defline=""
PYFCPLDAELSDKTTLISLNWLYDQLKYDKQTGEGCRARAKLLIVDACRKDPETSIRRNS
SGPKLASLTRPQLAEPPAGVVALSSCAEGQEAMEHDPLKLRFFFYHVLKGKADGDEDRNV
TLDEVIAYTKA
>JCVI_PEP_metagenomic.orf.1131726522041.1 /orf_id=JCVI_ORF_metagenomic.orf.1131726522040.1 /read_id=HA8TPRT02FZAUE /begin=0 /end=373 /orientation=-1 /5_prime_stop=0 /5_prime_loc=NA /3_prime_stop=0 /ttable=11 /length=373 /read_defline=""
VMVRACIAALIFALAAPAYGAPLPDIDEPLRAGARAPRDTAVVVGIQDYTHIADVPWATR
DAQAFYRLLIYTLGLSASRVRLLDQGASHEMIRDALAQAAEQAGGEGRVWFYFAGHGAAS
SRDGX
>JCVI_PEP_metagenomic.orf.1131729492236.1 /orf_id=JCVI_ORF_metagenomic.orf.1131729492235.1 /read_id=HA8TPRT01ATYDG /begin=0 /end=480 /orientation=-1 /5_prime_stop=0 /5_prime_loc=NA /3_prime_stop=0 /ttable=11 /length=480 /read_defline=""
SAAACVTWRRWLKAETRSCLFLRPWRDTNGRGYIVPVDGDRENAIPLDWIKNQLADSQAA
RTVFILDACHSGAAKGVNGISSDMKAGGKVVMLLSCRKDQVSWPDDAVGHSVFTHYLLEG
LRGKAAGKDRKVTAAELHDYVRKRVKSWTFANQKPLQSPV
>JCVI_PEP_metagenomic.orf.1131729493514.1 /orf_id=JCVI_ORF_metagenomic.orf.1131729493513.1 /read_id=HA8TPRT02GU76S /begin=2 /end=378 /orientation=1 /5_prime_stop=0 /5_prime_loc=NA /3_prime_stop=0 /ttable=11 /length=376 /read_defline=""
ANKARLNQELGRLKELAVTESSILFSFHGHGGPHGFSIGGQVYSPEDLYKRLNRIRSEKI
GVIIEACHSGVFLTDENKEKMGPGISVLTASGETQYAEETRAYSLESEGDDAEPRYTGRM
TKDIRX
>JCVI_PEP_metagenomic.orf.1131729592662.1 /orf_id=JCVI_ORF_metagenomic.orf.1131729592661.1 /read_id=HA8TPRT02GME15 /begin=0 /end=334 /orientation=-1 /5_prime_stop=0 /5_prime_loc=NA /3_prime_stop=0 /ttable=11 /length=334 /read_defline=""
RILARPVTATTAAIPRPNDVAVVIGIEDYDHLVDVPGATDSAIAWHRWLEQGLGMPALNL
HLLVGSEATAQAMAAAVTEAALDAGPEAAFWFVFVGQASPSCDGSDVLFFQX
>JCVI_PEP_metagenomic.orf.1131728041364.1 /orf_id=JCVI_ORF_metagenomic.orf.1131728041363.1 /read_id=HA8TPRT01BECJZ /begin=1 /end=462 /orientation=1 /5_prime_stop=0 /5_prime_loc=NA /3_prime_stop=0 /ttable=11 /length=461 /read_defline=""
VHVETVLDKEATRDGIGRAFAKLAKQVKSHDVFILYMAGHGLALDGTYYFIPQELVFRNE
DSVRKNGLDEFKLQALLASIPALKSLVLMDTCNSGAFTLAAARGLAEKTAMDKLMRSTGR
AFISASSKSQVALEGYEGHGVFTYALLTALQYTV
>JCVI_PEP_metagenomic.orf.1131728118296.1 /orf_id=JCVI_ORF_metagenomic.orf.1131728118295.1 /read_id=HA8TPRT02HBFX7 /begin=0 /end=391 /orientation=-1 /5_prime_stop=0 /5_prime_loc=NA /3_prime_stop=0 /ttable=11 /length=391 /read_defline=""
TAEEITRSMDADDLSFFYFCLGDGVSHEGRHLLLCPEARYSRIQYLQQTVPIDLLKDVTA
REGLNRVFILDACRNDLLKKRAGAVSGLENERGLRDIVSSNSTNQEGSLGILCSCSEQQT
AGEISSLKQGX
>JCVI_PEP_metagenomic.orf.1131725811283.1 /orf_id=JCVI_ORF_metagenomic.orf.1131725811282.1 /read_id=HA8TPRT02GR1VQ /begin=0 /end=166 /orientation=-1 /5_prime_stop=0 /5_prime_loc=NA /3_prime_stop=0 /ttable=11 /length=166 /read_defline=""
XVDFGRYFALVIGNNEYENFPSLKTAVTDAEQIAQVLKTKYGFDTRLITNADRYTX
>JCVI_PEP_metagenomic.orf.1131725874549.1 /orf_id=JCVI_ORF_metagenomic.orf.1131725874548.1 /read_id=HA8TPRT02IA37R /begin=0 /end=329 /orientation=1 /5_prime_stop=0 /5_prime_loc=NA /3_prime_stop=0 /ttable=11 /length=329 /read_defline=""
GRYGFEHTKTVAVNLQKVGRGGALDDTRSMPLTIGRYHGLLIGVNEYDGVISDLTYPLFD
IYRLKGILTGEYTFEEKDIKLLANPTQQEIIDELERLRKIVEPNDSVLIX
>JCVI_PEP_metagenomic.orf.1131726835548.1 /orf_id=JCVI_ORF_metagenomic.orf.1131726835547.1 /read_id=HA8TPRT02FW71K /begin=1 /end=463 /orientation=1 /5_prime_stop=0 /5_prime_loc=NA /3_prime_stop=TAA /ttable=11 /length=462 /read_defline=""
STSRGLKKMNAPVGSIVAYSTGPGSVAADGGGRNGVYTSALLNHLTTPGLPIEQMFKNVR
RDVISATGQAQVPWESSSLTADFVFRTQGADRMKEMEPDEPRGSPTAVVTVNGEILTPAD
VAKQMKELADSPKVSTLTKNGGRHTSRADEITN*
>JCVI_PEP_metagenomic.orf.1131726902066.1 /orf_id=JCVI_ORF_metagenomic.orf.1131726902065.1 /read_id=HA8TPRT02HXTFQ /begin=2 /end=363 /orientation=1 /5_prime_stop=0 /5_prime_loc=NA /3_prime_stop=0 /ttable=11 /length=361 /read_defline=""
TFLAYSTAAGSVAADGDGRNSPYAKALIKAMQKPGISFENAFKQTSKRVQKVTHGKQIPF
TSTSVTGDFSFNPVAGQAFNVPDKEAELLYWKGVTDIDSADMYRNYLNKYAKGNFVQNIR
X
>JCVI_PEP_metagenomic.orf.1131728981086.1 /orf_id=JCVI_ORF_metagenomic.orf.1131728981085.1 /read_id=HA8TPRT01A46KC /begin=0 /end=420 /orientation=-1 /5_prime_stop=0 /5_prime_loc=NA /3_prime_stop=0 /ttable=11 /length=420 /read_defline=""
GYDFGLSKSTVQKYRCLAIRNPCFWRISQGEGIMRIRTNLFSTITPVASCFASVLPGGNS
GGIQGHSTKSGEQEQRLALLIGNSHYTYGGSLDNPVNDVRAIKKALEGLGFTVMKYEDCS
QKAMKRAMDEFGRNLKGKDV
>JCVI_PEP_metagenomic.orf.1131703563494.1 /orf_id=JCVI_ORF_metagenomic.orf.1131703563493.1 /read_id=HA8TPRT02JNHTP /begin=0 /end=386 /orientation=-1 /5_prime_stop=0 /5_prime_loc=NA /3_prime_stop=0 /ttable=11 /length=386 /read_defline=""
ALCACVFALLPGHRRRXGAGXVDWTVAVDRSMAPRKLALLIGVSTYDDPLFTPLSFARAD
AEAMADVLADPRFGGFDEIRSLTTQEDTTADAVEAALDALLDGAGPEDTVLVYVSGHGTL
GLDWQQQPX
>JCVI_PEP_metagenomic.orf.1131727752580.1 /orf_id=JCVI_ORF_metagenomic.orf.1131727752579.1 /read_id=HA8TPRT02HDM53 /begin=0 /end=420 /orientation=-1 /5_prime_stop=TAG /5_prime_loc=435 /3_prime_stop=0 /ttable=11 /length=420 /read_defline=""
LNPTFDGVKREANSNLDFDDPRSSQSEFTMYSSGNPMKHKTRDLALVLKQRVLPKGRARH
GLVIGIDKHVEKGFDLDCAVNDAQLIYELMVDPACGLFEKENVTMLLNEEATDKGIKQGL
TKLRKEARKDDTVWVYFAGH
>JCVI_PEP_metagenomic.orf.1131727753280.1 /orf_id=JCVI_ORF_metagenomic.orf.1131727753279.1 /read_id=HA8TPRT01C05NY /begin=0 /end=357 /orientation=-1 /5_prime_stop=0 /5_prime_loc=NA /3_prime_stop=0 /ttable=11 /length=357 /read_defline=""
TVYTDLNKDQINQKVREFSPLLKKADVGFFYFAGHGLQYNGVNYLVPVSYNITNEADIPR
EALSTNSILQKMDRAGNAVNIVILDACRNNPFAGSDQVAKRNLTIAENSSEVNSVDTAK
>JCVI_PEP_metagenomic.orf.1131728833016.1 /orf_id=JCVI_ORF_metagenomic.orf.1131728833015.1 /read_id=HA8TPRT01BWK4O /begin=0 /end=416 /orientation=1 /5_prime_stop=0 /5_prime_loc=NA /3_prime_stop=0 /ttable=11 /length=416 /read_defline=""
YAVVVGVSTYAHLPSELNLASGHGDASRVALALREEAGYADVRLITDAEATRERIESVLR
DELGPVVTAQDSLLFYFVGRGLGGDFDEPYLLVHETSAEDVQGTGWAIAELAASLPQWVQ
AGGYVIVRDAAHDARLGDL
>JCVI_PEP_metagenomic.orf.1131721423256.1 /orf_id=JCVI_ORF_metagenomic.orf.1131721422855.1 /read_id=HA8TPRT01B9U3Y /begin=0 /end=491 /orientation=-1 /5_prime_stop=0 /5_prime_loc=NA /3_prime_stop=0 /ttable=11 /length=491 /read_defline=""
YIKISRKAGKDDLVVVFFSGHGAVDEKGRSYWVMHDTDITKLRATALPESDITELTDEIK
SSRLVMLIDSCYAASTAEVGGSKSLLDLKSLYPQFTGQGRVAITASKGDQLSVVIKDTQH
PGYGFSAFSWNIISGLKGDGDEDHDGVVTVSELWDYVKDRTEST
>JCVI_PEP_metagenomic.orf.1131721497652.1 /orf_id=JCVI_ORF_metagenomic.orf.1131721497651.1 /read_id=HA8TPRT02HHT42 /begin=0 /end=461 /orientation=-1 /5_prime_stop=0 /5_prime_loc=NA /3_prime_stop=0 /ttable=11 /length=461 /read_defline=""
TGTFGTDDNYRGRLFGMVRAGRSDVTVFYSGHGVPGLQDKRGYLLPVNADPDLAELNGYP
IDRLFANLAKLDARSVLVMLDACFSGESQGGVLLEAASGITVKIRPAEGSGGMTVLTASS
GDQLASWDTEAKRGLFTHHLLEGLEGKADTDRYG
>JCVI_PEP_metagenomic.orf.1131706354792.1 /orf_id=JCVI_ORF_metagenomic.orf.1131706354791.1 /read_id=HA8TPRT01AXEI6 /begin=0 /end=366 /orientation=-1 /5_prime_stop=TAA /5_prime_loc=399 /3_prime_stop=0 /ttable=11 /length=366 /read_defline=""
MLKNLLFITLLFTLVSAEAAQNRTALVIGNSDYADAPLKNPANDARDMASTLKQLGFDVI
ERINANQQQMEEAIDAFGRKLELKKGVGLLYYAGHGIQSAGENYLIPVSASIDRETDLRY
KA
>JCVI_PEP_metagenomic.orf.1131730260184.1 /orf_id=JCVI_ORF_metagenomic.orf.1131730260183.1 /read_id=HA8TPRT02I3XBG /begin=2 /end=374 /orientation=1 /5_prime_stop=0 /5_prime_loc=NA /3_prime_stop=0 /ttable=11 /length=372 /read_defline=""
IPADAEGGNPATYLDNVQVQKAMRSMKARHVLLISDSCYSGTLFGKARSLPPVIDDKYYL
SLYNEKSRWGMTSGNKTPVSDQGTAGHSVFAYQLIKELERNDKPFLSTQEIYTRIAPVIA
NNSE
>JCVI_PEP_metagenomic.orf.1131729768198.1 /orf_id=JCVI_ORF_metagenomic.orf.1131729768197.1 /read_id=HA8TPRT02I87FY /begin=0 /end=497 /orientation=-1 /5_prime_stop=0 /5_prime_loc=NA /3_prime_stop=0 /ttable=11 /length=497 /read_defline=""
TVLSLVIGNGDYTSLASLGGPRHDAALMTAAFVALGFETWSCEDLDHQAFTQVISAFRAH
ADQAELTAVYYSGHGVQLQDRNFLLPIDSSGPGSPMVELDGFLAALPGEQVLVFLDACRD
GGDLAAETKGAQPVLLSKGLARVEPRSGQLLSFAAAPGAVAFDQAX
>JCVI_PEP_metagenomic.orf.1131729768936.1 /orf_id=JCVI_ORF_metagenomic.orf.1131729768935.1 /read_id=HA8TPRT02GW0VF /begin=0 /end=376 /orientation=1 /5_prime_stop=0 /5_prime_loc=NA /3_prime_stop=0 /ttable=11 /length=376 /read_defline=""
PTSGREGKKDLAVVFGIESYKNIPGVSFAKRDAEWMKIYFENVLGIPEQQIYYKTNSDVG
QAEFSKVFSEDGWLDKRVKKGETNLYVYYAGHGAPDMKKNKAYLIPYDGDPNYASQTGYE
MDDIRX
>JCVI_PEP_metagenomic.orf.1131729853796.1 /orf_id=JCVI_ORF_metagenomic.orf.1131729853795.1 /read_id=HA8TPRT01BNSJB /begin=0 /end=436 /orientation=-1 /5_prime_stop=0 /5_prime_loc=NA /3_prime_stop=0 /ttable=11 /length=436 /read_defline=""
QQYCLCCLPVMVFAKQEQRLALLIGNSHYTHGGSLDNPVNDVRAVKKALEGLGFTVMKYE
DCSQKTMKRAMDKFGRKLKGRNVGLFFYAGHGVQVNGHNYLMPVDAKLDTEHQVEYDCVR
ADRVLANMEGAGSRTNIVILDACRDX
>JCVI_PEP_metagenomic.orf.1131729861636.1 /orf_id=JCVI_ORF_metagenomic.orf.1131729861635.1 /read_id=HAQD3ZU02IOCAM /begin=0 /end=408 /orientation=-1 /5_prime_stop=0 /5_prime_loc=NA /3_prime_stop=0 /ttable=11 /length=408 /read_defline=""
TINIGRRIGDDAHERLSLWMVLVATLVFVYSVIAWGQGRGITVKIRAENDPNAPVSESLQ
LYDNSYALVIGNDDYQAGWPKLSKAISDAQEIAGELEKRGFQVTFKKDLNSAGMQKALKE
FFALKGADPSARLFLW
>JCVI_PEP_metagenomic.orf.1131727046372.1 /orf_id=JCVI_ORF_metagenomic.orf.1131727046371.1 /read_id=HA8TPRT01BCHPY /begin=0 /end=309 /orientation=-1 /5_prime_stop=0 /5_prime_loc=NA /3_prime_stop=0 /ttable=11 /length=309 /read_defline=""
PYITEVAQEGDRIRGSYFTHALVTGLRGGADRSGDGRVTLNEAYDFAYSETLQTTERTLG
GAQHANYDIRLAGSGDLVLTDLAEVSASIVAESDLSGRLFVRD
>JCVI_PEP_metagenomic.orf.1131727058968.1 /orf_id=JCVI_ORF_metagenomic.orf.1131727058967.1 /read_id=HA8TPRT02HK72Q /begin=0 /end=469 /orientation=1 /5_prime_stop=0 /5_prime_loc=NA /3_prime_stop=0 /ttable=11 /length=469 /read_defline=""
QVTKVIDGNLRTMQTAVEVFIGKLQQTDEALVYYSGHGMQFRGGNYLVPVDAMLKTGADI
PYVMVNAQQILDNLQEVNGQGVNLLILDACRNSPFKSIGKNIIPGLASMRPRGSLVLYAT
SPGDTALGNATLRNSIYTHHLLRALRDPLRYQNSIFX
>JCVI_PEP_metagenomic.orf.1131727108334.1 /orf_id=JCVI_ORF_metagenomic.orf.1131727108333.1 /read_id=HA8TPRT01D4UA6 /begin=2 /end=383 /orientation=1 /5_prime_stop=0 /5_prime_loc=NA /3_prime_stop=0 /ttable=11 /length=381 /read_defline=""
NPYSRSFTSSDQDSAQRYRGSAQGLAKMNAPTGTLIAYATSPGSVASDGTGRNSPYTKHL
LEQMIVPGQKIEQTFKQVRTGVLQDTRSKQTPWEASSLTGDFTFAPGLITDDYEEDVDID
DEVIRKS
>JCVI_PEP_metagenomic.orf.1131727229388.1 /orf_id=JCVI_ORF_metagenomic.orf.1131727229387.1 /read_id=HA8TPRT01C3FBU /begin=0 /end=497 /orientation=-1 /5_prime_stop=0 /5_prime_loc=NA /3_prime_stop=0 /ttable=11 /length=497 /read_defline=""
RISNTFEAIGIGLGHIEGPSKTVEEQFIGPSRLPKLFVVTIGINTYKIVKLNLEYAVADA
SMVAHYFKRAGEIFSETTVVNIRNADATSEGIIKRLKKVLSDTQPQDTFVLFYAGHGMTL
GEEWLFIPHDLPYVSPEMITRSGISITKIRSLLLEAKAQRVMVLSX
>JCVI_PEP_metagenomic.orf.1131729890326.1 /orf_id=JCVI_ORF_metagenomic.orf.1131729890325.1 /read_id=HA8TPRT02G50LE /begin=1 /end=396 /orientation=1 /5_prime_stop=0 /5_prime_loc=NA /3_prime_stop=0 /ttable=11 /length=395 /read_defline=""
FKAMLINYMDVEEEDILTFINEDAMKSSLKYNLQGLFHELTEKDRLIFYYVGHGFHNGVT
NYLSTYDLHQSNVTETAISLREVLLDPFTRSKCQSALVFIDACATNIQDENSREVLSNIS
AHDLFEVEKYTV
>JCVI_PEP_metagenomic.orf.1131729910804.1 /orf_id=JCVI_ORF_metagenomic.orf.1131729910803.1 /read_id=HA8TPRT01CQU4B /begin=0 /end=468 /orientation=-1 /5_prime_stop=0 /5_prime_loc=NA /3_prime_stop=0 /ttable=11 /length=468 /read_defline=""
SKRRIFIETNPTDEQMRQALQRGVARVRSKGTLWVYYSGQGFVGDDGVPRILPTDVAPNG
RGQALSLPDLEAQLARSRAEQVVLIVDAPFDGSQRGEMQLGKPMPKELEWSTGESDRVVV
WVADTQGSGDIYAPAGHGVFTWLALGGLQGWADLDG
>JCVI_PEP_1131718593352 /oldId=HA8TPRT01BD226_1_324_- /frames=2 /score=1.375645
RIFTYESHETFVFSADYDFNXKVVYHFNEDTVFTSSSGEQVSSWYPEKKHSLYTYYFLKG
LKGSADMDENGSITAEEMQFYVNEEVGFMARKLNSREQTPGLQTMDK
>JCVI_PEP_1131718599947 /oldId=HA8TPRT02G10UZ_1_434_- /frames=2 /score=1.312509
LPDEVTKTPHIIPVDVSGTNLSSAIKLQDIYQKFARSGACKVTIFLMHALVGAREAGLLA
ARGVKIKPKQNVISGNLVVFSAGTEEQSALPYEDKQHGMFTYYLLKKLQESKGDITYVEL
SDYISKNVAIESLRVNQKEQDPT
>JCVI_PEP_1131718606931 /oldId=HA8TPRT01ELFAB_1_349_- /frames=2 /score=1.283065
YMLGAGSGRAILASARPDEESHILLGDQHSLFTKHLLAGLRGGVAGEDEFVRVFRLYEYV
QPKVTAHVAQPSTPAFKANLDDNFPVAFYKGGEQSGLPLAPAVKEEEFTYDVYIS
>JCVI_PEP_1131718607213 /oldId=HA8TPRT01DHL9A_1_326_+ /frames=2 /score=1.325580
NDDELNSNTGPFKENVTLFAMIDSCFSGSVLDLNINIWTXLNYDNYTENDKQLDTVGNVF
MISGCTDEQTSADAFINNKYSGAMTWSLLEALKESPNCKWRELIKSYT
>JCVI_PEP_1131718629358 /oldId=HA8TPRT01DM3J2_1_386_+ /frames=4 /score=1.335540
NIPSSKTLNNALAIIFGIEQYKNVAGVTFASRDAAVVSNYFETALGIPKKTEHLSINDDV
TKGEFDKVFSQGGWLEKRVKDDSDVYIFYAGHGAPLIDKKEAYLIPYDGDPNYPSQTGYS
LDQLYT
>JCVI_PEP_1131718630429 /oldId=HA8TPRT01C9U0N_1_324_- /frames=2 /score=1.334776
PYMNARSLFLFLYLVLLININITANEEKSKYALIIGVANYPKNTGWNPISSNNDVKILED
ALLRQGFLKENITIIMDDDAKQGIMNQLDILNNKVSTGDIVVIHFSG
>JCVI_PEP_1131718635396 /oldId=HA8TPRT01EMW74_1_471_- /frames=1 /score=1.222480
TVWREAGTMGDAMTGGSVMTARLAAWAALVALVLATPAFAAELPDLTKTNPTGATAPGDA
ALVVGIETYTFLPPADYARRDALVFDRWLEDYRGVADIVSLAGPTRDELLKQARLQADKA
AGGVLWIYFSGHGYAGADGGQVLVAVDAKQTADDI
>JCVI_PEP_1131718670449 /oldId=HA8TPRT01B21J2_1_501_- /frames=1 /score=1.342633
NMQTGRHSFFSQVLNESWVCRKENIVELYNEDATSGNIKTRLKYQGSRIKKTDRLFFFYA
GHGIPAQLQNGDPYLLAHDMDTAFASHDDDMKLTNIWKALTSSGQGEVVAFLDSCFSGKA
DNRWVYEGTAPGLLKRAKFDSLNANNLMVITAGNEQQFANYYPEKG
>JCVI_PEP_1131718673010 /oldId=HA8TPRT02ICXIH_1_384_- /frames=1 /score=1.212016
DENVVDEFWKYFAEKLERKTPSPRLKKFRSDNIPLLSVVNKSPHVTYGKKFIVTFGIDKY
IQWSPLNNAVNDSVSVLNKFKESFNFEGFNVSDGQVTKDNIEKIIKNDLPLQTNVNDLLV
ISFHGH
>JCVI_PEP_1131718683397 /oldId=HA8TPRT02JSQR5_1_505_- /frames=1 /score=1.345262
VGFLYGPNGNHVSQRSAPPPTDIAVIIGMQITKKQGKDIPNVKPAYSDAASFKEYAMTTL
GVREGNIIDMRDATGAQMNSVFGSETHQQGQLSDWVRKDTSNVYVYYAGHGAPGGSGGNS
YLIPSDADASRIEINGYGLKTLYSNLSLLPAKTVTVVLEACFSGASQ
>JCVI_PEP_1131718690107 /oldId=HA8TPRT01CZT17_1_493_- /frames=2 /score=1.186475
DEIRSLTTPEDDDRRRRRRPALDALLDGAGPEDTVLVYVSGHGTLGLDWQQQPELYLVAT
DTQADDLPRTALQVRELQDRIGDSAAKRRVLIIDACHHGAGKSKVAPETIARLRGIKGPV
QPILRTPESGFEAHLFASTFGLPALEDPALGHGVYTHYLLQAM
>JCVI_PEP_1131718694753 /oldId=HAQD3ZU02JQ1XC_1_458_- /frames=1 /score=1.366402
ISTSYHIQATAAEFLSPQTVAEQYGPTSGIAYWRQTTLLISSLMANTRDIKLVLKERVCP
PGRSRYGLVVGIDRYQDPRLDLKCAAADARLIHALMVDPDCGVFDGCNVELLIDEAATRV
GILKGLDGLRKKAGPEDTVWIYFAGHAVPED
>JCVI_PEP_1131718697551 /oldId=HA8TPRT01EQYMO_1_397_- /frames=1 /score=1.312379
PYIDRDNDELNDYLDEILCPTDLDWDYPLTDDDIRWVFAQKAEDVFLTFICDSCHSGTIT
KAIDFSSITPEHPDKPRYIKPPIDIKSREGVEPLPVHKIGVIDKNDRDIISQEHVLLSGC
RDDQTSADAYI
>JCVI_PEP_1131733710497 /oldId=HA8TPRT01DPEY5_1_415_+ /frames=4 /score=1.307220
DRKVFVASNECSITIKGTPAELADLRRGDKVELSYDSTREQNDVAAIDALRPVNENRFAI
VIGIQNYDDNTLSKLEWTASDAKLLHETLLIDTAADLTNTPADLVDETRVRIEQAIPDWL
GKSDIASEVVVFFAGH
>JCVI_PEP_1131733720235 /oldId=HA8TPRT01CMM70_1_481_- /frames=2 /score=1.182896
GVVFASPAARPLGPGLALLVAVADYPEDGGYKDLHADNDLGLVQAALRRQGFRKDDIAML
QDEDATRDGILTAIDTQLIQRAQPGDIAVLHYSGHGHQVTDDDGDELDGYDEVLVPWDAP
ASMEGGYHGERHLRDDDLGAALVVLRAKLGPDGQLLVTL
>JCVI_PEP_1131733723655 /oldId=HA8TPRT01DPQHY_1_388_+ /frames=9 /score=1.267514
GCIDDVHKIKMLIEKYGFIQSNITILTDETSIKPTAINILKGIGQLIISAYYKNQNIYSH
YSGHGTYVMDSSGDEKDNKDEALVIGLSNNGLITDDLLHDYFAYLPVEANASVYLIGHSG
TMLDI
>JCVI_PEP_1131733736262 /oldId=HA8TPRT02H8XKK_1_429_- /frames=3 /score=1.299521
LSLVSHYWLSINNDPTLNYLLKMVSVIDAEAMYKVLTEQYKFPHDNIRMLTDFRATRDNI
MERIEWLLEHDIPGDELVLHYSGHSSQVRDRDNDELNDYLDEILCPTDLDWDYPLTDDDI
RWVFAQKAEDVFQHLYATLVI
>JCVI_PEP_1131733750673 /oldId=HA8TPRT02HH7K8_1_356_+ /frames=2 /score=1.346680
DKDEEIRFFAAAIWILISLALAGVSICAERGIQVKRINDLNHESGQLGKYKALIIGINDY
KGPEIPDLDTAVNDATAVARVLKEKYGFKVQLLLEGAATREAIYKELRSLAASTEIY
>JCVI_PEP_1131733765350 /oldId=HA8TPRT01BMUWI_1_418_+ /frames=1 /score=1.295899
LANNSKSKNKIIILDSCHSGALGSPSIMGSNLSLLSEGLSVLTASRDNESAMENVFTPLV
VDALKGGAADLRGNITPGSLYAYVDEALGAWEQRPIFKTNVTSFASLRNIPPKIPFETMR
KITTYFQMPEAEHKLNPT
>JCVI_PEP_1131733774692 /oldId=HA8TPRT02HLZZZ_1_322_- /frames=4 /score=1.381799
RIYIIVETDATRGVNFLPYLVQDKDGKLQDYVKAWETDVFIYYSGHGAPSVEVKTDFVPV
DSDPAMVDVNGYALDLFYRKINALEAKSVTVVIDACFSGSSDQGM
>JCVI_PEP_1131733778366 /oldId=HA8TPRT02I2HUZ_1_254_+ /frames=2 /score=1.243162
QLFATTYGRPALEQETLEHGVYTAALLAALTDRFEEADLNGDLVVSVSEAHDYARDRTME
GTGESQIPMAFYRVVAELLILYT
>JCVI_PEP_1131722670702 /read_id=HA8TPRT02HLVLS /begin=0 /end=379 /simbegin=0 /simend=376 /maxend=377 /orientation=1 /5_prime_stop=0 /5_prime_loc=0 /3_prime_stop=0 /ttable=11 /frameshifts=6 /stops=0 /identity=51.2 /length=124 /prefix=0 /postfix=0 /alignment=376;;1;;51.2;;HA8TPRT02HLVLS;;0;;376;;0;;gi|242277621|ref|YP_002989750.1|;;68;;193;;0;;64;;89;;125;;1;;0;;377;;301;;0;;0;;BLASTX;;0;;0;;x;;6;;5e-22;;246;;3.92;;VTTLTDADQQQMGE/AIRSFTGSVSSGDTAL/FYFSGHGAQWEGVNYLIPLKMSIES/QDEFRYKAVPAEMVLDKLEKAGSTVNVIIL/DACRSN\SFKR-FKSLPSGLAQMNSPAGTL/IAYATAPGTAA;;VMVVKNADRNTMGR AIDDFGRKLKSYDVGL FYFSGHGLQVNGINYLCPLGMSVQG QSDVQYEAIDAGKVLAKMEDAGNSMNIVIL DACRNN PFKRSFRSMRNGLAQMDAPTGSF IAFATAPGKTA;;HA8TPRT02HLVLS /offset=0 /length=377 /full_length=377;;gi|242277621|ref|YP_002989750.1| peptidase C14 caspase catalytic subunit p20 [Desulfovibrio salexigens DSM 2638] >gi|242120515|gb|ACS78211.1| peptidase C14 caspase catalytic subunit p20 [Desulfovibrio salexigens DSM 2638] /offset=0 /length=301 /full_length=301
VTTLTDADQQQMGEAIRSFTGSVSSGDTALFYFSGHGAQWEGVNYLIPLKMSIESQDEFR
YKAVPAEMVLDKLEKAGSTVNVIILDACRSNSFKRFKSLPSGLAQMNSPAGTLIAYATAP
GTAA
>JCVI_PEP_1131718546522 /read_id=HA8TPRT01ATYDG /begin=0 /end=425 /simbegin=42 /simend=425 /maxend=482 /orientation=-1 /5_prime_stop=TGA /5_prime_loc=446 /3_prime_stop=0 /ttable=11 /frameshifts=1 /stops=0 /identity=28.5 /length=142 /prefix=0 /postfix=SWTFANQKPLQSPV /alignment=383;;2;;28.5;;HA8TPRT01ATYDG;;42;;425;;1;;gi|186683460|ref|YP_001866656.1|;;76;;222;;0;;42;;80;;147;;5;;1;;482;;1073;;0;;0;;BLASTX;;0;;0;;x;;1;;6e-09;;136;;3.65;;VFFSGHGV\-DTNGRGYIVPVDGD--------RENAIPLDWIKNQLADSQAARTVFILDACHSGA-AKGVNG-------ISSDMKAGGKVVMLLSCRKDQVSWPDDAVGHSVFTHYLLEGLRGKAAGKDRK--VTAAELHDYVRKRVK;;LYFSGHGI KDDRGRLYLATRNTSKTQQGELIRSTSVSANFIHDRMSESRSRRQVVILDSCFSGAFAEGMSAKDDGTIDIREQLGGEGRAV-LTSSTSTQYSFEQEGQDLSIYTRFLIEGIKSGEADRDQDEFISIDELHEYASQKVR;;HA8TPRT01ATYDG /offset=0 /length=482 /full_length=482;;gi|186683460|ref|YP_001866656.1| hypothetical protein Npun_R3273 [Nostoc punctiforme PCC 73102] >gi|186465912|gb|ACC81713.1| protein of unknown function DUF323 [Nostoc punctiforme PCC 73102] /offset=0 /length=1073 /full_length=1073
VFFSGHGVDTNGRGYIVPVDGDRENAIPLDWIKNQLADSQAARTVFILDACHSGAAKGVN
GISSDMKAGGKVVMLLSCRKDQVSWPDDAVGHSVFTHYLLEGLRGKAAGKDRKVTAAELH
DYVRKRVKSWTFANQKPLQSPV
>JCVI_PEP_1131732008289 /read_id=HAQD3ZU02F8YRF /begin=1 /end=326 /simbegin=1 /simend=326 /maxend=326 /orientation=-1 /5_prime_stop=0 /5_prime_loc=0 /3_prime_stop=0 /ttable=11 /frameshifts=1 /stops=0 /identity=72.4 /length=109 /prefix=0 /postfix=0 /alignment=325;;2;;72.4;;HAQD3ZU02F8YRF;;1;;326;;1;;gi|186681329|ref|YP_001864525.1|;;62;;171;;0;;79;;93;;109;;0;;0;;326;;633;;0;;0;;BLASTX;;0;;0;;x;;1;;1e-40;;407;;3.98;;SKENILSLLEELAATSWQPKDYLWLFFSGYGVNCKEQDYLMPVAGNPEQIPETGIEVRSLIHSLQGTGLNILLIFDINRAFGTQADAPVGQEIIELAE\KMQIGAIISCQ;;TKENILLLLEDLAATSWQPEDYLWLFFSGYGVNYKGKDYLMPAEGNPELVQETGIELRSLMQSLQLADLNVLLLLDINRAFGTQADAPVGEETIELAQ ELQLATILSCQ;;HAQD3ZU02F8YRF /offset=0 /length=326 /full_length=326;;gi|186681329|ref|YP_001864525.1| peptidase C14, caspase catalytic subunit p20 [Nostoc punctiforme PCC 73102] >gi|186463781|gb|ACC79582.1| peptidase C14, caspase catalytic subunit p20 [Nostoc punctiforme PCC 73102] /offset=0 /length=633 /full_length=633
SKENILSLLEELAATSWQPKDYLWLFFSGYGVNCKEQDYLMPVAGNPEQIPETGIEVRSL
IHSLQGTGLNILLIFDINRAFGTQADAPVGQEIIELAEKMQIGAIISCQ
>JCVI_PEP_1131733108713 /read_id=HA8TPRT02I34KH /begin=2 /end=479 /simbegin=2 /simend=422 /maxend=479 /orientation=-1 /5_prime_stop=0 /5_prime_loc=0 /3_prime_stop=0 /ttable=11 /frameshifts=3 /stops=1 /identity=40 /length=159 /prefix=IVVMSLTFFLNNTPAWAQP /postfix=0 /alignment=420;;2;;40;;HA8TPRT02I34KH;;2;;422;;1;;gi|116748003|ref|YP_844690.1|;;40;;180;;0;;56;;86;;140;;0;;0;;479;;554;;0;;0;;BLASTX;;1;;0;;x;;3;;6e-24;;265;;3.84;;EIRETVALIIGKLEI*KFPTLQPEYDAAGMAN/TLNHLGFDVIHRTNVTRRKFQQAIQ\GISDKIQGGGVGLFFY/SGHGLQVNGKNYLLPIGFKINNTTEIADETIEANLILQKMESAGNKMNIIILDACRNNPFIGSFSQS;;QAEQRTALVIGNGAYASAPLRNAVNDARTMGE TLKGLGFDVVEHENLNQKEMKKEIQ AFGQRLLKGGVGLFYY AGHGMQVNGRNYLIPVGAAIEHEKQVEYEAVDVGAVLTEMDYARNRLNIVILDACRDNPFARSFRSS;;HA8TPRT02I34KH /offset=0 /length=479 /full_length=479;;gi|116748003|ref|YP_844690.1| peptidase C14, caspase catalytic subunit p20 [Syntrophobacter fumaroxidans MPOB] >gi|116697067|gb|ABK16255.1| peptidase C14, caspase catalytic subunit p20 [Syntrophobacter fumaroxidans MPOB] /offset=0 /length=554 /full_length=554
IVVMSLTFFLNNTPAWAQPEIRETVALIIGKLEI*KFPTLQPEYDAAGMANTLNHLGFDV
IHRTNVTRRKFQQAIQGISDKIQGGGVGLFFYSGHGLQVNGKNYLLPIGFKINNTTEIAD
ETIEANLILQKMESAGNKMNIIILDACRNNPFIGSFSQS
>JCVI_PEP_1131717512772 /read_id=HAQD3ZU01C3FRT /begin=2 /end=493 /simbegin=2 /simend=493 /maxend=495 /orientation=-1 /5_prime_stop=0 /5_prime_loc=0 /3_prime_stop=0 /ttable=11 /frameshifts=2 /stops=0 /identity=53 /length=164 /prefix=0 /postfix=0 /alignment=491;;1;;53;;HAQD3ZU01C3FRT;;2;;493;;1;;gi|116748003|ref|YP_844690.1|;;61;;222;;0;;87;;108;;164;;0;;3;;495;;554;;2;;0;;BLASTX;;0;;0;;x;;2;;3e-35;;363;;3.9;;NPVNDATDVASTLKKL\\WFEVEVVTDANLRTFXKAIRRFGQNLKDRGGVGXFYYAGHGIQSQGKN/NLIPLEADIESEPDLKRHTLDVGDVLDQMGYAQNGLNIVILDACRNNPLARSFHRSGERGLVRMTNTPTGTFVAYSTAAGSVAADGDGRNSPYAQALIQA;;NAVNDARTMGETLKGL GFDVVEHENLNQKEMKKEIQAFGQRLL-KGGVGLFYYAGHGMQVNGRN YLIPVGAAIEHEKQVEYEAVDVGAVLTEMDYARNRLNIVILDACRDNPFARSF-RSSMQGLASM-NAPTGTIVAYATAPGAVANDGPGDHGVYTGELVKA;;HAQD3ZU01C3FRT /offset=0 /length=495 /full_length=495;;gi|116748003|ref|YP_844690.1| peptidase C14, caspase catalytic subunit p20 [Syntrophobacter fumaroxidans MPOB] >gi|116697067|gb|ABK16255.1| peptidase C14, caspase catalytic subunit p20 [Syntrophobacter fumaroxidans MPOB] /offset=0 /length=554 /full_length=554
NPVNDATDVASTLKKLWFEVEVVTDANLRTFXKAIRRFGQNLKDRGGVGXFYYAGHGIQS
QGKNNLIPLEADIESEPDLKRHTLDVGDVLDQMGYAQNGLNIVILDACRNNPLARSFHRS
GERGLVRMTNTPTGTFVAYSTAAGSVAADGDGRNSPYAQALIQA
>JCVI_PEP_1131731999585 /read_id=HA8TPRT01D2WWV /begin=1 /end=413 /simbegin=37 /simend=407 /maxend=415 /orientation=1 /5_prime_stop=0 /5_prime_loc=0 /3_prime_stop=0 /ttable=11 /frameshifts=1 /stops=0 /identity=50.4 /length=137 /prefix=LSCSCAGSQYGI /postfix=QT /alignment=370;;2;;50.4;;HA8TPRT01D2WWV;;37;;407;;0;;gi|153003745|ref|YP_001378070.1|;;132;;253;;0;;62;;85;;123;;0;;1;;415;;708;;0;;0;;BLASTX;;0;;0;;x;;1;;9e-25;;271;;3.63;;SRVQFAE/LRQRLLSLPSTVTIAILDACQAGAISRVKGAQPAADFSHNSVNDLNIAGVVVMASSSATELSQESGTLGASYFTHHLVVGLRGAADANSDGRVTIAEAYRYAYNHTLMSTVSTAVG;;ARVPYAE LRRWLEGLGADIRIAILDSCSSGAFTRGKGGLRAAPFLVDASS--RVSGQVILTSSSADEASQESDRVGASYFTHALVTGLRGAADASQDGKVTLSEVYQFAFEETLARTERTRGG;;HA8TPRT01D2WWV /offset=0 /length=415 /full_length=415;;gi|153003745|ref|YP_001378070.1| peptidase C14 caspase catalytic subunit p20 [Anaeromyxobacter sp. Fw109-5] >gi|152027318|gb|ABS25086.1| peptidase C14 caspase catalytic subunit p20 [Anaeromyxobacter sp. Fw109-5] /offset=0 /length=708 /full_length=708
LSCSCAGSQYGISRVQFAELRQRLLSLPSTVTIAILDACQAGAISRVKGAQPAADFSHNS
VNDLNIAGVVVMASSSATELSQESGTLGASYFTHHLVVGLRGAADANSDGRVTIAEAYRY
AYNHTLMSTVSTAVGQT
>JCVI_PEP_1131731393566 /read_id=HA8TPRT01CFI33 /begin=2 /end=430 /simbegin=2 /simend=406 /maxend=431 /orientation=-1 /5_prime_stop=0 /5_prime_loc=0 /3_prime_stop=0 /ttable=11 /frameshifts=1 /stops=0 /identity=50.3 /length=143 /prefix=IPEMLIAQ /postfix=0 /alignment=404;;1;;50.3;;HA8TPRT01CFI33;;2;;406;;1;;gi|242277621|ref|YP_002989750.1|;;29;;164;;0;;68;;97;;135;;0;;0;;431;;301;;0;;0;;BLASTX;;0;;0;;x;;1;;6e-35;;359;;3.86;;EERFALVIGNNDYEYATSLQNPVNDANAIAASLEDLG\FEVSHFTNLDQRSMKQEIDLFGEKLKGFEVGLFYYSGHGIQVNGYNYLIPIDANLSSEEDADYDCVNAGRVLTKMETSGAKTNIIILDACRNNPYEKS;;QKRLALLIGNSAYSKIGALKNPVNDVVAMNRSLKKAG FDVMVVKNADRNTMGRAIDDFGRKLKSYDVGLFYFSGHGLQVNGINYLCPLGMSVQGQSDVQYEAIDAGKVLAKMEDAGNSMNIVILDACRNNPFKRS;;HA8TPRT01CFI33 /offset=0 /length=431 /full_length=431;;gi|242277621|ref|YP_002989750.1| peptidase C14 caspase catalytic subunit p20 [Desulfovibrio salexigens DSM 2638] >gi|242120515|gb|ACS78211.1| peptidase C14 caspase catalytic subunit p20 [Desulfovibrio salexigens DSM 2638] /offset=0 /length=301 /full_length=301
IPEMLIAQEERFALVIGNNDYEYATSLQNPVNDANAIAASLEDLGFEVSHFTNLDQRSMK
QEIDLFGEKLKGFEVGLFYYSGHGIQVNGYNYLIPIDANLSSEEDADYDCVNAGRVLTKM
ETSGAKTNIIILDACRNNPYEKS
>JCVI_PEP_1131731393779 /read_id=HAQD3ZU01DAPO9 /begin=2 /end=358 /simbegin=2 /simend=310 /maxend=360 /orientation=-1 /5_prime_stop=0 /5_prime_loc=0 /3_prime_stop=0 /ttable=11 /frameshifts=2 /stops=0 /identity=52.4 /length=118 /prefix=NLALHYDNHHRITGH /postfix=0 /alignment=308;;1;;52.4;;HAQD3ZU01DAPO9;;2;;310;;1;;gi|116748003|ref|YP_844690.1|;;40;;141;;0;;54;;68;;103;;0;;1;;360;;554;;0;;0;;BLASTX;;0;;0;;x;;2;;5e-20;;229;;3.67;;RSQNRTALVIGNGSYTNGALSNPVNDASDMAGTLKKLGFKVELVANANRKTLLKAIHRLGDKLK\\KTVGGVGLFYYAGHGIQFQGKNF/LIPLAANIDGESDLNY;;QAEQRTALVIGNGAYASAPLRNAVNDARTMGETLKGLGFDVVEHENLNQKEMKKEIQAFGQRLL K--GGVGLFYYAGHGMQVNGRNY LIPVGAAIEHEKQVEY;;HAQD3ZU01DAPO9 /offset=0 /length=360 /full_length=360;;gi|116748003|ref|YP_844690.1| peptidase C14, caspase catalytic subunit p20 [Syntrophobacter fumaroxidans MPOB] >gi|116697067|gb|ABK16255.1| peptidase C14, caspase catalytic subunit p20 [Syntrophobacter fumaroxidans MPOB] /offset=0 /length=554 /full_length=554
NLALHYDNHHRITGHRSQNRTALVIGNGSYTNGALSNPVNDASDMAGTLKKLGFKVELVA
NANRKTLLKAIHRLGDKLKKTVGGVGLFYYAGHGIQFQGKNFLIPLAANIDGESDLNY
>JCVI_PEP_1131733101194 /read_id=HA8TPRT02HFZS7 /begin=0 /end=498 /simbegin=0 /simend=495 /maxend=498 /orientation=1 /5_prime_stop=0 /5_prime_loc=0 /3_prime_stop=0 /ttable=11 /frameshifts=3 /stops=0 /identity=71.3 /length=165 /prefix=0 /postfix=R /alignment=495;;0;;71.3;;HA8TPRT02HFZS7;;0;;495;;0;;gi|186681329|ref|YP_001864525.1|;;77;;241;;0;;117;;138;;164;;0;;0;;498;;633;;0;;0;;BLASTX;;0;;0;;x;;3;;1e-62;;599;;4.05;;SWQPKDYLWLFFSGYGVNCKEQDYLMPVAGNPEQIPETGIEVRSLIHSLQGTGLNILLIFDINRAFGTQADAPVGQEIIELAEKMQIGAIISCQPDEFSHESTELGHSFFTAALLEALSSG/KGYNFADLAAYLTYLTPKLCQHHWRPVQ/NPVTVIPSLSL/IILP;;SWQPEDYLWLFFSGYGVNYKGKDYLMPAEGNPELVQETGIELRSLMQSLQLADLNVLLLLDINRAFGTQADAPVGEETIELAQELQLATILSCQPEQFSHESSELGHGFFTAALLEALRSG NGSNLSDLESYLSLLMPKLCHHHWRPVQ NPATIIPSRAQ IILP;;HA8TPRT02HFZS7 /offset=0 /length=498 /full_length=498;;gi|186681329|ref|YP_001864525.1| peptidase C14, caspase catalytic subunit p20 [Nostoc punctiforme PCC 73102] >gi|186463781|gb|ACC79582.1| peptidase C14, caspase catalytic subunit p20 [Nostoc punctiforme PCC 73102] /offset=0 /length=633 /full_length=633
SWQPKDYLWLFFSGYGVNCKEQDYLMPVAGNPEQIPETGIEVRSLIHSLQGTGLNILLIF
DINRAFGTQADAPVGQEIIELAEKMQIGAIISCQPDEFSHESTELGHSFFTAALLEALSS
GKGYNFADLAAYLTYLTPKLCQHHWRPVQNPVTVIPSLSLIILPR
>JCVI_PEP_1131733106117 /read_id=HA8TPRT01EEC64 /begin=1 /end=493 /simbegin=1 /simend=490 /maxend=492 /orientation=1 /5_prime_stop=0 /5_prime_loc=0 /3_prime_stop=0 /ttable=11 /frameshifts=3 /stops=0 /identity=39.5 /length=162 /prefix=0 /postfix=0 /alignment=489;;1;;39.5;;HA8TPRT01EEC64;;1;;490;;0;;gi|254458874|ref|ZP_05072298.1|;;51;;203;;0;;64;;105;;162;;0;;2;;492;;443;;1;;0;;BLASTX;;0;;0;;x;;3;;3e-27;;294;;3.85;;PLNDARLMRDTLKKSGFSILYKENAEIKDMKIFSKNLTHKIHKGDLGFFYFAGHSVNVDGKNYLVGIDASLDNKVXISHEA/IPLNNIIKKMRS/SRDRLNVIISDTCRNTITKSAFW/NNHFGRGVGKGLLSLANTEGIYIAYSTATTEIVRDGEKGSHGILTE;;PINDAKAMRDKLKTLGFQVYYGENLKVRDMDKELRSFSSKLRNGGVGLFFFAGHGVESQGKNYLMGKDSNLVDKLDIAYES LELDKVIEAMKN SGNRLSIVLLDACR--------- NDPFSRSGGGGLAKVDNAKGMFIAYATSPGDVASDG-SGKHGVFTE;;HA8TPRT01EEC64 /offset=0 /length=492 /full_length=492;;gi|254458874|ref|ZP_05072298.1| peptidase C14, caspase catalytic subunit p20 [Campylobacterales bacterium GD 1] >gi|207084640|gb|EDZ61928.1| peptidase C14, caspase catalytic subunit p20 [Campylobacterales bacterium GD 1] /offset=0 /length=443 /full_length=443
PLNDARLMRDTLKKSGFSILYKENAEIKDMKIFSKNLTHKIHKGDLGFFYFAGHSVNVDG
KNYLVGIDASLDNKVXISHEAIPLNNIIKKMRSSRDRLNVIISDTCRNTITKSAFWNNHF
GRGVGKGLLSLANTEGIYIAYSTATTEIVRDGEKGSHGILTE
>JCVI_PEP_1131717523217 /read_id=HA8TPRT02I84BB /begin=2 /end=472 /simbegin=2 /simend=472 /maxend=473 /orientation=-1 /5_prime_stop=0 /5_prime_loc=0 /3_prime_stop=0 /ttable=11 /frameshifts=3 /stops=2 /identity=45.2 /length=157 /prefix=0 /postfix=0 /alignment=470;;1;;45.2;;HA8TPRT02I84BB;;2;;472;;1;;gi|254458874|ref|ZP_05072298.1|;;1;;158;;0;;72;;110;;159;;1;;2;;473;;443;;0;;0;;BLASTX;;2;;0;;x;;3;;3e-30;;319;;3.83;;KNITIIFFFLFSITLQAN//S*EHR*KKEKGKQRVALIIGNNNYAN--LVHLK\NPLNDARLMRDTLKKSGFSILYKENAEIKDMKNLLKKFAHKIHKGDLGFFYFAGHSVNVDG\KNYLVGIDASLDNKVYISHEAIPLNNIIKKMRSSRDRLNVIISDTCR;;KNI-VILILIFTVVLSAN S-DRALKMMKIEQRVALVIGNNNYDSDRLSKLK NPINDAKAMRDKLKTLGFQVYYGENLKVRDMDKELRSFSSKLRNGGVGLFFFAGHGVESQG KNYLMGKDSNLVDKLDIAYESLELDKVIEAMKNSGNRLSIVLLDACR;;HA8TPRT02I84BB /offset=0 /length=473 /full_length=473;;gi|254458874|ref|ZP_05072298.1| peptidase C14, caspase catalytic subunit p20 [Campylobacterales bacterium GD 1] >gi|207084640|gb|EDZ61928.1| peptidase C14, caspase catalytic subunit p20 [Campylobacterales bacterium GD 1] /offset=0 /length=443 /full_length=443
KNITIIFFFLFSITLQANS*EHR*KKEKGKQRVALIIGNNNYANLVHLKNPLNDARLMRD
TLKKSGFSILYKENAEIKDMKNLLKKFAHKIHKGDLGFFYFAGHSVNVDGKNYLVGIDAS
LDNKVYISHEAIPLNNIIKKMRSSRDRLNVIISDTCR
>JCVI_PEP_1131732020017 /read_id=HA8TPRT01ATJWN /begin=2 /end=487 /simbegin=2 /simend=484 /maxend=484 /orientation=1 /5_prime_stop=0 /5_prime_loc=0 /3_prime_stop=0 /ttable=11 /frameshifts=1 /stops=0 /identity=49.6 /length=161 /prefix=0 /postfix=0 /alignment=482;;1;;49.6;;HA8TPRT01ATJWN;;2;;484;;0;;gi|116748003|ref|YP_844690.1|;;80;;235;;0;;80;;116;;161;;0;;2;;484;;554;;0;;0;;BLASTX;;0;;0;;x;;1;;2e-39;;398;;3.87;;VLHRTNLDRKSFRAAIREFGEEIDNGGVGLFFYAGHGLQVNGKNYLVPIGADIEKENEIPDEAIEADLILRKMADAKNRMNIVILDACRNNPFAGGSRAFGGGRSQGGGLAQMDAPSGSLISYSTSPGATASDGHSRNSPFTS\FLLSNIKIPGLMIEQVFK;;VVEHENLNQKEMKKEIQAFGQRLLKGGVGLFYYAGHGMQVNGRNYLIPVGAAIEHEKQVEYEAVDVGAVLTEMDYARNRLNIVILDACRDNPFA---RSF---RSSMQGLASMNAPTGTIVAYATAPGAVANDGPGDHGVYTG ELVKAMEAPGLRIEDVFK;;HA8TPRT01ATJWN /offset=0 /length=484 /full_length=484;;gi|116748003|ref|YP_844690.1| peptidase C14, caspase catalytic subunit p20 [Syntrophobacter fumaroxidans MPOB] >gi|116697067|gb|ABK16255.1| peptidase C14, caspase catalytic subunit p20 [Syntrophobacter fumaroxidans MPOB] /offset=0 /length=554 /full_length=554
VLHRTNLDRKSFRAAIREFGEEIDNGGVGLFFYAGHGLQVNGKNYLVPIGADIEKENEIP
DEAIEADLILRKMADAKNRMNIVILDACRNNPFAGGSRAFGGGRSQGGGLAQMDAPSGSL
ISYSTSPGATASDGHSRNSPFTSFLLSNIKIPGLMIEQVFK
>JCVI_PEP_1131733120205 /read_id=HA8TPRT02HTJPA /begin=0 /end=395 /simbegin=57 /simend=308 /maxend=396 /orientation=-1 /5_prime_stop=0 /5_prime_loc=0 /3_prime_stop=0 /ttable=11 /frameshifts=1 /stops=0 /identity=33.7 /length=132 /prefix=PYIRCLSVAVMGLLSLVGLVTSVQAAKPK /postfix=RGKHFQLGKEALAFREILQ /alignment=251;;2;;33.7;;HA8TPRT02HTJPA;;57;;308;;1;;gi|153003745|ref|YP_001378070.1|;;37;;123;;0;;29;;50;;86;;1;;0;;396;;708;;0;;0;;BLASTX;;0;;0;;x;;1;;4e-09;;136;;3.49;;IQRIALVIGHNKGNKDLKPLRYAQRDARKLASIIQQLGGYRSDQVILLISPTREK\VRRSMSRIRKLASRLSK--QSVFLFYYSGHA;;VRRLAIVAGANDGGASRPRLRYAISDAERVSRVLQQMGGVAGEDTIVLLDPGEAR LRSALEELRSRVERARRGGRTEVLFYYSGHS;;HA8TPRT02HTJPA /offset=0 /length=396 /full_length=396;;gi|153003745|ref|YP_001378070.1| peptidase C14 caspase catalytic subunit p20 [Anaeromyxobacter sp. Fw109-5] >gi|152027318|gb|ABS25086.1| peptidase C14 caspase catalytic subunit p20 [Anaeromyxobacter sp. Fw109-5] /offset=0 /length=708 /full_length=708
PYIRCLSVAVMGLLSLVGLVTSVQAAKPKIQRIALVIGHNKGNKDLKPLRYAQRDARKLA
SIIQQLGGYRSDQVILLISPTREKVRRSMSRIRKLASRLSKQSVFLFYYSGHARGKHFQL
GKEALAFREILQ
>JCVI_PEP_1131717530790 /read_id=HAQD3ZU02FQGQ2 /begin=2 /end=353 /simbegin=2 /simend=341 /maxend=353 /orientation=-1 /5_prime_stop=0 /5_prime_loc=0 /3_prime_stop=0 /ttable=11 /frameshifts=2 /stops=0 /identity=51.3 /length=117 /prefix=TVYN /postfix=0 /alignment=339;;2;;51.3;;HAQD3ZU02FQGQ2;;2;;341;;1;;gi|242277621|ref|YP_002989750.1|;;31;;144;;0;;58;;79;;113;;0;;0;;353;;301;;0;;0;;BLASTX;;0;;0;;x;;2;;1e-26;;285;;3.73;;RLALLIGNGNYEHAGNLANPINDVRAIKSVLEQLGFAVFKYENCSQTTMKRAIDDFGK\ELKDKDVGLFFY/AGHGVQVKGYNYLVPINAKLENENDAEYDCVRAGRILAKMESA;;RLALLIGNSAYSKIGALKNPVNDVVAMNRSLKKAGFDVMVVKNADRNTMGRAIDDFGR KLKSYDVGLFYF SGHGLQVNGINYLCPLGMSVQGQSDVQYEAIDAGKVLAKMEDA;;HAQD3ZU02FQGQ2 /offset=0 /length=353 /full_length=353;;gi|242277621|ref|YP_002989750.1| peptidase C14 caspase catalytic subunit p20 [Desulfovibrio salexigens DSM 2638] >gi|242120515|gb|ACS78211.1| peptidase C14 caspase catalytic subunit p20 [Desulfovibrio salexigens DSM 2638] /offset=0 /length=301 /full_length=301
TVYNRLALLIGNGNYEHAGNLANPINDVRAIKSVLEQLGFAVFKYENCSQTTMKRAIDDF
GKELKDKDVGLFFYAGHGVQVKGYNYLVPINAKLENENDAEYDCVRAGRILAKMESA
>JCVI_PEP_1131718577010 /read_id=HA8TPRT01A8GV1 /begin=2 /end=477 /simbegin=41 /simend=468 /maxend=479 /orientation=1 /5_prime_stop=0 /5_prime_loc=0 /3_prime_stop=0 /ttable=11 /frameshifts=1 /stops=0 /identity=33.3 /length=159 /prefix=PTSSEIEDALYEM /postfix=RGE /alignment=427;;0;;33.3;;HA8TPRT01A8GV1;;41;;468;;0;;gi|254459135|ref|ZP_05072557.1|;;782;;926;;0;;50;;79;;150;;2;;3;;479;;956;;0;;0;;BLASTX;;0;;0;;x;;1;;4e-13;;172;;3.67;;KQAGIQDTVMLFLAGHGVTTKCNDFIFLTRDAVRYDNGEYKMSSVLKWDTVREVFSYVNSRRIVFLYTCYSGGV-----DLTDMLKK--GYDANIAVFASSSGLQTSKESTRIGNGFFTHAILKGLGKNLPAD\\MDSRDGIVEITELATYV;;KEATSKDVVIVFIAGHGVNDDKGTYYFLSHDA----NLESLRRSAVKWTEIQDTMSNLPSKVILIADTCHSGNITGTRRDITSAIKSIVNSGSGSVIMTATTGSGYSYEKTEWGHGAFTKSFIDGLG-DMKAD YDS-DGTVTIKEIDLYV;;HA8TPRT01A8GV1 /offset=0 /length=479 /full_length=479;;gi|254459135|ref|ZP_05072557.1| caspase domain protein [Campylobacterales bacterium GD 1] >gi|207084028|gb|EDZ61318.1| caspase domain protein [Campylobacterales bacterium GD 1] /offset=0 /length=956 /full_length=956
PTSSEIEDALYEMKQAGIQDTVMLFLAGHGVTTKCNDFIFLTRDAVRYDNGEYKMSSVLK
WDTVREVFSYVNSRRIVFLYTCYSGGVDLTDMLKKGYDANIAVFASSSGLQTSKESTRIG
NGFFTHAILKGLGKNLPADMDSRDGIVEITELATYVRGE
>JCVI_PEP_1131718532283 /read_id=HAQD3ZU01DC912 /begin=1 /end=499 /simbegin=1 /simend=499 /maxend=500 /orientation=-1 /5_prime_stop=0 /5_prime_loc=0 /3_prime_stop=0 /ttable=11 /frameshifts=3 /stops=0 /identity=78.9 /length=166 /prefix=0 /postfix=0 /alignment=498;;1;;78.9;;HAQD3ZU01DC912;;1;;499;;1;;gi|254458874|ref|ZP_05072298.1|;;75;;241;;0;;131;;150;;166;;0;;0;;500;;443;;0;;0;;BLASTX;;0;;0;;x;;3;;6e-70;;662;;4;;LSVREMDKKL/RSFS/SKLSRGGVGLFFFAGHGVESNGRNYLMGKDSDLVTKSDIAYESLEL\NKVIESMKNSGNRLNIVLLDACRNDPFSRSGGGGLAKIDNARGMFIAYATSPGDVADDGSGNHGVFTQEILNNIDAKGMSLHNVFKNIKRDVYNKTNHSQRPWTHD;;LKVRDMDKEL RSFS SKLRNGGVGLFFFAGHGVESQGKNYLMGKDSNLVDKLDIAYESLEL DKVIEAMKNSGNRLSIVLLDACRNDPFSRSGGGGLAKVDNAKGMFIAYATSPGDVASDGSGKHGVFTEEILNHIDSEGVPIGRMFKKVKRGVYTKTNETQRPWTYD;;HAQD3ZU01DC912 /offset=0 /length=500 /full_length=500;;gi|254458874|ref|ZP_05072298.1| peptidase C14, caspase catalytic subunit p20 [Campylobacterales bacterium GD 1] >gi|207084640|gb|EDZ61928.1| peptidase C14, caspase catalytic subunit p20 [Campylobacterales bacterium GD 1] /offset=0 /length=443 /full_length=443
LSVREMDKKLRSFSSKLSRGGVGLFFFAGHGVESNGRNYLMGKDSDLVTKSDIAYESLEL
NKVIESMKNSGNRLNIVLLDACRNDPFSRSGGGGLAKIDNARGMFIAYATSPGDVADDGS
GNHGVFTQEILNNIDAKGMSLHNVFKNIKRDVYNKTNHSQRPWTHD
>JCVI_PEP_metagenomic.orf.1129754124838.1 /orf_id=JCVI_ORF_metagenomic.orf.1129754124837.1 /read_id=GLDFQNX01BL83L /begin=0 /end=437 /orientation=1 /5_prime_stop=0 /5_prime_loc=NA /3_prime_stop=0 /ttable=11 /length=437 /read_defline="length=437 xy=0546_1535 region=1 run=R_2010_07_30_13_57_49_"
IIAYAMADKNDLAVAACDKDVSNLLLRFERMGIPIHNHANAITLPPFTTKATFRFHVLCA
VKEAERDPGVTIIIYSGHGGRLPDDNGDEPHGWFERGYDSTLCFSDGQMRDDEVGELLSY
FPATEWVYFICDSCHSGSMFRGSLRV
>JCVI_PEP_1129738887852 /oldId=GLDFQNX01B4YLM_1_494_- /frames=1 /score=1.376981
IEKYRSVSTADFANRDASIFVDYATRALGIPTQNIRLLVDEKGGAAEILLTFKNWLPTRV
SKGKTDVYXFYSGHGLPSEDGNSLYFLPHEANRELLDRTAITQKELVDALQRASPKTVTM
FIDSCYSGQSRTGETLLASARPIAVTARQTSSFPSNFTVISAS
>JCVI_PEP_1129738889564 /oldId=GLDFQNX01A6ADM_1_499_- /frames=1 /score=1.362328
PTTRRLKVVLIMDTCFAGGYLDNIHDATPGSLAPDIHLFASSGEKEVAVRGRFTNAIINA
IRNTNFYSSALERIKSAFNTILVEQDWIQVPVYKTNIPTVAIKDGEKEQPRTRCDNGANN
FQGSFFYSGYNIKPKEVDRYYEAVNITPDALVEFLFGLVNDLDAK
>JCVI_PEP_1129738912839 /oldId=GLDFQNX01BHY3Z_1_490_- /frames=2 /score=1.310182
DKDVSNLLLRFERMGIPIHNHANAITLPPFTTKASFRFHVLCAVKEATRDPGVTIIIYSG
HGGRVPDDNGDEPHGWFERGYDSTLCFTDGQMRDDEWELLALFPATEWVYFVCDSCHSGS
MFRSAPRPVHRGFLFRHAEEITCRLGYFGGCQDKGYSDGLA
>JCVI_PEP_1129738914655 /oldId=GLDFQNX01EPRON_1_473_- /frames=4 /score=1.358079
DPGVTIIIYSGHGGAYRTDNGDEPHDWFDRGYDSTLCFTDGQMRDDEWELLAXFPATEWV
YFVCDSCHSGSMFRSAPETRARGFLFRHAEKITCRLGYFGGCQDKGYSDGLASGGAATLD
LCEMLDAALDGSNRFAFEGARALTIARGHNQIPTP
>JCVI_PEP_1129738993758 /oldId=GLDFQNX01ELO69_1_288_- /frames=1 /score=1.404795
FIMLWSKPEPAIMPQKKNKYALLVAINKYHPSLDSNLSGCLNDDSYLWNDLVNNYGFHPD
NIRRLLNEQATYNNILNYLRWLVDHENSELVFAF
>JCVI_PEP_1132560895349 /oldId=HKRBOSC01C18K9_1_527_- /frames=1 /score=1.286533
GLAEADIRWLGHGSDADEKPTRAALQAALAEGAWMGAQTDALLIYMVDHGRVSGGDGLFL
LSESESVRGTELDAWLDALQTARPGLSVVVVVESCFGGRVAGPLGQADGFSNRRLVFSSS
GADELAHLAANGLVSYSSMWWSAVAAGKSLQVAHQEAVAAMAGLQHPAPVRMEQA
>JCVI_PEP_1132560900769 /oldId=HKRBOSC01BIO5M_1_526_- /frames=3 /score=1.329327
LLIGMNYVYFPEVALNNAIKGINNDKTDFINMNGFTKKYSVLIEPSREKVLTTLNTILGS
SNLISELIIYYSGYGNGIIKTDMGFCVESGVIDNLAKQIMPADFVEIGQDELTNMLNNSC
CKTACIMDMCPYGNDDMLLKWSADINNHVNVITLCESDSHNTNKNQLIQSMLK
>JCVI_PEP_1132560938396 /oldId=HKRBOSC01C4V6L_1_607_+ /frames=3 /score=1.307325
KDRIITKFEKLVKSENIGVKKNENSSMGNFLSSLSSLFGTTTSYDSNEMYHEETSQISPS
YRYDVENINSYNSDHVDEIEEIYTDNDINKIPNKMFTHHGVKKALIIGINYSSNDVNDDD
LRGCLNDSYNIEKLLKGRCHFEQSHITKLNDMAASKHNIITELENSGIQSRHDIVKYGSV
FLVHGGGVYDFYEEANQKEF
>JCVI_PEP_1132560948943 /oldId=HKRBOSC01BUW1O_1_565_+ /frames=3 /score=1.361491
VKVRTKQNSGWVRAMFLKGDGARKAQVAALESGRSNKLQAVSTTGIRSIARASRHALIIG
VGEYSRPGISSLKGVKHDIKSAAQIARTMGVAPENITYLRDTDATAQNIRLAFRSMEKSM
RQGDRAFVYYSGHGTRWIDTSFDSNACTEGLLATDGQALTNREISRLLMPISRKAEKLMV
LLMPAI
>JCVI_PEP_1132560949556 /oldId=HKRBOSC01B54EJ_1_503_- /frames=3 /score=1.383831
TVSVGEPSKGDGTQNKVESFALNTYLKLDSKLATGSDVEQASLPQGNQRSPLIANGDYAH
FGKLPNPVSDAKLLVNSLQEIGFKVTLVQNASRESMLEALQNFQDSLKLSHAVALFHYGG
HGVQVDGRNYLIPADADIPDERKVTTRAVDLDEVMTTLDASGSCAN
>JCVI_PEP_1132558120142 /read_id=HKRBOSC01CI6DU /begin=2 /end=541 /simbegin=2 /simend=529 /maxend=541 /orientation=-1 /5_prime_stop=0 /5_prime_loc=0 /3_prime_stop=0 /ttable=11 /frameshifts=4 /stops=1 /identity=45.7 /length=179 /prefix=NTSD /postfix=0 /alignment=527;;1;;45.7;;HKRBOSC01CI6DU;;2;;529;;1;;gi|83311934|ref|YP_422198.1|;;125;;300;;0;;80;;110;;175;;0;;0;;541;;447;;0;;0;;BLASTX;;1;;0;;x;;4;;9e-34;;349;;3.89;;IKSLRVNSDEVDVTVDGRYNVRRFAQIGETQ/LKFIATDRFGNT*KTA/VSVFRDAVASTVKFPPLNPSNVRAPAGQ//NAVAIIIGVQDYRRVPKAEFANNDARLFYDYAVRGLG\VKPENIKLLLDHEADDVGILGALQNWLPLKACKGQTDVYVFYSGHGLPSDDGGSLYLLPHGVD;;ITSARINGTDVTVMPDGRFAVRRGVQLGDNV LQLTATDEWGQTSETT ISVNRQVAPDQSRLAALVPESLRGAPRP QSIAIIVGIQDYETLPKAEFAENDARRFYDYATNALG VPPDRVKLITGADARLITLRKALHNWSKPLIVRGQTEVFVFFAGHGLASEDGGELYLLPYDGD;;HKRBOSC01CI6DU /offset=0 /length=541 /full_length=541;;gi|83311934|ref|YP_422198.1| caspase domain-containing protein [Magnetospirillum magneticum AMB-1] >gi|82946775|dbj|BAE51639.1| Uncharacterized protein containing caspase domain [Magnetospirillum magneticum AMB-1] /offset=0 /length=447 /full_length=447
NTSDIKSLRVNSDEVDVTVDGRYNVRRFAQIGETQLKFIATDRFGNT*KTAVSVFRDAVA
STVKFPPLNPSNVRAPAGQNAVAIIIGVQDYRRVPKAEFANNDARLFYDYAVRGLGVKPE
NIKLLLDHEADDVGILGALQNWLPLKACKGQTDVYVFYSGHGLPSDDGGSLYLLPHGVD
>JCVI_PEP_1132559288094 /read_id=HKRBOSC01BT01I /begin=1 /end=551 /simbegin=1 /simend=548 /maxend=548 /orientation=1 /5_prime_stop=0 /5_prime_loc=0 /3_prime_stop=0 /ttable=11 /frameshifts=2 /stops=0 /identity=74.8 /length=183 /prefix=0 /postfix=0 /alignment=547;;2;;74.8;;HKRBOSC01BT01I;;1;;548;;0;;gi|91218678|ref|ZP_01255581.1|;;71;;254;;0;;137;;158;;183;;0;;0;;548;;308;;0;;0;;BLASTX;;0;;0;;x;;2;;1e-74;;701;;4;;GVSDYKETTARAAYADSDATVFKDYAIEKLGVPRDRIKTLVNDGADEKDMLLAVKRWLARASKRDKTDVYIFFAGHGLASDDGQKMYLLPFDGAPELLDDTAILRDRLFSDIASANPRSVTVFLDTCYSGTTRGTDMLIASRPIAIKALEQSIPDNFTVMTAARGDQ\TAKPLE\EAKHGMFSYF;;GVADYQRTPAKAAYADKDAQTFYDYAMLKLGIPAGNIKELVNTDANEAELRLAVKDWIARSTKQGQSDIYVFFAGHGLASDDGEKMYLLPVDGEPRLLDDTAISRARLFADISAANPRSVTVFLDTCYSGTTRGTDMLIASRPIAIRALEQSIPDNFTVMTAAAGDQ TAKPLE EAKHGMFSYF;;HKRBOSC01BT01I /offset=0 /length=548 /full_length=548;;gi|91218678|ref|ZP_01255581.1| hypothetical protein P700755_31140 [Psychroflexus torquis ATCC 700755] /offset=0 /length=308 /full_length=308
GVSDYKETTARAAYADSDATVFKDYAIEKLGVPRDRIKTLVNDGADEKDMLLAVKRWLAR
ASKRDKTDVYIFFAGHGLASDDGQKMYLLPFDGAPELLDDTAILRDRLFSDIASANPRSV
TVFLDTCYSGTTRGTDMLIASRPIAIKALEQSIPDNFTVMTAARGDQTAKPLEEAKHGMF
SYF
>JCVI_PEP_1132557468254 /read_id=HKRBOSC01E2WSU /begin=2 /end=255 /simbegin=2 /simend=252 /maxend=252 /orientation=1 /5_prime_stop=0 /5_prime_loc=0 /3_prime_stop=0 /ttable=11 /frameshifts=1 /stops=0 /identity=57.1 /length=83 /prefix=0 /postfix=0 /alignment=250;;0;;57.1;;HKRBOSC01E2WSU;;2;;252;;0;;gi|83311934|ref|YP_422198.1|;;202;;284;;0;;48;;62;;84;;1;;1;;252;;447;;0;;0;;BLASTX;;0;;0;;x;;1;;6e-20;;226;;3.84;;VAIIIGIQDYRRVPKAEFANNDARLFYDYAVR/ALGVKPENIKLLLDQEADDVGILGALQNW-LPLKKLARGQTDVYVFYSGHGL;;IAIIVGIQDYETLPKAEFAENDARRFYDYATN ALGVPPDRVKLITGADARLITLRKALHNWSKPL--IVRGQTEVFVFFAGHGL;;HKRBOSC01E2WSU /offset=0 /length=252 /full_length=252;;gi|83311934|ref|YP_422198.1| caspase domain-containing protein [Magnetospirillum magneticum AMB-1] >gi|82946775|dbj|BAE51639.1| Uncharacterized protein containing caspase domain [Magnetospirillum magneticum AMB-1] /offset=0 /length=447 /full_length=447
VAIIIGIQDYRRVPKAEFANNDARLFYDYAVRALGVKPENIKLLLDQEADDVGILGALQN
WLPLKKLARGQTDVYVFYSGHGL
>JCVI_PEP_metagenomic.orf.1131834430172.1 /orf_id=JCVI_ORF_metagenomic.orf.1131834430171.1 /read_id=HAQD3ZU02HSA2B /begin=0 /end=499 /orientation=-1 /5_prime_stop=0 /5_prime_loc=NA /3_prime_stop=0 /ttable=11 /length=499 /read_defline=""
YIVDMYTMSKKALLIGINYYDNPSVALKGCVNDVVNMRNMLIDAYGYNSENITVLRDDAI
NAVDKPTAANIVKQLGSIIAQSASLKEIWIHYSGHGSQISDINGDERDMKDEVIVPADYS
QVGLITDDIFFNIVKQSRCPTVLIFDSCNSGTVCDLMWNFNAVSATX
>JCVI_PEP_metagenomic.orf.1131834453240.1 /orf_id=JCVI_ORF_metagenomic.orf.1131834453239.1 /read_id=HAQD3ZU01B6XOC /begin=0 /end=426 /orientation=-1 /5_prime_stop=0 /5_prime_loc=NA /3_prime_stop=0 /ttable=11 /length=426 /read_defline=""
PYAHDGAILSNREISQVLQPIGSTADKLMVFYDACHSGGVVGEPMKTRSVRLGQTTLTPK
FTGAISPDKCSKPSNMRTRSLSGELGRAGLQKENVVFVAASRPSELSFDDPNSGGLATQS
FRDCLLGEAKDLDQSGAVSVAE
>JCVI_PEP_metagenomic.orf.1131839886860.1 /orf_id=JCVI_ORF_metagenomic.orf.1131839886759.1 /read_id=HAQD3ZU02J19V4 /begin=0 /end=384 /orientation=-1 /5_prime_stop=0 /5_prime_loc=NA /3_prime_stop=0 /ttable=11 /length=384 /read_defline=""
VRFIGNATYTTSPLANPVNDVRGMATALRKVGFTVIKHENLNFRQMREAVRDFGEKLSKD
HVGLFYYSGHGVQVDGKNYLIPVNSDIKYEDEVASSALDAEMVLAKLESAKNKLNIVVLD
ACRDSPLG
>JCVI_PEP_metagenomic.orf.1131835134358.1 /orf_id=JCVI_ORF_metagenomic.orf.1131835134357.1 /read_id=HAQD3ZU01CNFMV /begin=9 /end=424 /orientation=1 /5_prime_stop=TGA /5_prime_loc=3 /3_prime_stop=0 /ttable=11 /length=415 /read_defline=""
MFKKVLCVCFTLVLASSVFGAETVGRVALVIGNAAYKSSPLANPVNDAQDMARSLRALGF
DVVERTNITSKQIGQTLRAFRTKIKPGDVALVFYAGHGLQINGENYLPAVDAAIVGEEDV
PNQSLSTRQIMDVLVASKX
>JCVI_PEP_metagenomic.orf.1131839882120.1 /orf_id=JCVI_ORF_metagenomic.orf.1131839882119.1 /read_id=HAQD3ZU02JRLL5 /begin=0 /end=420 /orientation=-1 /5_prime_stop=0 /5_prime_loc=NA /3_prime_stop=0 /ttable=11 /length=420 /read_defline=""
RTLLGGSVSAGAQSTGSASSQDPGSSNRDAIAVIIGNQRYANGIPEVRYAANDAAAMKRF
VVDVLGYRDGNVIELIDASQAEMYAVFGNAQDHRGKLWSWVRSGRSDILVFYSGHGVPGL
RDKRGYLLPVDADPATPEIN
>JCVI_PEP_metagenomic.orf.1131839968852.1 /orf_id=JCVI_ORF_metagenomic.orf.1131839968851.1 /read_id=HAQD3ZU02HQD1C /begin=0 /end=314 /orientation=-1 /5_prime_stop=0 /5_prime_loc=NA /3_prime_stop=0 /ttable=11 /length=314 /read_defline=""
YLLPIDVGGDSADQVKDEAIELQRVLDSLSEKELQFSLAVIDACRDNPFKGAGRAIGGRG
LAPTSAATGQMIIFSAGTGQQALDRLGPADKEPNGLFTRVFLKEX
>JCVI_PEP_metagenomic.orf.1131835258944.1 /orf_id=JCVI_ORF_metagenomic.orf.1131835258943.1 /read_id=HAQD3ZU01DE8U3 /begin=0 /end=498 /orientation=-1 /5_prime_stop=0 /5_prime_loc=NA /3_prime_stop=0 /ttable=11 /length=498 /read_defline=""
PYAKADRAEELLIVSISTHGFEDSGTPYALGSDGLLGPVLLPETGISLRAVEGLMEQSLA
QKRLLILDACRERPTRGSRSIGVGAAAEAFRAAFDEAAGRAVLASCDAGQASFEDPRLGH
GVFTYHLIEGLRGAAEADGDFLTLGGVSDYVSQSVESWVRKNKPEL
>JCVI_PEP_metagenomic.orf.1131837660814.1 /orf_id=JCVI_ORF_metagenomic.orf.1131837660813.1 /read_id=HAQD3ZU01BIQJP /begin=0 /end=488 /orientation=-1 /5_prime_stop=0 /5_prime_loc=NA /3_prime_stop=0 /ttable=11 /length=488 /read_defline=""
RIPRVGEVTVYRIEAKDEFGNLARETVSVDRVLASGSGVVQINLRPEKLKPVKARDAVAI
IIGVEKYRRLSKADYANRDASVFVDYAMRGLGVRQENIRLLLDDKADAAEILVTFKNWLP
TRVKSGSTDVYVFYSGHGLPSEDGSSLFFLPHEANRDLLERTA
>JCVI_PEP_metagenomic.orf.1131840189260.1 /orf_id=JCVI_ORF_metagenomic.orf.1131840189259.1 /read_id=HAQD3ZU02IPE28 /begin=0 /end=334 /orientation=-1 /5_prime_stop=0 /5_prime_loc=NA /3_prime_stop=0 /ttable=11 /length=334 /read_defline=""
RTLYISSAPPQNSVPVPEVQVSLPQSDLRQPASTPQAISTTGRLALIIGNNTYKNVPRLQ
NAIGDSKAMAGLLASLGYEVQSLSNLNEKQFKAALRNFKQRLRGGEEVVSSX
>JCVI_PEP_metagenomic.orf.1131845153474.1 /orf_id=JCVI_ORF_metagenomic.orf.1131845153473.1 /read_id=HAQD3ZU02GMS30 /begin=1 /end=499 /orientation=1 /5_prime_stop=0 /5_prime_loc=NA /3_prime_stop=0 /ttable=11 /length=498 /read_defline=""
FFLADDQWKGDKYVGEFKDNKYNGQGIKFLANGKVDQSGIWKDGVLVQSKFIDVATFTRI
PTLSNSASNLAQLRKTEEQAKQKQAELEAQRKATELALAQATKAAQEQVKLEAQLAAQQQ
AQVKPTAQIVPQGKRVALVIGNAKYKFSPLNNPVNDATDMAASLRS
>JCVI_PEP_metagenomic.orf.1131845221302.1 /orf_id=JCVI_ORF_metagenomic.orf.1131845221301.1 /read_id=HAQD3ZU01EG1XO /begin=2 /end=481 /orientation=1 /5_prime_stop=0 /5_prime_loc=NA /3_prime_stop=0 /ttable=11 /length=479 /read_defline=""
TDLWFDQARVAQFGKLVGADFVVTGSYVLWGQGTLKISVRAINVADGEIVAADKVKILTD
RIANLLKPEEDEKHLKKARVSPEKPVKIQRIDELTHESGKLGKYKALIIGINDYQGPKIP
DLETATNDATAIAKVLRRKIRIRGRSYFWTVKRTKDVIYX
>JCVI_PEP_metagenomic.orf.1131835580824.1 /orf_id=JCVI_ORF_metagenomic.orf.1131835580823.1 /read_id=HAQD3ZU01CMUHK /begin=0 /end=294 /orientation=-1 /5_prime_stop=0 /5_prime_loc=NA /3_prime_stop=0 /ttable=11 /length=294 /read_defline=""
ALLIGVNDYASSPLSNPINDVRLLNRTLKAKGWKTKVIENPRSIDLKREVERFFDTAGEG
EDAPVLVYFSGHGLQFKGENYLLPVDATSSRESVLNNS
>JCVI_PEP_metagenomic.orf.1131845904520.1 /orf_id=JCVI_ORF_metagenomic.orf.1131845904519.1 /read_id=HAQD3ZU02GLV6D /begin=1 /end=448 /orientation=1 /5_prime_stop=0 /5_prime_loc=NA /3_prime_stop=0 /ttable=11 /length=447 /read_defline=""
GVKPGNIKLLMDEQADAEEIYTAFKTWLPARVKSTTDVYVFYSGHGLPTQDGTGLYWLPQ
RANRDLISKTGILMSEINSDIQAAKPKSVTIFMDACYSGQARGGETLVASARPIALKSQP
TTFPSNFTVISASQADQISSSSPELQSVR
>JCVI_PEP_metagenomic.orf.1131845353872.1 /orf_id=JCVI_ORF_metagenomic.orf.1131845353871.1 /read_id=HAQD3ZU01BPW23 /begin=72 /end=471 /orientation=-1 /5_prime_stop=0 /5_prime_loc=NA /3_prime_stop=TGA /ttable=11 /length=399 /read_defline=""
EAIQLTNPRSVTMFIDSCYSGQSRTGETLLASARPITLSPKQATGLPENFTVISASALDQ
ISSSSPELKHGIFSYYLMRGMEGEADANGDKQITVGEMQTYLSENVARRAMGMNRTQQPQ
VVGDTSRVLVGR*
>JCVI_PEP_metagenomic.orf.1131843585776.1 /orf_id=JCVI_ORF_metagenomic.orf.1131843585775.1 /read_id=HAQD3ZU01EP1HY /begin=1 /end=432 /orientation=1 /5_prime_stop=0 /5_prime_loc=NA /3_prime_stop=0 /ttable=11 /length=431 /read_defline=""
DLRQLRDLEKRLEQASDLLQVNFHVSAEQQASDLNADLLELIKISGTDNQNMHEQTQLQI
EKLTEMLQGRLEIDKLNEQLSQVSVAIDADPKVTAAVGVFAKEALVVGVKDYINSPLRNT
LNDANDVSAKLKEMGFRVELSLDP
>JCVI_PEP_metagenomic.orf.1131843415188.1 /orf_id=JCVI_ORF_metagenomic.orf.1131843415187.1 /read_id=HAQD3ZU02F917G /begin=2 /end=425 /orientation=1 /5_prime_stop=0 /5_prime_loc=NA /3_prime_stop=0 /ttable=11 /length=423 /read_defline=""
DADIRKEYELSAQGYSASQLTEMMEEVQSSDGKKRVAILILDACRDNPLTRSWRSSGRGL
ARMDAPAGTFISFSTAPGSVAADGRGRNSPFTKHLLQAMRKPDVPIELMFKEVRVGVMGE
TKGEQIPWDSSSLTGDFYSVR
>JCVI_PEP_metagenomic.orf.1131843947730.1 /orf_id=JCVI_ORF_metagenomic.orf.1131843947729.1 /read_id=HAQD3ZU02GXR5H /begin=1 /end=429 /orientation=1 /5_prime_stop=0 /5_prime_loc=NA /3_prime_stop=0 /ttable=11 /length=428 /read_defline=""
ETGIKLDDLVGAVSSAKALKRLVLLDTCHAGVVGEKDEMLLAQMNTKLPSGVRAVAQRGM
KVQKAAAFSASDKQRFIEEMFSLPGTIRGVNIIGASAGAHFALESDKWNNGVFTASVIEG
LRDKKADWNQDGRITVSETKELP
>JCVI_PEP_metagenomic.orf.1131860832758.1 /orf_id=JCVI_ORF_metagenomic.orf.1131860832757.1 /read_id=HAQD3ZU02JBNK5 /begin=2 /end=443 /orientation=1 /5_prime_stop=0 /5_prime_loc=NA /3_prime_stop=0 /ttable=11 /length=441 /read_defline=""
DSDPEDDTNWLSNDYVTRKLKSIPATNILLIADSCYSGTISRGVEVSSNQEKQMPKDALE
LYLNTKSRVVITSGNVEPVLDGGGGNHSVFARGLIEVLSTNVDTITATDLYNQTSRLVVN
DALNLGVKQTPTIASLNSAGHVGPDVV
>JCVI_PEP_metagenomic.orf.1131858451026.1 /orf_id=JCVI_ORF_metagenomic.orf.1131858451025.1 /read_id=HAQD3ZU02JJ0AI /begin=2 /end=371 /orientation=1 /5_prime_stop=0 /5_prime_loc=NA /3_prime_stop=TAA /ttable=11 /length=369 /read_defline=""
IRSFVNSLEHDDIAVFYFAGHGVEASVLQAGKYRTSNWLLAREVPDSDADLPRHAIDAHN
ILAQMEAHSTKFNALILDCCRDSPLPAGTRSLSPKWQARFHGAKGISRRLRLRTRGTISR
IC*
>JCVI_PEP_metagenomic.orf.1131853084464.1 /orf_id=JCVI_ORF_metagenomic.orf.1131853084463.1 /read_id=HAQD3ZU02JSLNR /begin=0 /end=419 /orientation=-1 /5_prime_stop=0 /5_prime_loc=NA /3_prime_stop=0 /ttable=11 /length=419 /read_defline=""
LQSANQPELSKVSQLASGRAADNSLISTTGIRSLTKASRHALIITIGDYADPTITDLKGV
RFDAKSAQTMAEAMSIPLQNMTFLKDSGATESGFLSAVNDLVKRVRPGDRVFVYYSGHGT
RMIDHEFDPNSCTEGLITHX
>JCVI_PEP_1131869784551 /oldId=HAQD3ZU01CXJD0_1_497_- /frames=2 /score=1.376212
QKVLSASSAQVDSSLKEVKDTTGLKAQALPVTIVNYAAINSAHALVIGNSAYPGSAKLAN
PVNDAKAISAKLRSLGFKVTEVIDASRAQMVRSLSKFSETSENADVTLLFYAGHGVQISG
INYMIPVDTNLSDISVATLQAISLNSVVERYLPGKTKLVFLDAC
>JCVI_PEP_1131869787865 /oldId=HAQD3ZU01EQBIZ_1_319_+ /frames=1 /score=1.223646
SFEKDNQDEIICPSDYNTSGFISDNWLRNEFLNKLPSDCKMFVLMDCCHSGSNMDLPYYL
ENDKNPKAEDTTDKIKANVIKLSGCLDNQVSMDYYNSKMGEFQGA
>JCVI_PEP_1131869848285 /oldId=HAQD3ZU02F471J_1_401_+ /frames=2 /score=1.364716
FISFATAPGQVASDGQGRNSPYTKHLLQALKQPGMPIEQVFKQVRRKVMAETSGEQVPWE
NSSLVGDLLYGGEMKKLFALFFIFILSPDVQPRERDLLRLQLRFFLKVRRLNLEKLDSLA
VCPVLIPMVFNR
>JCVI_PEP_1131869862532 /oldId=HAQD3ZU01DFX8S_1_311_- /frames=1 /score=1.369157
RNSMPVLYPVYPGSDNFLELERVCMLAAKSSFLNEESQTASLQSQETRASAPNVSAQKNP
FKQQPRIALLIGNARYQTSPLANPVNDVRGMATALRKVGFTV
>JCVI_PEP_1131869901317 /oldId=HAQD3ZU01AOSAU_1_408_- /frames=4 /score=1.360229
RTLVDSQVHLVVVLDACHGNLSWPLALVEGGFPVAVQATLNKLRLSRTWVVVPAAAGETS
QGDPADGHSAFARFFAGGLRGPLIAMSVAMAMVVDLRELLTYLRTEVRRYTVSRYGVRQT
PQVMPAVPQTDPPQ
>JCVI_PEP_1131869910157 /oldId=HAQD3ZU02HS5XF_1_305_+ /frames=1 /score=1.311327
RAEELELRMPWYSKVLAIHLVILGVLVAAPVPAQSTRDATNADAIAVIVGNQDYADGIPD
FLFAKNDARAMRDFVTRVLGFRDGNVIELLDASQAQLISV
>JCVI_PEP_1131869926117 /oldId=HAQD3ZU01D13DZ_53_281_- /frames=1 /score=1.390240
DKNIDTCNRTHAADGQGRNSPYTKHLLQALKQPNVPIEQVFKQVRRNVMAETSGEQVPWE
NSSLVGDFYFTVAR
>JCVI_PEP_1131869955291 /oldId=HAQD3ZU02I2S5T_1_383_- /frames=1 /score=1.353657
KAILFGINYNRTPQARLRGCVNDVRNMAHFLKETAKYDESEDNTDDDDYNKVCGNYIINS
IYKLAIDSHRHNLGRVWIHYSGHGCSINDLDKDESDGKDECIVPADYNRRGVITDDLIKR
VLRYFN
>JCVI_PEP_1131869979317 /oldId=HAQD3ZU02JRXA7_1_275_+ /frames=1 /score=1.355308
GETLLASARPVALKVERQLFPDSFTVISASQADQISSSSPDLKHGIFSYYLTAGMEGALD
VNRDGRITAGEMHTYLTEQVARQAGMMTGSR
>JCVI_PEP_1131869980774 /oldId=HAQD3ZU02HM62I_1_387_+ /frames=1 /score=1.397592
IYVSTAGTGFHLMMVVVCISCLMKLIETFWLDGSEPKEVAEAIQLTNPRSVTMFIDSCYS
GQSRTGETLLASARPITLSPKQVTGLPENFTVISASALDQISSSSPELKHGIFSYYLMRG
MEGEAEAY
>JCVI_PEP_1131870000749 /oldId=HAQD3ZU01ELM67_1_421_- /frames=2 /score=1.360290
VEDQAFDAGNILRMMESLQGTEKKRVNIMIVDACRNNDLARSWRSTNRDSQDDAHGAYSF
ATAPGQVAADGNGRNSPFTKHLLQALKQPNVPIELVFKEVRRNVMAETAGSTAVPWENSS
LVGDFYYGGEMTELICKR
>JCVI_PEP_1131870035691 /oldId=HAQD3ZU02JJ0AI_1_279_+ /frames=1 /score=1.339530
IRSFVNSLEHDDIAVFYFAGHGVEASVLQAGKYRTSNWLLAREVPDSDADLPRHAIDAHN
ILAQMEAHSTKFNALILDAVVTARYQLGRAR
>JCVI_PEP_1131870049705 /oldId=HAQD3ZU02JQICA_1_381_- /frames=2 /score=1.352348
GQHTKSDCHGRRQPADNIXRFVSVKSFEVLKPDRQDAVAIIIGIQDYRRVPKADFANNDA
RLFYDYAIRGLGVRPENIKLLLDDKADDIEILGAFKNWLPVKTRKGQTDVYVFYSGHGYP
SDDGVS
>JCVI_PEP_1131870059578 /oldId=HAQD3ZU01D4O86_1_518_- /frames=1 /score=1.351853
DGKAHGQGTYTWTTGSKYVGEFRDDKFNGQGTYTFANGDKYVGEYKDDKEHGQGIYTFAD
SRPPLEGIWEQGKFVRAERIPDHIAGRAPEKKASGAASDTSIATNTVQVEKTVPSIPQSG
DIKPQDTNELRVALVIGNAAYKSAPLDNPLNDATDIANELKRRGFKVITRN
>JCVI_PEP_1131870083292 /oldId=HAQD3ZU01D70R7_1_371_+ /frames=1 /score=1.369146
QLRVDSQNQQATSNINGVFTNTGGSGDAQNKKPSSVMNQRLALVVGNDKYKNVPKLQNAV
GDSKAISSLLSGLGYEVLMFYDLNEKQFKGCFEQFKQRLKGGEEVVFFFVRARRSDWQRE
LPF
>JCVI_PEP_1131870120171 /oldId=HAQD3ZU02GQN54_1_504_+ /frames=3 /score=1.371325
DYSDVPNVPFADRSALQFAELTKKLFGAQSQNVVVLTNAEATSGRLRGRLRTLLNRLEPR
DQLLIYYAGHGVPSKDGKSAYLLAQDGGPGSYQEPDLRLEQLYAAVARSRVGKAKLFIDA
VFLAARVGTPFIFEGVAQTVAPKQALPNSQSLAVLTAGRGDQFSNQ
>JCVI_PEP_1131870121679 /oldId=HAQD3ZU01AGF39_1_465_+ /frames=1 /score=1.310270
AKLNEARIAAEARAKQQTAAQELLEQERLAVEDRAKKQLVAQQQLEQDRLALAKQKDSIA
ADLAAMRAMLAELKKANEEAAKAEQVAAAPTAVETPAKPVVMARRRALVVGNQNYKKRAL
LENAAEDARAMAVALTGLGYEVDTHIDLTERERT
>JCVI_PEP_1131870153587 /oldId=HAQD3ZU02HY2RW_1_194_+ /frames=2 /score=1.299313
LSTQFEFKTILEFGKKRPNYDVAFVYYAGHGVQIDGENYLLPTKQNYSSSDEVELLAVSV
QDI
>JCVI_PEP_1131870154954 /oldId=HAQD3ZU02F2KIG_1_454_+ /frames=1 /score=1.210906
AGSQTGARRALIVAVEKYDSPALAGLANVHSDAVRLKQTLQQLGWQVEVAFDGRRAEVMR
AIEAFGESVAGSGDACLLAFIGHGLEEDGHVLLVPRDAAVEEGGVHDWAHFVRLAEVQAV
LAGTAGPRPGDAEATMFLMDCCRIGLKLSE
>JCVI_PEP_1131870161460 /oldId=HAQD3ZU01AOTJZ_1_417_- /frames=3 /score=1.361970
NLVENASKGMLDALDSFEERLKASKGIAFSNGGHGVQVDGKNFLIPADADIPDEKRVATR
AVDIDEVMGALDASGSSASVVVLDACRDNPLPATSTRSATRGLSVVAQKPKKLHHHLRRR
GGEQKLKTVCSRRRFAR
>JCVI_PEP_1131870164002 /oldId=HAQD3ZU02JJ32T_1_465_- /frames=5 /score=1.367539
PTTFPANFTIISASQADQISSSSPDLQHGIFSYYLMRGMEGEADLNKDGKITLNETQSYL
SDNVGRHARIMNRQQEPQVIGDGNGFDVYKMIMLLFKIVDCSVVSGLFDRKGLRANNDGG
LKGFMGVHDLNFNLHICDALGFEQPGVTHERG
>JCVI_PEP_1131870202685 /oldId=HAQD3ZU02I6OQJ_1_420_- /frames=1 /score=1.389165
GSTADKLMVFYDACHSGGVVGEPMKTRSVRLGQTTLTPKFTGAISPDKCSKPSNMRTRSL
SGELGRTGLQKENVVFVAASRPSELSFDDPNSGGLATQSFRDCLLGEAKDLDQSGAVSVA
EITHAPKKNLTLGSQVNQ
>JCVI_PEP_1131870221302 /oldId=HAQD3ZU02HFD24_1_391_+ /frames=2 /score=1.409457
AGTFISFSTSPGSVASDGRGRNSPFTKHLLQAIRKPDVPIELMFKEVRVGVMGETKGEQI
PWDSSSLTGDFYFSRSSKINFFEAYNATLPLTRSLQSPGFYEPYKTNGAQKKVLSTWDXL
MKSFLVVERT
>JCVI_PEP_1131870223985 /oldId=HAQD3ZU02GZ496_1_448_+ /frames=1 /score=1.374761
EDNMDEALCPVNIFDASPVQADQYITDDELGELLGQVRSKAAKLTAIIDSCHSGTGTRAL
FNNDGPSLPTKFLNIGYVEPPSMTKDVGGVTRQRNVLDGITTLFAANPTKKTVGGQPGEL
SVFTRNVIEALTKQPDYSAESLIASIAY
>JCVI_PEP_1131870290581 /oldId=HAQD3ZU02JNIF7_1_418_+ /frames=2 /score=1.344029
LGPSQGLASAITGTPAAKPTGPPASKPVGRRKALLIGINYFGTSGELHGCINDVRKMHSF
LAERGFGAADSTLVLTDDVRQPAHQPTRANILAGMAWLVHGASPGDILFFIFSGHGGQQV
AIHVQLSPEQSKPRVSV
>JCVI_PEP_1131870297191 /oldId=HAQD3ZU02IQLXQ_1_435_+ /frames=2 /score=1.223652
KILLESLFSNIDNEVDIEISQFCVIRLFITNDLFINANYYIDKFSDNKLIKDYFIDIQLR
KHEKACINFTLLALTGNRANPKEIALVIGNSDYQYLSKLPNPVGDAQLIAETLDSLGFEV
MLETNIRTKREFINKIIEFGESV
>JCVI_PEP_1131870338716 /oldId=HAQD3ZU02I89O5_1_515_+ /frames=2 /score=1.360650
LVIGNSKYEQVGKLDNTLNDARLLDKKLTAIGFKTTLLLDATEANLKKALRDFGDDSERS
EIGLVFYAGHGVQVAGENFLLPIDMVPPKRESDIALFGINVDDVLNNTNSKVKILILDAP
GQSGRIPGVFGGSRGGALRGLANPKPMDSSPEGGVFIAYATESGNVASDG
>JCVI_PEP_1131870344928 /oldId=HAQD3ZU01EGC6V_1_479_- /frames=2 /score=1.396460
KYEDDKPGLIIQSAETAEGSKIRLILIDACRDNPFVVEEAKTTSSRSVGQGSLSSIKGRG
LAKLEPATGTLVAFATRHGRVALDGSDGNSPFSKALATRIPQEPPIEVRRLFDYVRDDVS
SATDKFQLPFVYGSLPSDQDFYFVKVASLDLSSLLARY
>JCVI_PEP_1131870354526 /oldId=HAQD3ZU01AJPFH_1_489_- /frames=6 /score=1.391659
RMMESLQGTEKKRVNIMIVDACRNNDLARLAINESWTREDGRTNWQLYSFATAPGQVASD
GNGRNSPFTKHLLQALKQPNVPIELVFKEVRRNVMAETAGDASALGEPSLVGDFYYGGEM
TARLLRLVVTTIFSVVWTIAHADYSKIQVDMEDGSKKNLT
>JCVI_PEP_1131870356276 /oldId=HAQD3ZU02GD76N_1_486_- /frames=1 /score=1.365169
SRSFRTTAAGLAKVDSPSGTLIAFATSPGRVAADGVGRNSPFTKHLVQELRHKNYPIEQV
LKNVRRKVLEETSGLQTPWESTSLVGDFSVFLNRVSHEQITYFLLFFIPLWASAQEKCLS
VDGLKFEAVDSDKLLVIKSEKNIAIMRLSSSAGDLRKKSAL
>JCVI_PEP_1131870373364 /oldId=HAQD3ZU02IXK7Z_1_479_- /frames=1 /score=1.377051
VAYDSKKERYRRLXFLTAATVCHRKMEVVFFLPHEANQALLERTAISQNELVAAIQKSSP
KSVTMFIDSCYSGQSRTGETLLASARPISIVAKETSSFPPNFTVISASAPDQISSSSPEL
KHGIFSYYLMRGMEGEADANKDKQITVGEMQTYLSESVT
>JCVI_PEP_1131870399614 /oldId=HAQD3ZU01AFPYD_1_399_+ /frames=3 /score=1.328752
FLLAATLILALAAPAIAAKNPNGVAVIIGNKTYQGDIPAVDYAHNDADAIRRYVLDVLGY
DPENIIDLRDASKAEMEAAFGNDKNPKGAALADLDPKGGSDVLVYYSGQWGARSDDKRSF
MLANADPAFAE
>JCVI_PEP_metagenomic.orf.1128253401704.1 /orf_id=JCVI_ORF_metagenomic.orf.1128253401703.1 /read_id=GDNEDKP02GP0V0 /begin=0 /end=529 /orientation=-1 /5_prime_stop=0 /5_prime_loc=NA /3_prime_stop=0 /ttable=11 /length=529 /read_defline=""
LVQPGSRSSHDGAPRRGLRTTDLVLAACRTNEVSAEAFLQNGEHGAFTWAATAALSRGGL
AHDPESGLSFFGIGYRELLRRTQGLLTSLGFRQRPVLEAPESLVDLPVMHTRTLQPVPLD
PTGTADGYKEVFPEGAEGGSPMGFAVYELTSISGGTALGYLLVTGPDADVSFQGQTX
>JCVI_PEP_metagenomic.orf.1128253550724.1 /orf_id=JCVI_ORF_metagenomic.orf.1128253550723.1 /read_id=GDNEDKP02IL4NL /begin=0 /end=497 /orientation=-1 /5_prime_stop=TAA /5_prime_loc=500 /3_prime_stop=0 /ttable=11 /length=497 /read_defline=""
IQQSYSSLFMEHRAGRKPSDNKPQNKAASAGKTYLLGIGINTYEHWSNLNNAVRDVEAIA
DILQQNYGVTLWKLLRNEEATRKQVLRELKSLMKEVKAPDSIIIYYAGHGHIDKDTQLGA
WVPTDGEKEDTDLYIPNSTLRDFFQTAKAQHVFFISDACFSGSLLX
>JCVI_PEP_metagenomic.orf.1128252955954.1 /orf_id=JCVI_ORF_metagenomic.orf.1128252955953.1 /read_id=GDNEDKP02JG39T /begin=0 /end=462 /orientation=-1 /5_prime_stop=0 /5_prime_loc=NA /3_prime_stop=0 /ttable=11 /length=462 /read_defline=""
SYRKYPTTGIRSVAHASRHALIIGVGEYSVSGITSLPGVKYDVQSATQIAVAMGIAEGNI
TYLRDSEATAENIRQALSAIEKRMRQGDRVFVYFSGHGTRWVDSQTDPNACTEALYASDG
QVLTNREMSSLLKPISSKADKLMVFYDACHSGGI
>JCVI_PEP_metagenomic.orf.1128253533284.1 /orf_id=JCVI_ORF_metagenomic.orf.1128253533283.1 /read_id=GDNEDKP02I724F /begin=0 /end=547 /orientation=1 /5_prime_stop=0 /5_prime_loc=NA /3_prime_stop=0 /ttable=11 /length=547 /read_defline=""
EGGAIKDEQIQLFVDESATKENIVKALWDFTKKASVEDVFIFYFSGHGLPGAFIPVDSDG
FENQIKYKDFLEILKNSKAKSKIIIADACYSGGLIAFKGENYQVSIDNYYKEIHKSKGGL
VLFMSSNEVETSIENNGLRQGIFSYYLIKGLKGAANVDNDAYIRIDELFDYVQANVSFYT
NEX
>JCVI_PEP_metagenomic.orf.1128253980794.1 /orf_id=JCVI_ORF_metagenomic.orf.1128253980793.1 /read_id=GDNEDKP02GJKOT /begin=0 /end=351 /orientation=-1 /5_prime_stop=TAG /5_prime_loc=393 /3_prime_stop=0 /ttable=11 /length=351 /read_defline=""
VVTMAKKIALLIGVSEYGAGIPPLLSALNDVEAMERVLQNPNLGNFAQVERLLNPDSVAM
RIAIQKLFRNVGKEDLLLFFFSGHGITNDDDHLYLATRNTSKDDFEATAVDANFIQT
>JCVI_PEP_metagenomic.orf.1128253384544.1 /orf_id=JCVI_ORF_metagenomic.orf.1128253384543.1 /read_id=GDNEDKP02HFKF8 /begin=0 /end=237 /orientation=-1 /5_prime_stop=0 /5_prime_loc=NA /3_prime_stop=0 /ttable=11 /length=237 /read_defline=""
KKLYALLVGVDNYKSIRGLAGCVNDVIAMREYLESAARQEDLKADIKFLLDEDAIKENIV
KNFTEHLIDRPGPDDIALF
>JCVI_PEP_metagenomic.orf.1128254138276.1 /orf_id=JCVI_ORF_metagenomic.orf.1128254138275.1 /read_id=GDNEDKP02JR323 /begin=238 /end=503 /orientation=1 /5_prime_stop=TAA /5_prime_loc=220 /3_prime_stop=0 /ttable=11 /length=265 /read_defline=""
MSNPNLYALFVGINKYKNLPAMRWLQYCHSDVALMKSYLEESFVQSAFGKVDLTVMTEVE
GESKPDLMPTKDNVIKAFRSHLGQAKPGX
>JCVI_PEP_metagenomic.orf.1128257096800.1 /orf_id=JCVI_ORF_metagenomic.orf.1128257096499.1 /read_id=GDNEDKP02HKGRX /begin=0 /end=479 /orientation=-1 /5_prime_stop=TAG /5_prime_loc=491 /3_prime_stop=0 /ttable=11 /length=479 /read_defline=""
ITCGLFAGHGSIHQNDGNDYLLMADSNQNLLEDTAISTNRILQKLRLSGAENIFLFLDAC
RNLGRRDGRGIGDRTTAEAKKIANSVCFFSCSPKEFSWELDQYQHGVFTYALVEGLSIQR
KRATIEKLGSFLELRVPELAKGEANEVQNPIVVYDSKLKX
>JCVI_PEP_metagenomic.orf.1128257122134.1 /orf_id=JCVI_ORF_metagenomic.orf.1128257122133.1 /read_id=GDNEDKP02GLN0D /begin=67 /end=530 /orientation=1 /5_prime_stop=TGA /5_prime_loc=22 /3_prime_stop=0 /ttable=11 /length=463 /read_defline=""
MSANTHIQLPFTTSHAFIVGINDYQHLTPLSTAVNDAKVIAERLADQHGFTVHPPLLNAT
HESLRKLLTEDIPKLVGKDDRVLFYFAGHGIALDGEEGPNGYLVAADTRPGQEETLIPMV
TLHDSLTTLPCRHGLLILDCCFSGAFKWSSGFRVX
>JCVI_PEP_metagenomic.orf.1128256510410.1 /orf_id=JCVI_ORF_metagenomic.orf.1128256510409.1 /read_id=GDNEDKP02F4H2X /begin=2 /end=466 /orientation=1 /5_prime_stop=0 /5_prime_loc=NA /3_prime_stop=0 /ttable=11 /length=464 /read_defline=""
FVVALFASAQTEPRIALVIGNADYTQTGWRLENPARDASLIGQSLADLGFQVDTVLNGTE
DQMKAAFARHGAKLKAAGPSAVGVIYFAGHGVQSQGLNYLVPVDANARSEQDIWGQAPRL
GDALRYVEDAGNAVNFVILDACRNNPLPSSVRSAG
>JCVI_PEP_metagenomic.orf.1128258018694.1 /orf_id=JCVI_ORF_metagenomic.orf.1128258018693.1 /read_id=GDNEDKP02JU8DJ /begin=1 /end=538 /orientation=1 /5_prime_stop=0 /5_prime_loc=NA /3_prime_stop=0 /ttable=11 /length=537 /read_defline=""
TLLAAAEGKRVALVIGNGAYTHVPTLANPTNDSREVSKLLRAAGYEVTEITDGTVKEMGV
ALRTFAIAGREAEAAVFYFAGHGFEVGGRNYLAPVDAELAVADDLSGEALDAALGFALDA
ETVPLDVVLGEMRKQMTGLKIVVLDCCRNNPFAGTRSWARSRSGGGGLAQVTEADLPEG
>JCVI_PEP_metagenomic.orf.1128258082314.1 /orf_id=JCVI_ORF_metagenomic.orf.1128258082313.1 /read_id=GDNEDKP02HWQND /begin=2 /end=498 /orientation=1 /5_prime_stop=0 /5_prime_loc=NA /3_prime_stop=0 /ttable=11 /length=496 /read_defline=""
TTCFLYYSGHGSQAPSPTEFREIDPDGQVETIVCHDSRLEGGFDLMDKELSYLIWEATHK
NNPHFAAVFDCCHSGTNTRDVRVTSRMAETARNVPALRDFHGETNYQKKTVDGRTQAIPP
RGRHVQLAAARSSETAKELKIGTQTRGAFTYNLIALLEQYNGQITX
>JCVI_PEP_metagenomic.orf.1128259100696.1 /orf_id=JCVI_ORF_metagenomic.orf.1128259100695.1 /read_id=GDNEDKP02HNW0T /begin=2 /end=427 /orientation=1 /5_prime_stop=0 /5_prime_loc=NA /3_prime_stop=0 /ttable=11 /length=425 /read_defline=""
NQMKKLAFSDDDAQHIFDFLQSEAGGSVPSSQIILLKDQQATHKNVMTAANQLFSKANPE
DLILFYFSGHGLPGAFLPVDSDGVMHRINHEEVKAILLQSPAKHKLVFADACHSGSFRSV
SENESYSHLLYESLAGSSGGLG
>JCVI_PEP_metagenomic.orf.1128258206674.1 /orf_id=JCVI_ORF_metagenomic.orf.1128258206673.1 /read_id=GDNEDKP02HZQNN /begin=0 /end=433 /orientation=1 /5_prime_stop=0 /5_prime_loc=NA /3_prime_stop=0 /ttable=11 /length=433 /read_defline=""
VGPEDRVLFYFAGHGIALDSDDSPKGYLVPVDAKPGEPESLLAMDTFHEAITQLPCKHGL
LILDCCFAGAFKWSTGFRDVVFDLPGIIYQERFYQYTQDPAWQVITSSASDQKAVDILSN
RSLGLRNGSDAKHSPFAQALLAGLX
>JCVI_PEP_metagenomic.orf.1128258554622.1 /orf_id=JCVI_ORF_metagenomic.orf.1128258554621.1 /read_id=GDNEDKP02FVI3S /begin=0 /end=443 /orientation=-1 /5_prime_stop=0 /5_prime_loc=NA /3_prime_stop=0 /ttable=11 /length=443 /read_defline=""
KYRRVSNADFANRDAGLFYDYARRALGVRQENIKLLLDDKADASEILVAFKNWLPTRVGK
GETEVYVFYSGHGLPSEDGKSLFFLPHEANRDLLERTAISQKEIVDAIQRTSPKSVTMFI
DSCYSGQSRTGETLLASARPISIVTKET
>JCVI_PEP_metagenomic.orf.1128258340008.1 /orf_id=JCVI_ORF_metagenomic.orf.1128258340007.1 /read_id=GDNEDKP02G17N5 /begin=1 /end=497 /orientation=1 /5_prime_stop=0 /5_prime_loc=NA /3_prime_stop=0 /ttable=11 /length=496 /read_defline=""
IKPLKRTVLFDTCHSGEVEEEDKPQLLAMVGAGDLSAAAVADAGVQVRGVATRGMKVKEL
EPKLRHTDFIELESLFPDSRRAKGANILTSSSGSEFSMESDAWQNGLFTFAFLNALKDEG
ADANGDKAVSFTEAAAAVQDKVKTLSGGQQRPITRGVNREVEVALX
>JCVI_PEP_metagenomic.orf.1128258294564.1 /orf_id=JCVI_ORF_metagenomic.orf.1128258294563.1 /read_id=GDNEDKP02IP6KT /begin=193 /end=443 /orientation=1 /5_prime_stop=TAA /5_prime_loc=181 /3_prime_stop=0 /ttable=11 /length=250 /read_defline=""
MAEGPSRSFMLNALDADSSYQPGNNHLLLIGIDAYAHHHRLNNARRDAEAMRDLLLKHYE
FVPERTHELFDKDATLRNIIEILX
>JCVI_PEP_1128249808945 /oldId=GDNEDKP02HDJDE_1_440_+ /frames=1 /score=1.240060
CDLNNILDDELKFIIQTNLKPNVTLFAMFDCCFSGSVLDLRYQYMDSLNYDKFTENNKQL
ETKGHVFMISGCSDYQTSTDAFINGNATGAMTWSLLECLKRTQKCSWRELVINMRDLLKT
SEFTQIPQFSCGTFEDIDTENLFKII
>JCVI_PEP_1128249808979 /oldId=GDNEDKP02G02M8_1_507_- /frames=2 /score=1.243234
LIFGLNYIGTSSQLNGCINDAKLIENRIKTSGFTDIKIVTDETLIKPSRENILKEIKNIL
SEAVEGDLIFIYYSGHGSYTIDRSKDELDGKDELIIPLDFNAISDDELKTIIQENLKEKQ
PFSAYLIGHSGTLIDLRYQCLENLNYDNFTENPKNLETKGNVILLSG
>JCVI_PEP_1128249810422 /oldId=GDNEDKP02HBEQB_1_540_+ /frames=4 /score=1.310053
QKYGFKHFVFLTDDTNNKPTKQNILFSLTKLLVNSISGDSLFFLYSGHGTCTTDLNNDEL
DGQDELIVPINATNINTCIIDDELNQITKNNLKTWSKTVALFDSCFSGTILDLKYNLAKL
DNVIINPNIIDTLGQVFMTAAAPTNKLSADTFINNQNNWCYDFLVHTDHRTIWNIYYF
>JCVI_PEP_1128249810692 /oldId=GDNEDKP02FZQ67_1_565_+ /frames=1 /score=1.348391
TLLGLGYSEENITILKDEKATHSEISSHFEWLAKKAQTNPAFFFFRGQGLVEKKESQETG
GSVRMGGEETEEFSSLLFSDLAALSEDARHLTVVLDADFTGGSPVPFNTEEEKQRWREPF
FGNTQWLAGIYDEATASAVHQYQETKENRRGALSTLLTNRLQQEEGNDFSVLKNADLAPQ
VMLAGKW
>JCVI_PEP_1128249821770 /oldId=GDNEDKP02HF34B_1_495_+ /frames=3 /score=1.417746
GLDECVVPTDHKQVGYLRDNFFRDAVRSVNPRTNVIFTFDCCHSATLADLKYCYTKSLFH
DPVVTHSRLACDARAICVSGCRDPEKSKETGGQGVMTRCLLEIMEREGTYISLPTLIDEL
RVAVQRINPNQYPVLSSSRRLQETDVAPTGSMTPLDSINNIPV
>JCVI_PEP_1128249830231 /oldId=GDNEDKP02H6JBA_243_565_+ /frames=1 /score=1.313618
TYQHLRTKTSNIMAKKEVWVVKKEDEVPYAGKNYLLVIGIDAYQNWQALSNAVKDAREFT
EVLTRQYQFAEDQVFALYNEEATETNIYQALRDMKRRLEPLDNLIV
>JCVI_PEP_1128249841513 /oldId=GDNEDKP02GP16Z_1_488_+ /frames=2 /score=1.336623
QKVYDTIIDKEKLDQADHCMLLLEEKANRSNILEAIQALKNKIEQDGNQQATVMVYYSGH
GGFDKRSADKPFYFLTNGYDTANFATTCIAGEEFSQLLDQVPAKKLIVLLDCCFAGQLKS
KAGREDEEDSANFHRHLQQDNQMMVNSLDQGMDASSSLLPQ
>JCVI_PEP_1128249848707 /oldId=GDNEDKP02H3ORO_1_491_+ /frames=2 /score=1.323902
DCSFHLVTPGGDAFNFVVELDNGTERIRTRQDVESIERKIRGYDAHQSQFTVNDDRRYVV
LFDNSQQIPPTGGTAAFFSCKANQRAVEDSALKQGVFTHFLVKGLQGEADLPLAGKPADG
IITFAELSAYVANNTYAHVFDKFKVRQSPELRGDYDLNLPLA
>JCVI_PEP_1128249858839 /oldId=GDNEDKP02I7ZGD_1_377_- /frames=1 /score=1.178518
KLKNSXVINKKNSQIYVHYAGHGIGVMDNNGDEKDGKDECLVPLDYHKTLIRDDLIASIL
SKLDKSSTLHISFDCCHSGSICDLPYNFVPDENKIVKTYEKDCNRELYKNSGKIIMISGC
LDNQT
>JCVI_PEP_1128249864603 /oldId=GDNEDKP02FN452_1_511_- /frames=3 /score=1.328264
GCINDVNLTANYTGKSLGKEKDEKLIEAKASVDTTEQHGRLHLRILTNAKATYAAIISAF
EDHLINGGGTADDTFWFHFSGHGTEQFTATEFAKPKDAAGNALPSLEPNGKDQSLVCYNP
GGTQSDIFLADKELAAMIDTLYKGVPAKEDAIPHIVFSLDCCHSGSGTR
>JCVI_PEP_1128249875881 /oldId=GDNEDKP02H4UOZ_1_410_- /frames=1 /score=1.347312
CSKTQTWPIMIYALVVAIDQTPFLSTGSNGCVNDAKSLVAYLEGNYDCEEISIKTIFDQE
ATKANVIAGFQHFQAAKAEDSCLFYYSGHGSQVISPTEFHHIDPDGKLETLVCWDSRIAA
GGYDMMDKELSYLIW
>JCVI_PEP_1128249882383 /oldId=GDNEDKP02F2PR5_1_528_+ /frames=3 /score=1.380412
NAIKVIERQCAIADKASRLVAGDIFWITYSGHGSQVPDTNGDEADGLDETWCLYDRQIVD
DKLFDLWSRFKEGVRIVIFSDSCHSGTIARSINSLNPVEIPPVMKASGILISGCQDHQLS
MDGVQNGAFTEVFPKAMDKAVLGEVTSDFGVRSPLNYHRAKVLIIYFWQAQYPI
>JCVI_PEP_1128249882579 /oldId=GDNEDKP02JH8HQ_73_508_+ /frames=1 /score=1.319968
GKKYAVLCGLNYTSMGKSWELFGCINDMNLIANMLMDAYGYKEENMYIFRDDFDLDNRYP
TKNNITNRLKILCNSLEEADELWVHMSCHGSDFRDYGTNELDGRDEYVVVYDDTKRRLVA
LIDDEFNTILKNSRCKILMFFDS
>JCVI_PEP_1128249893677 /oldId=GDNEDKP02JG4K4_1_536_- /frames=2 /score=1.353649
PRSKDGAQPRIFALLVGINDYQGTVTKLGGCVNDVNLTANYLRKHFGKETEEKRIDVRES
IDSTEQHGRLHLRILTNAEATYENVINALEEHLVKCGGTSEDTFWFHFSGHGTEQFTASE
FAKPVDANGKALPSLEPNGKDQSLVCYNPGGTQSDIFLADKELAAMIDSLYHSVPTK
>JCVI_PEP_1128249898769 /oldId=GDNEDKP02I4GHH_1_492_- /frames=2 /score=1.346779
TKANIIAAFKHYKPAKKTDTCFLYYSGHGSQAPSPTEFREIDPDGQVETIVCHDSRLEGG
FDLMDKELSYLIWEATHKNNPHFAAVFDCCHSGTNTRDVRVTSRMAETARNVPALRDFHG
ETNYQKKVDGRTQAIPPRGRHVQLAAARSSETAKELKIGTQT
>JCVI_PEP_1128249898805 /oldId=GDNEDKP02JRD4V_1_512_- /frames=2 /score=1.334019
AAEQAANPTLKINLILYYAGHGIYDKFLDQGYWIPVDDKTANFFNYISNGIIQSFLSAVK
THHTFMISDSCFSGSLFASGNERAVVSSRLEKDPSRWGLTAGRNEPVADGEGENSPFARA
VLSELQKEDMAAIGVQEICVKVLEKVAANAKQTPRGEPLRVPGHEGGQF
>JCVI_PEP_1128249911685 /oldId=GDNEDKP02IZ9E7_1_447_- /frames=2 /score=1.185358
TSMQAAYITARSLHWPTLLAGMLVLCLMAATAQAAESRHALVIGNSRYVQIPLTNPANDA
TAMAQALRRAGFEVDLKLDADQRQMDAAIRGFGDRLKADSVGLFYFAGHGVQVKGRNFLL
PVGSRIEREDEVPFKAIDAQQVLDKMAA
>JCVI_PEP_1128271896577 /read_id=GDNEDKP02I4OP6 /begin=21 /end=503 /simbegin=54 /simend=470 /maxend=505 /orientation=1 /5_prime_stop=TAG /5_prime_loc=9 /3_prime_stop=0 /ttable=11 /frameshifts=1 /stops=0 /identity=55.3 /length=161 /prefix=MVFTVHPPLLN /postfix=LGLREAGDADH /alignment=416;;2;;55.3;;GDNEDKP02I4OP6;;54;;470;;0;;gi|126659611|ref|ZP_01730741.1|;;53;;190;;0;;77;;98;;139;;0;;2;;505;;1373;;0;;0;;BLASTX;;0;;0;;x;;1;;1e-36;;373;;3.99;;ATHQSLRKLLTEDIPKLVGEDDRILFYFAGHGIALDGEKGPNGYLVAADTRPGQEETLLPMQVLHDALTGLPCRHGLLILDCCFSGAFKWSSGYRDVVFDLPKIIYED\RFWRYCKDPAWQVITSSAYDQKAVDIITNQS;;ATLENITYLLTENLLQQVTPDDRLLFYFAGHGIALNGEDGPEGYLIPQDAKLGDTNTYLPMTELHSTLLELPCRHFLGLLDCCFAGAFRWSS-TRDLGV-IPDVIYQE RYNRFIADPAWQVITSAASDQKAADAFDFQT;;GDNEDKP02I4OP6 /offset=0 /length=505 /full_length=505;;gi|126659611|ref|ZP_01730741.1| Peptidase C14, caspase catalytic subunit p20 [Cyanothece sp. CCY0110] >gi|126619057|gb|EAZ89796.1| Peptidase C14, caspase catalytic subunit p20 [Cyanothece sp. CCY0110] /offset=0 /length=1373 /full_length=1373
MVFTVHPPLLNATHQSLRKLLTEDIPKLVGEDDRILFYFAGHGIALDGEKGPNGYLVAAD
TRPGQEETLLPMQVLHDALTGLPCRHGLLILDCCFSGAFKWSSGYRDVVFDLPKIIYEDR
FWRYCKDPAWQVITSSAYDQKAVDIITNQSLGLREAGDADH
>JCVI_PEP_1128271920087 /read_id=GDNEDKP02IHUWH /begin=1 /end=483 /simbegin=1 /simend=480 /maxend=482 /orientation=1 /5_prime_stop=0 /5_prime_loc=0 /3_prime_stop=0 /ttable=11 /frameshifts=1 /stops=0 /identity=80.6 /length=160 /prefix=0 /postfix=0 /alignment=479;;0;;80.6;;GDNEDKP02IHUWH;;1;;480;;0;;gi|186685691|ref|YP_001868887.1|;;26;;186;;0;;129;;146;;160;;0;;0;;482;;650;;0;;0;;BLASTX;;0;;0;;x;;1;;5e-71;;670;;4.07;;DVEAMERVLQNPNQGNFAQVERLLNPDSVAMRIAIHNLFKKAGKEDLLLFFFSGHGFTNDDNHLYLATRNTAKDDFEATAVDANFIQIQSKNCYSKQQILILDACYSGAFASGWHTKSVGVDIKKELGAEGRVVLTSSSATQ\ISFEQEGATLSLYTQYLV;;DVEAMQRVLQNPNLGGFEQIERLLNPDAIAMRKAIQKLFREAGKDDLVLFFFSGHGITNDEDHLYLATRNTAKEDFEATAVDANFIRGQSNNCYAKRQVLILDACYSGAIAQGWRTKSVGVDIKKQLGAEGRVVLTSSSATQ TSFEQEGSTLSLYTQYLV;;GDNEDKP02IHUWH /offset=0 /length=482 /full_length=482;;gi|186685691|ref|YP_001868887.1| GUN4 domain-containing protein [Nostoc punctiforme PCC 73102] >gi|186468143|gb|ACC83944.1| GUN4 domain protein [Nostoc punctiforme PCC 73102] /offset=0 /length=650 /full_length=650
DVEAMERVLQNPNQGNFAQVERLLNPDSVAMRIAIHNLFKKAGKEDLLLFFFSGHGFTND
DNHLYLATRNTAKDDFEATAVDANFIQIQSKNCYSKQQILILDACYSGAFASGWHTKSVG
VDIKKELGAEGRVVLTSSSATQISFEQEGATLSLYTQYLV
>JCVI_PEP_1128271737054 /read_id=GDNEDKP02H8X3B /begin=26 /end=490 /simbegin=29 /simend=490 /maxend=491 /orientation=-1 /5_prime_stop=0 /5_prime_loc=0 /3_prime_stop=TGA /ttable=11 /frameshifts=1 /stops=0 /identity=26.2 /length=155 /prefix=0 /postfix=Y /alignment=461;;1;;26.2;;GDNEDKP02H8X3B;;29;;490;;1;;gi|126659611|ref|ZP_01730741.1|;;80;;259;;0;;47;;75;;179;;5;;0;;491;;1373;;0;;0;;BLASTX;;0;;0;;x;;1;;1e-07;;124;;3.7;;FAGHGTTRLGAMRETGYLVPVDGDQNDLSTLIRWDDLTRNADLIPAKHLVFFMDACYGGL---AITRTLSPGSARFLHEMLRR----RARQVLTAGKADEVVSDG------DGPRPKHSIFTGHLLDALEGAA----------ATEAGILSANAVMAYVYQ--RVGTQDGSIQTP\TLWP;;FAGHGIALNGEDGPEGYLIPQDAKLGDTNTYLPMTELHSTLLELPCRHFLGLLDCCFAGAFRWSSTRDLGVIPDVIYQERYNRFIADPAWQVITSAASDQKAADAFDFQTQRSQKGQHSPFATALMDALAGKADIYPPSTNGKPAGDGVITASELYLYLRDAVEIASNNHQRQTP GIWP;;GDNEDKP02H8X3B /offset=0 /length=491 /full_length=491;;gi|126659611|ref|ZP_01730741.1| Peptidase C14, caspase catalytic subunit p20 [Cyanothece sp. CCY0110] >gi|126619057|gb|EAZ89796.1| Peptidase C14, caspase catalytic subunit p20 [Cyanothece sp. CCY0110] /offset=0 /length=1373 /full_length=1373
FAGHGTTRLGAMRETGYLVPVDGDQNDLSTLIRWDDLTRNADLIPAKHLVFFMDACYGGL
AITRTLSPGSARFLHEMLRRRARQVLTAGKADEVVSDGDGPRPKHSIFTGHLLDALEGAA
ATEAGILSANAVMAYVYQRVGTQDGSIQTPTLWPY
>JCVI_PEP_1128271726548 /read_id=GDNEDKP02H1AUX /begin=2 /end=431 /simbegin=2 /simend=431 /maxend=544 /orientation=-1 /5_prime_stop=TGA /5_prime_loc=494 /3_prime_stop=0 /ttable=11 /frameshifts=1 /stops=0 /identity=30.8 /length=144 /prefix=I /postfix=0 /alignment=429;;2;;30.8;;GDNEDKP02H1AUX;;2;;431;;1;;gi|119509783|ref|ZP_01628927.1|;;71;;232;;0;;50;;74;;162;;3;;1;;544;;1727;;0;;0;;BLASTX;;0;;0;;x;;1;;8e-10;;143;;3.41;;LIDEAATLEKIKLELRDISYQANSNDIILFYF/SGHGI-----NGAFL----PSDYDGNEKVLNHKTILDIVENSPAKSKIIIADACYTGSFNSKGNVQQRYNTDAFYNAFDNT----------KGGTLLLLSSKEKEVSIESSALHQGVFSYFLIKGLQGSA;;LTSRLPTISTVRASLNHITAAAQPQDTILFYF SGHGMLESNSQQAFLCLADTQTDDLFHTGLGLQEILQVLGNSQAQTQLVWLDACHSGSLTFRG-ARSEINTPSLPNPTSGMVELLRQRAKQSKGFYALLSCDTNQQSWEFPELGHGVFTYYLMRGLRGEA;;GDNEDKP02H1AUX /offset=0 /length=544 /full_length=544;;gi|119509783|ref|ZP_01628927.1| Peptidase C14, caspase catalytic subunit p20 [Nodularia spumigena CCY9414] >gi|119465518|gb|EAW46411.1| Peptidase C14, caspase catalytic subunit p20 [Nodularia spumigena CCY9414] /offset=0 /length=1727 /full_length=1727
ILIDEAATLEKIKLELRDISYQANSNDIILFYFSGHGINGAFLPSDYDGNEKVLNHKTIL
DIVENSPAKSKIIIADACYTGSFNSKGNVQQRYNTDAFYNAFDNTKGGTLLLLSSKEKEV
SIESSALHQGVFSYFLIKGLQGSA
>JCVI_PEP_1129571862762 /oldId=GLDFQNX01CWV5L_1_472_+ /frames=3 /score=1.264302
FYAGHGLASSDGKDKYILPFDADPDLLSRTAISRKEIFDLIISLKPRSVTIFLDTCYSGV
SRDEQMLLASARPLRLIADDDEKLPDNFTIFSASENDQISSGLESAKHGIFSYYLMKGLE
GKADLDQDGKLTNNELLTLLDTVSEKALDLGRQQT
>JCVI_PEP_metagenomic.orf.1128398978470.1 /orf_id=JCVI_ORF_metagenomic.orf.1128398978469.1 /read_id=GCXE2IL02JP2SH /begin=0 /end=324 /orientation=-1 /5_prime_stop=0 /5_prime_loc=NA /3_prime_stop=0 /ttable=11 /length=324 /read_defline=""
HGLPSTDGQSLYFLPYGVDKQYLARTAVGQKEVVAALVASKPKSVTMFIDSCYSGQTRGG
DVLLASVKPIALKAETNSFPSNFTVITASSNDQVSSSSPELKHGIFSF
>JCVI_PEP_metagenomic.orf.1128399080524.1 /orf_id=JCVI_ORF_metagenomic.orf.1128399080523.1 /read_id=GCXE2IL02GY1FV /begin=0 /end=466 /orientation=-1 /5_prime_stop=0 /5_prime_loc=NA /3_prime_stop=0 /ttable=11 /length=466 /read_defline=""
SGHGLPSEDGKSLFFLPHEANRDLLERTAISQKEIVDAIQRTSPKSVTMFIDSCYSGQSR
TGETLLASARPISIVAKETSSFPSNFTVISASALDQISSSSPELKHGIFSYYLMRGMEGE
ADANKDKQITVGEMQTYLSEKVTRRAMGMNRTQQPX
>JCVI_PEP_metagenomic.orf.1128397837304.1 /orf_id=JCVI_ORF_metagenomic.orf.1128397837303.1 /read_id=GCXE2IL02ILH0U /begin=2 /end=318 /orientation=1 /5_prime_stop=0 /5_prime_loc=NA /3_prime_stop=0 /ttable=11 /length=316 /read_defline=""
SSVNVVVLDACRDNPLPATSTRSATRGLSVVAQKPKNSIIIYAAEAGNKAQDGLFTPTLA
KALAAPGRPISEVMTNVRREVYEKSGGAQTPGEYNQLFEQISLADX
>JCVI_PEP_metagenomic.orf.1128398316526.1 /orf_id=JCVI_ORF_metagenomic.orf.1128398316525.1 /read_id=GCXE2IL02ICQC8 /begin=0 /end=454 /orientation=-1 /5_prime_stop=0 /5_prime_loc=NA /3_prime_stop=0 /ttable=11 /length=454 /read_defline=""
LIYYAGHGVPSKDGKSAYLLAQDGGPGSYQEPDLRLEQLYAAVAQSRVGKAKLFIDACFS
GRSGRDTIIFEGVAPITVAPKQALPNSQSLAVLTAGRGDQFSNQDKARGHRLFGYHLMKV
LLEQGGSISMETLHTRLRQKVLNDSRRIGPEX
>JCVI_PEP_metagenomic.orf.1128399778348.1 /orf_id=JCVI_ORF_metagenomic.orf.1128399778347.1 /read_id=GCXE2IL02I229J /begin=0 /end=479 /orientation=-1 /5_prime_stop=0 /5_prime_loc=NA /3_prime_stop=0 /ttable=11 /length=479 /read_defline=""
YIGEFSKGYEHGQGKIFYKNGDIYTGYFKNGYENGQGKMVYASGEIYEGLWSNGDPLKGK
TTLAKFTTTEKYYALILGNNEYQKLEKLDNAVTDAKDLAKILQEKYGFETTLLLNQTAGE
TVDALIEFTQNRKSTDNILIYYAGHGQLNRIQKRGYWLPX
>JCVI_PEP_1128442726328 /oldId=GCXE2IL02FKX42_1_493_+ /frames=2 /score=1.389344
LEILGAFKNWLPVKTRKGQTDVYVFYSGHGYPSDDGASLYFLPHGVDRQFLDRSAIKQSD
IVLALQAVVPKSVTLFLDACYSGQSRTGETLLAGARPISIQPKASTFPSNFTVLSASAPE
QIASSSPDLKHGSLVLLDEVWEGEADQNKDGAITVQEMQSYL
>JCVI_PEP_1128442729165 /oldId=GCXE2IL02H3XTQ_1_465_- /frames=1 /score=1.352743
EAKTQLSDLEKALAEASKQGVEKAELEAQLAAAQQQAQVKPTAPVGPRLSVHAIVIGNGA
YQGSGRLDNPINDARAISAKLKGMGFKVTTVENADRSKLVSSLVKFSASAADSDLTLFFY
AGHGVQISGTNYMLPTDTNLNQIGGVPLHGISLN
>JCVI_PEP_1128442846343 /oldId=GCXE2IL02JK4V7_1_534_+ /frames=5 /score=1.385914
DAPTGSFISFATAPGQVASDGNGRNSPFTKYLLQALKQPNVPIELVFKEVRRNVMAETAG
EQVPWENSSLVGDLLYGGEMTARLLRLVVTTIFSVVWTIAHADYSKIQVDMEDGSEKFTE
LSWFKFANMSGFMDRQRPFPGSDYWTILAPPKFCPFHFYFGGTGTSFTANESDDF
>JCVI_PEP_metagenomic.orf.1131704745649.1 /orf_id=JCVI_ORF_metagenomic.orf.1131704745648.1 /read_id=HA8TPRT02FNXIW /begin=2 /end=303 /orientation=1 /5_prime_stop=0 /5_prime_loc=NA /3_prime_stop=0 /ttable=11 /length=301 /read_defline=""
AGFTVIKHENLNFRQMREAVRDFGEKLSKDHVGLFYYSGHGVQVDGRNYLIPVNSDIKYE
DEVASSALDAEMVLAKLESAKNKLNIVVLDACRDSPLGRTX
>JCVI_PEP_metagenomic.orf.1131704370315.1 /orf_id=JCVI_ORF_metagenomic.orf.1131704370314.1 /read_id=HAQD3ZU01EPELI /begin=0 /end=527 /orientation=1 /5_prime_stop=0 /5_prime_loc=NA /3_prime_stop=0 /ttable=11 /length=527 /read_defline=""
SVGRGLARVEPTANTLVVYAAKAGSVAADGDGRHSPFTSALLEHLGEPGVEIDFTFRKVR
DAVLASTSNRQEPFIYGSLSAEKFYLLPPVPAPSTPSTAAATPPPPTGGGFDPRALELAF
WESIKDSERASDFEAYLAQYPTGVFAALAASRVVALKXSQVASLPPAATVAPPAPA
>JCVI_PEP_metagenomic.orf.1131703765321.1 /orf_id=JCVI_ORF_metagenomic.orf.1131703765320.1 /read_id=HA8TPRT02ILZ9U /begin=0 /end=178 /orientation=1 /5_prime_stop=0 /5_prime_loc=NA /3_prime_stop=0 /ttable=11 /length=178 /read_defline=""
TRNNANLRSLQQAVRDFSDEFKKSDIGLIYYSGHGVETKGQNYLIPVDADIQKRIRTVCX
>JCVI_PEP_metagenomic.orf.1131704439607.1 /orf_id=JCVI_ORF_metagenomic.orf.1131704439606.1 /read_id=HA8TPRT02JXYZZ /begin=0 /end=416 /orientation=-1 /5_prime_stop=0 /5_prime_loc=NA /3_prime_stop=0 /ttable=11 /length=416 /read_defline=""
EPIPEYMAGRTPEDRSSVQDGWARVRNKMYSDEELAKDHALKWEETLARHKTEVLGDVSH
AQLETTPKESVKLLSVEQDQTLSEKRVALVIGNAAYKSAPLDNPISDATDVANELKRRGF
KVISRNNANLRSLQQAVRX
>JCVI_PEP_metagenomic.orf.1131708047364.1 /orf_id=JCVI_ORF_metagenomic.orf.1131708047363.1 /read_id=HA8TPRT01C3KAD /begin=0 /end=374 /orientation=-1 /5_prime_stop=0 /5_prime_loc=NA /3_prime_stop=0 /ttable=11 /length=374 /read_defline=""
SGHGLPSDDGKSLYLLPHNADRDFIEKTSINQQELVRMAEATGAKSVTMFLDSCYSGQSR
GGDALMVNARPVKMKSSGAEYPSTFTVLTASAPDQISWSSDELGHGIFSYYLMKGIEGDA
DLNKX
>JCVI_PEP_metagenomic.orf.1131708427966.1 /orf_id=JCVI_ORF_metagenomic.orf.1131708427965.1 /read_id=HA8TPRT01C2N2P /begin=0 /end=465 /orientation=-1 /5_prime_stop=0 /5_prime_loc=NA /3_prime_stop=0 /ttable=11 /length=465 /read_defline=""
HRIQERLAVEDRAKKQLVAQQQLEQDRLALAKQKDSIAADLAAMRAMLAELKKANEEAAK
AEQVAAAPTAVETPVKPVVMARRRALVVGNETYKNVPVLENAAEDARAMAVALTGLGYEV
DTHIDLTERGFKRALRDFRADLNGGEEVLFFFAGH
>JCVI_PEP_metagenomic.orf.1131710732694.1 /orf_id=JCVI_ORF_metagenomic.orf.1131710732693.1 /read_id=HA8TPRT02IEBZY /begin=0 /end=317 /orientation=-1 /5_prime_stop=0 /5_prime_loc=NA /3_prime_stop=0 /ttable=11 /length=317 /read_defline=""
AAEILVTFKNWLPTRVKSGSTDVYVFYSGHGLPSEDGSSLFFLPHEANRDLLERTAISQK
EIVDAIQRTSPKSVTMFIDSCYSGQSRTGETLLASARPIRIVAKET
>JCVI_PEP_metagenomic.orf.1131710800508.1 /orf_id=JCVI_ORF_metagenomic.orf.1131710800507.1 /read_id=HA8TPRT02FVFF5 /begin=0 /end=420 /orientation=-1 /5_prime_stop=0 /5_prime_loc=NA /3_prime_stop=0 /ttable=11 /length=420 /read_defline=""
GSKRGQGEVLFFNFSGHGTQVADEDGDEEDGLDEALCPSDFEDAGTLTDDVLCAWLESLP
AHRLFAVCDCCHSGTCLDLGEFDGVFVSGCRDDECAADARDGGGKTGGALTMMLLNALNG
SDCSGEVLEQRIEASCRSGE
>JCVI_PEP_metagenomic.orf.1131705373963.1 /orf_id=JCVI_ORF_metagenomic.orf.1131705373962.1 /read_id=HA8TPRT02IUPMO /begin=2 /end=498 /orientation=1 /5_prime_stop=0 /5_prime_loc=NA /3_prime_stop=0 /ttable=11 /length=496 /read_defline=""
DEVIFFYAGHGVELEGRNYLLPIDIHGDDSRQVRDDAIELQRILTDMSDSRAKFTLAVVD
ACRDNPFVSAGRAIGGRGLAPTTAATGQMVIFSAGAGQQALDRLDANDKSPNGLFTRIFM
EEMSEPNVPIDRVVKKVRQKVFQAAQTVGHEQVPAIYDQVVGDTMX
>JCVI_PEP_metagenomic.orf.1131705403999.1 /orf_id=JCVI_ORF_metagenomic.orf.1131705403998.1 /read_id=HA8TPRT02GGOVC /begin=1 /end=256 /orientation=1 /5_prime_stop=0 /5_prime_loc=NA /3_prime_stop=0 /ttable=11 /length=255 /read_defline=""
IALKADEKVYPPEFTVITASSADQFSSASQDLKHGIFSFYLMKGMEGDADGNKDGKITSG
ELQQYLSDMVGRQAMGLNRTQNTQL
>JCVI_PEP_metagenomic.orf.1131705566657.1 /orf_id=JCVI_ORF_metagenomic.orf.1131705566656.1 /read_id=HA8TPRT01C6VHE /begin=0 /end=427 /orientation=-1 /5_prime_stop=TAA /5_prime_loc=469 /3_prime_stop=0 /ttable=11 /length=427 /read_defline=""
LVFKRDSADVGFVYYAGHGVQIKNENYLLPTQESFDSEIDIEDYAVSVQAILRYLEAKTN
QVNILVLDACRDNPFVSNWNTTRSVKGGGLAKVPPPTGSLIAYSTDAGKTAPDGDGENSI
YSISLAKNMLLEDTSIDQVFRNX
>JCVI_PEP_1131712544211 /oldId=HA8TPRT02J5LMJ_1_493_- /frames=3 /score=1.280756
DEKPTRAALQAALAESLDGAQTDALLIYMVDHGRVSGGDGLFLLSESELVRGTELDAWLD
ALQTARPGLSVVVVVESCFGGRVAGPLGQADQFSNRRLVFSSSGADELAHLAANGLVSYS
SMWWSAVAAGKSLQVAHQEAVAAMAGLQHPAPVRMEQAWPQA
>JCVI_PEP_1131712547699 /oldId=HA8TPRT02GTQ23_1_427_- /frames=3 /score=1.321457
GTALLLSSKGEEYSLEDRGLRSGIFSHFLIRGLKGEANTNTDNLITIRELFNYVHQRVRQ
YTGNVQTPTLTGTFDEYARVRDSMTPKQQLTLPMHSSQKRLAESFFVGALLFFLPAMMPG
QLVAQCLEGNCYDGDGIFRYD
>JCVI_PEP_1131712551494 /oldId=HA8TPRT02JCA44_1_428_+ /frames=1 /score=1.401726
DRTAIKQSELVSALQAANPKSVTLFMDACYSGQIRTGETLLASARPIVIAPRASTFPSNF
TVLTASAPDQLASSSPDLKHGVFSYYLMKGMEGEADQNKDGAITVQECSRISQLGGQKGN
VAQQNPTASGRTEIRVGVGGSI
>JCVI_PEP_1131712557998 /oldId=HA8TPRT01AWNM6_1_436_+ /frames=5 /score=1.407213
ISSSSPELRHGIFSYYLMRGMEGEADANGDKQITVAEMQAYLSEQVPRQAMSMNRTQQPQ
VVGDTSRVLVEVIAGVQETQFSTPASTSPIQLLEQAFKEARCKPPQNPDGPQVAWHNLSI
LDNSYFTVQDVIFFISLFIATY
>JCVI_PEP_1131712575873 /oldId=HAQD3ZU02GO8XU_1_504_+ /frames=1 /score=1.328960
KINGEELGGKPDGIYSVRRVARVGQETKFILAATDVYGNTDTKSITVTRQAVDSKAVFGQ
LNAANVKQQPARDAVAIIIGIEKYKRVARADFANADAQVFYDYASRALGVKPENIKLLVD
DGADDAEIYRAFQNWLPLKVKKGKDEVFVFFSGHGLPSQDGKSSLF
>JCVI_PEP_1131712577144 /oldId=HA8TPRT01DG89H_1_452_- /frames=2 /score=1.369089
FLPHEANRDLLERTAISQKEIVDAIQRTSPKSVTMFIDSCYSGQSRTGETLLASARPIRI
VAKEASSFPHFTVISASALDQISSSSPELKHGIFSYYLMRGMEGEADANGDKQITVAEMQ
AYLSEQVPRQAMSMNRTQQPQVVGDTSRL
>JCVI_PEP_1131712596341 /oldId=HA8TPRT02HIX68_1_349_+ /frames=2 /score=1.309746
NLAKIENGNAKLIFIIRHGLPDDITKEPYLIPTDVSGQNVKLALKLEDVYKKLSSYPSKQ
VTVFLDACFSGGARNESLVAMKGMKIKPQEESPLKNMVVFPQAQVSKLQLLIEQ
>JCVI_PEP_1131712596609 /oldId=HA8TPRT02HP39I_1_474_- /frames=2 /score=1.351281
KRQPERDAVAVIIGISNYKSLPKAEFAKDDAQVFFDYAIRAWGNRGNIKLLMDEQADAEE
IYTAFKTWLPARVKSTTDVYVFYSGHGLPTQDGSGLYWLPQRANRDLISKTGILLSEVNS
DIQASKPKSVTIFMDACYSGQARGGETLVASARPIA
>JCVI_PEP_1131712620503 /oldId=HAQD3ZU01ACSEZ_1_445_+ /frames=4 /score=1.289282
VSEYECDNVANLANTDIDAAKLKAVLLQLGWHVEMATDLGLKATEKKTEFAKSRATGESD
CLLAIVGHGIEINGRNYLVTADSKLERDMTTGEFEKDVQRTCLEFAEVQVXFKKARGSAS
GVTLFVLDLLPQRVQADRSGAAERRG
>JCVI_PEP_1131712640917 /oldId=HA8TPRT02HATQP_38_517_+ /frames=5 /score=1.224686
VTLEAIQRIQKNIDNLNQFYNYHFNRIRRLRIHPHIKRLYFQRLHNFYRYNLDQYKKIKA
KNKQYYSSLTSQDTNKNFKALMIGINYKNTNSELRGCINDVNSLKKFLNEHHKVSNDNIL
TIADDTLTKTNXNNILEKYKQLLINSKEGDIFIFHYF
>JCVI_PEP_1131712645721 /oldId=HA8TPRT02G9C67_1_404_- /frames=3 /score=1.347382
GIEKYKESPKAEFANLDAKDFYNYAVRSWAIKPENIKLLLDEEADDIEIVKAFEKLVTTA
SEERTKLTVYVFYSGHGLPSTDGQSLYFLPYGVDKQYLARTAVGQKEVVAALVASKPKSV
TMFIDSCYSGQTR
>JCVI_PEP_1131712660343 /oldId=HA8TPRT01BHK13_1_482_+ /frames=2 /score=1.371441
TPDSVYEDRLERYAARLNKIIERTRARRAAFTVAITDACRNNRVTRLSRDAPRGLAEWKR
GFPIEDAGVVIAYSTAPGATALDGTGNPGDRNGFYTHHLLKFLDRKAPVRDVLESVSIHI
KKVTHGKQEPWVNSHLGSEIAQKIQLAGLNESMTDAESY
>JCVI_PEP_1131716291253 /read_id=HA8TPRT02IJKXP /begin=90 /end=437 /simbegin=99 /simend=431 /maxend=437 /orientation=-1 /5_prime_stop=0 /5_prime_loc=0 /3_prime_stop=TAG /ttable=11 /frameshifts=1 /stops=0 /identity=31.6 /length=116 /prefix=LE /postfix=KKD /alignment=332;;2;;31.6;;HA8TPRT02IJKXP;;99;;431;;1;;gi|163798185|ref|ZP_02192119.1|;;143;;263;;0;;38;;67;;120;;2;;0;;437;;766;;0;;0;;BLASTX;;0;;0;;x;;1;;3e-12;;165;;3.61;;SAKNKLNIVVLDACRDSPLGRRT--------RT\ITKGLSNMNAASGTMIAFSTAPGQVALDGKGSNSPYTKYLISAIQKEGLLLEQVFKEVRGNVMKDTNGTQVPWENSSILGD-FYFVP;;SGARKLRLVILDACRDNPFQARMASDTRSVGRS VGRGLARVEPTANTLVVYAAKAGSVAADGDGRHSPFTSALLEHLGEPGVEIDFTFRKVRDAVLASTSNRQEPFIYGSLSAEKFYLLP;;HA8TPRT02IJKXP /offset=0 /length=437 /full_length=437;;gi|163798185|ref|ZP_02192119.1| hypothetical protein BAL199_00165 [alpha proteobacterium BAL199] >gi|159176522|gb|EDP61102.1| hypothetical protein BAL199_00165 [alpha proteobacterium BAL199] /offset=0 /length=766 /full_length=766
LESAKNKLNIVVLDACRDSPLGRRTRTITKGLSNMNAASGTMIAFSTAPGQVALDGKGSN
SPYTKYLISAIQKEGLLLEQVFKEVRGNVMKDTNGTQVPWENSSILGDFYFVPKKD
>JCVI_PEP_1131716292108 /read_id=HA8TPRT01DI3ZX /begin=0 /end=395 /simbegin=3 /simend=392 /maxend=397 /orientation=1 /5_prime_stop=0 /5_prime_loc=0 /3_prime_stop=0 /ttable=11 /frameshifts=1 /stops=0 /identity=44.9 /length=131 /prefix=V /postfix=N /alignment=389;;2;;44.9;;HA8TPRT01DI3ZX;;3;;392;;0;;gi|163798185|ref|ZP_02192119.1|;;83;;220;;0;;62;;83;;138;;2;;1;;397;;766;;0;;0;;BLASTX;;0;;0;;x;;1;;9e-24;;263;;3.74;;QSMAQFRRSAAAADLSLLFYAGHGVQIFGTNYILPTDVDQTDPAQATIQGVSLNSVV//KLPAG--KNKLVFLDACRDNALQ-------RTNDRSVSKGLAPISAAQGTLISYATKDGQTAADGVGSKNSPFTQALLEHL;;QALLTFRRAAEGADIAALFYAGHGIEVDGRNYLVPVDARLASAVDAEFEAVPLDLAL TAVSGARKLRLVILDACRDNPFQARMASDTRSVGRSVGRGLARVEPTANTLVVYAAKAGSVAADGDG-RHSPFTSALLEHL;;HA8TPRT01DI3ZX /offset=0 /length=397 /full_length=397;;gi|163798185|ref|ZP_02192119.1| hypothetical protein BAL199_00165 [alpha proteobacterium BAL199] >gi|159176522|gb|EDP61102.1| hypothetical protein BAL199_00165 [alpha proteobacterium BAL199] /offset=0 /length=766 /full_length=766
VQSMAQFRRSAAAADLSLLFYAGHGVQIFGTNYILPTDVDQTDPAQATIQGVSLNSVVKL
PAGKNKLVFLDACRDNALQRTNDRSVSKGLAPISAAQGTLISYATKDGQTAADGVGSKNS
PFTQALLEHLN
>JCVI_PEP_1131716860845 /read_id=HAQD3ZU02J2MEY /begin=1 /end=534 /simbegin=196 /simend=519 /maxend=534 /orientation=1 /5_prime_stop=0 /5_prime_loc=0 /3_prime_stop=0 /ttable=11 /frameshifts=1 /stops=0 /identity=50 /length=178 /prefix=PSKPATKTSSFFGAFSGRRASALRNDDESDGWKTGLAVPPQLRNTTRVVDDDDDQINSGNADRSA /postfix=SSRRA /alignment=323;;0;;50;;HAQD3ZU02J2MEY;;196;;519;;0;;gi|226460268|gb|EEH57562.1|;;689;;792;;0;;54;;64;;108;;0;;3;;534;;989;;0;;0;;BLASTX;;0;;0;;x;;1;;1e-19;;230;;3.76;;PTAANVRAGLRWLTRDAKPGDVLFFHFSGHATQV\PPLWFPETGELDGADEALCCVDTDWETPSTCITERDLLESFFADAPRGATCVASVDAKFCGALRGSARTPRMTR;;PTTTNVKAGIEWLLEDARAGDVLFFHFSGHGTDV PDV---DGDEDDGVDEALCTIDVDWET-NFGITDDYLREKLFCAVPPGVDCFATFDCCCSGAL-SDAKAVRTTR;;HAQD3ZU02J2MEY /offset=0 /length=534 /full_length=534;;gi|226460268|gb|EEH57562.1| predicted protein [Micromonas pusilla CCMP1545] /offset=0 /length=989 /full_length=989
PSKPATKTSSFFGAFSGRRASALRNDDESDGWKTGLAVPPQLRNTTRVVDDDDDQINSGN
ADRSAPTAANVRAGLRWLTRDAKPGDVLFFHFSGHATQVPPLWFPETGELDGADEALCCV
DTDWETPSTCITERDLLESFFADAPRGATCVASVDAKFCGALRGSARTPRMTRSSRRA
>JCVI_PEP_1131724731698 /read_id=HA8TPRT02GUETJ /begin=1 /end=383 /simbegin=34 /simend=377 /maxend=383 /orientation=1 /5_prime_stop=0 /5_prime_loc=0 /3_prime_stop=0 /ttable=11 /frameshifts=2 /stops=0 /identity=31 /length=128 /prefix=SLSSQEINKNF /postfix=NC /alignment=343;;2;;31;;HA8TPRT02GUETJ;;34;;377;;0;;gi|226460268|gb|EEH57562.1|;;594;;758;;0;;51;;75;;164;;5;;0;;383;;989;;0;;0;;BLASTX;;0;;0;;x;;2;;2e-07;;122;;3.46;;KALMVGINYRNTNSE-------LRGCINDVNS\TKKFLNEDHKVSND--NILTLTDD-----------------------------TALK------PTRDNILEKYKDLL\NNSEKGDILYFTYSGHGSYTFDRNGDELDGKDELLVSID-----NRGITDDDVKK;;KALLVGANYFAAAAEKNPRLPRLRGSLNDVAA QMRFLRDAYGFKTDAGSMRVLIDEPLPGVNASSSSSSCCGASKRGERDGDAVPTALRSHYYRPPTTTNVKAGIEWLL EDARAGDVLFFHFSGHGTDVPDVDGDEDDGVDEALCTIDVDWETNFGITDDYLRE;;HA8TPRT02GUETJ /offset=0 /length=383 /full_length=383;;gi|226460268|gb|EEH57562.1| predicted protein [Micromonas pusilla CCMP1545] /offset=0 /length=989 /full_length=989
SLSSQEINKNFKALMVGINYRNTNSELRGCINDVNSTKKFLNEDHKVSNDNILTLTDDTA
LKPTRDNILEKYKDLLNNSEKGDILYFTYSGHGSYTFDRNGDELDGKDELLVSIDNRGIT
DDDVKKNC
>JCVI_PEP_1131716842735 /read_id=HA8TPRT02HYTO9 /begin=2 /end=416 /simbegin=2 /simend=374 /maxend=526 /orientation=-1 /5_prime_stop=TAG /5_prime_loc=440 /3_prime_stop=0 /ttable=11 /frameshifts=1 /stops=0 /identity=35.7 /length=139 /prefix=IPEEDAGETFQTLNT /postfix=0 /alignment=372;;2;;35.7;;HA8TPRT02HYTO9;;2;;374;;1;;gi|163798185|ref|ZP_02192119.1|;;30;;155;;0;;45;;78;;126;;2;;1;;526;;766;;0;;0;;BLASTX;;0;;0;;x;;1;;6e-16;;198;;3.52;;QNRLALLIGNATYT-TSPLR/NPVNDVRGMATALRKVGFTVIK-HENLNFRQMREAVRDFGEKLSKDHVGLFYYSGHGVQVDGKNYLIPVNSDIKYEDEVASSALDAEMVLAKLESAKNKLNIVVLD;;ESRVALVIGNAGYQHAKSLR NPGNDASAVAERLRGLGFSVVELRSDLDYARMRQALLTFRRAAEGADIAALFYAGHGIEVDGRNYLVPVDARLASAVDAEFEAVPLDLALTAVSGAR-KLRLVILD;;HA8TPRT02HYTO9 /offset=0 /length=526 /full_length=526;;gi|163798185|ref|ZP_02192119.1| hypothetical protein BAL199_00165 [alpha proteobacterium BAL199] >gi|159176522|gb|EDP61102.1| hypothetical protein BAL199_00165 [alpha proteobacterium BAL199] /offset=0 /length=766 /full_length=766
IPEEDAGETFQTLNTQNRLALLIGNATYTTSPLRNPVNDVRGMATALRKVGFTVIKHENL
NFRQMREAVRDFGEKLSKDHVGLFYYSGHGVQVDGKNYLIPVNSDIKYEDEVASSALDAE
MVLAKLESAKNKLNIVVLD
>JCVI_PEP_metagenomic.orf.1132022529907.1 /orf_id=JCVI_ORF_metagenomic.orf.1132022529906.1 /read_id=HAT060T01D6YT6 /begin=2 /end=203 /orientation=1 /5_prime_stop=0 /5_prime_loc=NA /3_prime_stop=TAA /ttable=11 /length=201 /read_defline=""
SVFSYYLIKGLEGLADTNQDKRISIQELFNYVRENVRKFTENRQSPTLTGQFDRGKIIGI
VRSKDK*
>JCVI_PEP_metagenomic.orf.1132022211401.1 /orf_id=JCVI_ORF_metagenomic.orf.1132022211400.1 /read_id=HAT060T02JLNK7 /begin=0 /end=422 /orientation=-1 /5_prime_stop=0 /5_prime_loc=NA /3_prime_stop=0 /ttable=11 /length=422 /read_defline=""
PILGIGEDVQQGVVTFYSCSPKEKSWEIEELQHGAFTHVLHEALQVSGVGNCATVERLSN
YLRHQVPLVNQKYGKSRQTPYAEIKPDTKYHLILFTEFATLNDISTMKNDAYRAEAEGRI
EQARILWIRVNVAARGTDMDA
>JCVI_PEP_metagenomic.orf.1132022374981.1 /orf_id=JCVI_ORF_metagenomic.orf.1132022374980.1 /read_id=HAT060T01C03SP /begin=0 /end=466 /orientation=-1 /5_prime_stop=0 /5_prime_loc=NA /3_prime_stop=0 /ttable=11 /length=466 /read_defline=""
VVTFYSCSPKEKSWEIEELQHGAFTHVLHEALQVSGVGNCATVERLSNYLRHQVPLVNQK
YGKSRQTPYAEIKPDTKYHLILFTEFATLNDISTMKNDAYRAEAEGRIEQARILWIRVNV
AARGTDMDAINALQRIAGNSFKERTTKESSEFKFSX
>JCVI_PEP_metagenomic.orf.1132022453503.1 /orf_id=JCVI_ORF_metagenomic.orf.1132022453502.1 /read_id=HAT060T02HHMSE /begin=0 /end=441 /orientation=-1 /5_prime_stop=0 /5_prime_loc=NA /3_prime_stop=0 /ttable=11 /length=441 /read_defline=""
PYTGHACVIGVGGDLPSTVDDAKGFAKILKDPERCAYPESQVQVLTGEQANRANIINALE
ALASTTNTESTVLVYFSGHGYQLSGAIKSYFLMPHGYDSKDLSETAISGSEFVGLLRDIP
AQKLLVLLDCCHAGGLSDLDGFQVAKA
>JCVI_PEP_metagenomic.orf.1132033842152.1 /orf_id=JCVI_ORF_metagenomic.orf.1132033842151.1 /read_id=HAT060T02HDLDK /begin=0 /end=518 /orientation=-1 /5_prime_stop=0 /5_prime_loc=NA /3_prime_stop=0 /ttable=11 /length=518 /read_defline=""
PILALNFAKRDAEAMAAWFREEAKFDQVFLFTEDSPHINTSPPIPTQPTFGGLRGFLRRQ
FEQPLLEPEDNLWFFFAGHGMRHADKDYLMLADSDPGDIEHTAISVEYITERLRRSRADN
VVLLLDACREESSRSGLGIGEEKHQGVITFYSCAANQKSWEIAELRHGSFTHT
>JCVI_PEP_metagenomic.orf.1132033872174.1 /orf_id=JCVI_ORF_metagenomic.orf.1132033872173.1 /read_id=HAT060T01AJ2FT /begin=0 /end=326 /orientation=-1 /5_prime_stop=0 /5_prime_loc=NA /3_prime_stop=0 /ttable=11 /length=326 /read_defline=""
GFLRRQFEQPLLEPEDNLWFFFAGHGMRHADKDYLMLADSDPGDIEHTAISVEYITERLR
RSRADNVVLLLDACREESSRSGLGIGEEKHQGVITFYSCAANQKSWEIA
>JCVI_PEP_metagenomic.orf.1132033124917.1 /orf_id=JCVI_ORF_metagenomic.orf.1132033124916.1 /read_id=HAT060T02JHZRT /begin=1 /end=532 /orientation=1 /5_prime_stop=0 /5_prime_loc=NA /3_prime_stop=0 /ttable=11 /length=531 /read_defline=""
VSMAKNWAICVGINQYRFLQDLTCAVNDAEKMHLWLKETANFEQTYLFTDTSPEIDDMSE
PLPSQPTFTTLRRWLRKRFARPILSPSDSLWFFFSGHGVREQGQDYLLLNDSDPDPEEVN
NSAISLAFVTEQLRQSGAGNIMMFVDACRSVAKSGLGIELQSEQGIISIASVVLNKN
>JCVI_PEP_metagenomic.orf.1132034102704.1 /orf_id=JCVI_ORF_metagenomic.orf.1132034102703.1 /read_id=HAT060T01D2LI5 /begin=0 /end=490 /orientation=1 /5_prime_stop=0 /5_prime_loc=NA /3_prime_stop=0 /ttable=11 /length=490 /read_defline=""
TQPTYGQLQRFLQAQFEKPLLKPGDNLWFFFAGHGIRHEDKDYLMLADSNPRDIKSTAIS
VEYITERLRRCGADNVVLFLDACREESSRSGLGIGLEKHQGVITFYSCTANEKSWEIPEL
QHGSFTYTLLEGLRLHGEANCATVERLDRYLRYAVPDLNIRYRX
>JCVI_PEP_metagenomic.orf.1132033957692.1 /orf_id=JCVI_ORF_metagenomic.orf.1132033957691.1 /read_id=HAT060T01EVHWH /begin=0 /end=458 /orientation=1 /5_prime_stop=0 /5_prime_loc=NA /3_prime_stop=0 /ttable=11 /length=458 /read_defline=""
IKKQLGAEGRVVLTSSGATQTSFAQEGATLSLYTQYLVEGIETGAADTDNDGNIHVQELH
AYAKSRVQAVKPNMTPDIILDKEGYNILLAYAPKNPEAEVAEQLRLQLKTFQFETAQINK
NGTGINRITKSAEYFAQDLGNGVLLEMVHIPVX
>JCVI_PEP_metagenomic.orf.1132023138146.1 /orf_id=JCVI_ORF_metagenomic.orf.1132023138145.1 /read_id=HAT060T02G4EYD /begin=0 /end=347 /orientation=1 /5_prime_stop=0 /5_prime_loc=NA /3_prime_stop=0 /ttable=11 /length=347 /read_defline=""
QEIIELAEKMQIGAIISCQPDEFSHESTELGHSFFTAALLEALSSGKGYNFADLAAYLTY
LTPKLCQHHWRPVQNPVTVIPSLSLDILPVLTLDENSEAIIFPEESFAMITTAPPL
>JCVI_PEP_metagenomic.orf.1132031135665.1 /orf_id=JCVI_ORF_metagenomic.orf.1132031135364.1 /read_id=HAT060T01B6VZ2 /begin=0 /end=504 /orientation=-1 /5_prime_stop=0 /5_prime_loc=NA /3_prime_stop=0 /ttable=11 /length=504 /read_defline=""
AAAPKDVAAMLRVLQNPELGDFDEVKTLIDPDLEAMQTAIDLLFQSCQKGDLGLLYFSGH
GITDDSDRLYLATRRTSKDTFKANAVSASFIQDIMNNYNRQRQYVLILDCSFSGAFANGM
TIGRGSLAILTSSSSTQKAYEYAESGLSIFTHFLVEGLKTEAADRNKD
>JCVI_PEP_metagenomic.orf.1132024328210.1 /orf_id=JCVI_ORF_metagenomic.orf.1132024328209.1 /read_id=HAT060T02JGAU0 /begin=0 /end=443 /orientation=-1 /5_prime_stop=0 /5_prime_loc=NA /3_prime_stop=0 /ttable=11 /length=443 /read_defline=""
PILLDACHSGSLTFRGARSEINTPSLPNPTSGMVELLRQRAKQSKGFYALLSCDTNQQSW
EFPELGHGVFTYYLMRGLRGEAADPQGLIDADGLYRYVYHQTRQYIEQTNQQLRLINQQN
KSRGDTNIYSEYPQQTPKRIVEGVGEVX
>JCVI_PEP_metagenomic.orf.1132024347204.1 /orf_id=JCVI_ORF_metagenomic.orf.1132024347203.1 /read_id=HAT060T01A1WA7 /begin=0 /end=424 /orientation=-1 /5_prime_stop=0 /5_prime_loc=NA /3_prime_stop=0 /ttable=11 /length=424 /read_defline=""
IRDDLIASILSKLDKSSTLHISFDCCHSGSICDLPYNFIPDGNKIVKTYEKDCSKELYKN
SGKIIMISGCLDNQTSKEVSWKTSEGAFTGSLRRYLTSTKNNNCYDMLMELNKTIRQKGV
RNQSIKISTNFDMSVDELKKIX
>JCVI_PEP_metagenomic.orf.1132024424676.1 /orf_id=JCVI_ORF_metagenomic.orf.1132024424675.1 /read_id=HAT060T02IX38I /begin=0 /end=431 /orientation=-1 /5_prime_stop=0 /5_prime_loc=NA /3_prime_stop=0 /ttable=11 /length=431 /read_defline=""
LLMATDTPRIFALLVGINDYAAPIPRLNGCLNDIRNVEKYLRSYVTSDGQTTKGVHHTSS
NLSITQEGALHLCVLKNEEATYTNIINAFREHLQNAGSEDIVWFHFSGHGMEDYTAREFK
ESLEPNGKDQNLVCYTKNPEQEHX
>JCVI_PEP_metagenomic.orf.1132031841225.1 /orf_id=JCVI_ORF_metagenomic.orf.1132031841224.1 /read_id=HAT060T02GS9I8 /begin=0 /end=264 /orientation=-1 /5_prime_stop=TAA /5_prime_loc=318 /3_prime_stop=0 /ttable=11 /length=264 /read_defline=""
MGKVALLIGVAKYENTGLHPLPSAIKDVESMQRVLENPELGNFNLVTTLLNPQRQEMEDA
IYELFANRQKEDLLLFYFSGHGLKDEAG
>JCVI_PEP_metagenomic.orf.1132031902538.1 /orf_id=JCVI_ORF_metagenomic.orf.1132031902537.1 /read_id=HAT060T02H1K25 /begin=1 /end=507 /orientation=1 /5_prime_stop=0 /5_prime_loc=NA /3_prime_stop=0 /ttable=11 /length=506 /read_defline=""
LAETEWLSLGNSYYQALAQSSQRRLALLIGINQYPQIPVLGGCVTDVELQTELLINRCGF
AASDILTLTDKQAGKDFIKAAFSEHLGKQVKSGDVVIFHFSGYGTRVNSGMGILQNAIIP
VDENNFLGTTSSNYLLEENLLRLLRSLPTNRVTAVLDTSYYHVDELKPX
>JCVI_PEP_metagenomic.orf.1132032115802.1 /orf_id=JCVI_ORF_metagenomic.orf.1132032115801.1 /read_id=HAT060T01DAJTA /begin=0 /end=294 /orientation=-1 /5_prime_stop=TGA /5_prime_loc=318 /3_prime_stop=0 /ttable=11 /length=294 /read_defline=""
IMKRRNFFTSGVGGLLAALGLAETEWLSLGNSYYQALAQSSQRRLALLIGINQYPQIPVL
GGCVTDVELQTELLINRCGFAASDILTLTDKQAGKDFI
>JCVI_PEP_metagenomic.orf.1132032123136.1 /orf_id=JCVI_ORF_metagenomic.orf.1132032123135.1 /read_id=HAT060T02F2US4 /begin=0 /end=552 /orientation=-1 /5_prime_stop=0 /5_prime_loc=NA /3_prime_stop=0 /ttable=11 /length=552 /read_defline=""
PYTINGKEMAADINPGRATVLSVNLKDYDKFYLAGTNTLALRTYNSANWLKSQAYTLEYT
PPAARKGTGSNTLETLGNAKPHLYAIVVGTSDYSGRELDLTFPDLDAAAMASAFRAAGSR
LFEDRIHIKVLTTAGKTAGDIPSKINIAAAFAAFATQATPTDILMVYFSGHGLTYGSAEK
SQFY
>JCVI_PEP_metagenomic.orf.1132032130122.1 /orf_id=JCVI_ORF_metagenomic.orf.1132032130121.1 /read_id=HAT060T01A6K4L /begin=0 /end=335 /orientation=-1 /5_prime_stop=0 /5_prime_loc=NA /3_prime_stop=0 /ttable=11 /length=335 /read_defline=""
PYTTGSSNQLYHSEIRTIFENSKAKHKICLADACHSGSLDKSNKDMGSVIDSYYNAWNSS
TGGTALMMSSKAEETSIEYQGLRQGVFSYYLIKGLKGEANTNSDDIVTISEX
>JCVI_PEP_1132039850084 /oldId=HAT060T02HFQ9L_136_389_+ /frames=2 /score=1.264194
KFALLIGINYKGIEDSELTGCIDDVLRMRDMLINELRYEDKNIIVLRDDTNNRDLYDKEN
IIRYLEEFVLNKQNDDELWFHY
>JCVI_PEP_1132039854294 /oldId=HAT060T02H3MIL_1_484_- /frames=2 /score=1.284159
VVPAAAHGKFELLNRAAFSLKWELVGAVQPAGRALANAALEQVLAAKQGEKREVVLTQKE
WDACGIKGLREDHFVKSGTAYYTPAAGAKRTRALLIGINYTASPGSQLRGSHNDVKLVKK
FITQMGFSDTPQTMKVLLDDGDKATDDPTKKNIIAAFKW
>JCVI_PEP_1132039872212 /oldId=HAT060T01BQX0W_1_485_- /frames=1 /score=1.355081
PILEVVAARVGLETAYTTLXFDKEAGEDNIIHQLERLAYQVEKEDSLLIYYAGHGHLDEH
QNGFWIPADGPRDRKNRWIRNSTLINDYVAKIKSLHTLLVSDSCYSGSLFSSTVRAGQER
AQELMRLRSRWAICSGRGVVTDGKPGERSPFAQSILDALGK
>JCVI_PEP_1132039900148 /oldId=HAT060T02ILJ4Q_1_420_- /frames=2 /score=1.362676
LLIIMIIIIIIVVVVIVINHHLRRRHRHRHRHRHHPSDRYFALVVGNQGYSTVPPLKNPV
ADAKAIGDRLESFGFDVTRLDDVNKWQIDGMLFEKFAGIQKDVVLQVTGLANPHLVKRVL
LQLRHRVRYGMQVDVPTV
>JCVI_PEP_1132039909102 /oldId=HAT060T01C75EK_1_488_- /frames=1 /score=1.370463
PIQKREQQQIAARQREEQEKLRLAQIAQAAEEAEKREQLARARESERIRKRENLQKVQSI
EDQLKRLQSALASLKSQRSEEASATTAAPSPPVAKARYALIIGNASYKNVGALNNSVKDA
EAFADALTGVGFRVSLHRDLGRMPLKKAVEDFRNEVPNGAEV
>JCVI_PEP_1132039917253 /oldId=HAT060T01BJ9RT_1_470_- /frames=3 /score=1.358091
LVIGNAKYKFSPLNNPVNDATDMAASLRSVGFDVIEVKDATLNMREATRRFADRLEVSDV
GLVYYSGHGIEVKGKNYLIPVNADIRREYEVVDQAFDASNLLRMMESLQSGTKKACEILI
VDACRNNDLPKSWRSTNNGLARMDAPAGSFISFA
>JCVI_PEP_1132039931606 /oldId=HAT060T01CDXUF_1_422_- /frames=3 /score=1.222333
EKGDILYFTYSGHGSYTFDRNGDELDGKDELLVSIDNRGITDDEKKKLADQYLKEGVTLF
VLFDCCHSGTLLDLKYRYLTTSDYNEVIINDKNTQAKGNIFFISGSSDSQTSADAYKIKK
FQGAMTWSFLKSINSKPQL
>JCVI_PEP_1132039931998 /oldId=HAT060T01B7ACD_1_497_- /frames=2 /score=1.329389
GPARDIADMTVAYTNYKIDKIVHKKDASKAELDNFFAIELRDQVQKNRVKSLIVWYAGHG
KFLNETGYWIPVDGDNYDEFTYYSVNNLRAAMQAYTMVKHVLVISDACESGPAFYMAMRD
ELAPRLCDDWEVTKFKSAQVLTSSNKELSTDNSLFTQAFANTLN
>JCVI_PEP_1132039945381 /oldId=HAT060T02FUIC5_1_486_+ /frames=1 /score=1.370843
DLNQAVEELAEREPGVTVITSSSGREFSYERPEWGHGAFTKALLEGLNGSADVNADYLVT
LAELNFYIIERVKDLTSGRQHPYMPINLFGNIPLFCAASGLRDQAFLCLIIAFDSSNEKN
KRSALICFRHNQTNRKEGAKIVPIRKALKADGPSTLNGGYR
>JCVI_PEP_1132039967304 /oldId=HAT060T01A2J95_1_398_- /frames=1 /score=1.273276
LLREAMLPFQSLQEQQLYEEQRWQESFRQDGNRAGNITSFRPSGGQETPAAQITAKVALV
IGNSDYLPSSGYKDLPGAKRDADNMSSHYEGQGYRVIRMDNLSGKEMRTAVLTCQRMMAP
GGMFALYYAGH
>JCVI_PEP_1132039997553 /oldId=HAT060T02HOBEJ_1_462_- /frames=1 /score=1.391898
QTQCTSLQGLFXKKTSRLPGGSLIIFFLDCCRDDPTKSVNLNAHLDSKFAKLKLAEGLAT
TAFIGYATEPGKTASTRAPGTGHYSPFTYAILDCLKQPAIASADIESFYRSVKALVIDVT
KGGMNPERDSQLTRGFRFLQASPQPHSGAAAQG
>JCVI_PEP_1132039829010 /read_id=HAT060T01AKW9K /begin=33 /end=427 /simbegin=33 /simend=424 /maxend=425 /orientation=1 /5_prime_stop=TAA /5_prime_loc=24 /3_prime_stop=0 /ttable=11 /frameshifts=1 /stops=0 /identity=42.7 /length=130 /prefix=0 /postfix=0 /alignment=391;;1;;42.7;;HAT060T01AKW9K;;33;;424;;0;;gi|186683913|ref|YP_001867109.1|;;0;;127;;0;;56;;83;;131;;1;;2;;425;;841;;0;;0;;BLASTX;;0;;0;;x;;1;;3e-18;;215;;3.84;;MKRLALLVGTSEYPECEKLSPLHGSLLDVDAMQRVLVANGEFATEDVVVLKNASRQAIEEAIHHLFNASDRKKDDLVLFYFSGHGVVNV/ANKLFLGTPSTRKEGNRI-VPYTTVAASYLHDAMNDSKSQHQ;;MAKVALLIGVSEYEP--GLTPLPAATKDVEAIQRVLENPEIGGFNDVKVLLNPQRHEMEEAIEILFD--NRQKDDLVLLFFSGHGIKDE SGKLYFAARNTRKTDKGVPVRATTVPANFVHEVMSNSRSKRE;;HAT060T01AKW9K /offset=0 /length=425 /full_length=425;;gi|186683913|ref|YP_001867109.1| extracellular ligand-binding receptor [Nostoc punctiforme PCC 73102] >gi|186466365|gb|ACC82166.1| Extracellular ligand-binding receptor [Nostoc punctiforme PCC 73102] /offset=0 /length=841 /full_length=841
MKRLALLVGTSEYPECEKLSPLHGSLLDVDAMQRVLVANGEFATEDVVVLKNASRQAIEE
AIHHLFNASDRKKDDLVLFYFSGHGVVNVANKLFLGTPSTRKEGNRIVPYTTVAASYLHD
AMNDSKSQHQ
>JCVI_PEP_1132037329071 /read_id=HAT060T01DZHP2 /begin=2 /end=513 /simbegin=2 /simend=507 /maxend=513 /orientation=-1 /5_prime_stop=0 /5_prime_loc=0 /3_prime_stop=0 /ttable=11 /frameshifts=1 /stops=0 /identity=49.7 /length=171 /prefix=YT /postfix=0 /alignment=505;;0;;49.7;;HAT060T01DZHP2;;2;;507;;1;;gi|113475711|ref|YP_721772.1|;;52;;215;;0;;84;;108;;169;;0;;2;;513;;324;;0;;0;;BLASTX;;0;;0;;x;;1;;3e-38;;388;;3.87;;QANRANILM\\CVEALASTTNTESTVLVYFSGHGYQLSGAIKSYFLMPHGYDSKDLSETAISGSEFVGLLRDIPAQKLLVLLDCCHAGGLSDLDGFQVAKAPLPPEATKLFAKGGGKMIIGSSMPDELSFAAKPYSVFTYALIKGLCGEGAVKKDGYVRANDLAMYGSRIV;;KANRANVLS ALSWLAETTGKDDTAIVYFSGHGIEKP----DYYLMPYGYNLENLEGTAIRGETFTECLRAIKTKKLLVLLDCCHAGGQADPKG--IIKSPLPPSAIAQLGSSSGRVILASSRKDELSWTGKPYSVFTVALLEALAGYGIFEQDGYARVLDLAMWVGRKV;;HAT060T01DZHP2 /offset=0 /length=513 /full_length=513;;gi|113475711|ref|YP_721772.1| peptidase C14, caspase catalytic subunit p20 [Trichodesmium erythraeum IMS101] >gi|110166759|gb|ABG51299.1| peptidase C14, caspase catalytic subunit p20 [Trichodesmium erythraeum IMS101] /offset=0 /length=324 /full_length=324
YTQANRANILMCVEALASTTNTESTVLVYFSGHGYQLSGAIKSYFLMPHGYDSKDLSETA
ISGSEFVGLLRDIPAQKLLVLLDCCHAGGLSDLDGFQVAKAPLPPEATKLFAKGGGKMII
GSSMPDELSFAAKPYSVFTYALIKGLCGEGAVKKDGYVRANDLAMYGSRIV
>JCVI_PEP_1132039831060 /read_id=HAT060T01D9W2S /begin=2 /end=451 /simbegin=2 /simend=442 /maxend=453 /orientation=-1 /5_prime_stop=0 /5_prime_loc=0 /3_prime_stop=0 /ttable=11 /frameshifts=1 /stops=0 /identity=44.7 /length=150 /prefix=LYW /postfix=0 /alignment=440;;1;;44.7;;HAT060T01D9W2S;;2;;442;;1;;gi|186683913|ref|YP_001867109.1|;;79;;241;;0;;73;;105;;163;;2;;1;;453;;841;;0;;0;;BLASTX;;0;;0;;x;;1;;2e-32;;337;;3.98;;HGIKDDSGRLYLATRRTSRDN----FKANAVSASFIQDIMGNYSFQRQYVLILDCSFSGAFANGMS------------IGSGSIAILTSSSSTQF\SFEDTESELSTFTRFLVEGLKTDAADRNKDGYVSVDELYEYVRDKVRRVNSHLSPAFYPIKEGYRIVL;;HGIKDESGKLYFAARNTRKTDKGVPVRATTVPANFVHEVMSNSRSKRE-VVILDCCFSGAFAEGMAAKDDGFVDVKNQLGGEGRAVLTSSTSTQF AFEQHGVDTSTYTSYIVEGLETGAADRDEDGWISVDELHEYAAKKVQESTPAMKPEIYPVKGGFKIKL;;HAT060T01D9W2S /offset=0 /length=453 /full_length=453;;gi|186683913|ref|YP_001867109.1| extracellular ligand-binding receptor [Nostoc punctiforme PCC 73102] >gi|186466365|gb|ACC82166.1| Extracellular ligand-binding receptor [Nostoc punctiforme PCC 73102] /offset=0 /length=841 /full_length=841
LYWHGIKDDSGRLYLATRRTSRDNFKANAVSASFIQDIMGNYSFQRQYVLILDCSFSGAF
ANGMSIGSGSIAILTSSSSTQFSFEDTESELSTFTRFLVEGLKTDAADRNKDGYVSVDEL
YEYVRDKVRRVNSHLSPAFYPIKEGYRIVL
>JCVI_PEP_1132037320112 /read_id=HAT060T02GOI7L /begin=2 /end=222 /simbegin=2 /simend=222 /maxend=500 /orientation=-1 /5_prime_stop=TAA /5_prime_loc=234 /3_prime_stop=0 /ttable=11 /frameshifts=1 /stops=0 /identity=54.7 /length=73 /prefix=0 /postfix=0 /alignment=220;;0;;54.7;;HAT060T02GOI7L;;2;;222;;1;;gi|186683913|ref|YP_001867109.1|;;0;;71;;0;;40;;53;;73;;0;;1;;500;;841;;0;;0;;BLASTX;;0;;0;;x;;1;;2e-12;;165;;3.63;;MGRYALLIGISNYKAGLDLLPSAVKDVDALWQVLLNPEIGGFAESDVVVLKDAEKGAIETAIYI//LFANRKPDD;;MAKVALLIGVSEYEPGLTPLPAATKDVEAIQRVLENPEIGGF--NDVKVLLNPQRHEMEEAIEI LFDNRQKDD;;HAT060T02GOI7L /offset=0 /length=500 /full_length=500;;gi|186683913|ref|YP_001867109.1| extracellular ligand-binding receptor [Nostoc punctiforme PCC 73102] >gi|186466365|gb|ACC82166.1| Extracellular ligand-binding receptor [Nostoc punctiforme PCC 73102] /offset=0 /length=841 /full_length=841
MGRYALLIGISNYKAGLDLLPSAVKDVDALWQVLLNPEIGGFAESDVVVLKDAEKGAIET
AIYILFANRKPDD
>JCVI_PEP_1132039800024 /read_id=HAT060T01BB2PB /begin=1 /end=542 /simbegin=4 /simend=524 /maxend=547 /orientation=1 /5_prime_stop=0 /5_prime_loc=0 /3_prime_stop=TAG /ttable=11 /frameshifts=1 /stops=0 /identity=55.4 /length=180 /prefix=A /postfix=VLLLLV /alignment=520;;2;;55.4;;HAT060T01BB2PB;;4;;524;;0;;gi|119512164|ref|ZP_01631255.1|;;98;;273;;0;;97;;120;;175;;1;;0;;547;;713;;0;;0;;BLASTX;;0;;0;;x;;1;;2e-43;;434;;3.85;;AFSEHLGKQVKSGDVVIFHFSGYGTRVNSGMGI--LQNAIIPVDENNFLGTTSSNYLLEENLLRLLRSLPTNRVTAVLDTSYYHVDELKPMGLRMRTRPELSTAILSKEELEFLWQFKSQKLPVNKPLIIQATSEANQQAGEFLFSNWSAGLLT/NALTQYLWETIPAKTIYVFLS;;AFVAHLGQQVKAGDVAVFHFSGYGTRIKSGRFIDTVQNALVPANAQDAQKDEIVNYILEETIRLLLRSLPTDRVTAVLDTSYNAPSKVQPTGWRIRVRPESAEAQLAIEELEFLQQLRSQNSSPIHELVLTATSDTQQLAREILFSGFSAGLFT YALTQYLWETTPATTIQFSLS;;HAT060T01BB2PB /offset=0 /length=547 /full_length=547;;gi|119512164|ref|ZP_01631255.1| Peptidase C14, caspase catalytic subunit p20 [Nodularia spumigena CCY9414] >gi|119463195|gb|EAW44141.1| Peptidase C14, caspase catalytic subunit p20 [Nodularia spumigena CCY9414] /offset=0 /length=713 /full_length=713
AAFSEHLGKQVKSGDVVIFHFSGYGTRVNSGMGILQNAIIPVDENNFLGTTSSNYLLEEN
LLRLLRSLPTNRVTAVLDTSYYHVDELKPMGLRMRTRPELSTAILSKEELEFLWQFKSQK
LPVNKPLIIQATSEANQQAGEFLFSNWSAGLLTNALTQYLWETIPAKTIYVFLSVLLLLV
>JCVI_PEP_1132038264564 /read_id=HAT060T01DD0WC /begin=0 /end=556 /simbegin=0 /simend=553 /maxend=555 /orientation=1 /5_prime_stop=0 /5_prime_loc=0 /3_prime_stop=0 /ttable=11 /frameshifts=1 /stops=0 /identity=55.8 /length=184 /prefix=0 /postfix=0 /alignment=553;;1;;55.8;;HAT060T01DD0WC;;0;;553;;0;;gi|225516908|ref|ZP_03763875.1|;;96;;281;;0;;105;;130;;188;;2;;1;;555;;719;;0;;0;;BLASTX;;0;;0;;x;;1;;5e-47;;465;;3.86;;DFIKAAFSEHLGKQVKSGDVVIFHFSGYGTRVNSGM--GILQNAIIP--VDENNFLGTTSSNYLLEENLLRLLRSLPTNRVTAVLDTSYYHVDELKPMGLRMRTRPELSTAILSKEELEFLWQFKSQKLPVNKPLIIQATSEANQQAGEFLFSNWSAGLLTYALTQYLWETIPA/KTITVFLSGVTTSI;;EFIEAACLDHLGNQAKADDTVVFHFSGYGTRVKLATFPETVENALIPFDVDTQNQL---SVNYLLEQTLLLLLRSLPTNRVTTILDTSYYAPSTLQTPALKFRSRPESSVAKLALEELAFLKQQQTQNPALNNAMLLKATSTENQQAGELLFGNFSAGLFTYVLTQYLWETTPA TTIQILLSHIRSSI;;HAT060T01DD0WC /offset=0 /length=555 /full_length=555;;gi|225516908|ref|ZP_03763875.1| peptidase C14 caspase catalytic subunit p20 ['Nostoc azollae' 0708] >gi|224599445|gb|EEG05656.1| peptidase C14 caspase catalytic subunit p20 ['Nostoc azollae' 0708] /offset=0 /length=719 /full_length=719
DFIKAAFSEHLGKQVKSGDVVIFHFSGYGTRVNSGMGILQNAIIPVDENNFLGTTSSNYL
LEENLLRLLRSLPTNRVTAVLDTSYYHVDELKPMGLRMRTRPELSTAILSKEELEFLWQF
KSQKLPVNKPLIIQATSEANQQAGEFLFSNWSAGLLTYALTQYLWETIPAKTITVFLSGV
TTSI
>JCVI_PEP_metagenomic.orf.1131653737722.1 /orf_id=JCVI_ORF_metagenomic.orf.1131653737721.1 /read_id=HAT060T01EL1KO /begin=0 /end=443 /orientation=1 /5_prime_stop=0 /5_prime_loc=NA /3_prime_stop=0 /ttable=11 /length=443 /read_defline=""
VEEVVARFQPLNPIRVSESKPRDAVAIIIGIEKYRRVSNADFANRDAGLFYDYARRALGV
RQENIKLLLDDKADASEILVAFKNWLPTRVGKGVTEVYVFYSGHGLPSEDGKSLFFLPHE
ANRDLLERTAISQKEVVDAIQRTSPKIS
>JCVI_PEP_1131678841967 /oldId=HAT060T01BP7BZ_1_465_+ /frames=3 /score=1.372922
SQARELSMVLIDACRDNPFAATLSKTRSGGRGLAIVERVEGPVDTIISFAATSGDVAEDG
DGFNSPYAEALLEVIDEPNLDIGIMFRKLRDRVIFKTKGKQTPETVQQLTGDAIYLVSEK
KLHPLINLETPQADNTMLAFLDEIHDGLAPSAT
>JCVI_PEP_1131678868689 /oldId=HAT060T01CC7IF_1_387_+ /frames=1 /score=1.311335
NIIRYLEEFVLNKQNDDELWFHYSGHGSIRRDRSNDEKDNIDSVLIPNDFQTNGVILDDD
IYSIIKDVNCGLFLLFVVVIVEVYATYLGRYSMLIINLQKTNINTNHHENPNIYAISGST
DMQLSMEN
>JCVI_PEP_1131678875974 /oldId=HAT060T01CN2CN_1_452_+ /frames=2 /score=1.367299
RTAISQKEIVDAIQRTSPKSVTMFIDSCYSGQSRTGETLLASARPISIVAKETSSFPSNF
TVISASALDQISSSSPELKHGIFSYYLMRGMEGEADANKDKQITVGEMQTYLSEKVTRRA
MGMNRTQQPQVVGDTSRVLVQVIFCSNIW
>JCVI_PEP_1131678892037 /oldId=HAT060T01AXOEC_1_497_- /frames=6 /score=1.262635
EKNTKVIEDSLRNCLLPKNDSLSIYSFSIVCSGKSYALIIAVQNYINKDFEDLKFPIRDG
KDLKILEENYIFESVDFLEDPKNKDITLKLDACEKVTADDNVLVFYAGHGYKWDKAKIKE
GYWCPADAALANVSTILNNGRIMDYLKLMDARNILLISDACF
>JCVI_PEP_1131678911751 /oldId=HAT060T02II19D_1_384_+ /frames=6 /score=1.382596
LFSRLGDAAFALERSIQRNEFDLLAVMLNRVKANDTVYFYYAGHGVPSRDGNQAYLLPRD
GGIGSYQDPDFSFPNYFQLGNSAASRAVVFIDACFLGANAEELVFKGVAPIILSQKKRSL
IEKKL
>JCVI_PEP_1131678946753 /oldId=HAT060T01CB6XX_1_418_+ /frames=2 /score=1.394704
CLDGFLPGKTKLVFLDACRDNPLLQVASRSVSRGLAPISVSQGTLISYATKDGSVAADGD
GKNSPFTKALLQHIDAPEDIAVVLRRVRDQVMTDTDGQQQPWEYGSLSGGSLILSAIRQS
EPLASRFPSGCAGASQYL
>JCVI_PEP_1131678968179 /oldId=HAT060T01D4BJL_1_390_- /frames=2 /score=1.316522
RYNIILLVNATYGEMSQAISKFKKLMEFDGGNKLFLHSGHGMPHEQTNDPYLMPVDISGY
TVDQAISLNNLLSDFKGYNYDRLTMILDACFSGVSRSPEPLIKVKGVGNRKIKDKVKEDS
KSQSKSFE
>JCVI_PEP_1131678985610 /oldId=HAT060T02GKA4M_33_459_- /frames=2 /score=1.291301
YGVVDDELKDIEKPYETRCENVCFVLTIVIVELFLDLRYQYLKENNKELIVHSAHDETKG
QVILLSGCKDSQVSMDAFIAGQYNGALTSFFVNAVKESNEQSWETLLNKVRANLKKDDFY
QIPQLSSGQKMNYETDIVSL
>JCVI_PEP_metagenomic.orf.1131691953248.1 /orf_id=JCVI_ORF_metagenomic.orf.1131691953247.1 /read_id=HAT060T02G9SMB /begin=0 /end=495 /orientation=-1 /5_prime_stop=0 /5_prime_loc=NA /3_prime_stop=0 /ttable=11 /length=495 /read_defline=""
SLSLQIDGDVKAIRKEIEVPLIQGKNRILISCRNSNGVESLYEQMEIYREGRIEKHDLYI
VGIGVSDYKDERFNLKYPTKDANDILTKFSESENRYNTVYSKLLLNENVTRENIIGLTDF
FTNCTHEDLAIIFIAGHGVLNIDYDYFFGTYDMDFDAPEGRGLPY
>JCVI_PEP_metagenomic.orf.1131692141840.1 /orf_id=JCVI_ORF_metagenomic.orf.1131692141839.1 /read_id=HAT060T01AS2X4 /begin=2 /end=385 /orientation=1 /5_prime_stop=0 /5_prime_loc=NA /3_prime_stop=0 /ttable=11 /length=383 /read_defline=""
LHRGYQPEVMVVRNAEVDGTLVEKLRKFLAQAGTEDEVVLFLAGHGLLDKDLEYHFARHD
TDFDASENMGITFQELESLVDGIKPLKRTVLFDTCHSGEVEEEDKPQLLAMAGSGDLGAA
ASTEYGGS
>JCVI_PEP_metagenomic.orf.1131690865630.1 /orf_id=JCVI_ORF_metagenomic.orf.1131690865629.1 /read_id=HAT060T01BCB60 /begin=0 /end=439 /orientation=-1 /5_prime_stop=0 /5_prime_loc=NA /3_prime_stop=0 /ttable=11 /length=439 /read_defline=""
TKDAMDRSVAKEKYLFFNFSGHGTQVVDEDGDEEDGFDEALCPSDFEVAGSLTDDVLCCW
LESLPAHRLFAVCDCCHSGTCLDLGEFXGFFASGCRDDECAADARDGGGKTGGALTMMLL
NALCGSDCSGEVLQERIDASCSSGQFX
>JCVI_PEP_metagenomic.orf.1131694923414.1 /orf_id=JCVI_ORF_metagenomic.orf.1131694923413.1 /read_id=HAT060T02HN1AT /begin=0 /end=219 /orientation=1 /5_prime_stop=0 /5_prime_loc=NA /3_prime_stop=TAA /ttable=11 /length=219 /read_defline=""
TAPGQVAADGQGRNSPYTKHLLQALKQPGMPIEQVFKQVRRKVMAETAGEQVPWENSSLV
GDFYFGRVLDFV*
>JCVI_PEP_metagenomic.orf.1131694435134.1 /orf_id=JCVI_ORF_metagenomic.orf.1131694435133.1 /read_id=HAT060T02F7KUK /begin=0 /end=257 /orientation=-1 /5_prime_stop=TAA /5_prime_loc=290 /3_prime_stop=0 /ttable=11 /length=257 /read_defline=""
MSSNRVPRRLALLVGINYLNTENELNGCYNDVVNVSQYLRSSLGYSQDAITVLTDGNRGL
NLPTSVLQPTRQNILDNISLLVNGLL
>JCVI_PEP_metagenomic.orf.1131683350824.1 /orf_id=JCVI_ORF_metagenomic.orf.1131683350823.1 /read_id=HAT060T01DO4OE /begin=0 /end=461 /orientation=-1 /5_prime_stop=0 /5_prime_loc=NA /3_prime_stop=0 /ttable=11 /length=461 /read_defline=""
SLSIVNFNRPRLHVLAIGINNYEDSRWRLNYAVNDANAFAGLIKDTQVQLYENIDVTLIT
NRKATRSRILVELAELQRKAKSNDWVVIFFAGRAQADTLYNYYFLPWDYNNTYPHAVQIS
ENDLATHLRGIKGKKLLVLDTCFAGNLASRTAMR
>JCVI_PEP_metagenomic.orf.1131692315972.1 /orf_id=JCVI_ORF_metagenomic.orf.1131692315971.1 /read_id=HAT060T02JB77O /begin=0 /end=439 /orientation=1 /5_prime_stop=0 /5_prime_loc=NA /3_prime_stop=0 /ttable=11 /length=439 /read_defline=""
ATSGIMSRELNKVIKLTEIAKEDAELIIYYAGHGFPDDSTRVPYLIPVDVSGGDLSRAIN
LEELYQKLGNLKAKRVTVFLDACFTGGGRESGLMAARGGGVKLKQKEGSLSGNVVVFSAS
SGDQSSLPFNKEGHGIFTYHLLKAFRX
>JCVI_PEP_metagenomic.orf.1131680523634.1 /orf_id=JCVI_ORF_metagenomic.orf.1131680523633.1 /read_id=HAT060T02JG19B /begin=0 /end=231 /orientation=1 /5_prime_stop=0 /5_prime_loc=NA /3_prime_stop=TGA /ttable=11 /length=231 /read_defline=""
WISYSGHGGSTRDRGTDERDGKDETIFALDEKDVLDDLLHRILRRMNKKTEVFGLFDSCH
SGTVCDLSHSYKYSNT*
>JCVI_PEP_metagenomic.orf.1131693048020.1 /orf_id=JCVI_ORF_metagenomic.orf.1131693048019.1 /read_id=HAT060T02I57NU /begin=8 /end=419 /orientation=1 /5_prime_stop=TAA /5_prime_loc=5 /3_prime_stop=0 /ttable=11 /length=411 /read_defline=""
IIEFGERRDSFEVGFIYYAGHGMQVDGKNYLLPTGDTIKTEEDVRQYTVGVETLMQYLTK
RTDQVNVLILDACRDNPLKNTRGGGKGGLAEIQAKGSLIAFSTIAGNVADDGDGNHSVYC
MSLAKNMLIEGISLDQV
>JCVI_PEP_1131678601420 /oldId=HAT060T02HMYO3_1_486_+ /frames=1 /score=1.317407
ILPVDADPKQPLENAIDVNLLFETLGKKASRVVIILDTSFGNTGRDGLPIFDNHTPFEPY
AVSFTDPNKLLWTADENQGATTAYIQAQHSIFTYFLLGGLQGWADGQLSNEPNGDVSFAE
LQHFVHNTMTQLGDPSIPSVFPMPEMEKIYPRKSTELEAIP
>JCVI_PEP_1131678632966 /oldId=HAT060T02IQ5T5_1_392_+ /frames=5 /score=1.388059
DIKNHSQQRFMQTDRESIEILPAKRKLLVLDCCHAGMVFADGRFKSGIGSRVADFVGTED
QEFDSFIALMASDRLEKARELDEFGGSFYLNLFAALGDEFFNADIDNDGALDLTDSKNRL
IDKTNEHN
>JCVI_PEP_1131678635969 /oldId=HAT060T02GF9R7_1_354_+ /frames=2 /score=1.340059
REFLSKAGTDDEVVLFAGHGLLDKDLEYHFARHDTDFDARENMGITFQELESLVDGIKPL
KRTVLFDTCHSGEVEEEDKPQLLAMVGAGDLSAAAVADAGVQVRGVATRGMKVKRE
>JCVI_PEP_1131678637842 /oldId=HAT060T02FTPUM_1_453_+ /frames=3 /score=1.367712
ELKSNKITYFEVCSTLNIIPSSHLILGGQFPATEGGQFVRFFTIGENGYSVFETFELSYS
PDSSKITEGKDHLIVMGIDEYKSWPDLENAVNDAKSVKNALVSFYGIDSSNVHTLFDSSC
NRIEIDKLVSYFCRHQIGENDRVVVYFAG
>JCVI_PEP_1131678639152 /oldId=HAT060T01DONMU_1_523_- /frames=2 /score=1.328479
LSSSAGAEYALESSEQQNGLFTYSVLEALDGNKEADTNKDGSVQMSELGEYVKKRVAELT
NNKQTPNTRRVNLEGDFTLADKMRTFLTTILLSLTCLALSHGRSLDELIAHEQRNVDNEA
VIAYGGRVGKLEAVFLIEWDGEPNTTLNGIYYYPSRGRKLKYRLAGTNPKPG
>JCVI_PEP_1131678644040 /oldId=HAT060T02JNKE0_1_466_+ /frames=2 /score=1.383791
RHILLAACDRKQKAWEGKNHQGIFTQSLMATLNNPGQDLSYASLFLRCREFVRNHVINQD
PQFETYADSEPTAGFWDKTTNVTSGRCXVIFDPKSHRWQLNRGAIHGLSTDPDHVTTMEV
YSVANLEASLGTARRLRSAPKPARYNSDGFNRE
>JCVI_PEP_1131678645397 /oldId=HAT060T01DBDLO_1_473_+ /frames=5 /score=1.344510
IIAIGVSKYRDSALNLEFAAKDATDLAAAIKESTKGETESFSSLEQATKVAPAKIREFLA
TATEREVVAFCAGHGVLDSNLDYVYASHDFDSANPTETGIKLDELVDAIGSSKSLKRLLL
LDTAHSGQVGEKDEMLLANMDTELPKGVRAVKQRG
>JCVI_PEP_1131678681652 /oldId=HAT060T02HU1RG_1_409_- /frames=2 /score=1.312663
ANDILTKFSESENRYNTVYSKLLLNENVTRENIIGLTDFFTNCTHEDLAIIFIAGHGVLN
IDYDYSLTYDMDFDAPEGRGLPYSSISALLNQIRAYEKILIMDTCHSGELDKDEIEKGPN
PEVEQGDVQFRSAGA
>JCVI_PEP_1131689652523 /read_id=HAT060T01AP971 /begin=32 /end=483 /simbegin=35 /simend=483 /maxend=483 /orientation=-1 /5_prime_stop=0 /5_prime_loc=0 /3_prime_stop=TGA /ttable=11 /frameshifts=3 /stops=0 /identity=58.3 /length=150 /prefix=0 /postfix=R /alignment=448;;0;;58.3;;HAT060T01AP971;;35;;483;;1;;gi|242278363|ref|YP_002990492.1|;;317;;462;;0;;87;;108;;149;;0;;1;;483;;467;;0;;0;;BLASTX;;0;;0;;x;;3;;1e-37;;385;;4;;GRNYLIP/VDADIRREHEVEAKPL\DAGNILRMMESLQGTEKKRVNIMIVDACRNNDLARSWRSTNRGLARMDAPTGSFISFATAPGQVASDGNGRNSPFTKHLLQALKQPNVPIELVFKEVRRNVMAETAG/EQVPWENSSLVGDFYFTVA;;GRNYLIP VDATLRSESDVRYECL DAGRILGKMEDAGNA----LNIVILDACRNNPFARSFRSAQRGLARMDAPTGSIVAYSTAPGSVAADGSGRNGVYTKYLLQYLMQPGLDISDVFFYTRKGVVQETSG EQVPWESSSLVDRFYFSDA;;HAT060T01AP971 /offset=0 /length=483 /full_length=483;;gi|242278363|ref|YP_002990492.1| peptidase C14 caspase catalytic subunit p20 [Desulfovibrio salexigens DSM 2638] >gi|242121257|gb|ACS78953.1| peptidase C14 caspase catalytic subunit p20 [Desulfovibrio salexigens DSM 2638] /offset=0 /length=467 /full_length=467
GRNYLIPVDADIRREHEVEAKPLDAGNILRMMESLQGTEKKRVNIMIVDACRNNDLARSW
RSTNRGLARMDAPTGSFISFATAPGQVASDGNGRNSPFTKHLLQALKQPNVPIELVFKEV
RRNVMAETAGEQVPWENSSLVGDFYFTVAR
>JCVI_PEP_1131689874798 /read_id=HAT060T02I1QBF /begin=0 /end=457 /simbegin=3 /simend=439 /maxend=459 /orientation=-1 /5_prime_stop=0 /5_prime_loc=0 /3_prime_stop=0 /ttable=11 /frameshifts=1 /stops=0 /identity=47.9 /length=152 /prefix=LVVVDG /postfix=R /alignment=436;;1;;47.9;;HAT060T02I1QBF;;3;;439;;1;;gi|163798185|ref|ZP_02192119.1|;;88;;236;;0;;71;;101;;148;;2;;0;;459;;766;;0;;0;;BLASTX;;0;;0;;x;;1;;2e-33;;347;;3.75;;FRSKLNDADISLFY/YAGHGIEIDKQNYLVPIDASMANTSIAKYEAVPLDLVTSVTGEAKELSMVLIDACRDNPFAANL-SKTRSGTR--GLAIVEINDPGDTIISFAASSGNVAEDGSGINSPYAEAFMEVIEEPGLEIGFMFRKIRD;;FRRAAEGADIAALF YAGHGIEVDGRNYLVPVDARLASAVDAEFEAVPLDLALTAVSGARKLRLVILDACRDNPFQARMASDTRSVGRSVGRGLARVEPTANTLVVYAAKAGSVAADGDGRHSPFTSALLEHLGEPGVEIDFTFRKVRD;;HAT060T02I1QBF /offset=0 /length=459 /full_length=459;;gi|163798185|ref|ZP_02192119.1| hypothetical protein BAL199_00165 [alpha proteobacterium BAL199] >gi|159176522|gb|EDP61102.1| hypothetical protein BAL199_00165 [alpha proteobacterium BAL199] /offset=0 /length=766 /full_length=766
LVVVDGFRSKLNDADISLFYYAGHGIEIDKQNYLVPIDASMANTSIAKYEAVPLDLVTSV
TGEAKELSMVLIDACRDNPFAANLSKTRSGTRGLAIVEINDPGDTIISFAASSGNVAEDG
SGINSPYAEAFMEVIEEPGLEIGFMFRKIRDR
>JCVI_PEP_1131697943214 /read_id=HAT060T02FYVZI /begin=1 /end=482 /simbegin=16 /simend=479 /maxend=480 /orientation=1 /5_prime_stop=0 /5_prime_loc=0 /3_prime_stop=0 /ttable=11 /frameshifts=2 /stops=0 /identity=44.1 /length=159 /prefix=IAAFG /postfix=0 /alignment=463;;2;;44.1;;HAT060T02FYVZI;;16;;479;;0;;gi|242278363|ref|YP_002990492.1|;;228;;380;;0;;68;;93;;154;;0;;2;;480;;467;;0;;0;;BLASTX;;0;;0;;x;;2;;4e-24;;268;;3.75;;IAILFPSASFAERRVALVIGNNSYENFPQLQNAATDARGM\GKKLGELGFDVILKLDASRRDIGRSLAEFEDMAANAEAALVFYAGHGVQAGGKNYLIPSNAIIEAEVDLATEGISSSLIF//RRWENARANLNIVILDACRDNPLTNRSRSGARGL;;IPVPAPVAVKGERH-ALVMGNSAYKNAP-LKNPVNDARDV GKALRRLGFNVIMVNNARLRDMEQAMDRFYASLQKGGVGLFYYAGHGMQVGGRNYLIPVDATLRSESDVRYECLDAGRIL GKMEDAGNALNIVILDACRNNPFARSFRSAQRGL;;HAT060T02FYVZI /offset=0 /length=480 /full_length=480;;gi|242278363|ref|YP_002990492.1| peptidase C14 caspase catalytic subunit p20 [Desulfovibrio salexigens DSM 2638] >gi|242121257|gb|ACS78953.1| peptidase C14 caspase catalytic subunit p20 [Desulfovibrio salexigens DSM 2638] /offset=0 /length=467 /full_length=467
IAAFGIAILFPSASFAERRVALVIGNNSYENFPQLQNAATDARGMGKKLGELGFDVILKL
DASRRDIGRSLAEFEDMAANAEAALVFYAGHGVQAGGKNYLIPSNAIIEAEVDLATEGIS
SSLIFRRWENARANLNIVILDACRDNPLTNRSRSGARGL
>JCVI_PEP_1131689891166 /read_id=HAT060T01EIXR0 /begin=2 /end=477 /simbegin=2 /simend=477 /maxend=478 /orientation=-1 /5_prime_stop=0 /5_prime_loc=0 /3_prime_stop=0 /ttable=11 /frameshifts=1 /stops=0 /identity=39.8 /length=158 /prefix=0 /postfix=0 /alignment=475;;0;;39.8;;HAT060T01EIXR0;;2;;477;;1;;gi|242278363|ref|YP_002990492.1|;;266;;427;;0;;65;;97;;163;;1;;2;;478;;467;;0;;0;;BLASTX;;0;;0;;x;;1;;5e-26;;284;;3.79;;GDVLRQIGFNVNVVENASREEMLDALGSFEERLKASKGIAFFHYGGHGVQVDGKNFLIPADVDIPDEKRVATRAVDVDEVMGALDASGSSVNVVVLDACRDNPLPATSTRSATRGLSVV//AEPKNSIIIYAAEAGNKAQD-----GLFTPTLAKALSVPGRPIS;;GKALRRLGFNVIMVNNARLRDMEQAMDRFYASLQKG-GVGLFYYAGHGMQVGGRNYLIPVDATLRSESDVRYECLDAGRILGKMEDAGNALNIVILDACRNNPF-ARSFRSAQRGLARM DAPTGSIVAYSTAPGSVAADGSGRNGVYTKYLLQYLMQPGLDIS;;HAT060T01EIXR0 /offset=0 /length=478 /full_length=478;;gi|242278363|ref|YP_002990492.1| peptidase C14 caspase catalytic subunit p20 [Desulfovibrio salexigens DSM 2638] >gi|242121257|gb|ACS78953.1| peptidase C14 caspase catalytic subunit p20 [Desulfovibrio salexigens DSM 2638] /offset=0 /length=467 /full_length=467
GDVLRQIGFNVNVVENASREEMLDALGSFEERLKASKGIAFFHYGGHGVQVDGKNFLIPA
DVDIPDEKRVATRAVDVDEVMGALDASGSSVNVVVLDACRDNPLPATSTRSATRGLSVVA
EPKNSIIIYAAEAGNKAQDGLFTPTLAKALSVPGRPIS
>JCVI_PEP_1131697924117 /read_id=HAT060T01D1OM8 /begin=1 /end=434 /simbegin=1 /simend=434 /maxend=436 /orientation=-1 /5_prime_stop=0 /5_prime_loc=0 /3_prime_stop=0 /ttable=11 /frameshifts=1 /stops=0 /identity=44.9 /length=145 /prefix=0 /postfix=0 /alignment=433;;2;;44.9;;HAT060T01D1OM8;;1;;434;;1;;gi|163798185|ref|ZP_02192119.1|;;66;;215;;0;;67;;96;;149;;3;;0;;436;;766;;1;;0;;BLASTX;;0;;0;;x;;1;;6e-28;;300;;3.68;;GFEVT-LELDLEEXK\MIGAVDSFRSKLNDADISLFYYAGHGIEIDKQNYLVPIDASMANTSIAKYEAVPLDLVTSVTGEAKELSMVLIDACRDNPFAANL-SKTRSGTR--GLAIVEINDPGDTIISFAASSGNVAEDGSGINSPYAEA;;GFSVVELRSDLDYAR MRQALLTFRRAAEGADIAALFYAGHGIEVDGRNYLVPVDARLASAVDAEFEAVPLDLALTAVSGARKLRLVILDACRDNPFQARMASDTRSVGRSVGRGLARVEPTANTLVVYAAKAGSVAADGDGRHSPFTSA;;HAT060T01D1OM8 /offset=0 /length=436 /full_length=436;;gi|163798185|ref|ZP_02192119.1| hypothetical protein BAL199_00165 [alpha proteobacterium BAL199] >gi|159176522|gb|EDP61102.1| hypothetical protein BAL199_00165 [alpha proteobacterium BAL199] /offset=0 /length=766 /full_length=766
GFEVTLELDLEEXKMIGAVDSFRSKLNDADISLFYYAGHGIEIDKQNYLVPIDASMANTS
IAKYEAVPLDLVTSVTGEAKELSMVLIDACRDNPFAANLSKTRSGTRGLAIVEINDPGDT
IISFAASSGNVAEDGSGINSPYAEA
>JCVI_PEP_metagenomic.orf.1131641964092.1 /orf_id=JCVI_ORF_metagenomic.orf.1131641964091.1 /read_id=HAT060T01A3NI4 /begin=0 /end=457 /orientation=-1 /5_prime_stop=0 /5_prime_loc=NA /3_prime_stop=0 /ttable=11 /length=457 /read_defline=""
KMTSRALLTGINYNKYPEYKLKAAYNDVELMKELLTDYYNFNKNDIVELNDKVDESLYNA
TFFNIVSHIKKIIEVSNEDDFIFLYFSGHGKQITDTNGDEKDGMDEVFLPSNFTKSAVIN
DDLFNELLKETKCPVLLIFDCCHSGTMSDLYYX
>JCVI_PEP_metagenomic.orf.1131642754988.1 /orf_id=JCVI_ORF_metagenomic.orf.1131642754987.1 /read_id=HAT060T02JS7QE /begin=0 /end=401 /orientation=-1 /5_prime_stop=TGA /5_prime_loc=413 /3_prime_stop=0 /ttable=11 /length=401 /read_defline=""
IKVVESPPMEIRQIALIVNINAYPVLSSLQTSAFNRERLGQYLTEYGNFQVRFLPSPKKS
EDQTPPAQIPVSQKELENAILNLFHPQRDPIPQTALLYFTGHGLRKKKGIVEEFLATSDS
NPAQGNWGINLQWX
>JCVI_PEP_metagenomic.orf.1131644806920.1 /orf_id=JCVI_ORF_metagenomic.orf.1131644806919.1 /read_id=HAT060T01C0D6V /begin=1 /end=428 /orientation=1 /5_prime_stop=0 /5_prime_loc=NA /3_prime_stop=0 /ttable=11 /length=427 /read_defline=""
RVAIDADPAAWQNLRAAVLCIGIDEYRHMPDLKNATRDARALCEKVNTLPCCRAQLLVDD
LHDAASMVKEIRKFLKRLKESPPESVIINYSGHALQKGGDVYLLPGNSDPAGEYADPKRE
WLPIRDVLYVLPRGLGQTHKVQX
>JCVI_PEP_metagenomic.orf.1131645721008.1 /orf_id=JCVI_ORF_metagenomic.orf.1131645721007.1 /read_id=HAT060T01BE76W /begin=0 /end=398 /orientation=-1 /5_prime_stop=0 /5_prime_loc=NA /3_prime_stop=0 /ttable=11 /length=398 /read_defline=""
AEANVVLMTQARGASDFRQIPSSRQIRKELDLLLGELKADDTLLLAFSGHGVQFKDETNI
YFCPMDAKLKDRSTLISLTDIYTMLSDSKKCKAQTKVLLVDACRNDPQSSLSKAGREIEL
DPTGVSQQPDPPG
>JCVI_PEP_metagenomic.orf.1131634695892.1 /orf_id=JCVI_ORF_metagenomic.orf.1131634695891.1 /read_id=HAT060T02FQ4WU /begin=0 /end=412 /orientation=-1 /5_prime_stop=0 /5_prime_loc=NA /3_prime_stop=0 /ttable=11 /length=412 /read_defline=""
RHLISPNGGHVPSEQTIFLKDEEATAFNITNSMADLFEQADTSDLIIFYFAGHGLPGSFL
PVDYQEDGSNQLLHTSINNLMMDSPAKFKLIIADACHSGSFALSYNDYKDHDYQLPPGSD
RSDISLRDKIKAFYKSFX
>JCVI_PEP_1131678336317 /oldId=HAT060T01EIRR6_1_473_+ /frames=1 /score=1.361502
LGFVSGFVERLVPKLITSYSNQITKENNEQKAIIIESSNVTGEDDLPGARVDKQNWINFL
MSDLGGAWSCNEIIPLSKPSSSVLENHLEDHKDKYCFVAFSGHGCEGSVALNDYRKDYPI
SKLKPRGKKGTVIIDSCRGVEAATLHSFSARRLLLEN
>JCVI_PEP_1131678407791 /oldId=HAT060T02HJ2QH_1_515_+ /frames=4 /score=1.314230
RMREILVTKYGFEASNIVFMRDDIYNNSHPLCPNKVNIMREIAKLFALSKTTANLIYFHF
SGHGSSIRDTNSDEIDGKDEFMPTDYFVNGAKIIDDELLVLTRDLNPSVPCFMIFDACHS
GTMLDLNWSYTLNKSTGLFIQTPGTHTVYLTKIVIICISGCNDAEVSLD
>JCVI_PEP_metagenomic.orf.1128373049512.1 /orf_id=JCVI_ORF_metagenomic.orf.1128373049511.1 /read_id=GCXE2IL02J4RB8 /begin=0 /end=490 /orientation=-1 /5_prime_stop=0 /5_prime_loc=NA /3_prime_stop=0 /ttable=11 /length=490 /read_defline=""
INPINSMKRALLVGINYVGTSNALYGCINDVKNVAAYLQSARGYLPSSCTVLSDVAPIKP
TRANILAAFKELLQGARAGDELWFHYSGHGSLQRDTNGDEESGADSCICPLDYNQAGLIT
DDVVRASLIALVPAGVRLYVILDMCHSGTGCDLRYKYDDNSYLX
>JCVI_PEP_metagenomic.orf.1128330551087.1 /orf_id=JCVI_ORF_metagenomic.orf.1128330551086.1 /read_id=GCXE2IL02F5MIM /begin=1 /end=498 /orientation=1 /5_prime_stop=0 /5_prime_loc=NA /3_prime_stop=0 /ttable=11 /length=497 /read_defline=""
ENDVREIKKVLDQSYKFEKIIHVDNGTKKEILTALEELSLITTANDYVLIYYSGHGDIKA
EQAYWIPKDGSKKWGQDDWISINYIDIYIRDEIKAHHIAVLVDSCYVGGKFKGLNLLDNM
TEEDSKIFEKQLIGDLNSRSRSVLSSGSTGPVSDTVAGTNHSMFAX
>JCVI_PEP_metagenomic.orf.1128413473082.1 /orf_id=JCVI_ORF_metagenomic.orf.1128413473081.1 /read_id=GCXE2IL02G7KIP /begin=1 /end=395 /orientation=1 /5_prime_stop=0 /5_prime_loc=NA /3_prime_stop=0 /ttable=11 /length=394 /read_defline=""
RQYGAKLHHLINPNKDDVKRKISTLEDRLNKNDSLMIYFGGHGHRSPDGRKGYWILADGS
DQPSSWFDHDELKSIVQGLDATNILLISDSCFSGLLTTSFKGIGEHKNELSSESLNNYIR
TKSVMTYSSGGX
>JCVI_PEP_1128241217376 /oldId=GCXE2IL02JVBVP_126_489_+ /frames=3 /score=1.329576
KSKAILFGINYIHTPSARLRGCANDVKNMSEFLKNTAKYDVVEMYTDEQNYQSVSARHIV
HSIYSLAVQSHRHKLERAWIHFSGHGSQVYDRNRDEKDGKDECILPSDQHVGVITDDRI
>JCVI_PEP_1128241217684 /oldId=GCXE2IL02G7TAA_225_479_+ /frames=1 /score=1.263553
SSKAVLFGIDYLKSNAPLRGCANDVRNMANYLKEELNYKDVKVYTEQDTPAKVTGYSIVR
IFDKLAMDSRTKNYKNVLIHFSG
>JCVI_PEP_1128241272889 /oldId=GCXE2IL02JJBRT_1_428_+ /frames=2 /score=1.406792
GINYMIPLDTNLSDISEATLQAISLNSVVERYPPGKAKLVFLDACRDNPLMTASSRGVTR
GLAPINVSEGTLISYATKDGQTAADGTGQKNSPYTAALLEHLGDPQDIGIVLRTVRAKVM
QRTDNRQQPWEYGSLTGGPWC
>JCVI_PEP_1128241277063 /oldId=GCXE2IL02HU8VT_1_402_+ /frames=3 /score=1.402352
SPLKNPRNDVRSMTAALSSAGFEVMAFEDLDFKGMRTAFEKFGDKLMRYDVGLFYYVGSR
RSGGGNNYLIPVDSDFGRADEITTSSLNANFILAKMESAQNKLNLVVLDAAETTPVGGVT
SGFEPRSFEYGC
>JCVI_PEP_1128241296851 /oldId=GCXE2IL02GY0QN_1_537_+ /frames=3 /score=1.369799
DNPFKGTGRAIGGRGLAPTTAATGQMVIFSAGTGQQALDRLGERDNDPNGLFTRIFMQEM
AQPNVPIDRVVKKVRQRVVQMAESVGHQQVPAIYDQVVGDFFSFKANAYREEFANFHQST
RRHKVFVVSKPLKQSFMNLHMKISILILASIFSLSACQTVATKAGNQEEMRTNVSFI
>JCVI_PEP_1128444929727 /read_id=GCXE2IL02IANJO /begin=2 /end=457 /simbegin=2 /simend=457 /maxend=458 /orientation=-1 /5_prime_stop=0 /5_prime_loc=0 /3_prime_stop=0 /ttable=11 /frameshifts=1 /stops=0 /identity=67.5 /length=151 /prefix=0 /postfix=0 /alignment=455;;1;;67.5;;GCXE2IL02IANJO;;2;;457;;1;;gi|91218678|ref|ZP_01255581.1|;;56;;207;;0;;102;;128;;151;;0;;0;;458;;308;;0;;0;;BLASTX;;0;;0;;x;;1;;1e-55;;538;;3.84;;GRKVATNKDAVAIIVGVSDYKETTARAAYADSDAKVFQDYAIEKLGVPRDRIKTLVNDGADEKDMLLAVKRWLARASKRDKTDVYIFFAGHGLASDDGQKMYLLPYDGAPELLDDTAILRDR//LFDDIASANPRSVTVFLDTCYSGTTRGTD;;GKRVKSNKDALALIIGVADYQRTPAKAAYADKDAQTFYDYAMLKLGIPAGNIKELVNTDANEAELRLAVKDWIARSTKQGQSDIYVFFAGHGLASDDGEKMYLLPVDGEPRLLDDTAISRAR LFADISAANPRSVTVFLDTCYSGTTRGTD;;GCXE2IL02IANJO /offset=0 /length=458 /full_length=458;;gi|91218678|ref|ZP_01255581.1| hypothetical protein P700755_31140 [Psychroflexus torquis ATCC 700755] /offset=0 /length=308 /full_length=308
GRKVATNKDAVAIIVGVSDYKETTARAAYADSDAKVFQDYAIEKLGVPRDRIKTLVNDGA
DEKDMLLAVKRWLARASKRDKTDVYIFFAGHGLASDDGQKMYLLPYDGAPELLDDTAILR
DRLFDDIASANPRSVTVFLDTCYSGTTRGTD
>JCVI_PEP_1128444748180 /read_id=GCXE2IL02HMOHA /begin=0 /end=376 /simbegin=6 /simend=364 /maxend=384 /orientation=-1 /5_prime_stop=TAG /5_prime_loc=382 /3_prime_stop=0 /ttable=11 /frameshifts=1 /stops=0 /identity=35.5 /length=126 /prefix=IMTLN /postfix=AM /alignment=358;;1;;35.5;;GCXE2IL02HMOHA;;6;;364;;1;;gi|91218678|ref|ZP_01255581.1|;;88;;209;;0;;43;;64;;121;;2;;0;;384;;308;;0;;0;;BLASTX;;0;;0;;x;;1;;2e-11;;154;;3.59;;DAIVFSQYCEMTLGIPQKT/IKLLKNASYVEMKQGLSWIENIAK-VENGNANIIFYYSGHGLPNQDTKEPFLIPTDVSGNLL-DLAIKLENVFKQLSNYPSKQVLVFLDACFSGGARNESLL;;DAQTFYDYAMLKLGIPAGN IKELVNTDANEAELRLAVKDWIARSTKQGQSDIYVFFAGHGLASDDGEKMYLLPVDGEPRLLDDTAISRARLFADISAANPRSVTVFLDTCYSGTTRGTDML;;GCXE2IL02HMOHA /offset=0 /length=384 /full_length=384;;gi|91218678|ref|ZP_01255581.1| hypothetical protein P700755_31140 [Psychroflexus torquis ATCC 700755] /offset=0 /length=308 /full_length=308
IMTLNDAIVFSQYCEMTLGIPQKTIKLLKNASYVEMKQGLSWIENIAKVENGNANIIFYY
SGHGLPNQDTKEPFLIPTDVSGNLLDLAIKLENVFKQLSNYPSKQVLVFLDACFSGGARN
ESLLAM
>JCVI_PEP_1128444872240 /read_id=GCXE2IL02IH30E /begin=0 /end=496 /simbegin=6 /simend=493 /maxend=494 /orientation=1 /5_prime_stop=0 /5_prime_loc=0 /3_prime_stop=0 /ttable=11 /frameshifts=3 /stops=0 /identity=69.7 /length=164 /prefix=GP /postfix=0 /alignment=487;;1;;69.7;;GCXE2IL02IH30E;;6;;493;;0;;gi|91218678|ref|ZP_01255581.1|;;82;;244;;0;;113;;132;;162;;0;;0;;494;;308;;0;;0;;BLASTX;;0;;0;;x;;3;;1e-56;;547;;3.98;;AVFADSDAQMFGDFATEKLGIPSARVKTLINEQAAERDMLLALKRWLLRVVEQDKTDVYIFFAGHGLASDDGKKMYLLPYDGAPDLLD/KTAIQRDELFRDIASVNPRSVTVFLDTCYSGTTRGTDMLIASRPIGI/KALEQSIPDNFTVLTAA\EGDQTAKPLE;;AAYADKDAQTFYDYAMLKLGIPAGNIKELVNTDANEAELRLAVKDWIARSTKQGQSDIYVFFAGHGLASDDGEKMYLLPVDGEPRLLD DTAISRARLFADISAANPRSVTVFLDTCYSGTTRGTDMLIASRPIAI RALEQSIPDNFTVMTAA AGDQTAKPLE;;GCXE2IL02IH30E /offset=0 /length=494 /full_length=494;;gi|91218678|ref|ZP_01255581.1| hypothetical protein P700755_31140 [Psychroflexus torquis ATCC 700755] /offset=0 /length=308 /full_length=308
GPAVFADSDAQMFGDFATEKLGIPSARVKTLINEQAAERDMLLALKRWLLRVVEQDKTDV
YIFFAGHGLASDDGKKMYLLPYDGAPDLLDKTAIQRDELFRDIASVNPRSVTVFLDTCYS
GTTRGTDMLIASRPIGIKALEQSIPDNFTVLTAAEGDQTAKPLE
>JCVI_PEP_metagenomic.orf.1131758783808.1 /orf_id=JCVI_ORF_metagenomic.orf.1131758783807.1 /read_id=HAISPF301AT2VK /begin=0 /end=371 /orientation=1 /5_prime_stop=0 /5_prime_loc=NA /3_prime_stop=0 /ttable=11 /length=371 /read_defline=""
KLDRSASNTTTAITFESLNPLGRKVAKNKDALALIIGVDGYENTTARAIYADSDAKVFAD
YANEKLGIPTNQIKTLVNDGADEKGMLLAVKDWLSRASKKDKSDVYVFFAGHGLASQDGE
KVAX
>JCVI_PEP_1131760486970 /oldId=HAISPF301DXV0M_1_360_+ /frames=1 /score=1.243297
TRSDIIDALDDFRERLDVEDNLLIYYAGHGWRDEQNGRGYWLPAGAQADRRSNWFSNASL
TDALQAILAKHVMVVADSCYSGTLTRTAKLTARSPDYISRMAEKRARVVLSPGGVEPVA
>JCVI_PEP_metagenomic.orf.1131901093462.1 /orf_id=JCVI_ORF_metagenomic.orf.1131901093461.1 /read_id=HAISPF301AT2VK /begin=0 /end=371 /orientation=1 /5_prime_stop=0 /5_prime_loc=NA /3_prime_stop=0 /ttable=11 /length=371 /read_defline=""
KLDRSASNTTTAITFESLNPLGRKVAKNKDALALIIGVDGYENTTARAIYADSDAKVFAD
YANEKLGIPTNQIKTLVNDGADEKGMLLAVKDWLSRASKKDKSDVYVFFAGHGLASQDGE
KVAX
>JCVI_PEP_1131924350817 /oldId=HAISPF301DXV0M_1_360_+ /frames=1 /score=1.243297
TRSDIIDALDDFRERLDVEDNLLIYYAGHGWRDEQNGRGYWLPAGAQADRRSNWFSNASL
TDALQAILAKHVMVVADSCYSGTLTRTAKLTARSPDYISRMAEKRARVVLSPGGVEPVA
>JCVI_PEP_metagenomic.orf.1131765999018.1 /orf_id=JCVI_ORF_metagenomic.orf.1131765999017.1 /read_id=HAISPF301D1GYE /begin=0 /end=255 /orientation=-1 /5_prime_stop=TGA /5_prime_loc=297 /3_prime_stop=0 /ttable=11 /length=255 /read_defline=""
MPVAEVASAAEARQTRGLTAAPYDTYAPRVNRWAILVGISTYAHPRLNLKYADRDADDLC
ALLQTSMGGGFEAGRISKLVNEDAT
>JCVI_PEP_metagenomic.orf.1131767927976.1 /orf_id=JCVI_ORF_metagenomic.orf.1131767927975.1 /read_id=HAISPF302ILIT1 /begin=26 /end=338 /orientation=1 /5_prime_stop=TAG /5_prime_loc=14 /3_prime_stop=0 /ttable=11 /length=312 /read_defline=""
VVTMAKKIALLIGVSEYGAGIPPLLSALNDVEAMERVLQNPNLGNFAQVERLLNPDTVAM
RTAIQKLFKSASKEDLLLFFFSGHGITNDDNHLYLATHNTAKDD
>JCVI_PEP_metagenomic.orf.1131767236280.1 /orf_id=JCVI_ORF_metagenomic.orf.1131767236279.1 /read_id=HAISPF302H9RKC /begin=2 /end=442 /orientation=1 /5_prime_stop=0 /5_prime_loc=NA /3_prime_stop=0 /ttable=11 /length=440 /read_defline=""
ATHNTAKDYFEATAINADFIQIQSNHCYCQRQVLILDACYSGAFANGWHTKSIGVDIKKQ
LGAQGRIVLTSANATQTSFAQEGATLSLYTQYLVEGIETGAAQKDGDGNIHVRELHAYAK
AKVQAVKPNITPDIIMEEGYNIVLHWX
>JCVI_PEP_1131764337202 /oldId=HAISPF301EGS82_1_413_- /frames=2 /score=1.376743
ITSGHGVPSKDGKSAYLLAQDGGPGSYQEPDLRLEQLYAAVAQSRVGKAKLFIDACFSGR
SGRDTIFLKERTNYCGTETGLTKFAEPAVLTAGRGDQFSNQDKARGHRLFGYHLMKVLLE
QGGSISMETLHTSLRQ
>JCVI_PEP_1131764357272 /oldId=HAISPF301ETWOS_1_567_+ /frames=4 /score=1.351892
PKKSEDQTPPAQIPVSQKELENAILNLFHPQRDPIPQTALLYFTGHTAKKEGIVEEFLAT
SDSNPAQGNWGINLQWLQKVFANSPIPNKMIWLDCFYGEELAFDFDECLPQAGGGSSFLA
TRRGGETDEAGIDVNNDYFAQALLESLNPFNHVENTITTTDLTHLLGIIXENIQQKLTII
FNFKVQA
>JCVI_PEP_1131764428767 /oldId=HAISPF301A7OGR_1_474_+ /frames=3 /score=1.381621
GSTHPGISAPSAVGPRAGAVAGAAYSEQSSAPNGQTWMSDAAHARLVINRTFSYHAHSTN
MHDGLSRPRRWGGRGAAGRARDGGKQENILNAANWLTANCLPGDVLFFHFSGHGAQQVRG
QQCTRSVIERAALRCTAKSLVALMACHCHEEGHAET
>JCVI_PEP_1131764436258 /oldId=HAISPF302IE7U1_1_396_- /frames=1 /score=1.200012
PSVAKHKLRYNEHLSVIIRSNLDSKTKXIKLSLLNRNYRNAVYKLKYKIYHKVKATIKYQ
KEATKYVKSNLPLNFTSKKSLLIGINYYGTKYELNGCINDVKNMASRLAQNGFANKLLLD
DNSYKPTLNNIL
>JCVI_PEP_1131770901585 /read_id=HAISPF302JCWJB /begin=2 /end=313 /simbegin=11 /simend=259 /maxend=447 /orientation=-1 /5_prime_stop=TAA /5_prime_loc=328 /3_prime_stop=0 /ttable=11 /frameshifts=2 /stops=0 /identity=74.3 /length=104 /prefix=VVFAKLTAISGKQQPTKSG /postfix=RTT /alignment=248;;1;;74.3;;HAISPF302JCWJB;;11;;259;;1;;gi|186681329|ref|YP_001864525.1|;;0;;81;;0;;61;;72;;82;;0;;1;;447;;633;;0;;0;;BLASTX;;0;;0;;x;;2;;3e-27;;291;;3.9;;MVNY/WTIAIGINQYQLFQSLSCAQADAEAINNFLVTQAGFLPENCLLMTNTSP/PIGEKSSHPTKENILSLLEELARYILWQP;;MANY WAIAIGINHYQLFQPLSCAQADAEALEDFLVTEAGFLPKHCLLMTDTSP PIGDRSTYPTKENILLLLEDLAA-TSWQP;;HAISPF302JCWJB /offset=0 /length=447 /full_length=447;;gi|186681329|ref|YP_001864525.1| peptidase C14, caspase catalytic subunit p20 [Nostoc punctiforme PCC 73102] >gi|186463781|gb|ACC79582.1| peptidase C14, caspase catalytic subunit p20 [Nostoc punctiforme PCC 73102] /offset=0 /length=633 /full_length=633
VVFAKLTAISGKQQPTKSGMVNYWTIAIGINQYQLFQSLSCAQADAEAINNFLVTQAGFL
PENCLLMTNTSPPIGEKSSHPTKENILSLLEELARYILWQPRTT
>JCVI_PEP_1131771839537 /read_id=HAISPF302GATOT /begin=0 /end=479 /simbegin=195 /simend=476 /maxend=476 /orientation=1 /5_prime_stop=0 /5_prime_loc=0 /3_prime_stop=0 /ttable=11 /frameshifts=1 /stops=0 /identity=41.8 /length=159 /prefix=MTTAFKTVITKNRAGSFHRVLQEMRKYLKSKNFPQVPQLSSERFLNLTECFMPEAEPPDTSGPPA /postfix=0 /alignment=281;;2;;41.8;;HAISPF302GATOT;;195;;476;;0;;gi|186685503|ref|YP_001868699.1|;;33;;122;;0;;41;;52;;98;;2;;2;;476;;707;;0;;0;;BLASTX;;0;;0;;x;;1;;6e-07;;116;;3.54;;APTRPPSRK-ALSIGINYMSLSPGQGQLSGCINDSDTMIGILRDVFGYQESQICRLRDDRAN\HDAHEGQHPRLAALADSGG---GPGDEMFLHYSGHG;;ALAQPNSRKLALLIGINQYSKIPN---LSGCLTDVELQRELLINRFGFQGSDILTLTDEQAS REFIE------AAFADHLGKQAKPGDITFFHFSGYG;;HAISPF302GATOT /offset=0 /length=476 /full_length=476;;gi|186685503|ref|YP_001868699.1| peptidase C14, caspase catalytic subunit p20 [Nostoc punctiforme PCC 73102] >gi|186467955|gb|ACC83756.1| peptidase C14, caspase catalytic subunit p20 [Nostoc punctiforme PCC 73102] /offset=0 /length=707 /full_length=707
MTTAFKTVITKNRAGSFHRVLQEMRKYLKSKNFPQVPQLSSERFLNLTECFMPEAEPPDT
SGPPAAPTRPPSRKALSIGINYMSLSPGQGQLSGCINDSDTMIGILRDVFGYQESQICRL
RDDRANHDAHEGQHPRLAALADSGGGPGDEMFLHYSGHG
>JCVI_PEP_1131763565532 /read_id=HAISPF302FG8DY /begin=2 /end=335 /simbegin=2 /simend=335 /maxend=345 /orientation=-1 /5_prime_stop=TAA /5_prime_loc=341 /3_prime_stop=0 /ttable=11 /frameshifts=1 /stops=0 /identity=78.3 /length=111 /prefix=0 /postfix=0 /alignment=333;;2;;78.3;;HAISPF302FG8DY;;2;;335;;1;;gi|186681329|ref|YP_001864525.1|;;32;;143;;0;;87;;103;;111;;0;;0;;345;;633;;0;;0;;BLASTX;;0;;0;;x;;1;;4e-47;;460;;3.97;;FLVTQAGFLPENCLLMTNTSPPIGEKSSHPTKENILSLLEELAATSWQPEDHLWLFFSGYGVNYKEQDYLMPVEGNPDQVPETGIEVRSLMQSLQVTGLNILLI/FDINRAF;;FLVTEAGFLPKHCLLMTDTSPPIGDRSTYPTKENILLLLEDLAATSWQPEDYLWLFFSGYGVNYKGKDYLMPAEGNPELVQETGIELRSLMQSLQLADLNVLLL LDINRAF;;HAISPF302FG8DY /offset=0 /length=345 /full_length=345;;gi|186681329|ref|YP_001864525.1| peptidase C14, caspase catalytic subunit p20 [Nostoc punctiforme PCC 73102] >gi|186463781|gb|ACC79582.1| peptidase C14, caspase catalytic subunit p20 [Nostoc punctiforme PCC 73102] /offset=0 /length=633 /full_length=633
FLVTQAGFLPENCLLMTNTSPPIGEKSSHPTKENILSLLEELAATSWQPEDHLWLFFSGY
GVNYKEQDYLMPVEGNPDQVPETGIEVRSLMQSLQVTGLNILLIFDINRAF
>JCVI_PEP_1131764327024 /read_id=HAISPF301DW13S /begin=0 /end=538 /simbegin=0 /simend=529 /maxend=539 /orientation=1 /5_prime_stop=0 /5_prime_loc=0 /3_prime_stop=0 /ttable=11 /frameshifts=1 /stops=0 /identity=67.5 /length=179 /prefix=0 /postfix=LST /alignment=529;;1;;67.5;;HAISPF301DW13S;;0;;529;;0;;gi|186685503|ref|YP_001868699.1|;;20;;197;;0;;121;;134;;179;;2;;1;;539;;707;;0;;0;;BLASTX;;0;;0;;x;;1;;5e-56;;540;;3.95;;ETEWLSLGNRYYQALAQPNSRKLALLIGINQYPQSPALGGCLTDVELQTELLINRCGFAPSDILTLTEEQASRKFIENA/FLDHLGKQAKAEDVVIFHFSGYGTRVNPGTG--IFQNAIVTVD-ENKLLGTKSTNYLLEDNLLQLLRSLPTNQVTAVLDTSYHHPRELKPIGLRIRTRPE;;EAEWLTLGNRYYQALAQPNSRKLALLIGINQYSKIPNLSGCLTDVELQRELLINRFGFQGSDILTLTDEQASREFIEAA FADHLGKQAKPGDITFFHFSGYGTRVKLETSPDTMQNALVTANVALDLQDDKIVNYILEETLLLLLRSLPTDRVTAVLDTSYDAPNTV--IGLKTRALQE;;HAISPF301DW13S /offset=0 /length=539 /full_length=539;;gi|186685503|ref|YP_001868699.1| peptidase C14, caspase catalytic subunit p20 [Nostoc punctiforme PCC 73102] >gi|186467955|gb|ACC83756.1| peptidase C14, caspase catalytic subunit p20 [Nostoc punctiforme PCC 73102] /offset=0 /length=707 /full_length=707
ETEWLSLGNRYYQALAQPNSRKLALLIGINQYPQSPALGGCLTDVELQTELLINRCGFAP
SDILTLTEEQASRKFIENAFLDHLGKQAKAEDVVIFHFSGYGTRVNPGTGIFQNAIVTVD
ENKLLGTKSTNYLLEDNLLQLLRSLPTNQVTAVLDTSYHHPRELKPIGLRIRTRPELST
>JCVI_PEP_metagenomic.orf.1131904655457.1 /orf_id=JCVI_ORF_metagenomic.orf.1131904655456.1 /read_id=HAT060T01A3NI4 /begin=0 /end=457 /orientation=-1 /5_prime_stop=0 /5_prime_loc=NA /3_prime_stop=0 /ttable=11 /length=457 /read_defline=""
KMTSRALLTGINYNKYPEYKLKAAYNDVELMKELLTDYYNFNKNDIVELNDKVDESLYNA
TFFNIVSHIKKIIEVSNEDDFIFLYFSGHGKQITDTNGDEKDGMDEVFLPSNFTKSAVIN
DDLFNELLKETKCPVLLIFDCCHSGTMSDLYYX
>JCVI_PEP_metagenomic.orf.1131931961816.1 /orf_id=JCVI_ORF_metagenomic.orf.1131931961815.1 /read_id=HAT060T02JS7QE /begin=0 /end=401 /orientation=-1 /5_prime_stop=TGA /5_prime_loc=413 /3_prime_stop=0 /ttable=11 /length=401 /read_defline=""
IKVVESPPMEIRQIALIVNINAYPVLSSLQTSAFNRERLGQYLTEYGNFQVRFLPSPKKS
EDQTPPAQIPVSQKELENAILNLFHPQRDPIPQTALLYFTGHGLRKKKGIVEEFLATSDS
NPAQGNWGINLQWX
>JCVI_PEP_metagenomic.orf.1131930736748.1 /orf_id=JCVI_ORF_metagenomic.orf.1131930736747.1 /read_id=HAT060T02FQ4WU /begin=0 /end=412 /orientation=-1 /5_prime_stop=0 /5_prime_loc=NA /3_prime_stop=0 /ttable=11 /length=412 /read_defline=""
RHLISPNGGHVPSEQTIFLKDEEATAFNITNSMADLFEQADTSDLIIFYFAGHGLPGSFL
PVDYQEDGSNQLLHTSINNLMMDSPAKFKLIIADACHSGSFALSYNDYKDHDYQLPPGSD
RSDISLRDKIKAFYKSFX
>JCVI_PEP_metagenomic.orf.1131904436983.1 /orf_id=JCVI_ORF_metagenomic.orf.1131904436982.1 /read_id=HAT060T01C0D6V /begin=1 /end=428 /orientation=1 /5_prime_stop=0 /5_prime_loc=NA /3_prime_stop=0 /ttable=11 /length=427 /read_defline=""
RVAIDADPAAWQNLRAAVLCIGIDEYRHMPDLKNATRDARALCEKVNTLPCCRAQLLVDD
LHDAASMVKEIRKFLKRLKESPPESVIINYSGHALQKGGDVYLLPGNSDPAGEYADPKRE
WLPIRDVLYVLPRGLGQTHKVQX
>JCVI_PEP_metagenomic.orf.1131938925610.1 /orf_id=JCVI_ORF_metagenomic.orf.1131938925609.1 /read_id=HAT060T01BE76W /begin=0 /end=398 /orientation=-1 /5_prime_stop=0 /5_prime_loc=NA /3_prime_stop=0 /ttable=11 /length=398 /read_defline=""
AEANVVLMTQARGASDFRQIPSSRQIRKELDLLLGELKADDTLLLAFSGHGVQFKDETNI
YFCPMDAKLKDRSTLISLTDIYTMLSDSKKCKAQTKVLLVDACRNDPQSSLSKAGREIEL
DPTGVSQQPDPPG
>JCVI_PEP_metagenomic.orf.1131930922717.1 /orf_id=JCVI_ORF_metagenomic.orf.1131930922716.1 /read_id=HCOKGTH01BNQNF /begin=0 /end=477 /orientation=-1 /5_prime_stop=0 /5_prime_loc=NA /3_prime_stop=0 /ttable=11 /length=477 /read_defline=""
ESRIVIAIGHGVEFDNQNYLLTTTPCPFDKTTKKKAVSALDIQKDMEKSGCALPVLILDC
CREFRGMRSSTRSLSRGLGMMEPHGSYLAFSCAPNTVAADGDGRNSPFTAALLRHIDSKG
KDIDLIFRSVRAEVNKATGGKQVPYSNHSLTIEPGLPRL
>JCVI_PEP_1131944076012 /oldId=HAT060T01EIRR6_1_473_+ /frames=1 /score=1.361502
LGFVSGFVERLVPKLITSYSNQITKENNEQKAIIIESSNVTGEDDLPGARVDKQNWINFL
MSDLGGAWSCNEIIPLSKPSSSVLENHLEDHKDKYCFVAFSGHGCEGSVALNDYRKDYPI
SKLKPRGKKGTVIIDSCRGVEAATLHSFSARRLLLEN
>JCVI_PEP_1131944160985 /oldId=HAT060T02HJ2QH_1_515_+ /frames=4 /score=1.314230
RMREILVTKYGFEASNIVFMRDDIYNNSHPLCPNKVNIMREIAKLFALSKTTANLIYFHF
SGHGSSIRDTNSDEIDGKDEFMPTDYFVNGAKIIDDELLVLTRDLNPSVPCFMIFDACHS
GTMLDLNWSYTLNKSTGLFIQTPGTHTVYLTKIVIICISGCNDAEVSLD
>JCVI_PEP_1131943056034 /read_id=HCOKGTH01CGHPF /begin=1 /end=371 /simbegin=1 /simend=368 /maxend=368 /orientation=1 /5_prime_stop=0 /5_prime_loc=0 /3_prime_stop=0 /ttable=11 /frameshifts=5 /stops=0 /identity=94.1 /length=120 /prefix=0 /postfix=0 /alignment=367;;2;;94.1;;HCOKGTH01CGHPF;;1;;368;;0;;gi|119509783|ref|ZP_01628927.1|;;31;;151;;0;;113;;115;;120;;0;;0;;368;;1727;;0;;0;;BLASTX;;0;;0;;x;;5;;2e-52;;504;;3.89;;YQDKRLPSLRYSAVDCQGLAAALAD//QTQGFPQTEQRVHHD/LTSRLPTLSTVRASLNHITAA/TQPRDTI/LFYFSGHGMLEPNSQQAFFV//LADTQTDDLFHTGLGLQEILQVLGNSQAQTQL;;YQDKRLPSLRYSAVDCQGLAAALAD ATQGFPQTEQRVHHD LTSRLPTISTVRASLNHITAA AQPQDTI LFYFSGHGMLESNSQQAFLC LADTQTDDLFHTGLGLQEILQVLGNSQAQTQL;;HCOKGTH01CGHPF /offset=0 /length=368 /full_length=368;;gi|119509783|ref|ZP_01628927.1| Peptidase C14, caspase catalytic subunit p20 [Nodularia spumigena CCY9414] >gi|119465518|gb|EAW46411.1| Peptidase C14, caspase catalytic subunit p20 [Nodularia spumigena CCY9414] /offset=0 /length=1727 /full_length=1727
YQDKRLPSLRYSAVDCQGLAAALADQTQGFPQTEQRVHHDLTSRLPTLSTVRASLNHITA
ATQPRDTILFYFSGHGMLEPNSQQAFFVLADTQTDDLFHTGLGLQEILQVLGNSQAQTQL
>JCVI_PEP_metagenomic.orf.1131741452260.1 /orf_id=JCVI_ORF_metagenomic.orf.1131741452259.1 /read_id=HAISPF302HULKU /begin=0 /end=448 /orientation=-1 /5_prime_stop=0 /5_prime_loc=NA /3_prime_stop=0 /ttable=11 /length=448 /read_defline=""
YISSEDIFNKEQIVINDIILKSRKNKLKIYKLKSTKSEVSIIDSNVLSTKKYDKFLNTGK
YYALLIGVDKYYDDNINDLDQPIKDATELYSILSNNYTFNKSNIIQISNPTKKELIKELD
DLASKCTKYDNLLIFYAGHGYWDESFEQGX
>JCVI_PEP_metagenomic.orf.1131741658196.1 /orf_id=JCVI_ORF_metagenomic.orf.1131741658195.1 /read_id=HAISPF301AMML8 /begin=0 /end=384 /orientation=-1 /5_prime_stop=0 /5_prime_loc=NA /3_prime_stop=0 /ttable=11 /length=384 /read_defline=""
SHDDSDAKVFTDYASQKLGIPSNRIKTLVNDGAGEREMLLSVKSWLARASKQGKSDVYVF
FAGHGLASDDGQKMYLLPYDGAPELLEKTAILRQELFDDIASANPRSVTVFLDTCYSGTT
RGTDMLIA
>JCVI_PEP_metagenomic.orf.1131744040780.1 /orf_id=JCVI_ORF_metagenomic.orf.1131744040779.1 /read_id=HAISPF301BRF65 /begin=78 /end=339 /orientation=-1 /5_prime_stop=0 /5_prime_loc=NA /3_prime_stop=TAA /ttable=11 /length=261 /read_defline=""
SIPNNFTVFSAAAGDQTSKPLEEAKHGMFSYFLMKGMEGDADTNSDNKITAQELHNYVKE
NVTQQSSGSQTPELQGNKNRVLVQFN*
>JCVI_PEP_metagenomic.orf.1131738946994.1 /orf_id=JCVI_ORF_metagenomic.orf.1131738946993.1 /read_id=HAISPF302JGIKD /begin=0 /end=543 /orientation=-1 /5_prime_stop=0 /5_prime_loc=NA /3_prime_stop=0 /ttable=11 /length=543 /read_defline=""
NCFFTFSGHGMPHEQTNDPYLMPVDISGYTVDQAISLNNLLSDFKGYNYDRLTMILDACF
SGVSRSPEPLIKVKGVGNRRIKDKVKEDSKSQSKSFDFDYFIKRMSSREKAYSNPNIGDN
MILISSSSGEETSLTDNENKHGLFTYYFLKFLKESNGDITLEGLFEKVRKKVGLESIMKF
N
>JCVI_PEP_1131755129961 /oldId=HAISPF302IIA00_1_370_+ /frames=2 /score=1.286747
ITTANDYVLIYYSGHGDIKAEQAYWIPKDGSKNGQDDWISINYIDIYIRDEIKAHHIAVL
VDSCYVGGKFKGLNLLDNMTEEDSKIFEKQLIGDLNSRSRSVLSSGSTGPVSDTVAGTNH
S
>JCVI_PEP_metagenomic.orf.1131741171842.1 /orf_id=JCVI_ORF_metagenomic.orf.1131741171841.1 /read_id=HAISPF301E2GKR /begin=0 /end=417 /orientation=1 /5_prime_stop=0 /5_prime_loc=NA /3_prime_stop=TGA /ttable=11 /length=417 /read_defline=""
CLNTLGVKQENMHFLLNATAGQMSQEIDLVSKIVSKLGPDAELIVYYAGHGYPDELTKVP
YLIPVDVSASNLNSAIKLSEVYEKLSSTNAGKISVFLDACFTGGGRTSGLIASRGVKIRP
KKGALSGNMIVFSASSSD*
>JCVI_PEP_metagenomic.orf.1131742363948.1 /orf_id=JCVI_ORF_metagenomic.orf.1131742363947.1 /read_id=HAISPF301D5XCR /begin=1 /end=509 /orientation=1 /5_prime_stop=0 /5_prime_loc=NA /3_prime_stop=0 /ttable=11 /length=508 /read_defline=""
NVVKDEARTALVIGNSSYTKKALKNPVNDAQSMTEELRRSGFEVMLCTDLTQKEMKLAIR
DFGDTLKQRGGIGLFFYAGHGLQSSGRNYLVPVGANIKRAGDIEFESVDLGRLLVELEYA
ENAMNIIILDACRDNPYKEEFKGSKYNSHNGLATIGSHPIILSSLFLQHX
>JCVI_PEP_metagenomic.orf.1131728599224.1 /orf_id=JCVI_ORF_metagenomic.orf.1131728599223.1 /read_id=HAISPF302IVYXK /begin=0 /end=490 /orientation=-1 /5_prime_stop=0 /5_prime_loc=NA /3_prime_stop=0 /ttable=11 /length=490 /read_defline=""
SDYGSKHEGWPWVEQADTDAKAIVRKLRLYGYDVVHVVNGTKSDITKAAESFNTKLQNES
RYQQYKQTAPGLAPGEVAAVIVYVGHGCQNDGENCLVPVDHQEGENKKLVPVKDLIAAAR
PSKRKGPTICFFDANHAVSRGPMIPMQDGTKKDMYRCPLSKVVX
>JCVI_PEP_metagenomic.orf.1131730639713.1 /orf_id=JCVI_ORF_metagenomic.orf.1131730639712.1 /read_id=HAISPF302HAQPE /begin=186 /end=507 /orientation=-1 /5_prime_stop=0 /5_prime_loc=NA /3_prime_stop=TAA /ttable=11 /length=321 /read_defline=""
ADELSDAEVMDLYYDQLGREGEGLALFVSSAANEVSAEDFFLEQGVFSYYYVEGLKGEAD
MDNNKVITISELYNYVYKNVVKESDDLQHPQLKGVFNHDMPIGVIR*
>JCVI_PEP_1131748354320 /oldId=HAISPF301BOR1H_1_467_+ /frames=3 /score=1.365911
SNPSDVKFETVMLEDAVRASLNTGKLSMVLVDACRDNPFSKSMIGGSRSVGRGLSIVDAQ
PGKIDQIISFAAESGEVAEDGTGNNSPYATSLLELLDEPNLEVGKLFRKLVIVERMTKGK
QNPLRETGYRAKIYIWWLSNGLLFFKILMPDARI
>JCVI_PEP_1131748385692 /oldId=HAISPF302IPV3W_1_494_- /frames=2 /score=1.376774
TNIRAAFSRLAAEARARENVFILMQGMAADGLDELFLPADTTEWNPATKTIEGAIIDDEI
KEWVDEIRETGAFVWIVFDSCHSGTMTRGTGHKNRVNRRIDPALLIPKAALVPSGGVRSA
LPSKVETSGEFASKNDSQKGGIVAIYAAQSIVEMDGSLENAAW
>JCVI_PEP_1131748396869 /oldId=HAISPF302GZRZU_1_457_+ /frames=1 /score=1.341796
RGDAIADREGISASLADLKNRMSAGDQLAVFLLGHGTGTDEEAKFNLRGPDLTGAEFARL
FDAFTEQDLIFVNTTSASYGFSTALAREIAGEGRIVVSATRSSSEKFDPYFSRYFIEGLS
ERRADRDKNSRVSLLEAFNYAKNNVEEFYLS
>JCVI_PEP_1131748417804 /oldId=HAISPF301CDQ2P_1_516_+ /frames=1 /score=1.317493
NYQDTESFPDNIVVEYTGKIVPNANLFVFSVGINEYERETYNLNYARPDAESFTQAIVEK
GGEIYKSVEKIEIYDSEATKENIMAKLKEVSNRAQPADVFIFYYAGHGSVDETEGLNEYY
LVPHDVRQIYGDQELLAEKALSGNELKDMLMEIKAQKQLILLDACHAGXLS
>JCVI_PEP_1131748431764 /oldId=HAISPF301DWFGQ_1_493_+ /frames=2 /score=1.359878
NSALVFDNKIWLIGGPGELVQYSMDIENEKYLLISTANISINCFAADQRAIRPVYLSKPN
GQQTQLYQQSHALLVGVSDYRAGWPDLPGVRTDMALVQAALEENGFEVTVVEDPDSQQLR
KVFDLFISLYGRDPDNRLLIYFAGHGHSQVQTYGATMGYLVPS
>JCVI_PEP_1131748454203 /oldId=HAISPF302IYYC3_1_346_+ /frames=3 /score=1.372281
TNLLELNMIRRYSPTTDLLVASWVGLVAATTTGNSSEPSYQTVTIQIPDGEQVELYKGSY
ALVIGASDYQDNSWGGFVAASGRDVQAVREALEEQGFQVDTLLDPTEDALIDK
>JCVI_PEP_1131748464066 /oldId=HAISPF301EC41K_1_442_+ /frames=2 /score=1.361858
ALKQGRCGFDVHNLSDISDPQIIEKYVAEITEACFEDDTLILYFSGHGFVERGGLLLMLD
NTDIKKPLSTALHADSIVRALRFCPAKRKLLVLDCCHAGMVFADGRFKSGIGSRVADFVG
TEDQEFDSFIALMASDRLEKARVGLS
>JCVI_PEP_1131748489848 /oldId=HAISPF302I0PZQ_1_379_- /frames=1 /score=1.343117
TLKLALVMGLEYTDTRNYLPGCINDATAIKKLLLMNGYDDKNIVMMTDRSKNGRYPTSKN
ILRQLRRLVNRANKAGASRVWISYSGHGGSTRDLGTDERDGKDETIFALDEKDVLDDLHT
EYLEG
>JCVI_PEP_1131734195201 /read_id=HAISPF301DKQQK /begin=72 /end=459 /simbegin=72 /simend=456 /maxend=459 /orientation=-1 /5_prime_stop=0 /5_prime_loc=0 /3_prime_stop=TAG /ttable=11 /frameshifts=3 /stops=0 /identity=88.9 /length=128 /prefix=L /postfix=0 /alignment=384;;0;;88.9;;HAISPF301DKQQK;;72;;456;;1;;gi|91218678|ref|ZP_01255581.1|;;181;;308;;0;;113;;122;;127;;0;;0;;459;;308;;0;;0;;BLASTX;;0;;0;;x;;3;;5e-56;;543;;4.08;;DIASAKP/RSVTVFLDTCYSGTTRGTDMLIASAP/LGIRAL/EQSIPDNFTVMTAAAGDQTAKPLEEAKHGMFSYFLMKGMEGEADANQDNQITAGELHAYVEQNVVQQSSGSQTPELQGDASRVLVRFQ;;DISAANP RSVTVFLDTCYSGTTRGTDMLIASRP IAIRAL EQSIPDNFTVMTAAAGDQTAKPLEEAKHGMFSYFLMKGMEGEADANKNNEITAGELHSYVQTNVIQQSSGSQTPELQGDADRVLVRFQ;;HAISPF301DKQQK /offset=0 /length=459 /full_length=459;;gi|91218678|ref|ZP_01255581.1| hypothetical protein P700755_31140 [Psychroflexus torquis ATCC 700755] /offset=0 /length=308 /full_length=308
LDIASAKPRSVTVFLDTCYSGTTRGTDMLIASAPLGIRALEQSIPDNFTVMTAAAGDQTA
KPLEEAKHGMFSYFLMKGMEGEADANQDNQITAGELHAYVEQNVVQQSSGSQTPELQGDA
SRVLVRFQ
>JCVI_PEP_1131732701901 /read_id=HAISPF302IHUBZ /begin=1 /end=216 /simbegin=4 /simend=204 /maxend=466 /orientation=-1 /5_prime_stop=TAG /5_prime_loc=228 /3_prime_stop=0 /ttable=11 /frameshifts=1 /stops=0 /identity=47.7 /length=73 /prefix=ILAQG /postfix=T /alignment=200;;0;;47.7;;HAISPF302IHUBZ;;4;;204;;1;;gi|91218678|ref|ZP_01255581.1|;;137;;204;;0;;32;;49;;67;;0;;0;;466;;308;;0;;0;;BLASTX;;0;;0;;x;;1;;8e-13;;171;;3.61;;ADVYIFYSGHGLPSEDGKSLF\FLPHEANQALLERTAISQQEVVQVISRAKPKSVTMFIDSCYSGQSR;;SDIYVFFAGHGLASDDGEKMY LLPVDGEPRLLDDTAISRARLFADISAANPRSVTVFLDTCYSGTTR;;HAISPF302IHUBZ /offset=0 /length=466 /full_length=466;;gi|91218678|ref|ZP_01255581.1| hypothetical protein P700755_31140 [Psychroflexus torquis ATCC 700755] /offset=0 /length=308 /full_length=308
ILAQGADVYIFYSGHGLPSEDGKSLFFLPHEANQALLERTAISQQEVVQVISRAKPKSVT
MFIDSCYSGQSRT
>JCVI_PEP_1131746446180 /read_id=HAISPF301D2KQO /begin=14 /end=507 /simbegin=32 /simend=504 /maxend=505 /orientation=1 /5_prime_stop=TAA /5_prime_loc=8 /3_prime_stop=0 /ttable=11 /frameshifts=2 /stops=0 /identity=79.8 /length=164 /prefix=ILYFKN /postfix=0 /alignment=472;;0;;79.8;;HAISPF301D2KQO;;32;;504;;0;;gi|86133333|ref|ZP_01051915.1|;;983;;1142;;0;;127;;138;;159;;1;;0;;505;;1153;;0;;0;;BLASTX;;0;;0;;x;;2;;3e-66;;632;;4.11;;KITKNDNLVIFYAGHGNYDKVSEKGYWMPSDAEMEFEGNVILNTSIVSYIKAINSRHTLLIADACFSGSILVRNRDFKEATKAVQKKYELPSRKAITSGTLTTVPNESVFMKYLLKRL\KDNADKYISAGQLFNMIEDPVI-NIHSDT\QPQYAPIANTGD;;KVGNNDNLVIFYAGHGNYDKTTEKGYWMPSNANMEFEENIILNTSIVTYIKAIPSKHTLLISDACFSGSILTTNRSYKTASKAVQKKYELPSRKAITSGTLTTVPNESVFMKYLLKRL NQNTQKYLSAGQLFNMIEDPVINNTTGDN QPQYAPISRTGD;;HAISPF301D2KQO /offset=0 /length=505 /full_length=505;;gi|86133333|ref|ZP_01051915.1| peptidase [Polaribacter sp. MED152] >gi|85820196|gb|EAQ41343.1| peptidase [Polaribacter sp. MED152] /offset=0 /length=1153 /full_length=1153
ILYFKNKITKNDNLVIFYAGHGNYDKVSEKGYWMPSDAEMEFEGNVILNTSIVSYIKAIN
SRHTLLIADACFSGSILVRNRDFKEATKAVQKKYELPSRKAITSGTLTTVPNESVFMKYL
LKRLKDNADKYISAGQLFNMIEDPVINIHSDTQPQYAPIANTGD
>JCVI_PEP_1131734220779 /read_id=HAISPF302FN6E9 /begin=0 /end=373 /simbegin=24 /simend=328 /maxend=374 /orientation=-1 /5_prime_stop=0 /5_prime_loc=0 /3_prime_stop=0 /ttable=11 /frameshifts=1 /stops=0 /identity=36.7 /length=124 /prefix=YYSFLLLMGNTIFAS /postfix=ERYELLSI /alignment=304;;1;;36.7;;HAISPF302FN6E9;;24;;328;;1;;gi|86133333|ref|ZP_01051915.1|;;914;;1018;;0;;39;;54;;106;;3;;1;;374;;1153;;0;;0;;BLASTX;;0;;0;;x;;1;;5e-09;;136;;3.66;;GTGNYHALFIAVDNYNSKVWTPLNN-PVNDANDIKSILSTRYGFS--NVTTLYNQEATRAKIIETLEKKGQSNG/ENDNLVIYFSGHG--IEIGEEGYWVPVEAKSQ;;GFGKYYALIIGVSDYTDTTIQSLKGEPTKDAQALADVLTNNYSFAKENVTVLKNP--TENQINREFIKLSRKVG NNDNLVIFYAGHGNYDKTTEKGYWMPSNANME;;HAISPF302FN6E9 /offset=0 /length=374 /full_length=374;;gi|86133333|ref|ZP_01051915.1| peptidase [Polaribacter sp. MED152] >gi|85820196|gb|EAQ41343.1| peptidase [Polaribacter sp. MED152] /offset=0 /length=1153 /full_length=1153
YYSFLLLMGNTIFASGTGNYHALFIAVDNYNSKVWTPLNNPVNDANDIKSILSTRYGFSN
VTTLYNQEATRAKIIETLEKKGQSNGENDNLVIYFSGHGIEIGEEGYWVPVEAKSQERYE
LLSI
>JCVI_PEP_metagenomic.orf.1131777932912.1 /orf_id=JCVI_ORF_metagenomic.orf.1131777932911.1 /read_id=HA07AON02H4X08 /begin=0 /end=419 /orientation=-1 /5_prime_stop=TGA /5_prime_loc=458 /3_prime_stop=0 /ttable=11 /length=419 /read_defline=""
LKAVQFLTNNSVILIDESATKSKILYETRSLFGKADADDVILFYFSGHGMEGAFLPRDFT
GSSNQLYHSEIRTIFENSKAKHKICLADACHSGSLDKSNKDMGSVIDSYYNAWNSSTGGT
ALMMSSKAEETSIEYQGLRX
>JCVI_PEP_metagenomic.orf.1131785119748.1 /orf_id=JCVI_ORF_metagenomic.orf.1131785119747.1 /read_id=HA07AON02GMHGN /begin=0 /end=399 /orientation=-1 /5_prime_stop=0 /5_prime_loc=NA /3_prime_stop=0 /ttable=11 /length=399 /read_defline=""
RGIVMDYRNVKVGMDAIADAVMADRKDYALLFATNKFDNWNDLVNPIFDADAIAEELENR
YGFEVEIVRDAEQDKVMTKLREYAQRNYKPQDQLLIFFAGHGLYDEVFGEGFLVAKNSIR
NDVGKNTYISHNR
>JCVI_PEP_metagenomic.orf.1131778027036.1 /orf_id=JCVI_ORF_metagenomic.orf.1131778027035.1 /read_id=HA07AON02JEYAZ /begin=0 /end=411 /orientation=-1 /5_prime_stop=0 /5_prime_loc=NA /3_prime_stop=0 /ttable=11 /length=411 /read_defline=""
DLVIFYYAGHGMEGSFIPYDYNGNENTKLQHKDVQDIFATSKAKNKLFIADACHSGSSSE
GLRGNAKETMDKYYQTLAKTSGGTALMMSSKAEETSLENKTIRQGVFSYYLIRGLKGEAD
FNADNIVSVRELFDYVQ
>JCVI_PEP_metagenomic.orf.1131773703618.1 /orf_id=JCVI_ORF_metagenomic.orf.1131773703617.1 /read_id=HA07AON02HPZOK /begin=296 /end=541 /orientation=1 /5_prime_stop=TGA /5_prime_loc=293 /3_prime_stop=0 /ttable=11 /length=245 /read_defline=""
IMDNRMGRQPTNFKENNQPLSTGTIYFFGIGINNYQHWSKLNNAVRDVETISQLLQKLYD
VQVWKLLRDNQATRRQIIRELX
>JCVI_PEP_metagenomic.orf.1131784709924.1 /orf_id=JCVI_ORF_metagenomic.orf.1131784709923.1 /read_id=HA07AON02GLV0U /begin=0 /end=159 /orientation=-1 /5_prime_stop=TAG /5_prime_loc=201 /3_prime_stop=0 /ttable=11 /length=159 /read_defline=""
VVIMAKKMALLIGVSEYGAGIPPLSSALNDVEAMERVLQNPNQGNFAQVERLL
>JCVI_PEP_metagenomic.orf.1131784925576.1 /orf_id=JCVI_ORF_metagenomic.orf.1131784925575.1 /read_id=HA07AON01A5ATW /begin=0 /end=496 /orientation=1 /5_prime_stop=0 /5_prime_loc=NA /3_prime_stop=0 /ttable=11 /length=496 /read_defline=""
IGEKLAQPERMMDIMEEDEQIFTQGKVYAVLVGIARYNHMRSLKFTDDDAYRLHGFLKSP
EGGALPDDQINVLIDEDATKEAILNTLISVAKKANKNDVIIFYFSGHGLPGSFLPHDYDG
EQLTVQHKDIRKILEGSAAKGKIVIADACHSGSFDAAKGEDYGAVX
>JCVI_PEP_1131786620378 /oldId=HA07AON02I9G7S_1_287_- /frames=2 /score=1.357155
FQTKTKRNRDFYYPKKLRDLKRLAQQEKNALLVGIGKYENPLSEVKGVGEDLDSWKKTLL
GLGYFEENITILKDEKATNSEILGQILEWPSQKA
>JCVI_PEP_1131788949012 /read_id=HA07AON02F4835 /begin=0 /end=407 /simbegin=0 /simend=398 /maxend=408 /orientation=1 /5_prime_stop=0 /5_prime_loc=0 /3_prime_stop=0 /ttable=11 /frameshifts=1 /stops=0 /identity=84 /length=135 /prefix=0 /postfix=WPM /alignment=398;;2;;84;;HA07AON02F4835;;0;;398;;0;;gi|186685691|ref|YP_001868887.1|;;104;;236;;0;;111;;119;;132;;0;;0;;408;;650;;0;;0;;BLASTX;;0;;0;;x;;1;;6e-59;;561;;4.02;;TAVDANFIQTQSKNCYSKRQVLILDACYSGAFASGWHTKSIGVDIKKELGAEGRVVLTSSGATQTSFAQEGATLSLYTQYLVEGIETGAADTDNDGNIHVQELHTYAKS//KSKAVKPNMTPDIILDKEGYNIY;;TAVDANFIRGQSNNCYAKRQVLILDACYSGAIAQGWRTKSVGVDIKKQLGAEGRVVLTSSSATQTSFEQEGSTLSLYTQYLVEGIETGAADKDNDGNIYVHELHAYAKA KVKIVKSNMTPDIILDKEGYNIF;;HA07AON02F4835 /offset=0 /length=408 /full_length=408;;gi|186685691|ref|YP_001868887.1| GUN4 domain-containing protein [Nostoc punctiforme PCC 73102] >gi|186468143|gb|ACC83944.1| GUN4 domain protein [Nostoc punctiforme PCC 73102] /offset=0 /length=650 /full_length=650
TAVDANFIQTQSKNCYSKRQVLILDACYSGAFASGWHTKSIGVDIKKELGAEGRVVLTSS
GATQTSFAQEGATLSLYTQYLVEGIETGAADTDNDGNIHVQELHTYAKSKSKAVKPNMTP
DIILDKEGYNIYWPM
>JCVI_PEP_metagenomic.orf.1131908037910.1 /orf_id=JCVI_ORF_metagenomic.orf.1131908037909.1 /read_id=HA07AON02H4X08 /begin=0 /end=419 /orientation=-1 /5_prime_stop=TGA /5_prime_loc=458 /3_prime_stop=0 /ttable=11 /length=419 /read_defline=""
LKAVQFLTNNSVILIDESATKSKILYETRSLFGKADADDVILFYFSGHGMEGAFLPRDFT
GSSNQLYHSEIRTIFENSKAKHKICLADACHSGSLDKSNKDMGSVIDSYYNAWNSSTGGT
ALMMSSKAEETSIEYQGLRX
>JCVI_PEP_metagenomic.orf.1131906878952.1 /orf_id=JCVI_ORF_metagenomic.orf.1131906878951.1 /read_id=HCOKGTH01DE8TV /begin=27 /end=408 /orientation=-1 /5_prime_stop=TGA /5_prime_loc=423 /3_prime_stop=TAA /ttable=11 /length=381 /read_defline=""
ILGFINSVDIYFSGHGEVIVNNYCFKFGEINYPFKNLLTELETCRVNRAILILDTCHSGA
AIGTKNDGSPVIIEGKDISPGIAIIASSKKTQQSYELEDNSHSVFTSLLCEGINTGLGGI
PYRKWY*
>JCVI_PEP_metagenomic.orf.1131907343690.1 /orf_id=JCVI_ORF_metagenomic.orf.1131907343689.1 /read_id=HCOKGTH01E0YUK /begin=2 /end=410 /orientation=1 /5_prime_stop=0 /5_prime_loc=NA /3_prime_stop=0 /ttable=11 /length=408 /read_defline=""
GHGIAKENVGYWLPSDASKTSRLKWFSNSELKDFVSGMKTKHTLIIADACYSGAMITGRY
RSLDEFVCQEMEKMTSRRVMTSGANQVVPDESVFLKYLIKNLNENSKSCMSAEDLFSALK
PAVIGNSPNSQGTQGI
>JCVI_PEP_metagenomic.orf.1131907121746.1 /orf_id=JCVI_ORF_metagenomic.orf.1131907121745.1 /read_id=HCOKGTH01DA1FE /begin=25 /end=460 /orientation=-1 /5_prime_stop=0 /5_prime_loc=NA /3_prime_stop=TAG /ttable=11 /length=435 /read_defline=""
PDKTGHEIDGYNETIIPVDYERKGQITDDVLWGSLVYKLPMGARLCALMDMCHSGTGLDL
PYDYNVNSRRWTEDINPAHSQGDVVLFSGCEDQQTSADVSGGFGKMAGGAMTQAFMKAYE
QTAAMSTYHEFLTAIKKQLKNEAI*
>JCVI_PEP_1131924314528 /read_id=HCOKGTH01DE5UF /begin=3 /end=446 /simbegin=3 /simend=443 /maxend=448 /orientation=-1 /5_prime_stop=0 /5_prime_loc=0 /3_prime_stop=TAG /ttable=11 /frameshifts=3 /stops=0 /identity=78.3 /length=148 /prefix=S /postfix=0 /alignment=440;;2;;78.3;;HCOKGTH01DE5UF;;3;;443;;1;;gi|186685691|ref|YP_001868887.1|;;138;;286;;0;;116;;130;;148;;1;;0;;448;;650;;1;;0;;BLASTX;;0;;0;;x;;3;;1e-57;;551;;3.96;;GWH/TKSIGVDXQKELGA\EGRVVLTSSGATQTSFAQEGATLSLYTQYLVEGIETGAADTDNDGNIHVQELHTYAKSKVQAVKPNMTPDIILDKEGYNILLAYAPKNPEAEYRKLVEQYA-QNGELSEFA\FLVLKPKRKPLGITDTKPKK;;GWR TKSVGVDIKKQLGA EGRVVLTSSSATQTSFEQEGSTLSLYTQYLVEGIETGAADKDNDGNIYVHELHAYAKAKVKIVKSNMTPDIILDKEGYNIFLAHAPKNPEAEYRKLVEKYVKEDGELDEFA FLILKPKRKTFELTDEKAEK;;HCOKGTH01DE5UF /offset=0 /length=448 /full_length=448;;gi|186685691|ref|YP_001868887.1| GUN4 domain-containing protein [Nostoc punctiforme PCC 73102] >gi|186468143|gb|ACC83944.1| GUN4 domain protein [Nostoc punctiforme PCC 73102] /offset=0 /length=650 /full_length=650
SGWHTKSIGVDXQKELGAEGRVVLTSSGATQTSFAQEGATLSLYTQYLVEGIETGAADTD
NDGNIHVQELHTYAKSKVQAVKPNMTPDIILDKEGYNILLAYAPKNPEAEYRKLVEQYAQ
NGELSEFAFLVLKPKRKPLGITDTKPKK
>JCVI_PEP_metagenomic.orf.1128687399318.1 /orf_id=JCVI_ORF_metagenomic.orf.1128687399317.1 /read_id=GCZC3J301CEHY2 /begin=0 /end=202 /orientation=-1 /5_prime_stop=0 /5_prime_loc=NA /3_prime_stop=0 /ttable=11 /length=202 /read_defline=""
NMYLLPHDGSPRLLEKTAILRNELFSDIQKANPKSVTVFLDTCYSGTTRGTDMLIASRPI
AIRALEQX
>JCVI_PEP_metagenomic.orf.1128685484626.1 /orf_id=JCVI_ORF_metagenomic.orf.1128685484625.1 /read_id=GCZC3J301BXB5W /begin=0 /end=362 /orientation=-1 /5_prime_stop=TAG /5_prime_loc=380 /3_prime_stop=0 /ttable=11 /length=362 /read_defline=""
ISANKIKLLLNDSADEKGILLSVKDWLRRSAKPNQSDVYLFFAGHGLASDDGKNMYLLPH
DGSPRLLEKTAILRDELFNDIQQANPRSVTVFLDTCYSGTTRGTDMLIASRPIAIRALEQ
S
>JCVI_PEP_metagenomic.orf.1128685671080.1 /orf_id=JCVI_ORF_metagenomic.orf.1128685671079.1 /read_id=GCZC3J301BFEJH /begin=0 /end=480 /orientation=1 /5_prime_stop=0 /5_prime_loc=NA /3_prime_stop=0 /ttable=11 /length=480 /read_defline=""
SKRDKSDVYVFFAGHGLASQDGKKMYLLPYDGSPELLEKTAILRDELFQDIASAKPRSVT
VFLDTCYSGETRGNEMLIAGRPIGIRPLKQSIPDNFTLMTAAAGDQIANPLKEAKHGMFS
YFLMKGMEGVADSNKDNKITALELHEYVKENVWQQSSNKQ
>JCVI_PEP_metagenomic.orf.1128686093910.1 /orf_id=JCVI_ORF_metagenomic.orf.1128686093909.1 /read_id=GCZC3J301C7274 /begin=167 /end=401 /orientation=-1 /5_prime_stop=0 /5_prime_loc=NA /3_prime_stop=TAA /ttable=11 /length=234 /read_defline=""
SAAAGDQTSKPLEEAKHGMFSYFLMKGMEGDADTNNDNKITARELHAYVEENVVQQSSGS
QTPELQGDKDRVLVQFN*
>JCVI_PEP_metagenomic.orf.1128686782234.1 /orf_id=JCVI_ORF_metagenomic.orf.1128686782233.1 /read_id=GCZC3J301EBY7H /begin=0 /end=500 /orientation=1 /5_prime_stop=0 /5_prime_loc=NA /3_prime_stop=0 /ttable=11 /length=500 /read_defline=""
GSFEWTGFVPVTGKDIIIEAIDTAALSSTKVIRLERGQIQQASGPRFDDLDPTAGKRVEG
NDNALALIVGISDYKRTEAPAIYADKDAQFFHDYASLKLGIPDQNITTLVNEKAEQGDVL
LAVKDWLRRSSKPGKSDVYVFFAGHGLASQDGEQMYLLPFDGRPRLX
>JCVI_PEP_metagenomic.orf.1128685275476.1 /orf_id=JCVI_ORF_metagenomic.orf.1128685275475.1 /read_id=GCZC3J301ECNKX /begin=0 /end=479 /orientation=-1 /5_prime_stop=0 /5_prime_loc=NA /3_prime_stop=0 /ttable=11 /length=479 /read_defline=""
EGVQPTPSGGDDTAMPAEQAQTIALSPAATGPSPSDDLIDQIAQLESMIAGLSEEKSDVE
TEYAAIPVFRQPEAVTADLASSNSNEGDPTENTSFGQYYALIIGNSDYRHMVDLETPQLD
VEKIGSILEGRYGFSVKVLLNASDVEVMHAINDLNSELDX
>JCVI_PEP_metagenomic.orf.1128686165258.1 /orf_id=JCVI_ORF_metagenomic.orf.1128686165257.1 /read_id=GCZC3J301AIQC8 /begin=0 /end=400 /orientation=-1 /5_prime_stop=0 /5_prime_loc=NA /3_prime_stop=0 /ttable=11 /length=400 /read_defline=""
ISDSNIKTMVNAKAEQGDVILAVKDWMRRSSKPGKTDVYVFFAGHGLASDDGEQMYLLPY
DGRPRLLDKTAILREELFDDIASANPRSVTVFLDTCYSGTTRGTDMLIASRPIAIKALEQ
SVPDNFTVMTAARX
>JCVI_PEP_1128692124683 /oldId=GCZC3J301D6LKL_1_474_+ /frames=4 /score=1.232988
GLIHLVNKIDTFTFTFTFTFTFTFTFTFINNTIASNNFCIFYFLFHLHMVNKALLVGINY
LNTPYELNGCINDILFVKDHLIKDMHFKNENIVVLRDNDSKNMPTYGNILVKIKNLINNS
SPRDNIYIHFSGHGTYVEDENKDEKDGDEVFVPVNY
>JCVI_PEP_1128692161543 /oldId=GCZC3J301A1QC0_1_354_+ /frames=2 /score=1.307492
DIPNVNPAYADAEGIKQYFMKAKGVREGNIIYLKDATNAQLLSVFGNDKSYKGKLFNYIK
PNKSNVYIYYAGHGAPGXDDAYLVPSDTDSQTIQFTGYPLSTLYSNLGKLPAKSVT
>JCVI_PEP_1128662060810 /read_id=GCZC3J301DY6B9 /begin=2 /end=506 /simbegin=2 /simend=503 /maxend=508 /orientation=1 /5_prime_stop=0 /5_prime_loc=0 /3_prime_stop=0 /ttable=11 /frameshifts=3 /stops=1 /identity=45.7 /length=167 /prefix=0 /postfix=F /alignment=501;;2;;45.7;;GCZC3J301DY6B9;;2;;503;;0;;gi|91218678|ref|ZP_01255581.1|;;85;;251;;0;;76;;111;;166;;0;;0;;508;;308;;1;;0;;BLASTX;;1;;0;;x;;3;;2e-37;;381;;3.96;;ASKDAETFADFAREKLGVPADKIKILTNAAASEREILRGLKVWLPTMIKPGETDLYVFYAGHGMPASDGSSAYIVPYDGDVILLEXTAISRKRFFEEIGAWNPRTATFFFDSCFSGA/TRNEELLVAARPLGIKVQNEEVPSNYVVFSA/VKSDQVA/E*VDEVRHGRF;;ADKDAQTFYDYAMLKLGIPAGNIKELVNTDANEAELRLAVKDWIARSTKQGQSDIYVFFAGHGLASDDGEKMYLLPVDGEPRLLDDTAISRARLFADISAANPRSVTVFLDTCYSGT TRGTDMLIASRPIAIRALEQSIPDNFTVMTA AAGDQTA KPLEEAKHGMF;;GCZC3J301DY6B9 /offset=0 /length=508 /full_length=508;;gi|91218678|ref|ZP_01255581.1| hypothetical protein P700755_31140 [Psychroflexus torquis ATCC 700755] /offset=0 /length=308 /full_length=308
ASKDAETFADFAREKLGVPADKIKILTNAAASEREILRGLKVWLPTMIKPGETDLYVFYA
GHGMPASDGSSAYIVPYDGDVILLEXTAISRKRFFEEIGAWNPRTATFFFDSCFSGATRN
EELLVAARPLGIKVQNEEVPSNYVVFSAVKSDQVAE*VDEVRHGRFF
>JCVI_PEP_1128661957756 /read_id=GCZC3J301DB4L1 /begin=2 /end=472 /simbegin=53 /simend=472 /maxend=473 /orientation=-1 /5_prime_stop=0 /5_prime_loc=0 /3_prime_stop=0 /ttable=11 /frameshifts=1 /stops=0 /identity=31.9 /length=157 /prefix=0 /postfix=SDTMTYYARRYYGRDQK /alignment=419;;1;;31.9;;GCZC3J301DB4L1;;53;;472;;1;;gi|91218678|ref|ZP_01255581.1|;;139;;280;;0;;45;;84;;141;;1;;0;;473;;308;;0;;0;;BLASTX;;0;;0;;x;;1;;3e-19;;224;;3.96;;VYVYYAGHGAPGEEGDA-YLVPTDTDSQTIELQAIHY\STLYSNLGKLPAKSMTVILEACFSGGSQSGSLISKASPIIITPKKTMIPANVKVIAAGSERQMASWEEDSSHSLFTKYFLKAMSGEGDTNKDGKVSDGELKEYL;;IYVFFAGHGLASDDGEKMYLLPVDGEPRLLDDTAISR ARLFADISAANPRSVTVFLDTCYSGTTRGTDMLIASRPIAIRALEQSIPDNFTVMTAAAGDQTAKPLEEAKHGMFSYFLMKGMEGEADANKNNEITAGELHSYV;;GCZC3J301DB4L1 /offset=0 /length=473 /full_length=473;;gi|91218678|ref|ZP_01255581.1| hypothetical protein P700755_31140 [Psychroflexus torquis ATCC 700755] /offset=0 /length=308 /full_length=308
VYVYYAGHGAPGEEGDAYLVPTDTDSQTIELQAIHYSTLYSNLGKLPAKSMTVILEACFS
GGSQSGSLISKASPIIITPKKTMIPANVKVIAAGSERQMASWEEDSSHSLFTKYFLKAMS
GEGDTNKDGKVSDGELKEYLSDTMTYYARRYYGRDQK
>JCVI_PEP_1128661917012 /read_id=GCZC3J301A525Y /begin=1 /end=189 /simbegin=1 /simend=189 /maxend=515 /orientation=1 /5_prime_stop=0 /5_prime_loc=0 /3_prime_stop=TAG /ttable=11 /frameshifts=1 /stops=0 /identity=83.8 /length=62 /prefix=0 /postfix=0 /alignment=188;;0;;83.8;;GCZC3J301A525Y;;1;;189;;0;;gi|91218678|ref|ZP_01255581.1|;;246;;308;;0;;52;;58;;62;;0;;0;;515;;308;;0;;0;;BLASTX;;0;;0;;x;;1;;6e-24;;265;;4.03;;KHGMFSYFLMKGMEGDADANNDNQITAGELHQYVEQNVVS//QSSGSQTPELQGDAERVLVRFQ;;KHGMFSYFLMKGMEGEADANKNNEITAGELHSYVQTNVIQ QSSGSQTPELQGDADRVLVRFQ;;GCZC3J301A525Y /offset=0 /length=515 /full_length=515;;gi|91218678|ref|ZP_01255581.1| hypothetical protein P700755_31140 [Psychroflexus torquis ATCC 700755] /offset=0 /length=308 /full_length=308
KHGMFSYFLMKGMEGDADANNDNQITAGELHQYVEQNVVSQSSGSQTPELQGDAERVLVR
FQ
[truncated: 131,424 more chars]
