# Supplementary material for: Diversity and Expression of Bacterial Metacaspases in an Aquatic Ecosystem
Source: Front Microbiol. 2016 Jul 6;7:1043. doi: 10.3389/fmicb.2016.01043 (PMC4933709; doi:10.3389/fmicb.2016.01043)
Supplement: Supplementary file 8 [file DataSheet3.ZIP › metacaspase_metatranscriptome_aa.fasta]

>contig_45392_1_291_+
EGVAPITVAPKQALPNSQSLAVLTAGRGDQFSNQDKARGHRLFGYHLMKVLLEQGGSISM
ETLHTSLRQKVLNDSRRIGPEFEQEPELHGNKKLSF
>contig_52000_1_346_+
GGIQNWLPLKARKGQTDVYVFYSGHGLPSDDGASLYLLPHGVDRQFLDRTAIKQSELVSA
LQAANPKSVTLFMDACYSGQIRTGETLLASARPIVIAPRASTFPSNFTVITASA
>contig_53160_1_212_-
SGQSRTGETLLASARPIAVTAKQTSNFPSNFTVISASAPDQISSSSPELRHGIFSYYLMR
GMEGDADTNK
>contig_60307_1174_1404_+
VKEEKGKQRVALIIGNNNYANLVHLKNPLNDARLMRDTLKKSGFSILYKENAEIKDMKNL
LKKFAHKIHKGDLGF
>contig_67698_1_612_-
QKDVIGRDELRESIQDLFSGDGEVSLLYFAGHGHIEATGGYLCSSDVRSGNDGVPLAEIM
TMANQSRVQNRVIVLDSCYGGVAGGSALKQNLAEIEDGVTILTASTAEQYASEEDGAGVF
TSLLVDALGGAAANLVGDVTPGGVYAHVDQSLGPWAQRPVFKTNVKRFVSLRKVNPPLEL
AELRRISEFFPTAGFQMQLDPTY
>contig_100721_1_755_-
KRFSIIVLLGLLVFDQNAFSQSSDISGQWSGISYSGKKQFPLKMEITQDGSVLTGTVYNH
SLDNTIIGHYEFNGVKQGNTITIKGVKFIEKKGLTCLPTLELKLLEEEQILHLKGKWKHN
LIPEGCWLGFSGKVELTKSKPEPPVLVAASEMDPEYDDLSSEIVDHLKTRKNFALIIGAQ
DYQSDQVSKLDRPVEDAFALKNVLVSEYTFIEENVTLLKNLTRSDIIEAFDELADKVESL
DNLFVFYAGH
>contig_117906_1_460_+
SGHGVQVEGNNYLIPVDSDIRRVDEITTSSLNANFVLAKMESAQNKLNLVVLDACRDSPL
GSMSRGMTRGLSSMDAAKGTMIAFSTAPGEVALDGEGDNSPYTKHLASAIQKEGLLLEQV
FKEVRRNVVAETQGKQVPWESSSVMGDFFFVR
>contig_128021_1_888_+
QGKIFYKNGDIYTGYFKNGYENGQGKMVYASGEIYEGLWSNGDPLKGKTTLAKFTTTEKY
YALILGNNEYQKLEKLDNAVTDAKDLAKILQEKYGFETTLLHNQTAGETVDALIEFTQNR
KSTDNILIYYAGHGQLNRIQKRGYWLPIDASEQLDSKWISNNNIKDYIASSKAKHILLVV
DSCFAGSLMRGSEEIRSIEKLTENTLKRLQKLKTRLVITSGGNEYVADGIGGSKNSVFAE
PLIKALNNNNDVILSGELFAQVRSYVVNNADQTPNQSLIHGTGHDGGEFLFFPKK
>contig_134130_214_514_-
LQGLFVDLRSGSGSTILSSSAGAEYALESSEQQNGLFTYSVLEALDGNKEADTNKDGSVQ
MSELGEYVKKRVAELTNNKQTPNTRRVNLEGDFTLAKTK
>contig_142256_179_689_+
KNCNKLNSLQNSTMDLRSIGKIILSICLMTGCGSEPPSNELSVRSKANNESEIRESSAQP
DIIAHQQLELATNSDANPTQIPDTSSSSSSSTPTKSTPELQFDTESITKAAAGVGTGHAL
LIGIDTYSKSPLSSCVADAMAMKRLLVDVYKFPEGNVHLLTNNDANKTG
>contig_149751_1_716_+
PTRSNILAGFRALLQGAVSGDELWFHFSGHGVLTNDASGDEESGKDSCICPIDVMRRGFI
SDDIIRSNLAGLVPKGVRLYMVLDACHSGTGCDLRYKYDDASYLTNNLAKLPEKYIPNDW
SLQQTSYEFKRYSKTAGEVFCISGCQDEQTSADAFLGGQASGVVTYLLLNCLNNNSESTY
KWKHLLKDICCGEKVNRFTQRTALTSGNALNLEDTVFGTASSVSTPTSTEQVQKCQNC
>contig_182995_1_667_-
AESSEKARESEAAAASKKTAASIKLKPSNRLALVIGNARYKNVPTLDNSNKDAEAFASVL
KGLGFKTSLHLDLSQRAFNKAVREFKDQLQGGEEVVVYFAGHGVQIASTNYLLPIDVGGD
SADQVKDEAIELQRVLDSLSEKELHFSLAVIDACRDNPFKGAGRAIGGRGLAPTSAATGQ
MIIFSAGTGQQALDRLGPSDKEPNGLFTRVFLKEMQKPGIPV
>contig_184521_1_388_-
SGLGYEVLMFYDLNEKQFKGALRQFKQRLKGGEEVVFFFAGHGVQIGSANYLLPTDVGSD
NEEQIRDEGIPLQRVLDDFSESKVKFSLAMVDACRDNPFKSTGRSIGGRGLAATSAATGQ
MIIFSASIA
>contig_192333_1_1141_+
LGFMYLYGKGTDKDYTKAKQYFKEASDKDNIEAKFYLGLMHLNGLGVTKDYKSAKKYFEE
SSNSGNMWSKYQLGEIYFNGYGVTKDYIKAKVYYMQTSEDDGLKEASKEMLVLIDKNIAK
ESDSDNIALLLKETKQKKVSDTKYLIVIGAENYEYTDNIVYSQHTAQMFLEVAQKTLGIS
QSNTLDLTSENASMSRIQMEMNKLLRRVKNGDTIYFYYSGHGIPVATQKNEPYILPIDVE
PEFISEAPFFKLQNIYKTLADSKASKVVAFIDSCFSGATDGVSVIKGVAATRLKAKNVTF
DTKKMVVLTAGKDKQYSNMYEAKKYRLFSYFLMESMLKGRTSVKDIYSDLYIKVKDESYK
MGDMKLQEPTMSGNTGIKL
>contig_194658_1_444_-
ALVEEQSKETLSKVAEDSPKAHIPSKQMSVVANRRLALVIGNAAYINRPLANPINDADDI
SNALDVLGFDVVNVRDASLRQMKDAIVEFGDRLANYDVGLVYYSGHGVEVGGRNFLIPVS
NTLVSEDEVADRAIDASLIIDKLSQAK
>contig_223208_1_370_+
NLGHGITNDDNHLYLATHNTAKDDFEATAVDANFIQTQSKSCYSKRQVLILDACYSGAFA
SGWHTKSIGVDIKKQLGDEGRVVLTSSSATQISFEQEGATLSLNTQYLVEGIETGAADTD
NDG
>contig_229968_1_793_+
RAERIPDHIAGRAPEKKPPVAASDTSIATNTVQVEKTVPSIPQSGDIKPQDTNELRVALV
IGNAAYKSAPLDNPLNDATDIANELKRRGFKVITRNNANLRSLQQAVRDFSDEFKKSDVG
LIYYSGHGVETKSQNYLIPVDADIKKEYELSAQGYPASQLTEMMEEVQSSDGKKRVAILI
LDACRDNPLTRSWRSSGRGLARMDAPAGTFISFSTSPGSVASDGRGRNSPFTKHLLQAIR
KPDVPIELMFKQVRVGVMDETKG
>contig_240637_1_336_-
LAVRAVKQRDAVAVVIGIEKYRSVPAADFANRDASIFVDYATRALGIPRENIRLLLDEKA
GAAEILLTFKNWLPTRIKRGSTDVYVFYSGHGLPSEDGKSLFFLPHEANRD
>contig_259912_1_1349_+
NCNTTHYGRHRGANDSVLIYFAGHGDFDRTYDVSWWIPADAQGGNPATYLDNVQVQKAMR
SMKARHVLLISDSCYSGTLFGKARSLPPVIDDKYYLSLYNEKSRWGMTSGNKTPVSDQGT
AGHSVFAYQLIKELEKNDKPFLSTQEIYTQIAPVIANNSEQTPLCRPILSTGDQGGEFVF
VASMKKELKPTIPKAQQGNIDKEILFWQSIQGSDYPSLFEAYLERFPSGFFAPIAREKIE
AFKQKKAAASIPPEVPKLKLFVEVEPATAKIRILNISPKFYQGMELDPGRYHVEVSSNGY
ETMEMWEKLEAGKDETLRFTLKKKTVPQKEISQQPEMKKDYYPDPGQPTHVPESPEIHAE
NTAIPAGGKRWNWTVFIRASRDVLAQINCVEYTLHPTFPNPVRTVCQQGSPDQPFALSSN
GWGTFTIDIRVMMKNGQEKKLQHALRFR
>contig_301364_1_329_+
VGFDVIEVKDANKRQMRAATRRFEDKLATSDVGLVYYSGHGVEVKGRNYLIPVDADIRRE
HEVEDQAFDAGNILRMMESLQGTEKKRENIMIVDACRNNDLARSWRSTN
>contig_302776_1_433_-
INDARAISAKLKGMGFKVTLVENADRTKLVSNLVKFSASAADSDLTLFFYAGHGVQISGT
NYMLPTDTNLNQIGGVALHGISLNSVVEQFLPGKTKLVFLDACRDNPLLQVASRSVSRGL
APISVSQGTLISYATKDGSVAAV
>contig_304868_193_571_-
VPKSVTLFLDACYSGQSRTGETLLAGARPISIQPKASTFPSNFTVLSASAPEQIASSSPD
LKHGIFSYYLMKGMEGEADQNKDGSITVQEMQSYLSDSVGRKAMSLSRTQQPQVVGDQSK
VLVGR
>contig_309571_149_1471_+
RLLSKVLTTAEFNQRIAKTKKEQKTIVAEYKKKYANAKQNAKSYAIKKALEMTWGKPTLK
NLKYDADNGYFVADISFEAKKDFAKKVAIKVDRQDARSFKEEFDSLKPQAIFDYDGNSVK
LKDIRVPYKTQTYLAQFTDMGIHDTRVAVNIANDVNVDKSFSSSVTVAENEVTTFDVSKL
KNFNELDALLKESKQVPTDKKKWLFVVGIEKYEYTDNIIYATRSAEMFAQTMQKTAGVPK
ENSIILIDNHATQAEIKTNLKRMLSRIKSGDTIYFYYNGHGVPVPTLNNEPFMLPSNSEP
DYIADETYFSLQNIYSQLSDSKAAKVVAVVDSCFSGVTDGKAVLKGVAATKIVAKKVTFN
KEKMVVITAGNAHQYSNGYDKKGYRLFSFFVMKNILNGDTNIKDLYKNSKQETYDASLEE
YGNGRTQDPQIDGNIRMSL
>contig_319252_1_335_+
DGSPRLLEKTAILRDELFSDIKEANPKSVTVFLDTCYSGETRNEEILVAGRPVAIIAKEQ
AIPDGFTLFSAASNEQISRPLEEAKHGMFSYFLMKGMEGDADTNADNKITA
>contig_323544_151_660_-
YINFTHHFPCRHGFEEENIVVLMDDGEHTEPTAANIINAYRTVVAEAEDGDAIFLHYSGH
GTKLKDDDVYEEADGYDEAVCPRDFKSAGMIRDDDLYDILVKGCPDGVHLVSLMDCCHSG
SIMDLPYIFKGDGQMSEMTLDPEMNLDAFIEQISGKLIEFLQKKLSAM
>contig_325722_1_787_-
ITIGDYADPTITDLKGVRFDSKSAQTMAEAMSIPLQNMTFLKDSDATESGFLSAVNDLVK
RVRPGDRVFVYYSGHGTRMIDHEFDPNSCTEGLITHDGAILSNREISQALQPIGSTADKL
MVFYDACHSGGVVGEPMKTRSVRLGQTTLTPKFTGAISPGKCSKPSNMRTRSLSGELGRT
GLQKENVVFVAASRPSELSFDDPNSGGLATQSFRDCLLGEAKDLDQSGAVSVAEITVCAQ
TKLDARLAGQPEILGQKMTVG
>contig_329053_279_890_-
AQSQNVVVLTNDKATSGRLRGRLRTLLNRLEPRDQLLIYYAGHGVPSKDGKSAYLLAQDG
GPGSYQEPDLRLEQLYAAVARSRVGKAKLFIDACFSGRSGRDTIIFEGVAPITVAPKQAL
PNSQSLAVLTAGRGDQFSNQDKARGHRLFGYHLMKVLLEQGGSISMETLHTSLRQKVLND
SRRIGPEFEQEPELHGNKKLSF
>contig_329869_1_215_+
SSSPELKHGIFSYYLMRGMEGEADANGDKQITVAEMQAYLSEQVPRQAMSMNRTQQPQVV
GDTSRVLVGR
>contig_340678_1_500_+
AKEVLKYRGLAEADIRWLGHGSDADEKPTRAALQAALAEGAWMGAQTDALLIYMVDHGRV
SGGDGLFLLSESESVRGTELDAWLDALQTARPGLSVVVVVESCFGGRVAGPLGQADQFSN
RRLVFSSSGADELAHLAANGLVSVSSMWWSAVAAGKSLQVAHQEAV
>contig_347812_1_474_+
VDGIVFVADVQKEQRKKNIESLNQLYENLEKLHARSVTVFLDACFSGANREDQPLLADAR
PIFIDIQKPSARGITVFSASSSNEISSAYPDKKHGLFTYFMLKGLQGNADINSDKKITIG
ELGEYIRSNVSDTAGELDREQTPDMVTDDKDRILVTY
>contig_352046_1701_1986_-
AAINKLTRATGRATIVASSKSQVALEGYKGHGVFTYTLMEALAGKGYGSDNKITIKELAG
YVEDVLPDRTYEKWGYEQVPQSTITGNDFPIGIK
>contig_357378_1_1584_+
KSPAIKEGFKNVASSYYWSSSLGVSDSKGAWGVYFRDDGYSGSYNKTYKYYVRCARAGQS
DTLNFDKLISHLVEEELKAFPTPPAELKLVKDEFETTAEFNQRIAKTKKEQKTIVAEYKK
KYANAKQNAKSYAIKKALEMTWGKPTLKNLKYDADNGYFVADISFEAKKDFAKKVAIKVE
RQDEKDFKAEFDSLKPQAIFDYDGSSVKLKDIRVPYKKQTYLAQFTDMNIDDTRIAVNIK
NDVNVDKSFSSVVTVAGNEVTNFDASKLKNFNELDNLLKKSKQAVSDKKKWLFVVGIEKY
AYTDNISYAQRSAEMFAQTMQKTAGVPKENSIILIDNHATQAEIKTNLKRMLSRVKSGDT
IYFYYNGHGVPVPTLNNEPFMLPSNSEPDYIADEKYFSLQNIYSQLSDSKAAKVVAVVDS
CFSGVTDGNAVLKGVAATKIVAKKVTFDKEKMVVITAGNSHQYSNGYDKKGYRLFSFFVI
KNILNGDTNIKDLYKNSKQETYDASLEEYGNGRTQDPQIDGNIRMSL
>contig_387876_78_258_-
IKGLEGLADTNQDKRISIQELFNYVRENVRKFTENRQSPTLTGQFDRGKIIGIVRSKDK
>contig_399287_540_1341_+
KDPNLGNFNEVEHLLNPTATEMQTAIQNLFTHPYRDKDDLVLLYFSGHGLTDDENDLYLA
ASNTDKQHFESRSVPASFIQKQLKKCRAKRQVLILDACYSGAFPGGQSKSADLNITENIK
NQLKVDDLGTEGRVVLTSSSATQMSFQQEDSPLSLYTQYLVEGMETGAADKDGDGKIYVR
KLHAYANEKVQAVKPNMRPNIIVYKEGYDILIANLSKDLKHNKTQQKSENHDISHENKNA
AKNKESSPTFVSNGGKIININTVEKD
>contig_404259_89_891_+
SPLGVATSHSTHILEMGEAQLWLLLVGVNKYQDKRLPSLRYSAVDCQGLAAALADATQGF
PQTEQRVHHDLTSRLPTLSTVRASLNHITAAAQPRDTILFYFSGHGMLEPNSQQAFLCLA
DTQTDDLFHTGLGLQEILQVLGNSQAQTQLVWLDACHSGSLTFRGARSEINTPSLPNPTS
GMVELLRQRAKQSKGFYALLSCDTNQQSWEFPELGHGVFTYYLMRGLRGEAADPQGLIDA
DGLYRYVYHQTRQYIEQTNQQLRLIN
>contig_405719_59_540_+
NSINFSNGYALIIGVGFDLPVTVKDATALHDVLVDPGCAAYPKHQVEILIEAEANRAEII
VAFDRLIENVNRNPNATVIVYFSGHGGQIKQLNGKSEYFLLTHDYVSGQSNQGISGDEFT
QKIQAINSRKLVVLLDCCHAAGMPAIKDLEDKFIKSPVP
>contig_414101_1_499_+
VSEYESGLNPLPATIKDVEAMQRVLQNPEIGGFEVECLLNPDTVQMQTAIENLFLGSQRD
DIVLLYFSGHGIKHDNGKLYFATKSTRKHEQGELSRASTVSADFVHDIINDNRSRSRRQV
IILDCCFSGAFSPGTKGEDDISLNFEKVQLGGEGRAVLTSSTSTQ
>contig_414246_80_1927_-
VNYWAIAIGINQYQSFQPLSCAQADAEAIKDFLVTQAGFLPEKCLLMTNTSPPIGEQSSY
PTKENILSLLEELAATFWQPEDCLWLFFSGYGVNHKEQDYLMPVAGNPDQVPETGIEVRS
LLQSLQVTGLNILLIFDINRAFGTQADAPVGQEIIELAEKMQIGAIISCQPEEFSHESTE
LGHGFFTAALLEALGSAKGYNFADLAAYLTYLTPKLCQHHWRPVQNPVTVIPSLSLDILP
VLTLDENSEALIFPAESFAITRTAPPLENSPSSATDKAWWTENASVETTLSQIKTGGNLA
LPPTSESLISSNYTLATSPASKPGGRFIPALPTANTYPSSQSELPIWQQFIIWGGGTMVV
VGLITTFLLRNHESFRFKNFSKTVSNHRTSKLPLPQIFPTPQNPSTAQINSNTDSHQRNQ
AISDLEKMSLVPTQPSNLSIAIAKAQRTPADAPLYAKAQENIQVWCQMILELAQAQAKQG
KYENAIATAQLITKKEPLHTQAQTVIQKWQLEAKQYVSNKTLLDAATALIIPEQASTYNR
AIEVAKKIQKGQPGFEIAQTSINQWSEKILDLAKIRATQGDFNAAVATAILVPKVTIAYE
DAQDAIQKWQQQKN
>contig_421292_477_1691_-
AKIALLIGVSEYEPGLTPLPAATKDVEAMQQVLENPDIGGFDEVKVLVNPPRQEMEEAIE
MLFDDRQKDDLLLLFFSGHGIKDESGKLYLATRLTRKNPQGQLIKSTSVPASFIHDIMGN
SRCKRQVIILDCCFSGAFAEGWSAKEDGTIDIQTQLGGEGRAVLTSSTSTQYSFQQPGEN
LSTYTRYIVEGIETGAADLDNDGVISVDELHEYAKKKVKEASPAMLPEIYAVKEGFKILL
AKTPIGDPKLRYRKEFETYASRGEISVIGRKILDTLGQNLGLRTEETTVIESDVLNPYRE
YQQKLKEYQQALTNALEHEKTLSDNIRHELRRYQEILGLRDEDIEKINASINSQQKASLS
LDKNLAIDESQNLPQSETVKVTNTPLSLKITVLTIFIIVTSIY
>contig_424120_1_1855_+
PNEGAKVPWCAPGYLGPLCSNCDTEGFDNVGYSRGGIVRENPCEPCEKDVSMMGYAIAAA
VTAIFGFAVDVLLAGGEDEEEDKRPMANRGVALVVGNGEYQNWPPIANSEQEARTMAVEL
ASYGYRVVYVANAEKKIMRKALKQFTTAIQETSEAAQLAAAVKACDAKAAEKVSASAQYD
AAFESESPDQKGKGGKNNAKGVKTDIKSIDHVSNASWTPTQQEALELALNEYNDEEKQFP
EESLMTRKEKKDLKQLRAKKWEKIAKTVVGQTADSCHDRVHQLAHFMNNPPGLEDGEITV
LVFYCGHGCQIEGQNHLVPVDASLNPFSDGCISVDSVLSARSGSEGHARVTGPSIVILDA
SRKVSPGTLDKTGRDIFTCPITQEVMNDPVYLMGEPDGWRYERTAVNKYLDTLKISKFPY
RSPMTGLRLVLPDSQPPKPTRKVVADASMRNKISKYVEKSTLSAMEPVVENTILVLSASP
NTFADDQGLLFTTALLKLLGSANPISMIFIKVRSIVLADSKGMQNSWECDHLTSKDFCIC
GCLPDVSEEDALALEEHEELTSIMDQAMEQDENAKAARVDDGNGGSSNDNFIKKFFGRFT
KGFKTMMPAIRTAIGLT
>contig_429203_1639_3749_+
KRRTFLQRIGSILAVLGVTEAQWLTLCDRYSQALAQPSQRKLALLIGINQYQKSPALGGC
LTDVELQKELLIHRFGFVASDILTLTAEKATRTSIEEAFVAHLGQQVKAGDVAVFHFSGY
GTRIKSGRFIDTVQNALVPANAQDAQKDEIVNYILEETIRLLLRSLPTDRVTAVLDTSYN
APSKVQPTGWRIRVRPESAEAQLAIEELEFLQQLRSQNSSPIHELVLTATSDTQQLAREI
LFSGFSAGLFTYALTQYLWETTPATTIQFSLSHVGSYMHKLGSNQQPGLLSGEKNQPKAL
TVENLLLPNRTVGAEGVIRVIEDDGRTAQLFLAGLPPQVLENYGANSRFTVFTGEELILR
SRTGLTAKAQISKIKPETPLQVGQLFQETVRVLPRSVNVIVGLDTGLERIERVDATSAFA
AINHVSTVVAGEQPADCVFGKLSETPSRYGLFTPGGKLIPNTSGESGEAVKLVVQRLMGK
LPTLLAAKLWRLTENEGSSRLPVKATLEIVNNLSSRVVMQRETTRTLSAEHLQNKSLLTA
LSNPIVPIGSRMQYRLQNQSDRPIYLMLLGLKNNINAIAFYPWQSPEESTFFNSKPLFQQ
VVVAPGETLLLPKGVTASEWMIPGPAYECEHQMILSTAPFSETLGYLEKSKYPITDQRPF
GALLKPLEIAQVLLQDLHNASAVKSGMNSTSTDSYVLDVKNW
>contig_429493_155_1956_+
AKNCAVVIGVNEYDEIQCLQYAKTDAERVRDYFSTGLGVQPEYLYFFSDDSPRNSLGKKT
QPTYGTLNSFFNDRFEQPFLESGDTLWFYFSGHGMPHEGRDYLLPIDGNPRTVPNLAIPI
TYITERLRRSGADNIVLFIDACRSTGQKSGGLGIGEEKQQGVITFFSCSPSQVSYEIEDI
QQGAFTHVLLNGLQIQGESNCATVERLYNYLRYQVPQLTQKHKNYPQTPYAAIEPATKLH
YILLPKSATDRDISTLREDAMQAEIEGNFDLAFQLWVRVNVAAGGQDMKAIAAFGRLSNK
QNLTPQPPSLPGKGEKSKPLSSQERGLERGSSEAQGQKIAVAKRQELTVNLGQGLTIELV
RVPTGKFMMGMPPEERQIALENALKYNGKREDVETWLDWSTPQHEVYLQEFLMGKYAVTN
AQWYAVMKTKPCEQYDSKFQGDKQPVIGVSWHEAQAFCEKLSEQTKRAVRLPTEAEWEYA
CRAGTTTAFAFGKTITTDQVNYNGNYPYADTPKGKYRECTVNVDSFTPNPWGLYQMHGNV
WEWCLDEFHDSYSEKPARLKSNGNEPWGELKVVKEDNRAYICRGGSWYNYALYCRSATR
>contig_430178_1_1731_+
PATSVHEVMRNSRSKHEVVILDCCFSGAFAEGWLVRDDGFVDIKNQLGGEGRAVLTSSSS
TQYSFELQGADTSTYTRYIVEGLKTGAADRDEDGSISVDELHEYAKSKVQEATPGMKPEI
YAVKEGYKIQLAKAPIDDPKLKYRREVEYCVRDGEIDNLGRITLDNQKKRLGLTPDEAAT
IEADVLKPYQDYKENLQEYQKAFLQTIKGKFRVSDKTRAKLKRLQQVLGLRDEDTAKIED
SHKRKLNLGNQFIEILSLGIISFAVAWYIKPDKECLPCKLPPIKITNQFAQVHNVPKGKF
NYGGSTSWSFIYPTLESEIKKTHPQFDINIKKEFVKGSGIGIEKLIDGELDFALSSRDVS
SEEKDEAGKKDFSLKAIPVVKSGVAVAVNPKLEINSLTKDQVSEIFSGKIDNWRQAGDPA
DIPIKLYIRSRNSASTDEFRKTLNIVSFGKNINYVSTTNEGLQEITKEPGGIFVGPISNI
VPQCGVKTLPIINKGKTFYPYQQQNFVSPAECGPGKRNRVNIEAIDSDEYPFPVRFYVVV
KENGQEQQQAGEAYANLLQTEQGKNMIRQLQETGGL
>contig_432495_218_1428_+
ANYWAITIGINQYQLFQPLRCAQADAEVLNNFLVQEGGLAQQRCLLMTAASPPIGDRSTY
PTKQNILVLLEDLTAACWQPQDHLWLFFSGYGVSYKGQDYLMPVEGNPELVEETGIEVRS
LMQSLQLTGINTLLLLDINRAFGTQANSPVGLETIELAKELQIATILSCQSDQFSHENSK
LGHGFFTAALLEALRSGNASSLTDLESYLSVLTPELCQHYWRPTQNPATIFPSHQPPILP
ECEEENHNLVLSSTIQPSGAEAVIFPEESFAVALTASSLGATIPKNLAKTQNANIWESAQ
GVETTLGAKSQSVNFSNFIPAISQLEEQKLSSLAQQEYLNQQNTLNRHMATGGRFIPNAP
QPYVSPLPENKADAPLWKQFLVWGGGTMLVVALISVVILRNQ
>contig_435252_3048_4877_-
VNYWAIVIGINQYQSFQPLSCAQSDAEAIQGFLVTQAGFLPEKCLLMTNSSPPIGKRSSY
PSKENILSLLEELAATSWQPKDYLWLFFSGYGVNCKEQDYLMPVAGNPEQIPETGIEVRS
LIHSLQGTGLNILLIFDINRAFGTQADAPVGQEIIELAEKMQIGAIISCQPDEFSHESTE
LGHSFFTAALLEALSSGKGYNFADLAAYLTYLTPKLCQHHWRPVQNPVTVIPSLSLDILP
VLTLDENSEAIIFPEESFAMITTAPPLENSTSSTTQSALWAENAAVKTTLTPIATPLVLE
SSVESNHTLATSLESGTEGRFLPAVTTDRIYPLDQSQLPIWQQFIIWGGGTMVIVGLIAT
FLLRNQERFRFKNFSNTVSNRQTHQPQFPQIFANNQHSSHDRIKANSDSNNRNQAILELE
KMFLIPTKPTDLSIAIAKAQRTPPEAPLYAKAQENIRVWCQMILELAQAQAKEGKYANAM
ATAQLITKNEPLYTQSQTVIQKWQLEAKQYASNKTLLEAAKALILPEEASTYNRAIEVAK
KIKKGQPGFEIAQTSINQWSEKILNLAKIRATQGDFKAAVATATLVPEVTIAYEDAQDAI
QKWQLQRN
>contig_458225_3490_3918_+
VNYWAIAIGINQYQSFQPLSCAQADAEAIKDFLVTQAGFLPEKCLLMTNTSPPIGEQSSY
PTKENILSLLEELAATFWQPEDCLWLFFSGYGVNHKEQDYLMPVAGNPDQVPETGIEVRS
LLQSLQVTGLNILLIFDINRA
>contig_503219_157_2274_+
KRRNFLQRVGGLLAALGLAETEWLSLGNSYYQALAQSSQRRLALLIGINQYPQIPVLGGC
VTDVELQTELLINRCGFAASDILTLTDKQAGKDFIKAAFSEHLGKQVKSGDVVIFHFSGY
GTRVNSGMGILQNAIIPVDENNFLGTTSSNYLLEENLLRLLRSLPTNRVTAVLDTSYYHV
DELKPMGLRMRTRPELSTAILSKEELEFLWQFKSQKLPVNKPLIIQATSEANQQAGEFLF
SNWSAGLLTYALTQYLWETIPAKTITVFLSGVTTSIYRLGGKQQPGLLNELKESHNALII
DYLPINNLRGIGAVQAIEENGKLVKLWLGGLPPQVLANYGVNSCLTLETGVELLIKSRSG
LIATAELINQGIDSLPQVGQMVQEIIRVLPRNIHVNVALDQGLERIERVDATSVFSGISR
IANIATAEETADYVFGKVAKVPSRYGLFCLSGEVILNTIGEIEEAVKVAVQRLTPKFSTL
LASKLWQLTENKDSSRLPVKVSLEIVNKIVSHVFMVRDTLGNPVQDNTFQVPGYEGITMP
TIPVGSRWQYKIENLSDRPIYLVLVGLNNHQDPFAFYHWEVLSQKNIPPTKPQLVEILIP
PGKTVKIPDNHPIAGWLLPTRYTFCEHQIILSTAPFKETLTALAIAKYPTTDQQAISPIV
NPLEVAQAILQDLHNASNVTTDINDAYVLDVNNWASLNFSFQVV
>contig_538306_2952_3757_+
QGCVNDAYNVKSVLERHSDGTINFGVNLLVATDANSLITRKYLKDKVAELFRDNSDVAFF
YFSGHGYLESTGGYLITSDCSDGDDGLSMNELLVIANDSPARNRIIVVDCCHSGQMGTPE
IKDDKAILKEGMTILTASSAEQSAIERNGAGVFTSLLVDALSGSAANLVGDITPGSVYAH
IDQSLGPWEQRPVFKTNVKSFTNLRKVQPPISLSELKMITSLFVDPSHEFELDPSYEPDS
GNPNEDNVKKFRLLQKYNRVNLVLPVG
>contig_545121_404_1628_+
AKVALLIGVSEYQPGLNALPAAEKDVLAIKEVLINPEFGGFAEEDVQVLINASASDIRQA
IEIVFADREKQDLIVLFYSGHGVKDEGYNLYLAAHDTQMNNNQVRRASAVECSFIHLMMS
ESKSKQQVIILDCCFSGAFAKGLTAKADVSIDVKSQLQQDAEGRVVLTSSTTAQPSFESQ
KASLGVYTSYLIEGIKTGYADEDGDGVISIDELHNYAKRKLREEFPKMKPEIYAVKEGYK
IAIARAKIKDPYLRYRQEVEACLQNGKIPHTKRANLDHLLIELDLPKEQSHLIESEVLEA
YEQKQKQTIKKIRRIWTVVISLMIFIVGIVLSINIHTVLHPKPKSPFIIGETSISQIKDV
QPSDWYFQAMQSLVERYKITPQLYSDGTFNADYPIRKDELIDYLWRT
>contig_551702_78_959_+
GNAISAQLCGMGMKLLKDHVLAPDENDDEDYPDGVPTTNQGGHVNVYMVCIALDYKGTDN
ELTCTKDGDNMMDLWQQCGMPAQNVKKLFNNDGNKDAVTQAVRELGGQCKDGDYFIFYYS
GHGTSVPDKDGDEADGKDEALCLVTPDGKIDWSAFMTDDELADLLTSSFVDGVKTIILSD
CCHSGTISDFSSSDWGAIKACSMSGCTDSQTSGDTGNGGIFTHSLLMAIADFVEKGQTSY
SLGQLYNSTLEFDDSVFNSAQDISCACSDHLSSPTGMAWPLIPDSYTAPMKQ
>contig_566640_1_1658_+
VAILAQGPRSPKVSRHRFVGSRLAYSFSAMGGAASRMPVQVPFLSSKDCMKAFAYFDKDD
TGLLEFPEMQEAFNTMLAPAEVDISAYEGESFTPDKFRRVAELQHQSYPQYNVAGNLMKF
IRENAEAADDDGVDITDKALQKVFQAYDKDGSGELSVLEMFKLFEFLKIRLRTLFEFKAV
DDGTVTFEEFCDVIRKINEQSPADEVDEKIMGLAAKLGEGAPDIDDQPDPDPDNDPAEQQ
PEGVEDDPEPANQKALLVGINYFGTPSELGGCINDVRNEMKVLIENYGFSEDNILMLTED
QDDDSKLPTAENIRNGFTWLLDGASGGDFLFFAYSGHGSQLPDKTGNEPDGKNEILCPLD
LQDDWYANSISDDYLNDVFFNQLPDGVRCLLVYDCCHSGSMTDLSCTRDLTPPGDDCDVG
DQGGRFLQPPDDITAAIDECRGAAQSNGCLKRGVTRDLDGFSGKRLWTISGCQDNQTSAD
AMIGGLRQGAMTWALQEALTEGGKKGPWTYQYDNLIATMRKKLKAKRFSQVPALCTTDAM
LLPRFDLGKKE
>contig_568400_1_633_-
LDSAVDILVGSASASAQSDLANANANANANKQDKDRLREILEALDPNEGSACWLVYVGHG
SFDGKNAWMNLRGPDLSDQELASWIYSFRRPMTLVFGSASSAPMMKALSGENRTIITATR
NGNEKSYCYFGEYLGKAFLDPNADLDLDNGVSILEAFLFASKQTSQFYEENRRMLTEHAA
LEDTGDGIGVQASQFEGLQLKSSSREGFRS
>contig_585417_1_868_-
PIIKRRHFLQSIGASLTILGVNQFAIHQASLNYGQVLAQDTRRKRALLVGINSYPGINAQ
DLKTQGLWYKLRGAVNDVELQRELLIHRFGFNSDDILVLTDKEATRQNILEQFNKHLIKW
VKFPDDVVVFHYSGHGSNVIDPYKIFPEDRLNGTIVPVDADLPLGYPNKGGEVNDITAGT
IFLLREALGRKTKNVTFILDSCYSGAGVRGNLIIRSRPGYAELLKLRGDTPNIKLKSIQE
ELDYQQHWLTDLKLSKEEWIERRKKILLMVLLFSRLDGINKRLMLLLQ
>contig_585422_1_757_-
KEALIDPELGGFKESDITVLKNPKKQRMEDAVYDLFDKGKRKKDDLLLFYFSGHGITDES
GIFFFSTYETRKENGKLRPTTAVSSKLVHDWMDKFPSKRIAIILDCCHSGAFAKGLSAKG
TANALIKEQLGGEGRAILTAASATEYAWAKDEFELSVYTHYLLEGVRTGKADQDGNDWLS
LEELHEYAKNKISEAKLEMNPEFYPVRQGAKILLFKAKTTDPKEKYRKEIQRYLKQGKIP
TFARSSLEDSR
>contig_625109_2306_4450_-
KRRRFLQQISGLLAALGVAETEWLSLGNPYYQALAQSSQRRLALLIGINQYPQIPVLGGC
VTDVELQTELLINRCGFAASDILTLTDEQASRKFIENAFLDHLGKQAKPGDVVIFHFSGY
GTRVNLGNEQIPDFFKKSGIYNAIVPVDENNLLGTNSRNYLLAETLLLLLRSLPTNQVTA
ILDTSYYHSSELKPSGLRMRTRPELSTATLQIEELEFLSQRKNHKSANNNPLIINATSEL
NQQAGEFLFSNWTAGLLTYALTQYLWETIPDKTIPVFLSGVATSMYQLGGKQQPSLVNEP
KKSQNALIVDYFPIDKLRSIGVVQAIDDDGKTVKLWLGGLPNQVLTNYGVNSRLTLDTGE
ELVVKSRSGLIAKAQFTNKEITTLPQVGQIVQEVIRVLPRNIHVNVALDQGLERIERVDA
TSVFSGISRIANIATAEETADYVFGKVAKVPSRYGLFCLSGEVILNTIGEIEEAVKVAVQ
RLTPKFSTLLASKLWQLTENKDSSRLPVKVSLEIVNKIVSHVFMVRDTLGNPVQDNTFQV
PGYEGITMPTIPVGSRWQYKIENLSDRPIYLVLVGLNNHQDPFAFYHWEVLSQKNIPPTK
PQLVEILIPPGKTVKIPDNHPIAGWLLPTRYTFCEHQIILSTAPFKETLTALAIAKYPTT
DQQAISPIVNPLEVAQAILQDLHNASNVTTDINDAYVLDVNNWASLNFSFQVV
>contig_625110_1_964_-
KRRRFLQKISGLLAALGLAETEWLSLGNPYYQALAQSSQRRLALLIGINQYPQIPVLGGC
VTDVELQTELLINRCGFAASDILTLTDEQASKDFIKAAFLDHLGKQVKTGDMVVFHFSGY
GTQVNLGTGGIYNAIVPVDENKLLGTKSINYLLEETFLLLLRSLPTNQVTAVLDTSYDHG
DKLNPTGLRIRTRPELSLATLQLEELELIQQLKTKISPINNTLILNATSEPNQQAGELIF
SNWSAGLFTYALTQYLWETTPAKTIQILLSHVGSSMYKVGGKQQLSLSSEQKNPQNSLIA
DYFPINNLRSVGIVKAVEDD
>contig_628671_2348_3379_+
KTMVFFALSGLVAASVSAQENGRRELFAQSAVTSKYALIISGATVGADNEARYRQLSVSL
HDILARDYGYSSAAIELLFGNTSTDSRGDAIADREGISASLADLKNRMSAGDQLAVFLLG
HGTGTDEEAKFNLRGPDLTGAEFARLFDAFTEQDLIFVNTTSASYGFSTALAREIAGEGR
IVVSATRSSSEKFDPYFSRYFIEGLSERRADRDKNSRVSLLEAFNYAKNNVEEFYEESGR
LAAEHAGLDDNGDALFALSPAPGQGDGSLAEIAFIDASDAGETGLSATRLALKRRMQTLE
RSVLLLRGRKADYLEDDYWAQLETLLVDLAKTTEEFTREASE
>contig_631893_263_1877_-
GDGTTTAIILAQAIIKEGFKNVASSYYWSSSLGVSDSKGAWGVYFRDDGYSGSYNKTYKY
YVRCARAGQSDTLNFDKLISHLVEEELKAFPTPPAELKLVKDEFETTAEFNQRIAKTKKE
QKTIVAEYKKKYANAKQNAKSYAIKKALEMTWGKPTLKNLKYDADNGYFVADISFEAKKD
FAKKVAIKVDRQDARSFKEEFDSLKPQAIFDYDGNSVKLKDIRVPYKTQTYLAQFTDMSI
DDTRDAVNIANDVNVDKSFSSSVTVAENEVTTFDVSKLKNFNELDALLKESKQVPTDKKK
WLFVVGIEKYEYTDNIIYATRSAEMFAQTMQKTAGVPKENSIILIDNHATQAEIKTNLKR
MLSRVKSGDTIYFYYNGHGVPVPTLNNEPFMLPSNSEPDYIADEKYFSLQNIYSQLSDSK
AAKVVAVVDSCFSGVTDGNAVLKGVAATKIVAKKVTFDKEKMVVITAGNSHQYSNGYDKK
GYRLFSFFVIKNILNGDTNIKDLYKNSKQETYDASLEEYGNGRTQDPQIDGNIRMSL
>contig_643536_2755_3129_-
TIRDYLGAISKHTLLIADACFSGGILKERTSFNSSRAMVELYKLPSRKTITSGTLKTVPD
KSVFLKYLVEGLKQNEHAIVSAHQLFANLRVAVIHNNPNSQVPQYGIIFGSGDQGGGFLF
VRS
>contig_666923_1_850_+
NGYALVIGNEDYASYQSDLDTSQNVPFASKDAESFKNYLNFMYGIPNENIILLVNATYGE
MSQAISKFKKLMEFDGEENKFVFYYSGHGMPHEQTNDPYLMPVDISGYTVDQAISLNNLL
SDFKGYNYDRLTMILDACFSGVSRSPEPLIKVKGVGNRKIKDKVKEDSKSQSKSFEFDYF
IKRMSSREKAYSNPNIGDNMILISSSSGEETSLTDNENMHGLFTYYLLKFLKESNGDITL
EGLFEKVRKKVGLESIMKFNKPQTPELLFGKNINADNDQFLD
>contig_673592_5806_8251_+
SKNWAISIGINQYDNLQALNFAKRDAEAMAAWFREEAKFDQVFLFTEDSPHINTSPPIPT
QPTFGGLRGFLRRQFEQPLLEPEDNLWFFFAGHGMRHADKDYLMLADSDPGDIEHTAISV
EYITERLRRSRADNVVLLLDACREESSRSGLGIGEEKHQGVITFYSCAANQKSWEIAELR
HGSFTHTLLTGLRLHGEANCATVERLDRYLNSAVPQLNTRYQKEIQNPYLKAEPPYKMYY
ILLEQSATMRDVESLKLQASLSENSGNFELAEQIWIRVLGVSRADLDAISAIKRIAIKKN
NSTLLPISQPVRNPESPGSSRGDATVPPTEILELAEKIKENNRKQEEYRQAILKEVEQQF
PLNQKSIDNLANLQRSLQLSEEEVSGIKQPIFIQKEAEYRKREEEERIRREQQAERIRQQ
HQQNLEQYEEAFLTKIEREYPLRQASINKFKKLQNSFQLSEQEILQIEQPIIAKKQAEYQ
KLQEENRKTSGNPSGSNPPPIKRRQFLIYAGLGGTGLVTTVVFSQILKPTVQPKQVQPKL
LELLTFTFTTKTVNKTGKIVNQENHQAKYFKEDLGNNITLEMVQIPGGSFKMGSPESEKG
RYESESPQHEVNVPAFSMGKFVVTQEQYQQIMGNNPSYFTEKGAKRPVEQVSWNNAVEFC
QKLSEKTGREYRLPSEAEWEYACRAGTTTPFHFGETITTELANYDGTYIYASEPKGKNLG
QTTNVYSFSPNAFGLYNMHGNIWELCQDDWHNNYEGAPTDGSVWLSSKKSSDKKLLRGGS
WYHNPGFCRSAFRIYDNLDNNNYSFGFRVVCSGA
>contig_678521_761_975_-
SSSPELKHGIFSYYLMRGMEGEADANGDKQITVAEMQAYLSEQVPRQAMSMNRTQQPQVV
GDTSRVLVGR
>contig_684144_1_640_-
STSKENSSKQTQLSNQRLALVIGNDSYKNVPKLENAVGDAKAISSLLAGLGYEVLTFNNL
NEKEFKRSLRQFKQRLKGGEEVVFFFAGHGVQIGSANYLLPTDVGSDNEDQIRDEGIPLQ
RVLDDFSESKVKFSLAMVDACRDNPFKSTGRSIGGRGLAATSAATGQMIIFSAGTGQQAL
HRLGNNDKARNGLFTRVLIEKVSQSKEPIHIL
>contig_688194_1458_2975_+
ERVLQNPNLGNFAQVERLLNPDSVAMRIAIQKLFKNAGKEDLLLFFFSGHGITNDDNHLY
LATRNTAKDNFEATAVDANFIQTQSKSCYSKRQVLILDACYSGAFASGWHTKSIGVDIKK
QLGAEGRVVLTSSGATQTSFAQEGATLSLYTQYLVEGIETGAADTDNDGNIHVQELHAYA
KSRVQAVKPNMTPDIILDKEGYNILLAYAPKNPEAEVAEQLRLQLKTFQFETAQINKNGT
GINRITKSAEYFAQDLGNGVLLEMVHIPGGTFIMGSPKNEEGYSESQSPQHHVTVPSFFM
GKYLVTQKQWRLVAALPKVKIDLVSDPSNFKGDNLPVECVSWNDAQEFCARLSQKTNKAY
RLPSEAEWEYACRGGTTTPFYFGETISTELANYDGNYTYGGGAEGEYRGKTTVVGKFPAN
PCGLYDMCGNLYEWCEDEWHENYINAPTDGSAWSDGSNCYATLRGGSWFNNPHYCRSACR
NNFDRGNLFYNIGFRVVCVVGRIL
>contig_691130_3048_4877_-
VNYWAIVIGINQYQSFQPLSCAQSDAEAIQGFLVTQAGFLPEKCLLMTNSSPPIGKRSSY
PSKENILSLLEELAATSWQPKDYLWLFFSGYGVNCKEQDYLMPVAGNPEQIPETGIEVRS
LIHSLQGTGLNILLIFDINRAFGTQADAPVGQEIIELAEKMQIGAIISCQPDEFSHESTE
LGHSFFTAALLEALSSGKGYNFADLAAYLTYLTPKLCQHHWRPVQNPVTVIPSLSLDILP
VLTLDENSEAIIFPEESFAMITTAPPLENSTSSTTQSALWAENAAVKTTLTPIATPLVLE
SSVESNHTLATSLESGTEGRFLPAVTTDRIYPLDQSQLPIWQQFIIWGGGTMVIVGLIAT
FLLRNQERFRFKNFSNTVSNRQTHQPQFPQIFANNQHSSHDRIKANSDSNNRNQAILELE
KMFLIPTKPTDLSIAIAKAQRTPPEAPLYAKAQENIRVWCQMILELAQAQAKEGKYANAM
ATAQLITKNEPLYTQSQTVIQKWQLEAKQYASNKTLLEAAKALILPEEASTYNRAIEVAK
KIKKGQPGFEIAQTSINQWSEKILNLAKIRATQGDFKAAVATATLVPEVTIAYEDAQDAI
QKWQLQRN
>contig_706700_437_1228_+
EEVVARFQPLNPIRVSESKPRDAVAIIIGTEKYRRVSNADFANRDAGLFYDYARRALGVR
QENIKLLLDDKADASEILVAFKNWLPTRVGKGETEVYVFYSGHGLPSEDGKSLFFLPHEA
NRDLLERTAISQKEIVDAIQRTSPKSVTMFIDSCYSGQSRTGETLLASARPISIVAKETS
SFPPNFTVISASAPDQISSSSPELRHGIFSYYLMRGMEGDADTNKDKQITVAEMQAYLSE
NVTRRAMGMNRTQQPQVIGDQS
>contig_710257_2693_4210_-
ERVLQNPNLGNFAQVERLLNPDSVAMRIAIQKLFKNAGKEDLLLFFFSGHGITNDDNHLY
LATRNTAKDNFEATAVDANFIQTQSKSCYSKRQVLILDACYSGAFASGWHTKSIGVDIKK
QLGAEGRVVLTSSGATQTSFAQEGATLSLYTQYLVEGIETGAADTDNDGNIHVQELHAYA
KSRVQAVKPNMTPDIILDKEGYNILLAYAPKNPEAEVAEQLRLQLKTFQFETAQINKNGT
GINRITKSAEYFAQDLGNGVLLEMVHIPGGTFIMGSPKNEEGYSESQSPQHHVTVPSFFM
GKYLVTQKQWRLVAALPKVKIDLVSDPSNFKGDNLPVECVSWNDAQEFCARLSQKTNKAY
RLPSEAEWEYACRGGTTTPFYFGETISTELANYDGNYTYGGGAEGEYRGKTTVVGKFPAN
PCGLYDMCGNLYEWCEDEWHENYINAPTDGSAWSDGSNCYATLRGGSWFNNPHYCRSACR
NNFDRGNLFYNIGFRVVCVVGRIL
